# Supplementary material for: SLAMseq reveals potential transfer of RNA from liver to kidney in the mouse
Source: Nat Commun. 2025 Aug 11;16:7413. doi: 10.1038/s41467-025-62688-9 (PMC12339719; doi:10.1038/s41467-025-62688-9)
Supplement: Supplementary file 6 — Source Data [file 41467_2025_62688_MOESM6_ESM.zip › Source data/TableS3_data_mRNA.csv]

library	sample_name	tissue	group	source	gene_name	length	readsCPM	conversionRate	Tcontent	coverageOnTs	conversionsOnTs	readCount	tcReadCount	multimapCount
7017_TCTTAA_5017_CAATTC	K1	kidney	crepos	1	0610005C13Rik	250	266.123342208	2.33852485852e-4	70	42762	10	2902	10	1
7017_TCTTAA_5017_CAATTC	K1	kidney	crepos	1	0610007P14Rik	666	51.1705116996	7.82962730974e-5	234	12772	1	558	1	0
7017_TCTTAA_5017_CAATTC	K1	kidney	crepos	1	0610009B22Rik	431	36.497963542	3.12207305651e-4	145	9609	3	398	3	0
7017_TCTTAA_5017_CAATTC	K1	kidney	crepos	1	0610009L18Rik	176	3.0262130575	0	39	573	0	33	0	0
7017_TCTTAA_5017_CAATTC	K1	kidney	crepos	1	0610009O20Rik	751	44.9346787326	6.63834306957e-4	164	7532	5	490	5	0
7017_TCTTAA_5017_CAATTC	K1	kidney	crepos	1	0610010B08Rik	4265	2.93450963152	0	1212	589	0	32	0	32
7017_TCTTAA_5017_CAATTC	K1	kidney	crepos	1	0610010F05Rik	2327	11.4629282481	0	776	2729	0	125	0	0
7017_TCTTAA_5017_CAATTC	K1	kidney	crepos	1	0610010K14Rik	368	38.3320320617	3.79170879676e-4	100	7912	3	418	3	0
7017_TCTTAA_5017_CAATTC	K1	kidney	crepos	1	0610012G03Rik	1111	89.3191369094	2.63527758257e-4	279	11384	3	974	3	10
7017_TCTTAA_5017_CAATTC	K1	kidney	crepos	1	0610030E20Rik	4041	44.2010513248	1.27877237852e-4	1210	7820	1	482	1	0
7017_TCTTAA_5017_CAATTC	K1	kidney	crepos	1	0610031O16Rik	250	1.1921445378	0	57	166	0	13	0	0
7017_TCTTAA_5017_CAATTC	K1	kidney	crepos	1	0610037L13Rik	3256	24.9433318679	2.75862068966e-4	883	3625	1	272	1	0
7017_TCTTAA_5017_CAATTC	K1	kidney	crepos	1	0610038B21Rik	250	1.8340685197	0	75	347	0	20	0	0
7017_TCTTAA_5017_CAATTC	K1	kidney	crepos	1	0610040J01Rik	761	52.5460630894	0.0010161741045	203	11809	12	573	13	8
7017_TCTTAA_5017_CAATTC	K1	kidney	crepos	1	0610043K17Rik	250	6.87775694887	0	53	853	0	75	0	0
7017_TCTTAA_5017_CAATTC	K1	kidney	crepos	1	1110002L01Rik	250	0.73362740788	0	65	97	0	8	0	0
7017_TCTTAA_5017_CAATTC	K1	kidney	crepos	1	1110004E09Rik	290	38.6071423397	4.3233895374e-4	80	9252	4	421	4	0
7017_TCTTAA_5017_CAATTC	K1	kidney	crepos	1	1110004F10Rik	783	24.118001034	0	275	5451	0	263	0	57
7017_TCTTAA_5017_CAATTC	K1	kidney	crepos	1	1110006O24Rik	250	0.825330833865	0	67	156	0	9	0	0
7017_TCTTAA_5017_CAATTC	K1	kidney	crepos	1	1110008F13Rik	479	221.922290884	1.86710370724e-4	145	48203	9	2420	9	0
7017_TCTTAA_5017_CAATTC	K1	kidney	crepos	1	1110008L16Rik	295	6.87775694887	0	82	1279	0	75	0	0
7017_TCTTAA_5017_CAATTC	K1	kidney	crepos	1	1110008P14Rik	2367	53.2796904973	9.68804495253e-4	544	10322	10	581	6	2
7017_TCTTAA_5017_CAATTC	K1	kidney	crepos	1	1110012L19Rik	326	6.23583296698	8.40336134454e-4	83	1190	1	68	1	0
7017_TCTTAA_5017_CAATTC	K1	kidney	crepos	1	1110019D14Rik	250	1.10044111182	0	98	262	0	12	0	0
7017_TCTTAA_5017_CAATTC	K1	kidney	crepos	1	1110020A21Rik	250	1.28384796379	0	62	225	0	14	0	0
7017_TCTTAA_5017_CAATTC	K1	kidney	crepos	1	1110032A03Rik	1028	67.4937215249	1.14902907044e-4	284	8703	1	736	1	4
7017_TCTTAA_5017_CAATTC	K1	kidney	crepos	1	1110032F04Rik	1712	1.37555138977	0	529	324	0	15	0	1
7017_TCTTAA_5017_CAATTC	K1	kidney	crepos	1	1110034G24Rik	400	3.20961990947	0	124	702	0	35	0	0
7017_TCTTAA_5017_CAATTC	K1	kidney	crepos	1	1110037F02Rik	1962	28.5197654813	1.58704967465e-4	645	6301	1	311	1	0
7017_TCTTAA_5017_CAATTC	K1	kidney	crepos	1	1110038B12Rik	250	23.4760770522	0	74	4102	0	256	0	0
7017_TCTTAA_5017_CAATTC	K1	kidney	crepos	1	1110038F14Rik	591	30.445537427	1.41984949595e-4	170	7043	1	332	1	20
7017_TCTTAA_5017_CAATTC	K1	kidney	crepos	1	1110046J04Rik	250	0.73362740788	0	67	87	0	8	0	0
7017_TCTTAA_5017_CAATTC	K1	kidney	crepos	1	1110051M20Rik	4690	9.53715630244	5.95592614652e-4	996	1679	1	104	1	0
7017_TCTTAA_5017_CAATTC	K1	kidney	crepos	1	1110059E24Rik	1860	17.5153543631	2.29621125144e-4	536	4355	1	191	1	0
7017_TCTTAA_5017_CAATTC	K1	kidney	crepos	1	1110059G10Rik	2987	25.5852558498	4.11099691675e-4	867	4865	2	279	2	0
7017_TCTTAA_5017_CAATTC	K1	kidney	crepos	1	1110065P20Rik	382	58.1399720745	6.78163146677e-4	94	10322	7	634	7	0
7017_TCTTAA_5017_CAATTC	K1	kidney	crepos	1	1190002N15Rik	2451	9.07863917251	0.00152846771112	838	2617	4	99	4	0
7017_TCTTAA_5017_CAATTC	K1	kidney	crepos	1	1190003K10Rik	518	0.091703425985	0	168	7	0	1	0	0
7017_TCTTAA_5017_CAATTC	K1	kidney	crepos	1	1190005I06Rik	370	2.20088222364	0	70	325	0	24	0	0
7017_TCTTAA_5017_CAATTC	K1	kidney	crepos	1	1190007I07Rik	498	30.537240853	0.00121633362294	157	5755	7	333	7	6
7017_TCTTAA_5017_CAATTC	K1	kidney	crepos	1	1300002E11Rik	500	24.9433318679	2.71076172404e-4	139	3689	1	272	6	0
7017_TCTTAA_5017_CAATTC	K1	kidney	crepos	1	1500009L16Rik	878	0.458517129925	0	286	127	0	5	0	1
7017_TCTTAA_5017_CAATTC	K1	kidney	crepos	1	1500011B03Rik	1374	10.6375974143	0	382	2006	0	116	0	2
7017_TCTTAA_5017_CAATTC	K1	kidney	crepos	1	1500011K16Rik	608	77.1225812534	0.00104094378904	164	14410	15	841	15	0
7017_TCTTAA_5017_CAATTC	K1	kidney	crepos	1	1500015A07Rik	250	0.275110277955	0	79	55	0	3	0	0
7017_TCTTAA_5017_CAATTC	K1	kidney	crepos	1	1500015O10Rik	264	0.091703425985	0	67	21	0	1	0	0
7017_TCTTAA_5017_CAATTC	K1	kidney	crepos	1	1600002H07Rik	805	3.0262130575	0	226	542	0	33	0	0
7017_TCTTAA_5017_CAATTC	K1	kidney	crepos	1	1600002K03Rik	329	5.13539185516	0.00109289617486	71	915	1	56	1	0
7017_TCTTAA_5017_CAATTC	K1	kidney	crepos	1	1600010M07Rik	250	0.275110277955	0	67	44	0	3	0	0
7017_TCTTAA_5017_CAATTC	K1	kidney	crepos	1	1600012H06Rik	1769	30.353834001	6.33011552461e-4	552	6319	4	331	4	0
7017_TCTTAA_5017_CAATTC	K1	kidney	crepos	1	1600014C10Rik	2945	37.9652183578	8.94683026585e-4	882	7824	7	414	7	0
7017_TCTTAA_5017_CAATTC	K1	kidney	crepos	1	1600020E01Rik	250	9.81226658039	0.00627802690583	79	1115	7	107	7	0
7017_TCTTAA_5017_CAATTC	K1	kidney	crepos	1	1600029O15Rik	250	0.091703425985	0.142857142857	56	7	1	1	1	0
7017_TCTTAA_5017_CAATTC	K1	kidney	crepos	1	1700001G01Rik	250	0.275110277955	0	57	51	0	3	0	3
7017_TCTTAA_5017_CAATTC	K1	kidney	crepos	1	1700001J03Rik	259	0.91703425985	0	85	129	0	10	0	0
7017_TCTTAA_5017_CAATTC	K1	kidney	crepos	1	1700001L19Rik	1222	0.18340685197	0	382	46	0	2	0	0
7017_TCTTAA_5017_CAATTC	K1	kidney	crepos	1	1700001O22Rik	512	0.18340685197	0	102	18	0	2	0	0
7017_TCTTAA_5017_CAATTC	K1	kidney	crepos	1	1700003E16Rik	1740	0.36681370394	0	319	34	0	4	0	0
7017_TCTTAA_5017_CAATTC	K1	kidney	crepos	1	1700003G18Rik	250	0.275110277955	0	62	45	0	3	0	0
7017_TCTTAA_5017_CAATTC	K1	kidney	crepos	1	1700007K13Rik	252	1.00873768583	0	69	185	0	11	0	0
7017_TCTTAA_5017_CAATTC	K1	kidney	crepos	1	1700007L15Rik	250	6.60264667092	0	73	1424	0	72	0	1
7017_TCTTAA_5017_CAATTC	K1	kidney	crepos	1	1700008J07Rik	250	0.18340685197	0	79	44	0	2	0	0
7017_TCTTAA_5017_CAATTC	K1	kidney	crepos	1	1700010I14Rik	332	0.18340685197	0	114	34	0	2	0	0
7017_TCTTAA_5017_CAATTC	K1	kidney	crepos	1	1700011H14Rik	251	154.795383063	5.64298702113e-4	76	31898	18	1688	16	0
7017_TCTTAA_5017_CAATTC	K1	kidney	crepos	1	1700012C14Rik	250	0.36681370394	0	76	80	0	4	0	0
7017_TCTTAA_5017_CAATTC	K1	kidney	crepos	1	1700012D01Rik	250	2.10917879765	0	79	349	0	23	0	0
7017_TCTTAA_5017_CAATTC	K1	kidney	crepos	1	1700012D14Rik	250	1.1921445378	0	75	229	0	13	0	0
7017_TCTTAA_5017_CAATTC	K1	kidney	crepos	1	1700013H16Rik	265	0.091703425985	0	96	8	0	1	0	1
7017_TCTTAA_5017_CAATTC	K1	kidney	crepos	1	1700016C15Rik	276	46.6770438264	0	86	6570	0	509	0	0
7017_TCTTAA_5017_CAATTC	K1	kidney	crepos	1	1700017B05Rik	2411	11.2795213962	0	674	2140	0	123	0	0
7017_TCTTAA_5017_CAATTC	K1	kidney	crepos	1	1700019D03Rik	3123	1.55895824174	0	945	338	0	17	0	17
7017_TCTTAA_5017_CAATTC	K1	kidney	crepos	1	1700020D05Rik	252	0.18340685197	0	56	26	0	2	0	0
7017_TCTTAA_5017_CAATTC	K1	kidney	crepos	1	1700020I14Rik	250	9.99567343236	0	82	2000	0	109	0	0
7017_TCTTAA_5017_CAATTC	K1	kidney	crepos	1	1700021F05Rik	281	52.2709528114	1.38274336283e-4	63	7232	1	570	1	0
7017_TCTTAA_5017_CAATTC	K1	kidney	crepos	1	1700023F06Rik	252	0.091703425985	0	45	16	0	1	0	0
7017_TCTTAA_5017_CAATTC	K1	kidney	crepos	1	1700024F13Rik	250	0.091703425985	0	65	14	0	1	0	1
7017_TCTTAA_5017_CAATTC	K1	kidney	crepos	1	1700024P16Rik	720	0.73362740788	0	233	145	0	8	0	0
7017_TCTTAA_5017_CAATTC	K1	kidney	crepos	1	1700025G04Rik	8870	5.77731583705	0.00268096514745	2435	1119	3	63	3	0
7017_TCTTAA_5017_CAATTC	K1	kidney	crepos	1	1700025N23Rik	250	0.18340685197	0	64	36	0	2	0	0
7017_TCTTAA_5017_CAATTC	K1	kidney	crepos	1	1700027J19Rik	75	6.51094324493	0	22	818	0	71	0	0
7017_TCTTAA_5017_CAATTC	K1	kidney	crepos	1	1700028E10Rik	500	0.91703425985	0	155	210	0	10	0	0
7017_TCTTAA_5017_CAATTC	K1	kidney	crepos	1	1700028J19Rik	832	3.0262130575	0	217	511	0	33	0	0
7017_TCTTAA_5017_CAATTC	K1	kidney	crepos	1	1700029I15Rik	405	0.73362740788	0	82	72	0	8	0	0
7017_TCTTAA_5017_CAATTC	K1	kidney	crepos	1	1700029J07Rik	250	7.70308778274	0	70	1323	0	84	0	0
7017_TCTTAA_5017_CAATTC	K1	kidney	crepos	1	1700030C10Rik	250	6.87775694887	0	74	1634	0	75	0	21
7017_TCTTAA_5017_CAATTC	K1	kidney	crepos	1	1700030J22Rik	1543	3.0262130575	0	441	443	0	33	0	0
7017_TCTTAA_5017_CAATTC	K1	kidney	crepos	1	1700030K09Rik	850	5.77731583705	0.00338600451467	199	886	3	63	3	0
7017_TCTTAA_5017_CAATTC	K1	kidney	crepos	1	1700031A10Rik	250	0.36681370394	0	73	64	0	4	0	0
7017_TCTTAA_5017_CAATTC	K1	kidney	crepos	1	1700034H15Rik	250	1.10044111182	0	71	224	0	12	0	0
7017_TCTTAA_5017_CAATTC	K1	kidney	crepos	1	1700034O15Rik	327	1.37555138977	0	78	174	0	15	0	0
7017_TCTTAA_5017_CAATTC	K1	kidney	crepos	1	1700036G14Rik	250	0.18340685197	0	76	38	0	2	0	0
7017_TCTTAA_5017_CAATTC	K1	kidney	crepos	1	1700037C18Rik	1840	11.4629282481	0	371	1341	0	125	0	0
7017_TCTTAA_5017_CAATTC	K1	kidney	crepos	1	1700037H04Rik	560	54.4718350351	3.85914134105e-4	146	10365	4	594	4	0
7017_TCTTAA_5017_CAATTC	K1	kidney	crepos	1	1700040L02Rik	296	10.7293008402	0	74	2219	0	117	0	0
7017_TCTTAA_5017_CAATTC	K1	kidney	crepos	1	1700047I17Rik2	3603	1.8340685197	0	1010	314	0	20	0	20
7017_TCTTAA_5017_CAATTC	K1	kidney	crepos	1	1700048O20Rik	250	0.275110277955	0	62	48	0	3	0	0
7017_TCTTAA_5017_CAATTC	K1	kidney	crepos	1	1700056E22Rik	250	0.18340685197	0	50	24	0	2	0	0
7017_TCTTAA_5017_CAATTC	K1	kidney	crepos	1	1700057H21Rik	250	0.18340685197	0	65	40	0	2	0	0
7017_TCTTAA_5017_CAATTC	K1	kidney	crepos	1	1700065D16Rik	250	0.275110277955	0	82	48	0	3	0	0
7017_TCTTAA_5017_CAATTC	K1	kidney	crepos	1	1700066B19Rik	2021	0.18340685197	0	438	30	0	2	0	0
7017_TCTTAA_5017_CAATTC	K1	kidney	crepos	1	1700066M21Rik	1859	6.14412954099	0	627	1507	0	67	0	0
7017_TCTTAA_5017_CAATTC	K1	kidney	crepos	1	1700067K01Rik	254	0.825330833865	0	36	91	0	9	0	0
7017_TCTTAA_5017_CAATTC	K1	kidney	crepos	1	1700086O06Rik	250	0.275110277955	0	72	42	0	3	0	0
7017_TCTTAA_5017_CAATTC	K1	kidney	crepos	1	1700088E04Rik	783	11.1878179702	4.9115913556e-4	183	2036	1	122	1	0
7017_TCTTAA_5017_CAATTC	K1	kidney	crepos	1	1700093K21Rik	250	0.36681370394	0.0232558139535	62	43	1	4	1	0
7017_TCTTAA_5017_CAATTC	K1	kidney	crepos	1	1700094D03Rik	2736	11.1878179702	0	812	2413	0	122	0	0
7017_TCTTAA_5017_CAATTC	K1	kidney	crepos	1	1700096K18Rik	250	1.55895824174	0	83	266	0	17	0	1
7017_TCTTAA_5017_CAATTC	K1	kidney	crepos	1	1700102P08Rik	428	0.275110277955	0	134	60	0	3	0	0
7017_TCTTAA_5017_CAATTC	K1	kidney	crepos	1	1700108F19Rik	250	0.458517129925	0	53	69	0	5	0	0
7017_TCTTAA_5017_CAATTC	K1	kidney	crepos	1	1700109H08Rik	265	1.37555138977	0	101	221	0	15	0	0
7017_TCTTAA_5017_CAATTC	K1	kidney	crepos	1	1700112E06Rik	441	19.6245331608	0	123	2953	0	214	0	0
7017_TCTTAA_5017_CAATTC	K1	kidney	crepos	1	1700113A16Rik	250	3.11791648349	0.00210970464135	62	474	1	34	1	0
7017_TCTTAA_5017_CAATTC	K1	kidney	crepos	1	1700119H24Rik	250	1.8340685197	0	40	220	0	20	0	0
7017_TCTTAA_5017_CAATTC	K1	kidney	crepos	1	1700120C14Rik	250	0.458517129925	0	55	58	0	5	0	0
7017_TCTTAA_5017_CAATTC	K1	kidney	crepos	1	1700123O20Rik	509	43.3757204909	0	147	10089	0	473	0	1
7017_TCTTAA_5017_CAATTC	K1	kidney	crepos	1	1700124L16Rik	250	0.641923981895	0	77	174	0	7	0	0
7017_TCTTAA_5017_CAATTC	K1	kidney	crepos	1	1700125H20Rik	250	0.091703425985	0	56	19	0	1	0	0
7017_TCTTAA_5017_CAATTC	K1	kidney	crepos	1	1810009A15Rik	372	34.2053778924	4.08496732026e-4	83	4896	2	373	2	0
7017_TCTTAA_5017_CAATTC	K1	kidney	crepos	1	1810010D01Rik	28	0.458517129925	0	3	6	0	5	0	0
7017_TCTTAA_5017_CAATTC	K1	kidney	crepos	1	1810010H24Rik	668	1.00873768583	0	191	219	0	11	0	0
7017_TCTTAA_5017_CAATTC	K1	kidney	crepos	1	1810011H11Rik	1097	0.91703425985	0	282	197	0	10	0	0
7017_TCTTAA_5017_CAATTC	K1	kidney	crepos	1	1810011O10Rik	1396	28.0612483514	1.35888028265e-4	436	7359	1	306	1	3
7017_TCTTAA_5017_CAATTC	K1	kidney	crepos	1	1810013L24Rik	2886	38.9739560436	0	1001	8432	0	425	0	0
7017_TCTTAA_5017_CAATTC	K1	kidney	crepos	1	1810020O05Rik	250	0.36681370394	0	70	66	0	4	0	0
7017_TCTTAA_5017_CAATTC	K1	kidney	crepos	1	1810021B22Rik	250	4.49346787326	0	68	926	0	49	0	3
7017_TCTTAA_5017_CAATTC	K1	kidney	crepos	1	1810022K09Rik	878	129.576940917	4.63220307578e-5	277	21588	1	1413	1	56
7017_TCTTAA_5017_CAATTC	K1	kidney	crepos	1	1810026J23Rik	2132	35.9477429861	8.04073974806e-4	640	7462	6	392	6	0
7017_TCTTAA_5017_CAATTC	K1	kidney	crepos	1	1810030O07Rik	1637	30.628944279	0	460	8047	0	334	0	0
7017_TCTTAA_5017_CAATTC	K1	kidney	crepos	1	1810032O08Rik	1673	3.48473018743	0	499	655	0	38	0	0
7017_TCTTAA_5017_CAATTC	K1	kidney	crepos	1	1810034E14Rik	250	0.641923981895	0	76	91	0	7	0	0
7017_TCTTAA_5017_CAATTC	K1	kidney	crepos	1	1810037I17Rik	715	106.100863865	0.0014038549097	249	26356	37	1157	37	289
7017_TCTTAA_5017_CAATTC	K1	kidney	crepos	1	1810041H14Rik	300	1.28384796379	0	84	244	0	14	0	0
7017_TCTTAA_5017_CAATTC	K1	kidney	crepos	1	1810041L15Rik	5189	1.1921445378	0	1213	231	0	13	0	0
7017_TCTTAA_5017_CAATTC	K1	kidney	crepos	1	1810043G02Rik	1079	14.3057344537	0	266	2351	0	156	0	2
7017_TCTTAA_5017_CAATTC	K1	kidney	crepos	1	1810044D09Rik	250	7.79479120872	0	66	1236	0	85	0	2
7017_TCTTAA_5017_CAATTC	K1	kidney	crepos	1	1810055G02Rik	288	3.0262130575	0	78	493	0	33	0	0
7017_TCTTAA_5017_CAATTC	K1	kidney	crepos	1	1810058I24Rik	250	5.41050213311	0	89	1322	0	59	0	0
7017_TCTTAA_5017_CAATTC	K1	kidney	crepos	1	1810062O18Rik	250	0.36681370394	0	81	92	0	4	0	0
7017_TCTTAA_5017_CAATTC	K1	kidney	crepos	1	1810063I02Rik	250	3.75984046538	0.00181488203267	75	551	1	41	1	0
7017_TCTTAA_5017_CAATTC	K1	kidney	crepos	1	1810064F22Rik	250	0.458517129925	0	82	90	0	5	0	0
7017_TCTTAA_5017_CAATTC	K1	kidney	crepos	1	2010001A14Rik	250	5.04368842917	0	69	1137	0	55	0	0
7017_TCTTAA_5017_CAATTC	K1	kidney	crepos	1	2010003K11Rik	728	2.75110277955	0	179	349	0	30	0	0
7017_TCTTAA_5017_CAATTC	K1	kidney	crepos	1	2010005H15Rik	267	0.458517129925	0	98	86	0	5	0	0
7017_TCTTAA_5017_CAATTC	K1	kidney	crepos	1	2010107E04Rik	252	1041.84262262	7.03650249873e-4	76	194699	137	11361	125	0
7017_TCTTAA_5017_CAATTC	K1	kidney	crepos	1	2010107G23Rik	1199	6.96946037486	0.00139082058414	322	1438	2	76	2	0
7017_TCTTAA_5017_CAATTC	K1	kidney	crepos	1	2010109A12Rik	251	0.458517129925	0	73	53	0	5	0	0
7017_TCTTAA_5017_CAATTC	K1	kidney	crepos	1	2010111I01Rik	6343	39.9826937294	0	1608	8687	0	436	0	1
7017_TCTTAA_5017_CAATTC	K1	kidney	crepos	1	2010308F09Rik	250	0.275110277955	0	61	57	0	3	0	0
7017_TCTTAA_5017_CAATTC	K1	kidney	crepos	1	2010315B03Rik	1187	13.7555138977	3.11429461227e-4	400	3211	1	150	1	0
7017_TCTTAA_5017_CAATTC	K1	kidney	crepos	1	2200002D01Rik	1254	49.7032568839	0	261	4009	0	542	0	0
7017_TCTTAA_5017_CAATTC	K1	kidney	crepos	1	2200002J24Rik	250	0.091703425985	0	71	14	0	1	0	0
7017_TCTTAA_5017_CAATTC	K1	kidney	crepos	1	2210011C24Rik	256	23.1092633482	0.00279095729835	66	3583	10	252	11	0
7017_TCTTAA_5017_CAATTC	K1	kidney	crepos	1	2210013O21Rik	1654	20.1747537167	0	555	4221	0	220	0	0
7017_TCTTAA_5017_CAATTC	K1	kidney	crepos	1	2210016F16Rik	1884	50.2534774398	4.29138504452e-4	503	9321	4	548	4	5
7017_TCTTAA_5017_CAATTC	K1	kidney	crepos	1	2210016L21Rik	1786	20.7249742726	3.67242012486e-4	405	2723	1	226	1	0
7017_TCTTAA_5017_CAATTC	K1	kidney	crepos	1	2210406O10Rik	500	0.825330833865	0	177	150	0	9	0	0
7017_TCTTAA_5017_CAATTC	K1	kidney	crepos	1	2210408F21Rik	250	48.3277054941	0.00234252993233	72	7684	18	527	18	0
7017_TCTTAA_5017_CAATTC	K1	kidney	crepos	1	2210408I21Rik	1712	3.20961990947	0	593	545	0	35	0	0
7017_TCTTAA_5017_CAATTC	K1	kidney	crepos	1	2210418O10Rik	6500	0.18340685197	0	1740	15	0	2	0	0
7017_TCTTAA_5017_CAATTC	K1	kidney	crepos	1	2300009A05Rik	306	78.6815394951	1.69157034113e-4	107	17735	3	858	3	0
7017_TCTTAA_5017_CAATTC	K1	kidney	crepos	1	2310002F09Rik	250	0.091703425985	0	85	17	0	1	0	0
7017_TCTTAA_5017_CAATTC	K1	kidney	crepos	1	2310007B03Rik	659	3.30132333546	0	189	656	0	36	0	0
7017_TCTTAA_5017_CAATTC	K1	kidney	crepos	1	2310008N11Rik	250	0.458517129925	0	80	49	0	5	0	0
7017_TCTTAA_5017_CAATTC	K1	kidney	crepos	1	2310009A05Rik	250	40.1661005814	1.24579544039e-4	76	8027	1	438	1	0
7017_TCTTAA_5017_CAATTC	K1	kidney	crepos	1	2310009B15Rik	309	7.51968093077	0	104	1739	0	82	0	0
7017_TCTTAA_5017_CAATTC	K1	kidney	crepos	1	2310010J17Rik	250	36.1311498381	3.10318076028e-4	65	6445	2	394	2	0
7017_TCTTAA_5017_CAATTC	K1	kidney	crepos	1	2310011J03Rik	1094	14.9476584356	3.75093773443e-4	251	2666	1	163	1	0
7017_TCTTAA_5017_CAATTC	K1	kidney	crepos	1	2310015A10Rik	250	1.65066166773	0	71	272	0	18	0	0
7017_TCTTAA_5017_CAATTC	K1	kidney	crepos	1	2310022A10Rik	1535	7.24457065281	0.00114744693058	397	1743	2	79	2	0
7017_TCTTAA_5017_CAATTC	K1	kidney	crepos	1	2310022B05Rik	2152	23.8428907561	1.74155346569e-4	588	5742	1	260	1	0
7017_TCTTAA_5017_CAATTC	K1	kidney	crepos	1	2310030G06Rik	810	39.1573628956	1.52392563243e-4	248	6562	1	427	1	0
7017_TCTTAA_5017_CAATTC	K1	kidney	crepos	1	2310033P09Rik	394	7.42797750478	0	105	1710	0	81	0	0
7017_TCTTAA_5017_CAATTC	K1	kidney	crepos	1	2310035C23Rik	1568	23.4760770522	0	582	5849	0	256	0	0
7017_TCTTAA_5017_CAATTC	K1	kidney	crepos	1	2310036O22Rik	304	74.0046647699	1.78582058456e-4	95	16799	3	807	3	1
7017_TCTTAA_5017_CAATTC	K1	kidney	crepos	1	2310039H08Rik	269	54.3801316091	0	81	10504	0	593	0	0
7017_TCTTAA_5017_CAATTC	K1	kidney	crepos	1	2310040G24Rik	250	0.641923981895	0	53	95	0	7	0	0
7017_TCTTAA_5017_CAATTC	K1	kidney	crepos	1	2310043L19Rik	250	1.92577194568	0.00383141762452	76	261	1	21	1	0
7017_TCTTAA_5017_CAATTC	K1	kidney	crepos	1	2310057M21Rik	5350	5.22709528114	0	1623	1350	0	57	0	0
7017_TCTTAA_5017_CAATTC	K1	kidney	crepos	1	2310061I04Rik	336	59.4238200383	0.00123775141826	78	9695	12	648	12	0
7017_TCTTAA_5017_CAATTC	K1	kidney	crepos	1	2310068J16Rik	250	0.36681370394	0	86	80	0	4	0	0
7017_TCTTAA_5017_CAATTC	K1	kidney	crepos	1	2410002F23Rik	792	6.87775694887	0	230	1451	0	75	0	35
7017_TCTTAA_5017_CAATTC	K1	kidney	crepos	1	2410003L11Rik	250	0.091703425985	0	69	14	0	1	0	0
7017_TCTTAA_5017_CAATTC	K1	kidney	crepos	1	2410004B18Rik	1101	17.6987612151	0	323	4092	0	193	0	0
7017_TCTTAA_5017_CAATTC	K1	kidney	crepos	1	2410006H16Rik	250	44.7512718807	3.98644608332e-4	82	10034	4	488	4	0
7017_TCTTAA_5017_CAATTC	K1	kidney	crepos	1	2410015M20Rik	419	174.695026501	4.05247961096e-4	110	19741	8	1905	8	25
7017_TCTTAA_5017_CAATTC	K1	kidney	crepos	1	2410016O06Rik	450	16.8734303812	0	137	3518	0	184	0	0
7017_TCTTAA_5017_CAATTC	K1	kidney	crepos	1	2410018L13Rik	250	0.275110277955	0	76	18	0	3	0	0
7017_TCTTAA_5017_CAATTC	K1	kidney	crepos	1	2410089E03Rik	303	4.95198500319	0	98	1145	0	54	0	0
7017_TCTTAA_5017_CAATTC	K1	kidney	crepos	1	2410131K14Rik	4910	9.90397000638	0	1307	2002	0	108	0	0
7017_TCTTAA_5017_CAATTC	K1	kidney	crepos	1	2500002B13Rik	250	4.03495074334	0	87	872	0	44	0	0
7017_TCTTAA_5017_CAATTC	K1	kidney	crepos	1	2500004C02Rik	250	0.458517129925	0	87	100	0	5	0	0
7017_TCTTAA_5017_CAATTC	K1	kidney	crepos	1	2510002D24Rik	1075	62.6334399477	0	236	9248	0	683	0	4
7017_TCTTAA_5017_CAATTC	K1	kidney	crepos	1	2510003B16Rik	250	0.18340685197	0	60	34	0	2	0	0
7017_TCTTAA_5017_CAATTC	K1	kidney	crepos	1	2510009E07Rik	4157	23.2926702002	0	1219	5639	0	254	0	0
7017_TCTTAA_5017_CAATTC	K1	kidney	crepos	1	2510039O18Rik	697	34.2970813184	8.24742268041e-4	212	9700	8	374	8	0
7017_TCTTAA_5017_CAATTC	K1	kidney	crepos	1	2610001J05Rik	2797	53.6465042012	7.65403750478e-5	840	13065	1	585	1	0
7017_TCTTAA_5017_CAATTC	K1	kidney	crepos	1	2610002M06Rik	5058	15.9563961214	2.60620276257e-4	1626	3837	1	174	1	0
7017_TCTTAA_5017_CAATTC	K1	kidney	crepos	1	2610005L07Rik	250	1.46725481576	0	80	191	0	16	0	16
7017_TCTTAA_5017_CAATTC	K1	kidney	crepos	1	2610008E11Rik	2097	12.013148804	0	608	2604	0	131	0	0
7017_TCTTAA_5017_CAATTC	K1	kidney	crepos	1	2610016A17Rik	250	0.55022055591	0	68	84	0	6	0	0
7017_TCTTAA_5017_CAATTC	K1	kidney	crepos	1	2610020H08Rik	255	2.75110277955	0	71	500	0	30	0	0
7017_TCTTAA_5017_CAATTC	K1	kidney	crepos	1	2610021A01Rik	1404	1.8340685197	0	440	501	0	20	0	0
7017_TCTTAA_5017_CAATTC	K1	kidney	crepos	1	2610028H24Rik	772	0.275110277955	0	179	63	0	3	0	0
7017_TCTTAA_5017_CAATTC	K1	kidney	crepos	1	2610035D17Rik	250	3.48473018743	0	90	748	0	38	0	0
7017_TCTTAA_5017_CAATTC	K1	kidney	crepos	1	2610044O15Rik8	2363	6.32753639296	0	673	1213	0	69	0	2
7017_TCTTAA_5017_CAATTC	K1	kidney	crepos	1	2610301B20Rik	1373	16.0480995474	0	425	3670	0	175	0	0
7017_TCTTAA_5017_CAATTC	K1	kidney	crepos	1	2610306M01Rik	250	5.41050213311	0	78	962	0	59	0	0
7017_TCTTAA_5017_CAATTC	K1	kidney	crepos	1	2610507B11Rik	642	198.629620683	4.28106627091e-4	179	35038	15	2166	15	1061
7017_TCTTAA_5017_CAATTC	K1	kidney	crepos	1	2610524H06Rik	759	1.8340685197	0	232	338	0	20	0	1
7017_TCTTAA_5017_CAATTC	K1	kidney	crepos	1	2610528A11Rik	466	1.37555138977	0	92	196	0	15	0	0
7017_TCTTAA_5017_CAATTC	K1	kidney	crepos	1	2610528J11Rik	433	71.9871893982	4.87685930261e-4	140	16404	8	785	8	0
7017_TCTTAA_5017_CAATTC	K1	kidney	crepos	1	2700038G22Rik	250	3.39302676144	0	60	487	0	37	0	13
7017_TCTTAA_5017_CAATTC	K1	kidney	crepos	1	2700046G09Rik	250	0.18340685197	0	61	34	0	2	0	0
7017_TCTTAA_5017_CAATTC	K1	kidney	crepos	1	2700049A03Rik	256	2.47599250159	0	71	547	0	27	0	0
7017_TCTTAA_5017_CAATTC	K1	kidney	crepos	1	2700054A10Rik	250	0.458517129925	0	82	86	0	5	0	3
7017_TCTTAA_5017_CAATTC	K1	kidney	crepos	1	2700060E02Rik	766	166.441718163	9.2936802974e-4	248	27976	26	1815	25	426
7017_TCTTAA_5017_CAATTC	K1	kidney	crepos	1	2700062C07Rik	345	7.88649463471	0.00106951871658	74	935	1	86	1	1
7017_TCTTAA_5017_CAATTC	K1	kidney	crepos	1	2700081O15Rik	2801	3.39302676144	0	726	687	0	37	0	27
7017_TCTTAA_5017_CAATTC	K1	kidney	crepos	1	2700097O09Rik	268	10.9127076922	0.00134892086331	81	2224	3	119	3	0
7017_TCTTAA_5017_CAATTC	K1	kidney	crepos	1	2700099C18Rik	250	1.00873768583	0	63	169	0	11	0	0
7017_TCTTAA_5017_CAATTC	K1	kidney	crepos	1	2810001G20Rik	250	4.58517129925	9.86193293886e-4	82	1014	1	50	1	0
7017_TCTTAA_5017_CAATTC	K1	kidney	crepos	1	2810004N23Rik	1346	27.1442140916	0	340	5563	0	296	0	0
7017_TCTTAA_5017_CAATTC	K1	kidney	crepos	1	2810006K23Rik	2071	10.3624871363	0.00126742712294	531	1578	2	113	2	0
7017_TCTTAA_5017_CAATTC	K1	kidney	crepos	1	2810013P06Rik	250	9.26204602448	0.00234329232572	74	1707	4	101	4	0
7017_TCTTAA_5017_CAATTC	K1	kidney	crepos	1	2810021J22Rik	3025	3.39302676144	0	792	586	0	37	0	0
7017_TCTTAA_5017_CAATTC	K1	kidney	crepos	1	2810025M15Rik	250	26.2271798317	0.00117896722471	63	4241	5	286	5	0
7017_TCTTAA_5017_CAATTC	K1	kidney	crepos	1	2810029C07Rik	250	6.78605352289	0.00205973223481	56	971	2	74	2	0
7017_TCTTAA_5017_CAATTC	K1	kidney	crepos	1	2810047C21Rik1	250	0.55022055591	0	73	88	0	6	0	6
7017_TCTTAA_5017_CAATTC	K1	kidney	crepos	1	2810049E08Rik	250	0.091703425985	0	95	6	0	1	0	0
7017_TCTTAA_5017_CAATTC	K1	kidney	crepos	1	2810403A07Rik	1104	48.1442986421	2.93104711658e-4	381	13647	4	525	4	0
7017_TCTTAA_5017_CAATTC	K1	kidney	crepos	1	2810408A11Rik	263	1.10044111182	0	60	134	0	12	0	0
7017_TCTTAA_5017_CAATTC	K1	kidney	crepos	1	2810408I11Rik	250	2.47599250159	0	70	612	0	27	0	0
7017_TCTTAA_5017_CAATTC	K1	kidney	crepos	1	2810417H13Rik	1663	4.49346787326	0	559	895	0	49	0	0
7017_TCTTAA_5017_CAATTC	K1	kidney	crepos	1	2810428I15Rik	252	42.733796509	0	54	4554	0	466	0	1
7017_TCTTAA_5017_CAATTC	K1	kidney	crepos	1	2810474O19Rik	914	23.8428907561	0	311	6153	0	260	0	3
7017_TCTTAA_5017_CAATTC	K1	kidney	crepos	1	2900005J15Rik	250	1.00873768583	0	106	249	0	11	0	0
7017_TCTTAA_5017_CAATTC	K1	kidney	crepos	1	2900009J06Rik	250	0.825330833865	0	71	155	0	9	0	0
7017_TCTTAA_5017_CAATTC	K1	kidney	crepos	1	2900026A02Rik	4706	18.340685197	0.00269179004038	1228	2972	8	200	8	0
7017_TCTTAA_5017_CAATTC	K1	kidney	crepos	1	2900055J20Rik	286	0.275110277955	0	87	8	0	3	0	0
7017_TCTTAA_5017_CAATTC	K1	kidney	crepos	1	2900079G21Rik	750	0.091703425985	0	207	5	0	1	0	1
7017_TCTTAA_5017_CAATTC	K1	kidney	crepos	1	3010003L21Rik	250	4.40176444728	0	84	774	0	48	0	0
7017_TCTTAA_5017_CAATTC	K1	kidney	crepos	1	3010026O09Rik	250	8.71182546857	0	49	1127	0	95	0	0
7017_TCTTAA_5017_CAATTC	K1	kidney	crepos	1	3110001I22Rik	428	1.37555138977	0	160	413	0	15	0	0
7017_TCTTAA_5017_CAATTC	K1	kidney	crepos	1	3110002H16Rik	278	6.87775694887	7.76397515528e-4	86	1288	1	75	1	0
7017_TCTTAA_5017_CAATTC	K1	kidney	crepos	1	3110009E18Rik	472	3.48473018743	0	147	991	0	38	0	0
7017_TCTTAA_5017_CAATTC	K1	kidney	crepos	1	3110021N24Rik	1008	0.91703425985	0	274	76	0	10	0	0
7017_TCTTAA_5017_CAATTC	K1	kidney	crepos	1	3110040N11Rik	412	2.65939935356	0	124	324	0	29	0	0
7017_TCTTAA_5017_CAATTC	K1	kidney	crepos	1	3110043O21Rik	1899	10.9127076922	0	638	2562	0	119	0	0
7017_TCTTAA_5017_CAATTC	K1	kidney	crepos	1	3110045C21Rik	250	5.31879870713	0	61	831	0	58	0	0
7017_TCTTAA_5017_CAATTC	K1	kidney	crepos	1	3110056K07Rik	250	4.21835759531	0	84	813	0	46	0	0
7017_TCTTAA_5017_CAATTC	K1	kidney	crepos	1	3110062M04Rik	2673	3.30132333546	0	635	580	0	36	0	0
7017_TCTTAA_5017_CAATTC	K1	kidney	crepos	1	3110070M22Rik	591	1.8340685197	0	142	391	0	20	0	0
7017_TCTTAA_5017_CAATTC	K1	kidney	crepos	1	3110082I17Rik	1433	1.74236509371	0	353	331	0	19	0	0
7017_TCTTAA_5017_CAATTC	K1	kidney	crepos	1	3300002I08Rik	252	0.55022055591	0	69	63	0	6	0	0
7017_TCTTAA_5017_CAATTC	K1	kidney	crepos	1	3300005D01Rik	250	2.75110277955	0	64	422	0	30	0	0
7017_TCTTAA_5017_CAATTC	K1	kidney	crepos	1	3632451O06Rik	788	8.16160491266	0	277	1697	0	89	0	0
7017_TCTTAA_5017_CAATTC	K1	kidney	crepos	1	3830406C13Rik	2148	43.4674239169	1.15794349236e-4	657	8636	1	474	1	2
7017_TCTTAA_5017_CAATTC	K1	kidney	crepos	1	3830408C21Rik	1070	0.275110277955	0	302	81	0	3	0	0
7017_TCTTAA_5017_CAATTC	K1	kidney	crepos	1	4430402I18Rik	2850	5.41050213311	0	801	1138	0	59	0	0
7017_TCTTAA_5017_CAATTC	K1	kidney	crepos	1	4632404H12Rik	250	1.65066166773	0	96	443	0	18	0	0
7017_TCTTAA_5017_CAATTC	K1	kidney	crepos	1	4632415L05Rik	250	1.8340685197	0	73	336	0	20	0	6
7017_TCTTAA_5017_CAATTC	K1	kidney	crepos	1	4732471J01Rik	500	0.091703425985	0	135	15	0	1	0	0
7017_TCTTAA_5017_CAATTC	K1	kidney	crepos	1	4732491K20Rik	250	0.36681370394	0	70	64	0	4	0	0
7017_TCTTAA_5017_CAATTC	K1	kidney	crepos	1	4833418N02Rik	250	3.0262130575	0	98	696	0	33	0	0
7017_TCTTAA_5017_CAATTC	K1	kidney	crepos	1	4833420G17Rik	258	22.6507462183	8.63110650785e-4	91	5793	5	247	5	0
7017_TCTTAA_5017_CAATTC	K1	kidney	crepos	1	4833422C13Rik	500	0.275110277955	0	153	93	0	3	0	0
7017_TCTTAA_5017_CAATTC	K1	kidney	crepos	1	4833439L19Rik	1394	308.398621587	5.54455445545e-4	433	63125	35	3363	35	4
7017_TCTTAA_5017_CAATTC	K1	kidney	crepos	1	4921504A21Rik	250	0.55022055591	0	79	116	0	6	0	0
7017_TCTTAA_5017_CAATTC	K1	kidney	crepos	1	4921524J17Rik	1013	3.75984046538	0	369	1139	0	41	0	3
7017_TCTTAA_5017_CAATTC	K1	kidney	crepos	1	4921531C22Rik	250	3.85154389137	0	78	761	0	42	0	0
7017_TCTTAA_5017_CAATTC	K1	kidney	crepos	1	4921536K21Rik	2072	0.275110277955	0	635	67	0	3	0	0
7017_TCTTAA_5017_CAATTC	K1	kidney	crepos	1	4930402H24Rik	4087	106.834491272	4.94315373208e-4	1119	18207	9	1165	9	84
7017_TCTTAA_5017_CAATTC	K1	kidney	crepos	1	4930404N11Rik	1149	0.091703425985	0	214	13	0	1	0	0
7017_TCTTAA_5017_CAATTC	K1	kidney	crepos	1	4930405A21Rik	250	0.458517129925	0	48	41	0	5	0	0
7017_TCTTAA_5017_CAATTC	K1	kidney	crepos	1	4930405J17Rik	250	0.458517129925	0	67	72	0	5	0	0
7017_TCTTAA_5017_CAATTC	K1	kidney	crepos	1	4930415F15Rik	252	0.36681370394	0	58	50	0	4	0	0
7017_TCTTAA_5017_CAATTC	K1	kidney	crepos	1	4930426D05Rik	1061	4.49346787326	0	338	750	0	49	0	0
7017_TCTTAA_5017_CAATTC	K1	kidney	crepos	1	4930430F08Rik	1292	10.3624871363	0	466	1885	0	113	0	0
7017_TCTTAA_5017_CAATTC	K1	kidney	crepos	1	4930432K21Rik	310	0.18340685197	0	81	38	0	2	0	0
7017_TCTTAA_5017_CAATTC	K1	kidney	crepos	1	4930451G09Rik	1224	0.091703425985	0	296	9	0	1	0	0
7017_TCTTAA_5017_CAATTC	K1	kidney	crepos	1	4930452B06Rik	434	1.92577194568	0	144	502	0	21	0	0
7017_TCTTAA_5017_CAATTC	K1	kidney	crepos	1	4930453N24Rik	4219	42.917203361	2.24315836698e-4	1365	8916	2	468	2	42
7017_TCTTAA_5017_CAATTC	K1	kidney	crepos	1	4930455G09Rik	250	0.36681370394	0	93	22	0	4	0	0
7017_TCTTAA_5017_CAATTC	K1	kidney	crepos	1	4930461G14Rik	250	3.11791648349	0.00302114803625	67	662	2	34	2	0
7017_TCTTAA_5017_CAATTC	K1	kidney	crepos	1	4930479D17Rik	250	0.18340685197	0	78	44	0	2	0	0
7017_TCTTAA_5017_CAATTC	K1	kidney	crepos	1	4930480K23Rik	500	2.47599250159	0	141	416	0	27	0	0
7017_TCTTAA_5017_CAATTC	K1	kidney	crepos	1	4930481A15Rik	250	2.38428907561	0	68	386	0	26	0	0
7017_TCTTAA_5017_CAATTC	K1	kidney	crepos	1	4930500L23Rik	250	0.18340685197	0	60	36	0	2	0	0
7017_TCTTAA_5017_CAATTC	K1	kidney	crepos	1	4930502E18Rik	584	2.65939935356	0	212	642	0	29	0	0
7017_TCTTAA_5017_CAATTC	K1	kidney	crepos	1	4930503L19Rik	250	0.091703425985	0	65	13	0	1	0	0
7017_TCTTAA_5017_CAATTC	K1	kidney	crepos	1	4930509E16Rik	250	0.36681370394	0	76	80	0	4	0	0
7017_TCTTAA_5017_CAATTC	K1	kidney	crepos	1	4930511M06Rik	500	0.36681370394	0	131	56	0	4	0	0
7017_TCTTAA_5017_CAATTC	K1	kidney	crepos	1	4930515G01Rik	250	0.91703425985	0	69	149	0	10	0	0
7017_TCTTAA_5017_CAATTC	K1	kidney	crepos	1	4930518I15Rik	425	6.32753639296	0	100	1110	0	69	1	0
7017_TCTTAA_5017_CAATTC	K1	kidney	crepos	1	4930522L14Rik	115	3.20961990947	0	37	577	0	35	0	17
7017_TCTTAA_5017_CAATTC	K1	kidney	crepos	1	4930523C07Rik	3375	5.41050213311	0	885	1177	0	59	0	0
7017_TCTTAA_5017_CAATTC	K1	kidney	crepos	1	4930524J08Rik	326	1.28384796379	0	100	285	0	14	0	0
7017_TCTTAA_5017_CAATTC	K1	kidney	crepos	1	4930539E08Rik	2493	1.00873768583	0	718	237	0	11	0	0
7017_TCTTAA_5017_CAATTC	K1	kidney	crepos	1	4930539J05Rik	250	0.825330833865	0	68	88	0	9	0	0
7017_TCTTAA_5017_CAATTC	K1	kidney	crepos	1	4930550C14Rik	1849	2.01747537167	0	638	441	0	22	0	0
7017_TCTTAA_5017_CAATTC	K1	kidney	crepos	1	4930552P12Rik	250	0.275110277955	0	60	68	0	3	0	0
7017_TCTTAA_5017_CAATTC	K1	kidney	crepos	1	4930563D23Rik	1880	2.20088222364	0	414	271	0	24	0	0
7017_TCTTAA_5017_CAATTC	K1	kidney	crepos	1	4930563E22Rik	2730	0.91703425985	0	780	147	0	10	0	0
7017_TCTTAA_5017_CAATTC	K1	kidney	crepos	1	4930578G10Rik	252	0.18340685197	0	59	20	0	2	0	2
7017_TCTTAA_5017_CAATTC	K1	kidney	crepos	1	4930579G24Rik	1536	0.73362740788	0	518	211	0	8	0	0
7017_TCTTAA_5017_CAATTC	K1	kidney	crepos	1	4930581F22Rik	250	0.275110277955	0	72	48	0	3	0	0
7017_TCTTAA_5017_CAATTC	K1	kidney	crepos	1	4930596I21Rik	250	0.091703425985	0	94	12	0	1	0	0
7017_TCTTAA_5017_CAATTC	K1	kidney	crepos	1	4931406C07Rik	1908	465.303183448	3.2411678177e-4	551	120327	39	5074	36	3
7017_TCTTAA_5017_CAATTC	K1	kidney	crepos	1	4931406P16Rik	2222	16.3232098253	0	657	4494	0	178	0	0
7017_TCTTAA_5017_CAATTC	K1	kidney	crepos	1	4931414P19Rik	618	6.78605352289	0.00168067226891	175	1785	3	74	3	0
7017_TCTTAA_5017_CAATTC	K1	kidney	crepos	1	4931428F04Rik	1571	2.01747537167	0	480	392	0	22	0	0
7017_TCTTAA_5017_CAATTC	K1	kidney	crepos	1	4931440F15Rik	1096	0.458517129925	0.0135135135135	266	74	1	5	1	0
7017_TCTTAA_5017_CAATTC	K1	kidney	crepos	1	4931440P22Rik	250	1.46725481576	0	77	273	0	16	0	0
7017_TCTTAA_5017_CAATTC	K1	kidney	crepos	1	4932435O22Rik	250	0.641923981895	0	69	203	0	7	0	0
7017_TCTTAA_5017_CAATTC	K1	kidney	crepos	1	4932438A13Rik	493	25.6769592758	0	199	7654	0	280	0	0
7017_TCTTAA_5017_CAATTC	K1	kidney	crepos	1	4932438H23Rik	1619	0.18340685197	0	456	15	0	2	0	0
7017_TCTTAA_5017_CAATTC	K1	kidney	crepos	1	4933404O12Rik	250	2.10917879765	0	80	469	0	23	0	0
7017_TCTTAA_5017_CAATTC	K1	kidney	crepos	1	4933405D12Rik	250	0.36681370394	0	68	40	0	4	0	4
7017_TCTTAA_5017_CAATTC	K1	kidney	crepos	1	4933407K13Rik	250	0.36681370394	0	69	49	0	4	0	4
7017_TCTTAA_5017_CAATTC	K1	kidney	crepos	1	4933408B17Rik	348	0.55022055591	0	115	171	0	6	0	0
7017_TCTTAA_5017_CAATTC	K1	kidney	crepos	1	4933411K16Rik	282	0.641923981895	0	46	39	0	7	0	0
7017_TCTTAA_5017_CAATTC	K1	kidney	crepos	1	4933415A04Rik	1442	1.1921445378	0	366	164	0	13	0	0
7017_TCTTAA_5017_CAATTC	K1	kidney	crepos	1	4933417D19Rik	250	0.18340685197	0	60	28	0	2	0	0
7017_TCTTAA_5017_CAATTC	K1	kidney	crepos	1	4933421O10Rik	250	1.92577194568	0	77	403	0	21	0	13
7017_TCTTAA_5017_CAATTC	K1	kidney	crepos	1	4933427D14Rik	1503	6.78605352289	0	417	1428	0	74	0	0
7017_TCTTAA_5017_CAATTC	K1	kidney	crepos	1	4933427E11Rik	250	0.36681370394	0	73	82	0	4	0	0
7017_TCTTAA_5017_CAATTC	K1	kidney	crepos	1	4933427I04Rik	859	0.36681370394	0	252	88	0	4	0	4
7017_TCTTAA_5017_CAATTC	K1	kidney	crepos	1	4933430I17Rik	250	0.275110277955	0	67	54	0	3	0	0
7017_TCTTAA_5017_CAATTC	K1	kidney	crepos	1	4933431E20Rik	250	9.62885972842	0	91	2621	0	105	0	58
7017_TCTTAA_5017_CAATTC	K1	kidney	crepos	1	4933434E20Rik	5323	136.179587588	2.29524501741e-4	1568	26141	6	1485	6	404
7017_TCTTAA_5017_CAATTC	K1	kidney	crepos	1	4933438K21Rik	250	0.275110277955	0	69	32	0	3	0	2
7017_TCTTAA_5017_CAATTC	K1	kidney	crepos	1	5031439G07Rik	5302	37.5984046538	0	1389	8496	0	410	0	0
7017_TCTTAA_5017_CAATTC	K1	kidney	crepos	1	5033403H07Rik	250	2.38428907561	0	50	370	0	26	0	0
7017_TCTTAA_5017_CAATTC	K1	kidney	crepos	1	5033417F24Rik	250	0.275110277955	0	57	33	0	3	0	0
7017_TCTTAA_5017_CAATTC	K1	kidney	crepos	1	5430402O13Rik	250	1.46725481576	0	74	285	0	16	0	0
7017_TCTTAA_5017_CAATTC	K1	kidney	crepos	1	5430403G16Rik	1036	4.40176444728	0	280	642	0	48	0	7
7017_TCTTAA_5017_CAATTC	K1	kidney	crepos	1	5430405H02Rik	250	2.47599250159	0	61	436	0	27	0	0
7017_TCTTAA_5017_CAATTC	K1	kidney	crepos	1	5430416N02Rik	250	2.10917879765	0	59	388	0	23	0	0
7017_TCTTAA_5017_CAATTC	K1	kidney	crepos	1	5430416O09Rik	3342	1.37555138977	0	845	153	0	15	0	0
7017_TCTTAA_5017_CAATTC	K1	kidney	crepos	1	5530601H04Rik	250	0.275110277955	0	71	55	0	3	0	0
7017_TCTTAA_5017_CAATTC	K1	kidney	crepos	1	5730403I07Rik	250	0.73362740788	0	73	156	0	8	0	0
7017_TCTTAA_5017_CAATTC	K1	kidney	crepos	1	5730405O15Rik	250	0.91703425985	0	77	143	0	10	0	0
7017_TCTTAA_5017_CAATTC	K1	kidney	crepos	1	5730409E04Rik	1998	8.5284186166	0	515	1525	0	93	0	0
7017_TCTTAA_5017_CAATTC	K1	kidney	crepos	1	5730422E09Rik	250	0.18340685197	0	60	42	0	2	0	0
7017_TCTTAA_5017_CAATTC	K1	kidney	crepos	1	5730435O14Rik	250	0.91703425985	0	49	59	0	10	0	0
7017_TCTTAA_5017_CAATTC	K1	kidney	crepos	1	5730455P16Rik	3457	46.7687472523	0	942	7669	0	510	0	23
7017_TCTTAA_5017_CAATTC	K1	kidney	crepos	1	5730480H06Rik	686	7.51968093077	0.00379266750948	243	1582	6	82	6	0
7017_TCTTAA_5017_CAATTC	K1	kidney	crepos	1	5730507C01Rik	1063	3.94324731735	0	306	653	0	43	0	1
7017_TCTTAA_5017_CAATTC	K1	kidney	crepos	1	5730508B09Rik	1935	7.88649463471	0	653	1838	0	86	0	0
7017_TCTTAA_5017_CAATTC	K1	kidney	crepos	1	5730559C18Rik	804	5.96072268902	0	236	1062	0	65	0	0
7017_TCTTAA_5017_CAATTC	K1	kidney	crepos	1	5830454E08Rik	250	1.92577194568	0	66	299	0	21	0	0
7017_TCTTAA_5017_CAATTC	K1	kidney	crepos	1	5830473C10Rik	961	0.18340685197	0	251	24	0	2	0	0
7017_TCTTAA_5017_CAATTC	K1	kidney	crepos	1	5930430L01Rik	250	0.36681370394	0	66	75	0	4	0	0
7017_TCTTAA_5017_CAATTC	K1	kidney	crepos	1	6030445D17Rik	1221	0.18340685197	0	314	26	0	2	0	0
7017_TCTTAA_5017_CAATTC	K1	kidney	crepos	1	6030458C11Rik	4031	20.1747537167	0	1329	5104	0	220	0	0
7017_TCTTAA_5017_CAATTC	K1	kidney	crepos	1	6330403K07Rik	1017	0.091703425985	0	277	22	0	1	0	0
7017_TCTTAA_5017_CAATTC	K1	kidney	crepos	1	6330408A02Rik	2670	5.77731583705	0	514	962	0	63	0	0
7017_TCTTAA_5017_CAATTC	K1	kidney	crepos	1	6330410L21Rik	250	0.458517129925	0	76	57	0	5	0	0
7017_TCTTAA_5017_CAATTC	K1	kidney	crepos	1	6330418K02Rik	250	3.39302676144	0	69	536	0	37	0	0
7017_TCTTAA_5017_CAATTC	K1	kidney	crepos	1	6330549D23Rik	250	1.37555138977	0.00306748466258	90	326	1	15	1	0
7017_TCTTAA_5017_CAATTC	K1	kidney	crepos	1	6430531B16Rik	695	0.55022055591	0	157	108	0	6	0	0
7017_TCTTAA_5017_CAATTC	K1	kidney	crepos	1	6430548M08Rik	4613	11.5546316741	0	1048	2458	0	126	0	0
7017_TCTTAA_5017_CAATTC	K1	kidney	crepos	1	6430550D23Rik	1151	1.10044111182	0	329	120	0	12	0	0
7017_TCTTAA_5017_CAATTC	K1	kidney	crepos	1	6430571L13Rik	1667	5.31879870713	0	413	1013	0	58	0	0
7017_TCTTAA_5017_CAATTC	K1	kidney	crepos	1	6430573F11Rik	5033	0.458517129925	0	1454	101	0	5	0	0
7017_TCTTAA_5017_CAATTC	K1	kidney	crepos	1	6530402F18Rik	250	0.18340685197	0	48	21	0	2	0	0
7017_TCTTAA_5017_CAATTC	K1	kidney	crepos	1	6720489N17Rik	2177	0.91703425985	0	599	194	0	10	0	0
7017_TCTTAA_5017_CAATTC	K1	kidney	crepos	1	6820431F20Rik	250	7.06116380084	0	81	1200	0	77	3	77
7017_TCTTAA_5017_CAATTC	K1	kidney	crepos	1	8030462N17Rik	2358	9.72056315441	5.02765208648e-4	815	1989	1	106	1	0
7017_TCTTAA_5017_CAATTC	K1	kidney	crepos	1	8430408G22Rik	532	23.6594839041	2.51509054326e-4	153	3976	1	258	1	0
7017_TCTTAA_5017_CAATTC	K1	kidney	crepos	1	8430429K09Rik	500	3.11791648349	0	143	522	0	34	0	0
7017_TCTTAA_5017_CAATTC	K1	kidney	crepos	1	9030025P20Rik	921	1.00873768583	0	243	270	0	11	0	2
7017_TCTTAA_5017_CAATTC	K1	kidney	crepos	1	9030617O03Rik	1766	88.9523232054	5.3407391583e-5	469	18724	1	970	1	5
7017_TCTTAA_5017_CAATTC	K1	kidney	crepos	1	9030619P08Rik	250	6.51094324493	0	82	1396	0	71	0	1
7017_TCTTAA_5017_CAATTC	K1	kidney	crepos	1	9030624G23Rik	1499	0.091703425985	0	399	13	0	1	0	1
7017_TCTTAA_5017_CAATTC	K1	kidney	crepos	1	9030624J02Rik	2092	19.1660160309	0.00113662195954	554	4399	5	209	10	1
7017_TCTTAA_5017_CAATTC	K1	kidney	crepos	1	9130008F23Rik	1591	2.20088222364	0	495	425	0	24	0	0
7017_TCTTAA_5017_CAATTC	K1	kidney	crepos	1	9130011E15Rik	992	11.4629282481	0	252	1974	0	125	1	1
7017_TCTTAA_5017_CAATTC	K1	kidney	crepos	1	9130019O22Rik	3325	2.84280620553	0.00207468879668	792	482	1	31	1	0
7017_TCTTAA_5017_CAATTC	K1	kidney	crepos	1	9130023H24Rik	1955	5.13539185516	0	562	1075	0	56	0	0
7017_TCTTAA_5017_CAATTC	K1	kidney	crepos	1	9130024F11Rik	250	2.56769592758	0	99	690	0	28	0	0
7017_TCTTAA_5017_CAATTC	K1	kidney	crepos	1	9130204L05Rik	250	1.00873768583	0	69	66	0	11	0	11
7017_TCTTAA_5017_CAATTC	K1	kidney	crepos	1	9130213A22Rik	1134	0.458517129925	0	294	60	0	5	0	0
7017_TCTTAA_5017_CAATTC	K1	kidney	crepos	1	9130221H12Rik	250	5.41050213311	9.42507068803e-4	68	1061	1	59	1	0
7017_TCTTAA_5017_CAATTC	K1	kidney	crepos	1	9130230L23Rik	347	0.825330833865	0	116	197	0	9	0	0
7017_TCTTAA_5017_CAATTC	K1	kidney	crepos	1	9130401M01Rik	269	26.5939935356	3.91619345996e-4	73	5107	2	290	2	0
7017_TCTTAA_5017_CAATTC	K1	kidney	crepos	1	9130409J20Rik	1039	0.36681370394	0	242	48	0	4	0	0
7017_TCTTAA_5017_CAATTC	K1	kidney	crepos	1	9230102O04Rik	250	0.458517129925	0	51	80	0	5	0	0
7017_TCTTAA_5017_CAATTC	K1	kidney	crepos	1	9230110C19Rik	841	0.825330833865	0	271	144	0	9	0	0
7017_TCTTAA_5017_CAATTC	K1	kidney	crepos	1	9330102E08Rik	250	0.18340685197	0	77	46	0	2	0	0
7017_TCTTAA_5017_CAATTC	K1	kidney	crepos	1	9330151L19Rik	2002	4.95198500319	0	546	1251	0	54	0	0
7017_TCTTAA_5017_CAATTC	K1	kidney	crepos	1	9430015G10Rik	1751	3.57643361341	0	428	691	0	39	0	0
7017_TCTTAA_5017_CAATTC	K1	kidney	crepos	1	9430016H08Rik	2219	29.9870202971	1.62469536962e-4	629	6155	1	327	1	0
7017_TCTTAA_5017_CAATTC	K1	kidney	crepos	1	9430020K01Rik	2609	5.68561241107	0	839	1195	0	62	0	0
7017_TCTTAA_5017_CAATTC	K1	kidney	crepos	1	9430037G07Rik	250	0.275110277955	0	86	30	0	3	0	0
7017_TCTTAA_5017_CAATTC	K1	kidney	crepos	1	9430038I01Rik	5067	13.1135899159	0	1509	2405	0	143	0	0
7017_TCTTAA_5017_CAATTC	K1	kidney	crepos	1	9430060I03Rik	250	1.1921445378	0.0390243902439	68	205	8	13	8	0
7017_TCTTAA_5017_CAATTC	K1	kidney	crepos	1	9430065F17Rik	500	0.458517129925	0	157	102	0	5	0	0
7017_TCTTAA_5017_CAATTC	K1	kidney	crepos	1	9430076C15Rik	6289	1.10044111182	0	1931	192	0	12	0	0
7017_TCTTAA_5017_CAATTC	K1	kidney	crepos	1	9530052E02Rik	250	0.18340685197	0	84	38	0	2	0	0
7017_TCTTAA_5017_CAATTC	K1	kidney	crepos	1	9530062K07Rik	250	2.47599250159	0	100	568	0	27	0	0
7017_TCTTAA_5017_CAATTC	K1	kidney	crepos	1	9530068E07Rik	1652	135.44596018	4.29851535893e-4	508	30243	13	1477	13	0
7017_TCTTAA_5017_CAATTC	K1	kidney	crepos	1	9530077C05Rik	451	0.091703425985	0	124	18	0	1	0	0
7017_TCTTAA_5017_CAATTC	K1	kidney	crepos	1	9530080O11Rik	250	0.458517129925	0	83	110	0	5	0	0
7017_TCTTAA_5017_CAATTC	K1	kidney	crepos	1	9530082P21Rik	250	1.28384796379	0	67	180	0	14	0	0
7017_TCTTAA_5017_CAATTC	K1	kidney	crepos	1	9830107B12Rik	2857	0.36681370394	0	794	52	0	4	0	0
7017_TCTTAA_5017_CAATTC	K1	kidney	crepos	1	9930012K11Rik	763	0.641923981895	0	215	109	0	7	0	0
7017_TCTTAA_5017_CAATTC	K1	kidney	crepos	1	9930021J03Rik	1606	8.5284186166	0	591	2091	0	93	0	0
7017_TCTTAA_5017_CAATTC	K1	kidney	crepos	1	9930104L06Rik	2032	1.37555138977	0	533	266	0	15	0	0
7017_TCTTAA_5017_CAATTC	K1	kidney	crepos	1	9930111J21Rik2	4660	22.5590427923	0	1193	2613	0	246	0	167
7017_TCTTAA_5017_CAATTC	K1	kidney	crepos	1	A130010J15Rik	2699	10.5458939883	4.24448217317e-4	856	2356	1	115	1	0
7017_TCTTAA_5017_CAATTC	K1	kidney	crepos	1	A130051J06Rik	1346	1.46725481576	0	337	298	0	16	0	0
7017_TCTTAA_5017_CAATTC	K1	kidney	crepos	1	A1cf	1896	8.80352889456	0	538	1667	0	96	0	0
7017_TCTTAA_5017_CAATTC	K1	kidney	crepos	1	A230046K03Rik	2231	19.1660160309	0	722	3969	0	209	0	0
7017_TCTTAA_5017_CAATTC	K1	kidney	crepos	1	A230050P20Rik	594	3.94324731735	0	126	829	0	43	0	3
7017_TCTTAA_5017_CAATTC	K1	kidney	crepos	1	A230056J06Rik	250	0.18340685197	0	78	12	0	2	0	2
7017_TCTTAA_5017_CAATTC	K1	kidney	crepos	1	A230107N01Rik	250	0.091703425985	0	85	19	0	1	0	0
7017_TCTTAA_5017_CAATTC	K1	kidney	crepos	1	A330032B11Rik	250	0.458517129925	0	115	155	0	5	0	0
7017_TCTTAA_5017_CAATTC	K1	kidney	crepos	1	A330040F15Rik	250	2.75110277955	0	101	762	0	30	0	0
7017_TCTTAA_5017_CAATTC	K1	kidney	crepos	1	A430005L14Rik	334	50.6202911437	3.6222041112e-4	81	11043	4	552	4	4
7017_TCTTAA_5017_CAATTC	K1	kidney	crepos	1	A430033K04Rik	1958	4.95198500319	0	569	1125	0	54	0	0
7017_TCTTAA_5017_CAATTC	K1	kidney	crepos	1	A430035B10Rik	250	1.55895824174	0	88	311	0	17	0	0
7017_TCTTAA_5017_CAATTC	K1	kidney	crepos	1	A430046D13Rik	250	0.73362740788	0	84	174	0	8	0	0
7017_TCTTAA_5017_CAATTC	K1	kidney	crepos	1	A430078I02Rik	250	0.458517129925	0	74	40	0	5	0	0
7017_TCTTAA_5017_CAATTC	K1	kidney	crepos	1	A430105I19Rik	3069	11.2795213962	0	718	1647	0	123	0	0
7017_TCTTAA_5017_CAATTC	K1	kidney	crepos	1	A4galt	782	13.5721070458	0	220	2762	0	148	0	2
7017_TCTTAA_5017_CAATTC	K1	kidney	crepos	1	A4gnt	1553	3.20961990947	0.00124069478908	452	806	1	35	1	0
7017_TCTTAA_5017_CAATTC	K1	kidney	crepos	1	A530064D06Rik	964	0.091703425985	0	262	5	0	1	0	0
7017_TCTTAA_5017_CAATTC	K1	kidney	crepos	1	A530072M11Rik	250	0.275110277955	0	69	28	0	3	0	0
7017_TCTTAA_5017_CAATTC	K1	kidney	crepos	1	A530084C06Rik	2574	1.10044111182	0	629	218	0	12	0	0
7017_TCTTAA_5017_CAATTC	K1	kidney	crepos	1	A530099J19Rik	1564	0.091703425985	0	484	21	0	1	0	0
7017_TCTTAA_5017_CAATTC	K1	kidney	crepos	1	A630001G21Rik	1110	0.36681370394	0.0147058823529	307	68	1	4	1	0
7017_TCTTAA_5017_CAATTC	K1	kidney	crepos	1	A630033H20Rik	1567	0.36681370394	0	572	120	0	4	0	0
7017_TCTTAA_5017_CAATTC	K1	kidney	crepos	1	A630076J17Rik	942	0.458517129925	0	261	80	0	5	0	0
7017_TCTTAA_5017_CAATTC	K1	kidney	crepos	1	A730015C16Rik	362	0.18340685197	0	99	40	0	2	0	0
7017_TCTTAA_5017_CAATTC	K1	kidney	crepos	1	A730020M07Rik	500	1.8340685197	0	133	437	0	20	0	0
7017_TCTTAA_5017_CAATTC	K1	kidney	crepos	1	A730049H05Rik	1692	1.28384796379	0	515	182	0	14	0	4
7017_TCTTAA_5017_CAATTC	K1	kidney	crepos	1	A730071L15Rik	1201	0.091703425985	0	340	23	0	1	0	0
7017_TCTTAA_5017_CAATTC	K1	kidney	crepos	1	A830010M20Rik	3417	1.10044111182	0	1128	324	0	12	0	0
7017_TCTTAA_5017_CAATTC	K1	kidney	crepos	1	A830052D11Rik	250	1.8340685197	0	64	331	0	20	0	0
7017_TCTTAA_5017_CAATTC	K1	kidney	crepos	1	A830080D01Rik	1022	2.10917879765	0	376	514	0	23	0	1
7017_TCTTAA_5017_CAATTC	K1	kidney	crepos	1	A930001A20Rik	250	0.641923981895	0	65	97	0	7	0	0
7017_TCTTAA_5017_CAATTC	K1	kidney	crepos	1	A930004D18Rik	1641	2.20088222364	0	401	495	0	24	0	0
7017_TCTTAA_5017_CAATTC	K1	kidney	crepos	1	A930005H10Rik	250	7.3362740788	0	71	1376	0	80	0	0
7017_TCTTAA_5017_CAATTC	K1	kidney	crepos	1	A930006K02Rik	250	1.00873768583	0	64	191	0	11	0	0
7017_TCTTAA_5017_CAATTC	K1	kidney	crepos	1	A930011G23Rik	8118	9.72056315441	0	2257	1868	0	106	0	0
7017_TCTTAA_5017_CAATTC	K1	kidney	crepos	1	A930017K11Rik	209	3.11791648349	0	54	581	0	34	0	0
7017_TCTTAA_5017_CAATTC	K1	kidney	crepos	1	A930024E05Rik	250	0.275110277955	0	59	34	0	3	0	1
7017_TCTTAA_5017_CAATTC	K1	kidney	crepos	1	A930033H14Rik	2564	7.70308778274	0	633	1282	0	84	0	0
7017_TCTTAA_5017_CAATTC	K1	kidney	crepos	1	A930041C12Rik	250	0.36681370394	0	60	40	0	4	0	0
7017_TCTTAA_5017_CAATTC	K1	kidney	crepos	1	AA414768	413	0.825330833865	0	148	196	0	9	0	0
7017_TCTTAA_5017_CAATTC	K1	kidney	crepos	1	AA415398	309	5.96072268902	7.62776506484e-4	87	1311	1	65	1	0
7017_TCTTAA_5017_CAATTC	K1	kidney	crepos	1	AA465934	250	8.62012204259	0	98	1633	0	94	0	9
7017_TCTTAA_5017_CAATTC	K1	kidney	crepos	1	AA467197	422	3.48473018743	0.00115606936416	150	865	1	38	1	0
7017_TCTTAA_5017_CAATTC	K1	kidney	crepos	1	AA543186	250	2.65939935356	0	66	402	0	29	0	0
7017_TCTTAA_5017_CAATTC	K1	kidney	crepos	1	AA986860	759	9.72056315441	0	180	1772	0	106	0	0
7017_TCTTAA_5017_CAATTC	K1	kidney	crepos	1	AB124611	540	1.28384796379	0	140	291	0	14	0	0
7017_TCTTAA_5017_CAATTC	K1	kidney	crepos	1	AF529169	3887	0.18340685197	0	1274	32	0	2	0	0
7017_TCTTAA_5017_CAATTC	K1	kidney	crepos	1	AI182371	1241	0.36681370394	0	359	68	0	4	0	0
7017_TCTTAA_5017_CAATTC	K1	kidney	crepos	1	AI314180	3487	102.065913121	8.14893750392e-4	1158	15953	13	1113	13	5
7017_TCTTAA_5017_CAATTC	K1	kidney	crepos	1	AI314278	250	15.0393618615	3.35120643432e-4	75	2984	1	164	1	0
7017_TCTTAA_5017_CAATTC	K1	kidney	crepos	1	AI413582	446	10.1790802843	5.67536889898e-4	100	1762	1	111	1	15
7017_TCTTAA_5017_CAATTC	K1	kidney	crepos	1	AI429214	952	3.85154389137	0.00253485424588	301	789	2	42	2	0
7017_TCTTAA_5017_CAATTC	K1	kidney	crepos	1	AI464131	1877	41.3582451192	0.00388802488336	450	6430	25	451	25	0
7017_TCTTAA_5017_CAATTC	K1	kidney	crepos	1	AI467606	1117	2.01747537167	0	305	449	0	22	0	0
7017_TCTTAA_5017_CAATTC	K1	kidney	crepos	1	AI504432	250	1.10044111182	0	99	319	0	12	0	0
7017_TCTTAA_5017_CAATTC	K1	kidney	crepos	1	AI597479	2705	6.32753639296	0	916	1700	0	69	0	0
7017_TCTTAA_5017_CAATTC	K1	kidney	crepos	1	AI606181	2376	2.29258564962	0	740	553	0	25	0	0
7017_TCTTAA_5017_CAATTC	K1	kidney	crepos	1	AI661453	1245	15.4978789915	3.88048117967e-4	294	2577	1	169	1	0
7017_TCTTAA_5017_CAATTC	K1	kidney	crepos	1	AI662270	250	4.03495074334	0.0011961722488	94	836	1	44	1	36
7017_TCTTAA_5017_CAATTC	K1	kidney	crepos	1	AI837181	974	22.3756359403	0.00102616726526	240	3898	4	244	4	4
7017_TCTTAA_5017_CAATTC	K1	kidney	crepos	1	AI846148	2233	2.93450963152	0	599	653	0	32	0	0
7017_TCTTAA_5017_CAATTC	K1	kidney	crepos	1	AI854703	2531	7.61138435675	0	650	1218	0	83	0	1
7017_TCTTAA_5017_CAATTC	K1	kidney	crepos	1	AI987944	1419	40.2578040074	2.31803430691e-4	414	8628	2	439	2	0
7017_TCTTAA_5017_CAATTC	K1	kidney	crepos	1	AK010878	1006	22.8341530703	0.00269593683805	294	5193	14	249	14	0
7017_TCTTAA_5017_CAATTC	K1	kidney	crepos	1	AK157302	1568	0.091703425985	0	469	1	0	1	0	0
7017_TCTTAA_5017_CAATTC	K1	kidney	crepos	1	AU015836	1448	0.36681370394	0	454	96	0	4	0	0
7017_TCTTAA_5017_CAATTC	K1	kidney	crepos	1	AU019823	4001	50.6202911437	0	1275	6134	0	552	0	14
7017_TCTTAA_5017_CAATTC	K1	kidney	crepos	1	AU021092	251	15.1310652875	0.0014847809948	49	1347	2	165	2	0
7017_TCTTAA_5017_CAATTC	K1	kidney	crepos	1	AU022252	6617	38.4237354877	1.31233595801e-4	1764	7620	1	419	1	109
7017_TCTTAA_5017_CAATTC	K1	kidney	crepos	1	AU022754	250	0.18340685197	0	62	31	0	2	0	0
7017_TCTTAA_5017_CAATTC	K1	kidney	crepos	1	AU040320	1662	44.4761616027	9.8251129888e-5	462	10178	1	485	1	0
7017_TCTTAA_5017_CAATTC	K1	kidney	crepos	1	AU041133	1054	1.8340685197	0	308	282	0	20	0	0
7017_TCTTAA_5017_CAATTC	K1	kidney	crepos	1	AW011738	1364	0.73362740788	0	349	124	0	8	0	0
7017_TCTTAA_5017_CAATTC	K1	kidney	crepos	1	AW112010	250	13.3887001938	0.00370121130552	82	2972	11	146	11	0
7017_TCTTAA_5017_CAATTC	K1	kidney	crepos	1	AW146154	1410	13.8472173237	3.2981530343e-4	413	3032	1	151	1	0
7017_TCTTAA_5017_CAATTC	K1	kidney	crepos	1	AW209491	374	24.118001034	0	120	5210	0	263	0	0
7017_TCTTAA_5017_CAATTC	K1	kidney	crepos	1	AW549877	4161	42.2752793791	9.11577028259e-5	1487	10970	1	461	1	0
7017_TCTTAA_5017_CAATTC	K1	kidney	crepos	1	AW554918	3500	6.60264667092	6.72947510094e-4	1040	1486	1	72	1	0
7017_TCTTAA_5017_CAATTC	K1	kidney	crepos	1	AW822252	250	30.9040545569	0	52	2933	0	337	2	0
7017_TCTTAA_5017_CAATTC	K1	kidney	crepos	1	AY074887	277	0.458517129925	0	77	49	0	5	0	3
7017_TCTTAA_5017_CAATTC	K1	kidney	crepos	1	Aaas	256	14.4891413056	0	71	2768	0	158	0	0
7017_TCTTAA_5017_CAATTC	K1	kidney	crepos	1	Aacs	1059	57.6814549445	0.0031735140235	281	11659	37	629	37	0
7017_TCTTAA_5017_CAATTC	K1	kidney	crepos	1	Aadac	253	169.559634646	6.27934096821e-4	76	33443	21	1849	20	0
7017_TCTTAA_5017_CAATTC	K1	kidney	crepos	1	Aadat	413	50.3451808658	6.77851211659e-4	144	11802	8	549	8	0
7017_TCTTAA_5017_CAATTC	K1	kidney	crepos	1	Aaed1	515	5.22709528114	0	163	1074	0	57	0	0
7017_TCTTAA_5017_CAATTC	K1	kidney	crepos	1	Aagab	4304	46.6770438264	3.15457413249e-4	1159	9510	3	509	3	0
7017_TCTTAA_5017_CAATTC	K1	kidney	crepos	1	Aak1	15929	96.7471144141	1.34631782076e-4	4608	22283	3	1055	3	2
7017_TCTTAA_5017_CAATTC	K1	kidney	crepos	1	Aamdc	511	110.044111182	3.47153342591e-4	139	20164	7	1200	7	0
7017_TCTTAA_5017_CAATTC	K1	kidney	crepos	1	Aamp	394	128.201389527	1.74507887757e-4	105	28652	5	1398	5	0
7017_TCTTAA_5017_CAATTC	K1	kidney	crepos	1	Aar2	1940	11.4629282481	0	477	2366	0	125	0	2
7017_TCTTAA_5017_CAATTC	K1	kidney	crepos	1	Aars	2460	64.6509153194	0	504	11503	0	705	0	0
7017_TCTTAA_5017_CAATTC	K1	kidney	crepos	1	Aars2	397	10.0873768583	0	65	1346	0	110	0	3
7017_TCTTAA_5017_CAATTC	K1	kidney	crepos	1	Aarsd1	251	33.9302676144	0	48	3257	0	370	0	0
7017_TCTTAA_5017_CAATTC	K1	kidney	crepos	1	Aasdh	255	10.5458939883	0	84	2537	0	115	0	0
7017_TCTTAA_5017_CAATTC	K1	kidney	crepos	1	Aasdhppt	2073	22.1005256624	0	742	5464	0	241	0	0
7017_TCTTAA_5017_CAATTC	K1	kidney	crepos	1	Aass	799	349.940273559	6.68752839045e-4	263	79252	53	3816	52	3
7017_TCTTAA_5017_CAATTC	K1	kidney	crepos	1	Aatf	258	20.0830502907	0.0107086614173	77	3175	34	219	33	1
7017_TCTTAA_5017_CAATTC	K1	kidney	crepos	1	Aatk	1091	3.39302676144	0	286	805	0	37	0	0
7017_TCTTAA_5017_CAATTC	K1	kidney	crepos	1	Abat	3536	139.847724627	2.19868811609e-4	942	27289	6	1525	6	2
7017_TCTTAA_5017_CAATTC	K1	kidney	crepos	1	Abca1	3156	16.8734303812	6.81818181818e-4	1008	4400	3	184	3	0
7017_TCTTAA_5017_CAATTC	K1	kidney	crepos	1	Abca13	882	116.096537297	9.55466932536e-4	270	24072	23	1266	21	0
7017_TCTTAA_5017_CAATTC	K1	kidney	crepos	1	Abca2	664	22.1005256624	0.00105596620908	151	3788	4	241	4	0
7017_TCTTAA_5017_CAATTC	K1	kidney	crepos	1	Abca3	804	200.096875499	6.88152311045e-4	188	34876	24	2182	24	0
7017_TCTTAA_5017_CAATTC	K1	kidney	crepos	1	Abca4	250	1.46725481576	0	65	231	0	16	0	0
7017_TCTTAA_5017_CAATTC	K1	kidney	crepos	1	Abca5	3090	12.379962508	3.15855969678e-4	1099	3166	1	135	1	0
7017_TCTTAA_5017_CAATTC	K1	kidney	crepos	1	Abca6	751	0.091703425985	0	234	11	0	1	0	0
7017_TCTTAA_5017_CAATTC	K1	kidney	crepos	1	Abca7	254	6.96946037486	0.001287001287	41	777	1	76	1	0
7017_TCTTAA_5017_CAATTC	K1	kidney	crepos	1	Abca8a	675	10.7293008402	3.36587007742e-4	260	2971	1	117	1	0
7017_TCTTAA_5017_CAATTC	K1	kidney	crepos	1	Abca8b	2320	1.28384796379	0.0186046511628	721	215	4	14	4	0
7017_TCTTAA_5017_CAATTC	K1	kidney	crepos	1	Abca9	1216	0.91703425985	0	384	208	0	10	0	0
7017_TCTTAA_5017_CAATTC	K1	kidney	crepos	1	Abcb10	1849	30.9957579829	2.84050561e-4	521	7041	2	338	2	0
7017_TCTTAA_5017_CAATTC	K1	kidney	crepos	1	Abcb1a	1014	3.48473018743	0	294	607	0	38	0	2
7017_TCTTAA_5017_CAATTC	K1	kidney	crepos	1	Abcb1b	365	4.31006102129	0.00390243902439	118	1025	4	47	4	0
7017_TCTTAA_5017_CAATTC	K1	kidney	crepos	1	Abcb6	330	20.2664571427	0	76	2874	0	221	0	0
7017_TCTTAA_5017_CAATTC	K1	kidney	crepos	1	Abcb7	3584	52.6377665154	1.67968421937e-4	1264	11907	2	574	2	0
7017_TCTTAA_5017_CAATTC	K1	kidney	crepos	1	Abcb8	675	34.8473018743	0	133	4252	0	380	0	0
7017_TCTTAA_5017_CAATTC	K1	kidney	crepos	1	Abcb9	1133	4.58517129925	0	282	798	0	50	0	0
7017_TCTTAA_5017_CAATTC	K1	kidney	crepos	1	Abcc1	2169	18.432388623	5.07227998986e-4	549	3943	2	201	2	0
7017_TCTTAA_5017_CAATTC	K1	kidney	crepos	1	Abcc10	270	6.6943500969	0	80	1413	0	73	0	0
7017_TCTTAA_5017_CAATTC	K1	kidney	crepos	1	Abcc2	3183	326.647603358	4.35750944127e-4	1029	61962	27	3562	27	2
7017_TCTTAA_5017_CAATTC	K1	kidney	crepos	1	Abcc3	372	1.00873768583	0	116	129	0	11	0	0
7017_TCTTAA_5017_CAATTC	K1	kidney	crepos	1	Abcc4	1641	56.0307932768	0	490	13361	0	611	0	3
7017_TCTTAA_5017_CAATTC	K1	kidney	crepos	1	Abcc5	1652	28.9782826113	0	514	6499	0	316	0	0
7017_TCTTAA_5017_CAATTC	K1	kidney	crepos	1	Abcc6	567	2.20088222364	0	125	416	0	24	0	0
7017_TCTTAA_5017_CAATTC	K1	kidney	crepos	1	Abcc8	404	0.36681370394	0	92	82	0	4	0	0
7017_TCTTAA_5017_CAATTC	K1	kidney	crepos	1	Abcc9	3400	6.96946037486	0	1030	1810	0	76	0	0
7017_TCTTAA_5017_CAATTC	K1	kidney	crepos	1	Abcd1	1520	8.80352889456	0	355	1341	0	96	0	2
7017_TCTTAA_5017_CAATTC	K1	kidney	crepos	1	Abcd2	3115	0.091703425985	0	917	15	0	1	0	0
7017_TCTTAA_5017_CAATTC	K1	kidney	crepos	1	Abcd3	1458	478.691883642	3.62747718508e-4	490	104756	38	5220	35	0
7017_TCTTAA_5017_CAATTC	K1	kidney	crepos	1	Abcd4	560	16.4149132513	0.00130095403296	113	2306	3	179	3	9
7017_TCTTAA_5017_CAATTC	K1	kidney	crepos	1	Abce1	1788	58.5984892044	0	576	12391	0	639	0	0
7017_TCTTAA_5017_CAATTC	K1	kidney	crepos	1	Abcf1	609	29.2533928892	0	147	4368	0	319	0	0
7017_TCTTAA_5017_CAATTC	K1	kidney	crepos	1	Abcf2	526	26.9608072396	0	136	5959	0	294	0	267
7017_TCTTAA_5017_CAATTC	K1	kidney	crepos	1	Abcf3	1088	17.4236509371	0	302	2863	0	190	0	0
7017_TCTTAA_5017_CAATTC	K1	kidney	crepos	1	Abcg1	3696	6.23583296698	0.00151057401813	949	1324	2	68	1	0
7017_TCTTAA_5017_CAATTC	K1	kidney	crepos	1	Abcg2	3478	386.805050805	2.25858776667e-4	1238	97406	22	4218	21	7
7017_TCTTAA_5017_CAATTC	K1	kidney	crepos	1	Abcg3	1528	1.37555138977	0	433	348	0	15	0	0
7017_TCTTAA_5017_CAATTC	K1	kidney	crepos	1	Abhd1	254	3.48473018743	0.00138696255201	65	721	1	38	1	0
7017_TCTTAA_5017_CAATTC	K1	kidney	crepos	1	Abhd10	1894	7.06116380084	5.49450549451e-4	657	1820	1	77	1	0
7017_TCTTAA_5017_CAATTC	K1	kidney	crepos	1	Abhd11	256	53.9216144792	6.73400673401e-4	53	7425	5	588	5	0
7017_TCTTAA_5017_CAATTC	K1	kidney	crepos	1	Abhd12	613	30.9040545569	6.35324015248e-4	147	6296	4	337	4	0
7017_TCTTAA_5017_CAATTC	K1	kidney	crepos	1	Abhd13	3737	36.77307382	0	1221	8856	0	401	0	0
7017_TCTTAA_5017_CAATTC	K1	kidney	crepos	1	Abhd14a	253	16.3232098253	6.60283922086e-4	65	3029	2	178	2	0
7017_TCTTAA_5017_CAATTC	K1	kidney	crepos	1	Abhd14b	760	340.128006978	1.71133976512e-4	205	46747	8	3709	8	12
7017_TCTTAA_5017_CAATTC	K1	kidney	crepos	1	Abhd15	2054	5.77731583705	0	530	659	0	63	0	6
7017_TCTTAA_5017_CAATTC	K1	kidney	crepos	1	Abhd16a	252	64.3758050415	4.455004455e-4	74	13468	6	702	6	0
7017_TCTTAA_5017_CAATTC	K1	kidney	crepos	1	Abhd17a	490	33.9302676144	0.00182648401826	90	4380	8	370	8	0
7017_TCTTAA_5017_CAATTC	K1	kidney	crepos	1	Abhd17b	1323	64.4675084674	0.00104551474176	467	14347	15	703	15	3
7017_TCTTAA_5017_CAATTC	K1	kidney	crepos	1	Abhd17c	1227	212.935355137	1.61065177709e-4	417	37252	6	2322	6	0
7017_TCTTAA_5017_CAATTC	K1	kidney	crepos	1	Abhd18	3410	16.5066166773	0.0011894142135	1044	3363	4	180	3	49
7017_TCTTAA_5017_CAATTC	K1	kidney	crepos	1	Abhd2	5352	148.559550096	2.71083520833e-4	1530	36889	10	1620	10	1
7017_TCTTAA_5017_CAATTC	K1	kidney	crepos	1	Abhd3	646	38.4237354877	5.64106696752e-4	230	12409	7	419	6	0
7017_TCTTAA_5017_CAATTC	K1	kidney	crepos	1	Abhd4	1334	45.3014924366	3.64166059723e-4	325	8238	3	494	3	0
7017_TCTTAA_5017_CAATTC	K1	kidney	crepos	1	Abhd5	1950	62.2666262438	7.2092855598e-5	593	13871	1	679	1	0
7017_TCTTAA_5017_CAATTC	K1	kidney	crepos	1	Abhd6	1126	53.1879870713	1.25109470787e-4	269	7993	1	580	1	8
7017_TCTTAA_5017_CAATTC	K1	kidney	crepos	1	Abhd8	483	11.8297419521	0	87	1376	0	129	0	0
7017_TCTTAA_5017_CAATTC	K1	kidney	crepos	1	Abi1	1799	37.3232943759	0	648	9238	0	407	0	0
7017_TCTTAA_5017_CAATTC	K1	kidney	crepos	1	Abi2	4248	44.3844581767	3.76258113066e-4	1409	10631	4	484	4	0
7017_TCTTAA_5017_CAATTC	K1	kidney	crepos	1	Abi3	2641	10.3624871363	0	523	1081	0	113	0	0
7017_TCTTAA_5017_CAATTC	K1	kidney	crepos	1	Abi3bp	1086	1.65066166773	0	388	433	0	18	0	0
7017_TCTTAA_5017_CAATTC	K1	kidney	crepos	1	Abl1	2463	9.26204602448	4.42282176028e-4	613	2261	1	101	1	0
7017_TCTTAA_5017_CAATTC	K1	kidney	crepos	1	Abl2	6903	33.4717504845	0	2001	6963	0	365	0	0
7017_TCTTAA_5017_CAATTC	K1	kidney	crepos	1	Ablim1	4729	88.8606197794	2.65269580211e-4	1271	15079	4	969	4	4
7017_TCTTAA_5017_CAATTC	K1	kidney	crepos	1	Ablim2	1822	2.93450963152	0	420	537	0	32	0	0
7017_TCTTAA_5017_CAATTC	K1	kidney	crepos	1	Ablim3	1902	3.94324731735	0	466	970	0	43	0	0
7017_TCTTAA_5017_CAATTC	K1	kidney	crepos	1	Abr	2372	18.340685197	8.68809730669e-4	622	3453	3	200	3	3
7017_TCTTAA_5017_CAATTC	K1	kidney	crepos	1	Abracl	391	70.8867482864	0.00111026299355	127	14411	16	773	18	14
7017_TCTTAA_5017_CAATTC	K1	kidney	crepos	1	Abt1	3612	11.2795213962	0	1105	2539	0	123	0	0
7017_TCTTAA_5017_CAATTC	K1	kidney	crepos	1	Abtb1	333	9.72056315441	0	68	1352	0	106	0	0
7017_TCTTAA_5017_CAATTC	K1	kidney	crepos	1	Abtb2	1066	11.921445378	0	275	2792	0	130	0	0
7017_TCTTAA_5017_CAATTC	K1	kidney	crepos	1	Acaa1a	363	109.677297478	1.15340253749e-4	79	17340	2	1196	2	5
7017_TCTTAA_5017_CAATTC	K1	kidney	crepos	1	Acaa1b	315	517.299025981	2.39774864022e-4	71	79241	19	5641	19	0
7017_TCTTAA_5017_CAATTC	K1	kidney	crepos	1	Acaa2	268	517.574136259	5.98626424459e-4	63	91877	55	5644	52	0
7017_TCTTAA_5017_CAATTC	K1	kidney	crepos	1	Acaca	1968	15.1310652875	3.99042298484e-4	434	2506	1	165	1	25
7017_TCTTAA_5017_CAATTC	K1	kidney	crepos	1	Acacb	1141	9.07863917251	0	264	1472	0	99	0	0
7017_TCTTAA_5017_CAATTC	K1	kidney	crepos	1	Acad10	253	63.9172879115	0.00134025799966	69	11938	16	697	16	2
7017_TCTTAA_5017_CAATTC	K1	kidney	crepos	1	Acad11	1405	297.577617321	4.90397696713e-4	416	63214	31	3245	31	0
7017_TCTTAA_5017_CAATTC	K1	kidney	crepos	1	Acad12	4374	27.6027312215	0	1106	4201	0	301	0	8
7017_TCTTAA_5017_CAATTC	K1	kidney	crepos	1	Acad8	1573	65.4762461533	6.2387896748e-4	500	12823	8	714	8	0
7017_TCTTAA_5017_CAATTC	K1	kidney	crepos	1	Acad9	1962	79.323463477	1.42694063927e-4	553	14016	2	865	2	371
7017_TCTTAA_5017_CAATTC	K1	kidney	crepos	1	Acadl	595	518.032653389	0.00165850576528	184	88634	147	5649	148	1
7017_TCTTAA_5017_CAATTC	K1	kidney	crepos	1	Acadm	578	829.54919146	8.53536903483e-4	192	208544	178	9046	174	1486
7017_TCTTAA_5017_CAATTC	K1	kidney	crepos	1	Acads	555	145.349930186	3.42465753425e-4	116	20440	7	1585	7	17
7017_TCTTAA_5017_CAATTC	K1	kidney	crepos	1	Acadsb	5348	160.756105752	6.09198903442e-4	1653	45962	28	1753	28	2
7017_TCTTAA_5017_CAATTC	K1	kidney	crepos	1	Acadvl	261	304.180263992	4.87243953303e-4	60	51309	25	3317	23	0
7017_TCTTAA_5017_CAATTC	K1	kidney	crepos	1	Acap1	250	0.275110277955	0	61	35	0	3	0	0
7017_TCTTAA_5017_CAATTC	K1	kidney	crepos	1	Acap2	3933	15.7729892694	0	1309	3902	0	172	0	0
7017_TCTTAA_5017_CAATTC	K1	kidney	crepos	1	Acap3	1291	1.10044111182	0	312	186	0	12	0	0
7017_TCTTAA_5017_CAATTC	K1	kidney	crepos	1	Acat1	2103	603.775356685	8.21108349646e-4	518	136401	112	6584	108	1
7017_TCTTAA_5017_CAATTC	K1	kidney	crepos	1	Acat2	972	224.306579959	3.45918165645e-4	286	40472	14	2446	14	17
7017_TCTTAA_5017_CAATTC	K1	kidney	crepos	1	Acat3	856	46.3102301224	3.58894604618e-4	227	8359	3	505	3	0
7017_TCTTAA_5017_CAATTC	K1	kidney	crepos	1	Acbd3	1837	14.5808447316	0	615	4061	0	159	0	0
7017_TCTTAA_5017_CAATTC	K1	kidney	crepos	1	Acbd4	538	96.6554109882	7.56944970101e-5	115	13211	1	1054	1	0
7017_TCTTAA_5017_CAATTC	K1	kidney	crepos	1	Acbd5	1995	70.4282311565	1.55159038014e-4	679	19335	3	768	3	122
7017_TCTTAA_5017_CAATTC	K1	kidney	crepos	1	Acbd6	4922	27.9695449254	2.36183278224e-4	1454	4234	1	305	1	0
7017_TCTTAA_5017_CAATTC	K1	kidney	crepos	1	Acbd7	254	0.458517129925	0	89	100	0	5	0	0
7017_TCTTAA_5017_CAATTC	K1	kidney	crepos	1	Accs	2264	4.76857815122	0	659	775	0	52	0	0
7017_TCTTAA_5017_CAATTC	K1	kidney	crepos	1	Acd	1992	31.4542751128	1.60616768391e-4	467	6226	1	343	1	0
7017_TCTTAA_5017_CAATTC	K1	kidney	crepos	1	Ace	1304	38.6071423397	2.91332847779e-4	285	6865	2	421	2	3
7017_TCTTAA_5017_CAATTC	K1	kidney	crepos	1	Ace2	820	47.2272643823	1.1956001913e-4	246	8364	1	515	1	0
7017_TCTTAA_5017_CAATTC	K1	kidney	crepos	1	Acer2	3873	10.5458939883	4.23370025402e-4	1090	2362	1	115	1	0
7017_TCTTAA_5017_CAATTC	K1	kidney	crepos	1	Acer3	10448	17.8821680671	0.00233590282644	3102	4281	10	195	10	12
7017_TCTTAA_5017_CAATTC	K1	kidney	crepos	1	Ache	250	0.36681370394	0	54	58	0	4	0	0
7017_TCTTAA_5017_CAATTC	K1	kidney	crepos	1	Acin1	950	21.2751948285	0	269	5781	0	232	0	0
7017_TCTTAA_5017_CAATTC	K1	kidney	crepos	1	Ackr3	1842	50.5285877177	1.64298036638e-4	512	12173	2	551	2	0
7017_TCTTAA_5017_CAATTC	K1	kidney	crepos	1	Ackr4	556	0.091703425985	0	132	15	0	1	0	0
7017_TCTTAA_5017_CAATTC	K1	kidney	crepos	1	Acly	1059	102.157616547	5.68256327316e-4	332	22877	13	1114	12	0
7017_TCTTAA_5017_CAATTC	K1	kidney	crepos	1	Acmsd	1633	32.0044956688	9.26211793764e-4	455	6478	6	349	6	1
7017_TCTTAA_5017_CAATTC	K1	kidney	crepos	1	Acnat1	3797	111.511365998	9.09793931674e-5	1291	21983	2	1216	6	9
7017_TCTTAA_5017_CAATTC	K1	kidney	crepos	1	Acnat2	274	95.9217835803	0	78	19104	0	1046	0	0
7017_TCTTAA_5017_CAATTC	K1	kidney	crepos	1	Aco1	1342	233.843736262	6.99762858143e-4	416	51446	36	2550	35	6
7017_TCTTAA_5017_CAATTC	K1	kidney	crepos	1	Aco2	375	1108.05249618	8.56412096242e-4	114	259221	222	12083	210	2
7017_TCTTAA_5017_CAATTC	K1	kidney	crepos	1	Acod1	1065	0.36681370394	0	284	80	0	4	0	0
7017_TCTTAA_5017_CAATTC	K1	kidney	crepos	1	Acot1	307	221.372070328	5.33049040512e-4	85	33768	18	2414	18	0
7017_TCTTAA_5017_CAATTC	K1	kidney	crepos	1	Acot10	250	1.55895824174	0	63	330	0	17	0	0
7017_TCTTAA_5017_CAATTC	K1	kidney	crepos	1	Acot11	3774	13.2969967678	0	916	2177	0	145	0	0
7017_TCTTAA_5017_CAATTC	K1	kidney	crepos	1	Acot12	1368	196.337035034	6.37295649764e-4	432	36090	23	2141	29	5
7017_TCTTAA_5017_CAATTC	K1	kidney	crepos	1	Acot13	257	593.412869549	4.7683037843e-4	48	69207	33	6471	33	2
7017_TCTTAA_5017_CAATTC	K1	kidney	crepos	1	Acot2	795	121.50703943	4.49958218165e-4	253	15557	7	1325	7	0
7017_TCTTAA_5017_CAATTC	K1	kidney	crepos	1	Acot3	1374	72.4457065281	9.5684623481e-5	393	10451	1	790	1	0
7017_TCTTAA_5017_CAATTC	K1	kidney	crepos	1	Acot4	927	45.7600095665	2.01267988326e-4	298	9937	2	499	2	0
7017_TCTTAA_5017_CAATTC	K1	kidney	crepos	1	Acot5	263	0.36681370394	0	80	32	0	4	0	0
7017_TCTTAA_5017_CAATTC	K1	kidney	crepos	1	Acot6	1816	22.7424496443	1.57430730479e-4	559	6352	1	248	1	0
7017_TCTTAA_5017_CAATTC	K1	kidney	crepos	1	Acot7	283	16.8734303812	0	67	2339	0	184	0	0
7017_TCTTAA_5017_CAATTC	K1	kidney	crepos	1	Acot8	256	94.9130458944	2.53919888275e-4	63	15753	4	1035	4	0
7017_TCTTAA_5017_CAATTC	K1	kidney	crepos	1	Acot9	251	27.9695449254	0.00546149645003	67	3662	20	305	20	0
7017_TCTTAA_5017_CAATTC	K1	kidney	crepos	1	Acox1	1665	1418.37688971	6.53489601634e-4	487	304519	199	15467	195	16
7017_TCTTAA_5017_CAATTC	K1	kidney	crepos	1	Acox2	255	113.437137943	1.63045693556e-4	75	24533	4	1237	4	4
7017_TCTTAA_5017_CAATTC	K1	kidney	crepos	1	Acox3	3665	259.337288686	2.1017234132e-4	985	42822	9	2828	9	2
7017_TCTTAA_5017_CAATTC	K1	kidney	crepos	1	Acp1	2628	145.349930186	6.77208546372e-5	774	29533	2	1585	2	1007
7017_TCTTAA_5017_CAATTC	K1	kidney	crepos	1	Acp2	3358	62.7251433737	0	886	9337	0	684	0	10
7017_TCTTAA_5017_CAATTC	K1	kidney	crepos	1	Acp5	293	54.5635384611	3.11009744972e-4	67	9646	3	595	3	0
7017_TCTTAA_5017_CAATTC	K1	kidney	crepos	1	Acp6	309	58.1399720745	7.73469979696e-4	85	10343	8	634	8	0
7017_TCTTAA_5017_CAATTC	K1	kidney	crepos	1	Acpp	4629	0.825330833865	0	1270	122	0	9	0	0
7017_TCTTAA_5017_CAATTC	K1	kidney	crepos	1	Acr	656	0.275110277955	0	162	15	0	3	0	0
7017_TCTTAA_5017_CAATTC	K1	kidney	crepos	1	Acrbp	636	7.3362740788	0	168	1240	0	80	0	0
7017_TCTTAA_5017_CAATTC	K1	kidney	crepos	1	Acsbg1	514	1.37555138977	0	132	265	0	15	0	0
7017_TCTTAA_5017_CAATTC	K1	kidney	crepos	1	Acsf2	1205	2.10917879765	0	327	234	0	23	0	15
7017_TCTTAA_5017_CAATTC	K1	kidney	crepos	1	Acsf3	1102	24.393111312	0	240	2883	0	266	0	3
7017_TCTTAA_5017_CAATTC	K1	kidney	crepos	1	Acsl1	1725	299.411685841	1.10926234054e-4	478	72120	8	3265	8	4
7017_TCTTAA_5017_CAATTC	K1	kidney	crepos	1	Acsl3	1328	12.10485223	0	445	2968	0	132	0	0
7017_TCTTAA_5017_CAATTC	K1	kidney	crepos	1	Acsl4	2794	104.541905623	3.36648814078e-4	970	32675	11	1140	11	0
7017_TCTTAA_5017_CAATTC	K1	kidney	crepos	1	Acsl5	272	98.6728863598	0.00105580693816	80	19890	21	1076	21	0
7017_TCTTAA_5017_CAATTC	K1	kidney	crepos	1	Acsm1	250	62.4500330958	1.83975715206e-4	67	10871	2	681	4	0
7017_TCTTAA_5017_CAATTC	K1	kidney	crepos	1	Acsm2	4824	2075.52364032	3.32575799568e-4	1399	432984	144	22633	144	91
7017_TCTTAA_5017_CAATTC	K1	kidney	crepos	1	Acsm3	1682	54.2884281831	0.00425640589087	538	11747	50	592	39	0
7017_TCTTAA_5017_CAATTC	K1	kidney	crepos	1	Acsm5	1207	62.6334399477	9.13334686422e-4	319	9854	9	683	9	0
7017_TCTTAA_5017_CAATTC	K1	kidney	crepos	1	Acss1	1508	143.332454815	5.86376518878e-4	451	30697	18	1563	18	1
7017_TCTTAA_5017_CAATTC	K1	kidney	crepos	1	Acss2	1371	132.419747122	1.24467125121e-4	380	32137	4	1444	4	0
7017_TCTTAA_5017_CAATTC	K1	kidney	crepos	1	Acss3	1165	0.55022055591	0	351	100	0	6	0	0
7017_TCTTAA_5017_CAATTC	K1	kidney	crepos	1	Acta1	251	0.55022055591	0	70	168	0	6	0	0
7017_TCTTAA_5017_CAATTC	K1	kidney	crepos	1	Acta2	1331	8.71182546857	0	414	2133	0	95	0	0
7017_TCTTAA_5017_CAATTC	K1	kidney	crepos	1	Actb	683	1320.80444446	3.40784846434e-4	247	211277	72	14403	79	105
7017_TCTTAA_5017_CAATTC	K1	kidney	crepos	1	Actg1	703	936.842199862	1.47117881184e-4	217	251499	37	10216	37	10105
7017_TCTTAA_5017_CAATTC	K1	kidney	crepos	1	Actl6a	371	24.9433318679	1.67504187605e-4	139	5970	1	272	1	0
7017_TCTTAA_5017_CAATTC	K1	kidney	crepos	1	Actl9	251	0.091703425985	0	56	10	0	1	0	0
7017_TCTTAA_5017_CAATTC	K1	kidney	crepos	1	Actn1	780	72.2622996762	3.45137019397e-4	238	14487	5	788	5	0
7017_TCTTAA_5017_CAATTC	K1	kidney	crepos	1	Actn2	900	0.55022055591	0	269	76	0	6	0	0
7017_TCTTAA_5017_CAATTC	K1	kidney	crepos	1	Actn3	257	0.825330833865	0	62	129	0	9	0	0
7017_TCTTAA_5017_CAATTC	K1	kidney	crepos	1	Actn4	982	471.630719841	3.09073754758e-4	241	61474	19	5143	18	1
7017_TCTTAA_5017_CAATTC	K1	kidney	crepos	1	Actr10	2904	126.642431285	4.33990105026e-4	927	23042	10	1381	10	0
7017_TCTTAA_5017_CAATTC	K1	kidney	crepos	1	Actr1a	1553	75.6553264376	7.82881002088e-4	383	11496	9	825	9	0
7017_TCTTAA_5017_CAATTC	K1	kidney	crepos	1	Actr1b	1962	80.7907182928	3.08565786226e-4	445	16204	5	881	5	1
7017_TCTTAA_5017_CAATTC	K1	kidney	crepos	1	Actr2	2385	202.206054297	9.63865744211e-4	833	46687	45	2205	41	62
7017_TCTTAA_5017_CAATTC	K1	kidney	crepos	1	Actr3	1090	113.070324239	1.64636154099e-4	387	30370	5	1233	5	610
7017_TCTTAA_5017_CAATTC	K1	kidney	crepos	1	Actr3b	745	0.091703425985	0	228	16	0	1	0	0
7017_TCTTAA_5017_CAATTC	K1	kidney	crepos	1	Actr5	321	2.75110277955	0	77	431	0	30	0	0
7017_TCTTAA_5017_CAATTC	K1	kidney	crepos	1	Actr6	458	6.60264667092	0	178	1984	0	72	0	0
7017_TCTTAA_5017_CAATTC	K1	kidney	crepos	1	Actr8	325	48.602815772	6.90766751094e-4	94	8686	6	530	6	0
7017_TCTTAA_5017_CAATTC	K1	kidney	crepos	1	Actrt3	761	0.18340685197	0	210	4	0	2	0	0
7017_TCTTAA_5017_CAATTC	K1	kidney	crepos	1	Acvr1	1105	9.1703425985	0	338	2158	0	100	0	0
7017_TCTTAA_5017_CAATTC	K1	kidney	crepos	1	Acvr1b	2819	19.4411263088	4.08580183861e-4	751	4895	2	212	2	0
7017_TCTTAA_5017_CAATTC	K1	kidney	crepos	1	Acvr2a	3481	15.3144721395	0	1169	3244	0	167	0	0
7017_TCTTAA_5017_CAATTC	K1	kidney	crepos	1	Acvr2b	8687	37.3232943759	2.91842988472e-4	2469	6853	2	407	2	26
7017_TCTTAA_5017_CAATTC	K1	kidney	crepos	1	Acvrl1	1859	12.6550727859	0	418	1778	0	138	0	0
7017_TCTTAA_5017_CAATTC	K1	kidney	crepos	1	Acy1	260	94.9130458944	0.00102406554019	68	15624	16	1035	16	5
7017_TCTTAA_5017_CAATTC	K1	kidney	crepos	1	Acy3	333	1130.15302184	1.59343927934e-4	83	188272	30	12324	30	142
7017_TCTTAA_5017_CAATTC	K1	kidney	crepos	1	Acyp1	254	25.9520695537	0	90	5030	0	283	0	0
7017_TCTTAA_5017_CAATTC	K1	kidney	crepos	1	Acyp2	334	16.3232098253	0.00130582397493	119	3829	5	178	5	0
7017_TCTTAA_5017_CAATTC	K1	kidney	crepos	1	Ada	510	1.46725481576	0	149	254	0	16	0	0
7017_TCTTAA_5017_CAATTC	K1	kidney	crepos	1	Adad1	1314	0.091703425985	0	463	1	0	1	0	1
7017_TCTTAA_5017_CAATTC	K1	kidney	crepos	1	Adal	1368	10.5458939883	0	420	2182	0	115	0	0
7017_TCTTAA_5017_CAATTC	K1	kidney	crepos	1	Adam10	2135	49.5198500319	0	741	12105	0	540	0	0
7017_TCTTAA_5017_CAATTC	K1	kidney	crepos	1	Adam11	2583	3.85154389137	0	584	531	0	42	0	0
7017_TCTTAA_5017_CAATTC	K1	kidney	crepos	1	Adam12	4743	1.92577194568	0	1273	400	0	21	0	0
7017_TCTTAA_5017_CAATTC	K1	kidney	crepos	1	Adam15	271	69.4194934706	8.47131305352e-4	55	12985	11	757	11	0
7017_TCTTAA_5017_CAATTC	K1	kidney	crepos	1	Adam17	1767	38.5154389137	1.21477162293e-4	546	8232	1	420	1	0
7017_TCTTAA_5017_CAATTC	K1	kidney	crepos	1	Adam19	3502	0.18340685197	0	950	48	0	2	0	0
7017_TCTTAA_5017_CAATTC	K1	kidney	crepos	1	Adam1a	278	0.73362740788	0	105	132	0	8	0	0
7017_TCTTAA_5017_CAATTC	K1	kidney	crepos	1	Adam22	7778	1.92577194568	0	2479	519	0	21	0	0
7017_TCTTAA_5017_CAATTC	K1	kidney	crepos	1	Adam28	2403	0.275110277955	0	717	23	0	3	0	2
7017_TCTTAA_5017_CAATTC	K1	kidney	crepos	1	Adam32	280	0.18340685197	0	58	22	0	2	0	0
7017_TCTTAA_5017_CAATTC	K1	kidney	crepos	1	Adam33	1116	0.91703425985	0	257	20	0	10	0	0
7017_TCTTAA_5017_CAATTC	K1	kidney	crepos	1	Adam4	250	0.36681370394	0	79	61	0	4	0	0
7017_TCTTAA_5017_CAATTC	K1	kidney	crepos	1	Adam8	545	2.38428907561	0	144	524	0	26	0	0
7017_TCTTAA_5017_CAATTC	K1	kidney	crepos	1	Adam9	1319	29.9870202971	1.29382843835e-4	458	7729	1	327	1	0
7017_TCTTAA_5017_CAATTC	K1	kidney	crepos	1	Adamdec1	982	0.275110277955	0	306	72	0	3	0	0
7017_TCTTAA_5017_CAATTC	K1	kidney	crepos	1	Adamts1	1574	43.8342376208	6.28667225482e-4	459	9544	6	478	6	0
7017_TCTTAA_5017_CAATTC	K1	kidney	crepos	1	Adamts10	588	3.48473018743	0.00200803212851	133	498	1	38	1	0
7017_TCTTAA_5017_CAATTC	K1	kidney	crepos	1	Adamts15	2860	13.3887001938	0	762	2356	0	146	0	0
7017_TCTTAA_5017_CAATTC	K1	kidney	crepos	1	Adamts16	1463	2.47599250159	0	439	657	0	27	0	0
7017_TCTTAA_5017_CAATTC	K1	kidney	crepos	1	Adamts2	3544	4.67687472523	0	948	494	0	51	0	19
7017_TCTTAA_5017_CAATTC	K1	kidney	crepos	1	Adamts3	4225	0.458517129925	0	1240	64	0	5	0	0
7017_TCTTAA_5017_CAATTC	K1	kidney	crepos	1	Adamts4	3089	16.3232098253	0	787	2140	0	178	0	4
7017_TCTTAA_5017_CAATTC	K1	kidney	crepos	1	Adamts5	4453	8.43671519062	0	1373	1669	0	92	0	7
7017_TCTTAA_5017_CAATTC	K1	kidney	crepos	1	Adamts6	2991	1.55895824174	0	875	330	0	17	0	0
7017_TCTTAA_5017_CAATTC	K1	kidney	crepos	1	Adamts7	520	0.73362740788	0	122	188	0	8	0	0
7017_TCTTAA_5017_CAATTC	K1	kidney	crepos	1	Adamts8	1620	0.18340685197	0	451	34	0	2	0	0
7017_TCTTAA_5017_CAATTC	K1	kidney	crepos	1	Adamts9	1883	4.58517129925	0	611	1051	0	50	0	0
7017_TCTTAA_5017_CAATTC	K1	kidney	crepos	1	Adamtsl1	2848	4.58517129925	0	712	884	0	50	0	0
7017_TCTTAA_5017_CAATTC	K1	kidney	crepos	1	Adamtsl2	618	7.70308778274	0	142	1511	0	84	0	0
7017_TCTTAA_5017_CAATTC	K1	kidney	crepos	1	Adamtsl4	632	2.29258564962	0.00506329113924	165	395	2	25	2	0
7017_TCTTAA_5017_CAATTC	K1	kidney	crepos	1	Adamtsl5	1464	0.641923981895	0	351	102	0	7	0	0
7017_TCTTAA_5017_CAATTC	K1	kidney	crepos	1	Adap1	1173	8.43671519062	0	264	1226	0	92	0	2
7017_TCTTAA_5017_CAATTC	K1	kidney	crepos	1	Adap2	528	58.5984892044	2.21141088014e-4	93	4522	1	639	1	0
7017_TCTTAA_5017_CAATTC	K1	kidney	crepos	1	Adar	2300	12.379962508	0	583	2427	0	135	0	0
7017_TCTTAA_5017_CAATTC	K1	kidney	crepos	1	Adarb1	4056	3.48473018743	0	1006	787	0	38	0	0
7017_TCTTAA_5017_CAATTC	K1	kidney	crepos	1	Adarb2	7178	2.56769592758	0	2009	210	0	28	0	28
7017_TCTTAA_5017_CAATTC	K1	kidney	crepos	1	Adat1	2759	4.8602815772	0	780	1109	0	53	0	0
7017_TCTTAA_5017_CAATTC	K1	kidney	crepos	1	Adat2	996	3.57643361341	0.00159489633174	276	627	1	39	1	0
7017_TCTTAA_5017_CAATTC	K1	kidney	crepos	1	Adat3	3157	36.681370394	0	765	7856	0	400	0	0
7017_TCTTAA_5017_CAATTC	K1	kidney	crepos	1	Adck1	534	13.6638104718	0	155	3424	0	149	0	0
7017_TCTTAA_5017_CAATTC	K1	kidney	crepos	1	Adck2	1260	11.2795213962	0.00219298245614	382	1824	4	123	4	0
7017_TCTTAA_5017_CAATTC	K1	kidney	crepos	1	Adck5	255	22.8341530703	0	52	2825	0	249	0	0
7017_TCTTAA_5017_CAATTC	K1	kidney	crepos	1	Adcy1	8791	16.0480995474	0.00119260584377	2256	3354	4	175	4	2
7017_TCTTAA_5017_CAATTC	K1	kidney	crepos	1	Adcy2	677	0.91703425985	0.0105263157895	197	190	2	10	2	0
7017_TCTTAA_5017_CAATTC	K1	kidney	crepos	1	Adcy3	738	0.73362740788	0	205	176	0	8	0	0
7017_TCTTAA_5017_CAATTC	K1	kidney	crepos	1	Adcy4	284	2.56769592758	0	56	316	0	28	0	0
7017_TCTTAA_5017_CAATTC	K1	kidney	crepos	1	Adcy5	1996	1.92577194568	0	518	265	0	21	0	0
7017_TCTTAA_5017_CAATTC	K1	kidney	crepos	1	Adcy6	2364	53.7382076272	2.48036378669e-4	607	12095	3	586	3	0
7017_TCTTAA_5017_CAATTC	K1	kidney	crepos	1	Adcy7	2144	2.47599250159	0	640	475	0	27	0	0
7017_TCTTAA_5017_CAATTC	K1	kidney	crepos	1	Adcy9	3012	22.7424496443	0	861	4669	0	248	0	0
7017_TCTTAA_5017_CAATTC	K1	kidney	crepos	1	Adcyap1r1	4284	0.73362740788	0.00735294117647	1177	136	1	8	1	0
7017_TCTTAA_5017_CAATTC	K1	kidney	crepos	1	Add1	1888	40.9914314153	0	488	8852	0	447	0	0
7017_TCTTAA_5017_CAATTC	K1	kidney	crepos	1	Add2	7013	0.18340685197	0	1864	54	0	2	0	0
7017_TCTTAA_5017_CAATTC	K1	kidney	crepos	1	Add3	2109	99.8650308976	2.04081632653e-4	691	24500	5	1089	5	0
7017_TCTTAA_5017_CAATTC	K1	kidney	crepos	1	Adgra1	1894	0.18340685197	0	484	28	0	2	0	0
7017_TCTTAA_5017_CAATTC	K1	kidney	crepos	1	Adgra2	2019	8.5284186166	0.00201106083459	436	1989	4	93	4	0
7017_TCTTAA_5017_CAATTC	K1	kidney	crepos	1	Adgra3	321	50.7119945697	1.74993437746e-4	108	11429	2	553	2	0
7017_TCTTAA_5017_CAATTC	K1	kidney	crepos	1	Adgrb3	692	0.275110277955	0	254	71	0	3	0	0
7017_TCTTAA_5017_CAATTC	K1	kidney	crepos	1	Adgrd1	2040	0.55022055591	0	527	136	0	6	0	0
7017_TCTTAA_5017_CAATTC	K1	kidney	crepos	1	Adgre1	409	4.76857815122	0	142	985	0	52	0	0
7017_TCTTAA_5017_CAATTC	K1	kidney	crepos	1	Adgre5	622	9.62885972842	0	145	1866	0	105	0	0
7017_TCTTAA_5017_CAATTC	K1	kidney	crepos	1	Adgrf1	819	0.55022055591	0.00854700854701	215	117	1	6	1	0
7017_TCTTAA_5017_CAATTC	K1	kidney	crepos	1	Adgrf5	4222	54.1050213311	1.9725811224e-4	1042	10139	2	590	2	0
7017_TCTTAA_5017_CAATTC	K1	kidney	crepos	1	Adgrg1	1230	368.097551904	4.78358405912e-4	315	60624	29	4014	29	10
7017_TCTTAA_5017_CAATTC	K1	kidney	crepos	1	Adgrg2	1587	2.20088222364	0	501	455	0	24	0	0
7017_TCTTAA_5017_CAATTC	K1	kidney	crepos	1	Adgrg3	733	5.41050213311	0	184	830	0	59	0	0
7017_TCTTAA_5017_CAATTC	K1	kidney	crepos	1	Adgrg4	131	1.00873768583	0	46	118	0	11	0	0
7017_TCTTAA_5017_CAATTC	K1	kidney	crepos	1	Adgrg6	2888	1.74236509371	0	858	329	0	19	0	2
7017_TCTTAA_5017_CAATTC	K1	kidney	crepos	1	Adgrl1	2868	27.7861380734	1.76211453744e-4	678	5675	1	303	1	0
7017_TCTTAA_5017_CAATTC	K1	kidney	crepos	1	Adgrl2	2436	17.5153543631	0.00109439124487	652	3655	4	191	4	0
7017_TCTTAA_5017_CAATTC	K1	kidney	crepos	1	Adgrl4	1790	31.1791648349	0.00237906423473	561	6305	15	340	15	0
7017_TCTTAA_5017_CAATTC	K1	kidney	crepos	1	Adh1	257	882.370364827	1.46643458745e-4	79	156843	23	9622	23	5
7017_TCTTAA_5017_CAATTC	K1	kidney	crepos	1	Adh5	429	267.040376468	2.90613193839e-4	129	48174	14	2912	14	1
7017_TCTTAA_5017_CAATTC	K1	kidney	crepos	1	Adh6a	1447	0.091703425985	0	428	8	0	1	0	0
7017_TCTTAA_5017_CAATTC	K1	kidney	crepos	1	Adh7	2176	1.28384796379	0	698	265	0	14	0	0
7017_TCTTAA_5017_CAATTC	K1	kidney	crepos	1	Adhfe1	1696	191.660160309	1.59332926149e-4	503	37657	6	2090	6	0
7017_TCTTAA_5017_CAATTC	K1	kidney	crepos	1	Adi1	1090	30.720647705	3.46620450607e-4	343	5770	2	335	2	41
7017_TCTTAA_5017_CAATTC	K1	kidney	crepos	1	Adig	264	0.091703425985	0	58	9	0	1	0	0
7017_TCTTAA_5017_CAATTC	K1	kidney	crepos	1	Adipoq	434	4.67687472523	0.00208333333333	130	960	2	51	2	0
7017_TCTTAA_5017_CAATTC	K1	kidney	crepos	1	Adipor1	1693	103.716574789	5.46448087432e-4	469	18300	10	1131	9	5
7017_TCTTAA_5017_CAATTC	K1	kidney	crepos	1	Adipor2	2650	91.336612281	9.92605092064e-5	700	20149	2	996	2	0
7017_TCTTAA_5017_CAATTC	K1	kidney	crepos	1	Adk	631	166.625125015	3.27573499304e-4	219	36633	12	1817	11	0
7017_TCTTAA_5017_CAATTC	K1	kidney	crepos	1	Adm	652	24.118001034	0	190	5212	0	263	0	1
7017_TCTTAA_5017_CAATTC	K1	kidney	crepos	1	Adm2	419	0.091703425985	0	91	7	0	1	0	0
7017_TCTTAA_5017_CAATTC	K1	kidney	crepos	1	Adnp	1082	58.1399720745	1.67757087737e-4	378	17883	3	634	3	0
7017_TCTTAA_5017_CAATTC	K1	kidney	crepos	1	Adnp2	1384	5.68561241107	0	448	1178	0	62	0	0
7017_TCTTAA_5017_CAATTC	K1	kidney	crepos	1	Ado	3495	28.6114689073	6.54022236756e-4	1084	6116	4	312	4	0
7017_TCTTAA_5017_CAATTC	K1	kidney	crepos	1	Adora1	3736	9.90397000638	0.00224466891134	862	1782	4	108	4	0
7017_TCTTAA_5017_CAATTC	K1	kidney	crepos	1	Adora2a	856	0.55022055591	0	205	162	0	6	0	0
7017_TCTTAA_5017_CAATTC	K1	kidney	crepos	1	Adora2b	728	5.04368842917	0	209	1064	0	55	0	0
7017_TCTTAA_5017_CAATTC	K1	kidney	crepos	1	Adpgk	918	6.60264667092	0	260	1822	0	72	0	0
7017_TCTTAA_5017_CAATTC	K1	kidney	crepos	1	Adprh	291	12.7467762119	0	111	3470	0	139	0	0
7017_TCTTAA_5017_CAATTC	K1	kidney	crepos	1	Adprhl2	556	13.8472173237	0.00401248328132	125	2243	9	151	9	0
7017_TCTTAA_5017_CAATTC	K1	kidney	crepos	1	Adprm	261	13.1135899159	0	94	3354	0	143	0	0
7017_TCTTAA_5017_CAATTC	K1	kidney	crepos	1	Adra1a	4499	5.22709528114	0	1321	1011	0	57	0	0
7017_TCTTAA_5017_CAATTC	K1	kidney	crepos	1	Adra1b	1256	2.47599250159	0	342	579	0	27	0	0
7017_TCTTAA_5017_CAATTC	K1	kidney	crepos	1	Adra2a	1370	2.38428907561	0	380	480	0	26	0	0
7017_TCTTAA_5017_CAATTC	K1	kidney	crepos	1	Adra2b	2295	134.804036198	2.92568753657e-4	686	30762	9	1470	8	0
7017_TCTTAA_5017_CAATTC	K1	kidney	crepos	1	Adra2c	501	1.46725481576	0	110	224	0	16	0	0
7017_TCTTAA_5017_CAATTC	K1	kidney	crepos	1	Adrb1	1090	11.0044111182	0	263	1788	0	120	0	0
7017_TCTTAA_5017_CAATTC	K1	kidney	crepos	1	Adrb2	783	1.37555138977	0	323	266	0	15	0	0
7017_TCTTAA_5017_CAATTC	K1	kidney	crepos	1	Adrb3	827	0.275110277955	0	232	60	0	3	0	0
7017_TCTTAA_5017_CAATTC	K1	kidney	crepos	1	Adrbk1	1290	22.1922290884	7.25864989112e-4	300	4133	3	242	3	0
7017_TCTTAA_5017_CAATTC	K1	kidney	crepos	1	Adrm1	255	24.7599250159	0	65	3508	0	270	0	105
7017_TCTTAA_5017_CAATTC	K1	kidney	crepos	1	Adsl	2199	27.5110277955	0	608	5009	0	300	0	0
7017_TCTTAA_5017_CAATTC	K1	kidney	crepos	1	Adss	1434	78.5898360691	5.4292091452e-4	497	16577	9	857	9	0
7017_TCTTAA_5017_CAATTC	K1	kidney	crepos	1	Adssl1	345	2.75110277955	0.00377358490566	90	530	2	30	2	1
7017_TCTTAA_5017_CAATTC	K1	kidney	crepos	1	Adtrp	1692	219.446298382	4.93060177995e-4	489	40563	20	2393	20	8
7017_TCTTAA_5017_CAATTC	K1	kidney	crepos	1	Aebp1	399	24.8516284419	0	83	2133	0	271	0	0
7017_TCTTAA_5017_CAATTC	K1	kidney	crepos	1	Aebp2	5749	35.2141155782	2.61848651479e-4	1789	7638	2	384	6	0
7017_TCTTAA_5017_CAATTC	K1	kidney	crepos	1	Aen	3793	23.2009667742	0.00138312586445	1003	3615	5	253	5	238
7017_TCTTAA_5017_CAATTC	K1	kidney	crepos	1	Aes	678	284.372323979	4.99486638732e-4	145	36037	18	3101	18	4
7017_TCTTAA_5017_CAATTC	K1	kidney	crepos	1	Afap1	4198	19.0743126049	0	1229	4200	0	208	0	0
7017_TCTTAA_5017_CAATTC	K1	kidney	crepos	1	Afap1l1	1026	53.5548007752	9.1091273456e-5	277	10978	1	584	1	2
7017_TCTTAA_5017_CAATTC	K1	kidney	crepos	1	Afap1l2	1028	5.68561241107	0	322	1535	0	62	0	0
7017_TCTTAA_5017_CAATTC	K1	kidney	crepos	1	Afdn	2307	48.786222624	8.34097923096e-5	730	11989	1	532	1	0
7017_TCTTAA_5017_CAATTC	K1	kidney	crepos	1	Aff1	4499	32.6464196507	1.55159038014e-4	1343	6445	1	356	1	0
7017_TCTTAA_5017_CAATTC	K1	kidney	crepos	1	Aff3	3458	0.091703425985	0	1060	25	0	1	0	0
7017_TCTTAA_5017_CAATTC	K1	kidney	crepos	1	Aff4	6315	46.9521541043	1.6880486158e-4	2042	11848	2	512	2	6
7017_TCTTAA_5017_CAATTC	K1	kidney	crepos	1	Afg3l1	1850	72.3540031021	1.8775816748e-4	459	10652	2	789	2	0
7017_TCTTAA_5017_CAATTC	K1	kidney	crepos	1	Afg3l2	516	42.2752793791	3.96943534782e-4	138	10077	4	461	4	0
7017_TCTTAA_5017_CAATTC	K1	kidney	crepos	1	Afm	1389	26.5939935356	1.96618167519e-4	425	5086	1	290	1	0
7017_TCTTAA_5017_CAATTC	K1	kidney	crepos	1	Afmid	1874	155.437307045	3.1328320802e-4	399	19152	6	1695	6	0
7017_TCTTAA_5017_CAATTC	K1	kidney	crepos	1	Afp	260	0.73362740788	0.0504201680672	103	119	6	8	6	0
7017_TCTTAA_5017_CAATTC	K1	kidney	crepos	1	Aftph	1089	170.935186036	1.44536519561e-4	361	41512	6	1864	6	3
7017_TCTTAA_5017_CAATTC	K1	kidney	crepos	1	Aga	250	53.0962836453	0.00134589502019	87	14117	19	579	18	0
7017_TCTTAA_5017_CAATTC	K1	kidney	crepos	1	Agap1	8723	82.7164902384	4.10761963442e-4	2134	14607	6	902	6	0
7017_TCTTAA_5017_CAATTC	K1	kidney	crepos	1	Agap2	1358	1.00873768583	0	303	135	0	11	0	0
7017_TCTTAA_5017_CAATTC	K1	kidney	crepos	1	Agap3	1300	20.0830502907	0	264	3555	0	219	0	0
7017_TCTTAA_5017_CAATTC	K1	kidney	crepos	1	Agbl2	1863	0.91703425985	0.00431034482759	592	232	1	10	1	0
7017_TCTTAA_5017_CAATTC	K1	kidney	crepos	1	Agbl3	2022	8.06990148668	0.0032154340836	565	1555	5	88	5	0
7017_TCTTAA_5017_CAATTC	K1	kidney	crepos	1	Agbl5	2179	5.13539185516	0	546	771	0	56	0	0
7017_TCTTAA_5017_CAATTC	K1	kidney	crepos	1	Ager	250	0.275110277955	0	45	25	0	3	0	0
7017_TCTTAA_5017_CAATTC	K1	kidney	crepos	1	Agfg1	6124	51.9041391075	7.52508361204e-4	2102	11960	9	566	9	0
7017_TCTTAA_5017_CAATTC	K1	kidney	crepos	1	Agfg2	1306	45.2097890106	2.41341860746e-4	341	8287	2	493	2	0
7017_TCTTAA_5017_CAATTC	K1	kidney	crepos	1	Aggf1	819	38.5154389137	0	247	7837	0	420	0	0
7017_TCTTAA_5017_CAATTC	K1	kidney	crepos	1	Agk	900	5.59390898508	6.7842605156e-4	283	1474	1	61	1	44
7017_TCTTAA_5017_CAATTC	K1	kidney	crepos	1	Agl	7401	47.3189678082	5.69605832764e-4	2396	8778	5	516	5	10
7017_TCTTAA_5017_CAATTC	K1	kidney	crepos	1	Agmat	250	2.47599250159	0	62	400	0	27	2	0
7017_TCTTAA_5017_CAATTC	K1	kidney	crepos	1	Agmo	1668	9.53715630244	4.86381322957e-4	540	2056	1	104	1	0
7017_TCTTAA_5017_CAATTC	K1	kidney	crepos	1	Ago1	4491	25.4018489978	7.61759664826e-4	1279	5251	4	277	4	0
7017_TCTTAA_5017_CAATTC	K1	kidney	crepos	1	Ago2	11064	91.703425985	3.34272479824e-4	3277	20941	7	1000	7	67
7017_TCTTAA_5017_CAATTC	K1	kidney	crepos	1	Ago3	12938	21.4586016805	0	4012	4117	0	234	0	0
7017_TCTTAA_5017_CAATTC	K1	kidney	crepos	1	Ago4	3682	2.56769592758	0	1115	633	0	28	0	0
7017_TCTTAA_5017_CAATTC	K1	kidney	crepos	1	Agpat1	1012	38.4237354877	1.73370319001e-4	267	5768	1	419	1	0
7017_TCTTAA_5017_CAATTC	K1	kidney	crepos	1	Agpat2	530	48.602815772	1.17702448211e-4	97	8496	1	530	1	0
7017_TCTTAA_5017_CAATTC	K1	kidney	crepos	1	Agpat3	4509	240.354679507	4.73734077271e-4	1156	37996	18	2621	18	0
7017_TCTTAA_5017_CAATTC	K1	kidney	crepos	1	Agpat4	566	5.59390898508	0	143	891	0	61	0	0
7017_TCTTAA_5017_CAATTC	K1	kidney	crepos	1	Agpat5	9642	29.0699860372	1.62127107652e-4	3066	6168	1	317	1	0
7017_TCTTAA_5017_CAATTC	K1	kidney	crepos	1	Agpat9	1274	14.9476584356	0	456	3433	0	163	0	0
7017_TCTTAA_5017_CAATTC	K1	kidney	crepos	1	Agps	6695	101.057175435	4.23998304007e-5	2299	23585	1	1102	1	0
7017_TCTTAA_5017_CAATTC	K1	kidney	crepos	1	Agrn	1207	63.4587707816	3.97835773393e-4	346	12568	5	692	5	0
7017_TCTTAA_5017_CAATTC	K1	kidney	crepos	1	Agt	396	131.686119714	2.16286363145e-4	99	18494	4	1436	4	2
7017_TCTTAA_5017_CAATTC	K1	kidney	crepos	1	Agtpbp1	1991	34.8473018743	2.679528403e-4	640	7464	2	380	2	0
7017_TCTTAA_5017_CAATTC	K1	kidney	crepos	1	Agtr1a	834	35.5809292822	0.00237727326756	234	8413	20	388	20	0
7017_TCTTAA_5017_CAATTC	K1	kidney	crepos	1	Agtrap	3461	126.642431285	8.23483820965e-4	785	20644	17	1381	17	9
7017_TCTTAA_5017_CAATTC	K1	kidney	crepos	1	Agxt2	1500	87.7601786676	1.2137395315e-4	429	16478	2	957	5	0
7017_TCTTAA_5017_CAATTC	K1	kidney	crepos	1	Ahctf1	1587	27.5110277955	1.59058374423e-4	512	6287	1	300	1	0
7017_TCTTAA_5017_CAATTC	K1	kidney	crepos	1	Ahcy	1139	54.2884281831	7.66871165644e-4	310	9128	7	592	7	1
7017_TCTTAA_5017_CAATTC	K1	kidney	crepos	1	Ahcyl1	2174	205.599081058	5.22751034138e-4	684	43998	23	2242	23	0
7017_TCTTAA_5017_CAATTC	K1	kidney	crepos	1	Ahcyl2	3346	127.834575823	5.41418516513e-4	1039	27705	15	1394	15	0
7017_TCTTAA_5017_CAATTC	K1	kidney	crepos	1	Ahdc1	1167	30.9040545569	5.49450549451e-4	327	5460	3	337	3	0
7017_TCTTAA_5017_CAATTC	K1	kidney	crepos	1	Ahi1	1343	11.1878179702	0	401	2072	0	122	0	0
7017_TCTTAA_5017_CAATTC	K1	kidney	crepos	1	Ahnak	1238	91.9785362629	2.66141480811e-4	405	18787	5	1003	5	13
7017_TCTTAA_5017_CAATTC	K1	kidney	crepos	1	Ahnak2	712	0.458517129925	0	175	66	0	5	0	0
7017_TCTTAA_5017_CAATTC	K1	kidney	crepos	1	Ahr	2715	6.6943500969	0	908	1775	0	73	0	0
7017_TCTTAA_5017_CAATTC	K1	kidney	crepos	1	Ahrr	2539	0.275110277955	0	717	51	0	3	0	0
7017_TCTTAA_5017_CAATTC	K1	kidney	crepos	1	Ahsa1	295	78.5898360691	4.52232899943e-4	91	17690	8	857	8	708
7017_TCTTAA_5017_CAATTC	K1	kidney	crepos	1	Ahsa2	2789	26.9608072396	0	828	5293	0	294	0	0
7017_TCTTAA_5017_CAATTC	K1	kidney	crepos	1	Aida	2891	19.2577194568	2.35793444942e-4	840	4241	1	210	1	87
7017_TCTTAA_5017_CAATTC	K1	kidney	crepos	1	Aif1	251	9.1703425985	0	53	1053	0	100	0	0
7017_TCTTAA_5017_CAATTC	K1	kidney	crepos	1	Aif1l	2452	400.927378406	5.86137840082e-4	659	81892	48	4372	48	14
7017_TCTTAA_5017_CAATTC	K1	kidney	crepos	1	Aifm1	251	83.5418210723	3.35739466174e-4	78	17871	6	911	6	2
7017_TCTTAA_5017_CAATTC	K1	kidney	crepos	1	Aifm2	2169	19.6245331608	6.61157024793e-4	540	3025	2	214	2	0
7017_TCTTAA_5017_CAATTC	K1	kidney	crepos	1	Aifm3	319	9.72056315441	7.50750750751e-4	75	1332	1	106	1	0
7017_TCTTAA_5017_CAATTC	K1	kidney	crepos	1	Aig1	1076	95.2798595984	2.91474374545e-4	306	20585	6	1039	6	1
7017_TCTTAA_5017_CAATTC	K1	kidney	crepos	1	Aim1	1562	25.4935524238	1.66583374979e-4	432	6003	1	278	1	0
7017_TCTTAA_5017_CAATTC	K1	kidney	crepos	1	Aim1l	252	3.48473018743	0	68	638	0	38	0	0
7017_TCTTAA_5017_CAATTC	K1	kidney	crepos	1	Aimp1	259	43.3757204909	0.00224107571634	57	6247	14	473	14	1
7017_TCTTAA_5017_CAATTC	K1	kidney	crepos	1	Aimp2	251	25.2184421459	0	60	4261	0	275	0	0
7017_TCTTAA_5017_CAATTC	K1	kidney	crepos	1	Aip	953	33.7468607625	9.01984365604e-4	213	6652	6	368	6	0
7017_TCTTAA_5017_CAATTC	K1	kidney	crepos	1	Airn	250	3.85154389137	0	55	184	0	42	1	0
7017_TCTTAA_5017_CAATTC	K1	kidney	crepos	1	Ajap1	1155	0.641923981895	0	270	88	0	7	0	0
7017_TCTTAA_5017_CAATTC	K1	kidney	crepos	1	Ajuba	1462	16.1398029734	2.7027027027e-4	420	3700	1	176	1	3
7017_TCTTAA_5017_CAATTC	K1	kidney	crepos	1	Ak1	1446	13.5721070458	3.67376928729e-4	405	2722	1	148	1	0
7017_TCTTAA_5017_CAATTC	K1	kidney	crepos	1	Ak2	1432	208.350183838	8.03876983854e-4	410	43539	35	2272	35	12
7017_TCTTAA_5017_CAATTC	K1	kidney	crepos	1	Ak3	2301	257.228109888	0.00185980254437	679	50543	94	2805	94	1
7017_TCTTAA_5017_CAATTC	K1	kidney	crepos	1	Ak4	4104	286.114689073	7.85717965892e-4	1219	77636	61	3120	61	208
7017_TCTTAA_5017_CAATTC	K1	kidney	crepos	1	Ak5	1198	0.091703425985	0	323	17	0	1	0	0
7017_TCTTAA_5017_CAATTC	K1	kidney	crepos	1	Ak6	1417	53.0962836453	1.05053051791e-4	389	9519	1	579	1	8
7017_TCTTAA_5017_CAATTC	K1	kidney	crepos	1	Ak7	738	6.41923981895	0.00223048327138	198	1345	3	70	3	0
7017_TCTTAA_5017_CAATTC	K1	kidney	crepos	1	Ak8	250	0.18340685197	0	51	30	0	2	0	0
7017_TCTTAA_5017_CAATTC	K1	kidney	crepos	1	Ak9	1246	0.091703425985	0	401	1	0	1	0	1
7017_TCTTAA_5017_CAATTC	K1	kidney	crepos	1	Akap1	963	63.9172879115	2.22436420257e-4	282	13487	3	697	3	2
7017_TCTTAA_5017_CAATTC	K1	kidney	crepos	1	Akap10	3714	9.99567343236	0	1164	2215	0	109	0	0
7017_TCTTAA_5017_CAATTC	K1	kidney	crepos	1	Akap11	3530	76.4806572715	0	1186	22198	0	834	0	0
7017_TCTTAA_5017_CAATTC	K1	kidney	crepos	1	Akap12	1003	10.4541905623	0	328	2922	0	114	0	8
7017_TCTTAA_5017_CAATTC	K1	kidney	crepos	1	Akap13	3986	23.1092633482	0	1096	5604	0	252	0	0
7017_TCTTAA_5017_CAATTC	K1	kidney	crepos	1	Akap14	250	1.55895824174	0	80	0	0	17	0	17
7017_TCTTAA_5017_CAATTC	K1	kidney	crepos	1	Akap17b	2790	1.55895824174	0	892	408	0	17	0	0
7017_TCTTAA_5017_CAATTC	K1	kidney	crepos	1	Akap2	4093	169.834744924	2.43216010563e-4	1161	28781	7	1852	8	0
7017_TCTTAA_5017_CAATTC	K1	kidney	crepos	1	Akap3	250	0.18340685197	0	52	38	0	2	0	0
7017_TCTTAA_5017_CAATTC	K1	kidney	crepos	1	Akap5	4099	1.8340685197	0	1348	283	0	20	0	0
7017_TCTTAA_5017_CAATTC	K1	kidney	crepos	1	Akap7	2258	14.3057344537	2.86944045911e-4	737	3485	1	156	1	1
7017_TCTTAA_5017_CAATTC	K1	kidney	crepos	1	Akap8	1585	29.0699860372	3.97298371077e-4	540	5034	2	317	2	0
7017_TCTTAA_5017_CAATTC	K1	kidney	crepos	1	Akap8l	251	6.41923981895	0	34	718	0	70	0	0
7017_TCTTAA_5017_CAATTC	K1	kidney	crepos	1	Akap9	1980	32.4630127987	0	609	8097	0	354	0	0
7017_TCTTAA_5017_CAATTC	K1	kidney	crepos	1	Akip1	296	16.9651338072	0.00102459016393	87	2928	3	185	3	0
7017_TCTTAA_5017_CAATTC	K1	kidney	crepos	1	Akirin1	2295	32.2796059467	0	737	8595	0	352	0	284
7017_TCTTAA_5017_CAATTC	K1	kidney	crepos	1	Akirin2	684	30.445537427	2.50689395839e-4	250	7978	2	332	2	0
7017_TCTTAA_5017_CAATTC	K1	kidney	crepos	1	Akna	923	0.641923981895	0	249	135	0	7	0	0
7017_TCTTAA_5017_CAATTC	K1	kidney	crepos	1	Akr1a1	251	1238.3630645	0.00240000448599	83	178333	428	13504	423	66
7017_TCTTAA_5017_CAATTC	K1	kidney	crepos	1	Akr1b10	296	33.0132333546	0	74	5208	0	360	0	25
7017_TCTTAA_5017_CAATTC	K1	kidney	crepos	1	Akr1b3	367	173.227771686	5.37345513165e-4	109	33498	18	1889	17	1866
7017_TCTTAA_5017_CAATTC	K1	kidney	crepos	1	Akr1b7	255	12.013148804	0.00106723585912	67	1874	2	131	2	0
7017_TCTTAA_5017_CAATTC	K1	kidney	crepos	1	Akr1b8	295	7.61138435675	0.00190294957184	69	1051	2	83	2	0
7017_TCTTAA_5017_CAATTC	K1	kidney	crepos	1	Akr1c12	250	7.70308778274	0.00498338870432	82	1806	9	84	3	0
7017_TCTTAA_5017_CAATTC	K1	kidney	crepos	1	Akr1c13	257	40.2578040074	2.12179079143e-4	85	9426	2	439	2	0
7017_TCTTAA_5017_CAATTC	K1	kidney	crepos	1	Akr1c14	1432	44.7512718807	0	464	10755	0	488	0	0
7017_TCTTAA_5017_CAATTC	K1	kidney	crepos	1	Akr1c18	262	5.5022055591	0	87	1275	0	60	0	0
7017_TCTTAA_5017_CAATTC	K1	kidney	crepos	1	Akr1c19	251	25.6769592758	3.50569675723e-4	83	5705	2	280	2	0
7017_TCTTAA_5017_CAATTC	K1	kidney	crepos	1	Akr1c20	825	1.28384796379	0	270	286	0	14	0	0
7017_TCTTAA_5017_CAATTC	K1	kidney	crepos	1	Akr1c21	250	1785.0071868	8.18768795881e-4	73	321214	263	19465	263	3
7017_TCTTAA_5017_CAATTC	K1	kidney	crepos	1	Akr1d1	1649	8.43671519062	4.8971596474e-4	528	2042	1	92	1	0
7017_TCTTAA_5017_CAATTC	K1	kidney	crepos	1	Akr1e1	2499	130.402271751	6.86082810195e-5	728	29151	2	1422	4	0
7017_TCTTAA_5017_CAATTC	K1	kidney	crepos	1	Akr7a5	622	356.909733934	5.68428295762e-4	136	66851	38	3892	39	6
7017_TCTTAA_5017_CAATTC	K1	kidney	crepos	1	Akt1	877	36.589666968	3.74111485223e-4	218	8019	3	399	3	0
7017_TCTTAA_5017_CAATTC	K1	kidney	crepos	1	Akt1s1	686	7.61138435675	0	162	977	0	83	0	3
7017_TCTTAA_5017_CAATTC	K1	kidney	crepos	1	Akt2	2685	57.6814549445	7.35943479541e-5	686	13588	1	629	1	498
7017_TCTTAA_5017_CAATTC	K1	kidney	crepos	1	Akt3	3503	4.03495074334	0	1039	814	0	44	0	0
7017_TCTTAA_5017_CAATTC	K1	kidney	crepos	1	Aktip	1916	143.42415824	2.47752530615e-4	532	28254	7	1564	7	1
7017_TCTTAA_5017_CAATTC	K1	kidney	crepos	1	Alad	3433	88.4021026495	6.76075382405e-4	841	11833	8	964	4	9
7017_TCTTAA_5017_CAATTC	K1	kidney	crepos	1	Alas1	726	167.817269553	8.25179771307e-4	195	33932	28	1830	28	0
7017_TCTTAA_5017_CAATTC	K1	kidney	crepos	1	Alas2	266	1.8340685197	0	77	370	0	20	0	0
7017_TCTTAA_5017_CAATTC	K1	kidney	crepos	1	Alb	276	4.21835759531	0	81	705	0	46	4	0
7017_TCTTAA_5017_CAATTC	K1	kidney	crepos	1	Alcam	3179	36.31455669	5.21648408972e-4	1053	7668	4	396	4	1
7017_TCTTAA_5017_CAATTC	K1	kidney	crepos	1	Aldh16a1	1564	21.2751948285	0	420	3282	0	232	0	9
7017_TCTTAA_5017_CAATTC	K1	kidney	crepos	1	Aldh18a1	932	0.275110277955	0	256	55	0	3	0	0
7017_TCTTAA_5017_CAATTC	K1	kidney	crepos	1	Aldh1a1	496	67.4937215249	0.00105924188545	147	13217	14	736	14	0
7017_TCTTAA_5017_CAATTC	K1	kidney	crepos	1	Aldh1a2	649	3.48473018743	0	188	666	0	38	0	1
7017_TCTTAA_5017_CAATTC	K1	kidney	crepos	1	Aldh1a3	2346	4.40176444728	0	639	1059	0	48	0	8
7017_TCTTAA_5017_CAATTC	K1	kidney	crepos	1	Aldh1a7	510	68.1356455068	5.72860723237e-4	151	13965	8	743	8	0
7017_TCTTAA_5017_CAATTC	K1	kidney	crepos	1	Aldh1b1	585	10.2707837103	0	140	2283	0	112	0	0
7017_TCTTAA_5017_CAATTC	K1	kidney	crepos	1	Aldh1l1	1282	147.825922688	0.00117936117936	332	20350	24	1612	24	5
7017_TCTTAA_5017_CAATTC	K1	kidney	crepos	1	Aldh1l2	3132	1.10044111182	0	886	187	0	12	0	0
7017_TCTTAA_5017_CAATTC	K1	kidney	crepos	1	Aldh2	2248	1144.91727342	7.53484867512e-4	529	143334	108	12485	99	8
7017_TCTTAA_5017_CAATTC	K1	kidney	crepos	1	Aldh3a2	3619	139.480910923	0.00102606197414	994	29238	30	1521	29	0
7017_TCTTAA_5017_CAATTC	K1	kidney	crepos	1	Aldh3b1	403	12.013148804	0	91	1792	0	131	0	5
7017_TCTTAA_5017_CAATTC	K1	kidney	crepos	1	Aldh3b2	473	1.8340685197	0	125	344	0	20	0	0
7017_TCTTAA_5017_CAATTC	K1	kidney	crepos	1	Aldh3b3	2298	5.77731583705	0	603	1287	0	63	0	0
7017_TCTTAA_5017_CAATTC	K1	kidney	crepos	1	Aldh4a1	1421	176.620798447	4.73534673261e-4	363	38012	18	1926	18	8
7017_TCTTAA_5017_CAATTC	K1	kidney	crepos	1	Aldh5a1	4191	99.4982171937	9.030251342e-4	1237	19933	18	1085	17	0
7017_TCTTAA_5017_CAATTC	K1	kidney	crepos	1	Aldh6a1	1723	536.923559142	8.13428972861e-4	588	135230	110	5855	96	18
7017_TCTTAA_5017_CAATTC	K1	kidney	crepos	1	Aldh7a1	2279	242.372154878	4.71846492608e-4	625	44506	21	2643	21	7
7017_TCTTAA_5017_CAATTC	K1	kidney	crepos	1	Aldh8a1	745	339.210972718	0.00103994258345	175	68273	71	3699	71	1
7017_TCTTAA_5017_CAATTC	K1	kidney	crepos	1	Aldh9a1	1033	599.832109368	5.00397374386e-4	291	101919	51	6541	51	23
7017_TCTTAA_5017_CAATTC	K1	kidney	crepos	1	Aldoa	252	750.225727983	4.92364317309e-4	64	123892	61	8181	49	371
7017_TCTTAA_5017_CAATTC	K1	kidney	crepos	1	Aldoart1	727	0.091703425985	0	197	11	0	1	0	0
7017_TCTTAA_5017_CAATTC	K1	kidney	crepos	1	Aldob	800	13706.3608614	6.13591679388e-4	206	1683530	1033	149464	1001	22
7017_TCTTAA_5017_CAATTC	K1	kidney	crepos	1	Aldoc	1427	22.4673393663	0	384	4304	0	245	0	0
7017_TCTTAA_5017_CAATTC	K1	kidney	crepos	1	Alg1	286	51.5373254036	9.55441674629e-4	93	11513	11	562	11	0
7017_TCTTAA_5017_CAATTC	K1	kidney	crepos	1	Alg10b	2425	17.6987612151	0	797	4810	0	193	0	0
7017_TCTTAA_5017_CAATTC	K1	kidney	crepos	1	Alg11	3475	25.1267387199	1.49031296572e-4	1074	6710	1	274	1	0
7017_TCTTAA_5017_CAATTC	K1	kidney	crepos	1	Alg12	586	10.6375974143	0.00148441365661	127	2021	3	116	3	0
7017_TCTTAA_5017_CAATTC	K1	kidney	crepos	1	Alg13	1067	2.29258564962	0	329	414	0	25	0	0
7017_TCTTAA_5017_CAATTC	K1	kidney	crepos	1	Alg14	1904	24.301407886	2.1734405564e-4	585	4601	1	265	1	0
7017_TCTTAA_5017_CAATTC	K1	kidney	crepos	1	Alg2	1726	21.6420085325	1.94855806703e-4	511	5132	1	236	1	1
7017_TCTTAA_5017_CAATTC	K1	kidney	crepos	1	Alg3	271	14.3974378796	4.61893764434e-4	66	2165	1	157	1	0
7017_TCTTAA_5017_CAATTC	K1	kidney	crepos	1	Alg5	609	87.0265512597	7.55155387743e-4	206	17215	13	949	13	4
7017_TCTTAA_5017_CAATTC	K1	kidney	crepos	1	Alg6	1392	7.42797750478	0.00161290322581	463	1860	3	81	3	0
7017_TCTTAA_5017_CAATTC	K1	kidney	crepos	1	Alg8	426	7.51968093077	0	131	1758	0	82	0	0
7017_TCTTAA_5017_CAATTC	K1	kidney	crepos	1	Alg9	782	12.8384796379	2.91290416545e-4	223	3433	1	140	1	0
7017_TCTTAA_5017_CAATTC	K1	kidney	crepos	1	Alkbh1	2672	5.31879870713	8.16326530612e-4	837	1225	1	58	1	0
7017_TCTTAA_5017_CAATTC	K1	kidney	crepos	1	Alkbh2	259	7.51968093077	0.00132978723404	62	1504	2	82	2	0
7017_TCTTAA_5017_CAATTC	K1	kidney	crepos	1	Alkbh3	341	24.484814738	0	95	4493	0	267	0	0
7017_TCTTAA_5017_CAATTC	K1	kidney	crepos	1	Alkbh4	1160	7.70308778274	0	298	1250	0	84	0	0
7017_TCTTAA_5017_CAATTC	K1	kidney	crepos	1	Alkbh5	4098	96.6554109882	3.07071416038e-4	1312	22796	7	1054	7	0
7017_TCTTAA_5017_CAATTC	K1	kidney	crepos	1	Alkbh6	251	14.0306241757	4.70809792844e-4	50	2124	1	153	1	4
7017_TCTTAA_5017_CAATTC	K1	kidney	crepos	1	Alkbh7	447	14.4891413056	0	100	1887	0	158	0	0
7017_TCTTAA_5017_CAATTC	K1	kidney	crepos	1	Alkbh8	5558	33.8385641885	0	1688	5755	0	369	0	0
7017_TCTTAA_5017_CAATTC	K1	kidney	crepos	1	Alms1	254	0.36681370394	0	92	108	0	4	0	1
7017_TCTTAA_5017_CAATTC	K1	kidney	crepos	1	Alox12	2000	3.94324731735	0	524	800	0	43	0	0
7017_TCTTAA_5017_CAATTC	K1	kidney	crepos	1	Alox12b	251	0.091703425985	0	64	11	0	1	0	0
7017_TCTTAA_5017_CAATTC	K1	kidney	crepos	1	Alox5	648	0.641923981895	0	173	113	0	7	0	0
7017_TCTTAA_5017_CAATTC	K1	kidney	crepos	1	Alox5ap	474	10.2707837103	8.28843762951e-4	136	2413	2	112	2	0
7017_TCTTAA_5017_CAATTC	K1	kidney	crepos	1	Alox8	1205	0.458517129925	0	325	90	0	5	0	0
7017_TCTTAA_5017_CAATTC	K1	kidney	crepos	1	Aloxe3	376	0.091703425985	0	99	23	0	1	0	0
7017_TCTTAA_5017_CAATTC	K1	kidney	crepos	1	Alpk1	622	0.18340685197	0	216	56	0	2	0	0
7017_TCTTAA_5017_CAATTC	K1	kidney	crepos	1	Alpk3	1296	0.458517129925	0	367	30	0	5	0	5
7017_TCTTAA_5017_CAATTC	K1	kidney	crepos	1	Alpl	706	197.529179572	4.1650647187e-4	156	31212	13	2154	11	11
7017_TCTTAA_5017_CAATTC	K1	kidney	crepos	1	Als2	1802	30.1704271491	2.97353553375e-4	476	6726	2	329	2	10
7017_TCTTAA_5017_CAATTC	K1	kidney	crepos	1	Als2cl	2034	12.10485223	0	491	2854	0	132	0	0
7017_TCTTAA_5017_CAATTC	K1	kidney	crepos	1	Als2cr12	579	5.13539185516	0	179	1174	0	56	0	0
7017_TCTTAA_5017_CAATTC	K1	kidney	crepos	1	Alx1	1342	2.20088222364	0.00234741784038	435	426	1	24	1	0
7017_TCTTAA_5017_CAATTC	K1	kidney	crepos	1	Alx4	5807	0.091703425985	0	1419	22	0	1	0	0
7017_TCTTAA_5017_CAATTC	K1	kidney	crepos	1	Alyref	2732	33.7468607625	1.51285930408e-4	912	6610	1	368	1	60
7017_TCTTAA_5017_CAATTC	K1	kidney	crepos	1	Alyref2	437	6.23583296698	0	143	1223	0	68	0	0
7017_TCTTAA_5017_CAATTC	K1	kidney	crepos	1	Amacr	1375	142.782234259	8.42530963013e-5	428	35607	3	1557	3	0
7017_TCTTAA_5017_CAATTC	K1	kidney	crepos	1	Ambp	250	0.55022055591	0	58	92	0	6	0	0
7017_TCTTAA_5017_CAATTC	K1	kidney	crepos	1	Ambra1	1026	17.6987612151	0	218	2581	0	193	0	2
7017_TCTTAA_5017_CAATTC	K1	kidney	crepos	1	Amd1	1871	6.23583296698	0	609	1475	0	68	0	0
7017_TCTTAA_5017_CAATTC	K1	kidney	crepos	1	Amd2	3744	7.15286722683	0.00122324159021	1216	1635	2	78	2	0
7017_TCTTAA_5017_CAATTC	K1	kidney	crepos	1	Amdhd1	1077	0.641923981895	0	317	109	0	7	0	0
7017_TCTTAA_5017_CAATTC	K1	kidney	crepos	1	Amdhd2	314	25.9520695537	3.50508236944e-4	68	2853	1	283	1	1
7017_TCTTAA_5017_CAATTC	K1	kidney	crepos	1	Amer1	4798	5.86901926304	0	1464	1222	0	64	0	4
7017_TCTTAA_5017_CAATTC	K1	kidney	crepos	1	Amfr	1579	174.878433353	0.00102869518138	470	36940	38	1907	38	0
7017_TCTTAA_5017_CAATTC	K1	kidney	crepos	1	Amhr2	259	0.458517129925	0	73	84	0	5	0	0
7017_TCTTAA_5017_CAATTC	K1	kidney	crepos	1	Amica1	1090	4.21835759531	0	305	765	0	46	0	0
7017_TCTTAA_5017_CAATTC	K1	kidney	crepos	1	Amigo1	3621	4.76857815122	0	954	648	0	52	0	2
7017_TCTTAA_5017_CAATTC	K1	kidney	crepos	1	Amigo2	906	2.75110277955	0	291	588	0	30	0	0
7017_TCTTAA_5017_CAATTC	K1	kidney	crepos	1	Amigo3	795	0.091703425985	0	171	19	0	1	0	0
7017_TCTTAA_5017_CAATTC	K1	kidney	crepos	1	Ammecr1	4387	15.6812858434	4.3233895374e-4	1454	2313	1	171	1	1
7017_TCTTAA_5017_CAATTC	K1	kidney	crepos	1	Ammecr1l	3328	124.533252488	3.9603960396e-5	994	25250	1	1358	1	0
7017_TCTTAA_5017_CAATTC	K1	kidney	crepos	1	Amn	418	156.354341304	4.0969868524e-4	119	26849	11	1705	11	1
7017_TCTTAA_5017_CAATTC	K1	kidney	crepos	1	Amn1	689	12.196555656	0.00341997264022	260	2924	10	133	10	0
7017_TCTTAA_5017_CAATTC	K1	kidney	crepos	1	Amot	3952	54.930352165	0	1283	13171	0	599	0	0
7017_TCTTAA_5017_CAATTC	K1	kidney	crepos	1	Amotl1	5826	28.7948757593	1.62733930024e-4	1546	6145	1	314	1	0
7017_TCTTAA_5017_CAATTC	K1	kidney	crepos	1	Amotl2	1712	62.8168467997	7.35997644808e-5	495	13587	1	685	1	0
7017_TCTTAA_5017_CAATTC	K1	kidney	crepos	1	Ampd2	856	8.80352889456	0	247	1954	0	96	0	0
7017_TCTTAA_5017_CAATTC	K1	kidney	crepos	1	Ampd3	1498	16.5983201033	0	445	4186	0	181	0	0
7017_TCTTAA_5017_CAATTC	K1	kidney	crepos	1	Amph	1077	0.641923981895	0	320	107	0	7	0	0
7017_TCTTAA_5017_CAATTC	K1	kidney	crepos	1	Amt	956	122.515777116	6.60380819606e-4	295	27257	18	1336	16	0
7017_TCTTAA_5017_CAATTC	K1	kidney	crepos	1	Amy1	492	4.76857815122	0	173	979	0	52	0	0
7017_TCTTAA_5017_CAATTC	K1	kidney	crepos	1	Amz1	2196	5.77731583705	0	612	1441	0	63	0	0
7017_TCTTAA_5017_CAATTC	K1	kidney	crepos	1	Amz2	2210	44.5678650287	1.44675925926e-4	623	6912	1	486	1	0
7017_TCTTAA_5017_CAATTC	K1	kidney	crepos	1	Anapc1	3943	40.9914314153	1.03993344426e-4	1203	9616	1	447	1	0
7017_TCTTAA_5017_CAATTC	K1	kidney	crepos	1	Anapc10	3897	8.71182546857	0	1206	1952	0	95	0	0
7017_TCTTAA_5017_CAATTC	K1	kidney	crepos	1	Anapc11	2773	90.6029848732	5.81629457295e-4	731	22351	13	988	13	2
7017_TCTTAA_5017_CAATTC	K1	kidney	crepos	1	Anapc13	432	170.018151776	3.642839796e-4	101	24706	9	1854	9	107
7017_TCTTAA_5017_CAATTC	K1	kidney	crepos	1	Anapc15	2608	9.44545287645	0	712	1611	0	103	0	11
7017_TCTTAA_5017_CAATTC	K1	kidney	crepos	1	Anapc16	1314	81.2492354227	6.97350069735e-5	369	14340	1	886	5	4
7017_TCTTAA_5017_CAATTC	K1	kidney	crepos	1	Anapc2	563	33.2883436325	1.8559762435e-4	148	5388	1	363	1	0
7017_TCTTAA_5017_CAATTC	K1	kidney	crepos	1	Anapc4	1313	64.3758050415	2.69227317598e-4	420	11143	3	702	3	0
7017_TCTTAA_5017_CAATTC	K1	kidney	crepos	1	Anapc5	580	150.485322041	1.90287715025e-4	156	26276	5	1641	5	51
7017_TCTTAA_5017_CAATTC	K1	kidney	crepos	1	Anapc7	2909	38.9739560436	0	771	4957	0	425	0	16
7017_TCTTAA_5017_CAATTC	K1	kidney	crepos	1	Ang	250	1.00873768583	0	76	171	0	11	0	0
7017_TCTTAA_5017_CAATTC	K1	kidney	crepos	1	Angel1	1779	3.20961990947	0	467	554	0	35	0	0
7017_TCTTAA_5017_CAATTC	K1	kidney	crepos	1	Angel2	1871	60.3408542981	3.51216085697e-4	570	11389	4	658	4	0
7017_TCTTAA_5017_CAATTC	K1	kidney	crepos	1	Angpt1	2303	11.3712248221	0	753	2923	0	124	0	1
7017_TCTTAA_5017_CAATTC	K1	kidney	crepos	1	Angpt2	1785	12.10485223	0.00209863588667	506	2859	6	132	6	0
7017_TCTTAA_5017_CAATTC	K1	kidney	crepos	1	Angptl1	515	1.37555138977	0	178	231	0	15	0	0
7017_TCTTAA_5017_CAATTC	K1	kidney	crepos	1	Angptl2	1431	11.0044111182	0	374	2457	0	120	0	0
7017_TCTTAA_5017_CAATTC	K1	kidney	crepos	1	Angptl3	250	12.6550727859	0.00130548302872	71	1532	2	138	2	0
7017_TCTTAA_5017_CAATTC	K1	kidney	crepos	1	Angptl4	1637	96.0134870063	2.09482578032e-4	424	14321	3	1047	3	0
7017_TCTTAA_5017_CAATTC	K1	kidney	crepos	1	Angptl6	255	3.57643361341	0	65	730	0	39	0	0
7017_TCTTAA_5017_CAATTC	K1	kidney	crepos	1	Angptl7	972	1.55895824174	0	247	313	0	17	0	0
7017_TCTTAA_5017_CAATTC	K1	kidney	crepos	1	Angptl8	260	0.641923981895	0	29	28	0	7	0	0
7017_TCTTAA_5017_CAATTC	K1	kidney	crepos	1	Ank	1692	6.23583296698	0	501	1372	0	68	0	0
7017_TCTTAA_5017_CAATTC	K1	kidney	crepos	1	Ank1	2460	0.275110277955	0	536	36	0	3	0	0
7017_TCTTAA_5017_CAATTC	K1	kidney	crepos	1	Ank2	3962	7.42797750478	5.95947556615e-4	1173	1678	1	81	1	3
7017_TCTTAA_5017_CAATTC	K1	kidney	crepos	1	Ank3	4542	435.224459725	7.07763190763e-4	1305	72058	51	4746	48	20
7017_TCTTAA_5017_CAATTC	K1	kidney	crepos	1	Ankfy1	4501	34.9390053003	1.2298610257e-4	1282	8131	1	381	1	2
7017_TCTTAA_5017_CAATTC	K1	kidney	crepos	1	Ankhd1	777	71.8954859722	2.3646252069e-4	254	12687	3	784	3	0
7017_TCTTAA_5017_CAATTC	K1	kidney	crepos	1	Ankib1	2757	78.7732429211	2.33073068407e-4	920	17162	4	859	4	1
7017_TCTTAA_5017_CAATTC	K1	kidney	crepos	1	Ankle1	1143	0.18340685197	0	304	8	0	2	0	0
7017_TCTTAA_5017_CAATTC	K1	kidney	crepos	1	Ankle2	2235	28.7948757593	1.59261028826e-4	705	6279	1	314	1	0
7017_TCTTAA_5017_CAATTC	K1	kidney	crepos	1	Ankmy1	1641	0.091703425985	0	387	14	0	1	0	0
7017_TCTTAA_5017_CAATTC	K1	kidney	crepos	1	Ankmy2	891	24.118001034	0	265	5146	0	263	0	0
7017_TCTTAA_5017_CAATTC	K1	kidney	crepos	1	Ankra2	1822	24.8516284419	0	549	5946	0	271	0	0
7017_TCTTAA_5017_CAATTC	K1	kidney	crepos	1	Ankrd1	742	4.31006102129	0	204	966	0	47	0	0
7017_TCTTAA_5017_CAATTC	K1	kidney	crepos	1	Ankrd10	4070	39.1573628956	0	1234	9433	0	427	0	0
7017_TCTTAA_5017_CAATTC	K1	kidney	crepos	1	Ankrd11	2364	28.5197654813	1.52718387294e-4	648	6548	1	311	1	66
7017_TCTTAA_5017_CAATTC	K1	kidney	crepos	1	Ankrd12	2658	11.3712248221	9.64785335263e-4	849	2073	2	124	2	0
7017_TCTTAA_5017_CAATTC	K1	kidney	crepos	1	Ankrd13a	1398	36.31455669	5.382131324e-4	353	7432	4	396	4	5
7017_TCTTAA_5017_CAATTC	K1	kidney	crepos	1	Ankrd13b	1786	4.95198500319	0	346	602	0	54	0	0
7017_TCTTAA_5017_CAATTC	K1	kidney	crepos	1	Ankrd13c	2164	197.620882998	4.15491263749e-4	733	45729	19	2155	19	1
7017_TCTTAA_5017_CAATTC	K1	kidney	crepos	1	Ankrd13d	374	0.73362740788	0.0133333333333	80	75	1	8	1	0
7017_TCTTAA_5017_CAATTC	K1	kidney	crepos	1	Ankrd16	434	14.7642515836	0	139	3480	0	161	0	0
7017_TCTTAA_5017_CAATTC	K1	kidney	crepos	1	Ankrd17	2116	58.6901926304	3.03329036172e-4	707	13187	4	640	3	0
7017_TCTTAA_5017_CAATTC	K1	kidney	crepos	1	Ankrd2	250	0.275110277955	0	35	33	0	3	0	0
7017_TCTTAA_5017_CAATTC	K1	kidney	crepos	1	Ankrd23	1358	4.31006102129	0	316	838	0	47	0	0
7017_TCTTAA_5017_CAATTC	K1	kidney	crepos	1	Ankrd24	435	17.0568372332	0	96	3371	0	186	0	0
7017_TCTTAA_5017_CAATTC	K1	kidney	crepos	1	Ankrd26	1715	5.22709528114	0.00184162062615	600	1086	2	57	2	0
7017_TCTTAA_5017_CAATTC	K1	kidney	crepos	1	Ankrd27	1636	15.6812858434	2.91036088475e-4	441	3436	1	171	1	0
7017_TCTTAA_5017_CAATTC	K1	kidney	crepos	1	Ankrd28	2006	7.79479120872	0	651	1910	0	85	0	0
7017_TCTTAA_5017_CAATTC	K1	kidney	crepos	1	Ankrd29	2237	27.3276209435	0.00122484689414	655	5715	7	298	7	0
7017_TCTTAA_5017_CAATTC	K1	kidney	crepos	1	Ankrd33b	6748	56.8561241107	0.00126262626263	1901	11880	15	620	14	66
7017_TCTTAA_5017_CAATTC	K1	kidney	crepos	1	Ankrd34b	1870	0.36681370394	0	543	124	0	4	0	0
7017_TCTTAA_5017_CAATTC	K1	kidney	crepos	1	Ankrd35	784	0.091703425985	0	196	10	0	1	0	0
7017_TCTTAA_5017_CAATTC	K1	kidney	crepos	1	Ankrd37	258	0.641923981895	0	88	131	0	7	0	0
7017_TCTTAA_5017_CAATTC	K1	kidney	crepos	1	Ankrd39	1380	6.14412954099	0	369	1309	0	67	0	0
7017_TCTTAA_5017_CAATTC	K1	kidney	crepos	1	Ankrd40	2441	46.4019335484	6.97999069335e-4	664	8596	6	506	6	13
7017_TCTTAA_5017_CAATTC	K1	kidney	crepos	1	Ankrd42	1493	3.11791648349	0	450	669	0	34	0	0
7017_TCTTAA_5017_CAATTC	K1	kidney	crepos	1	Ankrd44	3193	17.9738714931	0.00150753768844	1070	3980	6	196	6	0
7017_TCTTAA_5017_CAATTC	K1	kidney	crepos	1	Ankrd45	2819	3.30132333546	0	884	643	0	36	0	0
7017_TCTTAA_5017_CAATTC	K1	kidney	crepos	1	Ankrd46	1589	58.4150823524	1.45064190904e-4	505	13787	2	637	2	0
7017_TCTTAA_5017_CAATTC	K1	kidney	crepos	1	Ankrd49	1532	28.7031723333	3.08641975309e-4	456	3240	1	313	1	1
7017_TCTTAA_5017_CAATTC	K1	kidney	crepos	1	Ankrd50	3250	11.5546316741	0	1003	3075	0	126	0	0
7017_TCTTAA_5017_CAATTC	K1	kidney	crepos	1	Ankrd52	3390	0.641923981895	0	887	103	0	7	0	0
7017_TCTTAA_5017_CAATTC	K1	kidney	crepos	1	Ankrd54	1019	14.4891413056	5.23560209424e-4	231	1910	1	158	1	0
7017_TCTTAA_5017_CAATTC	K1	kidney	crepos	1	Ankrd55	1086	0.458517129925	0	329	79	0	5	0	0
7017_TCTTAA_5017_CAATTC	K1	kidney	crepos	1	Ankrd6	2085	5.96072268902	0	617	1629	0	65	0	2
7017_TCTTAA_5017_CAATTC	K1	kidney	crepos	1	Ankrd63	3163	0.091703425985	0	855	5	0	1	0	1
7017_TCTTAA_5017_CAATTC	K1	kidney	crepos	1	Ankrd9	1325	7.24457065281	7.70416024653e-4	322	1298	1	79	1	0
7017_TCTTAA_5017_CAATTC	K1	kidney	crepos	1	Anks1	3366	24.8516284419	1.73580975525e-4	813	5761	1	271	1	0
7017_TCTTAA_5017_CAATTC	K1	kidney	crepos	1	Anks1b	8723	0.825330833865	0	2424	179	0	9	0	0
7017_TCTTAA_5017_CAATTC	K1	kidney	crepos	1	Anks3	395	11.4629282481	0	78	1635	0	125	0	0
7017_TCTTAA_5017_CAATTC	K1	kidney	crepos	1	Anks4b	2567	63.7338810596	1.8793459876e-4	740	10642	2	695	2	3
7017_TCTTAA_5017_CAATTC	K1	kidney	crepos	1	Anks6	1506	6.14412954099	0	339	1346	0	67	0	0
7017_TCTTAA_5017_CAATTC	K1	kidney	crepos	1	Ankub1	2088	0.18340685197	0	653	0	0	2	0	2
7017_TCTTAA_5017_CAATTC	K1	kidney	crepos	1	Ankzf1	509	9.90397000638	6.63570006636e-4	148	1507	1	108	1	0
7017_TCTTAA_5017_CAATTC	K1	kidney	crepos	1	Anln	1911	2.93450963152	0	639	826	0	32	0	0
7017_TCTTAA_5017_CAATTC	K1	kidney	crepos	1	Ano1	1450	2.75110277955	0	389	601	0	30	0	0
7017_TCTTAA_5017_CAATTC	K1	kidney	crepos	1	Ano10	1056	27.6944346475	0.00111690245719	258	5372	6	302	6	1
7017_TCTTAA_5017_CAATTC	K1	kidney	crepos	1	Ano3	3031	0.18340685197	0	957	46	0	2	0	0
7017_TCTTAA_5017_CAATTC	K1	kidney	crepos	1	Ano4	1157	0.275110277955	0	356	63	0	3	0	0
7017_TCTTAA_5017_CAATTC	K1	kidney	crepos	1	Ano5	5055	0.36681370394	0	1575	86	0	4	0	0
7017_TCTTAA_5017_CAATTC	K1	kidney	crepos	1	Ano6	2771	88.1269923716	7.5331749435e-4	742	17257	13	961	13	2
7017_TCTTAA_5017_CAATTC	K1	kidney	crepos	1	Ano8	366	1.00873768583	0.0756302521008	73	119	9	11	9	0
7017_TCTTAA_5017_CAATTC	K1	kidney	crepos	1	Ano9	688	4.31006102129	0	192	667	0	47	0	0
7017_TCTTAA_5017_CAATTC	K1	kidney	crepos	1	Anp32a	1238	71.8954859722	7.09773582227e-5	359	14089	1	784	1	0
7017_TCTTAA_5017_CAATTC	K1	kidney	crepos	1	Anp32b	503	106.100863865	2.64235698243e-4	163	22707	6	1157	6	311
7017_TCTTAA_5017_CAATTC	K1	kidney	crepos	1	Anp32e	2140	85.7427032959	1.33345186239e-4	737	22498	3	935	3	0
7017_TCTTAA_5017_CAATTC	K1	kidney	crepos	1	Anpep	421	98.3977760819	3.94455088471e-4	93	17746	7	1073	7	2
7017_TCTTAA_5017_CAATTC	K1	kidney	crepos	1	Antxr1	4885	2.29258564962	0	1300	497	0	25	0	0
7017_TCTTAA_5017_CAATTC	K1	kidney	crepos	1	Antxr2	4470	10.9127076922	0	1366	2527	0	119	0	0
7017_TCTTAA_5017_CAATTC	K1	kidney	crepos	1	Anxa1	286	13.7555138977	9.94365263507e-4	96	3017	3	150	3	0
7017_TCTTAA_5017_CAATTC	K1	kidney	crepos	1	Anxa11	895	52.0875459595	1.09277674571e-4	246	9151	1	568	1	568
7017_TCTTAA_5017_CAATTC	K1	kidney	crepos	1	Anxa13	410	8.16160491266	0	101	1245	0	89	0	0
7017_TCTTAA_5017_CAATTC	K1	kidney	crepos	1	Anxa2	290	57.7731583705	2.33936369308e-4	78	12824	3	630	3	0
7017_TCTTAA_5017_CAATTC	K1	kidney	crepos	1	Anxa3	1290	17.2402440852	0	356	3968	0	188	0	0
7017_TCTTAA_5017_CAATTC	K1	kidney	crepos	1	Anxa4	924	71.0701551384	0.00100139082058	326	17975	18	775	18	0
7017_TCTTAA_5017_CAATTC	K1	kidney	crepos	1	Anxa5	421	128.384796379	4.29497916935e-5	134	23283	1	1400	1	5
7017_TCTTAA_5017_CAATTC	K1	kidney	crepos	1	Anxa6	509	46.3102301224	8.75547217011e-4	120	7995	7	505	7	2
7017_TCTTAA_5017_CAATTC	K1	kidney	crepos	1	Anxa7	1218	103.074650807	1.6007043099e-4	362	24989	4	1124	4	0
7017_TCTTAA_5017_CAATTC	K1	kidney	crepos	1	Anxa8	821	0.36681370394	0	199	60	0	4	0	0
7017_TCTTAA_5017_CAATTC	K1	kidney	crepos	1	Anxa9	696	1.74236509371	0	171	325	0	19	0	0
7017_TCTTAA_5017_CAATTC	K1	kidney	crepos	1	Aoah	1167	32.9215299286	3.14564328405e-4	352	6358	2	359	2	2
7017_TCTTAA_5017_CAATTC	K1	kidney	crepos	1	Aoc1	355	8.89523232054	0.00324254215305	94	1542	5	97	5	0
7017_TCTTAA_5017_CAATTC	K1	kidney	crepos	1	Aoc2	258	0.641923981895	0	68	140	0	7	0	0
7017_TCTTAA_5017_CAATTC	K1	kidney	crepos	1	Aoc3	1940	0.91703425985	0	517	152	0	10	0	0
7017_TCTTAA_5017_CAATTC	K1	kidney	crepos	1	Aox1	335	1.1921445378	0	95	248	0	13	0	0
7017_TCTTAA_5017_CAATTC	K1	kidney	crepos	1	Aox2	1640	0.458517129925	0	477	75	0	5	0	0
7017_TCTTAA_5017_CAATTC	K1	kidney	crepos	1	Ap1ar	1484	46.6770438264	1.54392465648e-4	501	12954	2	509	2	0
7017_TCTTAA_5017_CAATTC	K1	kidney	crepos	1	Ap1b1	1002	65.1094324493	0	251	12886	0	710	0	0
7017_TCTTAA_5017_CAATTC	K1	kidney	crepos	1	Ap1g1	4014	176.437391595	3.40251786322e-4	1281	41146	14	1924	14	0
7017_TCTTAA_5017_CAATTC	K1	kidney	crepos	1	Ap1g2	267	11.0044111182	0	65	1573	0	120	0	0
7017_TCTTAA_5017_CAATTC	K1	kidney	crepos	1	Ap1m1	630	31.6376819648	0.001126307321	153	6215	7	345	7	1
7017_TCTTAA_5017_CAATTC	K1	kidney	crepos	1	Ap1m2	1219	18.6157954749	0	392	3430	0	203	0	0
7017_TCTTAA_5017_CAATTC	K1	kidney	crepos	1	Ap1s1	751	52.1792493854	1.09373291042e-4	182	9143	1	569	1	0
7017_TCTTAA_5017_CAATTC	K1	kidney	crepos	1	Ap1s2	4171	8.62012204259	0	1415	1976	0	94	0	19
7017_TCTTAA_5017_CAATTC	K1	kidney	crepos	1	Ap1s3	2291	14.8559550096	2.83929585463e-4	817	3522	1	162	1	1
7017_TCTTAA_5017_CAATTC	K1	kidney	crepos	1	Ap2a1	367	5.77731583705	0.00545256270447	81	917	5	63	5	0
7017_TCTTAA_5017_CAATTC	K1	kidney	crepos	1	Ap2a2	1642	107.476415254	6.325510785e-5	431	15809	1	1172	1	2
7017_TCTTAA_5017_CAATTC	K1	kidney	crepos	1	Ap2b1	3032	20.2664571427	3.55745286375e-4	766	2811	1	221	1	1
7017_TCTTAA_5017_CAATTC	K1	kidney	crepos	1	Ap2m1	1464	146.266964446	1.05156156893e-4	426	28529	3	1595	3	604
7017_TCTTAA_5017_CAATTC	K1	kidney	crepos	1	Ap2s1	283	26.7774003876	0.00158688177731	54	3781	6	292	6	3
7017_TCTTAA_5017_CAATTC	K1	kidney	crepos	1	Ap3b1	558	74.8299956037	1.35971174111e-4	173	14709	2	816	2	0
7017_TCTTAA_5017_CAATTC	K1	kidney	crepos	1	Ap3b2	2098	0.18340685197	0	558	48	0	2	0	0
7017_TCTTAA_5017_CAATTC	K1	kidney	crepos	1	Ap3d1	934	69.5111968966	9.12242291553e-5	253	10962	1	758	1	0
7017_TCTTAA_5017_CAATTC	K1	kidney	crepos	1	Ap3m1	5302	38.2403286357	1.17702448211e-4	1541	8496	1	417	1	57
7017_TCTTAA_5017_CAATTC	K1	kidney	crepos	1	Ap3m2	2166	7.97819806069	0	590	1425	0	87	0	0
7017_TCTTAA_5017_CAATTC	K1	kidney	crepos	1	Ap3s1	935	48.1442986421	0	340	13051	0	525	0	484
7017_TCTTAA_5017_CAATTC	K1	kidney	crepos	1	Ap3s2	5160	35.7643361341	0	1374	6792	0	390	0	0
7017_TCTTAA_5017_CAATTC	K1	kidney	crepos	1	Ap4b1	265	27.6944346475	0	88	6873	0	302	0	0
7017_TCTTAA_5017_CAATTC	K1	kidney	crepos	1	Ap4e1	4171	16.2315063993	0	1359	2492	0	177	0	79
7017_TCTTAA_5017_CAATTC	K1	kidney	crepos	1	Ap4m1	1996	11.4629282481	0	449	1914	0	125	0	0
7017_TCTTAA_5017_CAATTC	K1	kidney	crepos	1	Ap4s1	886	23.7511873301	0.00113301608883	253	4413	5	259	5	0
7017_TCTTAA_5017_CAATTC	K1	kidney	crepos	1	Ap5b1	250	3.30132333546	0	58	514	0	36	0	0
7017_TCTTAA_5017_CAATTC	K1	kidney	crepos	1	Ap5m1	1646	27.0525106656	1.58328055731e-4	581	6316	1	295	1	0
7017_TCTTAA_5017_CAATTC	K1	kidney	crepos	1	Ap5s1	874	13.9389207497	0	204	2208	0	152	0	2
7017_TCTTAA_5017_CAATTC	K1	kidney	crepos	1	Ap5z1	1229	11.0044111182	0	284	1757	0	120	0	0
7017_TCTTAA_5017_CAATTC	K1	kidney	crepos	1	Apaf1	3761	2.20088222364	0	1214	521	0	24	0	1
7017_TCTTAA_5017_CAATTC	K1	kidney	crepos	1	Apba1	3816	0.73362740788	0	1026	170	0	8	0	0
7017_TCTTAA_5017_CAATTC	K1	kidney	crepos	1	Apba2	736	0.091703425985	0	179	33	0	1	0	0
7017_TCTTAA_5017_CAATTC	K1	kidney	crepos	1	Apba3	266	21.6420085325	0	70	3373	0	236	0	0
7017_TCTTAA_5017_CAATTC	K1	kidney	crepos	1	Apbb1	418	2.29258564962	0	98	280	0	25	0	0
7017_TCTTAA_5017_CAATTC	K1	kidney	crepos	1	Apbb1ip	332	1.74236509371	0	126	425	0	19	0	0
7017_TCTTAA_5017_CAATTC	K1	kidney	crepos	1	Apbb2	3817	71.3452654163	1.60875160875e-4	1201	12432	2	778	2	3
7017_TCTTAA_5017_CAATTC	K1	kidney	crepos	1	Apbb3	284	4.58517129925	0	91	812	0	50	0	0
7017_TCTTAA_5017_CAATTC	K1	kidney	crepos	1	Apc	3764	26.7774003876	1.38026224983e-4	1237	7245	1	292	1	0
7017_TCTTAA_5017_CAATTC	K1	kidney	crepos	1	Apc2	2238	0.36681370394	0	481	72	0	4	0	0
7017_TCTTAA_5017_CAATTC	K1	kidney	crepos	1	Apcdd1	1167	0.825330833865	0	327	200	0	9	0	0
7017_TCTTAA_5017_CAATTC	K1	kidney	crepos	1	Apcs	250	0.641923981895	0	77	102	0	7	0	1
7017_TCTTAA_5017_CAATTC	K1	kidney	crepos	1	Apeh	254	106.834491272	0	58	16067	0	1165	0	2
7017_TCTTAA_5017_CAATTC	K1	kidney	crepos	1	Apela	576	18.340685197	0.00562023283822	172	4982	28	200	28	0
7017_TCTTAA_5017_CAATTC	K1	kidney	crepos	1	Apex1	300	16.1398029734	0	102	3160	0	176	0	0
7017_TCTTAA_5017_CAATTC	K1	kidney	crepos	1	Apex2	5674	9.1703425985	0.00434992750121	1730	2069	9	100	9	1
7017_TCTTAA_5017_CAATTC	K1	kidney	crepos	1	Aph1a	2221	131.227602584	5.79809004093e-4	564	29320	17	1431	17	689
7017_TCTTAA_5017_CAATTC	K1	kidney	crepos	1	Aph1b	4011	32.1879025207	1.2985326581e-4	1229	7701	1	351	1	0
7017_TCTTAA_5017_CAATTC	K1	kidney	crepos	1	Aph1c	4300	44.4761616027	0.00186520765979	1275	8042	15	485	15	0
7017_TCTTAA_5017_CAATTC	K1	kidney	crepos	1	Api5	2077	35.5809292822	3.41763499658e-4	694	8778	3	388	3	29
7017_TCTTAA_5017_CAATTC	K1	kidney	crepos	1	Apip	261	19.6245331608	0	70	3018	0	214	0	0
7017_TCTTAA_5017_CAATTC	K1	kidney	crepos	1	Apitd1	1019	0.73362740788	0	255	139	0	8	0	0
7017_TCTTAA_5017_CAATTC	K1	kidney	crepos	1	Aplf	1570	4.40176444728	0	396	909	0	48	0	9
7017_TCTTAA_5017_CAATTC	K1	kidney	crepos	1	Apln	2567	5.13539185516	0	716	1238	0	56	0	0
7017_TCTTAA_5017_CAATTC	K1	kidney	crepos	1	Aplnr	2157	0.275110277955	0	641	49	0	3	0	0
7017_TCTTAA_5017_CAATTC	K1	kidney	crepos	1	Aplp1	313	2.56769592758	0	89	475	0	28	0	0
7017_TCTTAA_5017_CAATTC	K1	kidney	crepos	1	Aplp2	1314	186.157954749	2.78567051089e-4	430	35898	10	2030	9	16
7017_TCTTAA_5017_CAATTC	K1	kidney	crepos	1	Apmap	899	148.559550096	7.77683006372e-4	281	39862	31	1620	31	1
7017_TCTTAA_5017_CAATTC	K1	kidney	crepos	1	Apoa1	250	3.0262130575	0	43	465	0	33	0	0
7017_TCTTAA_5017_CAATTC	K1	kidney	crepos	1	Apoa1bp	254	193.127415124	6.2028663772e-4	62	30631	19	2106	79	3
7017_TCTTAA_5017_CAATTC	K1	kidney	crepos	1	Apoa2	258	6.23583296698	0.0010111223458	61	989	1	68	1	0
7017_TCTTAA_5017_CAATTC	K1	kidney	crepos	1	Apoa4	251	11.921445378	0.0111386138614	44	1616	18	130	15	0
7017_TCTTAA_5017_CAATTC	K1	kidney	crepos	1	Apob	942	11.0044111182	0	248	1497	0	120	0	0
7017_TCTTAA_5017_CAATTC	K1	kidney	crepos	1	Apobec1	1015	5.86901926304	0	254	700	0	64	0	0
7017_TCTTAA_5017_CAATTC	K1	kidney	crepos	1	Apobec2	425	9.1703425985	0	99	1304	0	100	0	0
7017_TCTTAA_5017_CAATTC	K1	kidney	crepos	1	Apobec3	1437	13.4804036198	0	414	2088	0	147	0	0
7017_TCTTAA_5017_CAATTC	K1	kidney	crepos	1	Apobr	945	1.92577194568	0	213	312	0	21	0	0
7017_TCTTAA_5017_CAATTC	K1	kidney	crepos	1	Apoc1	252	0.458517129925	0	44	62	0	5	0	0
7017_TCTTAA_5017_CAATTC	K1	kidney	crepos	1	Apoc2	250	0.641923981895	0	49	80	0	7	0	0
7017_TCTTAA_5017_CAATTC	K1	kidney	crepos	1	Apoc3	367	137.371732125	5.36454523287e-4	102	20505	11	1498	11	18
7017_TCTTAA_5017_CAATTC	K1	kidney	crepos	1	Apoc4	251	0.458517129925	0.0625	54	80	5	5	5	0
7017_TCTTAA_5017_CAATTC	K1	kidney	crepos	1	Apod	1178	2.01747537167	0	324	231	0	22	0	0
7017_TCTTAA_5017_CAATTC	K1	kidney	crepos	1	Apoe	644	122.057259986	1.65608611648e-4	178	18115	3	1331	3	4
7017_TCTTAA_5017_CAATTC	K1	kidney	crepos	1	Apoh	250	12.8384796379	3.61271676301e-4	87	2768	1	140	1	2
7017_TCTTAA_5017_CAATTC	K1	kidney	crepos	1	Apol10a	1947	0.18340685197	0	549	42	0	2	0	2
7017_TCTTAA_5017_CAATTC	K1	kidney	crepos	1	Apol10b	813	1.10044111182	0	239	285	0	12	0	0
7017_TCTTAA_5017_CAATTC	K1	kidney	crepos	1	Apol7c	768	0.18340685197	0	205	23	0	2	0	2
7017_TCTTAA_5017_CAATTC	K1	kidney	crepos	1	Apol9a	444	0.091703425985	0	76	16	0	1	0	0
7017_TCTTAA_5017_CAATTC	K1	kidney	crepos	1	Apol9b	444	0.275110277955	0	76	41	0	3	0	0
7017_TCTTAA_5017_CAATTC	K1	kidney	crepos	1	Apold1	2511	3.94324731735	0	771	699	0	43	0	0
7017_TCTTAA_5017_CAATTC	K1	kidney	crepos	1	Apom	251	36.9564806719	4.63070155129e-4	51	4319	2	403	2	5
7017_TCTTAA_5017_CAATTC	K1	kidney	crepos	1	Apon	691	0.091703425985	0	248	7	0	1	0	0
7017_TCTTAA_5017_CAATTC	K1	kidney	crepos	1	Apoo	286	7.06116380084	0.00593471810089	87	1348	8	77	8	0
7017_TCTTAA_5017_CAATTC	K1	kidney	crepos	1	Apoo-ps	276	16.4149132513	0.00157853196527	84	2534	4	179	4	1
7017_TCTTAA_5017_CAATTC	K1	kidney	crepos	1	Apool	473	32.4630127987	0.00121083699107	154	6607	8	354	8	4
7017_TCTTAA_5017_CAATTC	K1	kidney	crepos	1	Apopt1	3415	44.4761616027	8.89114695796e-4	886	7873	7	485	7	54
7017_TCTTAA_5017_CAATTC	K1	kidney	crepos	1	App	895	744.265005294	8.3707093045e-4	307	176807	148	8116	144	0
7017_TCTTAA_5017_CAATTC	K1	kidney	crepos	1	Appbp2	4384	67.8605352289	4.75850582917e-4	1408	16812	8	740	8	2
7017_TCTTAA_5017_CAATTC	K1	kidney	crepos	1	Appbp2os	250	0.55022055591	0	53	87	0	6	0	0
7017_TCTTAA_5017_CAATTC	K1	kidney	crepos	1	Appl1	4812	34.5721915963	3.97667020148e-4	1658	7544	3	377	6	0
7017_TCTTAA_5017_CAATTC	K1	kidney	crepos	1	Appl2	874	33.1966402066	1.37741046832e-4	274	7260	1	362	1	0
7017_TCTTAA_5017_CAATTC	K1	kidney	crepos	1	Aprt	331	142.873937685	1.61212316621e-4	83	24812	4	1558	4	2
7017_TCTTAA_5017_CAATTC	K1	kidney	crepos	1	Aptx	4481	17.7904646411	3.29706561161e-4	1203	3033	1	194	1	0
7017_TCTTAA_5017_CAATTC	K1	kidney	crepos	1	Aqp1	1758	893.191369094	1.93560874895e-4	439	201487	39	9740	39	2
7017_TCTTAA_5017_CAATTC	K1	kidney	crepos	1	Aqp11	2623	113.437137943	5.17754670579e-4	765	23177	12	1237	12	4
7017_TCTTAA_5017_CAATTC	K1	kidney	crepos	1	Aqp2	503	133.795298512	2.41021932996e-4	105	24894	6	1459	48	8
7017_TCTTAA_5017_CAATTC	K1	kidney	crepos	1	Aqp3	812	74.3714784738	1.08630709902e-4	215	18411	2	811	2	315
7017_TCTTAA_5017_CAATTC	K1	kidney	crepos	1	Aqp4	4057	30.9040545569	1.36258345824e-4	1239	7339	1	337	1	0
7017_TCTTAA_5017_CAATTC	K1	kidney	crepos	1	Aqp5	509	0.091703425985	0	104	14	0	1	0	0
7017_TCTTAA_5017_CAATTC	K1	kidney	crepos	1	Aqp6	1170	58.4150823524	9.36241924913e-5	307	10681	1	637	8	1
7017_TCTTAA_5017_CAATTC	K1	kidney	crepos	1	Aqp7	1172	31.9127922428	5.7361376673e-4	422	5230	3	348	3	8
7017_TCTTAA_5017_CAATTC	K1	kidney	crepos	1	Aqp8	548	2.01747537167	0	142	439	0	22	0	0
7017_TCTTAA_5017_CAATTC	K1	kidney	crepos	1	Aqr	528	8.71182546857	7.92079207921e-4	195	2525	2	95	2	2
7017_TCTTAA_5017_CAATTC	K1	kidney	crepos	1	Ar	6338	273.276209435	3.04790590935e-4	1938	55776	17	2980	17	0
7017_TCTTAA_5017_CAATTC	K1	kidney	crepos	1	Araf	1281	45.1180855846	1.93685841565e-4	421	10326	2	492	2	4
7017_TCTTAA_5017_CAATTC	K1	kidney	crepos	1	Arap1	1265	11.3712248221	0.00287120590648	301	2438	7	124	7	0
7017_TCTTAA_5017_CAATTC	K1	kidney	crepos	1	Arap2	1825	51.5373254036	2.64853888938e-4	650	11327	3	562	3	0
7017_TCTTAA_5017_CAATTC	K1	kidney	crepos	1	Arap3	549	12.6550727859	0	135	1976	0	138	0	0
7017_TCTTAA_5017_CAATTC	K1	kidney	crepos	1	Arc	1670	2.93450963152	0	340	627	0	32	0	0
7017_TCTTAA_5017_CAATTC	K1	kidney	crepos	1	Arcn1	2363	86.7514409818	2.82135199187e-4	730	17722	5	946	5	330
7017_TCTTAA_5017_CAATTC	K1	kidney	crepos	1	Arel1	2331	24.301407886	0.00147554806071	655	4744	7	265	7	0
7017_TCTTAA_5017_CAATTC	K1	kidney	crepos	1	Arf1	1122	405.695956558	9.54544586778e-5	326	104762	10	4424	10	2640
7017_TCTTAA_5017_CAATTC	K1	kidney	crepos	1	Arf2	1601	29.0699860372	9.49126803341e-4	450	5268	5	317	5	0
7017_TCTTAA_5017_CAATTC	K1	kidney	crepos	1	Arf3	2712	61.257888558	1.4744913005e-4	867	13564	2	668	2	59
7017_TCTTAA_5017_CAATTC	K1	kidney	crepos	1	Arf4	1391	97.480741822	1.8519204415e-4	481	26999	5	1063	5	0
7017_TCTTAA_5017_CAATTC	K1	kidney	crepos	1	Arf5	445	217.42882301	0.00246817037707	138	40921	101	2371	101	0
7017_TCTTAA_5017_CAATTC	K1	kidney	crepos	1	Arf6	2659	129.485237491	5.61834886642e-4	859	30258	17	1412	17	8
7017_TCTTAA_5017_CAATTC	K1	kidney	crepos	1	Arfgap1	1156	18.7074989009	2.87935502447e-4	303	3473	1	204	1	0
7017_TCTTAA_5017_CAATTC	K1	kidney	crepos	1	Arfgap2	1586	4.76857815122	0	424	710	0	52	0	0
7017_TCTTAA_5017_CAATTC	K1	kidney	crepos	1	Arfgap3	945	21.8254153844	4.00240144086e-4	265	4997	2	238	2	0
7017_TCTTAA_5017_CAATTC	K1	kidney	crepos	1	Arfgef1	1408	74.8299956037	2.7502750275e-4	470	18180	5	816	5	1
7017_TCTTAA_5017_CAATTC	K1	kidney	crepos	1	Arfgef2	3264	33.2883436325	0.00124774712325	952	7213	9	363	9	0
7017_TCTTAA_5017_CAATTC	K1	kidney	crepos	1	Arfgef3	7912	16.1398029734	0	2459	3714	0	176	0	0
7017_TCTTAA_5017_CAATTC	K1	kidney	crepos	1	Arfip1	1643	30.1704271491	0	598	7831	0	329	0	0
7017_TCTTAA_5017_CAATTC	K1	kidney	crepos	1	Arfip2	2037	49.1530363279	1.27080950566e-4	500	7869	1	536	1	0
7017_TCTTAA_5017_CAATTC	K1	kidney	crepos	1	Arfrp1	1896	32.4630127987	7.76900168328e-4	523	7723	6	354	3	0
7017_TCTTAA_5017_CAATTC	K1	kidney	crepos	1	Arg2	270	37.2315909499	0.00140675241158	92	9952	14	406	7	0
7017_TCTTAA_5017_CAATTC	K1	kidney	crepos	1	Arglu1	2177	72.3540031021	1.34309314351e-4	816	14891	2	789	2	0
7017_TCTTAA_5017_CAATTC	K1	kidney	crepos	1	Arhgap1	1458	39.8909903035	0	422	9689	0	435	0	25
7017_TCTTAA_5017_CAATTC	K1	kidney	crepos	1	Arhgap10	553	16.0480995474	0.00147492625369	125	3390	5	175	5	0
7017_TCTTAA_5017_CAATTC	K1	kidney	crepos	1	Arhgap11a	3263	1.8340685197	0.00200803212851	946	498	1	20	1	0
7017_TCTTAA_5017_CAATTC	K1	kidney	crepos	1	Arhgap12	2129	30.537240853	0	760	8763	0	333	0	0
7017_TCTTAA_5017_CAATTC	K1	kidney	crepos	1	Arhgap15	2758	26.3188832577	1.68833361472e-4	838	5923	1	287	1	0
7017_TCTTAA_5017_CAATTC	K1	kidney	crepos	1	Arhgap17	1010	12.9301830639	4.09836065574e-4	279	2440	1	141	1	0
7017_TCTTAA_5017_CAATTC	K1	kidney	crepos	1	Arhgap18	1552	92.8955705228	4.32376340367e-4	493	23128	10	1013	10	0
7017_TCTTAA_5017_CAATTC	K1	kidney	crepos	1	Arhgap19	3598	0.641923981895	0	1138	214	0	7	0	0
7017_TCTTAA_5017_CAATTC	K1	kidney	crepos	1	Arhgap21	1300	37.7818115058	0	377	7874	0	412	0	0
7017_TCTTAA_5017_CAATTC	K1	kidney	crepos	1	Arhgap22	358	3.48473018743	0	63	400	0	38	0	0
7017_TCTTAA_5017_CAATTC	K1	kidney	crepos	1	Arhgap23	1277	4.58517129925	0	347	1021	0	50	0	0
7017_TCTTAA_5017_CAATTC	K1	kidney	crepos	1	Arhgap24	610	96.3803007102	6.12102133613e-4	196	22872	14	1051	14	3
7017_TCTTAA_5017_CAATTC	K1	kidney	crepos	1	Arhgap25	1375	1.28384796379	0	365	238	0	14	0	0
7017_TCTTAA_5017_CAATTC	K1	kidney	crepos	1	Arhgap26	5295	16.5066166773	0	1504	3846	0	180	0	1
7017_TCTTAA_5017_CAATTC	K1	kidney	crepos	1	Arhgap27	2175	23.9345941821	7.05716302047e-4	546	4251	3	261	3	0
7017_TCTTAA_5017_CAATTC	K1	kidney	crepos	1	Arhgap28	3027	2.01747537167	0	874	407	0	22	0	0
7017_TCTTAA_5017_CAATTC	K1	kidney	crepos	1	Arhgap29	1778	54.3801316091	8.04699444757e-5	659	12427	1	593	1	0
7017_TCTTAA_5017_CAATTC	K1	kidney	crepos	1	Arhgap30	899	2.84280620553	0	265	502	0	31	0	0
7017_TCTTAA_5017_CAATTC	K1	kidney	crepos	1	Arhgap31	3085	15.9563961214	3.9952057531e-4	830	2503	1	174	1	1
7017_TCTTAA_5017_CAATTC	K1	kidney	crepos	1	Arhgap32	7403	50.1617740138	1.05887335875e-4	2206	9444	1	547	1	0
7017_TCTTAA_5017_CAATTC	K1	kidney	crepos	1	Arhgap33	772	2.20088222364	0	170	269	0	24	0	0
7017_TCTTAA_5017_CAATTC	K1	kidney	crepos	1	Arhgap33os	250	0.55022055591	0	52	66	0	6	0	0
7017_TCTTAA_5017_CAATTC	K1	kidney	crepos	1	Arhgap35	3934	69.1443831927	8.35840855901e-5	981	11964	1	754	1	24
7017_TCTTAA_5017_CAATTC	K1	kidney	crepos	1	Arhgap39	1210	2.20088222364	0	285	312	0	24	0	0
7017_TCTTAA_5017_CAATTC	K1	kidney	crepos	1	Arhgap4	3355	1.37555138977	0	717	161	0	15	0	0
7017_TCTTAA_5017_CAATTC	K1	kidney	crepos	1	Arhgap42	4059	52.4543596634	4.9730625777e-4	1350	12065	6	572	5	1
7017_TCTTAA_5017_CAATTC	K1	kidney	crepos	1	Arhgap44	3029	3.6681370394	0	908	870	0	40	0	0
7017_TCTTAA_5017_CAATTC	K1	kidney	crepos	1	Arhgap45	423	2.75110277955	0	98	434	0	30	0	0
7017_TCTTAA_5017_CAATTC	K1	kidney	crepos	1	Arhgap5	1272	81.5243457006	9.24513474784e-5	487	21633	2	889	3	0
7017_TCTTAA_5017_CAATTC	K1	kidney	crepos	1	Arhgap6	2761	12.379962508	0	890	3535	0	135	0	1
7017_TCTTAA_5017_CAATTC	K1	kidney	crepos	1	Arhgap8	250	2.29258564962	0	59	438	0	25	0	0
7017_TCTTAA_5017_CAATTC	K1	kidney	crepos	1	Arhgap9	273	1.8340685197	0	81	466	0	20	1	0
7017_TCTTAA_5017_CAATTC	K1	kidney	crepos	1	Arhgdia	1996	85.284186166	4.92206726825e-4	486	12190	6	930	6	4
7017_TCTTAA_5017_CAATTC	K1	kidney	crepos	1	Arhgdib	472	14.0306241757	0	133	2597	0	153	0	1
7017_TCTTAA_5017_CAATTC	K1	kidney	crepos	1	Arhgdig	251	0.825330833865	0	68	129	0	9	0	0
7017_TCTTAA_5017_CAATTC	K1	kidney	crepos	1	Arhgef1	344	14.5808447316	2.85469597488e-4	85	3503	1	159	1	0
7017_TCTTAA_5017_CAATTC	K1	kidney	crepos	1	Arhgef10	1255	2.84280620553	0	350	767	0	31	0	0
7017_TCTTAA_5017_CAATTC	K1	kidney	crepos	1	Arhgef10l	505	36.31455669	2.60994388621e-4	137	7663	2	396	2	0
7017_TCTTAA_5017_CAATTC	K1	kidney	crepos	1	Arhgef11	932	9.72056315441	8.55798031665e-4	261	2337	2	106	2	0
7017_TCTTAA_5017_CAATTC	K1	kidney	crepos	1	Arhgef12	5340	119.031046928	3.91957041508e-4	1584	25513	10	1298	10	5
7017_TCTTAA_5017_CAATTC	K1	kidney	crepos	1	Arhgef15	1524	8.25330833865	0	373	1333	0	90	0	0
7017_TCTTAA_5017_CAATTC	K1	kidney	crepos	1	Arhgef16	486	33.6551573365	3.15407664406e-4	113	6341	2	367	2	0
7017_TCTTAA_5017_CAATTC	K1	kidney	crepos	1	Arhgef17	3654	13.4804036198	3.43406593407e-4	863	2912	1	147	1	0
7017_TCTTAA_5017_CAATTC	K1	kidney	crepos	1	Arhgef18	2066	25.4935524238	0	529	4716	0	278	0	0
7017_TCTTAA_5017_CAATTC	K1	kidney	crepos	1	Arhgef19	685	4.76857815122	0	174	903	0	52	0	0
7017_TCTTAA_5017_CAATTC	K1	kidney	crepos	1	Arhgef2	1417	34.5721915963	3.77145012257e-4	343	5303	2	377	2	1
7017_TCTTAA_5017_CAATTC	K1	kidney	crepos	1	Arhgef25	315	2.84280620553	0	80	638	0	31	0	0
7017_TCTTAA_5017_CAATTC	K1	kidney	crepos	1	Arhgef26	1875	1.74236509371	0	599	438	0	19	0	0
7017_TCTTAA_5017_CAATTC	K1	kidney	crepos	1	Arhgef28	1052	78.6815394951	4.11425884566e-4	312	17014	7	858	7	0
7017_TCTTAA_5017_CAATTC	K1	kidney	crepos	1	Arhgef3	1932	53.1879870713	0	529	12164	0	580	0	0
7017_TCTTAA_5017_CAATTC	K1	kidney	crepos	1	Arhgef33	513	0.091703425985	0	144	23	0	1	0	0
7017_TCTTAA_5017_CAATTC	K1	kidney	crepos	1	Arhgef38	5727	9.99567343236	0.00301204819277	1816	1992	6	109	6	0
7017_TCTTAA_5017_CAATTC	K1	kidney	crepos	1	Arhgef39	536	7.24457065281	0	163	1891	0	79	0	0
7017_TCTTAA_5017_CAATTC	K1	kidney	crepos	1	Arhgef4	1480	0.641923981895	0	366	110	0	7	0	0
7017_TCTTAA_5017_CAATTC	K1	kidney	crepos	1	Arhgef40	1098	5.59390898508	0	267	1454	0	61	0	0
7017_TCTTAA_5017_CAATTC	K1	kidney	crepos	1	Arhgef5	549	63.0002536517	2.46791707799e-4	161	12156	3	687	3	2
7017_TCTTAA_5017_CAATTC	K1	kidney	crepos	1	Arhgef6	2026	2.20088222364	0	607	449	0	24	0	0
7017_TCTTAA_5017_CAATTC	K1	kidney	crepos	1	Arhgef7	4560	51.7207322555	0	1257	10641	0	564	0	0
7017_TCTTAA_5017_CAATTC	K1	kidney	crepos	1	Arhgef9	5907	3.75984046538	0	1904	877	0	41	0	0
7017_TCTTAA_5017_CAATTC	K1	kidney	crepos	1	Arid1a	1323	31.7293853908	0.0024195844008	419	7026	17	346	17	13
7017_TCTTAA_5017_CAATTC	K1	kidney	crepos	1	Arid1b	4645	84.0920416282	2.63904466583e-4	1416	15157	4	917	4	0
7017_TCTTAA_5017_CAATTC	K1	kidney	crepos	1	Arid2	3563	43.5591273429	0	1176	9711	0	475	0	0
7017_TCTTAA_5017_CAATTC	K1	kidney	crepos	1	Arid3a	3082	26.2271798317	2.62950302393e-4	824	3803	1	286	1	2
7017_TCTTAA_5017_CAATTC	K1	kidney	crepos	1	Arid3b	2338	3.39302676144	0	609	742	0	37	0	0
7017_TCTTAA_5017_CAATTC	K1	kidney	crepos	1	Arid4a	1747	5.22709528114	0	617	1536	0	57	0	2
7017_TCTTAA_5017_CAATTC	K1	kidney	crepos	1	Arid4b	5505	66.7600941171	1.0228086325e-4	1827	9777	1	728	1	0
7017_TCTTAA_5017_CAATTC	K1	kidney	crepos	1	Arid5a	3826	1.8340685197	0	873	300	0	20	0	0
7017_TCTTAA_5017_CAATTC	K1	kidney	crepos	1	Arid5b	1161	24.7599250159	0	397	6559	0	270	0	0
7017_TCTTAA_5017_CAATTC	K1	kidney	crepos	1	Arih1	5036	83.6335244983	1.47514382652e-4	1680	20337	3	912	3	0
7017_TCTTAA_5017_CAATTC	K1	kidney	crepos	1	Arih2	2140	31.0874614089	0	608	6949	0	339	0	24
7017_TCTTAA_5017_CAATTC	K1	kidney	crepos	1	Arl1	1142	150.118508337	5.29898504056e-4	367	24533	13	1637	13	559
7017_TCTTAA_5017_CAATTC	K1	kidney	crepos	1	Arl10	893	14.4891413056	0.00107219442459	268	2798	3	158	1	0
7017_TCTTAA_5017_CAATTC	K1	kidney	crepos	1	Arl11	663	0.55022055591	0	163	124	0	6	0	0
7017_TCTTAA_5017_CAATTC	K1	kidney	crepos	1	Arl13b	1959	1.10044111182	0	671	311	0	12	0	0
7017_TCTTAA_5017_CAATTC	K1	kidney	crepos	1	Arl14	518	0.36681370394	0	181	88	0	4	0	0
7017_TCTTAA_5017_CAATTC	K1	kidney	crepos	1	Arl14ep	2289	16.1398029734	8.41987089531e-4	738	3563	3	176	3	0
7017_TCTTAA_5017_CAATTC	K1	kidney	crepos	1	Arl15	2605	27.2359175175	1.53327200245e-4	829	6522	1	297	1	2
7017_TCTTAA_5017_CAATTC	K1	kidney	crepos	1	Arl16	1427	27.6944346475	0	321	4279	0	302	0	17
7017_TCTTAA_5017_CAATTC	K1	kidney	crepos	1	Arl2	284	30.720647705	0	57	3101	0	335	0	0
7017_TCTTAA_5017_CAATTC	K1	kidney	crepos	1	Arl2bp	1339	37.8735149318	2.25529995489e-4	394	8868	2	413	2	5
7017_TCTTAA_5017_CAATTC	K1	kidney	crepos	1	Arl3	260	138.655580089	6.85400959561e-4	60	27721	19	1512	19	28
7017_TCTTAA_5017_CAATTC	K1	kidney	crepos	1	Arl4a	2853	24.576518164	3.93004519552e-4	952	5089	2	268	2	6
7017_TCTTAA_5017_CAATTC	K1	kidney	crepos	1	Arl4c	4354	9.1703425985	0	1177	1978	0	100	0	0
7017_TCTTAA_5017_CAATTC	K1	kidney	crepos	1	Arl4d	577	5.04368842917	0	173	1290	0	55	0	0
7017_TCTTAA_5017_CAATTC	K1	kidney	crepos	1	Arl5a	4433	175.978874465	1.1337354315e-4	1433	44102	5	1919	5	1500
7017_TCTTAA_5017_CAATTC	K1	kidney	crepos	1	Arl5b	6152	16.5983201033	2.31053604436e-4	2143	4328	1	181	1	0
7017_TCTTAA_5017_CAATTC	K1	kidney	crepos	1	Arl5c	1173	0.18340685197	0	314	56	0	2	0	0
7017_TCTTAA_5017_CAATTC	K1	kidney	crepos	1	Arl6	870	28.1529517774	0	316	6868	0	307	0	0
7017_TCTTAA_5017_CAATTC	K1	kidney	crepos	1	Arl6ip1	1402	888.606197794	3.50648291609e-4	465	245260	86	9690	86	11
7017_TCTTAA_5017_CAATTC	K1	kidney	crepos	1	Arl6ip4	253	34.5721915963	0.00127226463104	64	5502	7	377	7	0
7017_TCTTAA_5017_CAATTC	K1	kidney	crepos	1	Arl6ip5	799	8.06990148668	0	236	1581	0	88	0	1
7017_TCTTAA_5017_CAATTC	K1	kidney	crepos	1	Arl6ip6	1833	8.25330833865	0	709	2324	0	90	0	0
7017_TCTTAA_5017_CAATTC	K1	kidney	crepos	1	Arl8a	998	15.3144721395	0	301	4627	0	167	0	0
7017_TCTTAA_5017_CAATTC	K1	kidney	crepos	1	Arl8b	3726	92.8955705228	6.6401062417e-4	1182	19578	13	1013	13	9
7017_TCTTAA_5017_CAATTC	K1	kidney	crepos	1	Arl9	268	0.275110277955	0	92	3	0	3	0	0
7017_TCTTAA_5017_CAATTC	K1	kidney	crepos	1	Armc1	2770	170.84348261	1.55949472371e-4	899	38474	6	1863	6	73
7017_TCTTAA_5017_CAATTC	K1	kidney	crepos	1	Armc10	2019	15.4061755655	2.66240681576e-4	613	3756	1	168	1	22
7017_TCTTAA_5017_CAATTC	K1	kidney	crepos	1	Armc2	3090	0.825330833865	0	918	142	0	9	0	0
7017_TCTTAA_5017_CAATTC	K1	kidney	crepos	1	Armc5	283	9.35374945047	0	55	1167	0	102	0	0
7017_TCTTAA_5017_CAATTC	K1	kidney	crepos	1	Armc6	493	4.03495074334	0.00343642611684	109	582	2	44	2	0
7017_TCTTAA_5017_CAATTC	K1	kidney	crepos	1	Armc7	1401	1.74236509371	0	309	261	0	19	0	0
7017_TCTTAA_5017_CAATTC	K1	kidney	crepos	1	Armc8	4548	34.9390053003	0	1460	7398	0	381	0	0
7017_TCTTAA_5017_CAATTC	K1	kidney	crepos	1	Armc9	2852	1.28384796379	0	734	251	0	14	0	0
7017_TCTTAA_5017_CAATTC	K1	kidney	crepos	1	Armcx1	396	4.67687472523	0	145	1061	0	51	0	0
7017_TCTTAA_5017_CAATTC	K1	kidney	crepos	1	Armcx2	386	10.9127076922	0	136	2713	0	119	0	0
7017_TCTTAA_5017_CAATTC	K1	kidney	crepos	1	Armcx3	1724	9.1703425985	3.86996904025e-4	528	2584	1	100	1	86
7017_TCTTAA_5017_CAATTC	K1	kidney	crepos	1	Armcx4	1357	2.65939935356	0	389	792	0	29	0	0
7017_TCTTAA_5017_CAATTC	K1	kidney	crepos	1	Armcx5	329	4.40176444728	0	135	1315	0	48	0	0
7017_TCTTAA_5017_CAATTC	K1	kidney	crepos	1	Armcx6	720	0.091703425985	0	181	20	0	1	0	1
7017_TCTTAA_5017_CAATTC	K1	kidney	crepos	1	Armt1	4478	12.9301830639	0	1390	2760	0	141	0	0
7017_TCTTAA_5017_CAATTC	K1	kidney	crepos	1	Arnt	2362	15.4978789915	0.00158335218276	778	4421	7	169	9	0
7017_TCTTAA_5017_CAATTC	K1	kidney	crepos	1	Arnt2	3781	33.6551573365	0	988	8233	0	367	0	0
7017_TCTTAA_5017_CAATTC	K1	kidney	crepos	1	Arntl	507	2.47599250159	0	185	692	0	27	0	0
7017_TCTTAA_5017_CAATTC	K1	kidney	crepos	1	Arntl2	883	1.65066166773	0	290	272	0	18	0	0
7017_TCTTAA_5017_CAATTC	K1	kidney	crepos	1	Arpc1a	346	66.5766872651	6.60283922086e-5	107	15145	1	726	1	4
7017_TCTTAA_5017_CAATTC	K1	kidney	crepos	1	Arpc1b	2048	196.245331608	4.45202938339e-4	477	26954	12	2140	12	197
7017_TCTTAA_5017_CAATTC	K1	kidney	crepos	1	Arpc2	418	420.918725271	0.00131721198414	142	80473	106	4590	103	4
7017_TCTTAA_5017_CAATTC	K1	kidney	crepos	1	Arpc3	428	125.633693599	4.97141436739e-4	111	32184	16	1370	16	0
7017_TCTTAA_5017_CAATTC	K1	kidney	crepos	1	Arpc4	1672	87.2099581117	0	445	13979	0	951	0	1
7017_TCTTAA_5017_CAATTC	K1	kidney	crepos	1	Arpc5	1275	124.533252488	2.56231926498e-4	401	27319	7	1358	7	25
7017_TCTTAA_5017_CAATTC	K1	kidney	crepos	1	Arpc5l	757	97.2973349701	2.92175539064e-4	224	17113	5	1061	5	0
7017_TCTTAA_5017_CAATTC	K1	kidney	crepos	1	Arpin	1483	12.8384796379	3.46740638003e-4	432	2884	1	140	1	0
7017_TCTTAA_5017_CAATTC	K1	kidney	crepos	1	Arpp19	3738	247.507546733	2.52246571023e-4	1250	31715	8	2699	8	47
7017_TCTTAA_5017_CAATTC	K1	kidney	crepos	1	Arpp21	6224	0.091703425985	0	1936	5	0	1	0	1
7017_TCTTAA_5017_CAATTC	K1	kidney	crepos	1	Arrb1	5618	40.8080245633	5.03271263211e-4	1463	5961	3	445	3	52
7017_TCTTAA_5017_CAATTC	K1	kidney	crepos	1	Arrb2	571	6.23583296698	0.00303643724696	142	988	3	68	3	0
7017_TCTTAA_5017_CAATTC	K1	kidney	crepos	1	Arrdc1	254	15.1310652875	4.1203131438e-4	70	2427	1	165	1	0
7017_TCTTAA_5017_CAATTC	K1	kidney	crepos	1	Arrdc2	812	6.78605352289	0.0565770862801	166	707	40	74	40	0
7017_TCTTAA_5017_CAATTC	K1	kidney	crepos	1	Arrdc3	2617	45.1180855846	0	875	12231	0	492	0	0
7017_TCTTAA_5017_CAATTC	K1	kidney	crepos	1	Arrdc4	2828	7.70308778274	0	829	1541	0	84	0	0
7017_TCTTAA_5017_CAATTC	K1	kidney	crepos	1	Arsa	1156	8.71182546857	0	261	1524	0	95	0	0
7017_TCTTAA_5017_CAATTC	K1	kidney	crepos	1	Arsb	2285	74.4631818998	8.45088734317e-4	669	15383	13	812	13	6
7017_TCTTAA_5017_CAATTC	K1	kidney	crepos	1	Arsg	837	17.4236509371	0	225	2760	0	190	0	0
7017_TCTTAA_5017_CAATTC	K1	kidney	crepos	1	Arsk	1834	29.3450963152	1.21684108055e-4	665	8218	1	320	1	0
7017_TCTTAA_5017_CAATTC	K1	kidney	crepos	1	Art3	420	0.73362740788	0	142	172	0	8	0	0
7017_TCTTAA_5017_CAATTC	K1	kidney	crepos	1	Art4	1124	3.6681370394	0	253	620	0	40	0	0
7017_TCTTAA_5017_CAATTC	K1	kidney	crepos	1	Artn	515	0.458517129925	0	119	85	0	5	0	0
7017_TCTTAA_5017_CAATTC	K1	kidney	crepos	1	Arv1	806	2.65939935356	0.00534759358289	214	561	3	29	3	0
7017_TCTTAA_5017_CAATTC	K1	kidney	crepos	1	Arvcf	1867	9.1703425985	0	467	1490	0	100	0	0
7017_TCTTAA_5017_CAATTC	K1	kidney	crepos	1	Arxes2	858	1.1921445378	0	316	257	0	13	0	0
7017_TCTTAA_5017_CAATTC	K1	kidney	crepos	1	As3mt	527	23.3843736262	6.15006150062e-4	145	4878	3	255	3	0
7017_TCTTAA_5017_CAATTC	K1	kidney	crepos	1	Asah1	1399	31.9127922428	0.00461936437546	441	5412	25	348	25	11
7017_TCTTAA_5017_CAATTC	K1	kidney	crepos	1	Asah2	2107	59.3321166123	0.00106942340255	668	11221	12	647	12	0
7017_TCTTAA_5017_CAATTC	K1	kidney	crepos	1	Asap1	2607	7.3362740788	0	795	1474	0	80	0	0
7017_TCTTAA_5017_CAATTC	K1	kidney	crepos	1	Asap2	2379	11.6463351001	0	745	2690	0	127	0	0
7017_TCTTAA_5017_CAATTC	K1	kidney	crepos	1	Asap3	2713	8.5284186166	8.01924619086e-4	622	1247	1	93	1	0
7017_TCTTAA_5017_CAATTC	K1	kidney	crepos	1	Asb1	5005	8.62012204259	0	1524	1775	0	94	0	0
7017_TCTTAA_5017_CAATTC	K1	kidney	crepos	1	Asb11	422	8.34501176463	0	134	1977	0	91	0	0
7017_TCTTAA_5017_CAATTC	K1	kidney	crepos	1	Asb13	1564	41.1748382673	1.0980564401e-4	436	9107	1	449	1	1
7017_TCTTAA_5017_CAATTC	K1	kidney	crepos	1	Asb15	2388	0.91703425985	0	821	281	0	10	0	0
7017_TCTTAA_5017_CAATTC	K1	kidney	crepos	1	Asb16	1651	0.91703425985	0	411	131	0	10	0	0
7017_TCTTAA_5017_CAATTC	K1	kidney	crepos	1	Asb17os	250	0.18340685197	0	67	16	0	2	0	0
7017_TCTTAA_5017_CAATTC	K1	kidney	crepos	1	Asb2	396	1.65066166773	0	84	237	0	18	0	0
7017_TCTTAA_5017_CAATTC	K1	kidney	crepos	1	Asb3	2437	7.42797750478	0	855	2071	0	81	0	0
7017_TCTTAA_5017_CAATTC	K1	kidney	crepos	1	Asb4	2411	1.37555138977	0	771	320	0	15	0	0
7017_TCTTAA_5017_CAATTC	K1	kidney	crepos	1	Asb6	744	7.42797750478	0	165	1231	0	81	0	0
7017_TCTTAA_5017_CAATTC	K1	kidney	crepos	1	Asb7	3221	25.6769592758	0.00108292079208	1022	6464	7	280	7	0
7017_TCTTAA_5017_CAATTC	K1	kidney	crepos	1	Asb8	1169	31.1791648349	0	352	6408	0	340	0	0
7017_TCTTAA_5017_CAATTC	K1	kidney	crepos	1	Asb9	250	42.642093083	2.523977789e-4	66	7924	2	465	2	0
7017_TCTTAA_5017_CAATTC	K1	kidney	crepos	1	Ascc1	290	104.083388493	2.4427480916e-4	71	16375	4	1135	4	7
7017_TCTTAA_5017_CAATTC	K1	kidney	crepos	1	Ascc2	2622	26.0437729797	7.72002058672e-4	661	3886	3	284	3	0
7017_TCTTAA_5017_CAATTC	K1	kidney	crepos	1	Ascc3	610	13.1135899159	0	200	2928	0	143	0	53
7017_TCTTAA_5017_CAATTC	K1	kidney	crepos	1	Ascl2	536	0.275110277955	0	153	64	0	3	0	0
7017_TCTTAA_5017_CAATTC	K1	kidney	crepos	1	Ascl3	250	0.36681370394	0	61	74	0	4	0	0
7017_TCTTAA_5017_CAATTC	K1	kidney	crepos	1	Ascl4	771	0.275110277955	0	224	68	0	3	0	0
7017_TCTTAA_5017_CAATTC	K1	kidney	crepos	1	Asf1a	1404	17.6070577891	0	481	3436	0	192	0	1
7017_TCTTAA_5017_CAATTC	K1	kidney	crepos	1	Asf1b	857	0.641923981895	0	246	160	0	7	0	0
7017_TCTTAA_5017_CAATTC	K1	kidney	crepos	1	Asgr1	252	3.11791648349	0.00436046511628	78	688	3	34	3	0
7017_TCTTAA_5017_CAATTC	K1	kidney	crepos	1	Asgr2	306	0.36681370394	0	59	66	0	4	0	0
7017_TCTTAA_5017_CAATTC	K1	kidney	crepos	1	Ash1l	2293	30.720647705	4.31034482759e-4	693	6960	3	335	3	0
7017_TCTTAA_5017_CAATTC	K1	kidney	crepos	1	Ash2l	1579	29.5285031672	5.03018108652e-4	447	5964	3	322	3	3
7017_TCTTAA_5017_CAATTC	K1	kidney	crepos	1	Asic1	1992	0.458517129925	0	464	65	0	5	0	0
7017_TCTTAA_5017_CAATTC	K1	kidney	crepos	1	Asl	496	87.9435855196	1.31995776135e-4	96	7576	1	959	1	1
7017_TCTTAA_5017_CAATTC	K1	kidney	crepos	1	Asna1	255	40.0743971554	5.75705238918e-4	54	5211	3	437	3	8
7017_TCTTAA_5017_CAATTC	K1	kidney	crepos	1	Asns	253	5.22709528114	0.00144927536232	62	690	1	57	1	0
7017_TCTTAA_5017_CAATTC	K1	kidney	crepos	1	Asnsd1	278	40.7163211373	2.5641025641e-4	83	7800	2	444	2	1
7017_TCTTAA_5017_CAATTC	K1	kidney	crepos	1	Aspa	448	78.8649463471	5.09395517319e-4	145	17668	9	860	9	9
7017_TCTTAA_5017_CAATTC	K1	kidney	crepos	1	Aspdh	257	17.6987612151	0	76	3104	0	193	0	3
7017_TCTTAA_5017_CAATTC	K1	kidney	crepos	1	Aspg	828	26.1354764057	4.05350628293e-4	204	4934	2	285	2	0
7017_TCTTAA_5017_CAATTC	K1	kidney	crepos	1	Asph	8953	85.19248274	2.67422581163e-4	2973	18697	5	929	5	0
7017_TCTTAA_5017_CAATTC	K1	kidney	crepos	1	Aspm	341	0.18340685197	0	141	48	0	2	0	0
7017_TCTTAA_5017_CAATTC	K1	kidney	crepos	1	Aspn	934	0.275110277955	0	323	75	0	3	0	0
7017_TCTTAA_5017_CAATTC	K1	kidney	crepos	1	Asprv1	517	1.46725481576	0	135	292	0	16	0	0
7017_TCTTAA_5017_CAATTC	K1	kidney	crepos	1	Aspscr1	329	7.79479120872	0	58	565	0	85	0	0
7017_TCTTAA_5017_CAATTC	K1	kidney	crepos	1	Asrgl1	3311	6.78605352289	0	891	1027	0	74	0	10
7017_TCTTAA_5017_CAATTC	K1	kidney	crepos	1	Ass1	264	429.447143888	5.61196752074e-4	63	57021	32	4683	32	25
7017_TCTTAA_5017_CAATTC	K1	kidney	crepos	1	Aste1	557	3.20961990947	0	192	435	0	35	0	0
7017_TCTTAA_5017_CAATTC	K1	kidney	crepos	1	Astn2	649	0.458517129925	0	203	104	0	5	0	0
7017_TCTTAA_5017_CAATTC	K1	kidney	crepos	1	Asun	314	19.7162365868	1.91754554171e-4	116	5215	1	215	1	0
7017_TCTTAA_5017_CAATTC	K1	kidney	crepos	1	Asxl1	2167	27.2359175175	5.43675244654e-4	682	5518	3	297	3	77
7017_TCTTAA_5017_CAATTC	K1	kidney	crepos	1	Asxl2	10041	76.2055469935	1.54607297464e-4	3081	12936	2	831	2	28
7017_TCTTAA_5017_CAATTC	K1	kidney	crepos	1	Asxl3	4678	1.74236509371	0	1441	415	0	19	0	0
7017_TCTTAA_5017_CAATTC	K1	kidney	crepos	1	Atad1	2104	119.031046928	1.30026330332e-4	771	30763	4	1298	4	0
7017_TCTTAA_5017_CAATTC	K1	kidney	crepos	1	Atad2	1482	1.65066166773	0	556	341	0	18	0	0
7017_TCTTAA_5017_CAATTC	K1	kidney	crepos	1	Atad2b	3363	19.9913468647	4.97512437811e-4	1163	6030	3	218	3	0
7017_TCTTAA_5017_CAATTC	K1	kidney	crepos	1	Atad3a	548	30.353834001	0.00108318890815	132	4616	5	331	5	5
7017_TCTTAA_5017_CAATTC	K1	kidney	crepos	1	Atad3aos	500	5.59390898508	0	148	983	0	61	0	0
7017_TCTTAA_5017_CAATTC	K1	kidney	crepos	1	Atad5	1423	0.73362740788	0	558	200	0	8	0	0
7017_TCTTAA_5017_CAATTC	K1	kidney	crepos	1	Atat1	1343	2.84280620553	0	370	447	0	31	0	0
7017_TCTTAA_5017_CAATTC	K1	kidney	crepos	1	Ate1	3146	69.1443831927	0	962	13058	0	754	0	2
7017_TCTTAA_5017_CAATTC	K1	kidney	crepos	1	Atf1	1300	28.5197654813	2.81056773468e-4	476	7116	2	311	2	78
7017_TCTTAA_5017_CAATTC	K1	kidney	crepos	1	Atf2	4507	48.4194089201	3.32225913621e-4	1631	12040	4	528	4	0
7017_TCTTAA_5017_CAATTC	K1	kidney	crepos	1	Atf3	1186	1.46725481576	0	300	251	0	16	0	0
7017_TCTTAA_5017_CAATTC	K1	kidney	crepos	1	Atf4	252	118.389122947	0.0018601472933	61	26342	49	1291	49	0
7017_TCTTAA_5017_CAATTC	K1	kidney	crepos	1	Atf5	670	15.0393618615	0	157	2542	0	164	0	0
7017_TCTTAA_5017_CAATTC	K1	kidney	crepos	1	Atf6	5422	50.8954014217	0	1501	10961	0	555	0	0
7017_TCTTAA_5017_CAATTC	K1	kidney	crepos	1	Atf6b	377	30.1704271491	2.51635631605e-4	111	7948	2	329	2	0
7017_TCTTAA_5017_CAATTC	K1	kidney	crepos	1	Atf7	7367	19.4411263088	2.52016129032e-4	2319	3968	1	212	1	0
7017_TCTTAA_5017_CAATTC	K1	kidney	crepos	1	Atf7ip	4046	53.9216144792	1.62100826714e-4	1265	12338	2	588	2	111
7017_TCTTAA_5017_CAATTC	K1	kidney	crepos	1	Atf7ip2	1604	0.458517129925	0	543	85	0	5	0	0
7017_TCTTAA_5017_CAATTC	K1	kidney	crepos	1	Atg10	913	25.7686627018	1.7803097739e-4	286	5617	1	281	1	0
7017_TCTTAA_5017_CAATTC	K1	kidney	crepos	1	Atg101	277	28.9782826113	1.68890390137e-4	88	5921	1	316	1	0
7017_TCTTAA_5017_CAATTC	K1	kidney	crepos	1	Atg12	2090	140.214538331	9.5486663696e-5	632	31418	3	1529	3	0
7017_TCTTAA_5017_CAATTC	K1	kidney	crepos	1	Atg13	1774	31.7293853908	0.0015229392728	443	5253	8	346	8	0
7017_TCTTAA_5017_CAATTC	K1	kidney	crepos	1	Atg14	1944	19.3494228828	7.01426233341e-4	575	4277	3	211	3	0
7017_TCTTAA_5017_CAATTC	K1	kidney	crepos	1	Atg16l1	1119	22.0088222364	0	291	5256	0	240	0	0
7017_TCTTAA_5017_CAATTC	K1	kidney	crepos	1	Atg16l2	4588	4.03495074334	0	1346	821	0	44	0	0
7017_TCTTAA_5017_CAATTC	K1	kidney	crepos	1	Atg2a	498	14.8559550096	0	115	2760	0	162	0	0
7017_TCTTAA_5017_CAATTC	K1	kidney	crepos	1	Atg2b	3534	30.0787237231	7.02123924873e-4	1056	5697	4	328	4	0
7017_TCTTAA_5017_CAATTC	K1	kidney	crepos	1	Atg3	898	44.5678650287	2.71002710027e-4	330	11070	3	486	2	0
7017_TCTTAA_5017_CAATTC	K1	kidney	crepos	1	Atg4a	1836	30.628944279	1.4883167138e-4	548	6719	1	334	1	0
7017_TCTTAA_5017_CAATTC	K1	kidney	crepos	1	Atg4a-ps	879	0.55022055591	0	260	138	0	6	0	0
7017_TCTTAA_5017_CAATTC	K1	kidney	crepos	1	Atg4b	2851	40.2578040074	7.55477209771e-4	729	7942	6	439	6	1
7017_TCTTAA_5017_CAATTC	K1	kidney	crepos	1	Atg4c	1223	16.8734303812	2.98775022408e-4	438	3347	1	184	1	0
7017_TCTTAA_5017_CAATTC	K1	kidney	crepos	1	Atg4d	4336	22.8341530703	0	1101	3628	0	249	0	0
7017_TCTTAA_5017_CAATTC	K1	kidney	crepos	1	Atg5	1247	100.323548028	0	399	18626	0	1094	0	0
7017_TCTTAA_5017_CAATTC	K1	kidney	crepos	1	Atg7	1641	23.2009667742	0	352	3769	0	253	0	0
7017_TCTTAA_5017_CAATTC	K1	kidney	crepos	1	Atg9a	1681	32.1879025207	0	439	4323	0	351	0	0
7017_TCTTAA_5017_CAATTC	K1	kidney	crepos	1	Atic	960	17.0568372332	7.45156482861e-4	312	4026	3	186	3	0
7017_TCTTAA_5017_CAATTC	K1	kidney	crepos	1	Atl1	747	0.091703425985	0	287	9	0	1	0	0
7017_TCTTAA_5017_CAATTC	K1	kidney	crepos	1	Atl2	2330	68.6858660627	2.11819529761e-4	851	18884	4	749	4	0
7017_TCTTAA_5017_CAATTC	K1	kidney	crepos	1	Atl3	4659	41.7250588232	0	1561	9195	0	455	0	0
7017_TCTTAA_5017_CAATTC	K1	kidney	crepos	1	Atm	2624	30.537240853	0	822	6014	0	333	0	0
7017_TCTTAA_5017_CAATTC	K1	kidney	crepos	1	Atmin	2452	24.301407886	3.85356454721e-4	672	5190	2	265	2	0
7017_TCTTAA_5017_CAATTC	K1	kidney	crepos	1	Atn1	528	28.5197654813	0	124	4767	0	311	0	4
7017_TCTTAA_5017_CAATTC	K1	kidney	crepos	1	Atoh8	973	0.91703425985	0	197	143	0	10	0	0
7017_TCTTAA_5017_CAATTC	K1	kidney	crepos	1	Atox1	298	285.472765091	5.67951318458e-4	74	36975	21	3113	179	10
7017_TCTTAA_5017_CAATTC	K1	kidney	crepos	1	Atp10a	689	0.36681370394	0	202	82	0	4	0	0
7017_TCTTAA_5017_CAATTC	K1	kidney	crepos	1	Atp10b	2385	1.28384796379	0	639	278	0	14	0	0
7017_TCTTAA_5017_CAATTC	K1	kidney	crepos	1	Atp10d	1515	11.8297419521	0	493	2924	0	129	0	11
7017_TCTTAA_5017_CAATTC	K1	kidney	crepos	1	Atp11a	4324	386.163126823	4.07144733386e-4	1136	76140	31	4211	29	0
7017_TCTTAA_5017_CAATTC	K1	kidney	crepos	1	Atp11b	1200	33.9302676144	5.27426160338e-4	419	7584	4	370	4	0
7017_TCTTAA_5017_CAATTC	K1	kidney	crepos	1	Atp11c	2508	7.06116380084	0	871	1784	0	77	0	1
7017_TCTTAA_5017_CAATTC	K1	kidney	crepos	1	Atp12a	630	3.85154389137	0.00107874865156	206	927	1	42	1	0
7017_TCTTAA_5017_CAATTC	K1	kidney	crepos	1	Atp13a1	253	36.0394464121	1.89969604863e-4	56	5264	1	393	1	0
7017_TCTTAA_5017_CAATTC	K1	kidney	crepos	1	Atp13a2	711	9.81226658039	0	183	1422	0	107	0	5
7017_TCTTAA_5017_CAATTC	K1	kidney	crepos	1	Atp13a3	3388	77.0308778274	3.5910326784e-4	1196	19493	7	840	7	0
7017_TCTTAA_5017_CAATTC	K1	kidney	crepos	1	Atp1a1	337	7095.00236503	4.23951417322e-4	79	1578011	669	77369	653	46
7017_TCTTAA_5017_CAATTC	K1	kidney	crepos	1	Atp1a2	3162	4.76857815122	0.00680272108844	738	294	2	52	2	0
7017_TCTTAA_5017_CAATTC	K1	kidney	crepos	1	Atp1b1	1177	5644.89608993	2.94406515559e-4	414	1253369	369	61556	368	6
7017_TCTTAA_5017_CAATTC	K1	kidney	crepos	1	Atp1b2	1519	2.65939935356	0	448	504	0	29	0	0
7017_TCTTAA_5017_CAATTC	K1	kidney	crepos	1	Atp1b3	869	103.624871363	3.37566985949e-4	274	23699	8	1130	8	3
7017_TCTTAA_5017_CAATTC	K1	kidney	crepos	1	Atp1b4	3062	0.091703425985	0	876	6	0	1	0	1
7017_TCTTAA_5017_CAATTC	K1	kidney	crepos	1	Atp23	503	7.61138435675	0	149	1451	0	83	0	0
7017_TCTTAA_5017_CAATTC	K1	kidney	crepos	1	Atp2a2	1605	248.699691271	1.13911897284e-4	527	61451	7	2712	7	4
7017_TCTTAA_5017_CAATTC	K1	kidney	crepos	1	Atp2a3	1341	4.31006102129	0	342	775	0	47	0	0
7017_TCTTAA_5017_CAATTC	K1	kidney	crepos	1	Atp2b1	3024	82.3496765345	3.78125443116e-4	1012	21157	8	898	8	143
7017_TCTTAA_5017_CAATTC	K1	kidney	crepos	1	Atp2b2	4706	1.92577194568	0	1325	417	0	21	0	0
7017_TCTTAA_5017_CAATTC	K1	kidney	crepos	1	Atp2b4	7542	22.6507462183	0	2124	4171	0	247	0	23
7017_TCTTAA_5017_CAATTC	K1	kidney	crepos	1	Atp2c1	2871	37.4149978019	0.00112044817927	1010	8925	10	408	13	0
7017_TCTTAA_5017_CAATTC	K1	kidney	crepos	1	Atp4a	350	23.5677804781	0	87	3544	0	257	0	7
7017_TCTTAA_5017_CAATTC	K1	kidney	crepos	1	Atp5a1	719	2016.28322713	7.32460444742e-4	237	417770	306	21987	297	6
7017_TCTTAA_5017_CAATTC	K1	kidney	crepos	1	Atp5b	365	2552.01464174	5.86344336986e-4	98	438309	257	27829	249	841
7017_TCTTAA_5017_CAATTC	K1	kidney	crepos	1	Atp5c1	295	448.979973622	6.03773584906e-4	92	86125	52	4896	50	2311
7017_TCTTAA_5017_CAATTC	K1	kidney	crepos	1	Atp5d	335	537.65718655	3.25229693471e-4	73	61495	20	5863	20	66
7017_TCTTAA_5017_CAATTC	K1	kidney	crepos	1	Atp5e	262	723.448327595	8.32418263611e-4	78	112924	94	7889	89	55
7017_TCTTAA_5017_CAATTC	K1	kidney	crepos	1	Atp5f1	434	715.836943239	6.90723645988e-4	142	154910	107	7806	104	114
7017_TCTTAA_5017_CAATTC	K1	kidney	crepos	1	Atp5g1	4387	566.635469161	0.00135761622703	1239	99439	135	6179	131	4488
7017_TCTTAA_5017_CAATTC	K1	kidney	crepos	1	Atp5g2	570	337.101793921	4.64205410894e-4	183	68935	32	3676	32	3598
7017_TCTTAA_5017_CAATTC	K1	kidney	crepos	1	Atp5g3	251	2978.61897942	8.36914340049e-4	95	763519	639	32481	594	21
7017_TCTTAA_5017_CAATTC	K1	kidney	crepos	1	Atp5h	258	678.513648863	5.73488448304e-4	62	73236	42	7399	39	2037
7017_TCTTAA_5017_CAATTC	K1	kidney	crepos	1	Atp5j	255	384.237354877	4.87628002351e-4	85	79979	39	4190	39	4182
7017_TCTTAA_5017_CAATTC	K1	kidney	crepos	1	Atp5j2	517	1186.18381512	6.21465025329e-4	126	159301	99	12935	97	139
7017_TCTTAA_5017_CAATTC	K1	kidney	crepos	1	Atp5k	259	359.385726435	3.10476359443e-4	82	67638	21	3919	21	34
7017_TCTTAA_5017_CAATTC	K1	kidney	crepos	1	Atp5l	306	1444.05384899	8.21871660239e-4	119	344336	283	15747	254	15697
7017_TCTTAA_5017_CAATTC	K1	kidney	crepos	1	Atp5o	259	962.519159138	6.23406461013e-4	68	142764	89	10496	87	924
7017_TCTTAA_5017_CAATTC	K1	kidney	crepos	1	Atp5s	1072	15.4061755655	0	341	3283	0	168	0	1
7017_TCTTAA_5017_CAATTC	K1	kidney	crepos	1	Atp5sl	660	74.0963681959	3.24696408858e-4	153	15399	5	808	5	0
7017_TCTTAA_5017_CAATTC	K1	kidney	crepos	1	Atp6ap1	1009	254.935524238	5.7930235445e-4	325	48334	28	2780	28	0
7017_TCTTAA_5017_CAATTC	K1	kidney	crepos	1	Atp6ap2	1178	280.979297218	6.68534318095e-4	424	62824	42	3064	42	1
7017_TCTTAA_5017_CAATTC	K1	kidney	crepos	1	Atp6v0a1	1314	33.2883436325	4.65044179197e-4	303	6451	3	363	3	0
7017_TCTTAA_5017_CAATTC	K1	kidney	crepos	1	Atp6v0a2	2652	76.5723606975	5.83090379009e-4	719	13720	8	835	8	5
7017_TCTTAA_5017_CAATTC	K1	kidney	crepos	1	Atp6v0a4	507	343.52103374	3.3090247286e-4	152	78573	26	3746	26	0
7017_TCTTAA_5017_CAATTC	K1	kidney	crepos	1	Atp6v0b	289	169.101117516	6.33452633579e-5	86	31573	2	1844	2	1
7017_TCTTAA_5017_CAATTC	K1	kidney	crepos	1	Atp6v0c	542	19.8996434387	0	146	1425	0	217	0	0
7017_TCTTAA_5017_CAATTC	K1	kidney	crepos	1	Atp6v0d1	444	83.9086347763	3.67134150819e-4	120	13619	5	915	5	0
7017_TCTTAA_5017_CAATTC	K1	kidney	crepos	1	Atp6v0d2	1381	26.5939935356	2.23463687151e-4	404	4475	1	290	1	0
7017_TCTTAA_5017_CAATTC	K1	kidney	crepos	1	Atp6v0e	2938	341.778668646	4.74054008296e-4	934	59065	28	3727	26	1
7017_TCTTAA_5017_CAATTC	K1	kidney	crepos	1	Atp6v0e2	1407	19.7162365868	0.00115373521777	378	3467	4	215	4	0
7017_TCTTAA_5017_CAATTC	K1	kidney	crepos	1	Atp6v1a	2022	1645.80138615	3.53649717872e-4	664	378906	134	17947	134	11
7017_TCTTAA_5017_CAATTC	K1	kidney	crepos	1	Atp6v1b1	1725	75.2885127337	4.59171959899e-4	458	13067	6	821	6	0
7017_TCTTAA_5017_CAATTC	K1	kidney	crepos	1	Atp6v1b2	1148	252.918048867	3.03838492961e-4	366	59242	18	2758	18	0
7017_TCTTAA_5017_CAATTC	K1	kidney	crepos	1	Atp6v1c1	971	113.803951647	2.51625078633e-4	314	23845	6	1241	6	0
7017_TCTTAA_5017_CAATTC	K1	kidney	crepos	1	Atp6v1c2	250	15.3144721395	0	75	2804	0	167	0	0
7017_TCTTAA_5017_CAATTC	K1	kidney	crepos	1	Atp6v1d	489	164.974463347	1.75504575655e-4	165	39885	7	1799	7	4
7017_TCTTAA_5017_CAATTC	K1	kidney	crepos	1	Atp6v1e1	458	264.472680541	3.62193576003e-4	131	60741	22	2884	22	0
7017_TCTTAA_5017_CAATTC	K1	kidney	crepos	1	Atp6v1f	257	413.85756147	2.89284887757e-4	80	86420	25	4513	25	104
7017_TCTTAA_5017_CAATTC	K1	kidney	crepos	1	Atp6v1g1	764	516.198584869	2.97189437038e-4	247	117770	35	5629	35	4581
7017_TCTTAA_5017_CAATTC	K1	kidney	crepos	1	Atp6v1g2	970	5.22709528114	0	276	1189	0	57	0	0
7017_TCTTAA_5017_CAATTC	K1	kidney	crepos	1	Atp6v1g3	1502	31.8210888168	9.09504320146e-4	486	4398	4	347	4	0
7017_TCTTAA_5017_CAATTC	K1	kidney	crepos	1	Atp6v1h	384	90.6029848732	3.77187688594e-4	150	26512	10	988	10	2
7017_TCTTAA_5017_CAATTC	K1	kidney	crepos	1	Atp7a	3545	66.1181701352	1.25659713496e-4	1219	15916	2	721	2	2
7017_TCTTAA_5017_CAATTC	K1	kidney	crepos	1	Atp7b	1866	5.59390898508	0	505	1402	0	61	0	19
7017_TCTTAA_5017_CAATTC	K1	kidney	crepos	1	Atp8a1	4678	14.3057344537	0	1524	3111	0	156	0	1
7017_TCTTAA_5017_CAATTC	K1	kidney	crepos	1	Atp8a2	1521	0.73362740788	0	425	112	0	8	0	0
7017_TCTTAA_5017_CAATTC	K1	kidney	crepos	1	Atp8b1	2361	2.47599250159	0	789	559	0	27	0	0
7017_TCTTAA_5017_CAATTC	K1	kidney	crepos	1	Atp8b2	1752	0.91703425985	0	485	249	0	10	0	0
7017_TCTTAA_5017_CAATTC	K1	kidney	crepos	1	Atp8b5	2445	1.37555138977	0	766	277	0	15	0	0
7017_TCTTAA_5017_CAATTC	K1	kidney	crepos	1	Atp9a	334	54.3801316091	9.3023255814e-5	70	10750	1	593	1	0
7017_TCTTAA_5017_CAATTC	K1	kidney	crepos	1	Atp9b	1872	13.2969967678	0	441	1722	0	145	0	5
7017_TCTTAA_5017_CAATTC	K1	kidney	crepos	1	Atpaf1	1118	30.9957579829	3.37837837838e-4	331	5920	2	338	2	287
7017_TCTTAA_5017_CAATTC	K1	kidney	crepos	1	Atpaf2	777	9.26204602448	5.69476082005e-4	219	1756	1	101	1	0
7017_TCTTAA_5017_CAATTC	K1	kidney	crepos	1	Atpif1	260	1159.22300788	5.65666360745e-4	55	173247	98	12641	85	13
7017_TCTTAA_5017_CAATTC	K1	kidney	crepos	1	Atr	387	19.0743126049	9.12408759124e-4	129	3288	3	208	3	0
7017_TCTTAA_5017_CAATTC	K1	kidney	crepos	1	Atraid	266	236.503135615	1.96382203408e-4	70	45829	9	2579	9	3
7017_TCTTAA_5017_CAATTC	K1	kidney	crepos	1	Atrip	257	9.53715630244	0	58	1288	0	104	0	0
7017_TCTTAA_5017_CAATTC	K1	kidney	crepos	1	Atrn	4392	18.7992023269	2.11014982064e-4	1175	4739	1	205	1	0
7017_TCTTAA_5017_CAATTC	K1	kidney	crepos	1	Atrnl1	2126	47.8691883642	4.93291239148e-4	624	10136	5	522	5	0
7017_TCTTAA_5017_CAATTC	K1	kidney	crepos	1	Atrx	7013	46.4019335484	2.63921879124e-4	2545	11367	3	506	3	0
7017_TCTTAA_5017_CAATTC	K1	kidney	crepos	1	Atxn1	7299	40.2578040074	1.93723363038e-4	2246	10324	2	439	2	2
7017_TCTTAA_5017_CAATTC	K1	kidney	crepos	1	Atxn10	1023	80.4239045888	0	334	17575	0	877	0	1
7017_TCTTAA_5017_CAATTC	K1	kidney	crepos	1	Atxn1l	5114	18.524092049	2.03790503363e-4	1516	4907	1	202	1	2
7017_TCTTAA_5017_CAATTC	K1	kidney	crepos	1	Atxn2	584	79.9653874589	9.7779822846e-4	168	17386	17	872	17	0
7017_TCTTAA_5017_CAATTC	K1	kidney	crepos	1	Atxn2l	961	18.6157954749	0.0022271714922	223	4041	9	203	9	0
7017_TCTTAA_5017_CAATTC	K1	kidney	crepos	1	Atxn3	4462	21.5503051065	0	1485	5004	0	235	0	0
7017_TCTTAA_5017_CAATTC	K1	kidney	crepos	1	Atxn7	3977	62.5417365218	2.25801595665e-4	1263	13286	3	682	3	0
7017_TCTTAA_5017_CAATTC	K1	kidney	crepos	1	Atxn7l1	5446	16.6900235293	0.00111513799833	1586	3587	4	182	4	0
7017_TCTTAA_5017_CAATTC	K1	kidney	crepos	1	Atxn7l2	256	9.07863917251	5.9488399762e-4	64	1681	1	99	1	0
7017_TCTTAA_5017_CAATTC	K1	kidney	crepos	1	Atxn7l3	2355	8.62012204259	0	595	1703	0	94	0	0
7017_TCTTAA_5017_CAATTC	K1	kidney	crepos	1	Atxn7l3b	3001	258.878771556	2.59792166267e-4	924	50040	13	2823	13	3
7017_TCTTAA_5017_CAATTC	K1	kidney	crepos	1	Auh	6718	127.926279249	6.95318190848e-4	1780	30202	21	1395	18	0
7017_TCTTAA_5017_CAATTC	K1	kidney	crepos	1	Aunip	255	0.18340685197	0	60	29	0	2	0	0
7017_TCTTAA_5017_CAATTC	K1	kidney	crepos	1	Aup1	382	65.3845427273	4.82975126781e-4	77	8282	4	713	4	1
7017_TCTTAA_5017_CAATTC	K1	kidney	crepos	1	Aurka	606	1.00873768583	0	174	215	0	11	0	0
7017_TCTTAA_5017_CAATTC	K1	kidney	crepos	1	Aurkaip1	319	139.939428053	5.55415299167e-4	90	19805	11	1526	11	5
7017_TCTTAA_5017_CAATTC	K1	kidney	crepos	1	Aurkb	603	0.641923981895	0	188	143	0	7	0	0
7017_TCTTAA_5017_CAATTC	K1	kidney	crepos	1	Auts2	2393	31.0874614089	7.91264440576e-4	607	6319	5	339	5	0
7017_TCTTAA_5017_CAATTC	K1	kidney	crepos	1	Aven	3750	18.6157954749	5.3050397878e-4	1059	3770	2	203	2	0
7017_TCTTAA_5017_CAATTC	K1	kidney	crepos	1	Avil	431	0.458517129925	0	99	75	0	5	0	0
7017_TCTTAA_5017_CAATTC	K1	kidney	crepos	1	Avl9	5286	36.681370394	0	1631	10399	0	400	0	0
7017_TCTTAA_5017_CAATTC	K1	kidney	crepos	1	Avpi1	416	27.9695449254	0	103	4506	0	305	0	0
7017_TCTTAA_5017_CAATTC	K1	kidney	crepos	1	Avpr1a	1093	8.06990148668	0.003367003367	343	1782	6	88	6	0
7017_TCTTAA_5017_CAATTC	K1	kidney	crepos	1	Avpr2	1648	20.6332708466	0.00122511485452	416	3265	4	225	4	0
7017_TCTTAA_5017_CAATTC	K1	kidney	crepos	1	Axdnd1	577	0.18340685197	0	129	18	0	2	0	0
7017_TCTTAA_5017_CAATTC	K1	kidney	crepos	1	Axin1	750	15.5895824174	0	208	3393	0	170	0	0
7017_TCTTAA_5017_CAATTC	K1	kidney	crepos	1	Axin2	1388	0.458517129925	0	379	104	0	5	0	0
7017_TCTTAA_5017_CAATTC	K1	kidney	crepos	1	Axl	2162	17.6987612151	6.14439324117e-4	566	3255	2	193	2	1
7017_TCTTAA_5017_CAATTC	K1	kidney	crepos	1	Azgp1	352	148.284439818	2.53301972137e-4	90	27635	7	1617	7	2
7017_TCTTAA_5017_CAATTC	K1	kidney	crepos	1	Azi2	5335	44.4761616027	3.13446870755e-4	1678	9571	3	485	3	25
7017_TCTTAA_5017_CAATTC	K1	kidney	crepos	1	Azin1	2955	100.873768583	2.442002442e-4	1042	24570	6	1100	6	1
7017_TCTTAA_5017_CAATTC	K1	kidney	crepos	1	Azin2	1081	1.00873768583	0	313	207	0	11	0	0
7017_TCTTAA_5017_CAATTC	K1	kidney	crepos	1	B130006D01Rik	198	0.73362740788	0	48	28	0	8	0	0
7017_TCTTAA_5017_CAATTC	K1	kidney	crepos	1	B130034C11Rik	250	1.55895824174	0	56	190	0	17	0	0
7017_TCTTAA_5017_CAATTC	K1	kidney	crepos	1	B230118H07Rik	1627	47.7774849382	0	473	10285	0	521	0	0
7017_TCTTAA_5017_CAATTC	K1	kidney	crepos	1	B230208H11Rik	250	0.091703425985	0	94	31	0	1	0	0
7017_TCTTAA_5017_CAATTC	K1	kidney	crepos	1	B230216N24Rik	250	4.76857815122	0	78	976	0	52	0	0
7017_TCTTAA_5017_CAATTC	K1	kidney	crepos	1	B230217C12Rik	2019	0.73362740788	0	539	122	0	8	0	0
7017_TCTTAA_5017_CAATTC	K1	kidney	crepos	1	B230219D22Rik	3858	92.4370533929	1.83671595188e-4	1265	21778	4	1008	4	52
7017_TCTTAA_5017_CAATTC	K1	kidney	crepos	1	B230354K17Rik	250	7.88649463471	0	90	1669	0	86	0	6
7017_TCTTAA_5017_CAATTC	K1	kidney	crepos	1	B2m	448	1309.70832992	0.00157402985275	153	297326	468	14282	464	1
7017_TCTTAA_5017_CAATTC	K1	kidney	crepos	1	B3galnt1	1012	17.6070577891	0	327	3782	0	192	0	0
7017_TCTTAA_5017_CAATTC	K1	kidney	crepos	1	B3galnt2	2038	7.51968093077	0	604	1691	0	82	0	6
7017_TCTTAA_5017_CAATTC	K1	kidney	crepos	1	B3galt1	3959	1.00873768583	0	1245	188	0	11	0	0
7017_TCTTAA_5017_CAATTC	K1	kidney	crepos	1	B3galt2	7218	0.18340685197	0	2217	24	0	2	0	0
7017_TCTTAA_5017_CAATTC	K1	kidney	crepos	1	B3galt4	255	0.18340685197	0	49	15	0	2	0	0
7017_TCTTAA_5017_CAATTC	K1	kidney	crepos	1	B3galt5	3764	33.8385641885	1.12082492715e-4	1063	8922	1	369	1	0
7017_TCTTAA_5017_CAATTC	K1	kidney	crepos	1	B3galt6	2173	7.51968093077	0	647	1669	0	82	0	0
7017_TCTTAA_5017_CAATTC	K1	kidney	crepos	1	B3gat2	4176	53.5548007752	5.04846526656e-4	1200	9904	5	584	5	6
7017_TCTTAA_5017_CAATTC	K1	kidney	crepos	1	B3gat3	402	24.20970446	0	85	2725	0	264	0	0
7017_TCTTAA_5017_CAATTC	K1	kidney	crepos	1	B3glct	2993	15.9563961214	0.00110334681868	897	2719	3	174	3	0
7017_TCTTAA_5017_CAATTC	K1	kidney	crepos	1	B3gnt2	1254	37.6901080798	0.0012936610608	440	8503	11	411	11	0
7017_TCTTAA_5017_CAATTC	K1	kidney	crepos	1	B3gnt5	2590	0.091703425985	0	828	12	0	1	0	0
7017_TCTTAA_5017_CAATTC	K1	kidney	crepos	1	B3gnt6	1161	0.458517129925	0	329	110	0	5	0	0
7017_TCTTAA_5017_CAATTC	K1	kidney	crepos	1	B3gnt7	1078	1.74236509371	0	263	329	0	19	0	0
7017_TCTTAA_5017_CAATTC	K1	kidney	crepos	1	B3gnt8	252	18.7074989009	2.09380234506e-4	66	4776	1	204	1	0
7017_TCTTAA_5017_CAATTC	K1	kidney	crepos	1	B3gntl1	2253	2.29258564962	0	519	358	0	25	0	0
7017_TCTTAA_5017_CAATTC	K1	kidney	crepos	1	B430203G13Rik	975	3.0262130575	0	269	352	0	33	0	16
7017_TCTTAA_5017_CAATTC	K1	kidney	crepos	1	B430306N03Rik	2839	0.275110277955	0	715	48	0	3	0	0
7017_TCTTAA_5017_CAATTC	K1	kidney	crepos	1	B4galnt1	1126	6.51094324493	0	291	872	0	71	0	0
7017_TCTTAA_5017_CAATTC	K1	kidney	crepos	1	B4galnt3	1471	11.921445378	0	333	1725	0	130	0	0
7017_TCTTAA_5017_CAATTC	K1	kidney	crepos	1	B4galt1	2775	73.08763051	3.72717107715e-4	872	16098	6	797	6	3
7017_TCTTAA_5017_CAATTC	K1	kidney	crepos	1	B4galt2	853	1.37555138977	0	216	274	0	15	0	0
7017_TCTTAA_5017_CAATTC	K1	kidney	crepos	1	B4galt3	518	23.6594839041	0	155	4775	0	258	0	0
7017_TCTTAA_5017_CAATTC	K1	kidney	crepos	1	B4galt4	1024	5.5022055591	0	287	1141	0	60	0	0
7017_TCTTAA_5017_CAATTC	K1	kidney	crepos	1	B4galt5	2892	56.3059035548	0	796	14094	0	614	0	0
7017_TCTTAA_5017_CAATTC	K1	kidney	crepos	1	B4galt6	3722	21.0917879765	6.90925840626e-4	1199	4342	3	230	3	4
7017_TCTTAA_5017_CAATTC	K1	kidney	crepos	1	B4galt7	1070	8.5284186166	6.373486297e-4	283	1569	1	93	1	10
7017_TCTTAA_5017_CAATTC	K1	kidney	crepos	1	B4gat1	636	55.2971658689	3.2421917216e-4	178	9253	3	603	3	0
7017_TCTTAA_5017_CAATTC	K1	kidney	crepos	1	B630019K06Rik	1205	1.8340685197	0	387	367	0	20	0	0
7017_TCTTAA_5017_CAATTC	K1	kidney	crepos	1	B930025P03Rik	250	0.641923981895	0	77	131	0	7	0	0
7017_TCTTAA_5017_CAATTC	K1	kidney	crepos	1	B930094E09Rik	827	0.641923981895	0	236	134	0	7	0	0
7017_TCTTAA_5017_CAATTC	K1	kidney	crepos	1	B9d1	277	8.71182546857	0	61	1214	0	95	0	0
7017_TCTTAA_5017_CAATTC	K1	kidney	crepos	1	B9d2	366	10.9127076922	6.46412411118e-4	77	1547	1	119	1	0
7017_TCTTAA_5017_CAATTC	K1	kidney	crepos	1	BB218582	250	1.8340685197	0	69	290	0	20	0	0
7017_TCTTAA_5017_CAATTC	K1	kidney	crepos	1	BC003331	1516	120.314894892	8.1719375664e-5	376	24474	2	1312	2	0
7017_TCTTAA_5017_CAATTC	K1	kidney	crepos	1	BC003965	2564	35.2141155782	0	817	7048	0	384	0	0
7017_TCTTAA_5017_CAATTC	K1	kidney	crepos	1	BC004004	1609	268.874444988	4.08691506028e-4	427	29362	12	2932	12	8
7017_TCTTAA_5017_CAATTC	K1	kidney	crepos	1	BC005537	1364	90.3278745952	4.22498019541e-4	439	18935	8	985	8	3
7017_TCTTAA_5017_CAATTC	K1	kidney	crepos	1	BC005561	478	8.98693574653	0	108	1118	0	98	0	0
7017_TCTTAA_5017_CAATTC	K1	kidney	crepos	1	BC005624	1033	26.3188832577	0	262	5914	0	287	0	172
7017_TCTTAA_5017_CAATTC	K1	kidney	crepos	1	BC016579	1458	1.00873768583	0	455	385	0	11	0	0
7017_TCTTAA_5017_CAATTC	K1	kidney	crepos	1	BC017158	1380	19.7162365868	0	315	4443	0	215	0	0
7017_TCTTAA_5017_CAATTC	K1	kidney	crepos	1	BC017643	1642	13.2052933418	6.49350649351e-4	407	3080	2	144	2	0
7017_TCTTAA_5017_CAATTC	K1	kidney	crepos	1	BC021891	2457	5.04368842917	0	699	1269	0	55	0	0
7017_TCTTAA_5017_CAATTC	K1	kidney	crepos	1	BC022687	535	12.6550727859	0	154	2411	0	138	0	0
7017_TCTTAA_5017_CAATTC	K1	kidney	crepos	1	BC024978	6261	10.7293008402	0	1607	1725	0	117	0	1
7017_TCTTAA_5017_CAATTC	K1	kidney	crepos	1	BC025446	1026	148.192736392	9.74722204172e-5	280	30778	3	1616	3	2
7017_TCTTAA_5017_CAATTC	K1	kidney	crepos	1	BC025920	405	2.75110277955	0	101	341	0	30	0	0
7017_TCTTAA_5017_CAATTC	K1	kidney	crepos	1	BC026585	593	188.909057529	8.94554400089e-4	163	35772	32	2060	25	108
7017_TCTTAA_5017_CAATTC	K1	kidney	crepos	1	BC028528	287	1.46725481576	0	78	301	0	16	0	4
7017_TCTTAA_5017_CAATTC	K1	kidney	crepos	1	BC029214	258	10.1790802843	0	68	1500	0	111	0	0
7017_TCTTAA_5017_CAATTC	K1	kidney	crepos	1	BC029722	1195	29.0699860372	0.00287081339713	268	4180	12	317	12	0
7017_TCTTAA_5017_CAATTC	K1	kidney	crepos	1	BC030336	4534	29.5285031672	1.45602795574e-4	1502	6868	1	322	1	5
7017_TCTTAA_5017_CAATTC	K1	kidney	crepos	1	BC030499	2065	0.458517129925	0	626	64	0	5	0	0
7017_TCTTAA_5017_CAATTC	K1	kidney	crepos	1	BC031181	592	177.537832707	1.33315557926e-4	179	30004	4	1936	4	51
7017_TCTTAA_5017_CAATTC	K1	kidney	crepos	1	BC034090	1049	29.7119100191	0	245	4588	0	324	0	0
7017_TCTTAA_5017_CAATTC	K1	kidney	crepos	1	BC035044	2038	0.641923981895	0	573	141	0	7	0	0
7017_TCTTAA_5017_CAATTC	K1	kidney	crepos	1	BC035947	780	71.1618585643	1.54083204931e-4	212	12980	2	776	2	187
7017_TCTTAA_5017_CAATTC	K1	kidney	crepos	1	BC037034	751	4.8602815772	8.48896434635e-4	189	1178	1	53	1	0
7017_TCTTAA_5017_CAATTC	K1	kidney	crepos	1	BC048403	1759	3.6681370394	0	558	606	0	40	0	0
7017_TCTTAA_5017_CAATTC	K1	kidney	crepos	1	BC048507	250	0.458517129925	0	74	14	0	5	0	0
7017_TCTTAA_5017_CAATTC	K1	kidney	crepos	1	BC049352	1235	0.825330833865	0	290	188	0	9	0	0
7017_TCTTAA_5017_CAATTC	K1	kidney	crepos	1	BC049762	250	2.93450963152	0	62	571	0	32	0	0
7017_TCTTAA_5017_CAATTC	K1	kidney	crepos	1	BC051142	484	3.39302676144	0.00342465753425	96	584	2	37	2	0
7017_TCTTAA_5017_CAATTC	K1	kidney	crepos	1	BC051226	250	12.6550727859	8.92591490628e-4	72	3361	3	138	3	0
7017_TCTTAA_5017_CAATTC	K1	kidney	crepos	1	BC052040	1737	9.1703425985	0	518	1648	0	100	0	0
7017_TCTTAA_5017_CAATTC	K1	kidney	crepos	1	BC055324	914	2.75110277955	0	255	636	0	30	0	0
7017_TCTTAA_5017_CAATTC	K1	kidney	crepos	1	BC065397	250	2.47599250159	0	67	474	0	27	0	0
7017_TCTTAA_5017_CAATTC	K1	kidney	crepos	1	BC067074	1259	3.57643361341	0	365	963	0	39	0	0
7017_TCTTAA_5017_CAATTC	K1	kidney	crepos	1	BC068281	860	0.73362740788	0	288	148	0	8	0	0
7017_TCTTAA_5017_CAATTC	K1	kidney	crepos	1	BC089597	226	243.656002842	7.26409840432e-5	64	41299	3	2657	3	0
7017_TCTTAA_5017_CAATTC	K1	kidney	crepos	1	BC100530	250	6.51094324493	0	86	1132	0	71	0	0
7017_TCTTAA_5017_CAATTC	K1	kidney	crepos	1	BC106179	3228	0.458517129925	0	887	72	0	5	0	2
7017_TCTTAA_5017_CAATTC	K1	kidney	crepos	1	Baalc	3688	0.73362740788	0	1027	165	0	8	0	0
7017_TCTTAA_5017_CAATTC	K1	kidney	crepos	1	Baat	402	1.65066166773	0	120	316	0	18	0	0
7017_TCTTAA_5017_CAATTC	K1	kidney	crepos	1	Babam1	484	84.6422621841	3.02315738557e-4	112	16539	5	923	5	6
7017_TCTTAA_5017_CAATTC	K1	kidney	crepos	1	Bace1	4104	34.8473018743	0	1126	7104	0	380	0	0
7017_TCTTAA_5017_CAATTC	K1	kidney	crepos	1	Bace2	6041	3.30132333546	0	1760	624	0	36	0	0
7017_TCTTAA_5017_CAATTC	K1	kidney	crepos	1	Bach1	3475	31.3625716869	0	1078	6623	0	342	0	63
7017_TCTTAA_5017_CAATTC	K1	kidney	crepos	1	Bach2	5812	10.1790802843	0.00118156754628	1784	2539	3	111	3	0
7017_TCTTAA_5017_CAATTC	K1	kidney	crepos	1	Bad	687	53.2796904973	3.79746835443e-4	159	7900	3	581	3	0
7017_TCTTAA_5017_CAATTC	K1	kidney	crepos	1	Bag1	277	208.808700968	4.65156845074e-4	71	34397	16	2277	16	17
7017_TCTTAA_5017_CAATTC	K1	kidney	crepos	1	Bag2	1277	24.576518164	1.4847809948e-4	334	6735	1	268	1	0
7017_TCTTAA_5017_CAATTC	K1	kidney	crepos	1	Bag3	585	25.7686627018	0	183	5424	0	281	0	1
7017_TCTTAA_5017_CAATTC	K1	kidney	crepos	1	Bag4	3386	42.917203361	9.2988655384e-5	1119	10754	1	468	1	0
7017_TCTTAA_5017_CAATTC	K1	kidney	crepos	1	Bag5	556	19.2577194568	2.29621125144e-4	194	4355	1	210	1	0
7017_TCTTAA_5017_CAATTC	K1	kidney	crepos	1	Bag6	264	44.2927547507	1.41743444366e-4	77	7055	1	483	1	2
7017_TCTTAA_5017_CAATTC	K1	kidney	crepos	1	Bahcc1	2414	1.74236509371	0	609	385	0	19	0	6
7017_TCTTAA_5017_CAATTC	K1	kidney	crepos	1	Bahd1	1956	12.9301830639	0	481	3063	0	141	0	0
7017_TCTTAA_5017_CAATTC	K1	kidney	crepos	1	Baiap2	2478	42.825499935	0.00108636610538	570	7364	8	467	8	0
7017_TCTTAA_5017_CAATTC	K1	kidney	crepos	1	Baiap2l1	1461	10.4541905623	4.84730974309e-4	395	2063	1	114	1	0
7017_TCTTAA_5017_CAATTC	K1	kidney	crepos	1	Baiap2l2	618	37.1398875239	4.19991600168e-4	168	7143	3	405	3	0
7017_TCTTAA_5017_CAATTC	K1	kidney	crepos	1	Baiap3	979	0.458517129925	0	223	81	0	5	0	0
7017_TCTTAA_5017_CAATTC	K1	kidney	crepos	1	Bak1	1121	17.1485406592	0	246	2005	0	187	0	1
7017_TCTTAA_5017_CAATTC	K1	kidney	crepos	1	Bambi	4004	5.5022055591	0	1288	1300	0	60	0	0
7017_TCTTAA_5017_CAATTC	K1	kidney	crepos	1	Banf1	379	56.9478275367	4.15512465374e-4	118	14440	6	621	6	9
7017_TCTTAA_5017_CAATTC	K1	kidney	crepos	1	Bank1	789	0.091703425985	0	257	19	0	1	0	0
7017_TCTTAA_5017_CAATTC	K1	kidney	crepos	1	Banp	3625	38.7905491916	0	843	6850	0	423	0	0
7017_TCTTAA_5017_CAATTC	K1	kidney	crepos	1	Bap1	1105	30.445537427	0.00181917409496	287	5497	10	332	10	1
7017_TCTTAA_5017_CAATTC	K1	kidney	crepos	1	Bard1	3120	0.091703425985	0	1085	6	0	1	0	1
7017_TCTTAA_5017_CAATTC	K1	kidney	crepos	1	Basp1	954	7.88649463471	0	272	1515	0	86	0	0
7017_TCTTAA_5017_CAATTC	K1	kidney	crepos	1	Batf	335	0.73362740788	0	65	82	0	8	0	0
7017_TCTTAA_5017_CAATTC	K1	kidney	crepos	1	Batf2	481	0.091703425985	0	109	14	0	1	0	0
7017_TCTTAA_5017_CAATTC	K1	kidney	crepos	1	Batf3	310	0.641923981895	0	77	116	0	7	0	0
7017_TCTTAA_5017_CAATTC	K1	kidney	crepos	1	Bax	252	13.2969967678	0.00272479564033	70	1101	3	145	3	22
7017_TCTTAA_5017_CAATTC	K1	kidney	crepos	1	Baz1a	1316	15.5895824174	0	435	3720	0	170	0	12
7017_TCTTAA_5017_CAATTC	K1	kidney	crepos	1	Baz1b	1667	41.9084656751	3.28731097962e-4	445	9126	3	457	3	0
7017_TCTTAA_5017_CAATTC	K1	kidney	crepos	1	Baz2a	2550	17.6987612151	8.53485064011e-4	739	3515	3	193	3	120
7017_TCTTAA_5017_CAATTC	K1	kidney	crepos	1	Baz2b	1286	16.6900235293	9.41176470588e-4	434	4250	4	182	4	0
7017_TCTTAA_5017_CAATTC	K1	kidney	crepos	1	Bbc3	1100	2.47599250159	0	240	723	0	27	0	0
7017_TCTTAA_5017_CAATTC	K1	kidney	crepos	1	Bbip1	1686	18.9826091789	0	494	4073	0	207	0	0
7017_TCTTAA_5017_CAATTC	K1	kidney	crepos	1	Bbof1	474	1.8340685197	0	123	421	0	20	0	1
7017_TCTTAA_5017_CAATTC	K1	kidney	crepos	1	Bbox1	2757	2.38428907561	0	945	611	0	26	0	0
7017_TCTTAA_5017_CAATTC	K1	kidney	crepos	1	Bbs1	3790	5.04368842917	6.91085003455e-4	1010	1447	1	55	1	0
7017_TCTTAA_5017_CAATTC	K1	kidney	crepos	1	Bbs10	567	2.84280620553	0	168	766	0	31	0	0
7017_TCTTAA_5017_CAATTC	K1	kidney	crepos	1	Bbs12	267	2.75110277955	0	75	412	0	30	0	0
7017_TCTTAA_5017_CAATTC	K1	kidney	crepos	1	Bbs2	322	8.71182546857	0	89	1952	0	95	0	0
7017_TCTTAA_5017_CAATTC	K1	kidney	crepos	1	Bbs4	991	17.1485406592	0	224	2018	0	187	0	0
7017_TCTTAA_5017_CAATTC	K1	kidney	crepos	1	Bbs5	367	3.6681370394	0.00101936799185	146	981	1	40	1	0
7017_TCTTAA_5017_CAATTC	K1	kidney	crepos	1	Bbs7	762	7.15286722683	0	249	1500	0	78	0	0
7017_TCTTAA_5017_CAATTC	K1	kidney	crepos	1	Bbs9	387	8.43671519062	0	112	1659	0	92	0	0
7017_TCTTAA_5017_CAATTC	K1	kidney	crepos	1	Bbx	7598	49.3364431799	1.74886323889e-4	2458	11436	2	538	2	36
7017_TCTTAA_5017_CAATTC	K1	kidney	crepos	1	Bcam	485	45.9434164185	0	101	7353	0	501	0	6
7017_TCTTAA_5017_CAATTC	K1	kidney	crepos	1	Bcap29	988	24.66822159	4.87804878049e-4	325	6150	3	269	3	0
7017_TCTTAA_5017_CAATTC	K1	kidney	crepos	1	Bcap31	458	132.419747122	8.97852061606e-4	155	28958	26	1444	24	2
7017_TCTTAA_5017_CAATTC	K1	kidney	crepos	1	Bcar1	408	52.6377665154	0	98	10238	0	574	0	0
7017_TCTTAA_5017_CAATTC	K1	kidney	crepos	1	Bcar3	431	17.0568372332	0	137	4277	0	186	0	0
7017_TCTTAA_5017_CAATTC	K1	kidney	crepos	1	Bcas1	1083	0.275110277955	0	330	57	0	3	0	0
7017_TCTTAA_5017_CAATTC	K1	kidney	crepos	1	Bcas2	777	40.3495074334	0	242	8881	0	440	0	48
7017_TCTTAA_5017_CAATTC	K1	kidney	crepos	1	Bcas3	2127	17.2402440852	0	648	3087	0	188	0	0
7017_TCTTAA_5017_CAATTC	K1	kidney	crepos	1	Bcat1	6750	15.3144721395	3.66166239473e-4	1980	2731	1	167	1	5
7017_TCTTAA_5017_CAATTC	K1	kidney	crepos	1	Bcat2	367	9.90397000638	6.32511068944e-4	91	1581	1	108	1	0
7017_TCTTAA_5017_CAATTC	K1	kidney	crepos	1	Bccip	268	13.3887001938	0	97	3124	0	146	0	0
7017_TCTTAA_5017_CAATTC	K1	kidney	crepos	1	Bcdin3d	375	14.0306241757	0	84	2328	0	153	0	0
7017_TCTTAA_5017_CAATTC	K1	kidney	crepos	1	Bckdha	545	84.3671519062	5.30785562633e-4	124	11304	6	920	6	7
7017_TCTTAA_5017_CAATTC	K1	kidney	crepos	1	Bckdhb	280	76.8474709754	1.21891760117e-4	91	16408	2	838	2	0
7017_TCTTAA_5017_CAATTC	K1	kidney	crepos	1	Bckdk	2138	43.4674239169	2.44678248104e-4	501	8174	2	474	2	0
7017_TCTTAA_5017_CAATTC	K1	kidney	crepos	1	Bcl10	1058	11.8297419521	0.0013698630137	366	2920	4	129	4	0
7017_TCTTAA_5017_CAATTC	K1	kidney	crepos	1	Bcl11a	4602	0.641923981895	0	1488	128	0	7	0	1
7017_TCTTAA_5017_CAATTC	K1	kidney	crepos	1	Bcl11b	4997	10.9127076922	0.00398230088496	1583	2260	9	119	9	0
7017_TCTTAA_5017_CAATTC	K1	kidney	crepos	1	Bcl2	7164	40.5329142854	0.0010498687664	2045	7620	8	442	8	0
7017_TCTTAA_5017_CAATTC	K1	kidney	crepos	1	Bcl2a1a	253	0.18340685197	0	79	48	0	2	0	0
7017_TCTTAA_5017_CAATTC	K1	kidney	crepos	1	Bcl2a1b	250	1.00873768583	0	82	173	0	11	0	0
7017_TCTTAA_5017_CAATTC	K1	kidney	crepos	1	Bcl2l1	3073	73.5461476399	7.93839803128e-4	816	12597	10	802	10	1
7017_TCTTAA_5017_CAATTC	K1	kidney	crepos	1	Bcl2l11	6043	9.1703425985	0	1869	2304	0	100	0	0
7017_TCTTAA_5017_CAATTC	K1	kidney	crepos	1	Bcl2l12	406	4.21835759531	8.98472596586e-4	129	1113	1	46	1	0
7017_TCTTAA_5017_CAATTC	K1	kidney	crepos	1	Bcl2l13	5451	42.2752793791	2.63643553915e-4	1558	7586	2	461	2	0
7017_TCTTAA_5017_CAATTC	K1	kidney	crepos	1	Bcl2l14	997	1.8340685197	0.00320512820513	271	312	1	20	1	0
7017_TCTTAA_5017_CAATTC	K1	kidney	crepos	1	Bcl2l15	1594	0.275110277955	0	477	39	0	3	0	0
7017_TCTTAA_5017_CAATTC	K1	kidney	crepos	1	Bcl2l2	3316	19.8079400128	0	871	4080	0	216	1	0
7017_TCTTAA_5017_CAATTC	K1	kidney	crepos	1	Bcl3	412	10.2707837103	0	95	2302	0	112	0	0
7017_TCTTAA_5017_CAATTC	K1	kidney	crepos	1	Bcl6	1075	23.1092633482	0	324	4708	0	252	0	1
7017_TCTTAA_5017_CAATTC	K1	kidney	crepos	1	Bcl6b	1900	3.6681370394	0	587	610	0	40	0	0
7017_TCTTAA_5017_CAATTC	K1	kidney	crepos	1	Bcl7a	8076	37.9652183578	0	2122	8615	0	414	0	1
7017_TCTTAA_5017_CAATTC	K1	kidney	crepos	1	Bcl7b	1194	22.1005256624	0	299	4419	0	241	0	0
7017_TCTTAA_5017_CAATTC	K1	kidney	crepos	1	Bcl7c	5683	32.4630127987	7.45295323272e-4	1457	5367	4	354	4	311
7017_TCTTAA_5017_CAATTC	K1	kidney	crepos	1	Bcl9	1198	6.78605352289	0	405	1550	0	74	0	0
7017_TCTTAA_5017_CAATTC	K1	kidney	crepos	1	Bcl9l	831	33.0132333546	1.66666666667e-4	215	6000	1	360	1	0
7017_TCTTAA_5017_CAATTC	K1	kidney	crepos	1	Bclaf1	2624	44.2927547507	1.03680663556e-4	922	9645	1	483	1	0
7017_TCTTAA_5017_CAATTC	K1	kidney	crepos	1	Bco1	785	2.65939935356	0	154	377	0	29	0	0
7017_TCTTAA_5017_CAATTC	K1	kidney	crepos	1	Bco2	319	4.21835759531	0	88	774	0	46	0	1
7017_TCTTAA_5017_CAATTC	K1	kidney	crepos	1	Bcor	888	3.94324731735	0	325	1057	0	43	0	0
7017_TCTTAA_5017_CAATTC	K1	kidney	crepos	1	Bcorl1	1961	8.43671519062	0	595	1487	0	92	0	0
7017_TCTTAA_5017_CAATTC	K1	kidney	crepos	1	Bcr	2594	22.6507462183	2.5974025974e-4	657	3850	1	247	1	0
7017_TCTTAA_5017_CAATTC	K1	kidney	crepos	1	Bcs1l	571	15.0393618615	7.59878419453e-4	157	2632	2	164	2	0
7017_TCTTAA_5017_CAATTC	K1	kidney	crepos	1	Bdh1	1807	71.4369688423	1.27186009539e-4	464	15725	2	779	2	0
7017_TCTTAA_5017_CAATTC	K1	kidney	crepos	1	Bdh2	267	355.717589396	4.90648810898e-4	73	69296	34	3879	34	2
7017_TCTTAA_5017_CAATTC	K1	kidney	crepos	1	Bdkrb1	330	0.091703425985	0	67	15	0	1	0	0
7017_TCTTAA_5017_CAATTC	K1	kidney	crepos	1	Bdnf	2891	27.9695449254	0	942	5777	0	305	0	0
7017_TCTTAA_5017_CAATTC	K1	kidney	crepos	1	Bdp1	2436	8.43671519062	0	904	1936	0	92	0	0
7017_TCTTAA_5017_CAATTC	K1	kidney	crepos	1	Becn1	3290	111.69477285	5.22151263204e-4	1008	24897	13	1218	12	0
7017_TCTTAA_5017_CAATTC	K1	kidney	crepos	1	Bend3	3327	4.76857815122	0	965	928	0	52	0	4
7017_TCTTAA_5017_CAATTC	K1	kidney	crepos	1	Bend5	391	13.0218864899	0	127	1976	0	142	0	0
7017_TCTTAA_5017_CAATTC	K1	kidney	crepos	1	Bend7	2472	18.248981771	2.43724104314e-4	729	4103	1	199	1	0
7017_TCTTAA_5017_CAATTC	K1	kidney	crepos	1	Best1	250	0.641923981895	0	58	98	0	7	0	0
7017_TCTTAA_5017_CAATTC	K1	kidney	crepos	1	Bet1	1229	22.8341530703	5.37634408602e-4	452	5580	3	249	3	0
7017_TCTTAA_5017_CAATTC	K1	kidney	crepos	1	Bet1l	1072	40.8997279893	0.00215924426451	249	3705	8	446	8	0
7017_TCTTAA_5017_CAATTC	K1	kidney	crepos	1	Bex1	252	1.1921445378	0	91	282	0	13	0	0
7017_TCTTAA_5017_CAATTC	K1	kidney	crepos	1	Bex2	251	0.091703425985	0	94	29	0	1	0	0
7017_TCTTAA_5017_CAATTC	K1	kidney	crepos	1	Bex3	313	12.379962508	0	95	2481	0	135	0	0
7017_TCTTAA_5017_CAATTC	K1	kidney	crepos	1	Bex4	256	5.41050213311	0	102	1362	0	59	0	23
7017_TCTTAA_5017_CAATTC	K1	kidney	crepos	1	Bfar	1765	112.244993406	4.99968751953e-4	486	16001	8	1224	8	0
7017_TCTTAA_5017_CAATTC	K1	kidney	crepos	1	Bfsp1	250	0.275110277955	0	63	53	0	3	0	0
7017_TCTTAA_5017_CAATTC	K1	kidney	crepos	1	Bfsp2	251	0.55022055591	0	66	86	0	6	0	0
7017_TCTTAA_5017_CAATTC	K1	kidney	crepos	1	Bgn	1140	91.520019133	4.12597992023e-4	318	14542	6	998	6	0
7017_TCTTAA_5017_CAATTC	K1	kidney	crepos	1	Bhlha15	2776	0.18340685197	0	696	22	0	2	0	0
7017_TCTTAA_5017_CAATTC	K1	kidney	crepos	1	Bhlhb9	421	6.32753639296	0	140	1198	0	69	0	0
7017_TCTTAA_5017_CAATTC	K1	kidney	crepos	1	Bhlhe22	1662	0.275110277955	0	533	40	0	3	0	0
7017_TCTTAA_5017_CAATTC	K1	kidney	crepos	1	Bhlhe40	1631	33.5634539105	0	493	9003	0	366	0	1
7017_TCTTAA_5017_CAATTC	K1	kidney	crepos	1	Bhlhe41	5575	4.03495074334	0	1598	925	0	44	0	2
7017_TCTTAA_5017_CAATTC	K1	kidney	crepos	1	Bhmt	585	2.65939935356	0	145	413	0	29	0	7
7017_TCTTAA_5017_CAATTC	K1	kidney	crepos	1	Bhmt2	1343	103.716574789	1.62265222506e-4	399	24651	4	1131	4	248
7017_TCTTAA_5017_CAATTC	K1	kidney	crepos	1	Bicc1	2573	271.808954619	6.11982619694e-5	757	49021	3	2964	3	0
7017_TCTTAA_5017_CAATTC	K1	kidney	crepos	1	Bicd1	6714	19.2577194568	0	2355	4333	0	210	0	0
7017_TCTTAA_5017_CAATTC	K1	kidney	crepos	1	Bicd2	3674	22.1922290884	0	1024	3271	0	242	0	0
7017_TCTTAA_5017_CAATTC	K1	kidney	crepos	1	Bicdl2	355	1.65066166773	0	95	354	0	18	0	0
7017_TCTTAA_5017_CAATTC	K1	kidney	crepos	1	Bid	1427	68.5941626368	7.82143072017e-4	368	16621	13	748	13	0
7017_TCTTAA_5017_CAATTC	K1	kidney	crepos	1	Bik	410	10.6375974143	0	117	1832	0	116	0	0
7017_TCTTAA_5017_CAATTC	K1	kidney	crepos	1	Bin1	498	12.379962508	0	124	1159	0	135	0	0
7017_TCTTAA_5017_CAATTC	K1	kidney	crepos	1	Bin2	458	2.47599250159	0.00243309002433	65	411	1	27	1	0
7017_TCTTAA_5017_CAATTC	K1	kidney	crepos	1	Bin3	921	12.7467762119	0	245	3333	0	139	0	0
7017_TCTTAA_5017_CAATTC	K1	kidney	crepos	1	Birc2	524	34.0219710404	2.64270613108e-4	182	7568	2	371	2	2
7017_TCTTAA_5017_CAATTC	K1	kidney	crepos	1	Birc3	2089	8.25330833865	0	610	1709	0	90	0	0
7017_TCTTAA_5017_CAATTC	K1	kidney	crepos	1	Birc5	2937	8.16160491266	0	889	1748	0	89	0	5
7017_TCTTAA_5017_CAATTC	K1	kidney	crepos	1	Birc6	1118	52.7294699414	3.29570734119e-4	407	12137	4	575	4	0
7017_TCTTAA_5017_CAATTC	K1	kidney	crepos	1	Bivm	1629	21.8254153844	0.00100150225338	539	5991	6	238	6	0
7017_TCTTAA_5017_CAATTC	K1	kidney	crepos	1	Blcap	1528	28.8865791853	1.38850319356e-4	475	7202	1	315	1	1
7017_TCTTAA_5017_CAATTC	K1	kidney	crepos	1	Blm	614	1.46725481576	0	170	352	0	16	0	0
7017_TCTTAA_5017_CAATTC	K1	kidney	crepos	1	Blmh	762	108.48515294	4.97092011731e-5	201	20117	1	1183	1	0
7017_TCTTAA_5017_CAATTC	K1	kidney	crepos	1	Blnk	252	14.5808447316	0	73	2821	0	159	0	0
7017_TCTTAA_5017_CAATTC	K1	kidney	crepos	1	Bloc1s1	495	172.310737426	8.51265074486e-4	104	21145	18	1879	16	40
7017_TCTTAA_5017_CAATTC	K1	kidney	crepos	1	Bloc1s2	435	6.6943500969	0	129	1681	0	73	0	45
7017_TCTTAA_5017_CAATTC	K1	kidney	crepos	1	Bloc1s3	2528	12.288259082	0	701	2496	0	134	0	1
7017_TCTTAA_5017_CAATTC	K1	kidney	crepos	1	Bloc1s4	624	22.7424496443	0	210	5786	0	248	0	0
7017_TCTTAA_5017_CAATTC	K1	kidney	crepos	1	Bloc1s5	1143	35.0307087263	1.59616919393e-4	314	6265	1	382	1	0
7017_TCTTAA_5017_CAATTC	K1	kidney	crepos	1	Bloc1s6	2857	28.0612483514	1.98491464867e-4	880	5038	1	306	1	0
7017_TCTTAA_5017_CAATTC	K1	kidney	crepos	1	Blvra	329	89.3191369094	2.28867866951e-4	78	13108	3	974	3	0
7017_TCTTAA_5017_CAATTC	K1	kidney	crepos	1	Blvrb	497	41.2665416932	5.28448124009e-4	122	5677	3	450	3	3
7017_TCTTAA_5017_CAATTC	K1	kidney	crepos	1	Blzf1	2577	20.9083811246	2.2578460149e-4	737	4429	1	228	1	0
7017_TCTTAA_5017_CAATTC	K1	kidney	crepos	1	Bmf	3801	2.47599250159	0	951	587	0	27	0	3
7017_TCTTAA_5017_CAATTC	K1	kidney	crepos	1	Bmi1	2148	39.4324731735	1.8268176836e-4	793	10948	2	430	2	24
7017_TCTTAA_5017_CAATTC	K1	kidney	crepos	1	Bmp1	560	2.38428907561	0	130	388	0	26	0	0
7017_TCTTAA_5017_CAATTC	K1	kidney	crepos	1	Bmp15	1576	0.55022055591	0	571	124	0	6	0	0
7017_TCTTAA_5017_CAATTC	K1	kidney	crepos	1	Bmp2	1181	3.39302676144	0	386	789	0	37	0	0
7017_TCTTAA_5017_CAATTC	K1	kidney	crepos	1	Bmp2k	4786	16.0480995474	2.41196333816e-4	1543	4146	1	175	1	0
7017_TCTTAA_5017_CAATTC	K1	kidney	crepos	1	Bmp3	5243	3.20961990947	0	1610	678	0	35	0	0
7017_TCTTAA_5017_CAATTC	K1	kidney	crepos	1	Bmp4	339	143.88267537	0.00150070979517	71	24655	37	1569	37	0
7017_TCTTAA_5017_CAATTC	K1	kidney	crepos	1	Bmp5	1734	0.55022055591	0	600	90	0	6	0	0
7017_TCTTAA_5017_CAATTC	K1	kidney	crepos	1	Bmp6	1246	25.0350352939	0	340	5172	0	273	0	0
7017_TCTTAA_5017_CAATTC	K1	kidney	crepos	1	Bmp7	2125	49.4281466059	1.26438234922e-4	482	7909	1	539	1	0
7017_TCTTAA_5017_CAATTC	K1	kidney	crepos	1	Bmp8a	622	3.48473018743	0	143	559	0	38	0	0
7017_TCTTAA_5017_CAATTC	K1	kidney	crepos	1	Bmp8b	1557	0.18340685197	0	394	26	0	2	0	0
7017_TCTTAA_5017_CAATTC	K1	kidney	crepos	1	Bmper	1183	1.55895824174	0	396	411	0	17	0	0
7017_TCTTAA_5017_CAATTC	K1	kidney	crepos	1	Bmpr1a	3996	42.642093083	3.16288877174e-4	1317	9485	3	465	3	0
7017_TCTTAA_5017_CAATTC	K1	kidney	crepos	1	Bmpr1b	3479	2.93450963152	0	1117	714	0	32	0	0
7017_TCTTAA_5017_CAATTC	K1	kidney	crepos	1	Bmpr2	8529	94.0877150606	6.07476635514e-4	2998	21400	13	1026	13	15
7017_TCTTAA_5017_CAATTC	K1	kidney	crepos	1	Bms1	271	22.9258564962	1.88750471876e-4	80	5298	1	250	1	0
7017_TCTTAA_5017_CAATTC	K1	kidney	crepos	1	Bmt2	4884	47.5023746602	2.06291903043e-4	1674	9695	2	518	2	5
7017_TCTTAA_5017_CAATTC	K1	kidney	crepos	1	Bmx	894	0.458517129925	0	287	84	0	5	0	0
7017_TCTTAA_5017_CAATTC	K1	kidney	crepos	1	Bmyc	283	6.51094324493	0	89	1266	0	71	0	0
7017_TCTTAA_5017_CAATTC	K1	kidney	crepos	1	Bnc2	4175	37.8735149318	3.9133837725e-4	1206	7666	3	413	3	0
7017_TCTTAA_5017_CAATTC	K1	kidney	crepos	1	Bnip1	580	5.41050213311	0	122	696	0	59	0	2
7017_TCTTAA_5017_CAATTC	K1	kidney	crepos	1	Bnip2	5115	50.5285877177	8.91662951404e-5	1598	11215	1	551	1	2
7017_TCTTAA_5017_CAATTC	K1	kidney	crepos	1	Bnip3	1174	370.665247831	1.51397179687e-4	401	92472	14	4042	14	1334
7017_TCTTAA_5017_CAATTC	K1	kidney	crepos	1	Bnip3l	2572	222.01399431	1.28043705585e-4	825	46859	6	2421	6	1444
7017_TCTTAA_5017_CAATTC	K1	kidney	crepos	1	Bnipl	554	1.10044111182	0	148	131	0	12	0	0
7017_TCTTAA_5017_CAATTC	K1	kidney	crepos	1	Boc	567	8.25330833865	0	150	1582	0	90	0	0
7017_TCTTAA_5017_CAATTC	K1	kidney	crepos	1	Bod1	969	119.397860632	8.16459830176e-5	271	24496	2	1302	2	458
7017_TCTTAA_5017_CAATTC	K1	kidney	crepos	1	Bod1l	1294	7.79479120872	0	476	2164	0	85	0	0
7017_TCTTAA_5017_CAATTC	K1	kidney	crepos	1	Bok	643	15.6812858434	0	143	2445	0	171	0	3
7017_TCTTAA_5017_CAATTC	K1	kidney	crepos	1	Bola1	458	41.3582451192	0.00219473264166	87	5012	11	451	11	0
7017_TCTTAA_5017_CAATTC	K1	kidney	crepos	1	Bola2	774	70.7950448604	3.9452919516e-4	184	7604	3	772	3	4
7017_TCTTAA_5017_CAATTC	K1	kidney	crepos	1	Bola3	1994	185.149217064	8.58000858001e-4	526	39627	34	2019	31	183
7017_TCTTAA_5017_CAATTC	K1	kidney	crepos	1	Bop1	409	15.4061755655	0	95	2302	0	168	0	0
7017_TCTTAA_5017_CAATTC	K1	kidney	crepos	1	Bora	829	2.01747537167	0	242	480	0	22	0	0
7017_TCTTAA_5017_CAATTC	K1	kidney	crepos	1	Borcs5	916	12.10485223	0	241	1918	0	132	0	0
7017_TCTTAA_5017_CAATTC	K1	kidney	crepos	1	Borcs6	698	42.917203361	7.39644970414e-4	178	12168	9	468	9	0
7017_TCTTAA_5017_CAATTC	K1	kidney	crepos	1	Borcs7	1816	25.8603661278	0	525	4482	0	282	0	1
7017_TCTTAA_5017_CAATTC	K1	kidney	crepos	1	Borcs8	2202	37.3232943759	7.90513833992e-4	468	6325	5	407	8	0
7017_TCTTAA_5017_CAATTC	K1	kidney	crepos	1	Bpgm	1164	48.2360020681	1.03971719692e-4	333	9618	1	526	1	4
7017_TCTTAA_5017_CAATTC	K1	kidney	crepos	1	Bphl	311	173.59458539	2.71916467261e-4	95	36776	10	1893	10	0
7017_TCTTAA_5017_CAATTC	K1	kidney	crepos	1	Bpifc	1119	1.00873768583	0	380	274	0	11	0	0
7017_TCTTAA_5017_CAATTC	K1	kidney	crepos	1	Bpnt1	1245	123.524514802	6.54797168782e-4	446	32071	21	1347	21	0
7017_TCTTAA_5017_CAATTC	K1	kidney	crepos	1	Bptf	3806	86.6597375558	4.47427293065e-4	1206	15645	7	945	7	3
7017_TCTTAA_5017_CAATTC	K1	kidney	crepos	1	Braf	7145	67.6771283769	5.30664847244e-4	2255	13191	7	738	7	0
7017_TCTTAA_5017_CAATTC	K1	kidney	crepos	1	Brap	2166	87.7601786676	0	524	14690	0	957	0	31
7017_TCTTAA_5017_CAATTC	K1	kidney	crepos	1	Brat1	2039	3.85154389137	0	481	781	0	42	0	0
7017_TCTTAA_5017_CAATTC	K1	kidney	crepos	1	Brca1	1014	0.825330833865	0	313	185	0	9	0	0
7017_TCTTAA_5017_CAATTC	K1	kidney	crepos	1	Brca2	650	1.28384796379	0	210	272	0	14	0	0
7017_TCTTAA_5017_CAATTC	K1	kidney	crepos	1	Brcc3	4132	45.9434164185	0.00134474327628	1329	8180	11	501	11	0
7017_TCTTAA_5017_CAATTC	K1	kidney	crepos	1	Brd1	3044	23.7511873301	0	999	6383	0	259	0	0
7017_TCTTAA_5017_CAATTC	K1	kidney	crepos	1	Brd2	556	48.4194089201	8.63185153215e-5	167	11585	1	528	1	0
7017_TCTTAA_5017_CAATTC	K1	kidney	crepos	1	Brd3	3049	61.4412954099	7.97448165869e-5	885	12540	1	670	1	0
7017_TCTTAA_5017_CAATTC	K1	kidney	crepos	1	Brd4	3553	29.0699860372	0.00192523664367	1058	6233	12	317	12	2
7017_TCTTAA_5017_CAATTC	K1	kidney	crepos	1	Brd7	1502	35.1224121522	0	503	7669	0	383	0	1
7017_TCTTAA_5017_CAATTC	K1	kidney	crepos	1	Brd8	2526	37.1398875239	1.40944326991e-4	757	7095	1	405	1	0
7017_TCTTAA_5017_CAATTC	K1	kidney	crepos	1	Brd9	556	9.90397000638	0	162	1878	0	108	0	0
7017_TCTTAA_5017_CAATTC	K1	kidney	crepos	1	Brdt	1832	1.74236509371	0	573	356	0	19	0	0
7017_TCTTAA_5017_CAATTC	K1	kidney	crepos	1	Bre	473	54.1050213311	1.05685901501e-4	124	9462	1	590	1	1
7017_TCTTAA_5017_CAATTC	K1	kidney	crepos	1	Brf1	471	15.6812858434	0.00153198008426	129	2611	4	171	4	0
7017_TCTTAA_5017_CAATTC	K1	kidney	crepos	1	Brf2	1049	7.06116380084	0.00320769847634	266	1247	4	77	4	0
7017_TCTTAA_5017_CAATTC	K1	kidney	crepos	1	Bri3	433	397.992868775	6.68013827886e-5	137	59879	4	4340	4	4252
7017_TCTTAA_5017_CAATTC	K1	kidney	crepos	1	Bri3bp	6452	41.8167622491	0.00104638995466	1887	8601	9	456	9	8
7017_TCTTAA_5017_CAATTC	K1	kidney	crepos	1	Brip1	3325	1.46725481576	0.00275482093664	1080	363	1	16	1	0
7017_TCTTAA_5017_CAATTC	K1	kidney	crepos	1	Brip1os	500	0.825330833865	0.0121951219512	159	164	2	9	2	0
7017_TCTTAA_5017_CAATTC	K1	kidney	crepos	1	Brix1	1646	35.9477429861	1.34571390122e-4	472	7431	1	392	1	0
7017_TCTTAA_5017_CAATTC	K1	kidney	crepos	1	Brk1	860	89.7776540393	2.22098833981e-4	251	18010	4	979	4	0
7017_TCTTAA_5017_CAATTC	K1	kidney	crepos	1	Brms1	503	4.58517129925	0.0015037593985	112	665	1	50	1	0
7017_TCTTAA_5017_CAATTC	K1	kidney	crepos	1	Brms1l	1456	7.97819806069	9.28936367859e-4	481	2153	2	87	2	0
7017_TCTTAA_5017_CAATTC	K1	kidney	crepos	1	Brox	2010	60.0657440202	0.00125736738703	642	12725	16	655	16	306
7017_TCTTAA_5017_CAATTC	K1	kidney	crepos	1	Brpf1	696	17.4236509371	0	185	2588	0	190	0	0
7017_TCTTAA_5017_CAATTC	K1	kidney	crepos	1	Brpf3	2096	21.4586016805	0	534	5181	0	234	0	0
7017_TCTTAA_5017_CAATTC	K1	kidney	crepos	1	Brsk2	3573	0.091703425985	0	877	3	0	1	0	1
7017_TCTTAA_5017_CAATTC	K1	kidney	crepos	1	Brwd1	6471	23.5677804781	5.33428165007e-4	2216	5624	3	257	3	5
7017_TCTTAA_5017_CAATTC	K1	kidney	crepos	1	Brwd3	6553	5.68561241107	0	2401	1340	0	62	0	0
7017_TCTTAA_5017_CAATTC	K1	kidney	crepos	1	Bscl2	267	68.2273489328	2.23897305769e-4	77	13399	3	744	3	3
7017_TCTTAA_5017_CAATTC	K1	kidney	crepos	1	Bsdc1	1425	30.812351131	8.35282325426e-4	361	5986	5	336	5	0
7017_TCTTAA_5017_CAATTC	K1	kidney	crepos	1	Bsg	484	358.835505879	6.48820999555e-4	108	53944	35	3913	35	23
7017_TCTTAA_5017_CAATTC	K1	kidney	crepos	1	Bsn	3983	0.18340685197	0	1062	35	0	2	0	0
7017_TCTTAA_5017_CAATTC	K1	kidney	crepos	1	Bsnd	1590	25.1267387199	0	400	3130	0	274	0	0
7017_TCTTAA_5017_CAATTC	K1	kidney	crepos	1	Bspry	705	34.8473018743	6.40888698996e-4	190	4681	3	380	2	0
7017_TCTTAA_5017_CAATTC	K1	kidney	crepos	1	Bst1	1884	8.80352889456	0	563	1642	0	96	0	0
7017_TCTTAA_5017_CAATTC	K1	kidney	crepos	1	Bst2	275	9.1703425985	7.70416024653e-4	82	1298	1	100	1	1
7017_TCTTAA_5017_CAATTC	K1	kidney	crepos	1	Btaf1	2653	36.31455669	1.55811779371e-4	761	6418	1	396	1	1
7017_TCTTAA_5017_CAATTC	K1	kidney	crepos	1	Btbd1	1495	81.4326422747	0	478	16536	0	888	0	266
7017_TCTTAA_5017_CAATTC	K1	kidney	crepos	1	Btbd10	803	6.23583296698	0	290	1660	0	68	0	0
7017_TCTTAA_5017_CAATTC	K1	kidney	crepos	1	Btbd11	1943	3.11791648349	0	581	593	0	34	0	0
7017_TCTTAA_5017_CAATTC	K1	kidney	crepos	1	Btbd2	913	20.3581605687	0	191	3389	0	222	0	0
7017_TCTTAA_5017_CAATTC	K1	kidney	crepos	1	Btbd3	2932	15.4978789915	0	942	3750	0	169	0	2
7017_TCTTAA_5017_CAATTC	K1	kidney	crepos	1	Btbd6	404	11.8297419521	0	103	2336	0	129	0	3
7017_TCTTAA_5017_CAATTC	K1	kidney	crepos	1	Btbd7	715	17.9738714931	0	282	4693	0	196	0	0
7017_TCTTAA_5017_CAATTC	K1	kidney	crepos	1	Btbd9	4849	29.9870202971	0.00121852152721	1161	4924	6	327	6	0
7017_TCTTAA_5017_CAATTC	K1	kidney	crepos	1	Btc	2069	1.10044111182	0	686	285	0	12	0	1
7017_TCTTAA_5017_CAATTC	K1	kidney	crepos	1	Btd	666	59.4238200383	4.90115994119e-4	164	12242	6	648	6	0
7017_TCTTAA_5017_CAATTC	K1	kidney	crepos	1	Btf3	261	234.485660244	4.2104418959e-4	92	49876	21	2557	20	2512
7017_TCTTAA_5017_CAATTC	K1	kidney	crepos	1	Btf3l4	2672	91.520019133	1.86898420708e-4	966	21402	4	998	4	929
7017_TCTTAA_5017_CAATTC	K1	kidney	crepos	1	Btg1	4170	95.0047493204	1.665001665e-4	1404	30030	5	1036	5	921
7017_TCTTAA_5017_CAATTC	K1	kidney	crepos	1	Btg2	2504	22.3756359403	0.00115295926211	715	5204	6	244	6	0
7017_TCTTAA_5017_CAATTC	K1	kidney	crepos	1	Btg3	877	2.10917879765	0	321	293	0	23	0	0
7017_TCTTAA_5017_CAATTC	K1	kidney	crepos	1	Btk	400	0.641923981895	0.00680272108844	116	147	1	7	1	0
7017_TCTTAA_5017_CAATTC	K1	kidney	crepos	1	Btnl9	3469	13.4804036198	3.84467512495e-4	992	2601	1	147	1	0
7017_TCTTAA_5017_CAATTC	K1	kidney	crepos	1	Btrc	4402	13.2052933418	0	1133	2581	0	144	0	0
7017_TCTTAA_5017_CAATTC	K1	kidney	crepos	1	Bub1b	273	0.36681370394	0	97	107	0	4	0	0
7017_TCTTAA_5017_CAATTC	K1	kidney	crepos	1	Bub3	3264	39.0656594696	9.31792769288e-5	1096	10732	1	426	1	4
7017_TCTTAA_5017_CAATTC	K1	kidney	crepos	1	Bud13	602	3.94324731735	9.90099009901e-4	175	1010	1	43	1	0
7017_TCTTAA_5017_CAATTC	K1	kidney	crepos	1	Bud31	251	65.0177290233	3.96943534782e-4	64	10077	4	709	4	0
7017_TCTTAA_5017_CAATTC	K1	kidney	crepos	1	Bvht	250	4.31006102129	0	65	710	0	47	0	0
7017_TCTTAA_5017_CAATTC	K1	kidney	crepos	1	Bysl	2222	8.89523232054	0	566	1505	0	97	0	0
7017_TCTTAA_5017_CAATTC	K1	kidney	crepos	1	Bzrap1	1214	1.00873768583	0	293	213	0	11	0	0
7017_TCTTAA_5017_CAATTC	K1	kidney	crepos	1	Bzw1	2288	102.249319973	8.36540070269e-4	789	23908	20	1115	20	326
7017_TCTTAA_5017_CAATTC	K1	kidney	crepos	1	Bzw2	446	39.7992868775	0.00315647076507	132	6653	21	434	22	2
7017_TCTTAA_5017_CAATTC	K1	kidney	crepos	1	C030006K11Rik	1558	42.458686231	0	323	7754	0	463	0	0
7017_TCTTAA_5017_CAATTC	K1	kidney	crepos	1	C030034L19Rik	250	0.275110277955	0	90	60	0	3	0	0
7017_TCTTAA_5017_CAATTC	K1	kidney	crepos	1	C130026I21Rik	1366	0.458517129925	0	387	70	0	5	0	5
7017_TCTTAA_5017_CAATTC	K1	kidney	crepos	1	C130050O18Rik	828	3.11791648349	0	217	482	0	34	0	0
7017_TCTTAA_5017_CAATTC	K1	kidney	crepos	1	C130071C03Rik	250	0.091703425985	0	88	14	0	1	0	0
7017_TCTTAA_5017_CAATTC	K1	kidney	crepos	1	C130074G19Rik	2382	145.900150742	2.72396063877e-4	532	29369	8	1591	8	8
7017_TCTTAA_5017_CAATTC	K1	kidney	crepos	1	C130083M11Rik	250	0.18340685197	0	76	42	0	2	0	0
7017_TCTTAA_5017_CAATTC	K1	kidney	crepos	1	C1d	2481	61.4412954099	4.50566426365e-4	896	15536	7	670	7	0
7017_TCTTAA_5017_CAATTC	K1	kidney	crepos	1	C1galt1	4430	51.8124356815	3.1051079025e-4	1525	12882	4	565	4	0
7017_TCTTAA_5017_CAATTC	K1	kidney	crepos	1	C1galt1c1	384	32.8298265026	1.07793467716e-4	151	9277	1	358	1	0
7017_TCTTAA_5017_CAATTC	K1	kidney	crepos	1	C1qa	250	26.5939935356	1.90949016613e-4	59	5237	1	290	1	0
7017_TCTTAA_5017_CAATTC	K1	kidney	crepos	1	C1qb	266	38.9739560436	0	59	5350	0	425	0	0
7017_TCTTAA_5017_CAATTC	K1	kidney	crepos	1	C1qbp	265	108.851966644	4.66284074605e-4	86	27880	13	1187	13	0
7017_TCTTAA_5017_CAATTC	K1	kidney	crepos	1	C1qc	250	14.8559550096	0.00135961930659	70	2942	4	162	4	0
7017_TCTTAA_5017_CAATTC	K1	kidney	crepos	1	C1ql3	2378	1.55895824174	0	788	354	0	17	0	0
7017_TCTTAA_5017_CAATTC	K1	kidney	crepos	1	C1qtnf1	3431	6.96946037486	0	922	1384	0	76	0	0
7017_TCTTAA_5017_CAATTC	K1	kidney	crepos	1	C1qtnf2	250	2.29258564962	0.0061919504644	64	323	2	25	2	0
7017_TCTTAA_5017_CAATTC	K1	kidney	crepos	1	C1qtnf3	1487	25.7686627018	4.94682166708e-4	462	4043	2	281	2	0
7017_TCTTAA_5017_CAATTC	K1	kidney	crepos	1	C1qtnf4	257	3.75984046538	0	44	496	0	41	0	0
7017_TCTTAA_5017_CAATTC	K1	kidney	crepos	1	C1qtnf5	375	4.03495074334	0	82	603	0	44	0	0
7017_TCTTAA_5017_CAATTC	K1	kidney	crepos	1	C1qtnf6	1831	0.458517129925	0	462	76	0	5	0	0
7017_TCTTAA_5017_CAATTC	K1	kidney	crepos	1	C1qtnf7	2552	2.10917879765	0	698	314	0	23	0	0
7017_TCTTAA_5017_CAATTC	K1	kidney	crepos	1	C1qtnf9	845	0.73362740788	0	203	135	0	8	0	0
7017_TCTTAA_5017_CAATTC	K1	kidney	crepos	1	C1ra	463	12.196555656	0	128	2392	0	133	0	2
7017_TCTTAA_5017_CAATTC	K1	kidney	crepos	1	C1rb	377	3.20961990947	0	103	570	0	35	0	32
7017_TCTTAA_5017_CAATTC	K1	kidney	crepos	1	C1rl	1523	91.244908855	7.21344586309e-5	372	13863	1	995	3	207
7017_TCTTAA_5017_CAATTC	K1	kidney	crepos	1	C1s1	600	8.62012204259	9.07852927826e-4	179	2203	2	94	2	0
7017_TCTTAA_5017_CAATTC	K1	kidney	crepos	1	C1s2	541	0.091703425985	0	160	19	0	1	0	0
7017_TCTTAA_5017_CAATTC	K1	kidney	crepos	1	C2	256	30.9957579829	6.25684342249e-4	73	6393	4	338	4	0
7017_TCTTAA_5017_CAATTC	K1	kidney	crepos	1	C230035I16Rik	250	1.46725481576	0	77	225	0	16	0	0
7017_TCTTAA_5017_CAATTC	K1	kidney	crepos	1	C2cd2	4147	28.7031723333	0	1224	5015	0	313	0	0
7017_TCTTAA_5017_CAATTC	K1	kidney	crepos	1	C2cd2l	2507	84.7339656101	0.00103632312555	674	19299	20	924	20	0
7017_TCTTAA_5017_CAATTC	K1	kidney	crepos	1	C2cd3	838	12.288259082	5.99700149925e-4	232	3335	2	134	2	0
7017_TCTTAA_5017_CAATTC	K1	kidney	crepos	1	C2cd4d	250	1.1921445378	0	65	274	0	13	0	0
7017_TCTTAA_5017_CAATTC	K1	kidney	crepos	1	C2cd5	1088	12.5633693599	0	337	3517	0	137	0	0
7017_TCTTAA_5017_CAATTC	K1	kidney	crepos	1	C3	250	294.459700838	0.00189188614672	55	47043	89	3211	89	3
7017_TCTTAA_5017_CAATTC	K1	kidney	crepos	1	C330006A16Rik	1576	83.7252279243	5.75539568345e-5	425	17375	1	913	1	0
7017_TCTTAA_5017_CAATTC	K1	kidney	crepos	1	C330007P06Rik	2912	71.3452654163	0	949	15321	0	778	0	556
7017_TCTTAA_5017_CAATTC	K1	kidney	crepos	1	C330013E15Rik	250	3.75984046538	0	78	306	0	41	0	0
7017_TCTTAA_5017_CAATTC	K1	kidney	crepos	1	C330018D20Rik	1911	21.5503051065	2.13219616205e-4	596	4690	1	235	1	0
7017_TCTTAA_5017_CAATTC	K1	kidney	crepos	1	C330021F23Rik	685	0.73362740788	0	157	192	0	8	0	8
7017_TCTTAA_5017_CAATTC	K1	kidney	crepos	1	C330027C09Rik	1322	1.1921445378	0	501	248	0	13	0	0
7017_TCTTAA_5017_CAATTC	K1	kidney	crepos	1	C3ar1	2685	7.24457065281	0	896	1539	0	79	0	0
7017_TCTTAA_5017_CAATTC	K1	kidney	crepos	1	C4a	256	0.36681370394	0	54	56	0	4	0	0
7017_TCTTAA_5017_CAATTC	K1	kidney	crepos	1	C4b	257	13.2052933418	0	56	2032	0	144	0	0
7017_TCTTAA_5017_CAATTC	K1	kidney	crepos	1	C4bp	1433	0.73362740788	0	487	150	0	8	0	0
7017_TCTTAA_5017_CAATTC	K1	kidney	crepos	1	C530008M17Rik	3961	0.458517129925	0	1178	90	0	5	0	0
7017_TCTTAA_5017_CAATTC	K1	kidney	crepos	1	C5ar1	1295	1.1921445378	0	429	264	0	13	0	0
7017_TCTTAA_5017_CAATTC	K1	kidney	crepos	1	C5ar2	2339	0.73362740788	0	676	202	0	8	0	0
7017_TCTTAA_5017_CAATTC	K1	kidney	crepos	1	C6	957	0.18340685197	0	273	40	0	2	0	0
7017_TCTTAA_5017_CAATTC	K1	kidney	crepos	1	C730034F03Rik	934	1.28384796379	0	235	218	0	14	0	14
7017_TCTTAA_5017_CAATTC	K1	kidney	crepos	1	C77080	1877	32.6464196507	1.51768098346e-4	460	6589	1	356	1	0
7017_TCTTAA_5017_CAATTC	K1	kidney	crepos	1	C77370	6418	1.92577194568	0	2101	323	0	21	0	0
7017_TCTTAA_5017_CAATTC	K1	kidney	crepos	1	C87436	434	8.5284186166	0	123	1553	0	93	0	0
7017_TCTTAA_5017_CAATTC	K1	kidney	crepos	1	C8a	1830	16.4149132513	0	497	2697	0	179	0	0
[truncated: 343,196 more rows]
