# Supplementary material for: SLAMseq reveals potential transfer of RNA from liver to kidney in the mouse
Source: Nat Commun. 2025 Aug 11;16:7413. doi: 10.1038/s41467-025-62688-9 (PMC12339719; doi:10.1038/s41467-025-62688-9)
Supplement: Supplementary file 6 — Source Data [file 41467_2025_62688_MOESM6_ESM.zip › Source data/Fig3e_data.csv]

tissue	group_pos	group_neg	gene_name	cR_pos	cR_neg	cpm_pos	cpm_neg	pval	fdr	sig	delta	delta_sign	labelled
kidney	RNA labelling group	control group (Cre -ve)	Mus musculus (house mouse) mmu-let-7c-5p	0.001075971	0.00111656	94530	98310	0.571687951	0.839390492	no	-4.05889999999999e-05	neg	no
kidney	RNA labelling group	control group (Cre -ve)	Mus musculus (house mouse) mmu-let-7f-5p	0.000661	0.000743	47489	36669.33333	0.167691755	0.5977228	no	-8.19999999999999e-05	neg	no
kidney	RNA labelling group	control group (Cre -ve)	Mus musculus (house mouse) mmu-let-7a-5p	0.000855	0.000968	50085.66667	47093	0.177691575	0.598739536	no	-0.000113	neg	no
kidney	RNA labelling group	control group (Cre -ve)	Mus musculus long noncoding RNA near Ppara (Lncppara)	0.00162764	0.001797536	50438.33333	43647.66667	0.053168549	0.474725872	no	-0.000169896	neg	no
kidney	RNA labelling group	control group (Cre -ve)	>ENSMUST00000018315.10|ENSMUSG00000018171.10|OTTMUSG00000001205.2|OTTMUST00000002400.1|Vmp1-201|Vmp1|2787|UTR5:1-123|CDS:124-1344|UTR3:1345-2787|	0.001045052	0.000901	17114.66667	7073.666667	0.156572348	0.590611411	no	0.000144052	pos	no
kidney	RNA labelling group	control group (Cre -ve)	Mus musculus (house mouse) mmu-miR-10a-5p	0.000646	0.000654	25509	18508.33333	0.787946336	0.92548943	no	-7.99999999999998e-06	neg	no
kidney	RNA labelling group	control group (Cre -ve)	MU069435.1_TCGCTGCGATCTATTGAAAGTCAGCCCTCGACACAAGGGTTTGT	0.000667	0.000792	26490.66667	22638	0.043303783	0.438234289	no	-0.000125	neg	no
kidney	RNA labelling group	control group (Cre -ve)	Mus musculus tRNA-Glu (CTC) (tRNA-Glu-CTC-1 1 to 9)	0.001980186	0.001888342	23609.33333	11984	0.680647641	0.892160374	no	9.1844e-05	pos	no
kidney	RNA labelling group	control group (Cre -ve)	Mus musculus (house mouse) mmu-let-7g-5p	0.000693	0.000794	19616.66667	15486.33333	0.070784764	0.492559398	no	-0.000101	neg	no
kidney	RNA labelling group	control group (Cre -ve)	Mus musculus (house mouse) mmu-miR-26a-5p	0.000593	0.000619	19420.66667	14841	0.68789815	0.892160374	no	-2.6e-05	neg	no
kidney	RNA labelling group	control group (Cre -ve)	Mus musculus (house mouse) mmu-miR-10b-5p	0.00056	0.000676	15661	10901.33333	0.127168763	0.567148193	no	-0.000116	neg	no
kidney	RNA labelling group	control group (Cre -ve)	1_TGTAAACATCCTCGACTGGAAGCT	0.002146993	0.002067417	13523.66667	9407.666667	0.258840605	0.640769795	no	7.95759999999996e-05	pos	no
kidney	RNA labelling group	control group (Cre -ve)	Mus musculus (house mouse) mmu-miR-125a-5p	0.001006813	0.001135505	12871.33333	10523.66667	0.185082974	0.601525532	no	-0.000128692	neg	no
kidney	RNA labelling group	control group (Cre -ve)	Mus musculus tRNA	0.001000333	0.000928	9780.666667	7793.666667	0.634092919	0.873006531	no	7.2333e-05	pos	no
kidney	RNA labelling group	control group (Cre -ve)	1_TGTAAACATCCTCGACTGGAAGC	0.001022345	0.001167064	8789	6341.333333	0.381150425	0.708655201	no	-0.000144719	neg	no
kidney	RNA labelling group	control group (Cre -ve)	Mus musculus (house mouse) mmu-let-7d-5p	0.000856	0.000906	9932	9525	0.412636726	0.733001731	no	-5e-05	neg	no
kidney	RNA labelling group	control group (Cre -ve)	Mus musculus (house mouse) mmu-miR-30a-5p	0.000868	0.00117246	7240.333333	5283.666667	0.468480574	0.761732553	no	-0.00030446	neg	no
kidney	RNA labelling group	control group (Cre -ve)	1_TGTAAACATCCTACACTCTCAGCT	0.001254512	0.001290571	7523	5638.666667	0.757848174	0.914850608	no	-3.6059e-05	neg	no
kidney	RNA labelling group	control group (Cre -ve)	Mus musculus (house mouse) tRNA-Glu	0.00208468	0.001900224	7650.666667	5246.666667	0.228886361	0.6233622	no	0.000184456	pos	no
kidney	RNA labelling group	control group (Cre -ve)	Mus musculus tRNA-Gly (GCC) (tRNA-Gly-GCC-2-1, tRNA-Gly-GCC-3-1, tRNA-Gly-GCC-4-1)	0.000993	0.00087	6431	3222.333333	0.568368925	0.837004296	no	0.000123	pos	no
kidney	RNA labelling group	control group (Cre -ve)	9_CTCGCTGCGATCTATTGAAAGTCAGCCCTCGACACAAGGGTTTGT	0.000803	0.000861	7145.333333	4532.666667	0.387786981	0.711974647	no	-5.8e-05	neg	no
kidney	RNA labelling group	control group (Cre -ve)	Mus musculus Mir17 host gene (Mir17hg)	0.001259363	0.001375392	6484.333333	3982.333333	0.276738305	0.645493796	no	-0.000116029	neg	no
kidney	RNA labelling group	control group (Cre -ve)	2_TGAATCTGACAACAGGAAATAAACCTCCTTATTCACCCCA	0.000711	0.000798	6041.666667	8414	0.008589461	0.293666707	no	-8.7e-05	neg	no
kidney	RNA labelling group	control group (Cre -ve)	Mus musculus (house mouse) mmu-miR-103-3p	0.000692	0.00058	4662	3868.333333	0.218805899	0.6233622	no	0.000112	pos	no
kidney	RNA labelling group	control group (Cre -ve)	MU069435.1_CGCTGCGATCTATTGAAAGTCAGCCCTCGACACAAGGGTTTGT	0.000658	0.000689	5059.666667	4208.666667	0.378571345	0.707374818	no	-3.10000000000001e-05	neg	no
kidney	RNA labelling group	control group (Cre -ve)	Mus musculus (house mouse) mmu-miR-143-3p	0.000923	0.001055968	4415	4446.333333	0.375622952	0.702903896	no	-0.000132968	neg	no
kidney	RNA labelling group	control group (Cre -ve)	18_TGAGATGAAGCACTGTAGCTCT	0.001710354	0.002033746	4620.333333	3587.666667	0.001398682	0.266789681	no	-0.000323392	neg	no
kidney	RNA labelling group	control group (Cre -ve)	4_TGTAAACATCCTTGACTGGAAGCT	0.001325935	0.001054359	4065.666667	3736.333333	0.008393834	0.293666707	no	0.000271576	pos	no
kidney	RNA labelling group	control group (Cre -ve)	Mus musculus (house mouse) tRNA-Val	0.001567948	0.001946099	3173	2008.666667	0.332297718	0.672915371	no	-0.000378151	neg	no
kidney	RNA labelling group	control group (Cre -ve)	Mus musculus (house mouse) mmu-miR-126a-3p	0.000691	0.000815	2976	2251.666667	0.666007386	0.884711569	no	-0.000124	neg	no
kidney	RNA labelling group	control group (Cre -ve)	4_TAATACTGCCTGGTAATGATGA	0.000578	0.000679	3813.666667	3725.333333	0.159176745	0.591441183	no	-0.000101	neg	no
kidney	RNA labelling group	control group (Cre -ve)	Mus musculus (house mouse) mmu-let-7e-5p	0.000831	0.000869	4117.333333	4741.333333	0.581277452	0.843252267	no	-3.8e-05	neg	no
kidney	RNA labelling group	control group (Cre -ve)	Mus musculus (house mouse) mmu-miR-125b-5p	0.001019291	0.001212772	4220	4194.666667	0.037757218	0.413015137	no	-0.000193481	neg	no
kidney	RNA labelling group	control group (Cre -ve)	>ENSMUST00000030127.13|ENSMUSG00000028420.14|OTTMUSG00000007005.3|OTTMUST00000016196.1|Tmem38b-201|Tmem38b|2862|UTR5:1-64|CDS:65-943|UTR3:944-2862|	0.001185774	0.001304454	4926.666667	26624.33333	0.21398473	0.622161421	no	-0.00011868	neg	no
kidney	RNA labelling group	control group (Cre -ve)	MU069435.1_GCTGCGATCTATTGAAAGTCAGCCCTCGACACAAGGGTTTGT	0.00069	0.000878	3487.333333	3058.333333	0.061004662	0.488423403	no	-0.000188	neg	no
kidney	RNA labelling group	control group (Cre -ve)	1_TTCAAGTAATTCAGGATAGGTT	0.001110872	0.00122292	2808.333333	1949.666667	0.403531975	0.730283189	no	-0.000112048	neg	no
kidney	RNA labelling group	control group (Cre -ve)	X_TGAGGTAGTAGATTGTATAGTTT	0.002170842	0.002709434	3267.666667	1910.333333	0.016558037	0.36747223	no	-0.000538592	neg	no
kidney	RNA labelling group	control group (Cre -ve)	Mus musculus (house mouse) mmu-miR-29a-3p	0.000757	0.000729	2642.333333	1955.666667	0.32341305	0.668311746	no	2.79999999999999e-05	pos	no
kidney	RNA labelling group	control group (Cre -ve)	19_CTTAATGATGAACAATGTAAATGACAAGCATATGGCTGAGTTGCAATGATGTCATCTTACTACTGAAA	0.000726	0.00083	3550.333333	2582	0.207338574	0.614079472	no	-0.000104	neg	no
kidney	RNA labelling group	control group (Cre -ve)	Mus musculus RIKEN cDNA E130102H24 gene (E130102H24Rik)	0.001215216	0.000865	2655	2089.333333	0.163214399	0.591593737	no	0.000350216	pos	no
kidney	RNA labelling group	control group (Cre -ve)	Mus musculus (house mouse) mmu-miR-27b-3p	0.00296656	0.002524008	2627.666667	2416	0.153275552	0.590611411	no	0.000442552	pos	no
kidney	RNA labelling group	control group (Cre -ve)	4_TAATACTGCCTGGTAATGATGAC	0.000709	0.000619	2540.333333	1893	0.157340747	0.590611411	no	9e-05	pos	no
kidney	RNA labelling group	control group (Cre -ve)	13_TGAGGTAGTAGATTGTATAGTTA	0.000487	0.000632	2827	1847.333333	0.316168871	0.667125854	no	-0.000145	neg	no
kidney	RNA labelling group	control group (Cre -ve)	Mus musculus tRNA-Gly (GCC) (tRNA-Gly-GCC-2-1, tRNA-Gly-GCC-3-1, tRNA-Gly-GCC-4-1, tRNA-Gly-GCC-5-1)	0.00097	0.000946	3140.666667	3062.333333	0.898022679	0.966807395	no	2.4e-05	pos	no
kidney	RNA labelling group	control group (Cre -ve)	13_TGAGGTAGTAGGTTGTATAGTTA	0.000738	0.000784	3046.333333	2385.666667	0.485874906	0.772192685	no	-4.59999999999999e-05	neg	no
kidney	RNA labelling group	control group (Cre -ve)	MT_ACTAATCCTAGCCCTAGCCCTACAC	0.000569	0.000716	2881.333333	2276.333333	0.029828359	0.413015137	no	-0.000147	neg	no
kidney	RNA labelling group	control group (Cre -ve)	19_CACCCTGATGAACTGAATACCGCCCCAGTCTGATAGCTGTGGAGAAAGGTATTTTCTGAGT	0.000686	0.000742	2492	2308.333333	0.541821163	0.816929406	no	-5.60000000000001e-05	neg	no
kidney	RNA labelling group	control group (Cre -ve)	Mus musculus (house mouse) mmu-miR-200c-3p	0.000511	0.000541	2317.333333	2293	0.666672967	0.884711569	no	-3.00000000000001e-05	neg	no
kidney	RNA labelling group	control group (Cre -ve)	10_TTCAAGTAATCCAGGATAGGCTT	0.002076325	0.0016982	2073	1411.666667	0.234071544	0.630001071	no	0.000378125	pos	no
kidney	RNA labelling group	control group (Cre -ve)	Mus musculus tRNA Lys CUU	0.000909	0.001026029	2212	1270	0.393630768	0.718532354	no	-0.000117029	neg	no
kidney	RNA labelling group	control group (Cre -ve)	18_TTGCTGTGATGACTATCTTAGGACACCTTTGGATTAACCGTGAAATCAAACAAGTGCTGAGCAA	0.000864	0.00096	2801	3064.666667	0.354218717	0.691663679	no	-9.60000000000001e-05	neg	no
kidney	RNA labelling group	control group (Cre -ve)	Mus musculus (house mouse) mmu-miR-30c-5p	0.001002259	0.00121598	2030.333333	1409	0.510673309	0.792640167	no	-0.000213721	neg	no
kidney	RNA labelling group	control group (Cre -ve)	9_CAACGGAATCCCAAAAGCAGCT	0.000771	0.000745	2075	1725.333333	0.822192554	0.932018447	no	2.6e-05	pos	no
kidney	RNA labelling group	control group (Cre -ve)	Mus musculus (house mouse) mmu-miR-30d-5p	0.000898	0.001165189	3655.666667	3360.666667	0.774591764	0.920697033	no	-0.000267189	neg	no
kidney	RNA labelling group	control group (Cre -ve)	MT_ACTAATCCTAGCCCTAGCCCTACA	0.000589	0.000665	2240	1893.666667	0.08252655	0.509249199	no	-7.6e-05	neg	no
kidney	RNA labelling group	control group (Cre -ve)	Mus musculus (house mouse) mmu-let-7i-5p	0.00087	9e-04	1811.333333	1474.333333	0.687203971	0.892160374	no	-3e-05	neg	no
kidney	RNA labelling group	control group (Cre -ve)	9_TGAGGTAGTAGTTTGTACAGTTT	0.001966683	0.001705572	1996	1248.333333	0.442681337	0.749410279	no	0.000261111	pos	no
kidney	RNA labelling group	control group (Cre -ve)	1_TGCTATGATGAAGGCTATGTTGGTAGGGACAACTGAGCTTGTTGATGAATACCAACGATTCTGATG	0.00071	0.000826	2003	2237	0.137744502	0.573124705	no	-0.000116	neg	no
kidney	RNA labelling group	control group (Cre -ve)	Mus musculus tRNA-Gly (GCC) (tRNA-Gly-GCC-1 1 to 9, tRNA-Gly-GCC-2 1 to 8)	0.001037815	0.000819	1930.666667	1738.333333	0.316743851	0.667125854	no	0.000218815	pos	no
kidney	RNA labelling group	control group (Cre -ve)	13_TCGCTGCGATCTATTGAAAGTCAGCCCTCGACACAAGGGTTTG	0.000642	0.000795	1855.666667	1440	0.179667924	0.598739536	no	-0.000153	neg	no
kidney	RNA labelling group	control group (Cre -ve)	4_TGTAAACATCCTTGACTGGAAGC	0.001028945	0.000869	1414.666667	1265	0.636620962	0.873006531	no	0.000159945	pos	no
kidney	RNA labelling group	control group (Cre -ve)	11_ACCCTGTAGATCCGAATTTGTGT	0.000822	0.001326104	1629	1073.666667	0.03726369	0.413015137	no	-0.000504104	neg	no
kidney	RNA labelling group	control group (Cre -ve)	1_GTAAACATCCTCGACTGGAAGCT	0.001951122	0.001693454	1359.666667	1105.666667	0.417244307	0.734094643	no	0.000257668	pos	no
kidney	RNA labelling group	control group (Cre -ve)	11_TACCCTGTAGATCCGAATTTGTGT	0.001127769	0.00116622	1598.666667	856	0.835419441	0.936884391	no	-3.84509999999999e-05	neg	no
kidney	RNA labelling group	control group (Cre -ve)	4_GGTCGATGATGAGAGCTTTGTTCTGAGC	0.000806	0.000974	1828	1246.666667	0.134404404	0.573124705	no	-0.000168	neg	no
kidney	RNA labelling group	control group (Cre -ve)	8_TGGAATGATGACATTCTCCGGAATCGCTGTACTGACTTGATGAAAGTACTTTTGAACCCTTTTCCATCTGATG	0.000774	0.000841	2062.333333	2450	0.324217492	0.668311746	no	-6.7e-05	neg	no
kidney	RNA labelling group	control group (Cre -ve)	10_GTACATGATGAAAACAGTCTCCCTCTTCTGAATCTCGCTGAGGAAACTGCACGTCACCCTCCTGAAA	0.00131884	0.001338469	1969.666667	2289.666667	0.738382393	0.906271247	no	-1.9629e-05	neg	no
kidney	RNA labelling group	control group (Cre -ve)	3_TAGCAGCACGTAAATATTGGCG	0.000334	0.000255	1177	1033	0.33018515	0.672599381	no	7.9e-05	pos	no
kidney	RNA labelling group	control group (Cre -ve)	13_AGAGGTAGTAGGTTGCATAGTTT	0.001854536	0.002377865	1546.666667	1144.666667	0.342188772	0.680816003	no	-0.000523329	neg	no
kidney	RNA labelling group	control group (Cre -ve)	9_TGAGGTAGTAGTTTGTACAGTTA	0.000587	0.000667	1429.666667	1012.333333	0.572509888	0.839390492	no	-8e-05	neg	no
kidney	RNA labelling group	control group (Cre -ve)	13_ATCACATTGCCAGGGATTACCACT	0.001383474	0.000966	1382	940	0.327478805	0.669106349	no	0.000417474	pos	no
kidney	RNA labelling group	control group (Cre -ve)	Mus musculus (house mouse) mmu-miR-99a-5p	0.000812	0.000867	1173.333333	977	0.589495925	0.848554299	no	-5.5e-05	neg	no
kidney	RNA labelling group	control group (Cre -ve)	Mus musculus (house mouse) mmu-miR-196a-5p	0.000714	0.000914	1147	972	0.003763595	0.273761046	no	-2e-04	neg	no
kidney	RNA labelling group	control group (Cre -ve)	NA_TCCTCCCGGGGCTACGCCTGTCTGAGCGTCGCT	0.000954	0.001225373	1367.333333	1496.666667	0.002660913	0.273761046	no	-0.000271373	neg	no
kidney	RNA labelling group	control group (Cre -ve)	19_TGTAACAGCAACTCCATGTGGAA	0.000937	0.000963	1038.333333	812	0.815518772	0.930525704	no	-2.6e-05	neg	no
kidney	RNA labelling group	control group (Cre -ve)	16_GTGAAATGATGGCAAATCATCTTTCGGGACTGACCTGAAATGAAGAGAATACTCTTGCTGATC	0.000864	0.000852	1399.666667	1787.333333	0.973615384	0.994050229	no	1.2e-05	pos	no
kidney	RNA labelling group	control group (Cre -ve)	16_TGAAATGATGGCAAATCATCTTTCGGGACTGACCTGAAATGAAGAGAATACTCTTGCTGATC	0.000714	0.000873	1437.666667	1836	0.05704216	0.474725872	no	-0.000159	neg	no
kidney	RNA labelling group	control group (Cre -ve)	1_TACCATGATGATAACATAGTTCAGCAGACTTAACTCTGATGAACAATCATGTCTTTCGCTCCTATCTGATG	0.000871	0.000976	1215.666667	864.3333333	0.238515167	0.63021577	no	-0.000105	neg	no
kidney	RNA labelling group	control group (Cre -ve)	8_ATCACATTGCCAGGGATTTCCA	0.000905	0.00074	1263.666667	1126	0.317549812	0.667125854	no	0.000165	pos	no
kidney	RNA labelling group	control group (Cre -ve)	1_TGTAAACATCCTCGACTGGAAGCTT	0.006021767	0.004733195	1001.666667	714.3333333	0.306804727	0.660566451	no	0.001288572	pos	no
kidney	RNA labelling group	control group (Cre -ve)	11_ACCCTGTAGATCCGAATTTGTGA	0.000572	0.000733	1275	905.6666667	0.073254369	0.497665463	no	-0.000161	neg	no
kidney	RNA labelling group	control group (Cre -ve)	Mus musculus (house mouse) mmu-let-7d-3p	0.00316122	0.002440018	1208.666667	2133.333333	0.271715295	0.642977042	no	0.000721202	pos	no
kidney	RNA labelling group	control group (Cre -ve)	Mus musculus (house mouse) mmu-miR-24-3p	0.001051067	0.001449765	1083	1281	0.270391199	0.64294148	no	-0.000398698	neg	no
kidney	RNA labelling group	control group (Cre -ve)	1_AGCCCATGATGGTATGAGAGTAGTGGACAGAAGGGATTTCTGAAAAACACTTTTCTGAGG	0.000819	0.000861	1336	1598	0.589378393	0.848554299	no	-4.2e-05	neg	no
kidney	RNA labelling group	control group (Cre -ve)	NA_GACTCTTAGCGGTGGATCACTCGGCTCGTGCGTCGATGAAGAACGCAGCTAGCTGCGAGAATTAATGTGAATTGCAGGACACATTGATCATCG	0.000621	0.000669	615	22	0.772997972	0.919889402	no	-4.8e-05	neg	no
kidney	RNA labelling group	control group (Cre -ve)	Mus musculus (house mouse) RNA, Y1 small cytoplasmic, Ro-associated	0.001225846	0.001184567	1070.666667	773	0.848429429	0.939810182	no	4.1279e-05	pos	no
kidney	RNA labelling group	control group (Cre -ve)	>ENSMUST00000220884.2|ENSMUSG00000021458.18|OTTMUSG00000030849.3|OTTMUST00000163255.1|Aopep-209|Aopep|772|CDS:1-468|UTR3:469-772|	0.003039213	0.003027104	1079.666667	786.6666667	0.869235448	0.947916242	no	1.21089999999997e-05	pos	no
kidney	RNA labelling group	control group (Cre -ve)	NA_TGAGGTAGTAGGTTGTATGGTAA	0.000911	0.000926	1281.333333	1014	0.811170691	0.930525704	no	-1.49999999999999e-05	neg	no
kidney	RNA labelling group	control group (Cre -ve)	Mus musculus (house mouse) mmu-miR-200a-3p	0.000986	0.001126094	1030.333333	993	0.057908542	0.477524458	no	-0.000140094	neg	no
kidney	RNA labelling group	control group (Cre -ve)	1_ATACATGATGATCTCACACAACTTGAACTCTCTCACTGATTACTTGATGATAGTAAAAGATCTGATG	0.000854	0.000932	1312	1367.666667	0.107366326	0.536831631	no	-7.8e-05	neg	no
kidney	RNA labelling group	control group (Cre -ve)	19_CTGACCTATGAATTGACAGCCA	0.000673	0.00068	871.3333333	768.3333333	0.501864334	0.784710023	no	-7.00000000000006e-06	neg	no
kidney	RNA labelling group	control group (Cre -ve)	9_TTCAAGTAATCCAGGATAGGCTA	0.001143839	0.000698	1021	714.3333333	0.085018069	0.509339098	no	0.000445839	pos	no
kidney	RNA labelling group	control group (Cre -ve)	18_ACTGGACTTGGAGTCAGAAGGC	0.000772	0.001194173	1148.666667	1197	0.363954516	0.696501857	no	-0.000422173	neg	no
kidney	RNA labelling group	control group (Cre -ve)	Mus musculus (house mouse) mmu-miR-30e-5p	0.001991777	0.002365964	759.6666667	633.6666667	0.478403296	0.766824293	no	-0.000374187	neg	no
kidney	RNA labelling group	control group (Cre -ve)	Mus musculus tRNA-Val (CAC) (tRNA-Val-CAC-2-1, tRNA-Val-CAC-4-1)	0.001173004	0.001309514	630	290.3333333	0.598823179	0.85305329	no	-0.00013651	neg	no
kidney	RNA labelling group	control group (Cre -ve)	NA_GACTCTTAGCGGTGGATCACTCGGCTCGTGCGTCGATGAAGAACGCAGCTAGCTGCGAGAATTAATGTGAATTGCAGGACA	0.000611	0.000794	968.3333333	674.6666667	0.004804508	0.273761046	no	-0.000183	neg	no
kidney	RNA labelling group	control group (Cre -ve)	Mus musculus (house mouse) mmu-miR-26b-5p	0.006163185	0.006753192	723.6666667	586.6666667	0.568099426	0.837004296	no	-0.000590007	neg	no
kidney	RNA labelling group	control group (Cre -ve)	>ENSMUST00000066039.8|ENSMUSG00000053536.8|OTTMUSG00000073999.1|OTTMUST00000179561.1|Cstf2t-201|Cstf2t|4233|UTR5:1-229|CDS:230-2128|UTR3:2129-4233|	0.000805	0.000498	580.6666667	752.6666667	0.015410806	0.36747223	no	0.000307	pos	no
kidney	RNA labelling group	control group (Cre -ve)	Mus musculus (house mouse) mmu-miR-199a-3p	0.00093	0.001018323	804.6666667	905.3333333	0.699607758	0.892160374	no	-8.8323e-05	neg	no
kidney	RNA labelling group	control group (Cre -ve)	4_TAATACTGCCTGGTAATGATGACA	0.000673	0.000759	901	660	0.5255275	0.802889236	no	-8.6e-05	neg	no
kidney	RNA labelling group	control group (Cre -ve)	Mus musculus (house mouse) predicted gene, 23647	0.001040173	0.001084497	1570	8896	0.517821103	0.797860773	no	-4.43240000000001e-05	neg	no
kidney	RNA labelling group	control group (Cre -ve)	1_GTAAACATCCTCGACTGGAAGC	0.001116061	0.000944	778.3333333	597	0.717019651	0.898622201	no	0.000172061	pos	no
kidney	RNA labelling group	control group (Cre -ve)	NA_TGAGGTAGTAGGTTGTGTGGTAA	0.000972	0.001107502	1143.666667	1068.666667	0.093687733	0.512959305	no	-0.000135502	neg	no
kidney	RNA labelling group	control group (Cre -ve)	4_TAACACTGTCTGGTAACGATGTT	0.001288443	0.000845	797.3333333	762	0.16565714	0.5977228	no	0.000443443	pos	no
kidney	RNA labelling group	control group (Cre -ve)	2_ACCCTGTAGAACCGAATTTGTGT	0.001121734	0.001680259	900	626	0.413921756	0.733001731	no	-0.000558525	neg	no
kidney	RNA labelling group	control group (Cre -ve)	11_TGCTGTGATGAGATGACTAAGTAGGAAGTGCCGTCAGAGTCGATAACTGACGATAACTGCTCCTGGCTGACT	0.000932	0.001068403	1000.666667	794.6666667	0.095065594	0.512959305	no	-0.000136403	neg	no
kidney	RNA labelling group	control group (Cre -ve)	13_TGAGGTAGGAGGTTGTATAGTTT	0.001354855	0.001590853	1011	868	0.16164494	0.591441183	no	-0.000235998	neg	no
kidney	RNA labelling group	control group (Cre -ve)	Mus musculus (house mouse) mmu-miR-423-5p	0.000456	0.000539	1079.666667	1199.333333	0.45110322	0.752830572	no	-8.3e-05	neg	no
kidney	RNA labelling group	control group (Cre -ve)	X_TGAGGTAGTAAGTTGTATTGTT	0.000717	0.000845	790.6666667	658	0.579441657	0.84252149	no	-0.000128	neg	no
kidney	RNA labelling group	control group (Cre -ve)	4_TAATACTGCCTGGTAATGATGACT	0.009615615	0.006302105	966	648.3333333	0.156122089	0.590611411	no	0.00331351	pos	no
kidney	RNA labelling group	control group (Cre -ve)	Mus musculus (house mouse) mmu-miR-23a-3p	0.000897	0.00065	913.3333333	1039.333333	0.02503829	0.400929585	no	0.000247	pos	no
kidney	RNA labelling group	control group (Cre -ve)	Mus musculus (house mouse) mmu-miR-429-3p	0.000957	0.000786	755	617.3333333	0.36898897	0.699806666	no	0.000171	pos	no
kidney	RNA labelling group	control group (Cre -ve)	10_CCACCATGATGACGGAAATTCTTCACTTTGACCTGATGTCTGTTGAAGAAACTCAGTGTCTGAGA	0.000788	0.001061341	946.3333333	1081	0.045820687	0.450734192	no	-0.000273341	neg	no
kidney	RNA labelling group	control group (Cre -ve)	9_GTAAATGATGAGATTCCATTGGTCCGTGTTTCTGAACTACATGATTTTCCTTGGCTATTCTGATA	0.000738	0.000897	1206.666667	1219.333333	0.068576474	0.492559398	no	-0.000159	neg	no
kidney	RNA labelling group	control group (Cre -ve)	13_ATCACATTGCCAGGGATTACCA	0.000461	0.000889	904.6666667	857.6666667	0.291797959	0.65845682	no	-0.000428	neg	no
kidney	RNA labelling group	control group (Cre -ve)	2_TACCCTGTAGAACCGAATTTGTGT	0.001191327	0.001220068	843	522.3333333	0.678150422	0.890820648	no	-2.87409999999999e-05	neg	no
kidney	RNA labelling group	control group (Cre -ve)	1_TCACGCGGGAGACCGGGGTTCGATTCCCCGACGGGGAGCCA	0.0013446	0.001064098	512.6666667	871.6666667	0.652556297	0.878063741	no	0.000280502	pos	no
kidney	RNA labelling group	control group (Cre -ve)	Mus musculus (house mouse) mmu-miR-151-5p	0.001174169	0.001157705	720	875	0.845476783	0.939006261	no	1.64640000000001e-05	pos	no
kidney	RNA labelling group	control group (Cre -ve)	Mus musculus (house mouse) mmu-miR-126b-3p	0.000807	0.001581804	512	226	0.54009691	0.816275498	no	-0.000774804	neg	no
kidney	RNA labelling group	control group (Cre -ve)	Mus musculus tRNA-Gly (TCC) (tRNA-Gly-TCC-1 1 to 7)	0.000957	0.000892	868.6666667	862	0.814194238	0.930525704	no	6.5e-05	pos	no
kidney	RNA labelling group	control group (Cre -ve)	Mus musculus (house mouse) mmu-miR-22-3p	0.001335666	0.001536285	728.3333333	920.3333333	0.736707244	0.906271247	no	-0.000200619	neg	no
kidney	RNA labelling group	control group (Cre -ve)	Mus musculus (house mouse) mmu-miR-30a-3p	0.000841	0.000955	747.3333333	600.6666667	0.442173852	0.749410279	no	-0.000114	neg	no
kidney	RNA labelling group	control group (Cre -ve)	17_CACCCGTAGAACCGACCTTGCG	0.000602	0.000393	838.3333333	741.6666667	0.318305108	0.667125854	no	0.000209	pos	no
kidney	RNA labelling group	control group (Cre -ve)	9_TTCAAGTAATCCAGGATAGGCTTT	0.00272917	0.002662133	726.6666667	398.6666667	0.688384771	0.892160374	no	6.70369999999998e-05	pos	no
kidney	RNA labelling group	control group (Cre -ve)	Mus musculus (house mouse) mmu-miR-192-5p	0.000469	0.000752	598	560.6666667	0.301039115	0.658672267	no	-0.000283	neg	no
kidney	RNA labelling group	control group (Cre -ve)	NA_TGAGATGAAGCACTGTAGCTCTT	0.002661052	0.002760769	729.3333333	523.3333333	0.885204812	0.957899133	no	-9.9717e-05	neg	no
kidney	RNA labelling group	control group (Cre -ve)	9_CAACGGAATCCCAAAAGCAGCTG	0.000534	0.000928	714	550.3333333	0.261210338	0.641017937	no	-0.000394	neg	no
kidney	RNA labelling group	control group (Cre -ve)	19_TTTCTATGATGAATCAAACTAGCTCACTATGACTGCTAATGAAAACACAGGAACACCTGAGA	0.00087	0.000878	847.3333333	1127.666667	0.7971861	0.930302809	no	-7.99999999999998e-06	neg	no
kidney	RNA labelling group	control group (Cre -ve)	9_CTCGCTGCGATCTATTGAAAGTCAGCCCTCGACACAAGGGTTTG	0.000747	0.000782	862.6666667	614.6666667	0.361984615	0.695829604	no	-3.5e-05	neg	no
kidney	RNA labelling group	control group (Cre -ve)	11_TGCAATGATGATGAAACTAGAAAAAAAAGGAAGTGCCGTCCGATGCGACAACTGACGACATCCCTAGTTAGCTGACT	0.000678	0.000773	664	454	0.298156622	0.658672267	no	-9.5e-05	neg	no
kidney	RNA labelling group	control group (Cre -ve)	Mus musculus (house mouse) mmu-miR-23b-3p	0.000613	0.000548	727	814.6666667	0.907359374	0.96943379	no	6.50000000000001e-05	pos	no
kidney	RNA labelling group	control group (Cre -ve)	11_TACCCTGTAGATCCGAATTTGTGA	0.000609	0.000665	820.3333333	441.3333333	0.648530798	0.878063741	no	-5.60000000000001e-05	neg	no
kidney	RNA labelling group	control group (Cre -ve)	1_TTCAAGTAATTCAGGATAGGTTT	0.001776706	0.001724865	583	321	0.943711659	0.980127461	no	5.18410000000002e-05	pos	no
kidney	RNA labelling group	control group (Cre -ve)	Mus musculus (house mouse) mmu-miR-194-5p	0.000752	0.00109274	650.3333333	607	0.008522307	0.293666707	no	-0.00034074	neg	no
kidney	RNA labelling group	control group (Cre -ve)	Mus musculus RIKEN cDNA A330023F24 gene (A330023F24Rik)	0.001383295	0.00171469	510.3333333	304	0.368987018	0.699806666	no	-0.000331395	neg	no
kidney	RNA labelling group	control group (Cre -ve)	18_TGAGATGAAGCACTGTAGCTCA	0.000924	0.001273765	586	457.6666667	0.344807837	0.68153424	no	-0.000349765	neg	no
kidney	RNA labelling group	control group (Cre -ve)	NA_GACTCTTAGCGGTGGATCACTCGGCTCGTGCG	0.001319954	0.001081279	572.6666667	764.6666667	0.288786939	0.65845682	no	0.000238675	pos	no
kidney	RNA labelling group	control group (Cre -ve)	9_ACTAATCCTAGCCCTAGCCCT	0.000718	0.000747	648.6666667	655.3333333	0.973709374	0.994050229	no	-2.90000000000001e-05	neg	no
kidney	RNA labelling group	control group (Cre -ve)	Mus musculus (house mouse) mmu-miR-30b-5p	0.000828	0.000914	501.3333333	396	0.560096513	0.830708726	no	-8.6e-05	neg	no
kidney	RNA labelling group	control group (Cre -ve)	Mus musculus (house mouse) tRNA-Ser	0.001934449	0.001187203	800	1629	0.004716449	0.273761046	no	0.000747246	pos	no
kidney	RNA labelling group	control group (Cre -ve)	Mus musculus (house mouse) predicted gene, 25018	0.000744	0.001166147	957.6666667	5480.666667	0.006542952	0.28379807	no	-0.000422147	neg	no
kidney	RNA labelling group	control group (Cre -ve)	2_CATTATTACTTTTGGTACGCGA	0.000426	0.000427	383.3333333	160.6666667	0.662723087	0.884413781	no	-1.00000000000002e-06	neg	no
kidney	RNA labelling group	control group (Cre -ve)	4_GGTCCATGATGAAACCCATTATCAGTGGACATCTATGGATGAGAAATGCGGATATGGGACTGAGA	0.000713	0.000814	675.3333333	926	0.318532819	0.667125854	no	-0.000101	neg	no
kidney	RNA labelling group	control group (Cre -ve)	10_TTCAAGTAATCCAGGATAGGCTAT	0.001861233	0.000871	490.3333333	254	0.004689086	0.273761046	no	0.000990233	pos	no
kidney	RNA labelling group	control group (Cre -ve)	Mus musculus (house mouse) mmu-miR-101a-3p	0.00088	0.001510778	440.6666667	374.3333333	0.361509967	0.695829604	no	-0.000630778	neg	no
kidney	RNA labelling group	control group (Cre -ve)	18_TTGCTGTGATGACTATCTTAGGACACCTTTGGATTAACCGTGAAATCAAACAAGTGCTGAGCA	0.000712	0.000879	749.3333333	762	0.113644629	0.548704027	no	-0.000167	neg	no
kidney	RNA labelling group	control group (Cre -ve)	Mus musculus (house mouse) mmu-miR-221-3p	0.002162571	0.001553787	521.3333333	445.6666667	0.237473775	0.63021577	no	0.000608784	pos	no
kidney	RNA labelling group	control group (Cre -ve)	15_TCGAGGAGCTCACAGTCTAGTA	0.001133044	0.001301315	532.6666667	580.3333333	0.177174186	0.598739536	no	-0.000168271	neg	no
kidney	RNA labelling group	control group (Cre -ve)	16_AACCCGTAGATCCGATCTTGTGA	0.000637	0.001050635	500.3333333	332.6666667	0.197372425	0.614079472	no	-0.000413635	neg	no
kidney	RNA labelling group	control group (Cre -ve)	1_CTGCATGATGACGAACAAATACTGACTACCTGAAGATCTTATTAGCTCTATCTGATG	0.000906	0.000854	632	699.6666667	0.244461903	0.63172103	no	5.2e-05	pos	no
kidney	RNA labelling group	control group (Cre -ve)	19_TGTAACAGCAACTCCATGTGGAAA	0.000937	0.000838	490.3333333	368.3333333	0.771258171	0.919549092	no	9.9e-05	pos	no
kidney	RNA labelling group	control group (Cre -ve)	Mus musculus (house mouse) mmu-miR-378a-3p	0.00128905	0.001059738	506.6666667	614.3333333	0.63017302	0.872176007	no	0.000229312	pos	no
kidney	RNA labelling group	control group (Cre -ve)	13_ATCACATTGCCAGGGATTACCAC	0.000424	0.000554	518.3333333	404.6666667	0.265272545	0.641017937	no	-0.00013	neg	no
kidney	RNA labelling group	control group (Cre -ve)	10_TGAGGTAGTAGTTTGTGCTGTTT	0.001381502	0.00169978	550	341.3333333	0.33731756	0.677312244	no	-0.000318278	neg	no
kidney	RNA labelling group	control group (Cre -ve)	19_TGCAATGATGTCATCTTACTACTGAAA	0.000939	0.000966	466.3333333	324.3333333	0.619340967	0.866666286	no	-2.7e-05	neg	no
kidney	RNA labelling group	control group (Cre -ve)	19_TTGCAATGATGTCATCTTACTACTGAAA	0.000812	0.000976	448.6666667	280.6666667	0.25041449	0.634633108	no	-0.000164	neg	no
kidney	RNA labelling group	control group (Cre -ve)	Mus musculus (house mouse) mmu-miR-203-3p	0.000368	0.000586	394	373.3333333	0.074658548	0.498107152	no	-0.000218	neg	no
kidney	RNA labelling group	control group (Cre -ve)	11_TCAAATGATGATATCACCTAAAATAGCTGGAATTACCGGCAGATTGGTAGTGGTGAGCCTATGGTTTTCTGAAG	0.000638	0.000695	543	592.6666667	0.431364385	0.744441946	no	-5.7e-05	neg	no
kidney	RNA labelling group	control group (Cre -ve)	MT_ACTAATCCTAGCCCTAGCCCTAC	5e-04	0.000573	578	546.3333333	0.56915681	0.837189958	no	-7.3e-05	neg	no
kidney	RNA labelling group	control group (Cre -ve)	18_CTGCAGTGATGACTATCTTAGGACACCTTTGGATTTACCGTGAAAAGAAGTAACCTCTGAGCAG	0.000748	0.000857	637.3333333	631.3333333	0.216816117	0.622220508	no	-0.000109	neg	no
kidney	RNA labelling group	control group (Cre -ve)	Mus musculus (house mouse) mitochondrially encoded tRNA serine 2	0.002141958	0.001184574	503.6666667	805.6666667	0.059140304	0.479567213	no	0.000957384	pos	no
kidney	RNA labelling group	control group (Cre -ve)	13_AGAGGTAGTAGGTTGCATAGTTA	0.000813	0.000582	542.6666667	420	0.243606799	0.63172103	no	0.000231	pos	no
kidney	RNA labelling group	control group (Cre -ve)	Mus musculus (house mouse) mmu-miR-320-3p	0.000548	0.000868	639	775.3333333	0.152266414	0.590611411	no	-0.00032	neg	no
kidney	RNA labelling group	control group (Cre -ve)	11_AACAGTGATGACCACAACATGCCATCTGAGTTGCTTTGCTGAAATCCAGAGGCTGTTTCTGAGC	0.000731	0.000897	447.6666667	578.3333333	0.055935606	0.474725872	no	-0.000166	neg	no
kidney	RNA labelling group	control group (Cre -ve)	NA_CATTGATCATCGACACTTCGAACGCACTTGCGGCCCCGGGTTCCTCCCGGGGCTACGCCTGTCTGAGCGTCGCT	0.000649	0.000795	524	437.3333333	0.069991954	0.492559398	no	-0.000146	neg	no
kidney	RNA labelling group	control group (Cre -ve)	1_ATACCATGATGATAACATAGTTCAGCAGACTTAACTCTGATGAACAATCATGTCTTTCGCTCCTATCTGATG	0.000893	0.00104069	419.3333333	291	0.067827419	0.492559398	no	-0.00014769	neg	no
kidney	RNA labelling group	control group (Cre -ve)	Mus musculus (house mouse) mmu-miR-93-5p	0.000661	0.00083	443	345.6666667	0.293067093	0.65845682	no	-0.000169	neg	no
kidney	RNA labelling group	control group (Cre -ve)	19_ACTTAATGATGAACAATGTAAATGACAAGCATATGGCTGAGTTGCAATGATGTCATCTTACTACTGAAA	0.000964	0.000898	484.6666667	354.3333333	0.805025772	0.930525704	no	6.6e-05	pos	no
kidney	RNA labelling group	control group (Cre -ve)	9_TGTTGTGATGATGGGCAAAAATGTTCAACTGCTCTGAATGGGCTGAATGAAAGTAGCCTTTCTGAAC	0.000636	0.000804	524.6666667	679.3333333	0.174746716	0.598739536	no	-0.000168	neg	no
kidney	RNA labelling group	control group (Cre -ve)	1_GTAAACATCCTACACTCTCAGCT	0.001381944	0.001183002	444.6666667	376.6666667	0.096845157	0.512959305	no	0.000198942	pos	no
kidney	RNA labelling group	control group (Cre -ve)	NA_ACTGGGCGTGGAGCATCTGG	0.000677	0.000741	449.6666667	1348.666667	0.744572626	0.91003321	no	-6.4e-05	neg	no
kidney	RNA labelling group	control group (Cre -ve)	Mus musculus (house mouse) mmu-miR-145a-5p	0.001908212	0.001140618	514.3333333	392.6666667	0.143249191	0.573450085	no	0.000767594	pos	no
kidney	RNA labelling group	control group (Cre -ve)	15_GAAAATGATGAATTCTGGGGCGCTGATTCATGTGACTTGAAAAAACGCCATCCATTTCCTGACT	0.000857	0.001040024	590.6666667	656.6666667	0.130507073	0.567324563	no	-0.000183024	neg	no
kidney	RNA labelling group	control group (Cre -ve)	Mus musculus (house mouse) mitochondrially encoded tRNA histidine	0.001046748	0.000955	586.6666667	1986.333333	0.980521015	0.994050229	no	9.17479999999999e-05	pos	no
kidney	RNA labelling group	control group (Cre -ve)	4_GTAAACATCCTTGACTGGAAGCT	0.001757657	0.002219984	392.3333333	414	0.693161608	0.892160374	no	-0.000462327	neg	no
kidney	RNA labelling group	control group (Cre -ve)	9_TCGCTGCGATCTATTGAAAGTCAGCCCTCGACACAAGGGTTTGTA	0.000911	0.00085	409	349.6666667	0.667904781	0.884711569	no	6.10000000000001e-05	pos	no
kidney	RNA labelling group	control group (Cre -ve)	NA_CGACTCTTAGCGGTGGATCACTCGGCTCGTGCGTCGATGAAGAACGCAGCTAGCTGCGAGAATTAATGTGAATTGCAGGACA	0.000619	0.000687	433	318.3333333	0.446190102	0.749575669	no	-6.8e-05	neg	no
kidney	RNA labelling group	control group (Cre -ve)	11_CCTAGTGATGACAAGACGACATTGTCAACCAATCCCCCACAAGGGAATGAGGACATGTCCTGCAATTCTGAAT	0.000858	0.000844	459.6666667	498.6666667	0.673844085	0.88860052	no	1.4e-05	pos	no
kidney	RNA labelling group	control group (Cre -ve)	10_TGTACATGATGAAAACAGTCTCCCTCTTCTGAATCTCGCTGAGGAAACTGCACGTCACCCTCCTGAAA	0.00131916	0.001392219	518.6666667	647	0.777315756	0.920697033	no	-7.30590000000001e-05	neg	no
kidney	RNA labelling group	control group (Cre -ve)	18_ACTGGACTTGGAGTCAGAAGGCA	0.000817	0.001454318	489.6666667	391	0.071645003	0.492559398	no	-0.000637318	neg	no
kidney	RNA labelling group	control group (Cre -ve)	MU069435.1_CTGCGATCTATTGAAAGTCAGCCCTCGACACAAGGGTTTGT	0.000533	0.000918	464.3333333	427.6666667	0.019890962	0.387108713	no	-0.000385	neg	no
kidney	RNA labelling group	control group (Cre -ve)	1_TGTAAACATCCTCGACTGGAAGCTTT	0.00857175	0.006373674	314.6666667	209	0.28774322	0.65821912	no	0.002198076	pos	no
kidney	RNA labelling group	control group (Cre -ve)	9_CCTCGCTGCGATCTATTGAAAGTCAGCCCTCGACACAAGGGTTTGT	0.000715	0.00089	514.3333333	531	0.143155639	0.573450085	no	-0.000175	neg	no
kidney	RNA labelling group	control group (Cre -ve)	Mus musculus (house mouse) mmu-miR-196b-5p	0.001165716	0.00137241	339	212.3333333	0.983893959	0.994050229	no	-0.000206694	neg	no
kidney	RNA labelling group	control group (Cre -ve)	4_GGTCGATGATGAGAGCTTTGTTCTGAGCCA	0.000685	0.000939	605	410.6666667	0.037278321	0.413015137	no	-0.000254	neg	no
kidney	RNA labelling group	control group (Cre -ve)	MT_ACTAATCCTAGCCCTAGCCC	0.000539	0.000593	383	440	0.783304466	0.924328498	no	-5.4e-05	neg	no
kidney	RNA labelling group	control group (Cre -ve)	1_ACCGGGGTTCGATTCCCCGACGGGGAGCCA	0.001969936	0.000859	321.6666667	563	0.125996881	0.567148193	no	0.001110936	pos	no
kidney	RNA labelling group	control group (Cre -ve)	17_AGTAATGATGATTTCTGGTGATTCTGAGTGTCTCGCTGACGCCATCACCGCAGCGCGCTGACC	0.000843	0.000927	420.6666667	349	0.519588278	0.798459873	no	-8.4e-05	neg	no
kidney	RNA labelling group	control group (Cre -ve)	19_CTGACCTATGAATTGACAGCCAT	0.003248787	0.006291178	306.3333333	169.6666667	0.26355134	0.641017937	no	-0.003042391	neg	no
kidney	RNA labelling group	control group (Cre -ve)	4_TGTAAACATCCTTGACTGGAAGCTT	0.003305605	0.001712042	321.3333333	322.3333333	0.006803479	0.28379807	no	0.001593563	pos	no
kidney	RNA labelling group	control group (Cre -ve)	2_TACCCTGTAGAACCGAATTTGTGA	0.000603	0.000506	449.3333333	258	0.413078018	0.733001731	no	9.7e-05	pos	no
kidney	RNA labelling group	control group (Cre -ve)	Mus musculus (house mouse) mmu-miR-30e-3p	0.001080809	0.000859	356	259.6666667	0.545223707	0.81846095	no	0.000221809	pos	no
kidney	RNA labelling group	control group (Cre -ve)	Mus musculus (house mouse) mmu-miR-9-5p	0.000918	0.001160081	423.6666667	194.3333333	0.201795117	0.614079472	no	-0.000242081	neg	no
kidney	RNA labelling group	control group (Cre -ve)	18_GAGATGAAGCACTGTAGCTCT	0.001297915	0.001516924	351.6666667	354	0.66778245	0.884711569	no	-0.000219009	neg	no
kidney	RNA labelling group	control group (Cre -ve)	19_TGACCTATGAATTGACAGCCAG	0.000464	0.000626	385.3333333	442.6666667	0.303737422	0.659052896	no	-0.000162	neg	no
kidney	RNA labelling group	control group (Cre -ve)	Mus musculus (mouse) dynamin 3, opposite strand	0.00067	0.000692	390.6666667	450	0.443757693	0.749410279	no	-2.2e-05	neg	no
kidney	RNA labelling group	control group (Cre -ve)	NA_TTCAAGTAATCCAGGATAGGCAA	0.000392	0.000433	334.6666667	185	0.601081992	0.853388014	no	-4.1e-05	neg	no
kidney	RNA labelling group	control group (Cre -ve)	1_AGCCCATGATGGTATGAGAGTAGTGGACAGAAGGGATTTCTGAAAAACACTTTTCTGAGGC	0.000569	0.000807	428	482	0.238635062	0.63021577	no	-0.000238	neg	no
kidney	RNA labelling group	control group (Cre -ve)	NA_AACGGGTAACTGAAGGCATACG	0.000402	0.000483	349.6666667	738.6666667	0.389294228	0.712374271	no	-8.1e-05	neg	no
kidney	RNA labelling group	control group (Cre -ve)	NA_GACTCTTAGCGGTGGATCACTCGGCTCGTGCGTCGATGAAGAACGCAGCTAGCTGCGAGAATTAATGTGAATTGCAGGACACA	0.000713	0.000741	419	272.6666667	0.598223072	0.85305329	no	-2.8e-05	neg	no
kidney	RNA labelling group	control group (Cre -ve)	Mus musculus (house mouse) mmu-miR-532-5p	0.001052435	0.000855	335.6666667	270.6666667	0.413935256	0.733001731	no	0.000197435	pos	no
kidney	RNA labelling group	control group (Cre -ve)	4_GCAGTCCACGGGCATATACACT	0.019455955	0.017165857	265	226	0.425482345	0.738819652	no	0.002290098	pos	no
kidney	RNA labelling group	control group (Cre -ve)	4_GTCGATGATGAGAGCTTTGTTCTGAGC	0.00093	0.000867	421.3333333	281.3333333	0.414927791	0.733077731	no	6.3e-05	pos	no
kidney	RNA labelling group	control group (Cre -ve)	Mus musculus (house mouse) mmu-miR-100-5p	0.000783	0.000988	332	278.3333333	0.637779511	0.873006531	no	-0.000205	neg	no
kidney	RNA labelling group	control group (Cre -ve)	17_CACCCGTAGAACCGACCTTGC	0.000374	0.000921	342.6666667	352.6666667	0.086011748	0.509339098	no	-0.000547	neg	no
kidney	RNA labelling group	control group (Cre -ve)	9_CGCTGCGATCTATTGAAAGTCAGCCCTCGACACAAGGGTTTG	0.000684	0.000702	368.3333333	297	0.896816459	0.966331193	no	-1.8e-05	neg	no
kidney	RNA labelling group	control group (Cre -ve)	NA_TTCAAGTAATCCAGGATAGGCAT	0.001702711	0.001305353	315.3333333	191.3333333	0.357929732	0.692325858	no	0.000397358	pos	no
kidney	RNA labelling group	control group (Cre -ve)	18_TGCTGTGATGACTATCTTAGGACACCTTTGGATTAACCGTGAAATCAAACAAGTGCTGAGCAA	0.001161554	0.000931	462.3333333	488.6666667	0.939697958	0.978804288	no	0.000230554	pos	no
kidney	RNA labelling group	control group (Cre -ve)	NA_TCCCTGTGGTCTAGTGGTTAGGATTCGG	0.006309296	0.004387831	347	180	0.197934973	0.614079472	no	0.001921465	pos	no
kidney	RNA labelling group	control group (Cre -ve)	2_AGCAGCATTGTACAGGGCTATGAT	0.001622329	0.000899	343.6666667	227.6666667	0.029701136	0.413015137	no	0.000723329	pos	no
kidney	RNA labelling group	control group (Cre -ve)	10_CACCATGATGACGGAAATTCTTCACTTTGACCTGATGTCTGTTGAAGAAACTCAGTGTCTGAGA	0.00091	0.000936	383.3333333	482.6666667	0.973460783	0.994050229	no	-2.6e-05	neg	no
kidney	RNA labelling group	control group (Cre -ve)	X_AGCTACATCTGGCTACTGGGTCTCT	0.005906969	0.004862718	336.6666667	298.3333333	0.354952116	0.691663679	no	0.001044251	pos	no
kidney	RNA labelling group	control group (Cre -ve)	Mus musculus tRNA-Gly (CCC) (multiple tRNAs)	0.000891	0.000747	338	114	0.374461716	0.702487074	no	0.000144	pos	no
kidney	RNA labelling group	control group (Cre -ve)	NA_CATTGATCATCGACACTTCGAACGCACTTGCGGCCCCGGGTT	0.000528	0.000453	342	287.3333333	0.188360589	0.606300624	no	7.5e-05	pos	no
kidney	RNA labelling group	control group (Cre -ve)	3_ACATGTGATGAGAAACTGTTTCGGTCCCAGTTGATGGCCACTGATAACATTACATTTTTCTGATG	0.000546	0.000768	330	357.6666667	0.110303735	0.540830329	no	-0.000222	neg	no
kidney	RNA labelling group	control group (Cre -ve)	NA_CGACTCTTAGCGGTGGATCACTCGGCTCGTGCG	0.00126172	0.001107087	290	432.3333333	0.526846936	0.803934105	no	0.000154633	pos	no
kidney	RNA labelling group	control group (Cre -ve)	1_TCAAGTAATTCAGGATAGGTT	0.001551199	0.001651037	236.3333333	188.3333333	0.87223809	0.949553515	no	-9.98379999999999e-05	neg	no
kidney	RNA labelling group	control group (Cre -ve)	Mus musculus (house mouse) mmu-miR-182-5p	0.001013831	0.000853	375.6666667	197.6666667	0.856594299	0.943285951	no	0.000160831	pos	no
kidney	RNA labelling group	control group (Cre -ve)	2_AGTGGTGATGACACTAGAACCACCAAGATCGCTGATG	0.000447	0.000678	328.3333333	231.6666667	0.250744704	0.634633108	no	-0.000231	neg	no
kidney	RNA labelling group	control group (Cre -ve)	5_GCCAATGATGACACCACACTAACTGAGCAGTTAGTAGTTGGTCCTTTGATTGCATGTGATGTAATCATTGTTTCAAGACGGGACTGAAG	7e-04	0.000815	366.3333333	148.3333333	0.2077676	0.614079472	no	-0.000115	neg	no
kidney	RNA labelling group	control group (Cre -ve)	6_TAGCACCATCTGAAATCGGTTAA	0.000396	0.000676	278.3333333	197.6666667	0.119556372	0.562226063	no	-0.00028	neg	no
kidney	RNA labelling group	control group (Cre -ve)	19_TGACCTATGAATTGACAGCCA	0.000356	0.000504	254.3333333	286.3333333	0.462742821	0.756291562	no	-0.000148	neg	no
kidney	RNA labelling group	control group (Cre -ve)	2_GAATCTGACAACAGGAAATAAACCTCCTTATTCACCCCA	0.000822	0.001058725	370.3333333	506.6666667	0.327935194	0.669106349	no	-0.000236725	neg	no
kidney	RNA labelling group	control group (Cre -ve)	17_TGAGGTAGGAGGTTGTATAGTTA	0.00077	0.000903	339.3333333	304.6666667	0.770603371	0.919549092	no	-0.000133	neg	no
kidney	RNA labelling group	control group (Cre -ve)	Mus musculus (house mouse) mmu-let-7j	0.000616	0.000981	311.3333333	234.3333333	0.075138692	0.498107152	no	-0.000365	neg	no
kidney	RNA labelling group	control group (Cre -ve)	1_TGTAAACATCCTACACTCTCAGCTT	0.003348956	0.002405756	304.3333333	217	0.134765307	0.573124705	no	0.0009432	pos	no
kidney	RNA labelling group	control group (Cre -ve)	>ENSMUST00000220485.2|ENSMUSG00000021458.18|OTTMUSG00000030849.3|OTTMUST00000163265.1|Aopep-205|Aopep|493|CDS:1-60|UTR3:61-493|	0.001638683	0.00141509	317.6666667	278	0.646796971	0.878063741	no	0.000223593	pos	no
kidney	RNA labelling group	control group (Cre -ve)	1_TGTAAACATCCTCGACTGGAAGT	0.000172	0.000954	239	158	0.173267497	0.598739536	no	-0.000782	neg	no
kidney	RNA labelling group	control group (Cre -ve)	Mus musculus (house mouse) tRNA-Pro	0.00089	0.001251302	264.3333333	1825.333333	0.904322584	0.967934681	no	-0.000361302	neg	no
kidney	RNA labelling group	control group (Cre -ve)	14_AAAAGCTGGGTTGAGAGGGCGAAT	0.001886995	0.003047775	383.6666667	321	0.266231885	0.641017937	no	-0.00116078	neg	no
kidney	RNA labelling group	control group (Cre -ve)	1_CCTGCATGATGACGAACAAATACTGACTACCTGAAGATCTTATTAGCTCTATCTGATG	0.001161425	0.00112017	297.3333333	351.6666667	0.968609775	0.99294276	no	4.1255e-05	pos	no
kidney	RNA labelling group	control group (Cre -ve)	13_CACGCGGGAGACCGGGGTTCGATTCCCCGACGGGGAGCCA	0.000903	0.000942	221.6666667	315.3333333	0.447797495	0.750648557	no	-3.9e-05	neg	no
kidney	RNA labelling group	control group (Cre -ve)	13_TACATGTGATGAAGCAAATCAGTATGAATAAAATGATACTGTAAACGCTTTCTGATG	0.001013791	0.000663	240.3333333	407	0.054566495	0.474725872	no	0.000350791	pos	no
kidney	RNA labelling group	control group (Cre -ve)	Mus musculus (house mouse) nuclear encoded rRNA 5S 185	0.00108004	0.001121606	497.3333333	2963.666667	0.490151087	0.776993891	no	-4.1566e-05	neg	no
kidney	RNA labelling group	control group (Cre -ve)	>ENSMUST00000042732.6|ENSMUSG00000035764.6|OTTMUSG00000025766.1|OTTMUST00000063466.1|Fbxo45-201|Fbxo45|4179|UTR5:1-347|CDS:348-1208|UTR3:1209-4179|	0.001766946	0.002838402	246.6666667	569	0.016500404	0.36747223	no	-0.001071456	neg	no
kidney	RNA labelling group	control group (Cre -ve)	NA_GACTCTTAGCGGTGGATCACTCGGCTCGTG	0.001202277	0.000922	198.6666667	217.3333333	0.636834765	0.873006531	no	0.000280277	pos	no
kidney	RNA labelling group	control group (Cre -ve)	X_AATGGCGCCACTAGGGTTGTGT	0.000878	0.001342871	346	313.6666667	0.016133603	0.36747223	no	-0.000464871	neg	no
kidney	RNA labelling group	control group (Cre -ve)	>ENSMUST00000052650.4|ENSMUSG00000056648.6|OTTMUSG00000001990.3|OTTMUST00000003995.2|Hoxb8-201|Hoxb8|2635|UTR5:1-1058|CDS:1059-1790|UTR3:1791-2635|	0.000784	0.001146333	298.6666667	196	0.222241607	0.6233622	no	-0.000362333	neg	no
kidney	RNA labelling group	control group (Cre -ve)	14_TAGCAGCACGTAAATATTGGC	0.000176	0.000215	220.3333333	199	0.498180248	0.783801196	no	-3.9e-05	neg	no
kidney	RNA labelling group	control group (Cre -ve)	19_TTAATGATGAACAATGTAAATGACAAGCATATGGCTGAGTTGCAATGATGTCATCTTACTACTGAAA	0.000649	0.000861	301.6666667	226.3333333	0.203405344	0.614079472	no	-0.000212	neg	no
kidney	RNA labelling group	control group (Cre -ve)	9_ACTAATCCTAGCCCTAGCCCTA	0.000702	0.000511	305	304.6666667	0.230194371	0.624717354	no	0.000191	pos	no
kidney	RNA labelling group	control group (Cre -ve)	Mus musculus tRNA-Lys (CTT) (tRNA-Lys-CTT-1 1 to 8, tRNA-Lys-CTT-3 1 to 7)	0.000962	0.001116632	310.3333333	165.3333333	0.650435598	0.878063741	no	-0.000154632	neg	no
kidney	RNA labelling group	control group (Cre -ve)	>ENSMUST00000068792.13|ENSMUSG00000055296.15|OTTMUSG00000007316.1|OTTMUST00000016917.1|Tmem245-201|Tmem245|15981|UTR5:1-26|CDS:27-2657|UTR3:2658-15981|	0.008630519	0.007977749	289.6666667	133.6666667	0.55083602	0.824624338	no	0.00065277	pos	no
kidney	RNA labelling group	control group (Cre -ve)	NA_CTCCCGGGGCTACGCCTGTCTGAGCGTCGCT	0.001131011	0.001406035	288	357	0.284680928	0.653577812	no	-0.000275024	neg	no
kidney	RNA labelling group	control group (Cre -ve)	2_TGCAGATGATGTGACAGAATATTTGCTATCAGATGAGTGGTGATGACACTAGAACCACCAAGATCGCTGATGCA	0.000598	0.000698	270.6666667	176.3333333	0.50146352	0.784710023	no	-1e-04	neg	no
kidney	RNA labelling group	control group (Cre -ve)	8_ATCACATTGCCAGGGATTTCCAT	0.003308823	0.002407989	267.3333333	187.6666667	0.162498298	0.591441183	no	0.000900834	pos	no
kidney	RNA labelling group	control group (Cre -ve)	10_TTGCATGATGACTTGAATTGTCGGATACCCCTTCACCCCGTTCATGGGTGAGAAACAGCTAGTCTGACA	0.000876	0.000935	258	256	0.38106398	0.708655201	no	-5.89999999999999e-05	neg	no
kidney	RNA labelling group	control group (Cre -ve)	Mus musculus (house mouse) nuclear encoded rRNA 5S 136	0.000977	0.001090979	488.3333333	2392	0.448794173	0.750648557	no	-0.000113979	neg	no
kidney	RNA labelling group	control group (Cre -ve)	18_CTGCAGTGATGACTATCTTAGGACACCTTTGGATTTACCGTGAAAAGAAGTAACCTCTGAGCAGC	0.000996	0.000781	327	290	0.334518329	0.672915371	no	0.000215	pos	no
kidney	RNA labelling group	control group (Cre -ve)	9_AACGGAATCCCAAAAGCAGCT	0.001048833	0.001161806	232	253.6666667	0.465782168	0.758319746	no	-0.000112973	neg	no
kidney	RNA labelling group	control group (Cre -ve)	1_AGACCGGGGTTCGATTCCCCGACGGGGAGCCA	0.000516	0.000903	230.3333333	519	0.035834361	0.413015137	no	-0.000387	neg	no
kidney	RNA labelling group	control group (Cre -ve)	2_CATTATTACTTTTGGTACGCGT	0.00287155	0.001115936	171.6666667	70.33333333	0.11920382	0.562226063	no	0.001755614	pos	no
kidney	RNA labelling group	control group (Cre -ve)	4_GTCCATGATGAAACCCATTATCAGTGGACATCTATGGATGAGAAATGCGGATATGGGACTGAGA	0.000694	0.000898	282.6666667	390.3333333	0.143095283	0.573450085	no	-0.000204	neg	no
kidney	RNA labelling group	control group (Cre -ve)	4_GCGGATGATGACACCTGGGTATGCTGCACACTCCCGACTGCGTCGTGGGGAAGCCAACCTTGGAGAGCTGAGC	0.000764	0.000774	322.3333333	335	0.98222529	0.994050229	no	-9.99999999999992e-06	neg	no
kidney	RNA labelling group	control group (Cre -ve)	13_TCACATTGCCAGGGATTACCACT	0.000504	0.001279158	254.6666667	152.3333333	0.230626881	0.624717354	no	-0.000775158	neg	no
kidney	RNA labelling group	control group (Cre -ve)	9_CAACGGAATCCCAAAAGCAGCTGT	0.002243164	0.007180292	247.6666667	152.6666667	0.8881787	0.958102888	no	-0.004937128	neg	no
kidney	RNA labelling group	control group (Cre -ve)	MT_ACTAATCCTAGCCCTAGCCCTACACA	0.000367	0.000824	300.3333333	220.3333333	0.058698708	0.479057196	no	-0.000457	neg	no
kidney	RNA labelling group	control group (Cre -ve)	Mus musculus (mouse) 18S ribosomal RNA	0.00138962	0.00120826	388.6666667	1000.666667	0.564581383	0.834340478	no	0.00018136	pos	no
kidney	RNA labelling group	control group (Cre -ve)	Mus musculus (house mouse) mmu-miR-25-3p	0.001180075	0.001485168	242.3333333	193.6666667	0.444906814	0.749410279	no	-0.000305093	neg	no
kidney	RNA labelling group	control group (Cre -ve)	X_AGCTACATCTGGCTACTGGGTCTC	0.001307574	0.000751	254.6666667	223.3333333	0.104489216	0.530838787	no	0.000556574	pos	no
kidney	RNA labelling group	control group (Cre -ve)	Mus musculus tRNA-Gly (GCC) (tRNA-Gly-GCC-1 1 to 3, tRNA-Gly-GCC-2 1 to 3, tRNA-Gly-GCC-3 1 to 3)	0.001771321	0.000965	190	152.3333333	0.697157822	0.892160374	no	0.000806321	pos	no
kidney	RNA labelling group	control group (Cre -ve)	X_GAGGTAGTAGATTGTATAGTTT	0.002199995	0.002581344	240	169	0.824432183	0.932018447	no	-0.000381349	neg	no
kidney	RNA labelling group	control group (Cre -ve)	13_TGAGGTAGTAGATTGTATAGTTG	0.000607	0.000921	218.3333333	133.3333333	0.155582695	0.590611411	no	-0.000314	neg	no
kidney	RNA labelling group	control group (Cre -ve)	15_TCGAGGAGCTCACAGTCTAGTAA	0.001198947	0.001888342	238.6666667	232.6666667	0.173408505	0.598739536	no	-0.000689395	neg	no
kidney	RNA labelling group	control group (Cre -ve)	Mus musculus (house mouse) RNA, Y3 small cytoplasmic (associated with Ro protein)	0.00123621	0.001412103	416.6666667	922	0.242331631	0.63172103	no	-0.000175893	neg	no
kidney	RNA labelling group	control group (Cre -ve)	11_TCCTAGTGATGACAAGACGACATTGTCAACCAATCCCCCACAAGGGAATGAGGACATGTCCTGCAATTCTGAAT	0.00102705	0.000884	259.6666667	237.6666667	0.459801325	0.754744992	no	0.00014305	pos	no
kidney	RNA labelling group	control group (Cre -ve)	3_GGTCAATGATGTGTTGGCATGTATTATCTGAATTCGCTGATGTGTCATAACACTTTAGCTCTAGAATTACGCTGAGACCT	0.000894	0.000796	341.6666667	375.6666667	0.284249047	0.653577812	no	9.8e-05	pos	no
kidney	RNA labelling group	control group (Cre -ve)	19_ACCCTGATGAACTGAATACCGCCCCAGTCTGATAGCTGTGGAGAAAGGTATTTTCTGAGT	0.000857	0.000696	224.6666667	212.3333333	0.108944692	0.536878413	no	0.000161	pos	no
kidney	RNA labelling group	control group (Cre -ve)	2_ACCCTGTAGAACCGAATTTGTGA	0.000426	0.000262	264	160.6666667	0.168983696	0.598739536	no	0.000164	pos	no
kidney	RNA labelling group	control group (Cre -ve)	15_TAGGTAGTTTCATGTTGTTGGGT	0.001369365	0.001434547	224.3333333	179	0.811113763	0.930525704	no	-6.5182e-05	neg	no
kidney	RNA labelling group	control group (Cre -ve)	2_TTGCAATGATGTCAATCTTTGACTGAAGTGACCTTGAAGTGCAATTACTGAGCTTTTTAACCCTGAGCA	0.000657	0.000785	349.6666667	465	0.021119704	0.391972963	no	-0.000128	neg	no
kidney	RNA labelling group	control group (Cre -ve)	9_CAACGGAATCCCAAAAGCAGC	0.00073	0.000678	222.3333333	190	0.930243568	0.976311511	no	5.2e-05	pos	no
kidney	RNA labelling group	control group (Cre -ve)	Mus musculus tRNA-Asp (GTC) (tRNA-Asp-GTC-1 1 to 13, tRNA-Asp-GTC-2 1 to 14)	0.000662	0.001015524	627.3333333	360.6666667	0.091327002	0.512959305	no	-0.000353524	neg	no
kidney	RNA labelling group	control group (Cre -ve)	14_AAAAGCTGGGTTGAGAGGGCGAA	0.000531	0.00057	295	331.6666667	0.851797146	0.941447478	no	-3.9e-05	neg	no
kidney	RNA labelling group	control group (Cre -ve)	1_TTCAAGTAATTCAGGATAGGTTA	0.000949	0.001736219	189	118.3333333	0.240048499	0.631621281	no	-0.000787219	neg	no
kidney	RNA labelling group	control group (Cre -ve)	MT_ACTAATCCTAGCCCTAGCCCTACACAAATATAATTATACTATTATA	0.000288	0.000296	300.3333333	287.3333333	0.910867993	0.971541325	no	-7.99999999999998e-06	neg	no
kidney	RNA labelling group	control group (Cre -ve)	4_TAATACTGCCTGGTAATGATGAA	0.000582	0.000615	282.3333333	216	0.842928123	0.939006261	no	-3.29999999999999e-05	neg	no
kidney	RNA labelling group	control group (Cre -ve)	8_ACCACAGGGTAGAACCACGGAC	0.000184	0.000276	218.6666667	230	0.590908389	0.848554299	no	-9.2e-05	neg	no
kidney	RNA labelling group	control group (Cre -ve)	3_AACATGTGATGAGAAACTGTTTCGGTCCCAGTTGATGGCCACTGATAACATTACATTTTTCTGATG	0.000569	0.000621	192	171	0.659388043	0.883607918	no	-5.20000000000001e-05	neg	no
kidney	RNA labelling group	control group (Cre -ve)	1_TGTAAACATCCTCGACTGGAAGCTA	0.003172745	0.002325447	164.3333333	132.3333333	0.36249147	0.695829604	no	0.000847298	pos	no
kidney	RNA labelling group	control group (Cre -ve)	NA_CGCGACCTCAGATCAGACGTGGCGACCCGCTGAATTT	0.000723	0.000795	172.3333333	248.3333333	0.611712096	0.860751726	no	-7.2e-05	neg	no
kidney	RNA labelling group	control group (Cre -ve)	13_CGCGGGAGACCGGGGTTCGATTCCCCGACGGGGAGCCA	0.001315301	0.001730582	171	491	0.634078979	0.873006531	no	-0.000415281	neg	no
kidney	RNA labelling group	control group (Cre -ve)	2_TGCAGATGATGTGACAGAATATTTGCTATCAGATGAGTGGTGATGACACTAGAACCACCAAGATCGCTGATGCAC	0.000579	0.000734	268.6666667	159.6666667	0.51258172	0.794385589	no	-0.000155	neg	no
kidney	RNA labelling group	control group (Cre -ve)	9_TGAGGTAGTAGGTTGTATAGTTAA	0.00082	0.000749	273.6666667	186.3333333	0.522395184	0.800158968	no	7.1e-05	pos	no
kidney	RNA labelling group	control group (Cre -ve)	13_GAGGTAGTAGATTGTATAGTTA	0.000477	0.000963	202	155.3333333	0.127966813	0.567148193	no	-0.000486	neg	no
kidney	RNA labelling group	control group (Cre -ve)	Mus musculus (house mouse) mmu-miR-423-3p	0.001173794	0.001721004	228.6666667	231.3333333	0.414305326	0.733001731	no	-0.00054721	neg	no
kidney	RNA labelling group	control group (Cre -ve)	NA_CGCGACCTCAGATCAGACGTGGCGACCCGCTGAA	0.000939	0.000737	160.6666667	162.6666667	0.324607674	0.668311746	no	0.000202	pos	no
kidney	RNA labelling group	control group (Cre -ve)	19_TGACCTATGAATTGACAGCCAGT	0.001666738	0.001570148	211.3333333	148	0.968454143	0.99294276	no	9.65900000000001e-05	pos	no
kidney	RNA labelling group	control group (Cre -ve)	1_TGTAAACATCCTCGACTGGAAGCTAT	0.009978882	0.00237313	159	99.33333333	0.001753029	0.271875451	no	0.007605752	pos	no
kidney	RNA labelling group	control group (Cre -ve)	4_AATACTGCCTGGTAATGATGAC	0.001283901	0.001030765	183.3333333	157.3333333	0.872997053	0.949562573	no	0.000253136	pos	no
kidney	RNA labelling group	control group (Cre -ve)	NA_GAGGTAGTAGGTTGTGTGGTTAT	0.001326214	0.00221258	209	153.3333333	0.274579	0.643226731	no	-0.000886366	neg	no
kidney	RNA labelling group	control group (Cre -ve)	1_GCTATGATGAAGGCTATGTTGGTAGGGACAACTGAGCTTGTTGATGAATACCAACGATTCTGATG	0.001267492	0.000712	224.3333333	253	0.111257277	0.541309443	no	0.000555492	pos	no
kidney	RNA labelling group	control group (Cre -ve)	17_CACCCGTAGAACCGACCTTGCGT	0.002403748	0.000932	216.6666667	143.3333333	0.002906145	0.273761046	no	0.001471748	pos	no
kidney	RNA labelling group	control group (Cre -ve)	17_TGAGGTAGGAGGTTGTATAGTTG	0.001898898	0.000805	246.3333333	239.6666667	0.3839737	0.711166517	no	0.001093898	pos	no
kidney	RNA labelling group	control group (Cre -ve)	4_AATACTGCCTGGTAATGATGA	0.00052	0.000487	210.3333333	225	0.674316369	0.88860052	no	3.29999999999999e-05	pos	no
kidney	RNA labelling group	control group (Cre -ve)	13_CCGGGGTTCGATTCCCCGACGGGGAGCCA	0.000763	0.001274846	188.6666667	658.3333333	0.204235075	0.614079472	no	-0.000511846	neg	no
kidney	RNA labelling group	control group (Cre -ve)	Mus musculus (house mouse) mmu-miR-28a-5p	0.000571	0.001160736	201.3333333	245	0.155100375	0.590611411	no	-0.000589736	neg	no
kidney	RNA labelling group	control group (Cre -ve)	1_TGTAAACATCCTCGACTGGAAGCA	0.001044	0.00196972	185.3333333	128.3333333	0.19914444	0.614079472	no	-0.00092572	neg	no
kidney	RNA labelling group	control group (Cre -ve)	2_TCGTACCGTGAGTAATAATGCGA	0.000511	0.001203101	168	112	0.024955385	0.400929585	no	-0.000692101	neg	no
kidney	RNA labelling group	control group (Cre -ve)	NA_GACTCTTAGCGGTGGATCACTCGGCTCGTGCGTCGATGAAGAACGCAGCTAGCTGCGAGAATTAATGTGAATTGCAGGAC	0.000686	0.000873	215.3333333	161	0.252787241	0.634965069	no	-0.000187	neg	no
kidney	RNA labelling group	control group (Cre -ve)	1_GCCCATGATGGTATGAGAGTAGTGGACAGAAGGGATTTCTGAAAAACACTTTTCTGAGG	0.00092	0.000956	240.3333333	296.3333333	0.813010166	0.930525704	no	-3.6e-05	neg	no
kidney	RNA labelling group	control group (Cre -ve)	9_ATGTTGTGATGATGGGCAAAAATGTTCAACTGCTCTGAATGGGCTGAATGAAAGTAGCCTTTCTGAAC	0.000911	0.000913	186.6666667	204.3333333	0.700456004	0.892160374	no	-1.99999999999994e-06	neg	no
kidney	RNA labelling group	control group (Cre -ve)	Mus musculus (house mouse) mmu-miR-22-5p	0.000589	0.000731	138.6666667	145.3333333	0.485901484	0.772192685	no	-0.000142	neg	no
kidney	RNA labelling group	control group (Cre -ve)	9_TCAAGTAATCCAGGATAGGCTT	0.002524341	0.001024468	173	136	0.005193885	0.273761046	no	0.001499873	pos	no
kidney	RNA labelling group	control group (Cre -ve)	1_ACGCGGGAGACCGGGGTTCGATTCCCCGACGGGGAGCCA	0.001546065	0.000863	150	325	0.719034589	0.898793236	no	0.000683065	pos	no
kidney	RNA labelling group	control group (Cre -ve)	10_ATTCTGTGATGACTTTACCAAATGACTTTCGTTCTTCTGAGTTTGCTGAAGCCACACTCAGGTGCTGAGAG	0.000909	0.00130155	219.6666667	158.3333333	0.070118559	0.492559398	no	-0.00039255	neg	no
kidney	RNA labelling group	control group (Cre -ve)	1_ACAAGTGATGAGTGACAAAGGGACTTAATACTGAACCATGGGGTTGAAATGAAATATGCTGATG	0.000441	0.000586	248	254	0.359618414	0.693471484	no	-0.000145	neg	no
kidney	RNA labelling group	control group (Cre -ve)	Mus musculus (house mouse) tRNA-Thr	0.000868	0.001503457	175	509	0.085897995	0.509339098	no	-0.000635457	neg	no
kidney	RNA labelling group	control group (Cre -ve)	9_CCCTCGCTGCGATCTATTGAAAGTCAGCCCTCGACACAAGGGTTTGT	0.000627	0.000774	228.6666667	334.6666667	0.310684609	0.662593062	no	-0.000147	neg	no
kidney	RNA labelling group	control group (Cre -ve)	Mus musculus (house mouse) mmu-miR-185-5p	0.000913	9e-04	242.6666667	256.6666667	0.454381604	0.753200635	no	1.3e-05	pos	no
kidney	RNA labelling group	control group (Cre -ve)	1_GACCGGGGTTCGATTCCCCGACGGGGAGCCA	0.000709	0.000791	158.6666667	531.6666667	0.555578568	0.828781708	no	-8.2e-05	neg	no
kidney	RNA labelling group	control group (Cre -ve)	Mus musculus (house mouse) mmu-miR-7a-5p	0.000796	0.000881	180.3333333	128.6666667	0.878023185	0.953389983	no	-8.49999999999999e-05	neg	no
kidney	RNA labelling group	control group (Cre -ve)	1_AACATTCAACGCTGTCGGTGAGT	0.00078	0.001545528	222.3333333	225.6666667	0.048014651	0.460140406	no	-0.000765528	neg	no
kidney	RNA labelling group	control group (Cre -ve)	19_CTGACCTATGAATTGACAGCCT	0.00813844	0.005167787	163.3333333	111.3333333	0.49853622	0.783801196	no	0.002970653	pos	no
kidney	RNA labelling group	control group (Cre -ve)	NA_TGAGGTAGTAGATTGTATAGTAA	0.00051	0.000512	198	117	0.919737511	0.972139551	no	-1.99999999999994e-06	neg	no
kidney	RNA labelling group	control group (Cre -ve)	8_TGACTTGATGAAAGTACTTTTGAACCCTTTTCCATCTGATG	0.000869	0.000993	237.6666667	162	0.397349335	0.722516095	no	-0.000124	neg	no
kidney	RNA labelling group	control group (Cre -ve)	NA_TGAGGTAGTAGGTTGTATAGTAA	0.000995	0.000876	255	193.6666667	0.972353153	0.994050229	no	0.000119	pos	no
kidney	RNA labelling group	control group (Cre -ve)	1_TAAACATCCTCGACTGGAAGCT	0.002613722	0.000845	149.6666667	137	0.037707086	0.413015137	no	0.001768722	pos	no
kidney	RNA labelling group	control group (Cre -ve)	5_TCGATCCCCGGCATCTCCACCA	0.004607556	0.004300022	169.3333333	206.3333333	0.96141147	0.989573238	no	0.000307534	pos	no
kidney	RNA labelling group	control group (Cre -ve)	8_ATCACATTGCCAGGGATTTCCAA	0.000421	0.000468	165.6666667	124.3333333	0.648721141	0.878063741	no	-4.7e-05	neg	no
kidney	RNA labelling group	control group (Cre -ve)	1_TTCAAGTAATTCAGGATAGGTA	0.007567859	0.008244272	154.3333333	106	0.796167768	0.930302809	no	-0.000676413000000001	neg	no
kidney	RNA labelling group	control group (Cre -ve)	11_GAAAATGATGATTGGAGCTTGCATGATC	0.000596	0.000978	246.6666667	160	0.056942638	0.474725872	no	-0.000382	neg	no
kidney	RNA labelling group	control group (Cre -ve)	Mus musculus (house mouse) mmu-miR-328-3p	0.001498254	0.00258908	213.3333333	251.3333333	0.022177298	0.391972963	no	-0.001090826	neg	no
kidney	RNA labelling group	control group (Cre -ve)	Mus musculus (house mouse) mmu-miR-9b-3p	0.000909	0.000645	170.6666667	74	0.179052585	0.598739536	no	0.000264	pos	no
kidney	RNA labelling group	control group (Cre -ve)	X_TGAGGTAGTAAGTTGTATTGT	0.001018911	0.000898	163	134.3333333	0.515070814	0.795561147	no	0.000120911	pos	no
kidney	RNA labelling group	control group (Cre -ve)	16_AACCCGTAGATCCGATCTTGTGT	0.000697	0.000948	155.6666667	108.6666667	0.3064988	0.660566451	no	-0.000251	neg	no
kidney	RNA labelling group	control group (Cre -ve)	Mus musculus (house mouse) mmu-miR-222-3p	0.000855	0.000894	178	123.6666667	0.987054997	0.994050229	no	-3.90000000000001e-05	neg	no
kidney	RNA labelling group	control group (Cre -ve)	MT_TTGTAAACCTGAAATGAAGATCTTCTCTTCTCAAGACACCA	0.000568	0.001073118	198.3333333	219.6666667	0.036788591	0.413015137	no	-0.000505118	neg	no
kidney	RNA labelling group	control group (Cre -ve)	Mus musculus (house mouse) tRNA-Leu	0.001288419	0.001657628	446	485.6666667	0.552479703	0.826107357	no	-0.000369209	neg	no
kidney	RNA labelling group	control group (Cre -ve)	2_GAAAGTCAGCCCTCGACACAAGGGTTTGT	0.000648	0.000792	193.6666667	181.6666667	0.704547496	0.89303866	no	-0.000144	neg	no
kidney	RNA labelling group	control group (Cre -ve)	10_GAGTTATGATGTGTAAATCCTATTCCATTGCTGAAATGCAGTGTGGAACATAATGAACTGAAC	0.00100574	0.00089	187	231	0.886436969	0.958102888	no	0.00011574	pos	no
kidney	RNA labelling group	control group (Cre -ve)	5_TTGTGCTTGATCTAACCATGTG	0.000821	0.001517718	152.3333333	96.66666667	0.054847487	0.474725872	no	-0.000696718	neg	no
kidney	RNA labelling group	control group (Cre -ve)	13_GAGGTAGTAGGTTGTATAGTTA	0.000793	0.000769	199.6666667	161.6666667	0.738929542	0.906271247	no	2.39999999999999e-05	pos	no
kidney	RNA labelling group	control group (Cre -ve)	Mus musculus (house mouse) mmu-miR-615-3p	0.001807466	0.00198032	143.3333333	179.3333333	0.66213181	0.884413781	no	-0.000172854	neg	no
kidney	RNA labelling group	control group (Cre -ve)	4_TAATACTGCCTGGTAATGATGT	0.001088407	0.001873276	156.6666667	124.6666667	0.880398198	0.954330523	no	-0.000784869	neg	no
kidney	RNA labelling group	control group (Cre -ve)	MT_ACTAATCCTAGCCCTAGCCCTACAA	0.000818	0.000837	210	140.6666667	0.712979239	0.89743158	no	-1.89999999999999e-05	neg	no
kidney	RNA labelling group	control group (Cre -ve)	>ENSMUST00000048486.13|ENSMUSG00000033860.14|OTTMUSG00000051802.1|OTTMUST00000130533.1|Fgg-201|Fgg|1695|UTR5:1-184|CDS:185-1495|UTR3:1496-1695|	0.001727847	0.002394166	169.3333333	446.3333333	0.326369805	0.669106349	no	-0.000666319	neg	no
kidney	RNA labelling group	control group (Cre -ve)	2_TTGCAATGATGACTTATATATCTGTCAATCCCCTGAGAGATCACTGACGACTCCATGTGTCTGAGCAA	0.000849	0.001081974	233.3333333	259.6666667	0.129868302	0.567324563	no	-0.000232974	neg	no
kidney	RNA labelling group	control group (Cre -ve)	9_CTCGCTGCGATCTATTGAAAGTCAGCCCTCGACACAAGGGTTTGTA	0.000778	0.000794	208.3333333	155.3333333	0.816207297	0.930525704	no	-1.6e-05	neg	no
kidney	RNA labelling group	control group (Cre -ve)	13_TGAGGTAGTAGGTTGTATAGTTAT	0.002669078	0.002150867	192	108.3333333	0.312881032	0.664084741	no	0.000518211	pos	no
kidney	RNA labelling group	control group (Cre -ve)	2_GGAAAGGATGAACGAACTTGGCCTGACCTTCAGAAATGGAGGCAATACAACTGATTTAATGAGCCTGATC	0.000604	0.000627	332.6666667	413.6666667	0.937699143	0.978804288	no	-2.29999999999999e-05	neg	no
kidney	RNA labelling group	control group (Cre -ve)	Mus musculus (house mouse) nuclear encoded rRNA 5S 120	0.000641	0.00111287	361.6666667	2319.666667	0.006903474	0.28379807	no	-0.00047187	neg	no
kidney	RNA labelling group	control group (Cre -ve)	19_TGACCTATGAATTGACAGCCAGA	0.000453	0.000568	197.6666667	149.6666667	0.674076196	0.88860052	no	-0.000115	neg	no
kidney	RNA labelling group	control group (Cre -ve)	3_ATGAGTGATGACAAGATGTTTCGGTCCCAAATGAAGCCTACTGATTACCGTAACATTTATTGCTGACA	0.00099	0.000568	176	186	0.260217907	0.641017937	no	0.000422	pos	no
kidney	RNA labelling group	control group (Cre -ve)	14_AAAAGCTGGGTTGAGAGGGCGAAA	0.000246	0.004579516	201.3333333	156	0.259606647	0.641017937	no	-0.004333516	neg	no
kidney	RNA labelling group	control group (Cre -ve)	4_AATACTGCCTGGTAATGATGACT	0.004992142	0.006647716	157.6666667	125	0.235527027	0.630042284	no	-0.001655574	neg	no
kidney	RNA labelling group	control group (Cre -ve)	Mus musculus (house mouse) mmu-miR-183-5p	0.001099594	0.004426285	195.3333333	102	0.980368355	0.994050229	no	-0.003326691	neg	no
kidney	RNA labelling group	control group (Cre -ve)	4_TCTCGGTGATGAGAACTTTGTCCAGTTCTGCTGCTGATCTCTTAAGTGAGGATGAAGTTATCTGAGG	0.000878	0.001097732	173.6666667	163	0.194033783	0.613063481	no	-0.000219732	neg	no
kidney	RNA labelling group	control group (Cre -ve)	9_AGCGCCGAAGGAGCCTCGGTTGGCCCCGGATAGCCGGGTCCCCGTC	0.000567	0.000788	206.6666667	230	0.600375305	0.853342427	no	-0.000221	neg	no
kidney	RNA labelling group	control group (Cre -ve)	9_AGTCTATGATGATCCTATCCCGAACCTGAATTCCTGTTGAAAAACCATAATTACGGATCTGGCTTCTGAGA	0.00089	0.000916	215	274	0.799781848	0.930525704	no	-2.60000000000001e-05	neg	no
kidney	RNA labelling group	control group (Cre -ve)	NA_ACGGGTAACTGAAGGCATACG	0.000523	0.000776	149.3333333	381.6666667	0.266541846	0.641017937	no	-0.000253	neg	no
kidney	RNA labelling group	control group (Cre -ve)	4_AGCTCGCTCTGAAGGCCTGTTTCCTAGGCT	0.001271163	0.001072142	204.3333333	129.6666667	0.219647382	0.6233622	no	0.000199021	pos	no
kidney	RNA labelling group	control group (Cre -ve)	9_TTCAAGTAATCCAGGATAGGCTAA	0.000316	0.001067477	142.3333333	82.33333333	0.09990056	0.515813094	no	-0.000751477	neg	no
kidney	RNA labelling group	control group (Cre -ve)	17_TCTTAGATCGATGTGGTGCTCCGGAGTTCTCTTCGGGCCAGGGCCTAAGCCGCGCCAG	0.001032004	0.001035215	109.3333333	79	0.428854842	0.742135944	no	-3.21099999999993e-06	neg	no
kidney	RNA labelling group	control group (Cre -ve)	9_TCCCTGAGACCCTAACTTGTGAA	0.000865	0.0021814	197.3333333	169.6666667	0.38648001	0.711974647	no	-0.0013164	neg	no
kidney	RNA labelling group	control group (Cre -ve)	NA_CGGTGCCTGACTGCGTTAGCA	0.001048047	0.000923	181.3333333	372	0.448692177	0.750648557	no	0.000125047	pos	no
kidney	RNA labelling group	control group (Cre -ve)	14_AAAAGCTGGGTTGAGAGGGCGAT	0.00096	0.003476856	205	205.3333333	0.001167781	0.266789681	no	-0.002516856	neg	no
kidney	RNA labelling group	control group (Cre -ve)	8_CTGGAGGATGAAGTAAGGAGTGATCCATCGGCTAAGTGTTTTCCCACTGTGCTGACACTCACATTGCTGACA	0.000745	0.00094	192.3333333	183	0.1943387	0.613063481	no	-0.000195	neg	no
kidney	RNA labelling group	control group (Cre -ve)	MU069435.1_TCCCTCGCTGCGATCTATTGAAAGTCAGCCCTCGACACAAGGGTTTGT	0.001092357	0.001166961	200	335.6666667	0.420478129	0.736892451	no	-7.4604e-05	neg	no
kidney	RNA labelling group	control group (Cre -ve)	13_TGAGGTAGTAGATTGTATAGTTAA	0.000631	0.001570832	187	113.6666667	0.577879174	0.842185663	no	-0.000939832	neg	no
kidney	RNA labelling group	control group (Cre -ve)	1_CGCTAAACCATTCGTAGACGACCTGCTTC	0.000603	0.000913	183.6666667	146.3333333	0.233073202	0.628651601	no	-0.00031	neg	no
kidney	RNA labelling group	control group (Cre -ve)	>ENSMUST00000218022.2|ENSMUSG00000020608.8|OTTMUSG00000065715.1|OTTMUST00000159939.1|Smc6-205|Smc6|5272|UTR5:1-189|CDS:190-465|UTR3:466-5272|	5.9e-05	0.00062	149.3333333	382.3333333	0.128393312	0.567148193	no	-0.000561	neg	no
kidney	RNA labelling group	control group (Cre -ve)	8_GGAATGATGACATTCTCCGGAATCGCTGTACTGACTTGATGAAAGTACTTTTGAACCCTTTTCCATCTGATG	0.000701	0.000873	208	236	0.055143299	0.474725872	no	-0.000172	neg	no
kidney	RNA labelling group	control group (Cre -ve)	2_TGCAGATGATGTGACAGAATATTTGCTATCAGATGAGTGGTGATGACACTAGAACCACCAAGATCGCTGATGCAA	0.000633	0.000552	180	116	0.374164454	0.702487074	no	8.1e-05	pos	no
kidney	RNA labelling group	control group (Cre -ve)	>ENSMUST00000092880.14|ENSMUSG00000019437.18|OTTMUSG00000000096.5|OTTMUST00000000319.2|Tlcd1-201|Tlcd1|2700|UTR5:1-428|CDS:429-1121|UTR3:1122-2700|	0.000687	0.000791	185.6666667	254	0.381497385	0.708655201	no	-0.000104	neg	no
kidney	RNA labelling group	control group (Cre -ve)	9_GAGGTAGTAGTTTGTACAGTTT	0.002132068	0.002072679	139.3333333	108	0.986467969	0.994050229	no	5.9389e-05	pos	no
kidney	RNA labelling group	control group (Cre -ve)	11_GCTGTGATGAGATGACTAAGTAGGAAGTGCCGTCAGAGTCGATAACTGACGATAACTGCTCCTGGCTGACT	0.000663	0.001149359	164	126.6666667	0.006992564	0.28379807	no	-0.000486359	neg	no
kidney	RNA labelling group	control group (Cre -ve)	Mus musculus tRNA-Val (CAC) (tRNA-Val-CAC-1-1, tRNA-Val-CAC-3-1, tRNA-Val-CAC-3-2)	0.001056338	0.000914	102	71	0.45787059	0.75406419	no	0.000142338	pos	no
kidney	RNA labelling group	control group (Cre -ve)	NA_CGACTCTTAGCGGTGGATCACTCGGCTCGTG	0.001335665	0.001370695	117	118.6666667	0.993724559	0.99766791	no	-3.50299999999999e-05	neg	no
kidney	RNA labelling group	control group (Cre -ve)	13_TGAGGTAGTAGGTTGTATAGTTG	0.000927	0.000773	165	153	0.251344812	0.634633108	no	0.000154	pos	no
kidney	RNA labelling group	control group (Cre -ve)	6_CCTGTCTGAGCGTCGCT	0.000818	0.001597074	151.3333333	761.3333333	0.037873325	0.413015137	no	-0.000779074	neg	no
kidney	RNA labelling group	control group (Cre -ve)	MT_ACTAATCCTAGCCCTAGCCCTACACAAATATAATTATACTATTAT	0.000224	0.000388	182.3333333	142	0.125149875	0.567148193	no	-0.000164	neg	no
kidney	RNA labelling group	control group (Cre -ve)	>ENSMUST00000116556.4|ENSMUSG00000024101.16|OTTMUSG00000072513.1|OTTMUST00000175466.1|Washc1-202|Washc1|1831|UTR5:1-92|CDS:93-1520|UTR3:1521-1831|	0.000951	0.001546825	140.3333333	456.3333333	0.649582223	0.878063741	no	-0.000595825	neg	no
kidney	RNA labelling group	control group (Cre -ve)	MU069435.1_TCTGGGTCGGGGTTTCGTACGTAGCAGAGCAGCTCCCTCGCTGCGATCTATTGAAAGTCAGCCCTCGACACAAGGGTTTGT	0.000824	0.001323972	181	161.6666667	0.000983	0.266789681	no	-0.000499972	neg	no
kidney	RNA labelling group	control group (Cre -ve)	X_AGCTACATTGTCTGCTGGGTTTCT	0.000864	0.000861	151	82	0.389694068	0.712374271	no	2.99999999999996e-06	pos	no
kidney	RNA labelling group	control group (Cre -ve)	11_TGGCTTTGCTGAAATCCAGAGGCTGTTTCTGAGC	0.000798	0.000563	149.3333333	77.33333333	0.227025078	0.6233622	no	0.000235	pos	no
kidney	RNA labelling group	control group (Cre -ve)	15_ACAAATGATGAACCTTTTGACGGGCGGACAGAAACTCTGTGCTGAATGTCAAGTTCTGATT	0.000752	0.001088911	160	290.3333333	0.224999962	0.6233622	no	-0.000336911	neg	no
kidney	RNA labelling group	control group (Cre -ve)	19_CTGACCTATGAATTGACAGCCAA	0.000501	0.000624	113	79.33333333	0.934822038	0.978804288	no	-0.000123	neg	no
kidney	RNA labelling group	control group (Cre -ve)	NA_TGAGGTAGTAGGTTGTGTGGTTTTTT	0.003376528	0.003335373	160	120.6666667	0.574828715	0.840002711	no	4.11550000000002e-05	pos	no
kidney	RNA labelling group	control group (Cre -ve)	1_AATACATGATGATCTCACACAACTTGAACTCTCTCACTGATTACTTGATGATAGTAAAAGATCTGATG	0.000794	0.000992	158.6666667	145	0.46342608	0.756430956	no	-0.000198	neg	no
kidney	RNA labelling group	control group (Cre -ve)	10_AGTTATGATGTGTAAATCCTATTCCATTGCTGAAATGCAGTGTGGAACATAATGAACTGAAC	0.000639	0.001044755	156.6666667	199.3333333	0.063257353	0.490209829	no	-0.000405755	neg	no
kidney	RNA labelling group	control group (Cre -ve)	4_AGCTCGCTCTGAAGGCCTGTTTCCTAGGCTA	0.001851267	0.000743	212.3333333	117.3333333	0.248205262	0.634302336	no	0.001108267	pos	no
kidney	RNA labelling group	control group (Cre -ve)	2_AGCAGCATTGTACAGGGCTATGAA	0.000414	0.001053069	132.6666667	112	0.106135156	0.534904274	no	-0.000639069	neg	no
kidney	RNA labelling group	control group (Cre -ve)	10_TCACGCGGGAGACCGGGGTTCAATTCCCCGACGGGGAGCCA	0.002339251	0.001375032	95.66666667	245	0.227878117	0.6233622	no	0.000964219	pos	no
kidney	RNA labelling group	control group (Cre -ve)	3_TAGCAGCACGTAAATATTGGCGA	0.000201	0	105	85.33333333	0.008855386	0.294791142	no	0.000201	pos	no
kidney	RNA labelling group	control group (Cre -ve)	4_GGTCGATGATGAGAGCTTTGTTCTGAGCCAG	0.001563089	0.000746	176	142.6666667	0.343906265	0.680816003	no	0.000817089	pos	no
kidney	RNA labelling group	control group (Cre -ve)	6_ACCATTCGTAGACGACCTGCTTC	0.000613	0.000506	173.3333333	175	0.319410926	0.667354131	no	0.000107	pos	no
kidney	RNA labelling group	control group (Cre -ve)	Mus musculus tRNA-His (GTG) (tRNA-His-GTG-1 1 to 9, tRNA-His-GTG-2 1 to 8)	0.000651	0.000844	251.6666667	103.6666667	0.701197985	0.892160374	no	-0.000193	neg	no
kidney	RNA labelling group	control group (Cre -ve)	15_TCGAGGAGCTCACAGTCTAGTAT	0.002454206	0.00407462	135	105.6666667	0.204837714	0.614079472	no	-0.001620414	neg	no
kidney	RNA labelling group	control group (Cre -ve)	6_TAGGTAGTTTCCTGTTGTTGGGT	0.002304683	0.000832	126	69.66666667	0.007730746	0.287629238	no	0.001472683	pos	no
kidney	RNA labelling group	control group (Cre -ve)	MU069435.1_TGCGATCTATTGAAAGTCAGCCCTCGACACAAGGGTTTGT	0.000505	0.001148588	146	134.3333333	0.176918886	0.598739536	no	-0.000643588	neg	no
kidney	RNA labelling group	control group (Cre -ve)	1_GTAAACATCCTCGACTGGAAGCTT	0.003288746	0.005494487	144.3333333	96.66666667	0.575053239	0.840002711	no	-0.002205741	neg	no
kidney	RNA labelling group	control group (Cre -ve)	1_TGTAAACATCCTCGACTGGAAGCTTTT	0.012410124	0.004818326	106.6666667	56	0.112847049	0.546940676	no	0.007591798	pos	no
kidney	RNA labelling group	control group (Cre -ve)	9_TCGCTGCGATCTATTGAAGGTCAGCCCTCGACACAAGGGTTTGT	0.000694	0.001011586	131.6666667	83	0.065123134	0.49192642	no	-0.000317586	neg	no
kidney	RNA labelling group	control group (Cre -ve)	18_TGCTGTGATGACTATCTTAGGACACCTTTGGATTAACCGTGAAATCAAACAAGTGCTGAGCA	0.000841	0.000888	182.6666667	193	0.772565944	0.919889402	no	-4.70000000000001e-05	neg	no
kidney	RNA labelling group	control group (Cre -ve)	MT_GAATTGATCAGGACATAGGGTTTGATAG	0.000479	0.000253	212	136	0.045950377	0.450734192	no	0.000226	pos	no
kidney	RNA labelling group	control group (Cre -ve)	1_AACATTCAACGCTGTCGGTGA	0.000712	0.00058	156.3333333	178	0.936451223	0.978804288	no	0.000132	pos	no
kidney	RNA labelling group	control group (Cre -ve)	11_ATACCCTGTAGATCCGAATTTGT	0.001136011	0.00069	136.3333333	96.66666667	0.342461761	0.680816003	no	0.000446011	pos	no
kidney	RNA labelling group	control group (Cre -ve)	11_CCCTGTAGATCCGAATTTGTGT	0.000762	0.000913	143.3333333	114.3333333	0.888422678	0.958102888	no	-0.000151	neg	no
kidney	RNA labelling group	control group (Cre -ve)	Mus musculus (house mouse) mmu-miR-455-3p	0.000375	0.000498	104	118.6666667	0.709322558	0.896396639	no	-0.000123	neg	no
kidney	RNA labelling group	control group (Cre -ve)	1_TTACTTGATGATAGTAAAAGATCTGATG	0.000566	0.000572	124	131	0.752564377	0.913002302	no	-6.00000000000004e-06	neg	no
kidney	RNA labelling group	control group (Cre -ve)	10_GCCTGTCTGAGCGTCGCT	0.00116245	0.001700631	178	1010.666667	0.273244611	0.642977042	no	-0.000538181	neg	no
kidney	RNA labelling group	control group (Cre -ve)	10_TTTGCATGATGACTTGAATTGTCGGATACCCCTTCACCCCGTTCATGGGTGAGAAACAGCTAGTCTGACA	0.001675921	0.001126071	130.6666667	112.3333333	0.174458997	0.598739536	no	0.00054985	pos	no
kidney	RNA labelling group	control group (Cre -ve)	Mus musculus predicted gene 13648 (Gm13648)	0.00104726	0.001329254	136.3333333	81.33333333	0.701078735	0.892160374	no	-0.000281994	neg	no
kidney	RNA labelling group	control group (Cre -ve)	NA_CATTGATCATCGACACTTCGAACGCACTTGCGGCCCCGGGTTC	0.000355	0.000669	117	98.66666667	0.160276545	0.591441183	no	-0.000314	neg	no
kidney	RNA labelling group	control group (Cre -ve)	>ENSMUST00000087204.9|ENSMUSG00000056602.14|OTTMUSG00000055493.4|OTTMUST00000137355.1|Fry-201|Fry|10893|UTR5:1-502|CDS:503-9565|UTR3:9566-10893|	0.001320835	0.000988	110.3333333	627.3333333	0.070767083	0.492559398	no	0.000332835	pos	no
kidney	RNA labelling group	control group (Cre -ve)	1_GAGACCGGGGTTCGATTCCCCGACGGGGAGCCA	0.000665	0.00075	129.6666667	321	0.770555807	0.919549092	no	-8.5e-05	neg	no
kidney	RNA labelling group	control group (Cre -ve)	1_GCTTGTTGATGAATACCAACGATTCTGATG	0.000539	0.001185697	128.6666667	92.33333333	0.001984028	0.271875451	no	-0.000646697	neg	no
kidney	RNA labelling group	control group (Cre -ve)	13_ATCACATTGCCAGGGATTACCAT	0.000835	0.000335	140.3333333	100.3333333	0.041757888	0.432610094	no	5e-04	pos	no
kidney	RNA labelling group	control group (Cre -ve)	Mus musculus (house mouse) mmu-miR-155-5p	0.000495	0.00042	120	88.66666667	0.786565455	0.92548943	no	7.5e-05	pos	no
kidney	RNA labelling group	control group (Cre -ve)	Mus musculus (house mouse) mmu-miR-200b-5p	0.000794	0.00083	133	146	0.498782579	0.783801196	no	-3.6e-05	neg	no
kidney	RNA labelling group	control group (Cre -ve)	NA_TGAGGTAGTAGGTTGTGTGGTTAAT	0.004695986	0.002746635	149.6666667	98.66666667	0.249647772	0.634633108	no	0.001949351	pos	no
kidney	RNA labelling group	control group (Cre -ve)	16_GAAATGATGGCAAATCATCTTTCGGGACTGACCTGAAATGAAGAGAATACTCTTGCTGATC	0.000746	0.000925	149.6666667	172.6666667	0.40526818	0.731332736	no	-0.000179	neg	no
kidney	RNA labelling group	control group (Cre -ve)	MT_GATAAGTCGTAACAAGGTAAGCATACTGGAAAGTGTGCTTGGAATAATA	0.000627	0.000597	216.6666667	364.6666667	0.809196411	0.930525704	no	3e-05	pos	no
kidney	RNA labelling group	control group (Cre -ve)	4_GTAAACATCCTTGACTGGAAGC	0.001185135	0.001119912	119.6666667	128	0.480098688	0.766824293	no	6.52229999999999e-05	pos	no
kidney	RNA labelling group	control group (Cre -ve)	11_TCAGTGCATGACAGAACTTGGT	0.001501084	0.003399216	115.6666667	77	0.302586476	0.659052896	no	-0.001898132	neg	no
kidney	RNA labelling group	control group (Cre -ve)	2_TGAATCTGACAACAGGAAATAAACCTCCTTATTCACCA	0.00085	0.001300763	156	164.3333333	0.15498363	0.590611411	no	-0.000450763	neg	no
kidney	RNA labelling group	control group (Cre -ve)	9_CAACGGAATCCCAAAAGCAGCTT	0.0030695	0.0022964	174.3333333	115.3333333	0.662961905	0.884413781	no	0.0007731	pos	no
kidney	RNA labelling group	control group (Cre -ve)	Mus musculus (house mouse) mmu-miR-1839-5p	0.000565	0.000759	121.6666667	92.66666667	0.209204826	0.614417613	no	-0.000194	neg	no
kidney	RNA labelling group	control group (Cre -ve)	Mus musculus (house mouse) mmu-miR-340-5p	0.000417	0.000113	106.3333333	83	0.050058783	0.469069337	no	0.000304	pos	no
kidney	RNA labelling group	control group (Cre -ve)	NA_TGAGGTAGTAGGTTGTGTGGTTATT	0.006768037	0.002554006	133.6666667	86.66666667	0.005080293	0.273761046	no	0.004214031	pos	no
kidney	RNA labelling group	control group (Cre -ve)	1_GCGGGAGACCGGGGTTCGATTCCCCGACGGGGAGCCA	0.000239	0.000447	99.33333333	208.6666667	0.16691532	0.5977228	no	-0.000208	neg	no
kidney	RNA labelling group	control group (Cre -ve)	11_CAACAGTGATGACCACAACATGCCATCTGAGTTGCTTTGCTGAAATCCAGAGGCTGTTTCTGAGC	0.00078	0.001235181	125.6666667	127.6666667	0.067891858	0.492559398	no	-0.000455181	neg	no
kidney	RNA labelling group	control group (Cre -ve)	14_TAGCAGCACGTAAATATTGGCA	0.000408	0	113	74	0.000935	0.266789681	no	0.000408	pos	no
kidney	RNA labelling group	control group (Cre -ve)	2_CTACAATGATGGTAATATTTTTCGTCAACAGAGTTCACCTAGTGAGTGTTGACACCTTGGGTCTGAGT	0.000552	0.000644	161.6666667	120	0.63663079	0.873006531	no	-9.20000000000001e-05	neg	no
kidney	RNA labelling group	control group (Cre -ve)	19_TACGGGGATGATATGAAAACTGAACTCTCTCTTTCTGATGGTTTAGTGGAGAAAACAAAAATTCTCTGAGT	0.000878	0.000869	161.3333333	146	0.811632942	0.930525704	no	9e-06	pos	no
kidney	RNA labelling group	control group (Cre -ve)	Mus musculus (house mouse) mmu-miR-92a-3p	0.001479771	0.00165186	100	61.33333333	0.470939615	0.764747898	no	-0.000172089	neg	no
kidney	RNA labelling group	control group (Cre -ve)	1_CACAATGATGACTTAAGTTTTTGCCGTTTACCCAGCTGAGTGTTTCTTTGAAGAGAGAATCTTAAAAGACTGAGA	0.000718	0.000545	184.3333333	161	0.296956894	0.658672267	no	0.000173	pos	no
kidney	RNA labelling group	control group (Cre -ve)	Mus musculus (house mouse) mmu-miR-501-3p	0.000426	0.000736	141.3333333	128.3333333	0.440227141	0.749410279	no	-0.00031	neg	no
kidney	RNA labelling group	control group (Cre -ve)	2_TGCAGTGATGTGTGAATTTCTTCACCTGAAAATATTGTGAAGAGTAAATCGAGCTTTTTAACCCTGAGT	0.001204393	0.000863	162.6666667	155.3333333	0.104102982	0.530838787	no	0.000341393	pos	no
kidney	RNA labelling group	control group (Cre -ve)	7_TCTACAGTGCACGTGTCTCCAGT	0.000863	0.001065651	105.3333333	76	0.781038457	0.922515077	no	-0.000202651	neg	no
kidney	RNA labelling group	control group (Cre -ve)	9_CAACGGAATCCCAAAAGCAG	0.00183989	0.000224	103.3333333	117	0.052807068	0.474725872	no	0.00161589	pos	no
kidney	RNA labelling group	control group (Cre -ve)	Mus musculus (house mouse) tRNA-Met	0.000786	0.001205059	133.3333333	728.6666667	0.191693758	0.610812604	no	-0.000419059	neg	no
kidney	RNA labelling group	control group (Cre -ve)	NA_TTCAAGTAATTCAGGATAGGTAA	0.00733618	0.006309209	102	58.66666667	0.591640231	0.848554299	no	0.001026971	pos	no
kidney	RNA labelling group	control group (Cre -ve)	18_ACTGGACTTGGAGTCAGAAGGCT	0.003527931	0.001304746	138	120.3333333	0.020573546	0.388440837	no	0.002223185	pos	no
kidney	RNA labelling group	control group (Cre -ve)	2_TCGTACCGTGAGTAATAATGCGT	0.003770178	0.003015333	80.33333333	43.66666667	0.9915055	0.996230705	no	0.000754845	pos	no
kidney	RNA labelling group	control group (Cre -ve)	2_TGGAAAGGATGAACGAACTTGGCCTGACCTTCAGAAATGGAGGCAATACAACTGATTTAATGAGCCTGATC	0.000669	0.000698	175.3333333	207.3333333	0.968043777	0.99294276	no	-2.90000000000001e-05	neg	no
kidney	RNA labelling group	control group (Cre -ve)	4_GTCGATGATGAGAGCTTTGTTCTGAGCCA	0.000762	0.000743	141	94.33333333	0.914686897	0.972139551	no	1.9e-05	pos	no
kidney	RNA labelling group	control group (Cre -ve)	NA_GACTCTTAGCGGTGGATCACTCGGCTCGTGCGTCGATGAAGAACGCAGCTAGCTGCGAGAATTAATGTGAATTGCAGGACAC	0.000773	0.000558	145	109.6666667	0.206482732	0.614079472	no	0.000215	pos	no
kidney	RNA labelling group	control group (Cre -ve)	10_ACGCGGGAGACCGGGGTTCAATTCCCCGACGGGGAGCCA	0.000294	0.000721	87	112	0.158678602	0.591441183	no	-0.000427	neg	no
kidney	RNA labelling group	control group (Cre -ve)	18_ACTGGACTTGGAGTCAGAAGGCAT	0.001342757	0.005308177	159.3333333	101.3333333	0.027687225	0.413015137	no	-0.00396542	neg	no
kidney	RNA labelling group	control group (Cre -ve)	2_TGCCAGTGATGCTTAGGAATTTCTTCACCTGAATCAACTATGTGGTCACACTGTTGTCTGAGGCAA	0.001033774	0.000753	156.6666667	142.6666667	0.089279614	0.511034894	no	0.000280774	pos	no
kidney	RNA labelling group	control group (Cre -ve)	8_CTGGCCCTCTCTGCCCTTCCGTT	0.001931075	0.002255727	116	121	0.612729006	0.861224659	no	-0.000324652	neg	no
kidney	RNA labelling group	control group (Cre -ve)	9_GCACCTGATGAGAATTCTGCTGCTGAGGTTGTGTGATTGCTCAGACTCAAAGTAAACGCCCTGATG	0.000791	0.000998	124.6666667	129.6666667	0.499703852	0.784274657	no	-0.000207	neg	no
kidney	RNA labelling group	control group (Cre -ve)	9_GTCTGATGATGAGCCCATTGCCCTGAGCTCTTGTGATGCTGGCTTCAAAGTAAACGCTCTGAAG	0.00112182	0.001213213	143.6666667	95.66666667	0.559180855	0.830708726	no	-9.13930000000002e-05	neg	no
kidney	RNA labelling group	control group (Cre -ve)	11_TTGTGCTTGATCTAACCATGTGT	0.000968	0.000862	114	50.66666667	0.917498718	0.972139551	no	0.000106	pos	no
kidney	RNA labelling group	control group (Cre -ve)	17_TGAGGTAGGAGGTTGTATAGTTGT	0.002134303	0.001568615	122.6666667	111	0.776338747	0.920697033	no	0.000565688	pos	no
kidney	RNA labelling group	control group (Cre -ve)	Mus musculus (house mouse) mitochondrially encoded tRNA leucine 1	0.000836	0.000763	239.3333333	240.3333333	0.763338652	0.917372791	no	7.3e-05	pos	no
kidney	RNA labelling group	control group (Cre -ve)	Mus musculus (house mouse) mmu-miR-484	0.000915	0.001873837	144	137	0.255546857	0.635101717	no	-0.000958837	neg	no
kidney	RNA labelling group	control group (Cre -ve)	1_GTACATGATGAATAAAATCAAATCACCATCTTTCGGCTGAGCTCCTGATGGATTTGCTTTTTCTGATA	0.001332634	0.001058182	130.6666667	71.33333333	0.658753348	0.883607918	no	0.000274452	pos	no
kidney	RNA labelling group	control group (Cre -ve)	17_CTCTTAGATCGATGTGGTGCTCCGGAGTTCTCTTCGGGCCAGGGCCTAAGCCGCGCCAG	0.00089	0.001125581	92	61.33333333	0.454510022	0.753200635	no	-0.000235581	neg	no
kidney	RNA labelling group	control group (Cre -ve)	NA_TGAGATGAAGCACTGTAGCTCTA	0.00257944	0.001784914	117.6666667	88.33333333	0.811628042	0.930525704	no	0.000794526	pos	no
kidney	RNA labelling group	control group (Cre -ve)	17_CACCCGTAGAACCGACCTTGCGA	0.000626	0.001166862	120.3333333	118	0.282319786	0.651937986	no	-0.000540862	neg	no
kidney	RNA labelling group	control group (Cre -ve)	2_TACAATGATGGTAATATTTTTCGTCAACAGAGTTCACCTAGTGAGTGTTGACACCTTGGGTCTGAGT	0.000843	0.000676	141	109	0.652621253	0.878063741	no	0.000167	pos	no
kidney	RNA labelling group	control group (Cre -ve)	2_TTGCAATGATGTCAATCTTTGACTGAAGTGACCTTGAAGTGCAATTACTGAGCTTTTTAACCCTGAGC	0.00056	0.000761	180	225.3333333	0.083540313	0.509339098	no	-0.000201	neg	no
kidney	RNA labelling group	control group (Cre -ve)	Mus musculus (house mouse) mmu-miR-375-3p	9e-04	0.001449569	130.3333333	102.3333333	0.825186293	0.932018447	no	-0.000549569	neg	no
kidney	RNA labelling group	control group (Cre -ve)	NA_TCGTACCGTGAGTAATAATGCAA	0.000458	0.000928	93.66666667	62.33333333	0.051676123	0.473697793	no	-0.00047	neg	no
kidney	RNA labelling group	control group (Cre -ve)	13_ACATGTGATGAAGCAAATCAGTATGAATAAAATGATACTGTAAACGCTTTCTGATG	0.000723	0.000882	98.66666667	166.6666667	0.744515069	0.91003321	no	-0.000159	neg	no
kidney	RNA labelling group	control group (Cre -ve)	Mus musculus (house mouse) mmu-miR-744-5p	0.00045	0.002398281	147.3333333	176.6666667	0.006004302	0.28379807	no	-0.001948281	neg	no
kidney	RNA labelling group	control group (Cre -ve)	11_CCCTGTAGATCCGAATTTGTGA	0.00063	0.000473	121.6666667	84	0.779430214	0.921475907	no	0.000157	pos	no
kidney	RNA labelling group	control group (Cre -ve)	17_GAGAGTGATGATTTCACAGACTAGAGTCTCTGACG	0.000647	0.000828	124.6666667	94.33333333	0.155490972	0.590611411	no	-0.000181	neg	no
kidney	RNA labelling group	control group (Cre -ve)	Mus musculus (house mouse) mitochondrially encoded tRNA methionine	7e-04	0.000406	206.3333333	324	0.153242935	0.590611411	no	0.000294	pos	no
kidney	RNA labelling group	control group (Cre -ve)	Mus musculus per-hexamer repeat gene 4 (Phxr4)	0.001673923	0.00249072	78.33333333	192	0.700753523	0.892160374	no	-0.000816797	neg	no
kidney	RNA labelling group	control group (Cre -ve)	1_ATGCTATGATGAAGGCTATGTTGGTAGGGACAACTGAGCTTGTTGATGAATACCAACGATTCTGATG	0.001259055	0.001114533	112.3333333	115	0.806647953	0.930525704	no	0.000144522	pos	no
kidney	RNA labelling group	control group (Cre -ve)	10_TTCAAGTAATCCAGGATAGGCTTTT	0.001356302	0.003017275	109.6666667	71	0.12665604	0.567148193	no	-0.001660973	neg	no
kidney	RNA labelling group	control group (Cre -ve)	16_TCCCTGAGACCCTAACTTGTGAAA	0.001908774	0.000932	150	109.6666667	0.002614068	0.273761046	no	0.000976774	pos	no
kidney	RNA labelling group	control group (Cre -ve)	MT_CTAATCCTAGCCCTAGCCCTACAC	0.001495936	0.000322	123	108.3333333	0.341463753	0.680816003	no	0.001173936	pos	no
kidney	RNA labelling group	control group (Cre -ve)	1_AGCCCATGATGGTATGAGAGTAGTGGACAGAAGGGATTTCTGAAAAACACTTTTCTGAGGCT	0.000692	0.000686	124.6666667	99.33333333	0.811244575	0.930525704	no	6.00000000000004e-06	pos	no
kidney	RNA labelling group	control group (Cre -ve)	1_TCGCTGCGATCTATTGAAAGTCAGCCCTCGACACA	0.000616	0.00059	125.3333333	74	0.844845131	0.939006261	no	2.6e-05	pos	no
kidney	RNA labelling group	control group (Cre -ve)	10_GTACATGATGAAAACAGTCTCCCTCTTCTGAAT	0.000777	0.001222714	152	109.6666667	0.036651187	0.413015137	no	-0.000445714	neg	no
kidney	RNA labelling group	control group (Cre -ve)	11_CCACGAGGACGAGACGTAGCG	0.00157679	0.000303	134.3333333	139	0.6843089	0.892160374	no	0.00127379	pos	no
kidney	RNA labelling group	control group (Cre -ve)	6_TAATACTGCCGGGTAATGATGGAA	0.000496	0.000213	118.6666667	73.66666667	0.154767779	0.590611411	no	0.000283	pos	no
kidney	RNA labelling group	control group (Cre -ve)	Mus musculus taurine upregulated gene 1, transcript variant b (Tug1)	0.000846	0.001608602	148.3333333	155.6666667	0.222367352	0.6233622	no	-0.000762602	neg	no
kidney	RNA labelling group	control group (Cre -ve)	NA_CGCGACCTCAGATCAGA	0.001042703	0.001266195	97	426.6666667	0.899146083	0.967022094	no	-0.000223492	neg	no
kidney	RNA labelling group	control group (Cre -ve)	NA_CCTCCCGGGGCTACGCCTGTCTGAGCGTCGCT	0.001603708	0.001077562	116.6666667	179	0.765499364	0.918744493	no	0.000526146	pos	no
kidney	RNA labelling group	control group (Cre -ve)	4_TGTAAACATCCTTGACTGGAAGA	0.000461	0.002917331	82	66	0.623679274	0.868638945	no	-0.002456331	neg	no
kidney	RNA labelling group	control group (Cre -ve)	Mus musculus (house mouse) mmu-miR-128-3p	0.001652232	0.001373701	97	119.6666667	0.691582969	0.892160374	no	0.000278531	pos	no
kidney	RNA labelling group	control group (Cre -ve)	Mus musculus (house mouse) mmu-miR-139-5p	0.001332703	0.000967	113	114.6666667	0.479808945	0.766824293	no	0.000365703	pos	no
kidney	RNA labelling group	control group (Cre -ve)	X_AATGGCGCCACTAGGGTTGTGA	0.000468	0.00097	135.6666667	105.6666667	0.180439326	0.598739536	no	-0.000502	neg	no
kidney	RNA labelling group	control group (Cre -ve)	2_AACATTCAACGCTGTCGGTGAG	0.000749	0.000862	145.6666667	162	0.676285387	0.889294194	no	-0.000113	neg	no
kidney	RNA labelling group	control group (Cre -ve)	Mus musculus (house mouse) mmu-miR-365-3p	0.003099223	0.001546974	124.3333333	101.3333333	0.141793357	0.573450085	no	0.001552249	pos	no
kidney	RNA labelling group	control group (Cre -ve)	1_TAAACATCCTCGACTGGAAGC	0.000844	0.000897	89	75.33333333	0.92704585	0.976002764	no	-5.3e-05	neg	no
kidney	RNA labelling group	control group (Cre -ve)	Mus musculus (house mouse) predicted gene, 24312	0.000974	0.000984	218.3333333	1329.333333	0.650325037	0.878063741	no	-1e-05	neg	no
kidney	RNA labelling group	control group (Cre -ve)	NA_GACTCTTAGCGGTGGATCACTCGGCTCGTGCGTCGA	8e-04	0.001059971	87.66666667	83.33333333	0.544398733	0.81846095	no	-0.000259971	neg	no
kidney	RNA labelling group	control group (Cre -ve)	NA_TGAGATGAAGCACTGTAGCTCTTT	0.004672807	0.003735445	87	48.66666667	0.825039814	0.932018447	no	0.000937362	pos	no
kidney	RNA labelling group	control group (Cre -ve)	9_GAGGTAGTAGTTTGTACAGTTA	0.000339	0.000281	97	78	0.739373485	0.906271247	no	5.8e-05	pos	no
kidney	RNA labelling group	control group (Cre -ve)	11_AATGATGATGAAACTAGAAAAAAAAGGAAGTGCCGTCCGATGCGACAACTGACGACATCCCTAGTTAGCTGACT	0.000645	0.000779	101.6666667	81.33333333	0.265992778	0.641017937	no	-0.000134	neg	no
kidney	RNA labelling group	control group (Cre -ve)	11_ATCAAATGATGATATCACCTAAAATAGCTGGAATTACCGGCAGATTGGTAGTGGTGAGCCTATGGTTTTCTGAAG	0.001202368	0.000823	106	105	0.081764149	0.509249199	no	0.000379368	pos	no
kidney	RNA labelling group	control group (Cre -ve)	1_CCACAATGATGACATCATATTTGCTACTCTTGACAGCTGGGGTGACGATAGCTTTAAACCACCATGATTATAACTGAGG	0.000509	0.000698	119	94.66666667	0.045439021	0.450734192	no	-0.000189	neg	no
kidney	RNA labelling group	control group (Cre -ve)	9_AGTCTATGATGATCCTATCCCGAACCTGAATTCCTGTTGAAAAACCATACTTACGGATCTGGCTTCTGAGA	0.000728	0.00104788	155.6666667	226.6666667	0.180379908	0.598739536	no	-0.00031988	neg	no
kidney	RNA labelling group	control group (Cre -ve)	9_GCTAAACCATTCGTAGACGACCTGCTTC	0.000711	0.000609	94	58.33333333	0.596945682	0.85305329	no	0.000102	pos	no
kidney	RNA labelling group	control group (Cre -ve)	9_TCGCTGCGATCTATTGAAAGTCAGCCCTCGACACAAGGGTTTGTAA	0.000631	0.000808	109.3333333	128.6666667	0.59841396	0.85305329	no	-0.000177	neg	no
kidney	RNA labelling group	control group (Cre -ve)	Mus musculus (house mouse) mmu-miR-146a-5p	0.000346	0.000992	152.6666667	209	0.004296341	0.273761046	no	-0.000646	neg	no
kidney	RNA labelling group	control group (Cre -ve)	NA_ATTGATCATCGACACTTCGAACGCACTTGCGGCCCCGGGTTCCTCCCGGGGCTACGCCTGTCTGAGCGTCGCT	0.000857	0.000652	125.6666667	109.3333333	0.823997812	0.932018447	no	0.000205	pos	no
kidney	RNA labelling group	control group (Cre -ve)	NA_GAATTGATCAGGACATAGGGAAAA	0.000553	0.00033	133.3333333	96	0.981044716	0.994050229	no	0.000223	pos	no
kidney	RNA labelling group	control group (Cre -ve)	1_ACCATGATGATAACATAGTTCAGCAGACTTAACTCTGATGAACAATCATGTCTTTCGCTCCTATCTGATG	0.000756	0.00098	106.6666667	71.33333333	0.289700297	0.65845682	no	-0.000224	neg	no
kidney	RNA labelling group	control group (Cre -ve)	9_TGAGGTAGTAGTTTGTACAGTTAA	0.000642	0.000648	121	82	0.919293195	0.972139551	no	-6.00000000000004e-06	neg	no
kidney	RNA labelling group	control group (Cre -ve)	1_TGTAAACATCCTACACTCTCAGCA	0.001116627	0.00069	103	69	0.200821891	0.614079472	no	0.000426627	pos	no
kidney	RNA labelling group	control group (Cre -ve)	11_GACTGCTGATCCGGGTGATGCGAATCGTAATCTGAGCCGA	0.000389	0.000649	113.6666667	109.3333333	0.062459953	0.490209829	no	-0.00026	neg	no
kidney	RNA labelling group	control group (Cre -ve)	4_TAATACTGCCTGGTAATGATGAAA	0.001507163	0.000711	127	87	0.092764374	0.512959305	no	0.000796163	pos	no
kidney	RNA labelling group	control group (Cre -ve)	18_TGCAGTGATGACTATCTTAGGACACCTTTGGATTTACCGTGAAAAGAAGTAACCTCTGAGCAG	0.000694	0.000894	118.6666667	124	0.181422734	0.598739536	no	-2e-04	neg	no
kidney	RNA labelling group	control group (Cre -ve)	Mus musculus (house mouse) mmu-let-7c-2-3p	0.003036976	0.002043641	84.33333333	30.33333333	0.265750403	0.641017937	no	0.000993335	pos	no
kidney	RNA labelling group	control group (Cre -ve)	19_CTGACCTATGAATTGACAGCCATT	0.00818342	0.005554284	82	35	0.263651626	0.641017937	no	0.002629136	pos	no
kidney	RNA labelling group	control group (Cre -ve)	16_TCAGGCTCAGTCCCCTCCCGATT	0.002277414	0.002626221	94.66666667	77.33333333	0.640913319	0.873658781	no	-0.000348807	neg	no
kidney	RNA labelling group	control group (Cre -ve)	NA_ATTGATCATCGACACTTCGAACGCACTTGCGGCCCCGGGTT	4e-04	0.000407	102.3333333	97	0.584509171	0.846000115	no	-7.00000000000001e-06	neg	no
kidney	RNA labelling group	control group (Cre -ve)	NA_GATGGGGAAGATCGGGCTCGCC	0.000605	0.000477	128.3333333	315	0.986421402	0.994050229	no	0.000128	pos	no
kidney	RNA labelling group	control group (Cre -ve)	14_TAGCAGCACGTAAATATTGG	0.000129	3.37e-05	72.66666667	65.33333333	0.363389939	0.696497382	no	9.53e-05	pos	no
kidney	RNA labelling group	control group (Cre -ve)	8_CTGGCCCTCTCTGCCCTTCCGTTT	0.001949978	0.004835144	115.6666667	74.33333333	0.205612898	0.614079472	no	-0.002885166	neg	no
kidney	RNA labelling group	control group (Cre -ve)	9_TGAGGTAGTAGTTTGTACAGTTG	0.000755	0.000702	114.6666667	80	0.679890176	0.892160374	no	5.3e-05	pos	no
kidney	RNA labelling group	control group (Cre -ve)	NA_CGCCTGTCTGAGCGTCGCT	0.001434531	0.00182008	97.33333333	599.3333333	0.409659583	0.733001731	no	-0.000385549	neg	no
kidney	RNA labelling group	control group (Cre -ve)	NA_TGAGGTAGTAGGTTGTGTGGTAAA	0.001619348	0.001380257	110.3333333	78	0.69174327	0.892160374	no	0.000239091	pos	no
kidney	RNA labelling group	control group (Cre -ve)	NA_TGGTCGCGAAGGCGTGGTTATG	0.000305	0.000804	115	220.6666667	0.012876577	0.36747223	no	-0.000499	neg	no
kidney	RNA labelling group	control group (Cre -ve)	1_TACATGATGATCTCACACAACTTGAACTCTCTCACTGATTACTTGATGATAGTAAAAGATCTGATG	0.000992	0.000931	118.3333333	113.3333333	0.988781403	0.994283367	no	6.10000000000001e-05	pos	no
kidney	RNA labelling group	control group (Cre -ve)	15_TGAAAATGATGAATTCTGGGGCGCTGATTCATGTGACTTGAAAAAACGCCATCCATTTCCTGACT	0.001163451	0.000902	131.3333333	173.3333333	0.088744909	0.510283228	no	0.000261451	pos	no
kidney	RNA labelling group	control group (Cre -ve)	19_TTCTATGATGAATCAAACTAGCTCACTATGACTGCTAATGAAAACACAGGAACACCTGAGA	0.001447356	0.000764	115.3333333	158.6666667	0.192767564	0.612690876	no	0.000683356	pos	no
kidney	RNA labelling group	control group (Cre -ve)	2_TGAACTGATGATATCATTTCTTTCCCCGTCAGATCGACCCTGTTGATCTCAAATACTAATTGCCAGTTTTGTCTGATG	0.00064	0.000854	117	145.3333333	0.195037338	0.613503499	no	-0.000214	neg	no
kidney	RNA labelling group	control group (Cre -ve)	NA_CATTGATCATCGACACTTCGAACGCACTTGCGGCCCCGGGT	0.000909	0.000388	77.33333333	55	0.229141046	0.6233622	no	0.000521	pos	no
kidney	RNA labelling group	control group (Cre -ve)	NA_CCCTGTGGTCTAGTGGTTAGGATTCGGC	0.000716	0.000931	79.33333333	46.33333333	0.587376114	0.848208657	no	-0.000215	neg	no
kidney	RNA labelling group	control group (Cre -ve)	NA_CGCGACCTCAGATCAGACGTGGCGACCCGCTGAATT	0.000483	0.00096	120	233.6666667	0.564014291	0.834340478	no	-0.000477	neg	no
kidney	RNA labelling group	control group (Cre -ve)	NA_GAAATTTCGGTTGGGACA	0.000245	0.000272	56.66666667	113.3333333	0.651860691	0.878063741	no	-2.7e-05	neg	no
kidney	RNA labelling group	control group (Cre -ve)	10_ATTCTGTGATGACTTTACCAAATGACTTTCGTTCTTCTGAGTTTGCTGAAGCCACACTCAGGTGCTGAGA	0.000947	0.000986	111.3333333	106	0.694375319	0.892160374	no	-3.89999999999999e-05	neg	no
kidney	RNA labelling group	control group (Cre -ve)	10_TACATGATGAAAACAGTCTCCCTCTTCTGAATCTCGCTGAGGAAACTGCACGTCACCCTCCTGAAA	0.001296625	0.001355797	126.6666667	147.3333333	0.614819064	0.863203236	no	-5.91719999999999e-05	neg	no
kidney	RNA labelling group	control group (Cre -ve)	14_TAAAGTGCTTATAGTGCAGGTAG	0.020820325	0.013230361	92.33333333	63.33333333	0.152150451	0.590611411	no	0.007589964	pos	no
kidney	RNA labelling group	control group (Cre -ve)	16_CAGCCTGGGCTACACATTTTT	0.006457575	0.001772017	72.66666667	53.66666667	0.017784874	0.3745948	no	0.004685558	pos	no
kidney	RNA labelling group	control group (Cre -ve)	5_TTGTGCTTGATCTAACCATGTGA	0.000607	0.001077402	91.33333333	43.66666667	0.30304714	0.659052896	no	-0.000470402	neg	no
kidney	RNA labelling group	control group (Cre -ve)	Mus musculus (house mouse) mmu-miR-122-5p	0.002662996	0.001600483	50.33333333	967	0.001476307	0.266789681	no	0.001062513	pos	no
kidney	RNA labelling group	control group (Cre -ve)	12_TAATGGTTCGTTTGTAAAAAAAAAAAAAAA	0.000872	0.000753	93	70.33333333	0.904282061	0.967934681	no	0.000119	pos	no
kidney	RNA labelling group	control group (Cre -ve)	13_TGAGGTAGTAGATTGTATAGTTAT	0.001942362	0.001999756	97.33333333	52.66666667	0.785662345	0.92538442	no	-5.73940000000001e-05	neg	no
kidney	RNA labelling group	control group (Cre -ve)	18_ACTGGACTTGGAGTCAGAAGGCAA	0.000962	0.000771	82.33333333	62.33333333	0.348316649	0.685257482	no	0.000191	pos	no
kidney	RNA labelling group	control group (Cre -ve)	2_ATTCATGATGAAATAGATCCTTGACTGAAGCTGATGATGCGTCTGTGTAATTAAGCAGGATTACTCTGAGA	0.000809	0.00081	134.3333333	127	0.532675486	0.80879689	no	-9.99999999999916e-07	neg	no
kidney	RNA labelling group	control group (Cre -ve)	9_TGAGGTAGTAGTTTGTACAGTTAT	0.001147038	0.001253024	96.33333333	46.66666667	0.916409945	0.972139551	no	-0.000105986	neg	no
kidney	RNA labelling group	control group (Cre -ve)	10_TCAAGTAATCCAGGATAGGCTA	0.000365	0.000984	85	74.33333333	0.300646251	0.658672267	no	-0.000619	neg	no
kidney	RNA labelling group	control group (Cre -ve)	13_CTGCCCTGGCCCGAGGGACCGACT	0.002685062	0.005669643	126.3333333	84	0.476003995	0.765991814	no	-0.002984581	neg	no
kidney	RNA labelling group	control group (Cre -ve)	6_CCAGCCTGGGCTACACATTTTT	0.009855762	0.003463307	78.33333333	58.33333333	0.012774011	0.36747223	no	0.006392455	pos	no
kidney	RNA labelling group	control group (Cre -ve)	11_AATTTCGGTTGGGAAAAAAAAAAAAAAAA	0.001173346	0.00075	80.33333333	74	0.306938565	0.660566451	no	0.000423346	pos	no
kidney	RNA labelling group	control group (Cre -ve)	9_GTCTATGATGATCCTATCCCGAACCTGAATTCCTGTTGAAAAACCATAATTACGGATCTGGCTTCTGAGA	0.000938	0.000771	125.3333333	136	0.109073322	0.536878413	no	0.000167	pos	no
kidney	RNA labelling group	control group (Cre -ve)	X_GAGGTAGTAAGTTGTATTGTT	0.000318	0.001039336	76	68.33333333	0.02284799	0.391972963	no	-0.000721336	neg	no
kidney	RNA labelling group	control group (Cre -ve)	11_GAGCAATGATGACCCCAACATGCCATCTGAGTGGCTTTGCTGAAATCCAGAGGCTGTTTCTGAGCTG	0.000691	0.000959	121.3333333	121	0.073260513	0.497665463	no	-0.000268	neg	no
kidney	RNA labelling group	control group (Cre -ve)	13_TGTCACGCGGGAGACCGGGGTTCGATTCCCCGACGGGGAGCCA	0.000744	0.001241723	75.33333333	114	0.39901412	0.724179142	no	-0.000497723	neg	no
kidney	RNA labelling group	control group (Cre -ve)	17_TCCCTGAGACCCTTTAACCTGTGAT	0.001052035	0.002198626	73.66666667	59	0.394916964	0.719841441	no	-0.001146591	neg	no
kidney	RNA labelling group	control group (Cre -ve)	18_GATTCCTGGAAATACTGTTCTT	0.00101809	0.001314031	86.33333333	60	0.691089627	0.892160374	no	-0.000295941	neg	no
kidney	RNA labelling group	control group (Cre -ve)	MT_GAATTGATCAGGACATAGGGTTTGATAGTTAA	0.001502499	0.000581	139.3333333	72.33333333	0.421047667	0.736892451	no	0.000921499	pos	no
kidney	RNA labelling group	control group (Cre -ve)	NA_AATTTCGGTTGGGAAAAAAAAAAAAAAA	0.00200468	0.001144115	83.33333333	63.66666667	0.181541971	0.598739536	no	0.000860565	pos	no
kidney	RNA labelling group	control group (Cre -ve)	NA_CGACTCTTAGCGGTGGATCACTCGGCTCGTGCGTCGATGAAGAACGCAGCTAGCTGCGAGAATTAATGTGAATTGCAGGACACA	0.000738	0.000745	110.3333333	94.66666667	0.273455849	0.642977042	no	-6.99999999999995e-06	neg	no
kidney	RNA labelling group	control group (Cre -ve)	NA_TTCCTCCCGGGGCTACGCCTGTCTGAGCGTCGCT	0.002482668	0.002039012	130.3333333	228.6666667	0.970834407	0.994050229	no	0.000443656	pos	no
kidney	RNA labelling group	control group (Cre -ve)	15_GAATTGATCAGGACATAGGGA	0.000161	0.000301	114	167.6666667	0.537587278	0.81442863	no	-0.00014	neg	no
kidney	RNA labelling group	control group (Cre -ve)	MT_GAATTGATCAGGACATAGGGTTTGAAA	0.000417	0.000392	160.6666667	114.6666667	0.948644349	0.982829731	no	2.5e-05	pos	no
kidney	RNA labelling group	control group (Cre -ve)	NA_ACCCCGTCCGTGCCTCCA	0.001155073	0.001321769	78.33333333	268	0.473105071	0.765991814	no	-0.000166696	neg	no
kidney	RNA labelling group	control group (Cre -ve)	8_GCTGGAGGATGAAGTAAGGAGTGATCCATCGGCTAAGTGTTTTCCCACTGTGCTGACACTCACATTGCTGACAGTG	0.000881	0.000638	119.3333333	48.66666667	0.180779287	0.598739536	no	0.000243	pos	no
kidney	RNA labelling group	control group (Cre -ve)	Mus musculus (house mouse) mmu-miR-15b-5p	0.00087	0.000684	88	75	0.930776034	0.976311511	no	0.000186	pos	no
kidney	RNA labelling group	control group (Cre -ve)	NA_GAATTGATCAGGACATAGGGAAAAAA	0.000237	0.000494	101.6666667	73.66666667	0.380197369	0.708655201	no	-0.000257	neg	no
kidney	RNA labelling group	control group (Cre -ve)	X_TGAGGTAGTAAGTTGTATTGTTT	0.003428105	0.000826	79.33333333	66	0.041379007	0.43259871	no	0.002602105	pos	no
kidney	RNA labelling group	control group (Cre -ve)	12_TAATGGTTCGTTTGTAAAAAAAAAAAAAA	0.000631	0.001545301	78.33333333	67	0.031454873	0.413015137	no	-0.000914301	neg	no
kidney	RNA labelling group	control group (Cre -ve)	Mus musculus (house mouse) mmu-miR-145a-3p	0.001134334	0.000693	99.33333333	66.66666667	0.088178073	0.509339098	no	0.000441334	pos	no
kidney	RNA labelling group	control group (Cre -ve)	Mus musculus (house mouse) nuclear encoded rRNA 5S 194	0.00064	0.00108031	203.6666667	1543	0.023549364	0.391972963	no	-0.00044031	neg	no
kidney	RNA labelling group	control group (Cre -ve)	NA_TACGCCTGTCTGAGCGTCGCT	0.001356585	0.001703543	97.66666667	297	0.290642268	0.65845682	no	-0.000346958	neg	no
kidney	RNA labelling group	control group (Cre -ve)	1_GCACAATGATGACTTAAGTTTTTGCCGTTTACCCAGCTGAGTGTTTCTTTGAAGAGAGAATCTTAAAAGACTGAGA	0.000552	0.000604	128	112	0.791351767	0.926907394	no	-5.20000000000001e-05	neg	no
kidney	RNA labelling group	control group (Cre -ve)	4_AATACTGCCTGGTAATGATGACA	0.001093388	0.00085	92	69.66666667	0.364987726	0.696501857	no	0.000243388	pos	no
kidney	RNA labelling group	control group (Cre -ve)	4_TAATACTGCCTGGTAATGATGAT	0.000357	0.00039	95	68.66666667	0.574902027	0.840002711	no	-3.3e-05	neg	no
kidney	RNA labelling group	control group (Cre -ve)	7_GTCCATGATGAGCAACACTCACCATCTTTCGTTTGAGTCTCACGACTGTGAGATCAACCCATGCACCGCTCTGAGA	0.001260678	0.001324118	111.3333333	121.3333333	0.300846927	0.658672267	no	-6.34399999999999e-05	neg	no
kidney	RNA labelling group	control group (Cre -ve)	Mus musculus (house mouse) nuclear encoded rRNA 5S 2	0.000444	0.001045355	186.3333333	1822.333333	0.000514	0.266789681	no	-0.000601355	neg	no
kidney	RNA labelling group	control group (Cre -ve)	NA_TCGAGATCCCGGTGCCTAATG	0.000589	0.000736	95	190	0.351804942	0.689974033	no	-0.000147	neg	no
kidney	RNA labelling group	control group (Cre -ve)	19_AGCAGCATTGTACAGGGCTATCT	0.000723	0.000169	70.33333333	64.66666667	0.046243482	0.450734192	no	0.000554	pos	no
kidney	RNA labelling group	control group (Cre -ve)	19_TGAGAACTGAATTCCATAGGCTGT	0.00071	0.000607	162.3333333	43	0.950481786	0.983641128	no	0.000103	pos	no
kidney	RNA labelling group	control group (Cre -ve)	4_TGGCAGTGTCTTAGCTGGTTGTT	0.001847469	0.000675	89.66666667	56	0.235550151	0.630042284	no	0.001172469	pos	no
kidney	RNA labelling group	control group (Cre -ve)	NA_AATTTCGGTTGGGAAAAAAAAAAAAAA	0.000648	0.000586	86	56	0.826881657	0.932268534	no	6.2e-05	pos	no
kidney	RNA labelling group	control group (Cre -ve)	1_TCCTTCATTCCACCGGAGTCTGT	0.000713	0.000622	98.66666667	46.33333333	0.816409966	0.930525704	no	9.09999999999999e-05	pos	no
kidney	RNA labelling group	control group (Cre -ve)	11_CGGCGATGATGACACTCCATACATAGCACGCGTTAGACTGCTGATCCGGGTGATGCGAATCGTAATCTGAGCCGA	0.00061	0.000837	126.3333333	200.3333333	0.087321254	0.509339098	no	-0.000227	neg	no
kidney	RNA labelling group	control group (Cre -ve)	2_TGGAATGTAAAGAAGTATGTAT	0.0034909	0.002046657	73.66666667	59	0.254783839	0.634965069	no	0.001444243	pos	no
kidney	RNA labelling group	control group (Cre -ve)	4_TGTAAACATCCTACACTCTCAGCTA	0.001308325	0.002586945	77	50	0.869113496	0.947916242	no	-0.00127862	neg	no
kidney	RNA labelling group	control group (Cre -ve)	Mus musculus (house mouse) mmu-miR-218-5p	0.000964	0.001117371	82	44	0.169225538	0.598739536	no	-0.000153371	neg	no
kidney	RNA labelling group	control group (Cre -ve)	NA_ACTCTTAGCGGTGGATCACTCGGCTCGTGCGTCGATGAAGAACGCAGCTAGCTGCGAGAATTAATGTGAATTGCAGGACA	0.000519	0.000915	92.33333333	73.33333333	0.085746071	0.509339098	no	-0.000396	neg	no
kidney	RNA labelling group	control group (Cre -ve)	NA_CGCGACCTCAGATCAGACGTGGCGACCCGCTGA	0.00085	0.000612	175.3333333	359.6666667	0.093474817	0.512959305	no	0.000238	pos	no
kidney	RNA labelling group	control group (Cre -ve)	NA_TGAGGTAGTAGGTTGTATGGAA	0.000616	0.001079985	119	87.66666667	0.025434655	0.402185479	no	-0.000463985	neg	no
kidney	RNA labelling group	control group (Cre -ve)	NA_TGAGGTAGTAGGTTGTGTGGTAAT	0.005143343	0.001799876	87	64	0.092097358	0.512959305	no	0.003343467	pos	no
kidney	RNA labelling group	control group (Cre -ve)	7_AAGGTAGATAGAACAGGTCTTGT	0.00101559	0.00291328	90.33333333	50.66666667	0.038910356	0.420697438	no	-0.00189769	neg	no
kidney	RNA labelling group	control group (Cre -ve)	MT_CTAATCCTAGCCCTAGCCCTACA	0.000296	0.000811	86	71.66666667	0.095071424	0.512959305	no	-0.000515	neg	no
kidney	RNA labelling group	control group (Cre -ve)	MT_GAATTGATCAGGACATAGGGT	0.000534	0.000247	85.33333333	87	0.209824829	0.614417613	no	0.000287	pos	no
kidney	RNA labelling group	control group (Cre -ve)	Mus musculus RIKEN cDNA C430049B03 gene (C430049B03Rik)	0.000518	0.001619535	103	93.66666667	0.127420583	0.567148193	no	-0.001101535	neg	no
kidney	RNA labelling group	control group (Cre -ve)	Mus musculus tRNA-Asp (GTC) (tRNA-Asp-GTC-1-1, tRNA-Asp-GTC-2-1)	0.000249	0.000629	234.6666667	115.3333333	0.087891073	0.509339098	no	-0.00038	neg	no
kidney	RNA labelling group	control group (Cre -ve)	15_CACAAATGATGAACCTTTTGACGGGCGGACAGAAACTCTGTGCTGAATGTCAAGTTCTGATT	0.001017116	0.001201615	85.66666667	101.6666667	0.750154463	0.913002302	no	-0.000184499	neg	no
kidney	RNA labelling group	control group (Cre -ve)	18_CTGGACTTGGAGTCAGAAGGC	0.000911	0.000563	104.3333333	131.3333333	0.409343312	0.733001731	no	0.000348	pos	no
kidney	RNA labelling group	control group (Cre -ve)	2_GTGCAGTGATGTGTGAATTTCTTCACCTGAAAATATTGTGAAGAGTAAATCGAGCTTTTTAACCCTGAGT	0.000634	0.001106257	109.3333333	109.3333333	0.070249126	0.492559398	no	-0.000472257	neg	no
kidney	RNA labelling group	control group (Cre -ve)	4_GGTCCATGATGAAACCCATTATCAGTGGACATCTATGGATGAGAAATGCGGATATGGGACTGAGACCA	0.001406969	0.001399197	93.33333333	156.6666667	0.697808211	0.892160374	no	7.77200000000007e-06	pos	no
kidney	RNA labelling group	control group (Cre -ve)	5_GTTCGATCCCCGGCATCTCCACCA	0.004391252	0.004355999	60.33333333	131.6666667	0.9822174	0.994050229	no	3.52529999999998e-05	pos	no
kidney	RNA labelling group	control group (Cre -ve)	9_AACGGAATCCCAAAAGCAGCTG	0.000856	0.000659	87.33333333	95.66666667	0.718187388	0.898622201	no	0.000197	pos	no
kidney	RNA labelling group	control group (Cre -ve)	13_AGAGGTAGTAGGTTGCATAGTTTT	0.005912159	0.002291578	105.6666667	54	0.034863971	0.413015137	no	0.003620581	pos	no
kidney	RNA labelling group	control group (Cre -ve)	4_GGTCGATGATGAGAGCTTTGTTCTGAGCC	0.000688	0.000657	160.6666667	86.66666667	0.842954285	0.939006261	no	3.1e-05	pos	no
kidney	RNA labelling group	control group (Cre -ve)	11_AATTTCGGTTGGGAAAAAAAAAAAAAAAAA	0.001015235	0.000955	74.33333333	68.66666667	0.699366759	0.892160374	no	6.0235e-05	pos	no
kidney	RNA labelling group	control group (Cre -ve)	13_TGAGGTAGGAGGTTGTATAGTTTT	0.002972218	0.002692169	107	83.66666667	0.411467975	0.733001731	no	0.000280049	pos	no
kidney	RNA labelling group	control group (Cre -ve)	17_ATCGATGTGGTGCTCCGGAGTTCTCTTCGGGCCAGGGCCTAAGCCG	0.00048	0.001134956	61	40.66666667	0.01513584	0.36747223	no	-0.000654956	neg	no
kidney	RNA labelling group	control group (Cre -ve)	5_TGCCAATGATGACACCACACTAACTGAGCAGTTAGTAGTTGGTCCTTTGATTGCATGTGATGTAATCATTGTTTCAAGACGGGACTGAAG	0.000937	0.000618	83.66666667	29.33333333	0.02781099	0.413015137	no	0.000319	pos	no
kidney	RNA labelling group	control group (Cre -ve)	9_AACCCGTAGATCCGAACTTGTGA	0.000518	0.000437	87.66666667	55.33333333	0.75613282	0.91470242	no	8.1e-05	pos	no
kidney	RNA labelling group	control group (Cre -ve)	9_GGTTATGATGAAATTCCACTTCATGGTCCGTGTTTCTGAAATAACATGATATTGTGGAAGTTCTGAGT	0.000806	0.000859	90	99	0.756346824	0.91470242	no	-5.3e-05	neg	no
kidney	RNA labelling group	control group (Cre -ve)	NA_GAATTGATCAGGACATAGGGAAAAA	0.000413	3e-04	109.3333333	83.66666667	0.94058133	0.978804288	no	0.000113	pos	no
kidney	RNA labelling group	control group (Cre -ve)	NA_TAATGGTTCGTTTGTAAAAAAAAAAAAAAAA	0.000836	0.001729798	93.33333333	78.33333333	0.005060378	0.273761046	no	-0.000893798	neg	no
kidney	RNA labelling group	control group (Cre -ve)	11_TGCATATGATGGAAAAAATCTGAAGTCTCCTGAGACCTGTGATGTCTTCAAAGGAACCACTGATG	0.000741	0.001281779	86	83.66666667	0.096320779	0.512959305	no	-0.000540779	neg	no
kidney	RNA labelling group	control group (Cre -ve)	2_CGTACCGTGAGTAATAATGCGA	0.000508	0.000717	75.66666667	70	0.698092176	0.892160374	no	-0.000209	neg	no
kidney	RNA labelling group	control group (Cre -ve)	9_CGCTGCGATCTATTGAAAGTCAGCCCTCGACACAAGGGTTTGTA	0.000615	0.000901	77.33333333	55.33333333	0.148318759	0.587916055	no	-0.000286	neg	no
kidney	RNA labelling group	control group (Cre -ve)	1_TAACTCTGATGAACAATCATGTCTTTCGCTCCTATCTGATG	0.001783284	0.001294615	75.33333333	70	0.738245385	0.906271247	no	0.000488669	pos	no
kidney	RNA labelling group	control group (Cre -ve)	19_CTACGGGGATGATATGAAAACTGAACTCTCTCTTTCTGATGGTTTAGTGGAGAAAACAAAAATTCTCTGAGTAG	0.001216737	0.001402704	85.66666667	73	0.61569404	0.863473348	no	-0.000185967	neg	no
kidney	RNA labelling group	control group (Cre -ve)	Mus musculus (house mouse) mmu-miR-181d-5p	0.000569	0.001168123	113	106.3333333	0.167603694	0.5977228	no	-0.000599123	neg	no
kidney	RNA labelling group	control group (Cre -ve)	NA_ACATTGATCATCGACACTTCGAACGCACTTGCGGCCCCGGGTTCCTCCCGGGGCTACGCCTGTCTGAGCGTCGCT	0.000665	0.000709	108.3333333	83.66666667	0.357040619	0.691663679	no	-4.4e-05	neg	no
kidney	RNA labelling group	control group (Cre -ve)	NA_TAATGGTTCGTTTGTAAAAAAAAAAAAAAAAA	0.000567	0.001037068	88.33333333	78.33333333	0.071373442	0.492559398	no	-0.000470068	neg	no
kidney	RNA labelling group	control group (Cre -ve)	NA_TCCCTGTGGTCTAGTGGTTAGGATTCG	0.003037514	0.003251046	96.33333333	54.33333333	0.67506261	0.888609991	no	-0.000213532	neg	no
kidney	RNA labelling group	control group (Cre -ve)	NA_TGAGGTAGTAGTTTGTGCTGTAA	0.000487	0.000603	82.66666667	42	0.266203131	0.641017937	no	-0.000116	neg	no
kidney	RNA labelling group	control group (Cre -ve)	>ENSMUST00000228239.2|ENSMUSG00000096099.3|OTTMUSG00000000539.3|OTTMUST00000169987.1|Vmn1r220-205|Vmn1r220|7849|UTR5:1-1838|CDS:1839-2735|UTR3:2736-7849|	0.000445	0.000273	52	94.66666667	0.701738792	0.892160374	no	0.000172	pos	no
kidney	RNA labelling group	control group (Cre -ve)	16_GTGAAATGATGGCAAATCATCTTTCGGGACTGACCTGAAATGAAGAGAATACTCTTGCTGATCA	0.000687	0.000949	97	128.3333333	0.449202338	0.750648557	no	-0.000262	neg	no
kidney	RNA labelling group	control group (Cre -ve)	4_TAACACTGTCTGGTAACGATGTTT	0.002606593	0.00235712	76	70.33333333	0.690482949	0.892160374	no	0.000249473	pos	no
kidney	RNA labelling group	control group (Cre -ve)	9_CCAGGCGGCCCGGGTTCGACTCCCGGTGTGGGAACCA	0.001673221	0.002251683	58.66666667	92.33333333	0.767388584	0.919267575	no	-0.000578462	neg	no
kidney	RNA labelling group	control group (Cre -ve)	10_GAGTTATGATGTGTAAATCCTATTCCATTGCTGAAATGCAGTGTGGAACATAATGAACTGAACTCT	0.000987	0.00078	91.66666667	118.3333333	0.19544815	0.613503499	no	0.000207	pos	no
kidney	RNA labelling group	control group (Cre -ve)	15_TCAGTGCATCACAGAACTTTGTT	0.000398	0.001241347	62.66666667	48	0.138323071	0.573124705	no	-0.000843347	neg	no
kidney	RNA labelling group	control group (Cre -ve)	17_TGAGGTAGGAGGTTGTATAGTTAT	0.001304528	0.002593767	80.33333333	51	0.529154953	0.80454449	no	-0.001289239	neg	no
kidney	RNA labelling group	control group (Cre -ve)	2_CCCTGTAGAACCGAATTTGTGT	0.001094394	0.000766	77	51.66666667	0.38851263	0.712273155	no	0.000328394	pos	no
kidney	RNA labelling group	control group (Cre -ve)	X_TGAGGTAGTAGATTGTATAGTTTT	0.00498345	0.004287784	68.33333333	38.33333333	0.760231417	0.915753719	no	0.000695666	pos	no
kidney	RNA labelling group	control group (Cre -ve)	16_CTGAAATGAAGAGAATACTCTTGCTGATC	0.001064663	0.001545664	66	44.66666667	0.600132726	0.853342427	no	-0.000481001	neg	no
kidney	RNA labelling group	control group (Cre -ve)	Mus musculus (house mouse) tRNA-His	0.001327727	0.002080773	172.6666667	123	0.301479243	0.658672267	no	-0.000753046	neg	no
kidney	RNA labelling group	control group (Cre -ve)	NA_AAATAACGCCGGAACATTAGTG	0.000131	0.001135146	69	119	0.340820573	0.680816003	no	-0.001004146	neg	no
kidney	RNA labelling group	control group (Cre -ve)	11_TAGCAGCACAGAAATATTGGCA	0.000281	8.3e-05	81.66666667	37.33333333	0.455910553	0.753891307	no	0.000198	pos	no
kidney	RNA labelling group	control group (Cre -ve)	3_TAGCAGCACGTAAATATTGGCGT	0.001521012	0.002143406	67.66666667	39	0.189471897	0.60832982	no	-0.000622394	neg	no
kidney	RNA labelling group	control group (Cre -ve)	Mus musculus (house mouse) mmu-miR-361-5p	0.000668	0.000912	96.33333333	108.6666667	0.621023359	0.868060275	no	-0.000244	neg	no
kidney	RNA labelling group	control group (Cre -ve)	NA_CTCGGCCGATCGAAAGGGAGTCGGGTTCAGATCCCCGAATCCGGAGTG	0.000979	0.000768	76.66666667	92.66666667	0.502462545	0.784710023	no	0.000211	pos	no
kidney	RNA labelling group	control group (Cre -ve)	7_AATTTCGGTTGGGAAAAAAAAAAAAAAAAAA	0.000882	0.001489712	58	68.66666667	0.245379557	0.63172103	no	-0.000607712	neg	no
kidney	RNA labelling group	control group (Cre -ve)	Mus musculus tRNA-Leu (CAG) (tRNA-Leu-CAG-1 1 to 7)	0.000505	0.00175844	95.33333333	124.3333333	0.035389066	0.413015137	no	-0.00125344	neg	no
kidney	RNA labelling group	control group (Cre -ve)	2_CGTACCGTGAGTAATAATGCGT	0.000325	0.000423	55	37.33333333	0.454897459	0.753200635	no	-9.8e-05	neg	no
kidney	RNA labelling group	control group (Cre -ve)	2_TGCCAGTGATGCTTAGGAATTTCTTCACCTGAATCAACTATGTGGTCACACTGTTGTCTGAGGCA	0.000972	0.000885	78.66666667	81.33333333	0.859193074	0.943285951	no	8.7e-05	pos	no
kidney	RNA labelling group	control group (Cre -ve)	3_GGTCAATGATGTGTTGGCATGTATTATCTGAATTCGCTGATGTGTCATAACACTTTAGCTCTAGAATTACGCTGAGACC	0.000741	0.000931	85.33333333	124	0.513681748	0.794385589	no	-0.00019	neg	no
kidney	RNA labelling group	control group (Cre -ve)	4_AACACTGTCTGGTAACGATGTT	0.000443	0.001294527	56.66666667	72.66666667	0.117897454	0.560677741	no	-0.000851527	neg	no
kidney	RNA labelling group	control group (Cre -ve)	4_TTCTTGTGATGAAAATACTGTCCAGTTCTGCTACTGAAGGAATGAGATGAACACTTTAGTGCTGAAG	0.00092	0.001024671	129.3333333	112	0.253931718	0.634965069	no	-0.000104671	neg	no
kidney	RNA labelling group	control group (Cre -ve)	Mus musculus (house mouse) mmu-miR-30c-2-3p	0.001315354	0.001612928	102	105.3333333	0.629634087	0.872176007	no	-0.000297574	neg	no
kidney	RNA labelling group	control group (Cre -ve)	NA_TAATGGTTCGTTTGTAAAAAAAAAAAAA	0.000539	0.000643	62.33333333	56.66666667	0.763631264	0.917372791	no	-0.000104	neg	no
kidney	RNA labelling group	control group (Cre -ve)	NA_TAATGGTTCGTTTGTAAAAAAAAAAAAAAAAAA	0.001228666	0.001057506	78.66666667	75.33333333	0.639936965	0.873321626	no	0.00017116	pos	no
kidney	RNA labelling group	control group (Cre -ve)	2_TCTAGTGATGAATTTCATAGGGCAGATTCTGAGGTGAAAATTTAGTTCATCATTGATTGTCCTATTATGAAATCTGAAG	6e-04	0.000804	66.66666667	59.33333333	0.177987832	0.598739536	no	-0.000204	neg	no
kidney	RNA labelling group	control group (Cre -ve)	8_ACCACAGGGTAGAACCACGGACA	0	0	89.33333333	80.33333333	1	1	no	0	zero	no
kidney	RNA labelling group	control group (Cre -ve)	9_AACCCGTAGATCCGAACTTGTGT	0.003328747	0.001808214	66.66666667	50.66666667	0.444770547	0.749410279	no	0.001520533	pos	no
kidney	RNA labelling group	control group (Cre -ve)	MT_AATCTGACAACAGGAAATAAACCTCCTTATTCACCCCA	0.000321	0.001259297	88.33333333	109.6666667	0.012940599	0.36747223	no	-0.000938297	neg	no
kidney	RNA labelling group	control group (Cre -ve)	Mus musculus small nucleolar RNA host gene 16, transcript variant 3 (Snhg16)	0.001694343	0.001089351	92.66666667	74.33333333	0.432038483	0.744589484	no	0.000604992	pos	no
kidney	RNA labelling group	control group (Cre -ve)	Mus musculus tRNA-Val (TAC) (tRNA-Val-TAC-1 1 to 4)	0.000832	0.000477	75.66666667	99.33333333	0.77682911	0.920697033	no	0.000355	pos	no
kidney	RNA labelling group	control group (Cre -ve)	1_GTAAACATCCTCGACTGGAAGCTTT	0.001934592	0.006814387	75.33333333	40.33333333	0.311130655	0.662593062	no	-0.004879795	neg	no
kidney	RNA labelling group	control group (Cre -ve)	13_TCACATTGCCAGGGATTACCA	0.000261	0.00071	69.66666667	82	0.029072946	0.413015137	no	-0.000449	neg	no
kidney	RNA labelling group	control group (Cre -ve)	14_AAAAGCTGGGTTGAGAGGGCGATT	0.006366521	0.007434674	86.33333333	77	0.485229389	0.772192685	no	-0.001068153	neg	no
kidney	RNA labelling group	control group (Cre -ve)	MT_ACTAATCCTAGCCCTAGCCCTACACAAATATAATTATACTATTATATAAATCAAAACATTTATCCTACTAAAAGTATTGGAGAAAGAAATTCG	0.000312	3e-04	102.6666667	61.66666667	0.464592996	0.757358429	no	1.2e-05	pos	no
kidney	RNA labelling group	control group (Cre -ve)	NA_ACTGGACTTGGAGTCAGAAGGAA	0.001350877	0.001096019	83.33333333	56	0.724022922	0.89970229	no	0.000254858	pos	no
kidney	RNA labelling group	control group (Cre -ve)	11_TTGCTTTGCTGAAATCCAGAGGCTGTTTCTGAGC	0.000999	0.00068	63	38	0.307061221	0.660566451	no	0.000319	pos	no
kidney	RNA labelling group	control group (Cre -ve)	4_TGTAAACATCCTTGACTGGAAGCTTT	0.005831889	0.004585642	64.33333333	51	0.710184233	0.896589875	no	0.001246247	pos	no
kidney	RNA labelling group	control group (Cre -ve)	Mus musculus tRNA-Leu (CAG) (tRNA-Leu-CAG-2 1 to 3)	0.000261	0.001601205	80	132.6666667	0.015114756	0.36747223	no	-0.001340205	neg	no
kidney	RNA labelling group	control group (Cre -ve)	8_TACCACAGGGTAGAACCACGGA	0.004847939	0.000844	77	48.33333333	0.645582049	0.878063741	no	0.004003939	pos	no
kidney	RNA labelling group	control group (Cre -ve)	9_CAACGGAATCCCAAAAGCAGCTGA	0.000792	0.000407	76.66666667	51	0.079329283	0.509249199	no	0.000385	pos	no
kidney	RNA labelling group	control group (Cre -ve)	NA_GAGATGAAGCACTGTAGCTCTT	0.001717308	0.002942928	58.33333333	48.66666667	0.799251397	0.930525704	no	-0.00122562	neg	no
kidney	RNA labelling group	control group (Cre -ve)	1_AGCCCATGATGGTATGAGAGTAGTGGACAGAAGGGATTTCTGAAAAACACTTTTCTGAGGCTT	0.000845	0.000937	89.66666667	98	0.693105596	0.892160374	no	-9.2e-05	neg	no
kidney	RNA labelling group	control group (Cre -ve)	14_TCACCCAGGCGGCCCGGGTTCGACTCCCGGTGTGGGAACCA	0.001159029	0.002086888	73.33333333	105	0.16109424	0.591441183	no	-0.000927859	neg	no
kidney	RNA labelling group	control group (Cre -ve)	17_TCTTAGATCGATGTGGTGCTCCGGAGTTCTCTTCGGGCCAGGGCCTAAGCCGCGCCAGGC	6e-04	0.000757	68.33333333	60.33333333	0.276351146	0.645493796	no	-0.000157	neg	no
kidney	RNA labelling group	control group (Cre -ve)	2_TGGAAAGGATGAACGAACTTGGCCTGACCTTCAGAAATGGAGGCAATACAACTGATTTAATGAGCCTGATCCA	0.000864	0.00085	120.6666667	138.6666667	0.904895181	0.967934681	no	1.4e-05	pos	no
kidney	RNA labelling group	control group (Cre -ve)	MU069435.1_AACCATTCGTAGACGACCTGCTTC	0.00025	0.00059	78	68.66666667	0.052264861	0.474725872	no	-0.00034	neg	no
kidney	RNA labelling group	control group (Cre -ve)	MU069435.1_AGCTCCCTCGCTGCGATCTATTGAAAGTCAGCCCTCGACACAAGGGTTTGT	0.001077131	0.000842	90.66666667	225.6666667	0.461628871	0.756263631	no	0.000235131	pos	no
kidney	RNA labelling group	control group (Cre -ve)	MU069435.1_TTCTGGGTCGGGGTTTCGTACGTAGCAGAGCAGCTCCCTCGCTGCGATCTATTGAAAGTCAGCCCTCGACACAAGGGTTTGT	0.001065215	0.001186156	88	68	0.723901925	0.89970229	no	-0.000120941	neg	no
kidney	RNA labelling group	control group (Cre -ve)	1_CGGGGTTCGATTCCCCGACGGGGAGCCA	0.00153205	0.001370925	81.66666667	344.3333333	0.814250055	0.930525704	no	0.000161125	pos	no
kidney	RNA labelling group	control group (Cre -ve)	2_GTCTAGTGATGAATTTCATAGGGCAGATTCTGAGGTGAAAATTTAGTTCATCATTGATTGTCCTATTATGAAATCTGAAG	0.000588	0.000544	65.33333333	51.33333333	0.452763687	0.753200635	no	4.4e-05	pos	no
kidney	RNA labelling group	control group (Cre -ve)	3_AGCAGCACGTAAATATTGGCG	0	0.000207	50	62.66666667	0.030953689	0.413015137	no	-0.000207	neg	no
kidney	RNA labelling group	control group (Cre -ve)	NA_TATTGCACTTGTCCCGGCCTGTAAT	0.003716442	0.001063142	90.33333333	40.66666667	0.035133138	0.413015137	no	0.0026533	pos	no
kidney	RNA labelling group	control group (Cre -ve)	NA_TTCAAGTAATTCAGGATAGGTAT	0.004681402	0.00801624	59	34.66666667	0.522475342	0.800158968	no	-0.003334838	neg	no
kidney	RNA labelling group	control group (Cre -ve)	X_AATCCTTGGAACCTAGGTGTGAATGC	0.000907	0.00044	58.66666667	23.66666667	0.519482789	0.798459873	no	0.000467	pos	no
kidney	RNA labelling group	control group (Cre -ve)	14_CGGGCCTCATAACCCAATTCAGACTACTCTCCCCCGCCCTCT	0.001056666	0.001990898	68	78	0.424700223	0.738819652	no	-0.000934232	neg	no
kidney	RNA labelling group	control group (Cre -ve)	2_ATGTGTGATGACACAACTTTTTTCCCCATCAGATCGACCATGTTGATCACATTCTTTTAAGCCAGTATGTCTGACA	0.000729	0.001273545	84	97	0.029912388	0.413015137	no	-0.000544545	neg	no
kidney	RNA labelling group	control group (Cre -ve)	7_AATTTCGGTTGGGAAAAAAAAAAAAAAAAAAA	0.000457	0.001298281	52.33333333	61.66666667	0.075602034	0.498107152	no	-0.000841281	neg	no
kidney	RNA labelling group	control group (Cre -ve)	8_TCACATTGCCAGGGATTTCCA	0.000792	0.000225	59.33333333	71.33333333	0.092949246	0.512959305	no	0.000567	pos	no
kidney	RNA labelling group	control group (Cre -ve)	NA_ACGCCTGTCTGAGCGTCGCT	0.001137609	0.001397193	74.33333333	318.3333333	0.664340542	0.884413781	no	-0.000259584	neg	no
kidney	RNA labelling group	control group (Cre -ve)	NA_ATGACCAATGAACACTCTGACCA	0.000657	0.000642	96.66666667	316.6666667	0.940454133	0.978804288	no	1.5e-05	pos	no
kidney	RNA labelling group	control group (Cre -ve)	NA_CATGACCAATGAACACTCTGACCA	0.000688	0.003904391	83.33333333	298.3333333	0.240165878	0.631621281	no	-0.003216391	neg	no
kidney	RNA labelling group	control group (Cre -ve)	NA_GAGGTAGTAGGTTGTGTGGTTAA	0.000692	0.000813	91	81.66666667	0.922087435	0.97328022	no	-0.000121	neg	no
kidney	RNA labelling group	control group (Cre -ve)	NA_TAACCACGCCTTCGCGACCAGC	0.002129637	0.000347	73.66666667	103.6666667	0.354782377	0.691663679	no	0.001782637	pos	no
kidney	RNA labelling group	control group (Cre -ve)	Mus musculus (house mouse) mmu-miR-486b-5p	0.001055134	0.001652448	70.66666667	97	0.091351315	0.512959305	no	-0.000597314	neg	no
kidney	RNA labelling group	control group (Cre -ve)	1_GTTAGTGATGATCAATAAAGTTAAACAGATGGGAATCTCTCTGAATAAGATTGAAGATTGATTGTTAAGCTGAAA	0.000574	0.000571	79.66666667	57.66666667	0.974914076	0.994050229	no	2.99999999999996e-06	pos	no
kidney	RNA labelling group	control group (Cre -ve)	MT_GAATTGATCAGGACATAGGGTTTGAA	0.000533	0.000578	148.6666667	122.3333333	0.81994666	0.931925	no	-4.49999999999999e-05	neg	no
kidney	RNA labelling group	control group (Cre -ve)	Mus musculus (house mouse) mmu-miR-24-2-5p	0.000484	0.000512	48.66666667	57	0.566997791	0.836933729	no	-2.8e-05	neg	no
kidney	RNA labelling group	control group (Cre -ve)	11_GCATATGATGGAAAAAATCTGAAGTCTCCTGAGACCTGTGATGTCTTCAAAGGAACCACTGATG	0.000973	0.001258397	73	67.33333333	0.370230365	0.700063054	no	-0.000285397	neg	no
kidney	RNA labelling group	control group (Cre -ve)	19_GTACAGTACTGTGATAGCTGAAA	0.000556	0.00037	56.33333333	34.66666667	0.086719294	0.509339098	no	0.000186	pos	no
kidney	RNA labelling group	control group (Cre -ve)	2_TGAAATGATGATTCTGTTTATCCATTCGCTGAGT	0.000910145	0.00032	68.33333333	36	0.272767751	0.642977042	no	0.000590145	pos	no
kidney	RNA labelling group	control group (Cre -ve)	4_TAATACTGCCTGGTAATGATA	0.000858	0.001258505	61.33333333	57.33333333	0.604826231	0.857741235	no	-0.000400505	neg	no
kidney	RNA labelling group	control group (Cre -ve)	9_TAAATGATGAGATTCCATTGGTCCGTGTTTCTGAACTACATGATTTTCCTTGGCTATTCTGATA	0.000977	0.000846	98.66666667	98	0.828401959	0.932851012	no	0.000131	pos	no
kidney	RNA labelling group	control group (Cre -ve)	NA_TGAGGTAGTAGTTTGTACAGTAA	0.000191	0.000429	59	38.66666667	0.386512657	0.711974647	no	-0.000238	neg	no
kidney	RNA labelling group	control group (Cre -ve)	19_TGACCTATGAATTGACAGCCAT	0.001920956	0.007272848	51	40.33333333	0.224370189	0.6233622	no	-0.005351892	neg	no
kidney	RNA labelling group	control group (Cre -ve)	9_CAACGGAATCCCAAAAGCAGCTA	0.001427419	0	69.33333333	55.33333333	0.015017096	0.36747223	no	0.001427419	pos	no
kidney	RNA labelling group	control group (Cre -ve)	Mus musculus tRNA-Glu (TTC) (tRNA-Glu-TTC-1 1 to 4, tRNA-Glu-TTC-3 1 to 4)	0.001434216	0.001320544	148.3333333	88.66666667	0.611278989	0.860751726	no	0.000113672	pos	no
kidney	RNA labelling group	control group (Cre -ve)	NA_AATGGTTCGTTTGTAAAAAAAAAAAAAAAA	0.000581	0.00131019	65.66666667	56.66666667	0.092857301	0.512959305	no	-0.00072919	neg	no
kidney	RNA labelling group	control group (Cre -ve)	1_CTTGTTGATGAATACCAACGATTCTGATG	0.001083676	0.001031382	50.33333333	50.33333333	0.770525371	0.919549092	no	5.2294e-05	pos	no
kidney	RNA labelling group	control group (Cre -ve)	Mus musculus (house mouse) mmu-miR-193a-5p	0.001231831	0.000393	70	86.66666667	0.217771632	0.622220508	no	0.000838831	pos	no
kidney	RNA labelling group	control group (Cre -ve)	Mus musculus (house mouse) nuclear encoded rRNA 5S 33	0.000665	0.001274068	179.3333333	885	0.226219694	0.6233622	no	-0.000609068	neg	no
kidney	RNA labelling group	control group (Cre -ve)	NA_TTGCGGCCCCGGGTTCCTCCCGGGGCTACGCCTGTCTGAGCGTCGCT	0.001372021	0.001367959	87.66666667	137.6666667	0.759373022	0.915735818	no	4.06199999999999e-06	pos	no
kidney	RNA labelling group	control group (Cre -ve)	>ENSMUST00000164099.3|ENSMUSG00000031993.8|OTTMUSG00000062819.1|OTTMUST00000152971.1|Snx19-201|Snx19|5762|UTR5:1-460|CDS:461-3454|UTR3:3455-5762|	0.003605373	0.00386854	52	211.6666667	0.946733025	0.9824588	no	-0.000263167	neg	no
kidney	RNA labelling group	control group (Cre -ve)	1_CCTGTCACGCGGGAGACCGGGGTTCGATTCCCCGACGGGGAGCCA	0.000682	0.000948	44.66666667	68.33333333	0.625775397	0.869575782	no	-0.000266	neg	no
kidney	RNA labelling group	control group (Cre -ve)	1_TCAAGTAATTCAGGATAGGTTT	0.002108866	0.002751976	49	33.66666667	0.122884777	0.565269973	no	-0.00064311	neg	no
kidney	RNA labelling group	control group (Cre -ve)	10_CACCGCCGCGGCCCGGGTTCGATTCCCGGTCAGGGAACCA	0.001261777	0.000986	47	43.33333333	0.878881882	0.953503929	no	0.000275777	pos	no
kidney	RNA labelling group	control group (Cre -ve)	10_GTTCATGGGTGAGAAACAGCTAGTCTGACA	0.000799	0.000985	61.33333333	37.66666667	0.935918385	0.978804288	no	-0.000186	neg	no
kidney	RNA labelling group	control group (Cre -ve)	13_GTCACGCGGGAGACCGGGGTTCGATTCCCCGACGGGGAGCCA	0.000787	0.001020847	47	74.66666667	0.141704859	0.573450085	no	-0.000233847	neg	no
kidney	RNA labelling group	control group (Cre -ve)	4_TCTTGTGATGAAAATACTGTCCAGTTCTGCTACTGAAGGAATGAGATGAACACTTTAGTGCTGAAG	0.000702	0.000748	104.6666667	65.33333333	0.356683019	0.691663679	no	-4.59999999999999e-05	neg	no
kidney	RNA labelling group	control group (Cre -ve)	6_TAATACTGCCGGGTAATGATGGAT	0.001196224	0.004219249	64.33333333	51.33333333	0.711964672	0.897047121	no	-0.003023025	neg	no
kidney	RNA labelling group	control group (Cre -ve)	7_AATTTCGGTTGGGAAAAAAAAAAAAAAAAAAAA	0.000696	0.000159	43.33333333	49.66666667	0.220479481	0.6233622	no	0.000537	pos	no
kidney	RNA labelling group	control group (Cre -ve)	8_ATCACATTGCCAGGGATTTCCAAT	0.003195236	0.001071791	77.33333333	49.33333333	0.029993047	0.413015137	no	0.002123445	pos	no
kidney	RNA labelling group	control group (Cre -ve)	9_TGAGGTAGTAGTTTGTACAGTTTT	0.004696451	0.002867851	61.66666667	45	0.096200504	0.512959305	no	0.0018286	pos	no
kidney	RNA labelling group	control group (Cre -ve)	NA_TCGACTCCCGGTGTGGGAACCA	0.001016301	0.001479803	57	57	0.664883403	0.884413781	no	-0.000463502	neg	no
kidney	RNA labelling group	control group (Cre -ve)	13_TATGTGTTCCTGGCTGGCTTGG	0.001433915	0.000815	54.66666667	62.66666667	0.135685611	0.573124705	no	0.000618915	pos	no
kidney	RNA labelling group	control group (Cre -ve)	18_GGATTCCTGGAAATACTGTTCT	0.000302	0.000776	51.66666667	46.33333333	0.136052929	0.573124705	no	-0.000474	neg	no
kidney	RNA labelling group	control group (Cre -ve)	8_GCTGGAGGATGAAGTAAGGAGTGATCCATCGGCTAAGTGTTTTCCCACTGTGCTGACACTCACATTGCTGACA	0.000624	0.000851	65.33333333	60.66666667	0.410951089	0.733001731	no	-0.000227	neg	no
kidney	RNA labelling group	control group (Cre -ve)	9_ATCTATTGAAAGTCAGCCCTCGACACAAGGGTTTGT	0.000669	0.000654	74.33333333	140	0.911899473	0.9718221	no	1.5e-05	pos	no
kidney	RNA labelling group	control group (Cre -ve)	9_GCTGCGATCTATTGAAAGTCAGCCCTCGACACAAGGGTTTGTA	0.000425	0.000934	69.33333333	67.33333333	0.062574008	0.490209829	no	-0.000509	neg	no
kidney	RNA labelling group	control group (Cre -ve)	MT_ACTAATCCTAGCCCTAGCCCTACAAA	0.000374	0.000693	71.33333333	42.66666667	0.243054859	0.63172103	no	-0.000319	neg	no
kidney	RNA labelling group	control group (Cre -ve)	NA_GAATTGATCAGGACATAGGGAA	0.001109995	0.000356	61	76.66666667	0.852140208	0.941447478	no	0.000753995	pos	no
kidney	RNA labelling group	control group (Cre -ve)	16_TGAGGTAGTAGGTTGTATGGTTAAA	0.000546	0.000705	78.66666667	58.66666667	0.637833276	0.873006531	no	-0.000159	neg	no
kidney	RNA labelling group	control group (Cre -ve)	19_GCAATGATGTCATCTTACTACTGAAA	0.001436939	0.000921	52	35.66666667	0.733943174	0.904910443	no	0.000515939	pos	no
kidney	RNA labelling group	control group (Cre -ve)	2_TGAATCTGACAACAGGAAATAAACCTCCTTATTCACCCCCA	0.000354	0.00072	73	129	0.042064064	0.432610094	no	-0.000366	neg	no
kidney	RNA labelling group	control group (Cre -ve)	7_AGTCCATGATGAGCAACACTCACCATCTTTCGTTTGAGTCTCACGACTGTGAGATCAACCCATGCACCGCTCTGAGA	0.00127121	0.001191577	77.66666667	98	0.427181464	0.74025281	no	7.9633e-05	pos	no
kidney	RNA labelling group	control group (Cre -ve)	12_TGAAATGTTTAGGACCACTAGT	0.000295	0.000513	69.33333333	57	0.293764592	0.65845682	no	-0.000218	neg	no
kidney	RNA labelling group	control group (Cre -ve)	13_GCTGCGATCTATTGAAAGTCAGCCCTCGACACAAGGGTTTG	0.000805	0.000537	61.66666667	44	0.740061817	0.906271247	no	0.000268	pos	no
kidney	RNA labelling group	control group (Cre -ve)	19_TGTAACAGCAACTCCATGTGGAAT	0.010258281	0.000254	57.66666667	28.33333333	0.000469	0.266789681	no	0.010004281	pos	no
kidney	RNA labelling group	control group (Cre -ve)	2_TGGAAAGGATGAACGAACTTGGCCTGACC	0.000814	0.000409	63.33333333	30.33333333	0.729537532	0.903265634	no	0.000405	pos	no
kidney	RNA labelling group	control group (Cre -ve)	NA_CGCGACCTCAGATCAGACGTGGCGACCCGCTGAATTTAA	0.000828	0.000696	86.33333333	163	0.663580844	0.884413781	no	0.000132	pos	no
kidney	RNA labelling group	control group (Cre -ve)	NA_TAATGGTTCGTTTGTAAAAAAAAAAAA	0.000873	0.000704	49.66666667	45.33333333	0.844675209	0.939006261	no	0.000169	pos	no
kidney	RNA labelling group	control group (Cre -ve)	NA_TAATGGTTCGTTTGTAAAAAAAAAAAAAAAAAAA	0.000622	0.001388899	59.66666667	70.33333333	0.014676794	0.36747223	no	-0.000766899	neg	no
kidney	RNA labelling group	control group (Cre -ve)	NA_TGAGGTAGTAGGTTGTATGGAAA	0.001130306	0.00196234	58.33333333	41	0.264158242	0.641017937	no	-0.000832034	neg	no
kidney	RNA labelling group	control group (Cre -ve)	11_GGAGGGAACGCAGTCTGAGTGGA	0.001841667	0.003075878	63.33333333	101.6666667	0.623363353	0.868638945	no	-0.001234211	neg	no
kidney	RNA labelling group	control group (Cre -ve)	12_AATGGTTCGTTTGTAAAAAAAAAAAAAAA	0.000461	0.001358237	64	54	0.130028019	0.567324563	no	-0.000897237	neg	no
kidney	RNA labelling group	control group (Cre -ve)	4_CTCGGTGATGAGAACTTTGTCCAGTTCTGCTGCTGATCTCTTAAGTGAGGATGAAGTTATCTGAGG	0.000774	0.000924	81	87	0.324910453	0.668311746	no	-0.00015	neg	no
kidney	RNA labelling group	control group (Cre -ve)	Mus musculus (house mouse) mmu-miR-10a-3p	0.000231	0.000725	72	69.66666667	0.053941837	0.474725872	no	-0.000494	neg	no
kidney	RNA labelling group	control group (Cre -ve)	NA_ACTCTTAGCGGTGGATCACTCGGCTCGTGCG	0.001032852	0.000567	59	76.33333333	0.664537056	0.884413781	no	0.000465852	pos	no
kidney	RNA labelling group	control group (Cre -ve)	1_AACATTCAACGCTGTCGGTGAGA	0.000595	0.000799	66	55.66666667	0.358745224	0.692843829	no	-0.000204	neg	no
kidney	RNA labelling group	control group (Cre -ve)	NA_TGTAAACATCCCCGACTGGAAAA	0.000549	0.00023	57.33333333	35.66666667	0.245697033	0.63172103	no	0.000319	pos	no
kidney	RNA labelling group	control group (Cre -ve)	X_AGCTACATTGTCTGCTGGGTTTCA	0.000661	0.001256208	63	34.66666667	0.023519532	0.391972963	no	-0.000595208	neg	no
kidney	RNA labelling group	control group (Cre -ve)	10_ACCGGGGTTCAATTCCCCGACGGGGAGCCA	0.000507	0.000675	45.66666667	79.66666667	0.928566616	0.976311511	no	-0.000168	neg	no
kidney	RNA labelling group	control group (Cre -ve)	10_TTCTGTGATGACTTTACCAAATGACTTTCGTTCTTCTGAGTTTGCTGAAGCCACACTCAGGTGCTGAGA	0.000656	0.00099	63.33333333	54.33333333	0.414276053	0.733001731	no	-0.000334	neg	no
kidney	RNA labelling group	control group (Cre -ve)	11_ACCCTGTAGATCCGAATTTGTGAA	8.07e-05	0.00233924	60.66666667	32.66666667	0.170692858	0.598739536	no	-0.00225854	neg	no
kidney	RNA labelling group	control group (Cre -ve)	11_CGTTCGCGCTCTCCCCTG	0.001657228	0.002125178	45.33333333	139.6666667	0.697777849	0.892160374	no	-0.00046795	neg	no
kidney	RNA labelling group	control group (Cre -ve)	14_AAAAGCTGGGTTGAGAGGGCGAAAT	0.010595762	0.005850618	75.33333333	51	0.444355259	0.749410279	no	0.004745144	pos	no
kidney	RNA labelling group	control group (Cre -ve)	2_GCCAGTGATGCTTAGGAATTTCTTCACCTGAATCAACTATGTGGTCACACTGTTGTCTGAGGCAA	0.000771	0.000831	73.33333333	66.66666667	0.956581618	0.985416281	no	-6e-05	neg	no
kidney	RNA labelling group	control group (Cre -ve)	4_TAATACTGCCTGGTAATGATGACG	0.000873	0.000567	46	25.66666667	0.20651933	0.614079472	no	0.000306	pos	no
kidney	RNA labelling group	control group (Cre -ve)	9_TCAAGTAATCCAGGATAGGCTTT	0.002027982	0.006953043	63.33333333	36.66666667	0.560153789	0.830708726	no	-0.004925061	neg	no
kidney	RNA labelling group	control group (Cre -ve)	MT_GAATTGATCAGGACATAGGG	0	3.11e-05	68.66666667	89.33333333	0.271350836	0.642977042	no	-3.11e-05	neg	no
kidney	RNA labelling group	control group (Cre -ve)	NA_CGCGACCTCAGATCAGACGTGGCGACCCGCTGAATTTA	0.000603	0.000828	78.33333333	238.6666667	0.022938419	0.391972963	no	-0.000225	neg	no
kidney	RNA labelling group	control group (Cre -ve)	17_GATCGATGTGGTGCTCCGGAGTTCTCTTCGGGCCAGGGCCTAAGCCGCGCCAG	0.000934	0.001174087	53.66666667	64	0.172409368	0.598739536	no	-0.000240087	neg	no
kidney	RNA labelling group	control group (Cre -ve)	18_GAGATGAAGCACTGTAGCTCA	0.000933	0.00187334	51	39.66666667	0.492031653	0.7789988	no	-0.00094034	neg	no
kidney	RNA labelling group	control group (Cre -ve)	19_TACGGGGATGATATGAAAACTGAACTCTCTCTTTCTGATGGTTTAGTGGAGAAAACAAAAATTCTCTGAGTAG	0.000937	0.001436692	61.33333333	51.33333333	0.343522125	0.680816003	no	-0.000499692	neg	no
kidney	RNA labelling group	control group (Cre -ve)	4_TGTAAACATCCTTGACTGGAAGCTA	0.000697	0.002397407	40.33333333	50.33333333	0.517176221	0.797838927	no	-0.001700407	neg	no
kidney	RNA labelling group	control group (Cre -ve)	9_CTGAGGTAGTAGTTTGTACAGTT	0.001260566	0.000843	61	52.33333333	0.905191089	0.967934681	no	0.000417566	pos	no
kidney	RNA labelling group	control group (Cre -ve)	9_TATTGAAAGTCAGCCCTCGACACAAGGGTTTGT	0.000408	0.000485	59	81.66666667	0.547683582	0.820876459	no	-7.7e-05	neg	no
kidney	RNA labelling group	control group (Cre -ve)	9_TGAGGTAGTAGGTTGTATAGTAT	0.002622636	0.000974	78.33333333	42	0.760835699	0.915753719	no	0.001648636	pos	no
kidney	RNA labelling group	control group (Cre -ve)	NA_ACGGATAATATCGGCGACTTCC	0.000769	0.00025	54.66666667	108	0.092716921	0.512959305	no	0.000519	pos	no
kidney	RNA labelling group	control group (Cre -ve)	NA_TATGCCTTCAGTTACCCGTTCG	0.000729	0.000965	51.33333333	76.33333333	0.478968099	0.766824293	no	-0.000236	neg	no
kidney	RNA labelling group	control group (Cre -ve)	>ENSMUST00000212152.2|ENSMUSG00000045348.17|OTTMUSG00000026838.5|OTTMUST00000151150.1|Nyap1-204|Nyap1|2499|CDS:1-2499|	0.002141718	0.00168316	45.66666667	209	0.242573169	0.63172103	no	0.000458558	pos	no
kidney	RNA labelling group	control group (Cre -ve)	1_TGCATGATGACGAACAAATACTGACTACCTGAAGATCTTATTAGCTCTATCTGATG	8e-04	0.000972	50.33333333	49	0.841370286	0.939006261	no	-0.000172	neg	no
kidney	RNA labelling group	control group (Cre -ve)	1_TGTAATGATGTTGATCAAATGTCTGAGCTGAAAATAACTTGTAGACAATTTTTAACACTGAAG	0.000479	0.00092	43.66666667	72.66666667	0.305865211	0.660566451	no	-0.000441	neg	no
kidney	RNA labelling group	control group (Cre -ve)	MT_TGAATTCTTAAGTGTAGGTTCAATTCCTATTGTCCTAGCCA	0.000646	0.000868	56.33333333	89.66666667	0.056391196	0.474725872	no	-0.000222	neg	no
kidney	RNA labelling group	control group (Cre -ve)	MU069435.1_CTCGCTGCGATCTATTGAAAGTCAGCCCTCGACACA	0.000701	0.000346	70	38.66666667	0.58645601	0.847847832	no	0.000355	pos	no
kidney	RNA labelling group	control group (Cre -ve)	Mus musculus (house mouse) mmu-miR-132-3p	0.000633	8.57e-05	37.66666667	31	0.153140002	0.590611411	no	0.0005473	pos	no
kidney	RNA labelling group	control group (Cre -ve)	NA_AATGGTTCGTTTGTAAAAAAAAAAAAAA	0.000668	0.001794188	58.33333333	44.66666667	0.086272032	0.509339098	no	-0.001126188	neg	no
kidney	RNA labelling group	control group (Cre -ve)	NA_AGAGGTAGTAGGTTGCATAGTAA	0.000565	0.000604	60	53	0.626232045	0.869575782	no	-3.90000000000001e-05	neg	no
kidney	RNA labelling group	control group (Cre -ve)	NA_GAATTGATCAGGACATAGGGAAA	0.000388	0.000205	85.33333333	89.33333333	0.425747357	0.738819652	no	0.000183	pos	no
kidney	RNA labelling group	control group (Cre -ve)	11_TGCTGTGATGAGATGACTAAGTAGGAAGTGCCGTCAGAGTCGATAACTGACGATAACTGCTCCAGGCTGACT	0.000914	0.000827	51	36	0.487111279	0.773144	no	8.7e-05	pos	no
kidney	RNA labelling group	control group (Cre -ve)	14_AAAGCTGGGTTGAGAGGGCGAAT	0.002398673	0.000427	66.66666667	53.66666667	0.004068817	0.273761046	no	0.001971673	pos	no
kidney	RNA labelling group	control group (Cre -ve)	9_AGTAAATGATGAGATTCCATTGGTCCGTGTTTCTGAACTACATGATTTTCCTTGGCTATTCTGATA	0.0010219	0.001432853	63.33333333	58.66666667	0.349534281	0.686585195	no	-0.000410953	neg	no
kidney	RNA labelling group	control group (Cre -ve)	MT_TCATGACCAATGAACACTCTGACCA	0.003013125	0.001745708	59	432	0.476491986	0.765991814	no	0.001267417	pos	no
kidney	RNA labelling group	control group (Cre -ve)	MU069435.1_TCGCTGCGATCTATTGAAAGTCGGCCCTCGACACAAGGGTTTGT	0.000686	0.001091743	54.33333333	48	0.595393414	0.852005282	no	-0.000405743	neg	no
kidney	RNA labelling group	control group (Cre -ve)	MU069435.1_TTGCTGCGATCTATTGAAAGTCAGCCCTCGACACAAGGGTTTGT	0.000594	0.000512	44.66666667	24.33333333	0.711598217	0.897047121	no	8.2e-05	pos	no
kidney	RNA labelling group	control group (Cre -ve)	NA_AATGGTTCGTTTGTAAAAAAAAAAAAA	0.000858	0.000862	49.66666667	40.66666667	0.977330746	0.994050229	no	-3.99999999999999e-06	neg	no
kidney	RNA labelling group	control group (Cre -ve)	NA_ATAAATCACGGTGCCTGCTTCC	0.00087	0.002295851	53.66666667	100	0.873798479	0.949617763	no	-0.001425851	neg	no
kidney	RNA labelling group	control group (Cre -ve)	NA_GAGGTAGTAGGTTGTATGGTAA	0.000861	0.000803	73	86.33333333	0.528654117	0.80454449	no	5.8e-05	pos	no
kidney	RNA labelling group	control group (Cre -ve)	NA_GAGGTAGTAGGTTGTGTGGTAA	0.000966	0.001293653	70	72.66666667	0.685100999	0.892160374	no	-0.000327653	neg	no
kidney	RNA labelling group	control group (Cre -ve)	>ENSMUST00000037378.6|ENSMUSG00000035085.6|OTTMUSG00000000935.2|OTTMUST00000001828.2|1700020L24Rik-201|1700020L24Rik|949|UTR5:1-68|CDS:69-638|UTR3:639-949|	0.001021872	0.001616215	54.33333333	334	0.050604752	0.470698611	no	-0.000594343	neg	no
kidney	RNA labelling group	control group (Cre -ve)	15_ATCAATGATGTCCTAAAAAATAAATGTCTGAACATATGACTGCTATAATGATTTCAGCATTTAACTGAGA	0.000426	0.000437	50	37.33333333	0.819096093	0.931795465	no	-1.1e-05	neg	no
kidney	RNA labelling group	control group (Cre -ve)	6_TATGGCACTGGTAGAATTCACTG	0.001471783	0.000373	56.66666667	25	0.032415276	0.413015137	no	0.001098783	pos	no
kidney	RNA labelling group	control group (Cre -ve)	MT_GAATTGATCAGGACATAGGGTTTGA	0.000287	0.000543	121.3333333	95.33333333	0.842380893	0.939006261	no	-0.000256	neg	no
kidney	RNA labelling group	control group (Cre -ve)	Mus musculus (house mouse) mmu-miR-150-5p	0.001421006	0.002491262	60.33333333	49	0.108291543	0.536878413	no	-0.001070256	neg	no
kidney	RNA labelling group	control group (Cre -ve)	Mus musculus (house mouse) mmu-miR-186-5p	0.000977	0.000679	67	99.66666667	0.176621216	0.598739536	no	0.000298	pos	no
kidney	RNA labelling group	control group (Cre -ve)	Mus musculus (house mouse) mmu-miR-34a-5p	0.001005486	0.00084	57.66666667	49.33333333	0.844654642	0.939006261	no	0.000165486	pos	no
kidney	RNA labelling group	control group (Cre -ve)	NA_AATGGTTCGTTTGTAAAAAAAAAAAAAAAAA	0.001051796	0.001473465	64.66666667	53.33333333	0.202299147	0.614079472	no	-0.000421669	neg	no
kidney	RNA labelling group	control group (Cre -ve)	NA_CGCGACCTCAGATCAGACGTGGCGACCCGCTGAAT	0.001349658	0.001057225	49	93.66666667	0.618959062	0.866666286	no	0.000292433	pos	no
kidney	RNA labelling group	control group (Cre -ve)	NA_GAAATTTCGGTTGGGAAAAAAA	0.000345	0.000295	34	32.66666667	0.930427203	0.976311511	no	5e-05	pos	no
kidney	RNA labelling group	control group (Cre -ve)	NA_GAAATTTCGGTTGGGAAAAAAAAA	0.000565	0.000941	37.33333333	34.66666667	0.458239826	0.75406419	no	-0.000376	neg	no
kidney	RNA labelling group	control group (Cre -ve)	1_TCACAGTGAACCGGTCTCTTTT	0.001931802	0.003631402	41.33333333	41.66666667	0.864752143	0.946290191	no	-0.0016996	neg	no
kidney	RNA labelling group	control group (Cre -ve)	11_CTAGTGATGACAAGACGACATTGTCAACCAATCCCCCACAAGGGAATGAGGACATGTCCTGCAATTCTGAAT	0.000495	0.000789	57	55.66666667	0.243335108	0.63172103	no	-0.000294	neg	no
kidney	RNA labelling group	control group (Cre -ve)	13_AGAGGTAGTAGGTTGCATAGTTAA	0.000425	0.000668	77	70.33333333	0.149443121	0.587916055	no	-0.000243	neg	no
kidney	RNA labelling group	control group (Cre -ve)	14_AGGCGGCCCGGGTTCGACTCCCGGTGTGGGAACCA	0.000544	0.001536847	32.66666667	87.33333333	0.079007948	0.509249199	no	-0.000992847	neg	no
kidney	RNA labelling group	control group (Cre -ve)	17_TGAGAGTGATGATTTCACAGACTAGAGTCTCTGACGCTGTCCTTGATGTCAGCTATAAATCTGACTCA	0.0011255	0.001181051	48	37	0.815560948	0.930525704	no	-5.5551e-05	neg	no
kidney	RNA labelling group	control group (Cre -ve)	3_AATGAGTGATGACAAGATGTTTCGGTCCCAAATGAAGCCTACTGATTACCGTAACATTTATTGCTGACA	0.000676	0.000617	43.66666667	40.33333333	0.794025101	0.929178309	no	5.89999999999999e-05	pos	no
kidney	RNA labelling group	control group (Cre -ve)	3_ATTTGTGGTAGTGGGGGACTGCGTTCGCGCTCTCCCCTG	0.002099695	0.001136314	71	136	0.162704768	0.591441183	no	0.000963381	pos	no
kidney	RNA labelling group	control group (Cre -ve)	4_TCCATGATGAAACCCATTATCAGTGGACATCTATGGATGAGAAATGCGGATATGGGACTGAGA	0.000412	0.000656	52	78	0.280342512	0.649511499	no	-0.000244	neg	no
kidney	RNA labelling group	control group (Cre -ve)	5_TGCCAATGATGACACCACACTAACTGAGCAGTTAGTAGTTGGTCCTTTGATTGCATGTGATGTAATCATTGTTTCAAGACGGGACTGAAGGCG	0.000683	0.00110764	66.33333333	26.33333333	0.185926073	0.601525532	no	-0.00042464	neg	no
kidney	RNA labelling group	control group (Cre -ve)	7_CAGGCGGCCCGGGTTCGACTCCCGGTGTGGGAACCA	0.00074	0.002435885	51	80	0.056203211	0.474725872	no	-0.001695885	neg	no
kidney	RNA labelling group	control group (Cre -ve)	8_TGAAGTGATGATTCACAATCATGTCTCTTCTCTGAAGAATTCATGGAGATTCTGTGTATCTGATC	0.000727	0.000968	58.66666667	53.66666667	0.367097311	0.69831293	no	-0.000241	neg	no
kidney	RNA labelling group	control group (Cre -ve)	NA_AATGGTTCGTTTGTAAAAAAAAAAAA	0.001587413	0.001157665	45.33333333	33	0.438668522	0.749410279	no	0.000429748	pos	no
kidney	RNA labelling group	control group (Cre -ve)	NA_ATTGCACTTGTCCCGGCCTGTAT	0.000505	0.001838152	54.66666667	34.33333333	0.311697394	0.662684376	no	-0.001333152	neg	no
kidney	RNA labelling group	control group (Cre -ve)	NA_CGACTCTTAGCGGTGGATCACTCGGCTCGTGCGTCGA	0.001472285	0.000976	55.33333333	47.66666667	0.444557014	0.749410279	no	0.000496285	pos	no
kidney	RNA labelling group	control group (Cre -ve)	NA_GAAATTTCGGTTGGGAAAAAAAA	0.000714	0.000274	41.33333333	31.66666667	0.421164618	0.736892451	no	0.00044	pos	no
kidney	RNA labelling group	control group (Cre -ve)	NA_TAATGGTTCGTTTGTAAAAAAAAAAAAAAAAAAAA	0.001195422	0.001262739	48.33333333	66	0.500589996	0.784691877	no	-6.73169999999999e-05	neg	no
kidney	RNA labelling group	control group (Cre -ve)	NA_TGACCAATGAACACTCTGACCA	0.00027	0.000734	61	322	0.040665635	0.430989858	no	-0.000464	neg	no
kidney	RNA labelling group	control group (Cre -ve)	11_CAAATGATGATATCACCTAAAATAGCTGGAATTACCGGCAGATTGGTAGTGGTGAGCCTATGGTTTTCTGAAG	0.001516677	0.000474	49.66666667	59.33333333	0.007179082	0.28379807	no	0.001042677	pos	no
kidney	RNA labelling group	control group (Cre -ve)	12_CAACTGTGATGAAAGATTTGGTCTATACAGTAATATATTTATTACTACATGAGGACAACAGTCCCTCTAAACTGATG	0.000468	0.001010205	57.66666667	57	0.015920273	0.36747223	no	-0.000542205	neg	no
kidney	RNA labelling group	control group (Cre -ve)	17_TGAGGTAGGAGGTTGTATAGTTAA	0.000882	0.000846	59.33333333	47	0.806260502	0.930525704	no	3.6e-05	pos	no
kidney	RNA labelling group	control group (Cre -ve)	19_TGCAATGATGTCATCTTACTACTGAA	0.00052	0.001141145	37.33333333	19.33333333	0.321593545	0.668311746	no	-0.000621145	neg	no
kidney	RNA labelling group	control group (Cre -ve)	3_GGTCAATGATGTGTTGGCATGTATTATCTGAAT	0.000871	0.000735	52	34	0.67432259	0.88860052	no	0.000136	pos	no
kidney	RNA labelling group	control group (Cre -ve)	3_TCGATTCCCGGCCAATGCACCA	0.000751	0.002568769	51.66666667	57.66666667	0.595073235	0.852005282	no	-0.001817769	neg	no
kidney	RNA labelling group	control group (Cre -ve)	4_CAGTCCACGGGCATATACACTT	0.00727941	0.004565338	35.33333333	28	0.609770475	0.860751726	no	0.002714072	pos	no
kidney	RNA labelling group	control group (Cre -ve)	5_GCATGTGATGTAATCATTGTTTCAAGACGGGACTGAAG	0.000499	0.001141599	69	46.33333333	0.14299957	0.573450085	no	-0.000642599	neg	no
kidney	RNA labelling group	control group (Cre -ve)	9_TACAGTACTGTGATAACTGACT	0.000837	0.003575717	41.66666667	19	0.338579582	0.678768893	no	-0.002738717	neg	no
kidney	RNA labelling group	control group (Cre -ve)	NA_TAATGGTTCGTTTGTAAAAAAAAAAA	0.000388	0.00115183	33.66666667	37.33333333	0.034062343	0.413015137	no	-0.00076383	neg	no
kidney	RNA labelling group	control group (Cre -ve)	NA_TGAGGTAGGAGGTTGTATAGTAA	0.000514	0.000244	59	46	0.342991136	0.680816003	no	0.00027	pos	no
kidney	RNA labelling group	control group (Cre -ve)	NA_TGAGGTAGTAGGTTGTGTGGTAG	0.001453127	0.001048992	83.66666667	59	0.440141844	0.749410279	no	0.000404135	pos	no
kidney	RNA labelling group	control group (Cre -ve)	NA_TTCACAGTGGCTAAGTTCTGAAA	0.001387396	0.001842163	57	33.33333333	0.484200594	0.772192685	no	-0.000454767	neg	no
kidney	RNA labelling group	control group (Cre -ve)	NA_TTGCAGCACTGGGGCCAGATGG	0.000379	0.000568	53.33333333	120.3333333	0.798711525	0.930525704	no	-0.000189	neg	no
kidney	RNA labelling group	control group (Cre -ve)	1_GCCCATGATGGTATGAGAGTAGTGGACAGAAGGGATTTCTGAAAAACACTTTTCTGAGGC	0.000833	0.000646	52	55	0.739529721	0.906271247	no	0.000187	pos	no
kidney	RNA labelling group	control group (Cre -ve)	10_CGCGGGAGACCGGGGTTCAATTCCCCGACGGGGAGCCA	0.000198	0.000886	35.33333333	97.66666667	0.320119283	0.667354131	no	-0.000688	neg	no
kidney	RNA labelling group	control group (Cre -ve)	10_TCAAGTAATCCAGGATAGGCTAT	0.000955	0.000839	41.33333333	26	0.301095975	0.658672267	no	0.000116	pos	no
kidney	RNA labelling group	control group (Cre -ve)	13_TCGTTTCCCGGCCAATGCACCA	0.000346	0.001620975	42.33333333	42.33333333	0.051088382	0.471728493	no	-0.001274975	neg	no
kidney	RNA labelling group	control group (Cre -ve)	14_TAAAGTGCTTATAGTGCAGGTAGA	0.030797779	0.012434218	38	22	0.032293596	0.413015137	no	0.018363561	pos	no
kidney	RNA labelling group	control group (Cre -ve)	17_GATCGATGTGGTGCTCCGGAGTTCTCTTCGGGCCAGGGCCTAAGCCG	0.001047273	0.000818	38	31.66666667	0.81650872	0.930525704	no	0.000229273	pos	no
kidney	RNA labelling group	control group (Cre -ve)	19_GATTGCTGTTGAGACTTGGAAATCTGATT	0.000243	0.000655	52	44.33333333	0.298761534	0.658672267	no	-0.000412	neg	no
kidney	RNA labelling group	control group (Cre -ve)	2_TCACCAAGATGAGTGGTGCAAATCTGATC	0.004887219	0.00126382	44	22	0.963208468	0.990616839	no	0.003623399	pos	no
kidney	RNA labelling group	control group (Cre -ve)	4_TCGATGATGAGAGCTTTGTTCTGAGC	0.000482	0.001319638	39	23.66666667	0.209478903	0.614417613	no	-0.000837638	neg	no
kidney	RNA labelling group	control group (Cre -ve)	5_TTCGATCCCCGGCATCTCCACCA	0.004164378	0.005461909	41.33333333	66.33333333	0.495193484	0.782047138	no	-0.001297531	neg	no
kidney	RNA labelling group	control group (Cre -ve)	8_ATCACATTGCCAGGGATTTCCATT	0.010500693	0.006967082	40	30.66666667	0.915403108	0.972139551	no	0.003533611	pos	no
kidney	RNA labelling group	control group (Cre -ve)	Mus musculus (house mouse) mmu-miR-199a-5p	0.00064	0.000859	47	55.33333333	0.070766594	0.492559398	no	-0.000219	neg	no
kidney	RNA labelling group	control group (Cre -ve)	Mus musculus tRNA-Lys (CTT) (tRNA-Lys-CTT-2-1, tRNA-Lys-CTT-2-2)	0.000919	0.001128145	54.66666667	88.33333333	0.784432661	0.924797126	no	-0.000209145	neg	no
kidney	RNA labelling group	control group (Cre -ve)	NA_GATACCCGTCGCCGCGCTCTCCCTCTCCCCCCGTCCGCCTCCCGGGCGGGCGTT	0.000786	0.002830941	69.33333333	66.66666667	0.037176475	0.413015137	no	-0.002044941	neg	no
kidney	RNA labelling group	control group (Cre -ve)	1_AACATTCAACGCTGTCGGTGAGTTT	0.000802	0.000539	55	49.66666667	0.437439028	0.749410279	no	0.000263	pos	no
kidney	RNA labelling group	control group (Cre -ve)	11_GAGCAATGATGACCCCAACATGCCATCTGAGTGGCTTTGCTGAAATCCAGAGGCTGTTTCTGAGC	0.00063	0.000838	63.66666667	72	0.387461029	0.711974647	no	-0.000208	neg	no
kidney	RNA labelling group	control group (Cre -ve)	11_GCAATGATGATGAAACTAGAAAAAAAAGGAAGTGCCGTCCGATGCGACAACTGACGACATCCCTAGTTAGCTGACT	0.000758	0.000815	50.66666667	30.66666667	0.951143622	0.983641128	no	-5.7e-05	neg	no
kidney	RNA labelling group	control group (Cre -ve)	16_CCCTGAGACCCTAACTTGTGAA	0.001422219	0.001808716	49.66666667	54	0.855100991	0.943071276	no	-0.000386497	neg	no
kidney	RNA labelling group	control group (Cre -ve)	16_GAGGTAGTAGGTTGTATGGTTAA	0.00099	0.000759	50.33333333	34.33333333	0.787479603	0.92548943	no	0.000231	pos	no
kidney	RNA labelling group	control group (Cre -ve)	2_AACATTCATTGCTGTCGGTGGGTT	0.000605	0.000485	51.33333333	49	0.325633278	0.668711197	no	0.00012	pos	no
kidney	RNA labelling group	control group (Cre -ve)	9_AATGACACGATCACTCCCGTTGAGT	0.003851681	0.001084119	55	39.66666667	0.300022829	0.658672267	no	0.002767562	pos	no
kidney	RNA labelling group	control group (Cre -ve)	MT_GAATTGATCAGGACATAGGGTTTGATAGA	0.001905079	0.001079465	88	34.33333333	0.122334255	0.565163927	no	0.000825614	pos	no
kidney	RNA labelling group	control group (Cre -ve)	NA_GACTCTTAGCGGTGGATCACTCGGCTCGTGCGTCGATG	0.000734	0.001218346	59	146.3333333	0.200897763	0.614079472	no	-0.000484346	neg	no
kidney	RNA labelling group	control group (Cre -ve)	NA_GCACGGGGTCGGCGGCGATGTCGG	0.000608	0.000652	55.33333333	58.66666667	0.812368091	0.930525704	no	-4.4e-05	neg	no
kidney	RNA labelling group	control group (Cre -ve)	X_TATTGCACTTGTCCCGGCCTGAA	0.000759	0.001224779	47.66666667	25.33333333	0.977378798	0.994050229	no	-0.000465779	neg	no
kidney	RNA labelling group	control group (Cre -ve)	10_CACGCGGGAGACCGGGGTTCAATTCCCCGACGGGGAGCCA	0.007643165	0.000413	41	89	0.095727979	0.512959305	no	0.007230165	pos	no
kidney	RNA labelling group	control group (Cre -ve)	10_GACCGGGGTTCAATTCCCCGACGGGGAGCCA	0.000548	0.000228	32	80	0.331735839	0.672915371	no	0.00032	pos	no
kidney	RNA labelling group	control group (Cre -ve)	12_TGCGGGAAACTCGACTGCATAATTTGTGGTAGTGGGGGACTGCGTTCGCGCTCTCCCCTG	0.000969	0.001762345	49	60	0.017186818	0.36849704	no	-0.000793345	neg	no
kidney	RNA labelling group	control group (Cre -ve)	13_AGAGGTAGTAGGTTGCATAGTTAT	0.006786071	0.002827678	55.66666667	24	0.075432246	0.498107152	no	0.003958393	pos	no
kidney	RNA labelling group	control group (Cre -ve)	14_GTTCGACTCCCGGTGTGGGAACCA	0.001813887	0.000689	44.66666667	100.6666667	0.059791414	0.481758841	no	0.001124887	pos	no
kidney	RNA labelling group	control group (Cre -ve)	18_ACTGGACTTGGAGTCGGAAGGC	0.000215	0.001059625	38.66666667	35	0.071432415	0.492559398	no	-0.000844625	neg	no
kidney	RNA labelling group	control group (Cre -ve)	18_TGAGATGAAGCACTGTAGCTCAA	0.000823	0.000462	46.66666667	39.33333333	0.244308487	0.63172103	no	0.000361	pos	no
kidney	RNA labelling group	control group (Cre -ve)	19_TTGCAATGATGTCATCTTACTACTGAA	0.000583	0.000906	39	21.66666667	0.439294704	0.749410279	no	-0.000323	neg	no
kidney	RNA labelling group	control group (Cre -ve)	4_AGCTCGCTCTGAAGGCCTGTTTCCTAGGCTACATACGAGGGACATGTTCCTT	0.000723	0.000913	80	80.33333333	0.841642187	0.939006261	no	-0.00019	neg	no
kidney	RNA labelling group	control group (Cre -ve)	4_CATTGGTCGCAGTTGAATGCTGTGTAGAAATACCA	0.001638553	0.000621	36	47.33333333	0.371740956	0.700941352	no	0.001017553	pos	no
kidney	RNA labelling group	control group (Cre -ve)	4_CGCGGATGATGACACCTGGGTATGCTGCACACTCCCGACTGCGTCGTGGGGAAGCCAACCTTGGAGAGCTGAGC	0.000587	0.000832	52	44.66666667	0.713910652	0.897710711	no	-0.000245	neg	no
kidney	RNA labelling group	control group (Cre -ve)	7_AATTTCGGTTGGGAAAAAAAAAAAAAAAAAAAAA	0.000431	0.000436	33.66666667	41.66666667	0.927395511	0.976002764	no	-5.00000000000001e-06	neg	no
kidney	RNA labelling group	control group (Cre -ve)	9_GTCTATGATGATCCTATCCCGAACCTGAATTCCTGTTGAAAAACCATACTTACGGATCTGGCTTCTGAGA	0.000939	0.001004767	65.33333333	76	0.695688631	0.892160374	no	-6.5767e-05	neg	no
kidney	RNA labelling group	control group (Cre -ve)	9_TCCCTGAGACCCTAACTTGTGAT	0.003894819	0.001872224	54.66666667	40	0.082389982	0.509249199	no	0.002022595	pos	no
kidney	RNA labelling group	control group (Cre -ve)	MT_ACTAATCCTAGCCCTAGCCCTACACAAATATAATTATACT	0.000824	0.00038	61.66666667	47.66666667	0.144365981	0.576097685	no	0.000444	pos	no
kidney	RNA labelling group	control group (Cre -ve)	MT_ACTAATCCTAGCCCTAGCCCTACACAAATATAATTATACTATTA	0.000198	0.000557	73.33333333	72.66666667	0.016979253	0.36849704	no	-0.000359	neg	no
kidney	RNA labelling group	control group (Cre -ve)	NA_ACGCGGGAGACCGGGGTTCATTTCCCCGACGGGGAGCCA	0.000429	0.000738	36.33333333	35.33333333	0.185761274	0.601525532	no	-0.000309	neg	no
kidney	RNA labelling group	control group (Cre -ve)	X_TGAGGTTGGTGTACTGTGTGTGA	0.002706701	0.000785	56.66666667	66	0.063552895	0.490209829	no	0.001921701	pos	no
kidney	RNA labelling group	control group (Cre -ve)	1_TGGATATGATGACTGATTACCTGAGAAATAATTGATGAAATCTCAAGAAAATTCCTCTAGATAGTCAAGTTCTGATC	0.000451	0.00066	63	78.33333333	0.509023311	0.79104974	no	-0.000209	neg	no
kidney	RNA labelling group	control group (Cre -ve)	14_CACCCAGGCGGCCCGGGTTCGACTCCCGGTGTGGGAACCA	0.001123595	0.000886	51.33333333	52.66666667	0.424796613	0.738819652	no	0.000237595	pos	no
kidney	RNA labelling group	control group (Cre -ve)	17_TCTTAGATCGATGTGGTGCTCCGGAGTTCTCTTCGGGCCAGGGCCTAAGCCGCGCCAGGCGAGGGACGGACATTC	0.000651	0.000653	35.66666667	18.33333333	0.775833622	0.920697033	no	-2.00000000000005e-06	neg	no
kidney	RNA labelling group	control group (Cre -ve)	19_GTAACAGCAACTCCATGTGGAA	0.000991	0.003080212	47.66666667	54.66666667	0.685907108	0.892160374	no	-0.002089212	neg	no
kidney	RNA labelling group	control group (Cre -ve)	2_CACCAAGATGAGTGGTGCAAATCTGATC	0.000298	0.000122	39.33333333	21.66666667	0.356982622	0.691663679	no	0.000176	pos	no
kidney	RNA labelling group	control group (Cre -ve)	2_TTGCAATGATGACTTATATATCTGTCAATCCCCTGAGAGATCACTGACGACTCCATGTGTCTGAGC	0.000964	0.00098	67	81	0.828873152	0.932851012	no	-1.6e-05	neg	no
kidney	RNA labelling group	control group (Cre -ve)	9_AACGGAATCCCAAAAGCAGCTGT	0.000661	0.000802	42.33333333	32	0.458399496	0.75406419	no	-0.000141	neg	no
kidney	RNA labelling group	control group (Cre -ve)	MT_AAGTCGTAACAAGGTAAGCATACTGGAAAGTGTGCTTGGAATAATA	0.000324	0.000578	70	103	0.283330261	0.652846594	no	-0.000254	neg	no
kidney	RNA labelling group	control group (Cre -ve)	MU069435.1_TCGCTGCGATCTATTGAAAGTCAGCCCTCGACGCAAGGGTTTGT	0.000602	0.000612	34	35.66666667	0.591378799	0.848554299	no	-1e-05	neg	no
kidney	RNA labelling group	control group (Cre -ve)	NA_GAAATTTCGGTTGGGAAAAAAAAAA	0.0013958	0.000154	29	25	0.160237794	0.591441183	no	0.0012418	pos	no
kidney	RNA labelling group	control group (Cre -ve)	NA_TGAGGTAGTAGGTTGTATGGTAG	0.000958	0.000801	70.33333333	68.66666667	0.685835311	0.892160374	no	0.000157	pos	no
kidney	RNA labelling group	control group (Cre -ve)	11_AGGTAGTTTCATGTTGTTGGGT	0.001970654	0.002435861	25.66666667	22.33333333	0.837060525	0.937893325	no	-0.000465207	neg	no
kidney	RNA labelling group	control group (Cre -ve)	13_TCGCTGCGATCTATTGAAAGTCAGCCCTCGACACAAGGGTTT	0.000654	0.000971	51.66666667	43.66666667	0.882316655	0.955591241	no	-0.000317	neg	no
kidney	RNA labelling group	control group (Cre -ve)	17_ACCCGTAGAACCGACCTTGCG	5.13e-05	0.001033395	55	63.66666667	0.006902043	0.28379807	no	-0.000982095	neg	no
kidney	RNA labelling group	control group (Cre -ve)	18_AGATGAAGCACTGTAGCTCT	0.000499	0.000204	36	34.33333333	0.214436664	0.622161421	no	0.000295	pos	no
kidney	RNA labelling group	control group (Cre -ve)	2_GTAAATGATGAACTCACTTTTTTCCCCGTCATATCGACAGTGCTGATGTTTTAAAACATTTGCCAGTTTGTCCTGATA	0.000846	0.000896	57.66666667	48	0.797192289	0.930302809	no	-5e-05	neg	no
kidney	RNA labelling group	control group (Cre -ve)	2_TGCCAGTGATGCTTAGGAATTTCTTCACCTGAATCAACTATGTGGTCACACTGTTGTCTGAGGC	0.001087622	0.001155467	61	64	0.79100612	0.926907394	no	-6.78450000000002e-05	neg	no
kidney	RNA labelling group	control group (Cre -ve)	9_TCGCTGCGATCTATTGAAAGTCAGCCCTCGGCACAAGGGTTTGT	0.000635	0.000912	39	40	0.228766524	0.6233622	no	-0.000277	neg	no
kidney	RNA labelling group	control group (Cre -ve)	MT_GAATTGATCAGGACATAGGGTTTGATAGAA	0.000311	0.000211	91.66666667	48.33333333	0.476549848	0.765991814	no	1e-04	pos	no
kidney	RNA labelling group	control group (Cre -ve)	Mus musculus (house mouse) transfer RNA-Lys	0.000214	0.00083	50.66666667	338.6666667	0.087553973	0.509339098	no	-0.000616	neg	no
kidney	RNA labelling group	control group (Cre -ve)	NA_GAATTGATCAGGACATAGGGAAAAAAAA	0.000455	0.001099597	67.66666667	39.33333333	0.09251396	0.512959305	no	-0.000644597	neg	no
kidney	RNA labelling group	control group (Cre -ve)	NA_TCGAGCCCCAGTGGAACCACCA	0.000685	0.000111	49.66666667	59.33333333	0.140142549	0.573450085	no	0.000574	pos	no
kidney	RNA labelling group	control group (Cre -ve)	NA_TGAGATGAAGCACTGTAGCTTT	0.000608	0.001483418	44.33333333	32	0.217137017	0.622220508	no	-0.000875418	neg	no
kidney	RNA labelling group	control group (Cre -ve)	1_CACAAGTGATGAGTGACAAAGGGACTTAATACTGAACCATGGGGTTGAAATGAAATATGCTGATGTG	0.000759	0.00054	66.33333333	63.33333333	0.080713333	0.509249199	no	0.000219	pos	no
kidney	RNA labelling group	control group (Cre -ve)	13_CGGGAGACCGGGGTTCGATTCCCCGACGGGGAGCCA	0.000448	0.00063	39	105.3333333	0.128673147	0.567148193	no	-0.000182	neg	no
kidney	RNA labelling group	control group (Cre -ve)	16_TGGAGAGAAAGGCAGTTCCTGAA	0.000318	0.000329	45.66666667	39.33333333	0.804097354	0.930525704	no	-1.1e-05	neg	no
kidney	RNA labelling group	control group (Cre -ve)	18_GCTGTGATGACTATCTTAGGACACCTTTGGATTAACCGTGAAATCAAACAAGTGCTGAGCAA	0.000697	0.000914	56.33333333	51.66666667	0.133596995	0.573124705	no	-0.000217	neg	no
kidney	RNA labelling group	control group (Cre -ve)	2_TGCAATGATGTCAATCTTTGACTGAAGTGACCTTGAAGTGCAATTACTGAGCTTTTTAACCCTGAGCA	0.000517	0.000986	65	80.33333333	0.082109674	0.509249199	no	-0.000469	neg	no
kidney	RNA labelling group	control group (Cre -ve)	2_TTGCAATGATGACTTATATATCTGTCAATCCCCTGAGAGATCACTGACGACTCCATGTGTCTGAGCA	0.00056	0.000998	49	59	0.206921694	0.614079472	no	-0.000438	neg	no
kidney	RNA labelling group	control group (Cre -ve)	4_GCGTCGTGGGGAAGCCAACCTTGGAGAGCTGAGC	0.00054	0.001352401	96.33333333	63	0.003884595	0.273761046	no	-0.000812401	neg	no
kidney	RNA labelling group	control group (Cre -ve)	8_CTGGAGGATGAAGTAAGGAGTGATCCATCGGCTAAGTGTTTTCCCACTGTGCTGACACTCACATTGCTGACAG	0.000788	0.001300707	41.66666667	29.66666667	0.03508397	0.413015137	no	-0.000512707	neg	no
kidney	RNA labelling group	control group (Cre -ve)	9_CTCGCTGCGATCTATTGAAAGTCAGCCCTCGACACAAGGGTTTGTAA	0.000428	0.000421	58.33333333	47	0.752775811	0.913002302	no	7.00000000000001e-06	pos	no
kidney	RNA labelling group	control group (Cre -ve)	9_TGAGGTAGTAGGTTGTATAGTTTA	0.003689743	0.00288227	50	40.66666667	0.870597068	0.948583369	no	0.000807473	pos	no
kidney	RNA labelling group	control group (Cre -ve)	NA_ATCCCATCCTCGTCGCCA	0.00018	0.000856	41	186.6666667	0.070278937	0.492559398	no	-0.000676	neg	no
kidney	RNA labelling group	control group (Cre -ve)	NA_TGAGGTAGGAGGTTGTATAGTAT	0.000787	0.000436	57.66666667	40	0.182225076	0.598739536	no	0.000351	pos	no
kidney	RNA labelling group	control group (Cre -ve)	X_TAAGTCACTAGTGGTTCCGTTT	0.000304	0.000551	40.33333333	25.66666667	0.134088894	0.573124705	no	-0.000247	neg	no
kidney	RNA labelling group	control group (Cre -ve)	11_TGGCTTTGCTGAAATCCAGAGGCTGTTTCTGAGCT	0.001332197	0.001954703	42.66666667	25	0.40588178	0.731396655	no	-0.000622506	neg	no
kidney	RNA labelling group	control group (Cre -ve)	13_TCACATTGCCAGGGATTACCAC	0.001254731	0	42.66666667	46.33333333	0.020384223	0.388440837	no	0.001254731	pos	no
kidney	RNA labelling group	control group (Cre -ve)	15_AAAATGATGAATTCTGGGGCGCTGATTCATGTGACTTGAAAAAACGCCATCCATTTCCTGACT	0.001054872	0.000769	49	60.66666667	0.064366046	0.49192642	no	0.000285872	pos	no
kidney	RNA labelling group	control group (Cre -ve)	17_ATCGATGTGGTGCTCCGGAGTTCTCTTCGGGCCAGGGCCTAAGCCGCGCCAG	0.001390242	0.000593	34.33333333	34.66666667	0.035524208	0.413015137	no	0.000797242	pos	no
kidney	RNA labelling group	control group (Cre -ve)	17_GATCGATGTGGTGCTCCGGAGTTCTCTTCGGGCCAGGGCCTAAGCCGCGCCAGGC	0.000406	0.000901	71.33333333	75.33333333	0.018063465	0.3745948	no	-0.000495	neg	no
kidney	RNA labelling group	control group (Cre -ve)	17_TCCCTGAGACCCTTTAACCTGTGAA	0.000792	0.000415	42	36.33333333	0.17553061	0.598739536	no	0.000377	pos	no
kidney	RNA labelling group	control group (Cre -ve)	8_TTCTGGGTCGGGGTTTCGTACGTAGCAGAGCAGCTCC	0.001283149	0.001271919	35.66666667	41.33333333	0.576976251	0.841839628	no	1.12299999999999e-05	pos	no
kidney	RNA labelling group	control group (Cre -ve)	9_CTGGACTTGGAGTCAGAAGGCA	0.001566653	0.002094412	49.66666667	51.66666667	0.425770376	0.738819652	no	-0.000527759	neg	no
kidney	RNA labelling group	control group (Cre -ve)	NA_CGCGACCTCAGATCAGAC	0.002596115	0.00110926	33.66666667	134.6666667	0.181304098	0.598739536	no	0.001486855	pos	no
kidney	RNA labelling group	control group (Cre -ve)	X_AGCTACATCTGGCTACTGGGTCTT	0.00121913	0.00088	48.33333333	38.33333333	0.804075063	0.930525704	no	0.00033913	pos	no
kidney	RNA labelling group	control group (Cre -ve)	10_ACCGCCGCGGCCCGGGTTCGATTCCCGGTCAGGGAACCA	0.001121371	0.000521	41.33333333	27.66666667	0.095542431	0.512959305	no	0.000600371	pos	no
kidney	RNA labelling group	control group (Cre -ve)	11_ACAGTGATGACCACAACATGCCATCTGAGTTGCTTTGCTGAAATCCAGAGGCTGTTTCTGAGC	0.000822	0.001436537	41.66666667	49	0.479703665	0.766824293	no	-0.000614537	neg	no
kidney	RNA labelling group	control group (Cre -ve)	17_GATCGATGTGGTGCTCCGGAGTTCTCTTCGGGCCAGGGCCTAAGCCGC	0.001530046	0.000855	33.66666667	29.66666667	0.308643351	0.661752269	no	0.000675046	pos	no
kidney	RNA labelling group	control group (Cre -ve)	19_CTGACCTATGAATTGACAGCCAAA	0.00029	0.000255	29.66666667	23.33333333	0.706267295	0.894322451	no	3.5e-05	pos	no
kidney	RNA labelling group	control group (Cre -ve)	MU069435.1_GATCTATTGAAAGTCAGCCCTCGACACAAGGGTTTGT	0.000788	0.001201753	58.33333333	86.33333333	0.198193129	0.614079472	no	-0.000413753	neg	no
kidney	RNA labelling group	control group (Cre -ve)	NA_AGTAGGTTGAGGCCGTTGAGC	0.000446	0.000445	36	53.66666667	0.80263682	0.930525704	no	1.00000000000002e-06	pos	no
kidney	RNA labelling group	control group (Cre -ve)	NA_GAATTGATCAGGACATAGGGAAAAAAA	0.000156	0.00042	73.33333333	49.33333333	0.296886821	0.658672267	no	-0.000264	neg	no
kidney	RNA labelling group	control group (Cre -ve)	NA_GAATTGATCAGGACATAGGGAAAAAAAAAA	0.000107	0.000554	69.33333333	53.66666667	0.123616956	0.566577713	no	-0.000447	neg	no
kidney	RNA labelling group	control group (Cre -ve)	NA_TGTTCCGACCCTGCCGCTTACC	0.000723	0.001205623	36.33333333	67	0.324211206	0.668311746	no	-0.000482623	neg	no
kidney	RNA labelling group	control group (Cre -ve)	1_AACATTCAACGCTGTCGGTGAGTT	0.00184727	0.002538242	57.33333333	57	0.564404358	0.834340478	no	-0.000690972	neg	no
kidney	RNA labelling group	control group (Cre -ve)	1_CTGTCACGCGGGAGACCGGGGTTCGATTCCCCGACGGGGAGCCA	0.000572	0.000787	38.66666667	48	0.987763745	0.994050229	no	-0.000215	neg	no
kidney	RNA labelling group	control group (Cre -ve)	15_GAAATTTCGGTTGGGAAA	0.000685	0.000359	28	43.66666667	0.846589955	0.939417801	no	0.000326	pos	no
kidney	RNA labelling group	control group (Cre -ve)	4_GTAAACATCCTTGACTGGAAGCTT	0.004308352	0.004482728	45.66666667	47.33333333	0.520103506	0.798459873	no	-0.000174376	neg	no
kidney	RNA labelling group	control group (Cre -ve)	4_TGGCAGTGTCTTAGCTGGTTGTTT	0.000636	0.00061	39.66666667	16.66666667	0.908969416	0.97033444	no	2.6e-05	pos	no
kidney	RNA labelling group	control group (Cre -ve)	5_CAAAGTGCTGTTCGTGCAGGTAGT	0.001788248	0.000268	48	31	0.039732498	0.42594585	no	0.001520248	pos	no
kidney	RNA labelling group	control group (Cre -ve)	6_AAACCATTCGTAGACGACCTGCTTC	0.000773	0.000249	45	40.66666667	0.181553385	0.598739536	no	0.000524	pos	no
kidney	RNA labelling group	control group (Cre -ve)	NA_AATGGTTCGTTTGTAAAAAAAAAAAAAAAAAA	0.00142604	0.00139035	53	48.33333333	0.788816122	0.925651572	no	3.56899999999999e-05	pos	no
kidney	RNA labelling group	control group (Cre -ve)	NA_TGAGGTAGTAGGTTGTGTGGTATT	0.00213474	0.006920846	50.66666667	36	0.106086178	0.534904274	no	-0.004786106	neg	no
kidney	RNA labelling group	control group (Cre -ve)	1_CACAAGTGATGAGTGACAAAGGGACTTAATACTGAACCATGGGGTTGAAATGAAATATGCTGATG	0.000981	0.000487	43.66666667	32.33333333	0.22100772	0.6233622	no	0.000494	pos	no
kidney	RNA labelling group	control group (Cre -ve)	11_GATAACTGACGATAACTGCTCCTGGCTGACT	0.000811	0.000955	66	31	0.321959459	0.668311746	no	-0.000144	neg	no
kidney	RNA labelling group	control group (Cre -ve)	13_ATCACATTGCCAGGGATTACCATT	0.000661	8.67e-05	36.33333333	28.33333333	0.016015734	0.36747223	no	0.0005743	pos	no
kidney	RNA labelling group	control group (Cre -ve)	15_CGAGGAGCTCACAGTCTAGTA	0.000448	0.001685622	36	50	0.016373584	0.36747223	no	-0.001237622	neg	no
kidney	RNA labelling group	control group (Cre -ve)	2_TGGAAAGGATGAACGAACTTGGCCTGACCTTCAGAAATGGAGGCAATACAACTGATTTAATGAGCCTGATCC	0.00026	0.000947	62.33333333	69	0.02317586	0.391972963	no	-0.000687	neg	no
kidney	RNA labelling group	control group (Cre -ve)	6_GCTGGTTTCATATGGTGGTTTAGA	0.003521538	0.003094476	35	24.66666667	0.274192461	0.643226731	no	0.000427062	pos	no
kidney	RNA labelling group	control group (Cre -ve)	8_GGGAAATGATGATGCCTGTGACTGCTGACAAGACTCTGATGTCTGTTGTATTCGTACTGGCTGATCCTG	0.001990499	0.001116034	55	62.66666667	0.13863728	0.573124705	no	0.000874465	pos	no
kidney	RNA labelling group	control group (Cre -ve)	MT_ACTAATCCTAGCCCTAGCCCTACACAAATATAATTATACTATTATAA	0.00099	0.000243	50.33333333	46.66666667	0.258822085	0.640769795	no	0.000747	pos	no
kidney	RNA labelling group	control group (Cre -ve)	MT_ATAAGGACTGTAAGACTTCATCCTACATCTATTGAATGCCAATCTAGCC	0.000589	0.000944	33.33333333	50.33333333	0.339506383	0.67954996	no	-0.000355	neg	no
kidney	RNA labelling group	control group (Cre -ve)	NA_AATGGTTCGTTTGTAAAAAAAAAAA	0.000528	0.001177044	29	25.33333333	0.106974843	0.536831631	no	-0.000649044	neg	no
kidney	RNA labelling group	control group (Cre -ve)	NA_TCCCGGGGCTACGCCTGTCTGAGCGTCGCT	0.001254062	0.001418518	39	51.33333333	0.474357647	0.765991814	no	-0.000164456	neg	no
kidney	RNA labelling group	control group (Cre -ve)	NA_TGAGGTAGTAGGTTGTGTGGAA	0.000695	0.001232491	51.66666667	57.33333333	0.420391778	0.736892451	no	-0.000537491	neg	no
kidney	RNA labelling group	control group (Cre -ve)	>ENSMUST00000188702.2|ENSMUSG00000035085.6|OTTMUSG00000000935.2|OTTMUST00000118598.1|1700020L24Rik-202|1700020L24Rik|564|CDS:1-336|UTR3:337-564|	0.000491	0.00137691	39	308.6666667	0.120790263	0.563836468	no	-0.00088591	neg	no
kidney	RNA labelling group	control group (Cre -ve)	13_AGAGGTAGTAGGTTGCATAGTTG	0.001046548	0.000289	43	34.66666667	0.365568356	0.696501857	no	0.000757548	pos	no
kidney	RNA labelling group	control group (Cre -ve)	15_CTAGACTGAGGCTCCTTGAGGAA	0.000487	0.001075209	53.66666667	52.66666667	0.23235115	0.628043174	no	-0.000588209	neg	no
kidney	RNA labelling group	control group (Cre -ve)	17_ATCGATGTGGTGCTCCGGAGTTCTCTTCGGGCCAGGGCCTAAGCCGCGCCAGGC	0.002132077	0.000792	40.33333333	42.33333333	0.187599047	0.605389782	no	0.001340077	pos	no
kidney	RNA labelling group	control group (Cre -ve)	19_TACGGGGATGATATGAAAACTGAACTCTCTCTTTCTGATGGTTTAGTGGAGAAAACAAAAATTCTCTGAGTA	0.000854	0.00100703	50.33333333	44	0.533230519	0.80879689	no	-0.00015303	neg	no
kidney	RNA labelling group	control group (Cre -ve)	2_CTACAATGATGGTAATATTTTTCGTCAACAGAGTTCACCTAGTGAGTGTTGACACCTTGGGTCTGAGTG	0.000921	0.000538	46.66666667	44.66666667	0.01948678	0.385168381	no	0.000383	pos	no
kidney	RNA labelling group	control group (Cre -ve)	4_TAAACATCCTTGACTGGAAGCT	0.001803195	0.000396	47	53	0.203413773	0.614079472	no	0.001407195	pos	no
kidney	RNA labelling group	control group (Cre -ve)	5_CACGCTCATGCACACACCCACA	0.00061	0.002157198	50.33333333	48.33333333	0.545424965	0.81846095	no	-0.001547198	neg	no
kidney	RNA labelling group	control group (Cre -ve)	Mus musculus (mouse) Mir155 host gene	0.000877	0.00022	56.33333333	28.33333333	0.277077574	0.645493796	no	0.000657	pos	no
kidney	RNA labelling group	control group (Cre -ve)	NA_ATTGCACTTGTCCCGGCCTGTAA	0.000324	0.001256317	43.33333333	25	0.082086305	0.509249199	no	-0.000932317	neg	no
kidney	RNA labelling group	control group (Cre -ve)	NA_CGACTCTTAGCGGTGGATCACTCGGCTCGTGCGTCGAT	0.000726	0.001310617	29.66666667	44	0.254989925	0.634965069	no	-0.000584617	neg	no
kidney	RNA labelling group	control group (Cre -ve)	NA_GAAATTTCGGTTGGGAAAAAAAAAAA	0.000421	0	32	19	0.085870953	0.509339098	no	0.000421	pos	no
kidney	RNA labelling group	control group (Cre -ve)	NA_TATTAATGGTTCGTTTGTAAAAAAAAAAAAAAA	0.000914	0.001123328	29.66666667	25.33333333	0.639975611	0.873321626	no	-0.000209328	neg	no
kidney	RNA labelling group	control group (Cre -ve)	13_AAGAGGTAGTAGGTTGCATAGT	0.000742	0.000481	42	46.33333333	0.717702262	0.898622201	no	0.000261	pos	no
kidney	RNA labelling group	control group (Cre -ve)	19_ATATATGATGACTTTCATAGAATCTCGTTCGGCTGATGATTGCTGTTGAGACTTGGAAATCTGATT	0.000643	0.001321907	44.33333333	87	0.098777269	0.51439127	no	-0.000678907	neg	no
kidney	RNA labelling group	control group (Cre -ve)	19_CTTAATGATGAACAATGTAAATGACAAGCATATGGCTGAGTTGCAATGATGTC	0.000322	0.000591	44.66666667	30.33333333	0.29203347	0.65845682	no	-0.000269	neg	no
kidney	RNA labelling group	control group (Cre -ve)	5_CGATCCCCGGCATCTCCACCA	0.004200119	0.011003263	35	75.33333333	0.205909592	0.614079472	no	-0.006803144	neg	no
kidney	RNA labelling group	control group (Cre -ve)	NA_AATCGTCGGAGACAGCAGCAG	0.000416	0.000137	38.33333333	103.3333333	0.253331507	0.634965069	no	0.000279	pos	no
kidney	RNA labelling group	control group (Cre -ve)	NA_CCCTGAGACCCTAACTTGTGAAA	0.000593	0.000297	42	30.66666667	0.201470963	0.614079472	no	0.000296	pos	no
kidney	RNA labelling group	control group (Cre -ve)	NA_CGTGAACACCCGGACCTGGTTA	0.000318	0.001190267	41.33333333	69.66666667	0.334595864	0.672915371	no	-0.000872267	neg	no
kidney	RNA labelling group	control group (Cre -ve)	NA_GAAATTTCGGTTGGGAAAAAA	0.000336	0.00087	25	31.66666667	0.254065458	0.634965069	no	-0.000534	neg	no
kidney	RNA labelling group	control group (Cre -ve)	NA_TAATGGTTCGTTTGTAAAAAAAAAAAAAAAAAAAAA	0.000964	0.000619	40	53	0.719931204	0.89898182	no	0.000345	pos	no
kidney	RNA labelling group	control group (Cre -ve)	10_ATTCTGTGATGACTTTACCAAATGACTTTCGTTCTTCTGAGTTTGCTGAAGCCACACTCAGGTGCTGAGAGG	0.000518	0.001256904	47.33333333	47.66666667	0.013495929	0.36747223	no	-0.000738904	neg	no
kidney	RNA labelling group	control group (Cre -ve)	11_TGGTGGGTGCATATGTTT	0.000597	0.001152937	41.33333333	66.33333333	0.292438494	0.65845682	no	-0.000555937	neg	no
kidney	RNA labelling group	control group (Cre -ve)	13_CTCGCTGCGATCTATTGAAAGTCAGCCCTCGACACAAGGGTTT	0.000609	0.000953	45	25.66666667	0.134177646	0.573124705	no	-0.000344	neg	no
kidney	RNA labelling group	control group (Cre -ve)	15_CTCTGTGCTGAATGTCAAGTTCTGATT	0.000666	0.001869381	44	31.33333333	0.922500382	0.97328022	no	-0.001203381	neg	no
kidney	RNA labelling group	control group (Cre -ve)	15_TCCGAGCCTGGGTCTCCCTCTTT	0.001037606	0.001339909	36	33.33333333	0.374844881	0.702487074	no	-0.000302303	neg	no
kidney	RNA labelling group	control group (Cre -ve)	4_TGTAAACATCCTTGACTGGAAGCA	0.00079	0.001244601	37.33333333	44.66666667	0.318454261	0.667125854	no	-0.000454601	neg	no
kidney	RNA labelling group	control group (Cre -ve)	NA_AATTTCGGTTGGGAAAAAAAAAAAAAAAAAAAAAA	0.000151	0.001031393	27.66666667	36.33333333	0.058133412	0.477524458	no	-0.000880393	neg	no
kidney	RNA labelling group	control group (Cre -ve)	NA_ATACCCGTCGCCGCGCTCTCCCTCTCCCCCCGTCCGCCTCCCGGGCGGGCGTT	0.002177192	0.001960392	47.33333333	66.66666667	0.631100322	0.872504817	no	0.0002168	pos	no
kidney	RNA labelling group	control group (Cre -ve)	NA_CAACGCGTCAGTGGGCTGATC	0.001938375	0.000968	38.33333333	73	0.184511466	0.601525532	no	0.000970375	pos	no
kidney	RNA labelling group	control group (Cre -ve)	NA_GAATTGATCAGGACATAGGGAAAAAAAAAAA	0.001081561	0.000347	54	49.33333333	0.278555195	0.64734538	no	0.000734561	pos	no
kidney	RNA labelling group	control group (Cre -ve)	NA_GACTCTTAGCGGTGGATCACTCGGCTCGTGCGTCGATGA	0.001011102	0.000703	48	136.3333333	0.294613881	0.65845682	no	0.000308102	pos	no
kidney	RNA labelling group	control group (Cre -ve)	NA_GTTCCTCCCGGGGCTACGCCTGTCTGAGCGTCGCT	0.001970999	0.001615582	53	86.66666667	0.981656434	0.994050229	no	0.000355417	pos	no
kidney	RNA labelling group	control group (Cre -ve)	X_TAAGTCACTAGTGGTTCCGTTTAG	0.001210638	0.000237	32	22	0.035707986	0.413015137	no	0.000973638	pos	no
kidney	RNA labelling group	control group (Cre -ve)	1_TGTAAACATCCTCGACTGGAGGCT	0.003914018	0.001590259	30.66666667	25.66666667	0.114168112	0.549135596	no	0.002323759	pos	no
kidney	RNA labelling group	control group (Cre -ve)	1_TTTCAGTCGGATGTTTGCAGCT	0.003294837	0.005258181	39.66666667	36.33333333	0.453991935	0.753200635	no	-0.001963344	neg	no
kidney	RNA labelling group	control group (Cre -ve)	10_TCACCGCCGCGGCCCGGGTTCGATTCCCGGTCAGGGAACCA	0.000647	0.001238785	42.33333333	37.33333333	0.307568094	0.660566451	no	-0.000591785	neg	no
kidney	RNA labelling group	control group (Cre -ve)	12_AACTGTGATGAAAGATTTGGTCTATACAGTAATATATTTATTACTACATGAGGACAACAGTCCCTCTAAACTGATG	0.000394	0.000406	39	27	0.590661252	0.848554299	no	-1.2e-05	neg	no
kidney	RNA labelling group	control group (Cre -ve)	16_ACCCGTAGATCCGATCTTGTGA	0.001000523	0.001889314	31.33333333	30.33333333	0.845023009	0.939006261	no	-0.000888791	neg	no
kidney	RNA labelling group	control group (Cre -ve)	17_CACCCGTAGAACCGACCTTG	0.000192	0.001400465	44	43.33333333	0.040884413	0.430989858	no	-0.001208465	neg	no
kidney	RNA labelling group	control group (Cre -ve)	19_CCCTGATGAACTGAATACCGCCCCAGTCTGATAGCTGTGGAGAAAGGTATTTTCTGAGT	0.000536	0.001199741	37	36.66666667	0.03315386	0.413015137	no	-0.000663741	neg	no
kidney	RNA labelling group	control group (Cre -ve)	2_AGCAGCATTGTACAGGGCTATGAAT	0.000589	0.000323	22.66666667	21	0.371803673	0.700941352	no	0.000266	pos	no
kidney	RNA labelling group	control group (Cre -ve)	7_GACTTATGATGAGCTATGTTTACTGAGCATGATGAAATGATGCTCAAAATGATTACTCTGAAG	0.000753	0.000772	36.33333333	41.33333333	0.726958321	0.901570858	no	-1.9e-05	neg	no
kidney	RNA labelling group	control group (Cre -ve)	MT_GAATTGATCAGGACATAGGGTTTGATA	0.00259358	0.001090681	69.66666667	56.66666667	0.553460238	0.82659646	no	0.001502899	pos	no
kidney	RNA labelling group	control group (Cre -ve)	MU069435.1_CAGCTCCCTCGCTGCGATCTATTGAAAGTCAGCCCTCGACACAAGGGTTTGT	0.000312	0.000859	51.66666667	121.3333333	0.01452063	0.36747223	no	-0.000547	neg	no
kidney	RNA labelling group	control group (Cre -ve)	Mus musculus predicted gene, 33302, transcript variant 1 (Gm33302)	0	0.000223	24	83.66666667	0.333611421	0.672915371	no	-0.000223	neg	no
kidney	RNA labelling group	control group (Cre -ve)	NA_AAAATGACCCAGAGCGCTGCCG	0	0.000541	40	78.33333333	0.246989333	0.632472684	no	-0.000541	neg	no
kidney	RNA labelling group	control group (Cre -ve)	NA_AAAGCCCAGGAACTGCTGGATC	0	0.000875	42	66	0.042934057	0.437996632	no	-0.000875	neg	no
kidney	RNA labelling group	control group (Cre -ve)	NA_AATGGTTCGTTTGTAAAAAAAAAAAAAAAAAAA	0.001473448	0.001001947	47	41.33333333	0.868642846	0.947916242	no	0.000471501	pos	no
kidney	RNA labelling group	control group (Cre -ve)	NA_GACTCTTAGCGGTGGATCACTCGGCTCGTGCGT	0.001518122	0.001629421	25.33333333	46	0.608090834	0.859480341	no	-0.000111299	neg	no
kidney	RNA labelling group	control group (Cre -ve)	1_AACTCTGATGAACAATCATGTCTTTCGCTCCTATCTGATG	0.001174918	0.001250949	38	41.33333333	0.923443788	0.97346366	no	-7.60309999999998e-05	neg	no
kidney	RNA labelling group	control group (Cre -ve)	11_ACTGCTGATCCGGGTGATGCGAATCGTAATCTGAGCCGA	0.001231615	0.001668348	52.66666667	50	0.539988824	0.816275498	no	-0.000436733	neg	no
kidney	RNA labelling group	control group (Cre -ve)	15_ACTCTGTGCTGAATGTCAAGTTCTGATT	0.000757	0.000349	48.33333333	30.66666667	0.115140748	0.551716083	no	0.000408	pos	no
kidney	RNA labelling group	control group (Cre -ve)	17_TGAGAGTGATGATTTCACAGACTAGAGTCTCTGACGCTGTCCTTGATGTCAGCTATAAATCTGACTCAT	7e-04	0.000945	37.33333333	36.66666667	0.572643474	0.839390492	no	-0.000245	neg	no
kidney	RNA labelling group	control group (Cre -ve)	3_AGAAGTGATGAATTGATCAGATAGACGAGGCCGGGTCCGTCCCAGCCGCTGATTACCGAGCGATTCTGATC	0.000376	0.000583	33	37.33333333	0.178039791	0.598739536	no	-0.000207	neg	no
kidney	RNA labelling group	control group (Cre -ve)	8_TACCTCCAGGAACGGTGCACCA	0.000375	0.001470588	31.33333333	39.66666667	0.948542451	0.982829731	no	-0.001095588	neg	no
kidney	RNA labelling group	control group (Cre -ve)	9_TTGCAGTGATGTCGTAATTTGCGTCTTACTCTGTTCACAGCGACAGTTGCCTGCTGTCAGTATGCTGGTTCAGAAGGTTGACGAACATTGTTA	0.000529	0.000713	39.33333333	15	0.474695888	0.765991814	no	-0.000184	neg	no
kidney	RNA labelling group	control group (Cre -ve)	Mus musculus predicted gene, 49890, transcript variant 2 (Gm49890)	0.001386102	0	55	16.66666667	0.068654582	0.492559398	no	0.001386102	pos	no
kidney	RNA labelling group	control group (Cre -ve)	NA_CACATTGATCATCGACACTTCGAACGCACTTGCGGCCCCGGGTTCCTCCCGGGGCTACGCCTGTCTGAGCGTCGCT	0.000611	0.000451	47	30	0.320224472	0.667354131	no	0.00016	pos	no
kidney	RNA labelling group	control group (Cre -ve)	NA_CGCGACCTCAGATCAGACG	0.000763	0.001167873	33	164	0.387313968	0.711974647	no	-0.000404873	neg	no
kidney	RNA labelling group	control group (Cre -ve)	NA_CTTGCGGCCCCGGGTTCCTCCCGGGGCTACGCCTGTCTGAGCGTCGCT	0.000457	0.001550788	46.33333333	102.6666667	0.135757327	0.573124705	no	-0.001093788	neg	no
kidney	RNA labelling group	control group (Cre -ve)	NA_GAATTGATCAGGACATAGGGAAAAAAAAA	0.000306	0	63	46	0.01507475	0.36747223	no	0.000306	pos	no
kidney	RNA labelling group	control group (Cre -ve)	NA_GGTTCCTCCCGGGGCTACGCCTGTCTGAGCGTCGCT	0.000685	0.001057433	32	50	0.10035015	0.516028212	no	-0.000372433	neg	no
kidney	RNA labelling group	control group (Cre -ve)	X_AAGCTGTGATGAATTTGAATCCACTGATCTTCCGACATGATAAATGCATTGTCCTCTAAGAAGTTCTGAGCT	0.000785	0.001834773	45.33333333	43.33333333	0.012480518	0.36747223	no	-0.001049773	neg	no
kidney	RNA labelling group	control group (Cre -ve)	X_TGAGGTAGTAGATTGTATAGTAT	0.000902	0.00022	36.66666667	16.33333333	0.241995364	0.63172103	no	0.000682	pos	no
kidney	RNA labelling group	control group (Cre -ve)	1_TGTAAACATCCTACACTCTCAGCTTT	0.004204298	0.002118707	40	28.33333333	0.191188061	0.610812604	no	0.002085591	pos	no
kidney	RNA labelling group	control group (Cre -ve)	10_AGACCGGGGTTCAATTCCCCGACGGGGAGCCA	0.000692	0.000792	31.66666667	64.66666667	0.507212521	0.789205214	no	-9.99999999999999e-05	neg	no
kidney	RNA labelling group	control group (Cre -ve)	10_TGAGGTAGTAGTTTGTGCTGTTAA	0.001589453	0.000345	55	29.33333333	0.049248614	0.464921615	no	0.001244453	pos	no
kidney	RNA labelling group	control group (Cre -ve)	15_GAAAATGATGAATTCTGGGGCGCTGATT	0.001204497	5.8e-05	38.33333333	32.33333333	0.757915761	0.914850608	no	0.001146497	pos	no
kidney	RNA labelling group	control group (Cre -ve)	17_GAGAGTGATGATTTCACAGACTAGAGTCTCTGACGCTGTCCTTGATGTCAGCTATAAATCTGACT	0.001835611	0.00085	47.66666667	68.66666667	0.128518209	0.567148193	no	0.000985611	pos	no
kidney	RNA labelling group	control group (Cre -ve)	5_AGTCGGCATTGGCAATTTTTGACAGTCTCTACGGAGACTG	0.000233	0.000526	33.66666667	89	0.146553262	0.582987031	no	-0.000293	neg	no
kidney	RNA labelling group	control group (Cre -ve)	8_GGAAATGATGATGCCTGTGACTGCTGACAAGACTCTGATGTCTGTTGTATTCGTACTGGCTGATC	0.000574	0.001019425	41	52.66666667	0.099178871	0.51439127	no	-0.000445425	neg	no
kidney	RNA labelling group	control group (Cre -ve)	9_GAGCAGCTCCCTCGCTGCGATCTATTGAAAGTCAGCCCTCGACACAAGGGTTTGT	0.001796828	0.000755	43.33333333	113	0.217420352	0.622220508	no	0.001041828	pos	no
kidney	RNA labelling group	control group (Cre -ve)	MT_GAATTGATCAGGACATAGGGTTTGAAAA	0.000781	0.000229	77.66666667	50	0.148978361	0.587916055	no	0.000552	pos	no
kidney	RNA labelling group	control group (Cre -ve)	Mus musculus (house mouse) mmu-miR-425-5p	0.000933	0.001452101	47	57.66666667	0.209585632	0.614417613	no	-0.000519101	neg	no
kidney	RNA labelling group	control group (Cre -ve)	NA_ACATTGATCATCGACACTTCGAACGCACTTGCGGCCCCGGGTT	0.000379	0.000269	55.66666667	65.33333333	0.31043811	0.662593062	no	0.00011	pos	no
kidney	RNA labelling group	control group (Cre -ve)	NA_GAAATTTCGGTTGGGAAAAAAAAAAAAAAAA	0.000842	0.000607	33.66666667	30.66666667	0.629928868	0.872176007	no	0.000235	pos	no
kidney	RNA labelling group	control group (Cre -ve)	NA_TAAATCCTTCCCGTACTACCA	0.000757	0.000705	33.33333333	103.3333333	0.935707236	0.978804288	no	5.2e-05	pos	no
kidney	RNA labelling group	control group (Cre -ve)	NA_TGAATCTGACAACAGGAAATAAACCTCCTTATTCACCCCACCACCA	0.00044	0.000609	31.33333333	24.33333333	0.653168364	0.878063741	no	-0.000169	neg	no
kidney	RNA labelling group	control group (Cre -ve)	14_AAAGCTGGGTTGAGAGGGCGAA	0.000221	0.007047135	45.33333333	54	0.523878251	0.80133735	no	-0.006826135	neg	no
kidney	RNA labelling group	control group (Cre -ve)	17_GATCGATGTGGTGCTCCGGAGTTCTCTTCGGGCCAGGGCCTAAGCCGCGCCAGG	0.000905	0.000674	36.33333333	30.33333333	0.835135276	0.936884391	no	0.000231	pos	no
kidney	RNA labelling group	control group (Cre -ve)	2_GCAGATGATGTGACAGAATATTTGCTATCAGATGAGTGGTGATGACACTAGAACCACCAAGATCGCTGATGCAC	0.000512	0.000781	36.66666667	22.66666667	0.902324933	0.967934681	no	-0.000269	neg	no
kidney	RNA labelling group	control group (Cre -ve)	3_GGTCAATGATGTGTTGGCATGTATTATCTGAATTCGCTGATGTG	0.000425	0.000901272	40.33333333	35.33333333	0.267349403	0.641412403	no	-0.000476272	neg	no
kidney	RNA labelling group	control group (Cre -ve)	4_TTCTTGTGATGAAAATACTGTCCAGTTCTGCTACTGAAGGAATGAGATGAACACTTTAGTGCTGAAGAAA	0.00082	0.000638	55.33333333	39	0.656698269	0.881871879	no	0.000182	pos	no
kidney	RNA labelling group	control group (Cre -ve)	9_ACTAATCCTAGCCCTAGCCCTAA	0.000413	0.001320834	37.33333333	33	0.674352964	0.88860052	no	-0.000907834	neg	no
kidney	RNA labelling group	control group (Cre -ve)	9_GCGGCCCGGGTTCGACTCCCGGTGTGGGAACCA	0.00088	0.00223962	36	71	0.385407125	0.711974647	no	-0.00135962	neg	no
kidney	RNA labelling group	control group (Cre -ve)	9_GTTGTGATGATGGGCAAAAATGTTCAACTGCTCTGAATGGGCTGAATGAAAGTAGCCTTTCTGAAC	0.001018102	0.000926	49.33333333	58.33333333	0.607980485	0.859480341	no	9.21019999999999e-05	pos	no
kidney	RNA labelling group	control group (Cre -ve)	9_TCGCTGCGATCTATTGAAAGTCAGCCCTCGACACAGGGGTTTGT	0.000829	0.000789	31	28	0.686029222	0.892160374	no	4e-05	pos	no
kidney	RNA labelling group	control group (Cre -ve)	MU069435.1_TCTGGGTCGGGGTTTCGTACGTAGCAGAGCAGCTCC	0.002502124	0.000771	45	56.66666667	0.137691528	0.573124705	no	0.001731124	pos	no
kidney	RNA labelling group	control group (Cre -ve)	NA_ACTGGGCGTGGAGCATCTGGT	0.000564	0.002780537	29.66666667	77.66666667	0.037061434	0.413015137	no	-0.002216537	neg	no
kidney	RNA labelling group	control group (Cre -ve)	NA_ATTGATCATCGACACTTCGAACGCACTTGCGGCCCCGGGTTC	0.000429	0.00038	37.66666667	33.33333333	0.436760442	0.749410279	no	4.9e-05	pos	no
kidney	RNA labelling group	control group (Cre -ve)	NA_CGAGCACATGGAACGGGTTGG	0	0.000388	27.33333333	82	0.14069174	0.573450085	no	-0.000388	neg	no
kidney	RNA labelling group	control group (Cre -ve)	X_AGCTACATCTGGCTACTGGGTCTTT	0.000832	0.001134827	39.66666667	33.66666667	0.859769724	0.943285951	no	-0.000302827	neg	no
kidney	RNA labelling group	control group (Cre -ve)	>ENSMUST00000214295.2|ENSMUSG00000032254.11|OTTMUSG00000062532.2|OTTMUST00000152335.1|Kif23-204|Kif23|1829|UTR5:1-138|CDS:139-1829|	0.002432472	0.002258177	31	150.6666667	0.954803937	0.985176983	no	0.000174295	pos	no
kidney	RNA labelling group	control group (Cre -ve)	10_TTCATGGGTGAGAAACAGCTAGTCTGACA	0.000558	0.002341105	35	25.66666667	0.397526642	0.722516095	no	-0.001783105	neg	no
kidney	RNA labelling group	control group (Cre -ve)	17_GAGGTAGGAGGTTGTATAGTTT	0.000817	0.001366545	51.33333333	56	0.108586699	0.536878413	no	-0.000549545	neg	no
kidney	RNA labelling group	control group (Cre -ve)	18_TGCTGTGATGACTATCTTAGGACACCTTTGGATTAACCGTGAAATCAAACAAGTGCTGAGC	0.000286	0.001391358	43.33333333	49	0.003303339	0.273761046	no	-0.001105358	neg	no
kidney	RNA labelling group	control group (Cre -ve)	2_GCACTGAGATGGGAGTGGTGTAT	0.003843256	0.002631599	34.66666667	43.33333333	0.513324772	0.794385589	no	0.001211657	pos	no
kidney	RNA labelling group	control group (Cre -ve)	4_GGTCGATGATGAGAGCTTTGTTCTGAG	0.001416919	0.000823	45.66666667	37.33333333	0.225692648	0.6233622	no	0.000593919	pos	no
kidney	RNA labelling group	control group (Cre -ve)	MT_AAAGGTTTGGTCCTGGCCTTATAATTAATTAG	0.000586	0.000217	34.66666667	18	0.0812542	0.509249199	no	0.000369	pos	no
kidney	RNA labelling group	control group (Cre -ve)	MT_GAATTGATCAGGACATAGGGTT	9e-04	0.000156	44	53	0.018587985	0.375439666	no	0.000744	pos	no
kidney	RNA labelling group	control group (Cre -ve)	MT_TAAGTTTGAAATTTCGGTTGGGA	0.000274	0.000113	31.66666667	36.33333333	0.410447621	0.733001731	no	0.000161	pos	no
kidney	RNA labelling group	control group (Cre -ve)	Mus musculus (house mouse) mmu-miR-204-5p	0.001537632	0.000929	35.33333333	19.66666667	0.111133129	0.541309443	no	0.000608632	pos	no
kidney	RNA labelling group	control group (Cre -ve)	NA_ATTTAACTGTGATAAACTACCG	0.000337	0.001153625	39.66666667	63	0.033636817	0.413015137	no	-0.000816625	neg	no
kidney	RNA labelling group	control group (Cre -ve)	NA_ATTTCGGTTGGGAAAAAAAAAAAAAAAA	0.000634	0.001007292	28.66666667	19	0.622150472	0.868638945	no	-0.000373292	neg	no
kidney	RNA labelling group	control group (Cre -ve)	NA_GAAATTTCGGTTGGGAAAAAAAAAAAA	0.000416	0.000498	39.33333333	25.33333333	0.859487184	0.943285951	no	-8.2e-05	neg	no
kidney	RNA labelling group	control group (Cre -ve)	NA_GAAATTTCGGTTGGGAAAAAAAAAAAAA	0.000837	0.00124613	38	25	0.498234336	0.783801196	no	-0.00040913	neg	no
kidney	RNA labelling group	control group (Cre -ve)	NA_GAATTGATCAGGACATAGGGAAAAAAAAAAAA	0.000159	0.000617	47.33333333	35	0.805149031	0.930525704	no	-0.000458	neg	no
kidney	RNA labelling group	control group (Cre -ve)	NA_TGTAAACATCCTCGACTGGAAAA	0.000196	0.000461	41	21.33333333	0.941663889	0.978804288	no	-0.000265	neg	no
kidney	RNA labelling group	control group (Cre -ve)	1_TTCAAGTAATTCAGGATAGGTTG	0.00058	0.014459868	33.33333333	27.33333333	0.316793791	0.667125854	no	-0.013879868	neg	no
kidney	RNA labelling group	control group (Cre -ve)	11_ATAACTGACGATAACTGCTCCTGGCTGACT	0.000599	0.000309	35.66666667	40	0.268452942	0.641788177	no	0.00029	pos	no
kidney	RNA labelling group	control group (Cre -ve)	16_AACCCGTAGATCCGATCTTGTGAA	0.00071	0.002245244	26.33333333	17.66666667	0.033398317	0.413015137	no	-0.001535244	neg	no
kidney	RNA labelling group	control group (Cre -ve)	16_TCAGGCTCAGTCCCCTCCCGATA	0.002811598	0.003263307	36	36.33333333	0.823786865	0.932018447	no	-0.000451709	neg	no
kidney	RNA labelling group	control group (Cre -ve)	17_GTAATGATGATTTCTGGTGATTCTGAGTGTCTCGCTGACGCCATCACCGCAGCGCGCTGACC	0.000637	0.001388048	30.66666667	29.33333333	0.035012308	0.413015137	no	-0.000751048	neg	no
kidney	RNA labelling group	control group (Cre -ve)	4_TAAACATCCTACACTCTCAGCT	0.00173573	0.002897941	42.33333333	55	0.285551019	0.654387753	no	-0.001162211	neg	no
kidney	RNA labelling group	control group (Cre -ve)	7_CGTCTGTGATGTTCTGCTATTACCTACATTGTTTGAGCCTCATGAAAACCCCACTGGCTGAGACG	0.000935	0.001091428	40	51	0.202531454	0.614079472	no	-0.000156428	neg	no
kidney	RNA labelling group	control group (Cre -ve)	8_TCCTGTACTGAGCTGCCCCGAGT	0.000967	0.0014928	52.66666667	58.33333333	0.372385871	0.700994237	no	-0.0005258	neg	no
kidney	RNA labelling group	control group (Cre -ve)	NA_AACTGGATGAAAGCGATGACG	0	0.000368	30	73.66666667	0.097725844	0.512959305	no	-0.000368	neg	no
kidney	RNA labelling group	control group (Cre -ve)	NA_ATTTCGGTTGGGAAAAAAAAAAAAAA	0.003179211	0.000509	27.33333333	17.66666667	0.127867161	0.567148193	no	0.002670211	pos	no
kidney	RNA labelling group	control group (Cre -ve)	NA_CGACTCTTAGCGGTGGATCACTCGGCTCGTGCGTCGATG	0.00075	0.001604304	49.66666667	126	0.191538558	0.610812604	no	-0.000854304	neg	no
kidney	RNA labelling group	control group (Cre -ve)	NA_CTCGGCCGATCGAAAGGGAGTCGGGTTCAGATCCCCGAATCCGGAGT	0.00142761	0.000297	44.66666667	40.33333333	0.193872736	0.613063481	no	0.00113061	pos	no
kidney	RNA labelling group	control group (Cre -ve)	NA_TCAATCAACGACCGACCGTATCA	0.001703944	0.001012126	30.33333333	50.33333333	0.637641023	0.873006531	no	0.000691818	pos	no
kidney	RNA labelling group	control group (Cre -ve)	NA_TCTGGAGCCGGTGAGCGTGGG	0.001795967	0.000393	30.33333333	83	0.029980742	0.413015137	no	0.001402967	pos	no
kidney	RNA labelling group	control group (Cre -ve)	NA_TGAGGTAGTAGGTTGTGTGGTTTTTTT	0.00210137	0.003183841	29.33333333	28	0.440628465	0.749410279	no	-0.001082471	neg	no
kidney	RNA labelling group	control group (Cre -ve)	>ENSMUST00000135811.2|ENSMUSG00000028391.17|OTTMUSG00000000235.10|OTTMUST00000071862.3|Wdr31-205|Wdr31|400|UTR5:1-356|CDS:357-400|	0.003157274	0.000889	30.33333333	201	0.015122481	0.36747223	no	0.002268274	pos	no
kidney	RNA labelling group	control group (Cre -ve)	>ENSMUST00000203003.2|ENSMUSG00000030222.14|OTTMUSG00000027079.4|OTTMUST00000141638.2|Rerg-205|Rerg|391|UTR5:1-212|CDS:213-391|	0.000754	0.001586925	26.33333333	101.3333333	0.237732077	0.63021577	no	-0.000832925	neg	no
kidney	RNA labelling group	control group (Cre -ve)	10_ACCATGATGACGGAAATTCTTCACTTTGACCTGATGTCTGTTGAAGAAACTCAGTGTCTGAGA	0.000822	0.00102089	31	36.66666667	0.817534165	0.930855733	no	-0.00019889	neg	no
kidney	RNA labelling group	control group (Cre -ve)	11_AGACTGCTGATCCGGGTGATGCGAATCGTAATCTGAGCCGA	0.000645	0.000707	50	64.33333333	0.939840735	0.978804288	no	-6.2e-05	neg	no
kidney	RNA labelling group	control group (Cre -ve)	12_ATAATTTGTGGTAGTGGGGGACTGCGTTCGCGCTCTCCCCTG	0.000821	0.001154201	52	88	0.747039336	0.911062355	no	-0.000333201	neg	no
kidney	RNA labelling group	control group (Cre -ve)	14_AAAAGCTGGGTTGAGAGGGCGAATT	0.008198041	0.000879	50	43.33333333	0.297085138	0.658672267	no	0.007319041	pos	no
kidney	RNA labelling group	control group (Cre -ve)	14_AGGTATGAGGAAAATATCGGACAGTCTGATTACCACTGAAGACTGATAAGATCCAACTCTGACC	0.000703	0.000639	30.66666667	45.66666667	0.941015852	0.978804288	no	6.39999999999999e-05	pos	no
kidney	RNA labelling group	control group (Cre -ve)	19_TAATGATGAACAATGTAAATGACAAGCATATGGCTGAGTTGCAATGATGTCATCTTACTACTGAAA	0.000875	0.000819	34	33.33333333	0.731145239	0.903265634	no	5.60000000000001e-05	pos	no
kidney	RNA labelling group	control group (Cre -ve)	2_ATTCATGATGAAATAGATCCTTGACTGAAGCTGATGATGCG	0.000281	0.000228	34.66666667	34	0.720922766	0.89898182	no	5.3e-05	pos	no
kidney	RNA labelling group	control group (Cre -ve)	9_CCTCGCTGCGATCTATTGAAAGTCAGCCCTCGACACAAGGGTTTG	0.001311188	0.000271	38.33333333	48.66666667	0.282420566	0.651937986	no	0.001040188	pos	no
kidney	RNA labelling group	control group (Cre -ve)	9_TCGCTGCGATCTATTGAAAGTCAGCCCTCGACACGAGGGTTTGT	0.000335	0.000971	23	23.33333333	0.135786475	0.573124705	no	-0.000636	neg	no
kidney	RNA labelling group	control group (Cre -ve)	MT_ACTAATCCTAGCCCTAGCCCTACACAAATATAATTATAC	0.000124	0.000112	36.66666667	32.66666667	0.826865852	0.932268534	no	1.2e-05	pos	no
kidney	RNA labelling group	control group (Cre -ve)	MU069435.1_GCTCCCTCGCTGCGATCTATTGAAAGTCAGCCCTCGACACAAGGGTTTGT	0.002401957	0.001080915	41.33333333	99.66666667	0.18504172	0.601525532	no	0.001321042	pos	no
kidney	RNA labelling group	control group (Cre -ve)	Mus musculus (house mouse) mmu-miR-151-3p	0.000339	0.000881	47.33333333	56.66666667	0.309511139	0.662490001	no	-0.000542	neg	no
kidney	RNA labelling group	control group (Cre -ve)	Mus musculus (house mouse) mmu-miR-674-3p	0.00196686	0.002749502	38.66666667	80.33333333	0.559849886	0.830708726	no	-0.000782642	neg	no
kidney	RNA labelling group	control group (Cre -ve)	NA_AATGGTTCGTTTGTAAAAAAAAAAAAAAAAAAAA	0.000443	0.00148302	36.33333333	34.33333333	0.228195705	0.6233622	no	-0.00104002	neg	no
kidney	RNA labelling group	control group (Cre -ve)	NA_TAATGGTTCGTTTGTAAAAAAAAAAAAAAAAAAAAAA	0.000334	0.001141053	33.33333333	48.33333333	0.228078242	0.6233622	no	-0.000807053	neg	no
kidney	RNA labelling group	control group (Cre -ve)	NA_TATGGATGCGGCGGGACCAGAG	0.000191	0.000243	32	58.33333333	0.952537851	0.983641128	no	-5.2e-05	neg	no
kidney	RNA labelling group	control group (Cre -ve)	NA_TATTAATGGTTCGTTTGTAAAAAAAAAAAAAAAA	0.00055	0.00087	23.33333333	22.33333333	0.858986635	0.943285951	no	-0.00032	neg	no
kidney	RNA labelling group	control group (Cre -ve)	NA_TGAGGTAGTAGGTTGTGTGGAAA	0.000449	0.001500122	44.33333333	34.66666667	0.007487239	0.287010828	no	-0.001051122	neg	no
kidney	RNA labelling group	control group (Cre -ve)	NA_TGTAAACATCCTCGACTGGAAGCTTTTT	0.003313738	0.008017541	29.66666667	18.33333333	0.269490182	0.642005801	no	-0.004703803	neg	no
kidney	RNA labelling group	control group (Cre -ve)	>ENSMUST00000097816.9|ENSMUSG00000040860.17|OTTMUSG00000010088.3|OTTMUST00000023453.1|Crocc-202|Crocc|6273|UTR5:1-326|CDS:327-5864|UTR3:5865-6273|	0.001102657	0.001360095	30.66666667	164	0.987097163	0.994050229	no	-0.000257438	neg	no
kidney	RNA labelling group	control group (Cre -ve)	>ENSMUST00000170285.2|ENSMUSG00000040701.17|OTTMUSG00000027952.2|-|Ap1g2-211|Ap1g2|2596|UTR5:1-15|CDS:16-2391|UTR3:2392-2596|	0.001811594	0.001484927	21.66666667	65	0.899750992	0.967022094	no	0.000326667	pos	no
kidney	RNA labelling group	control group (Cre -ve)	1_GTAAACATCCTCGACTGGAAGCTA	0.001886437	0.001893104	22.66666667	20.66666667	0.41695889	0.734094643	no	-6.66700000000013e-06	neg	no
kidney	RNA labelling group	control group (Cre -ve)	10_TGTCACGCGGGAGACCGGGGTTCAATTCCCCGACGGGGAGCCA	0.001143497	0.000579	28.66666667	42.66666667	0.267719959	0.641412403	no	0.000564497	pos	no
kidney	RNA labelling group	control group (Cre -ve)	19_TTTCTATGATGAATCAAACTAGCTCACTATGACTGCTAATGAAAACACAGGAACACCTGAGAA	0.000628	0.000662	68.66666667	75.66666667	0.730817856	0.903265634	no	-3.40000000000001e-05	neg	no
kidney	RNA labelling group	control group (Cre -ve)	2_GCAGATGATGTGACAGAATATTTGCTATCAGATGAGTGGTGATGACACTAGAACCACCAAGATCGCTGATGCAA	0.001497695	0.000434	33.33333333	16.33333333	0.227860716	0.6233622	no	0.001063695	pos	no
kidney	RNA labelling group	control group (Cre -ve)	5_TCACGCGGGAGACCGGGGTTCGATTCCCCGACGGGGAGCC	0.000425	0.004380468	34.66666667	40.33333333	0.356345071	0.691663679	no	-0.003955468	neg	no
kidney	RNA labelling group	control group (Cre -ve)	6_CAGCCTGGGCTACACATTTTTT	0.009696203	0.000289	21.33333333	18	0.179267869	0.598739536	no	0.009407203	pos	no
kidney	RNA labelling group	control group (Cre -ve)	9_CGCTGCGATCTATTGAAAGTCAGCCCTCGACACAAGGGTTTGTAA	0.000993	0.000511	25.66666667	22.66666667	0.06533094	0.49192642	no	0.000482	pos	no
kidney	RNA labelling group	control group (Cre -ve)	MT_GAATTGATCAGGACATAGGGTTTA	0.000715	0.00031	29.33333333	18.33333333	0.272595315	0.642977042	no	0.000405	pos	no
kidney	RNA labelling group	control group (Cre -ve)	MU069435.1_CTGGGTCGGGGTTTCGTACGTAGCAGAGCAGCTCCCTCGCTGCGATCTATTGAAAGTCAGCCCTCGACACAAGGGTTTGT	0.000744	0.00079	33.66666667	33.66666667	0.918122674	0.972139551	no	-4.6e-05	neg	no
kidney	RNA labelling group	control group (Cre -ve)	MU069435.1_TCGCTGCGATCTATTGAAAGTCAGCCCTCGACACAAGGGTTTGTC	0.000244	0.001219568	30	27.66666667	0.048603994	0.462286107	no	-0.000975568	neg	no
kidney	RNA labelling group	control group (Cre -ve)	Mus musculus (house mouse) mmu-miR-28a-3p	0.000569	0.000623	39.33333333	38.33333333	0.460006632	0.754744992	no	-5.4e-05	neg	no
kidney	RNA labelling group	control group (Cre -ve)	Mus musculus (house mouse) mmu-miR-378d	0.000189	0.000299	33	31.66666667	0.96513846	0.991795412	no	-0.00011	neg	no
kidney	RNA labelling group	control group (Cre -ve)	NA_ATCACGTCGGGGTCACCA	0.001237407	0.000557	22.66666667	124.6666667	0.122414953	0.565163927	no	0.000680407	pos	no
kidney	RNA labelling group	control group (Cre -ve)	NA_CCCTGTGGTCTAGTGGTTAGGATTCGG	0.00141892	0.000726	39	23.33333333	0.178964625	0.598739536	no	0.00069292	pos	no
kidney	RNA labelling group	control group (Cre -ve)	NA_GCACGGGGTCGGCGGCGATGTCGGC	0.001821079	0.000356	49.66666667	34.66666667	0.250863112	0.634633108	no	0.001465079	pos	no
kidney	RNA labelling group	control group (Cre -ve)	NA_TAATGGTTCGTTTGTAAAAAAAAAA	0.001055459	0.000753	21.33333333	25.66666667	0.887862004	0.958102888	no	0.000302459	pos	no
kidney	RNA labelling group	control group (Cre -ve)	NA_TAATGGTTCGTTTGTAAAAAAAAAAAAAAAAAAAAAAA	0.000768	0.001424069	29	42.33333333	0.201131596	0.614079472	no	-0.000656069	neg	no
kidney	RNA labelling group	control group (Cre -ve)	NA_TATATTTCAGCGGCGGCACTTC	0.000339	0.000358	20	27.66666667	0.915426811	0.972139551	no	-1.9e-05	neg	no
kidney	RNA labelling group	control group (Cre -ve)	NA_TGAACCTTTACTATAGCTTGACA	0.000476	0.000356	27	40.66666667	0.682184397	0.892160374	no	0.00012	pos	no
kidney	RNA labelling group	control group (Cre -ve)	NA_TGTGTTTGATCTGCGCGAGAA	0.000473	0.000444	33.33333333	66	0.834325096	0.936884391	no	2.9e-05	pos	no
kidney	RNA labelling group	control group (Cre -ve)	NA_TTTCGTCACCCAGATAAATCACG	0.0011192	0.001385086	23.33333333	34.33333333	0.704089318	0.89303866	no	-0.000265886	neg	no
kidney	RNA labelling group	control group (Cre -ve)	X_AGCTACATCTGGCTACTGGGTCTCA	0.003013909	0.000969	40	33.33333333	0.156070507	0.590611411	no	0.002044909	pos	no
kidney	RNA labelling group	control group (Cre -ve)	>ENSMUST00000105812.10|ENSMUSG00000028753.13|OTTMUSG00000010001.4|OTTMUST00000091625.1|Vwa5b1-202|Vwa5b1|2400|UTR5:1-151|CDS:152-490|UTR3:491-2400|	0.002169986	0.000968	19.66666667	108	0.210789497	0.614872952	no	0.001201986	pos	no
kidney	RNA labelling group	control group (Cre -ve)	10_CCGGGGTTCAATTCCCCGACGGGGAGCCA	0.001033777	0.000458	27.33333333	140	0.099218553	0.51439127	no	0.000575777	pos	no
kidney	RNA labelling group	control group (Cre -ve)	11_AGCTCGGTCTGAGGCCCCTCAGTT	0.000979	0.003767097	32	37.66666667	0.297536271	0.658672267	no	-0.002788097	neg	no
kidney	RNA labelling group	control group (Cre -ve)	11_CCGGGTGATGCGAATCGTAATCTGAGC	0.001563655	0.002171553	24.66666667	15.66666667	0.751188284	0.913002302	no	-0.000607898	neg	no
kidney	RNA labelling group	control group (Cre -ve)	11_GAGCAATGATGACCCCAACATGCCATCTGAGTGGCTTTGCTGAAATCCAGAGGCTGTTTCTGAGCTGT	0.000711	0.001184711	49	55.33333333	0.085948321	0.509339098	no	-0.000473711	neg	no
kidney	RNA labelling group	control group (Cre -ve)	13_ATCACATTGCCAGGGATTACCACTT	0.004302671	0.002892289	37.66666667	25	0.801124981	0.930525704	no	0.001410382	pos	no
kidney	RNA labelling group	control group (Cre -ve)	14_AAAAGCTGGGTTGAGAGGGCGAAAA	0.000345	0	23.33333333	22.33333333	0.246357308	0.632133865	no	0.000345	pos	no
kidney	RNA labelling group	control group (Cre -ve)	14_AGGGGGTGGAAAAAAAAAAAAAAAAAA	0.00167049	0.003697738	37	39.66666667	0.365594651	0.696501857	no	-0.002027248	neg	no
kidney	RNA labelling group	control group (Cre -ve)	18_TTGCTGTGATGACTATCTTAGGACACCTTTGGATTAACCGTGAAATCAAACAAGTGCTGAGC	0.001582834	0.000427	26.33333333	23.33333333	0.174160719	0.598739536	no	0.001155834	pos	no
kidney	RNA labelling group	control group (Cre -ve)	2_GAAAGGATGAACGAACTTGGCCTGACCTTCAGAAATGGAGGCAATACAACTGATTTAATGAGCCTGATC	0.000286	0.00089	40.66666667	49	0.181908328	0.598739536	no	-0.000604	neg	no
kidney	RNA labelling group	control group (Cre -ve)	2_GCACTGAGATGGGAGTGGTGTAA	0.000681	0.000957	54	36.66666667	0.139919607	0.573450085	no	-0.000276	neg	no
kidney	RNA labelling group	control group (Cre -ve)	3_GTCAATGATGTGTTGGCATGTATTATCTGAATTCGCTGATGTGTCATAACACTTTAGCTCTAGAATTACGCTGAGACCT	0.000963	0.001537758	37.33333333	44.66666667	0.025880978	0.404190579	no	-0.000574758	neg	no
kidney	RNA labelling group	control group (Cre -ve)	3_TAATTTGTGGTAGTGGGGGACTGCGTTCGCGCTCTCCCCTG	0.000725	0.000905	36.33333333	86	0.382180542	0.708883264	no	-0.00018	neg	no
kidney	RNA labelling group	control group (Cre -ve)	4_CGGATGATGACACCTGGGTATGCTGCACACTCCCGACTGCGTCGTGGGGAAGCCAACCTTGGAGAGCTGAGC	0.000632	0.001017944	35	37	0.303401227	0.659052896	no	-0.000385944	neg	no
kidney	RNA labelling group	control group (Cre -ve)	MT_CACCCAGAAGATTTCATGACCAATGAACACTCTGACCA	0.000328	0.000158	28.66666667	56	0.253484806	0.634965069	no	0.00017	pos	no
kidney	RNA labelling group	control group (Cre -ve)	MT_GAATTGATCAGGACATAGGGTA	0.00029	0.005072153	25.66666667	42	0.494855492	0.782047138	no	-0.004782153	neg	no
kidney	RNA labelling group	control group (Cre -ve)	Mus musculus tRNA Phe #AA	0.000501	0.000742	48.33333333	124.3333333	0.444806045	0.749410279	no	-0.000241	neg	no
kidney	RNA labelling group	control group (Cre -ve)	NA_AGATACCCGTCGCCGCGCTCTCCCTCTCCCCCCGTCCGCCTCCCGGGCGGGCGTT	0.002924815	0.001619091	36	37	0.237232433	0.63021577	no	0.001305724	pos	no
kidney	RNA labelling group	control group (Cre -ve)	NA_ATCACATTGCCAGGGATTTAA	0.000815	0.000246	32.33333333	36.33333333	0.453845975	0.753200635	no	0.000569	pos	no
kidney	RNA labelling group	control group (Cre -ve)	NA_ATTTCGGTTGGGAAAAAAAAAAAAAAA	0.000243	0.001504123	28.66666667	16.33333333	0.029720547	0.413015137	no	-0.001261123	neg	no
kidney	RNA labelling group	control group (Cre -ve)	NA_CGACTCTTAGCGGTGGATCACTCGGCTCGTGCGTCGATGA	0.000944	0.001120112	41	75.33333333	0.424365677	0.738819652	no	-0.000176112	neg	no
kidney	RNA labelling group	control group (Cre -ve)	NA_GAAATTTCGGTTGGGAAAAAAAAAAAAAAA	7e-04	0.000819	34.33333333	30.33333333	0.430719419	0.744344351	no	-0.000119	neg	no
kidney	RNA labelling group	control group (Cre -ve)	NA_GAAATTTCGGTTGGGAAAAAAAAAAAAAAAAA	0.000686	0.000112	30.33333333	29	0.185107993	0.601525532	no	0.000574	pos	no
kidney	RNA labelling group	control group (Cre -ve)	NA_GAAATTTCGGTTGGGAAAAAAAAAAAAAAAAAA	0.000127	0.000824	27.66666667	23.66666667	0.226176279	0.6233622	no	-0.000697	neg	no
kidney	RNA labelling group	control group (Cre -ve)	NA_GAATTGATCAGGACATAGGGTTAAAAA	0.000387	0.00013	43	29	0.327941451	0.669106349	no	0.000257	pos	no
kidney	RNA labelling group	control group (Cre -ve)	NA_TAGCAGCACGTAAATATTGGAA	0.000479	0.000637	27.66666667	26.66666667	0.986570338	0.994050229	no	-0.000158	neg	no
kidney	RNA labelling group	control group (Cre -ve)	NA_TATATTTCAGCGGCGGCACTTCC	0.000119	0.000543	37.33333333	50.66666667	0.09747865	0.512959305	no	-0.000424	neg	no
kidney	RNA labelling group	control group (Cre -ve)	NA_TATTAATGGTTCGTTTGTAAAAAAAAAAAAAA	0.000413	0.000849	23.66666667	24.33333333	0.217900146	0.622220508	no	-0.000436	neg	no
kidney	RNA labelling group	control group (Cre -ve)	NA_TCAGCGGCGGCACTTCCATACT	0.000449	0.001184199	25.66666667	61.33333333	0.117867847	0.560677741	no	-0.000735199	neg	no
kidney	RNA labelling group	control group (Cre -ve)	NA_TCCGAGCCTGGGTCTCCCTCTAA	0.002083847	0.000986	26	24.33333333	0.076380321	0.499007564	no	0.001097847	pos	no
kidney	RNA labelling group	control group (Cre -ve)	NA_TGGCGGGACCAGTGACGAAGGC	0.000821	0.000211	30.66666667	63.66666667	0.080616672	0.509249199	no	0.00061	pos	no
kidney	RNA labelling group	control group (Cre -ve)	>ENSMUST00000146233.8|ENSMUSG00000040483.16|OTTMUSG00000006106.5|OTTMUST00000013799.2|Xaf1-204|Xaf1|2597|UTR5:1-48|CDS:49-870|UTR3:871-2597|	0.002845979	0.000908	26.66666667	187	0.006529596	0.28379807	no	0.001937979	pos	no
kidney	RNA labelling group	control group (Cre -ve)	>ENSMUST00000197438.5|ENSMUSG00000038975.15|OTTMUSG00000052933.1|OTTMUST00000132456.1|Rabggtb-207|Rabggtb|1992|UTR5:1-252|CDS:253-651|UTR3:652-1992|	0.001011782	0.000833	117.3333333	119.6666667	0.583649106	0.845722931	no	0.000178782	pos	no
kidney	RNA labelling group	control group (Cre -ve)	>ENSMUST00000214054.2|ENSMUSG00000031939.17|OTTMUSG00000062264.4|OTTMUST00000151920.1|Taf1d-207|Taf1d|3126|UTR5:1-917|CDS:918-1784|UTR3:1785-3126|	0.000972	0.000735	30.33333333	26.33333333	0.956593829	0.985416281	no	0.000237	pos	no
kidney	RNA labelling group	control group (Cre -ve)	1_CAGGCGGCCCGGGTTCGACTCCCGGTATGGGAACCA	0.001300869	0.001185738	32.66666667	75.66666667	0.301382344	0.658672267	no	0.000115131	pos	no
kidney	RNA labelling group	control group (Cre -ve)	1_GTAAACATCCTCGACTGGAAGCTAT	0.000226	0.000531	28	19.33333333	0.771247371	0.919549092	no	-0.000305	neg	no
kidney	RNA labelling group	control group (Cre -ve)	10_TTGCATGATGACTTGAATTGTCGGATACCCCTTCACCCCGTTCATGGGTGAGAAACAGCTAGTCTGAC	0.001068291	0.001014485	39	46.66666667	0.215592585	0.622220508	no	5.3806e-05	pos	no
kidney	RNA labelling group	control group (Cre -ve)	11_AAGCTCGGTCTGAGGCCCCTCAGT	0.000682	0.001150242	31.33333333	21	0.634134777	0.873006531	no	-0.000468242	neg	no
kidney	RNA labelling group	control group (Cre -ve)	11_ATACCCTGTAGATCCGAATTTG	0.000594	0.000325	34.66666667	23.66666667	0.475523974	0.765991814	no	0.000269	pos	no
kidney	RNA labelling group	control group (Cre -ve)	12_ACTGCGTTCGCGCTCTCCCCTG	0.000909	0.000983	23.66666667	49	0.581218521	0.843252267	no	-7.4e-05	neg	no
kidney	RNA labelling group	control group (Cre -ve)	14_AGGGGGTGGAAAAAAAAAAAAA	0	0.001810546	25.66666667	33.66666667	0.073792678	0.497665463	no	-0.001810546	neg	no
kidney	RNA labelling group	control group (Cre -ve)	14_AGGGGGTGGAAAAAAAAAAAAAAAA	0	0.002910621	39	40.66666667	0.04632051	0.450734192	no	-0.002910621	neg	no
kidney	RNA labelling group	control group (Cre -ve)	15_TATCAATGATGTCCTAAAAAATAAATGTCTGAACATATGACTGCTATAATGATTTCAGCATTTAACTGAGA	0.001057207	0.000478	27	26	0.024072044	0.395469286	no	0.000579207	pos	no
kidney	RNA labelling group	control group (Cre -ve)	16_GCCCTCTTTCCGTGTGGATTTAAGAATTTT	0.000452	0.000388	28.66666667	22	0.506393403	0.788901052	no	6.4e-05	pos	no
kidney	RNA labelling group	control group (Cre -ve)	2_TGCAATGATGTCAATCTTTGACTGAAGTGACCTTGAAGTGCAATTACTGAGCTTTTTAACCCTGAGCAA	0.000501	0.000617	47.66666667	63	0.265091917	0.641017937	no	-0.000116	neg	no
kidney	RNA labelling group	control group (Cre -ve)	8_CTGGGCGTGGAGCATCTGG	0.001375557	0.000844	27.66666667	104	0.222518643	0.6233622	no	0.000531557	pos	no
kidney	RNA labelling group	control group (Cre -ve)	8_TGAAATGATGACCATTTAATTCATGTCTCTTCTCTGACATTCTCCTCTGGAGATGATTTTTGCCTTATTGATCTGATC	0.000781	0.000744	30	25.66666667	0.823944313	0.932018447	no	3.7e-05	pos	no
kidney	RNA labelling group	control group (Cre -ve)	9_TGTTGTGATGATGGGCAAAAATGTTCAACTGCTCTGAAT	0.000397	0.000964	33.66666667	29.66666667	0.101388007	0.519254367	no	-0.000567	neg	no
kidney	RNA labelling group	control group (Cre -ve)	MT_ACTAATCCTAGCCCTAGCCCTACACAA	0.000866	0.000646	30	24.33333333	0.688136907	0.892160374	no	0.00022	pos	no
kidney	RNA labelling group	control group (Cre -ve)	NA_ACGACTCTTAGCGGTGGATCACTCGGCTCGTGCG	0.001344879	0.00145706	27.66666667	24	0.915602449	0.972139551	no	-0.000112181	neg	no
kidney	RNA labelling group	control group (Cre -ve)	NA_CGACTCTTAGCGGTGGATCACTCGGCTCGTGC	0.000418	0.00113463	23.66666667	31.33333333	0.063327464	0.490209829	no	-0.00071663	neg	no
kidney	RNA labelling group	control group (Cre -ve)	NA_CGCGACCTCAGATCAGACGTGGCGACCCGCTGAATTTAAG	0.00213513	0.001094586	29.66666667	51	0.721317429	0.89898182	no	0.001040544	pos	no
kidney	RNA labelling group	control group (Cre -ve)	NA_GAAATTTCGGTTGGGAAAAAAAAAAAAAA	0.000656	0.000605	33	25.33333333	0.978692835	0.994050229	no	5.1e-05	pos	no
kidney	RNA labelling group	control group (Cre -ve)	10_CGCCGCGGCCCGGGTTCGATTCCCGGTCAGGGAACCA	0.003724584	0.000636	25.66666667	34.33333333	0.294214333	0.65845682	no	0.003088584	pos	no
kidney	RNA labelling group	control group (Cre -ve)	10_CGCGGCCCGGGTTCGATTCCCGGTCAGGGAACCA	0.001177586	0.000479	30	32.33333333	0.073961349	0.497665463	no	0.000698586	pos	no
kidney	RNA labelling group	control group (Cre -ve)	10_TTCAAGTAATCCAGGATAGGCTGT	0.000762	0.002915806	34.33333333	20	0.442398023	0.749410279	no	-0.002153806	neg	no
kidney	RNA labelling group	control group (Cre -ve)	12_CTGCGTTCGCGCTCTCCCCTG	0.001536437	0.002050721	31	86.33333333	0.731181035	0.903265634	no	-0.000514284	neg	no
kidney	RNA labelling group	control group (Cre -ve)	16_GTGAAATGATGGCAAATCATCTTTCGGGACTGACCTGAAATGAAGAGAATACTCTTGCTGATCACT	0.000929	0.001354357	41.33333333	76.66666667	0.44436448	0.749410279	no	-0.000425357	neg	no
kidney	RNA labelling group	control group (Cre -ve)	18_TAGATGTGTAGAGAAATGATAACTGAGCA	0.000119	0	34.33333333	19.66666667	0.203610098	0.614079472	no	0.000119	pos	no
kidney	RNA labelling group	control group (Cre -ve)	7_AGTCCATGATGAGCAACACTCACCATCTTTCGTTTGAGTCTCACGACTGTGAGATCAACCCATGCACCGCTCTGAGACT	0.001004868	0.00085	40	46.66666667	0.166384009	0.5977228	no	0.000154868	pos	no
kidney	RNA labelling group	control group (Cre -ve)	8_GGGAAATGATGATGCCTGTGACTGCTGACAAGACTCTGATGTC	0.001934555	0.002222774	26	22.33333333	0.854745155	0.943071276	no	-0.000288219	neg	no
kidney	RNA labelling group	control group (Cre -ve)	9_AGTCTATGATGATCCTATCCCGAACCTGAATTCCTGTTGAAAA	0.000689	0.000679	35	20.33333333	0.416416656	0.734094643	no	1e-05	pos	no
kidney	RNA labelling group	control group (Cre -ve)	MT_AAAGGTTTGGTCCTGGCCTTATAATTAATTAGAGGTAAA	0.00059	0.000568	34.33333333	21.66666667	0.606767369	0.859480341	no	2.2e-05	pos	no
kidney	RNA labelling group	control group (Cre -ve)	NA_GAAGGCGACTGGAGTGCCATGT	0.000787	0.000958	26.33333333	63.33333333	0.766270488	0.918798263	no	-0.000171	neg	no
kidney	RNA labelling group	control group (Cre -ve)	NA_GGTAAAATGGCTGAGTAAGCATTAGACTGTACCACCA	0.000211	0.000613	26.66666667	28.33333333	0.245417488	0.63172103	no	-0.000402	neg	no
kidney	RNA labelling group	control group (Cre -ve)	NA_TGAGGTAGTAGGTTGTGTGGTTAAAA	0.000652	0.000259	32.33333333	25	0.21095246	0.614872952	no	0.000393	pos	no
kidney	RNA labelling group	control group (Cre -ve)	NA_TGAGGTAGTAGGTTGTGTGGTTAGT	0.001258401	0.001047164	22	17.33333333	0.747575276	0.911062355	no	0.000211237	pos	no
kidney	RNA labelling group	control group (Cre -ve)	NA_TGAGGTAGTAGGTTGTGTGGTTTATT	0.002285	0.004050359	22.66666667	15.33333333	0.235581028	0.630042284	no	-0.001765359	neg	no
kidney	RNA labelling group	control group (Cre -ve)	NA_TGCGGCCCCGGGTTCCTCCCGGGGCTACGCCTGTCTGAGCGTCGCT	0.000332	0.000666	39.33333333	98.66666667	0.294537639	0.65845682	no	-0.000334	neg	no
kidney	RNA labelling group	control group (Cre -ve)	1_AGGCGGCCCGGGTTCGACTCCCGGTATGGGAACCA	0.00041	0.00094	34.66666667	74.66666667	0.332267656	0.672915371	no	-0.00053	neg	no
kidney	RNA labelling group	control group (Cre -ve)	1_CTATGATGAAGGCTATGTTGGTAGGGACAACTGAGCTTGTTGATGAATACCAACGATTCTGATG	0.000704	6e-04	35.66666667	37.33333333	0.847577682	0.939689543	no	0.000104	pos	no
kidney	RNA labelling group	control group (Cre -ve)	1_TCGCTGCGATCTATTGAAAGTCAGCCCTCGACACAA	0.001051862	0.000816	35	20.33333333	0.905126647	0.967934681	no	0.000235862	pos	no
kidney	RNA labelling group	control group (Cre -ve)	1_TGTCAATGATGCATCTTATTGGAACTGAATTTAAGTGATCTAACCCATTCGTCACTACCACTGAGACAA	0.001072544	0.000708	31	36	0.503437451	0.785263102	no	0.000364544	pos	no
kidney	RNA labelling group	control group (Cre -ve)	12_GTGAAATGTTTAGGACCACTAGT	0.002149196	0.000154	23	20.66666667	0.158056911	0.591441183	no	0.001995196	pos	no
kidney	RNA labelling group	control group (Cre -ve)	13_ATGAGGTAGTAGGTTGTATAGTT	0.000598	0.002102684	35.33333333	24.66666667	0.726946896	0.901570858	no	-0.001504684	neg	no
kidney	RNA labelling group	control group (Cre -ve)	14_TAAAGTGCTTATAGTGCAGGTAGT	0.015209647	0.019906486	27	21.66666667	0.333364264	0.672915371	no	-0.004696839	neg	no
kidney	RNA labelling group	control group (Cre -ve)	18_TAGATGTGTAGAGAAATGATAACTGAGC	0.00109428	0.001221719	26	20.33333333	0.370230975	0.700063054	no	-0.000127439	neg	no
kidney	RNA labelling group	control group (Cre -ve)	4_CGTCGTGGGGAAGCCAACCTTGGAGAGCTGAGC	0.000365	0.00012	26.33333333	26.66666667	0.225285998	0.6233622	no	0.000245	pos	no
kidney	RNA labelling group	control group (Cre -ve)	8_CTGACTTGATGAAAGTACTTTTGAACCCTTTTCCATCTGATG	0.000865	0.001342259	36	29.33333333	0.860557108	0.943331665	no	-0.000477259	neg	no
kidney	RNA labelling group	control group (Cre -ve)	9_GGCCCGGGTTCGACTCCCGGTGTGGGAACCA	0.000489	0.001495797	22.33333333	48.66666667	0.076527642	0.499007564	no	-0.001006797	neg	no
kidney	RNA labelling group	control group (Cre -ve)	MT_AATTTTGAATTCTTAAGTGTAGGTTCAATTCCTATTGTCCTAGCCA	0.000873	0.000488	29.66666667	27.66666667	0.746770076	0.911062355	no	0.000385	pos	no
kidney	RNA labelling group	control group (Cre -ve)	MT_ACACCCAGAAGATTTCATGACCAATGAACACTCTGACCA	0.003338447	0.001464497	22.33333333	82.33333333	0.862689881	0.944850822	no	0.00187395	pos	no
kidney	RNA labelling group	control group (Cre -ve)	Mus musculus RIKEN cDNA 2810433D01 gene (2810433D01Rik)	0.000638	0.00095	46.66666667	157.6666667	0.458132303	0.75406419	no	-0.000312	neg	no
kidney	RNA labelling group	control group (Cre -ve)	Mus musculus tRNA-Ser (AGA) (tRNA-Ser-AGA-1-1)	0.001048001	0.000904	29.33333333	933.6666667	0.137998688	0.573124705	no	0.000144001	pos	no
kidney	RNA labelling group	control group (Cre -ve)	NA_AATTTCGGTTGGGAAAAAAAAAAAAAAAAAAAAAAA	0	0.001402846	21.33333333	30	0.002149213	0.271875451	no	-0.001402846	neg	no
kidney	RNA labelling group	control group (Cre -ve)	NA_CCTCGGCCGATCGAAAGGGAGTCGGGTTCAGATCCCCGAATCCGGAGTG	0.001228246	0.000478	23.66666667	23	0.068098473	0.492559398	no	0.000750246	pos	no
kidney	RNA labelling group	control group (Cre -ve)	NA_GAAACCCAGCGGGCCGACTTCC	0.00170765	0.001674215	26.66666667	57.33333333	0.696180168	0.892160374	no	3.34350000000001e-05	pos	no
kidney	RNA labelling group	control group (Cre -ve)	NA_TAAGTTTGAAATTTCGGTTGGGACA	0.00016	0.000386	22.66666667	21.66666667	0.919882248	0.972139551	no	-0.000226	neg	no
kidney	RNA labelling group	control group (Cre -ve)	NA_TATAGGGCGGCGCCTACAATCC	0	8.33e-05	21.66666667	33.66666667	0.346071082	0.682963991	no	-8.33e-05	neg	no
kidney	RNA labelling group	control group (Cre -ve)	NA_TATTAATGGTTCGTTTGTAAAAAAAAAAAA	0.000819	0.001209015	21.33333333	14.66666667	0.405163012	0.731332736	no	-0.000390015	neg	no
kidney	RNA labelling group	control group (Cre -ve)	X_AAGCTGTGATGAATTTGAATCCACTGATCTTCCGACATGATAAATGCATTGTCCTCTAAGAAGTTCTGAGCTT	0.000719	0.00092	40.33333333	38.66666667	0.097427725	0.512959305	no	-0.000201	neg	no
kidney	RNA labelling group	control group (Cre -ve)	11_AAAATGATGATTGGAGCTTGCATGATC	0.000602	0.000513	27.33333333	22.33333333	0.412770813	0.733001731	no	8.9e-05	pos	no
kidney	RNA labelling group	control group (Cre -ve)	11_ACCACGAGGACGAGACGTAGCG	0.000302	0	31	20.66666667	0.333582199	0.672915371	no	0.000302	pos	no
kidney	RNA labelling group	control group (Cre -ve)	14_AGGGGGTGGAAAAAAAAAAAAAA	0.00211211	0.000829	31.33333333	37.33333333	0.268891489	0.641788177	no	0.00128311	pos	no
kidney	RNA labelling group	control group (Cre -ve)	14_AGGGGGTGGAAAAAAAAAAAAAAA	0	0	32.66666667	40	1	1	no	0	zero	no
kidney	RNA labelling group	control group (Cre -ve)	14_AGGGGGTGGAAAAAAAAAAAAAAAAAAA	0	0.000827	31.66666667	38.33333333	0.278895835	0.64734538	no	-0.000827	neg	no
kidney	RNA labelling group	control group (Cre -ve)	17_TGAGAGTGATGATTTCACAGACTAGAGTCTCTGACG	0.000511	0.001248577	45	45.33333333	0.018697786	0.375439666	no	-0.000737577	neg	no
kidney	RNA labelling group	control group (Cre -ve)	18_TGAGATGAAGCACTGTAGCTCAT	0.000471	0.009308462	24.33333333	22.33333333	0.157234355	0.590611411	no	-0.008837462	neg	no
kidney	RNA labelling group	control group (Cre -ve)	2_GCAGATGATGTGACAGAATATTTGCTATCAGATGAGTGGTGATGACACTAGAACCACCAAGATCGCTGATGCA	0.000369	0.000809	32.66666667	20.66666667	0.25034149	0.634633108	no	-0.00044	neg	no
kidney	RNA labelling group	control group (Cre -ve)	2_TGCAATGATGTCAATCTTTGACTGAAGTGACCTTGAAGTGCAATTACTGAGCTTTTTAACCCTGAGC	0.000566	0.000757	35	41.66666667	0.14965136	0.587916055	no	-0.000191	neg	no
kidney	RNA labelling group	control group (Cre -ve)	7_AGTCCATGATGAGCAACACTCACCATCTTTCGTTTGAGTCTCACGACTGTGAGATCAACCCATGCACCGCTCTGAGAC	0.001604055	0.001250908	34.66666667	38	0.445585365	0.749555169	no	0.000353147	pos	no
kidney	RNA labelling group	control group (Cre -ve)	MT_ATTTCATGACCAATGAACACTCTGACCA	0.000417	0.000782	36.66666667	121.6666667	0.160864245	0.591441183	no	-0.000365	neg	no
kidney	RNA labelling group	control group (Cre -ve)	MT_GCCTACACCCAGAAGATTTCATGACCAATGAACACTCTGACCA	0.000497	0.00149412	33	54	0.13036001	0.567324563	no	-0.00099712	neg	no
kidney	RNA labelling group	control group (Cre -ve)	MT_TTCATGACCAATGAACACTCTGACCA	0.000787	0.00177115	29.66666667	126.6666667	0.47370597	0.765991814	no	-0.00098415	neg	no
kidney	RNA labelling group	control group (Cre -ve)	MU069435.1_TTGAAAGTCAGCCCTCGACACAAGGGTTTGT	0.001277467	0.000808	21	23	0.63836446	0.873006531	no	0.000469467	pos	no
kidney	RNA labelling group	control group (Cre -ve)	Mus musculus (house mouse) mitochondrially encoded tRNA glycine	0.000468	0.000877	85	569	0.08028691	0.509249199	no	-0.000409	neg	no
kidney	RNA labelling group	control group (Cre -ve)	NA_AAGCAGGCACCGTGATTTATCT	0.000465	0.000208	25.66666667	30	0.754172254	0.913819829	no	0.000257	pos	no
kidney	RNA labelling group	control group (Cre -ve)	NA_AATAACGCCGGAACATTAGTG	0	0.00044	20.33333333	37	0.120378587	0.563836468	no	-0.00044	neg	no
kidney	RNA labelling group	control group (Cre -ve)	NA_AATGGTTCGTTTGTAAAAAAAAAAAAAAAAAAAAA	0.001320852	0.001500344	28	30.33333333	0.559465137	0.830708726	no	-0.000179492	neg	no
kidney	RNA labelling group	control group (Cre -ve)	NA_CATTGATCATCGACACTTCGAACGCACTTGCGGCCCCGGG	0.000307	0.000291	20.66666667	24.66666667	0.83358739	0.936884391	no	1.6e-05	pos	no
kidney	RNA labelling group	control group (Cre -ve)	NA_GAATTGATCAGGACATAGGGTAAAA	0.006415068	0.000877	28.66666667	20.33333333	0.409700982	0.733001731	no	0.005538068	pos	no
kidney	RNA labelling group	control group (Cre -ve)	NA_TACCCGTCGCCGCGCTCTCCCTCTCCCCCCGTCCGCCTCCCGGGCGGGCGTT	0.001763393	0.002500448	28	40.33333333	0.649365757	0.878063741	no	-0.000737055	neg	no
kidney	RNA labelling group	control group (Cre -ve)	NA_TATTAATGGTTCGTTTGTAAAAAAAAAAAAA	0.00045	0.001145617	21.66666667	19.33333333	0.122117475	0.565163927	no	-0.000695617	neg	no
kidney	RNA labelling group	control group (Cre -ve)	NA_TGAGGTAGTAGGTTGTATGGTAAA	0.000949	0.000325	35.33333333	28.33333333	0.236868641	0.63021577	no	0.000624	pos	no
kidney	RNA labelling group	control group (Cre -ve)	X_TATGTGTTCCTGGCTGGCTTGGT	0.000325	0.001590497	27	21.33333333	0.021412843	0.391972963	no	-0.001265497	neg	no
kidney	RNA labelling group	control group (Cre -ve)	11_ATTTCGGTTGGGAAAAAAAAAAAAAAAAA	0.000332	0.001264252	21.33333333	19.33333333	0.137005687	0.573124705	no	-0.000932252	neg	no
kidney	RNA labelling group	control group (Cre -ve)	13_AAGAGGTAGTAGGTTGCATAGTT	0.001399782	0.00098	29.66666667	42.33333333	0.85197598	0.941447478	no	0.000419782	pos	no
kidney	RNA labelling group	control group (Cre -ve)	14_GGGGGTGGAAAAAAAAAAAAAAAA	0.00282582	0.000958	23.33333333	18.33333333	0.35586165	0.691663679	no	0.00186782	pos	no
kidney	RNA labelling group	control group (Cre -ve)	15_CTAGACTGAGGCTCCTTGAGGA	0.000228	0.000974	34.66666667	57	0.063544248	0.490209829	no	-0.000746	neg	no
kidney	RNA labelling group	control group (Cre -ve)	18_TGCAGTGATGACTATCTTAGGACACCTTTGGATTTACCGTGAAAAGAAGTAACCTCTGAGCAGC	0.000584	0.000888	38.66666667	40.33333333	0.528050456	0.80454449	no	-0.000304	neg	no
kidney	RNA labelling group	control group (Cre -ve)	19_GTTCGGCTGATGATTGCTGTTGAGACTTGGAAATCTGATT	0.000707	0.000527	43.33333333	38	0.347762112	0.685232198	no	0.00018	pos	no
kidney	RNA labelling group	control group (Cre -ve)	2_TTGCAATGATGTCAATCTTTGACTGAAGTGACCTTGAAGTGCAATTACTGAGCTTTTTAACCCTGAGCAAT	0.001552924	0.00076	35.33333333	33.33333333	0.19880235	0.614079472	no	0.000792924	pos	no
kidney	RNA labelling group	control group (Cre -ve)	3_TGAGTGATGACAAGATGTTTCGGTCCCAAATGAAGCCTACTGATTACCGTAACATTTATTGCTGACA	0.00065	0.000521	24.66666667	23.66666667	0.624184032	0.868638945	no	0.000129	pos	no
kidney	RNA labelling group	control group (Cre -ve)	4_GGTCCATGATGAAACCCATTATCAGTGGACATCTATGGATGAGAAATGCGGATATGGGACTGAGAC	0.000385	0.000768	25	28.33333333	0.127129396	0.567148193	no	-0.000383	neg	no
kidney	RNA labelling group	control group (Cre -ve)	9_ATTGAAAGTCAGCCCTCGACACAAGGGTTTGT	0.00051	0.00028	30	43	0.403477823	0.730283189	no	0.00023	pos	no
kidney	RNA labelling group	control group (Cre -ve)	9_TCTATTGAAAGTCAGCCCTCGACACAAGGGTTTGT	0.000518	0.00041	23.33333333	50.33333333	0.610797976	0.860751726	no	0.000108	pos	no
kidney	RNA labelling group	control group (Cre -ve)	MT_ATAAGTCGTAACAAGGTAAGCATACTGGAAAGTGTGCTTGGAATAATA	0.001171397	0.000539	34.66666667	51.33333333	0.858209807	0.943285951	no	0.000632397	pos	no
kidney	RNA labelling group	control group (Cre -ve)	MT_TGGCCTACACCCAGAAGATTTCATGACCAATGAACACTCTGACCA	0.001552993	0.001052123	27	63.33333333	0.984945428	0.994050229	no	0.00050087	pos	no
kidney	RNA labelling group	control group (Cre -ve)	MT_TGTAAACCTGAAATGAAGATCTTCTCTTCTCAAGACACCA	0.000902	0.00069	26.66666667	44.66666667	0.579003372	0.84252149	no	0.000212	pos	no
kidney	RNA labelling group	control group (Cre -ve)	NA_ATAGTTGCCTGACTCCCCGTCG	0.000923	0.001113854	17	20.66666667	0.715899365	0.898505467	no	-0.000190854	neg	no
kidney	RNA labelling group	control group (Cre -ve)	NA_CACGGGGTCGGCGGCGATGTCGG	0.001202422	0.000272	26.66666667	22.66666667	0.08497324	0.509339098	no	0.000930422	pos	no
kidney	RNA labelling group	control group (Cre -ve)	NA_GACCAATGAACACTCTGACCA	0.000416	0.000609	44.33333333	251.3333333	0.71596325	0.898505467	no	-0.000193	neg	no
kidney	RNA labelling group	control group (Cre -ve)	NA_GATGCCGCCGGAAGCGAGAAG	0.000731	0.000927	23.66666667	47	0.95177274	0.983641128	no	-0.000196	neg	no
kidney	RNA labelling group	control group (Cre -ve)	NA_GTCCTGCCGCGGTCGCCA	0.000452	0.0011004	23.33333333	168.3333333	0.99691837	1	no	-0.0006484	neg	no
kidney	RNA labelling group	control group (Cre -ve)	NA_TACGGTCGGTCGTTGATTGATA	0.000506	0.001029663	27.33333333	62.66666667	0.216313917	0.622220508	no	-0.000523663	neg	no
kidney	RNA labelling group	control group (Cre -ve)	NA_TATTAATGGTTCGTTTGTAAAAAAAAAAAAAAAAA	0.00045	0.001387333	19.66666667	18.66666667	0.703359427	0.89303866	no	-0.000937333	neg	no
kidney	RNA labelling group	control group (Cre -ve)	NA_TTAAGGATCCGGCTGCTAACA	0.000814	0.000319	27.33333333	77	0.170486832	0.598739536	no	0.000495	pos	no
kidney	RNA labelling group	control group (Cre -ve)	NA_TTCCCGGGCGGCGCACCA	0.000187	0.000524	22.33333333	168.3333333	0.868929973	0.947916242	no	-0.000337	neg	no
kidney	RNA labelling group	control group (Cre -ve)	X_GCTACATCTGGCTACTGGGTCTCT	0.00319173	0.000356	27.33333333	19.66666667	0.204401758	0.614079472	no	0.00283573	pos	no
kidney	RNA labelling group	control group (Cre -ve)	1_CACAATGATGACATCATATTTGCTACTCTTGACAGCTGGGGTGACGATAGCTTTAAACCACCATGATTATAACTGAGG	0.000365	0.000736	28	22	0.314833275	0.667109034	no	-0.000371	neg	no
kidney	RNA labelling group	control group (Cre -ve)	10_GTACATGATGAAAACAGTCTCCCTCTTCTGAATCTCGCTGAGGAAACTGCACGTCACCCTCCTGAA	0.001033119	0.001144714	35.66666667	42.33333333	0.289930641	0.65845682	no	-0.000111595	neg	no
kidney	RNA labelling group	control group (Cre -ve)	11_CACGAGGACGAGACGTAGCG	0	0.000505	24.66666667	35	0.293060938	0.65845682	no	-0.000505	neg	no
kidney	RNA labelling group	control group (Cre -ve)	12_AATTTGTGGTAGTGGGGGACTGCGTTCGCGCTCTCCCCTG	0.001763229	0.00142252	30.66666667	67.33333333	0.707454978	0.894930548	no	0.000340709	pos	no
kidney	RNA labelling group	control group (Cre -ve)	14_GAGGTATGAGGAAAATATCGGACAGTCTGATTACCACTGAAGACTGATAAGATCCAACTCTGACC	0.000966	0.000432	29	52	0.056232173	0.474725872	no	0.000534	pos	no
kidney	RNA labelling group	control group (Cre -ve)	19_AGGGAGGGAACGCAGTCTGAGTGGA	0.000473	0.000918	35.66666667	82.33333333	0.751847645	0.913002302	no	-0.000445	neg	no
kidney	RNA labelling group	control group (Cre -ve)	8_TTCTGGGTCGGGGTTTCGTACGTAGCAGAGCAGCTC	0.00059	0.000807	33	37.33333333	0.462127895	0.756263631	no	-0.000217	neg	no
kidney	RNA labelling group	control group (Cre -ve)	9_ATCGCTGCGATCTATTGAAAGTCAGCCCTCGACACAAGGGTTTGT	0.000514	0.00150026	26	20	0.022106189	0.391972963	no	-0.00098626	neg	no
kidney	RNA labelling group	control group (Cre -ve)	MT_TAAGTTTGAAATTTCGGTTGGGAA	0.000293	0.000499	34.33333333	24.33333333	0.264903558	0.641017937	no	-0.000206	neg	no
kidney	RNA labelling group	control group (Cre -ve)	NA_AAAAAACCGCTGGGTGATCTGG	0.000505	0.001851377	25.66666667	50	0.047606978	0.459716234	no	-0.001346377	neg	no
kidney	RNA labelling group	control group (Cre -ve)	NA_GAATTGATCAGGACATAGGGTAAA	0.00594934	0	34.66666667	25.33333333	0.056136508	0.474725872	no	0.00594934	pos	no
kidney	RNA labelling group	control group (Cre -ve)	NA_GACTCTTAGCGGTGGATCACTCGGCTCGTGCGTCGATGAAG	0.000335	0.000914	21.66666667	41	0.167740391	0.5977228	no	-0.000579	neg	no
kidney	RNA labelling group	control group (Cre -ve)	NA_TAATGGTGCAGGGCGCTGACT	0.000168	0.001052213	18	39.33333333	0.064777024	0.49192642	no	-0.000884213	neg	no
kidney	RNA labelling group	control group (Cre -ve)	1_CCCATGATGGTATGAGAGTAGTGGACAGAAGGGATTTCTGAAAAACACTTTTCTGAGG	0.001167322	7e-04	24.66666667	27.33333333	0.545135793	0.81846095	no	0.000467322	pos	no
kidney	RNA labelling group	control group (Cre -ve)	14_AGGGGGTGGAAAAAAAAAAAA	0	0	19	25.66666667	1	1	no	0	zero	no
kidney	RNA labelling group	control group (Cre -ve)	14_CCAGGCGGCCCGGGTTCGACTCCCGGTATGGGAACCA	0.000765	0.002586362	31.66666667	58.33333333	0.070201005	0.492559398	no	-0.001821362	neg	no
kidney	RNA labelling group	control group (Cre -ve)	14_CTAATCCTAGCCCTAGCCCTAC	0.000641	0.000333	22.33333333	24.66666667	0.644155676	0.877133402	no	0.000308	pos	no
kidney	RNA labelling group	control group (Cre -ve)	4_CATCTTACTGGGCAGCATTGGAA	0.001001982	0.001355356	28.66666667	28	0.724029194	0.89970229	no	-0.000353374	neg	no
kidney	RNA labelling group	control group (Cre -ve)	4_TAACACTGTCTGGTAACGATGTA	0.000321	0.000787	24.33333333	24	0.541425331	0.816929406	no	-0.000466	neg	no
kidney	RNA labelling group	control group (Cre -ve)	9_CAACGGAATCCCAAAAGCAGCA	0.000525	0	19	17.66666667	0.263648235	0.641017937	no	0.000525	pos	no
kidney	RNA labelling group	control group (Cre -ve)	MT_ACTAATCCTAGCCCTAGCCCTACACAAATATAATTATA	0.000262	0.001128289	24	16.66666667	0.324115242	0.668311746	no	-0.000866289	neg	no
kidney	RNA labelling group	control group (Cre -ve)	MT_GAATTGATCAGGACATAGGGTTTGATAA	0.00122836	0.000135	37.33333333	17.66666667	0.03465639	0.413015137	no	0.00109336	pos	no
kidney	RNA labelling group	control group (Cre -ve)	Mus musculus predicted gene 11696, transcript variant 1 (Gm11696)	0.000977	9.2e-05	121.6666667	399.6666667	0.140187159	0.573450085	no	0.000885	pos	no
kidney	RNA labelling group	control group (Cre -ve)	NA_AGCCGAGCGCACGGGGTCGGCGGCGATGTCGGC	0	0	20	18.33333333	1	1	no	0	zero	no
kidney	RNA labelling group	control group (Cre -ve)	NA_CGCACGGGGTCGGCGGCGATGTCGG	0.001121463	0	40	39	0.162168411	0.591441183	no	0.001121463	pos	no
kidney	RNA labelling group	control group (Cre -ve)	NA_GAAATTTCGGTTGGGAAAAAAAAAAAAAAAAAAA	0.000618	0.000235	19	22	0.226463925	0.6233622	no	0.000383	pos	no
kidney	RNA labelling group	control group (Cre -ve)	NA_TCGAGATCCCGGTGCCTAATGA	0.003082153	0.002270652	15	30	0.779034942	0.921475907	no	0.000811501	pos	no
kidney	RNA labelling group	control group (Cre -ve)	NA_TGCGGTTGCTGGCGCCTATATC	0.000798	0.00116705	26	65.66666667	0.732402926	0.903892391	no	-0.00036905	neg	no
kidney	RNA labelling group	control group (Cre -ve)	X_ATGAGGTAGTAGATTGTATAGTT	0.000355	0.000116	22	21.33333333	0.119272506	0.562226063	no	0.000239	pos	no
