# Supplementary material for: SLAMseq reveals potential transfer of RNA from liver to kidney in the mouse
Source: Nat Commun. 2025 Aug 11;16:7413. doi: 10.1038/s41467-025-62688-9 (PMC12339719; doi:10.1038/s41467-025-62688-9)
Supplement: Supplementary file 6 — Source Data [file 41467_2025_62688_MOESM6_ESM.zip › Source data/Fig3d_data.csv]

library	sample_name	tissue	group	gene_name	biotype	n_parents	readCount	readsCPM	coverageOnTs	conversionOnTs	conversionRate	wtheta	cpm_raw	cpm_norm
K1	K1	kidney	RNA labelling group	Mus musculus (house mouse) mmu-let-7c-5p	miRNA	35	785732	85202	6999474	7511	0.001073081	3.0322115796916e-05	103606.6079	102612.2978
K1	K1	kidney	RNA labelling group	Mus musculus (house mouse) mmu-let-7f-5p	miRNA	18	474861	51492	4154967	3000	0.000722027	3.98747522467236e-05	62615.16321	62014.24704
K1	K1	kidney	RNA labelling group	Mus musculus (house mouse) mmu-let-7a-5p	miRNA	17	428757	46493	3742263	3393	0.000906671	5.34831054319057e-05	56535.89057	55993.31703
K1	K1	kidney	RNA labelling group	Mus musculus long noncoding RNA near Ppara (Lncppara)	lncRNA	69	394720	42802	3855296	6158	0.001597283	2.26392462330761e-05	52047.77234	51548.27116
K1	K1	kidney	RNA labelling group	>ENSMUST00000018315.10|ENSMUSG00000018171.10|OTTMUSG00000001205.2|OTTMUST00000002400.1|Vmp1-201|Vmp1|2787|UTR5:1-123|CDS:124-1344|UTR3:1345-2787|	pctranscripts	24	325070	35249	2583172	2971	0.001150136	4.78969385185738e-05	42863.72455	42452.36245
K1	K1	kidney	RNA labelling group	Mus musculus (house mouse) mmu-miR-10a-5p	miRNA	17	238127	25822	1837080	1331	0.000724519	4.26183343220445e-05	31399.42208	31098.08261
K1	K1	kidney	RNA labelling group	MU069435.1_TCGCTGCGATCTATTGAAAGTCAGCCCTCGACACAAGGGTTTGT	genome	1	237368	25739	2848416	2116	0.000742869	0.000742869	31299.34036	30998.96136
K1	K1	kidney	RNA labelling group	Mus musculus tRNA-Glu (CTC) (tRNA-Glu-CTC-1 1 to 9)	tRNA	33	221642	24034	2310766	5538	0.002396608	7.31422830409649e-05	29225.71027	28945.23185
K1	K1	kidney	RNA labelling group	Mus musculus (house mouse) mmu-let-7g-5p	miRNA	11	188878	20481	1657899	1227	0.000740093	6.73635089766137e-05	24905.4498	24666.43281
K1	K1	kidney	RNA labelling group	Mus musculus (house mouse) mmu-miR-26a-5p	miRNA	15	188676	20459	1088783	729	0.000669555	4.46856574821976e-05	24878.81408	24640.05272
K1	K1	kidney	RNA labelling group	Mus musculus (house mouse) mmu-miR-10b-5p	miRNA	13	156923	17016	1071126	655	0.000611506	4.61309749941754e-05	20691.86405	20493.28475
K1	K1	kidney	RNA labelling group	1_TGTAAACATCCTCGACTGGAAGCT	genome	1	136828	14837	820968	1847	0.002249783	0.002249783	18042.1377	17868.98775
K1	K1	kidney	RNA labelling group	Mus musculus (house mouse) mmu-miR-125a-5p	miRNA	18	112403	12189	782679	926	0.001183116	6.50678607450224e-05	14821.45763	14679.21647
K1	K1	kidney	RNA labelling group	Mus musculus tRNA	tRNA	26	90186	9779	900078	1153	0.001281	4.89150317006082e-05	11891.92439	11777.79789
K1	K1	kidney	RNA labelling group	1_TGTAAACATCCTCGACTGGAAGC	genome	1	87662	9506	438310	610	0.001391709	0.001391709	11559.1098	11448.17731
K1	K1	kidney	RNA labelling group	Mus musculus (house mouse) mmu-let-7d-5p	miRNA	6	85354	9255	578714	537	0.000927919	0.000154046	11254.77696	11146.76514
K1	K1	kidney	RNA labelling group	Mus musculus (house mouse) mmu-miR-30a-5p	miRNA	12	80296	8707	396719	401	0.001010791	8.37353182115063e-05	10587.82917	10486.21803
K1	K1	kidney	RNA labelling group	1_TGTAAACATCCTACACTCTCAGCT	genome	1	67888	7362	475216	651	0.001369903	0.001369903	8951.710501	8865.801157
K1	K1	kidney	RNA labelling group	Mus musculus (house mouse) tRNA-Glu	tRNA	29	64154	6957	719746	1714	0.002381396	8.18940436262592e-05	8459.345326	8378.161198
K1	K1	kidney	RNA labelling group	Mus musculus tRNA-Gly (GCC) (tRNA-Gly-GCC-2-1, tRNA-Gly-GCC-3-1, tRNA-Gly-GCC-4-1)	tRNA	10	62592	6787	664908	923	0.001388162	0.00013865	8253.380033	8174.172549
K1	K1	kidney	RNA labelling group	9_CTCGCTGCGATCTATTGAAAGTCAGCCCTCGACACAAGGGTTTGT	genome	1	59083	6407	708996	671	0.000946409	0.000946409	7790.683354	7715.916358
K1	K1	kidney	RNA labelling group	Mus musculus Mir17 host gene (Mir17hg)	lncRNA	18	57461	6231	468021	701	0.001497796	8.05533430560259e-05	7576.806462	7504.092038
K1	K1	kidney	RNA labelling group	2_TGAATCTGACAACAGGAAATAAACCTCCTTATTCACCCCA	genome	1	48403	5249	435627	311	0.000713914	0.000713914	6382.418739	6321.166825
K1	K1	kidney	RNA labelling group	Mus musculus (house mouse) mmu-miR-103-3p	miRNA	10	45456	4929	230531	201	0.0008719	8.64572333685322e-05	5993.82737	5936.304757
K1	K1	kidney	RNA labelling group	MU069435.1_CGCTGCGATCTATTGAAAGTCAGCCCTCGACACAAGGGTTTGT	genome	1	45317	4914	498487	359	0.000720179	0.000720179	5975.498833	5918.152118
K1	K1	kidney	RNA labelling group	Mus musculus (house mouse) mmu-miR-143-3p	miRNA	11	45050	4885	219349	208	0.000948261	8.62005179430262e-05	5940.292218	5883.28338
K1	K1	kidney	RNA labelling group	18_TGAGATGAAGCACTGTAGCTCT	genome	1	44402	4815	266412	440	0.001651577	0.001651577	5854.846949	5798.658127
K1	K1	kidney	RNA labelling group	4_TGTAAACATCCTTGACTGGAAGCT	genome	1	40933	4439	286531	410	0.00143091	0.00143091	5397.424669	5345.625718
K1	K1	kidney	RNA labelling group	Mus musculus (house mouse) tRNA-Val	tRNA	19	37179	4032	446651	1000	0.002238884	NA	4902.422294	4855.373869
K1	K1	kidney	RNA labelling group	Mus musculus (house mouse) mmu-miR-126a-3p	miRNA	10	35011	3796	204841	160	0.000781094	7.74042443803376e-05	4616.549852	4572.244937
K1	K1	kidney	RNA labelling group	4_TAATACTGCCTGGTAATGATGA	genome	1	34808	3774	243656	137	0.000562268	0.000562268	4589.782275	4545.734248
K1	K1	kidney	RNA labelling group	Mus musculus (house mouse) mmu-let-7e-5p	miRNA	6	32573	3532	249147	268	0.00107567	0.000180212	4295.075214	4253.855484
K1	K1	kidney	RNA labelling group	Mus musculus (house mouse) mmu-miR-125b-5p	miRNA	8	32349	3508	191868	210	0.001094502	0.000138114	4265.538578	4224.60231
K1	K1	kidney	RNA labelling group	>ENSMUST00000030127.13|ENSMUSG00000028420.14|OTTMUSG00000007005.3|OTTMUST00000016196.1|Tmem38b-201|Tmem38b|2862|UTR5:1-64|CDS:65-943|UTR3:944-2862|	pctranscripts	49	32172	3489	258494	356	0.001377208	2.88659695559345e-05	4242.199361	4201.487079
K1	K1	kidney	RNA labelling group	MU069435.1_GCTGCGATCTATTGAAAGTCAGCCCTCGACACAAGGGTTTGT	genome	1	31660	3433	348260	277	0.000795383	0.000795383	4174.68705	4134.622682
K1	K1	kidney	RNA labelling group	1_TTCAAGTAATTCAGGATAGGTT	genome	1	31567	3423	252536	383	0.001516615	0.001516615	4162.424072	4122.477391
K1	K1	kidney	RNA labelling group	X_TGAGGTAGTAGATTGTATAGTTT	genome	1	30961	3357	309610	764	0.002467621	0.002467621	4082.516922	4043.337108
K1	K1	kidney	RNA labelling group	Mus musculus (house mouse) mmu-miR-29a-3p	miRNA	10	30160	3270	180877	144	0.000796121	7.92519262346849e-05	3976.897076	3938.730893
K1	K1	kidney	RNA labelling group	19_CTTAATGATGAACAATGTAAATGACAAGCATATGGCTGAGTTGCAATGATGTCATCTTACTACTGAAA	genome	1	29465	3195	589300	464	0.000787375	0.000787375	3885.254388	3847.967698
K1	K1	kidney	RNA labelling group	Mus musculus RIKEN cDNA E130102H24 gene (E130102H24Rik)	lncRNA	12	29383	3186	178425	186	0.001042455	8.48671270343666e-05	3874.44187	3837.258947
K1	K1	kidney	RNA labelling group	Mus musculus (house mouse) mmu-miR-27b-3p	miRNA	10	28114	3049	194665	572	0.002938381	0.000294062	3707.111552	3671.534494
K1	K1	kidney	RNA labelling group	4_TAATACTGCCTGGTAATGATGAC	genome	1	27131	2942	189917	145	0.000763491	0.000763491	3577.493189	3543.160075
K1	K1	kidney	RNA labelling group	13_TGAGGTAGTAGATTGTATAGTTA	genome	1	26105	2831	234945	125	0.000532039	0.000532039	3442.204847	3409.170092
K1	K1	kidney	RNA labelling group	Mus musculus tRNA-Gly (GCC) (tRNA-Gly-GCC-2-1, tRNA-Gly-GCC-3-1, tRNA-Gly-GCC-4-1, tRNA-Gly-GCC-5-1)	tRNA	14	25642	2781	278715	291	0.001044077	7.65234371928746e-05	3381.153675	3348.704826
K1	K1	kidney	RNA labelling group	13_TGAGGTAGTAGGTTGTATAGTTA	genome	1	24419	2648	219771	196	0.000891837	0.000891837	3219.888916	3188.987722
K1	K1	kidney	RNA labelling group	MT_ACTAATCCTAGCCCTAGCCCTACAC	genome	1	23752	2576	118760	82	0.000690468	0.000690468	3131.938307	3101.881173
K1	K1	kidney	RNA labelling group	19_CACCCTGATGAACTGAATACCGCCCCAGTCTGATAGCTGTGGAGAAAGGTATTTTCTGAGT	genome	1	22605	2451	361680	284	0.000785225	0.000785225	2980.694907	2952.089252
K1	K1	kidney	RNA labelling group	Mus musculus (house mouse) mmu-miR-200c-3p	miRNA	10	20610	2235	133205	80	0.000600578	6.03267022480996e-05	2717.634242	2691.553173
K1	K1	kidney	RNA labelling group	10_TTCAAGTAATCCAGGATAGGCTT	genome	1	20119	2182	140833	217	0.001540832	0.001540832	2652.890991	2627.431261
K1	K1	kidney	RNA labelling group	Mus musculus tRNA Lys CUU	tRNA	6	19718	2138	101601	99	0.0009744	0.000158344	2600.015138	2575.062857
K1	K1	kidney	RNA labelling group	18_TTGCTGTGATGACTATCTTAGGACACCTTTGGATTAACCGTGAAATCAAACAAGTGCTGAGCAA	genome	1	18968	2057	341424	357	0.001045621	0.001045621	2501.120151	2477.116962
K1	K1	kidney	RNA labelling group	Mus musculus (house mouse) mmu-miR-30c-5p	miRNA	5	18835	2042	112198	78	0.0006952	0.000138041	2483.582773	2459.74789
K1	K1	kidney	RNA labelling group	9_CAACGGAATCCCAAAAGCAGCT	genome	1	18793	2038	37586	26	0.000691747	0.000691747	2478.044654	2454.26292
K1	K1	kidney	RNA labelling group	Mus musculus (house mouse) mmu-miR-30d-5p	miRNA	4	18785	2037	75618	69	0.000912481	0.000203398	2476.989774	2453.218164
K1	K1	kidney	RNA labelling group	MT_ACTAATCCTAGCCCTAGCCCTACA	genome	1	18458	2002	92290	58	0.000628454	0.000628454	2433.871559	2410.513754
K1	K1	kidney	RNA labelling group	Mus musculus (house mouse) mmu-let-7i-5p	miRNA	4	18206	1974	178667	150	0.000839551	0.000212079	2400.642844	2377.603934
K1	K1	kidney	RNA labelling group	9_TGAGGTAGTAGTTTGTACAGTTT	genome	1	17723	1922	177230	452	0.002550358	0.002550358	2336.954472	2314.526778
K1	K1	kidney	RNA labelling group	1_TGCTATGATGAAGGCTATGTTGGTAGGGACAACTGAGCTTGTTGATGAATACCAACGATTCTGATG	genome	1	17503	1898	350060	301	0.000859853	0.000859853	2307.945276	2285.795982
K1	K1	kidney	RNA labelling group	Mus musculus tRNA-Gly (GCC) (tRNA-Gly-GCC-1 1 to 9, tRNA-Gly-GCC-2 1 to 8)	tRNA	9	17258	1871	189578	267	0.001408391	0.000155786	2275.63958	2253.800323
K1	K1	kidney	RNA labelling group	13_TCGCTGCGATCTATTGAAAGTCAGCCCTCGACACAAGGGTTTG	genome	1	16876	1830	185636	137	0.000738003	0.000738003	2225.269067	2203.913215
K1	K1	kidney	RNA labelling group	4_TGTAAACATCCTTGACTGGAAGC	genome	1	14758	1600	88548	128	0.001445544	0.001445544	1945.989624	1927.314009
K1	K1	kidney	RNA labelling group	11_ACCCTGTAGATCCGAATTTGTGT	genome	1	14506	1573	116048	92	0.000792775	0.000792775	1912.760908	1894.404189
K1	K1	kidney	RNA labelling group	1_GTAAACATCCTCGACTGGAAGCT	genome	1	14357	1557	71785	103	0.00143484	0.00143484	1893.113771	1874.945605
K1	K1	kidney	RNA labelling group	11_TACCCTGTAGATCCGAATTTGTGT	genome	1	14254	1546	128286	176	0.001371935	0.001371935	1879.532192	1861.494368
K1	K1	kidney	RNA labelling group	4_GGTCGATGATGAGAGCTTTGTTCTGAGC	genome	1	14174	1537	127566	88	0.000689839	0.000689839	1868.983394	1851.046806
K1	K1	kidney	RNA labelling group	8_TGGAATGATGACATTCTCCGGAATCGCTGTACTGACTTGATGAAAGTACTTTTGAACCCTTTTCCATCTGATG	genome	1	13417	1455	335425	281	0.000837743	0.000837743	1769.165387	1752.186751
K1	K1	kidney	RNA labelling group	10_GTACATGATGAAAACAGTCTCCCTCTTCTGAATCTCGCTGAGGAAACTGCACGTCACCCTCCTGAAA	genome	1	13379	1451	214064	271	0.001265977	0.001265977	1764.154708	1747.224159
K1	K1	kidney	RNA labelling group	3_TAGCAGCACGTAAATATTGGCG	genome	1	13375	1450	66875	32	0.000478505	0.000478505	1763.627268	1746.70178
K1	K1	kidney	RNA labelling group	13_AGAGGTAGTAGGTTGCATAGTTT	genome	1	13049	1415	104392	135	0.001293203	0.001293203	1720.640913	1704.127965
K1	K1	kidney	RNA labelling group	9_TGAGGTAGTAGTTTGTACAGTTA	genome	1	12756	1383	114804	61	0.00053134	0.00053134	1682.005938	1665.863769
K1	K1	kidney	RNA labelling group	13_ATCACATTGCCAGGGATTACCACT	genome	1	12064	1308	72384	64	0.000884173	0.000884173	1590.75883	1575.492357
K1	K1	kidney	RNA labelling group	Mus musculus (house mouse) mmu-miR-99a-5p	miRNA	5	11649	1263	69640	76	0.001091327	0.000218044	1536.036938	1521.295629
K1	K1	kidney	RNA labelling group	Mus musculus (house mouse) mmu-miR-196a-5p	miRNA	7	11511	1248	114754	84	0.000732001	0.000104536	1517.84026	1503.273585
K1	K1	kidney	RNA labelling group	NA_TCCTCCCGGGGCTACGCCTGTCTGAGCGTCGCT	unmapped	1	11463	1243	91704	91	0.000992323	0.000992323	1511.510981	1497.005047
K1	K1	kidney	RNA labelling group	19_TGTAACAGCAACTCCATGTGGAA	genome	1	11366	1232	56830	67	0.001178955	0.001178955	1498.720563	1484.337378
K1	K1	kidney	RNA labelling group	16_GTGAAATGATGGCAAATCATCTTTCGGGACTGACCTGAAATGAAGAGAATACTCTTGCTGATC	genome	1	11206	1215	190502	186	0.000976368	0.000976368	1477.622965	1463.442254
K1	K1	kidney	RNA labelling group	16_TGAAATGATGGCAAATCATCTTTCGGGACTGACCTGAAATGAAGAGAATACTCTTGCTGATC	genome	1	11070	1200	188190	154	0.000818322	0.000818322	1459.690008	1445.681399
K1	K1	kidney	RNA labelling group	1_TACCATGATGATAACATAGTTCAGCAGACTTAACTCTGATGAACAATCATGTCTTTCGCTCCTATCTGATG	genome	1	10956	1188	251988	226	0.000896868	0.000896868	1444.65797	1430.793623
K1	K1	kidney	RNA labelling group	8_ATCACATTGCCAGGGATTTCCA	genome	1	10925	1185	65550	75	0.001144165	0.001144165	1440.57031	1426.745193
K1	K1	kidney	RNA labelling group	1_TGTAAACATCCTCGACTGGAAGCTT	genome	1	10916	1184	76412	357	0.004672041	0.004672041	1439.38357	1425.569842
K1	K1	kidney	RNA labelling group	11_ACCCTGTAGATCCGAATTTGTGA	genome	1	10761	1167	75327	56	0.000743425	0.000743425	1418.945273	1405.32769
K1	K1	kidney	RNA labelling group	Mus musculus (house mouse) mmu-let-7d-3p	miRNA	4	10637	1153	83761	192	0.002292236	0.000568685	1402.594635	1389.133969
K1	K1	kidney	RNA labelling group	Mus musculus (house mouse) mmu-miR-24-3p	miRNA	7	10537	1143	42035	57	0.001356013	0.000193197	1389.408637	1376.074517
K1	K1	kidney	RNA labelling group	1_AGCCCATGATGGTATGAGAGTAGTGGACAGAAGGGATTTCTGAAAAACACTTTTCTGAGG	genome	1	10485	1137	157275	129	0.000820219	0.000820219	1382.551918	1369.283601
K1	K1	kidney	RNA labelling group	NA_GACTCTTAGCGGTGGATCACTCGGCTCGTGCGTCGATGAAGAACGCAGCTAGCTGCGAGAATTAATGTGAATTGCAGGACACATTGATCATCG	unmapped	1	10457	1134	230054	160	0.000695489	0.000695489	1378.859838	1365.626955
K1	K1	kidney	RNA labelling group	Mus musculus (house mouse) RNA, Y1 small cytoplasmic, Ro-associated	YRNA	14	10243	1111	103491	147	0.001420413	9.8649005219346e-05	1350.641802	1337.679726
K1	K1	kidney	RNA labelling group	NA_CGACTCTTAGCGGTGGATCACTCGGCTCGTGCGTCGATGAAGAACGCAGCTAGCTGCGAGAATTAATGTGAATTGCAGGACACATTGATCATC	unmapped	1	10233	1110	225126	162	0.000719597	0.000719597	1349.323202	1336.373781
K1	K1	kidney	RNA labelling group	>ENSMUST00000220884.2|ENSMUSG00000021458.18|OTTMUSG00000030849.3|OTTMUST00000163255.1|Aopep-209|Aopep|772|CDS:1-468|UTR3:469-772|	pctranscripts	9	10022	1087	72592	144	0.00198369	0.000219755	1321.500746	1308.818336
K1	K1	kidney	RNA labelling group	NA_TGAGGTAGTAGGTTGTATGGTAA	unmapped	1	9992	1083	79936	73	0.000913231	0.000913231	1317.544946	1304.9005
K1	K1	kidney	RNA labelling group	Mus musculus (house mouse) mmu-miR-200a-3p	miRNA	3	9948	1079	68410	75	0.001096331	0.000363797	1311.743107	1299.154341
K1	K1	kidney	RNA labelling group	1_ATACATGATGATCTCACACAACTTGAACTCTCTCACTGATTACTTGATGATAGTAAAAGATCTGATG	genome	1	9834	1066	206514	180	0.000871612	0.000871612	1296.711069	1284.266565
K1	K1	kidney	RNA labelling group	19_CTGACCTATGAATTGACAGCCA	genome	1	9486	1029	47430	43	0.000906599	0.000906599	1250.823795	1238.81967
K1	K1	kidney	RNA labelling group	9_TTCAAGTAATCCAGGATAGGCTA	genome	1	9487	1029	56922	96	0.001686518	0.001686518	1250.955655	1238.950265
K1	K1	kidney	RNA labelling group	18_ACTGGACTTGGAGTCAGAAGGC	genome	1	9344	1013	37376	27	0.000722389	0.000722389	1232.099678	1220.275248
K1	K1	kidney	RNA labelling group	Mus musculus (house mouse) mmu-miR-30e-5p	miRNA	6	8869	962	53196	78	0.001466276	0.000239375	1169.466186	1158.242848
K1	K1	kidney	RNA labelling group	Mus musculus tRNA-Val (CAC) (tRNA-Val-CAC-2-1, tRNA-Val-CAC-4-1)	tRNA	2	8767	951	113971	221	0.00193909	0.000969545	1156.016468	1144.922206
K1	K1	kidney	RNA labelling group	NA_GACTCTTAGCGGTGGATCACTCGGCTCGTGCGTCGATGAAGAACGCAGCTAGCTGCGAGAATTAATGTGAATTGCAGGACA	unmapped	1	8722	946	156996	106	0.000675176	0.000675176	1150.082769	1139.045453
K1	K1	kidney	RNA labelling group	Mus musculus (house mouse) mmu-miR-26b-5p	miRNA	3	8601	933	58901	368	0.006247772	0.002071557	1134.127711	1123.243515
K1	K1	kidney	RNA labelling group	>ENSMUST00000066039.8|ENSMUSG00000053536.8|OTTMUSG00000073999.1|OTTMUST00000179561.1|Cstf2t-201|Cstf2t|4233|UTR5:1-229|CDS:230-2128|UTR3:2129-4233|	pctranscripts	16	8584	931	42920	28	0.000652377	4.07735321528425e-05	1131.886091	1121.023408
K1	K1	kidney	RNA labelling group	Mus musculus (house mouse) mmu-miR-199a-3p	miRNA	5	8511	923	60380	46	0.000761842	0.000153583	1122.260312	1111.490008
K1	K1	kidney	RNA labelling group	4_TAATACTGCCTGGTAATGATGACA	genome	1	8480	920	59360	47	0.000791779	0.000791779	1118.172653	1107.441577
K1	K1	kidney	RNA labelling group	Mus musculus (house mouse) predicted gene, 23647	rRNA	11	8340	904	96832	117	0.001208278	0.000113642	1099.712255	1089.158344
K1	K1	kidney	RNA labelling group	1_GTAAACATCCTCGACTGGAAGC	genome	1	8313	901	33252	57	0.001714183	0.001714183	1096.152036	1085.632292
K1	K1	kidney	RNA labelling group	NA_TGAGGTAGTAGGTTGTGTGGTAA	unmapped	1	8313	901	66504	63	0.000947311	0.000947311	1096.152036	1085.632292
K1	K1	kidney	RNA labelling group	4_TAACACTGTCTGGTAACGATGTT	genome	1	8273	897	66184	53	0.000800798	0.000800798	1090.877636	1080.408511
K1	K1	kidney	RNA labelling group	2_ACCCTGTAGAACCGAATTTGTGT	genome	1	8248	894	57736	57	0.000987252	0.000987252	1087.581137	1077.143647
K1	K1	kidney	RNA labelling group	11_TGCTGTGATGAGATGACTAAGTAGGAAGTGCCGTCAGAGTCGATAACTGACGATAACTGCTCCTGGCTGACT	genome	1	8233	893	148194	152	0.001025683	0.001025683	1085.603237	1075.18473
K1	K1	kidney	RNA labelling group	13_TGAGGTAGGAGGTTGTATAGTTT	genome	1	8149	884	73341	94	0.001281684	0.001281684	1074.526998	1064.214789
K1	K1	kidney	RNA labelling group	Mus musculus (house mouse) mmu-miR-423-5p	miRNA	5	8151	884	32708	14	0.00042803	8.09716599190283e-05	1074.790718	1064.475978
K1	K1	kidney	RNA labelling group	X_TGAGGTAGTAAGTTGTATTGTT	genome	1	8136	882	81360	52	0.000639135	0.000639135	1072.812819	1062.517061
K1	K1	kidney	RNA labelling group	4_TAATACTGCCTGGTAATGATGACT	genome	1	8099	878	64792	754	0.011637239	0.011637239	1067.933999	1057.685063
K1	K1	kidney	RNA labelling group	Mus musculus (house mouse) mmu-miR-23a-3p	miRNA	7	8074	876	48873	55	0.001125366	0.00016219	1064.6375	1054.4202
K1	K1	kidney	RNA labelling group	Mus musculus (house mouse) mmu-miR-429-3p	miRNA	4	7977	865	60541	79	0.001304901	0.000319557	1051.847081	1041.752531
K1	K1	kidney	RNA labelling group	10_CCACCATGATGACGGAAATTCTTCACTTTGACCTGATGTCTGTTGAAGAAACTCAGTGTCTGAGA	genome	1	7935	860	150765	100	0.000663284	0.000663284	1046.308962	1036.267561
K1	K1	kidney	RNA labelling group	9_GTAAATGATGAGATTCCATTGGTCCGTGTTTCTGAACTACATGATTTTCCTTGGCTATTCTGATA	genome	1	7775	843	202150	161	0.000796438	0.000796438	1025.211365	1015.372437
K1	K1	kidney	RNA labelling group	13_ATCACATTGCCAGGGATTACCA	genome	1	7769	842	38845	17	0.000437637	0.000437637	1024.420205	1014.58887
K1	K1	kidney	RNA labelling group	2_TACCCTGTAGAACCGAATTTGTGT	genome	1	7670	832	61360	112	0.001825293	0.001825293	1011.366067	1001.660012
K1	K1	kidney	RNA labelling group	1_TCACGCGGGAGACCGGGGTTCGATTCCCCGACGGGGAGCCA	genome	1	7608	825	38040	80	0.002103049	0.002103049	1003.190748	993.5631511
K1	K1	kidney	RNA labelling group	Mus musculus (house mouse) mmu-miR-151-5p	miRNA	3	7612	825	37084	64	0.001725812	0.000575845	1003.718188	994.0855292
K1	K1	kidney	RNA labelling group	Mus musculus (house mouse) mmu-miR-126b-3p	miRNA	3	7494	813	67446	54	0.000800641	0.00026688	988.1587098	978.6753751
K1	K1	kidney	RNA labelling group	Mus musculus tRNA-Gly (TCC) (tRNA-Gly-TCC-1 1 to 7)	tRNA	16	7344	796	69704	84	0.001205096	7.75328983304882e-05	968.3797124	959.0861963
K1	K1	kidney	RNA labelling group	Mus musculus (house mouse) mmu-miR-22-3p	miRNA	5	7315	793	35219	53	0.00150487	0.000298929	964.5557729	955.2989551
K1	K1	kidney	RNA labelling group	Mus musculus (house mouse) mmu-miR-30a-3p	miRNA	7	7242	785	59649	43	0.000720884	0.000102467	954.9299942	945.7655547
K1	K1	kidney	RNA labelling group	17_CACCCGTAGAACCGACCTTGCG	genome	1	7220	783	21660	13	0.000600185	0.000600185	952.0290746	942.8924751
K1	K1	kidney	RNA labelling group	9_TTCAAGTAATCCAGGATAGGCTTT	genome	1	7092	769	56736	179	0.003154963	0.003154963	935.1509968	926.1763758
K1	K1	kidney	RNA labelling group	Mus musculus (house mouse) mmu-miR-192-5p	miRNA	4	7063	766	35315	20	0.000566332	0.000141583	931.3270573	922.3891346
K1	K1	kidney	RNA labelling group	NA_TGAGATGAAGCACTGTAGCTCTT	unmapped	1	7056	765	49392	167	0.003381114	0.003381114	930.4040374	921.4749729
K1	K1	kidney	RNA labelling group	9_CAACGGAATCCCAAAAGCAGCTG	genome	1	6858	744	13716	8	0.00058326	0.00058326	904.2957609	895.6172568
K1	K1	kidney	RNA labelling group	19_TTTCTATGATGAATCAAACTAGCTCACTATGACTGCTAATGAAAACACAGGAACACCTGAGA	genome	1	6800	737	102000	111	0.001088235	0.001088235	896.6478819	888.0427743
K1	K1	kidney	RNA labelling group	9_CTCGCTGCGATCTATTGAAAGTCAGCCCTCGACACAAGGGTTTG	genome	1	6589	714	72479	64	0.000883014	0.000883014	868.8254256	860.4873294
K1	K1	kidney	RNA labelling group	11_TGCAATGATGATGAAACTAGAAAAAAAAGGAAGTGCCGTCCGATGCGACAACTGACGACATCCCTAGTTAGCTGACT	genome	1	6574	713	98610	77	0.000780854	0.000780854	866.8475258	858.5284116
K1	K1	kidney	RNA labelling group	Mus musculus (house mouse) mmu-miR-23b-3p	miRNA	5	6545	710	32968	20	0.000606649	0.000121212	863.0235863	854.7411703
K1	K1	kidney	RNA labelling group	11_TACCCTGTAGATCCGAATTTGTGA	genome	1	6517	707	52136	43	0.000824766	0.000824766	859.3315068	851.0845236
K1	K1	kidney	RNA labelling group	1_TTCAAGTAATTCAGGATAGGTTT	genome	1	6398	694	57582	110	0.001910319	0.001910319	843.6401689	835.543775
K1	K1	kidney	RNA labelling group	Mus musculus (house mouse) mmu-miR-194-5p	miRNA	3	6244	677	30978	21	0.0006779	0.000224215	823.3337316	815.4322181
K1	K1	kidney	RNA labelling group	Mus musculus RIKEN cDNA A330023F24 gene (A330023F24Rik)	lncRNA	4	6071	658	40511	37	0.000913332	0.000221584	800.5219546	792.8393652
K1	K1	kidney	RNA labelling group	18_TGAGATGAAGCACTGTAGCTCA	genome	1	5991	650	29955	21	0.000701052	0.000701052	789.9731559	782.3918031
K1	K1	kidney	RNA labelling group	NA_GACTCTTAGCGGTGGATCACTCGGCTCGTGCG	unmapped	1	5824	632	46592	40	0.000858516	0.000858516	767.9525388	760.5825173
K1	K1	kidney	RNA labelling group	9_ACTAATCCTAGCCCTAGCCCT	genome	1	5684	616	28420	16	0.000562984	0.000562984	749.4921413	742.2992837
K1	K1	kidney	RNA labelling group	Mus musculus (house mouse) mmu-miR-30b-5p	miRNA	2	5591	606	33282	27	0.000811249	0.000405413	737.2291629	730.1539929
K1	K1	kidney	RNA labelling group	Mus musculus (house mouse) tRNA-Ser	tRNA	14	5551	602	45212	108	0.002388746	0.000161245	731.9547636	724.9302118
K1	K1	kidney	RNA labelling group	Mus musculus (house mouse) predicted gene, 25018	rRNA	11	5531	600	69506	40	0.00057549	4.80010562583556e-05	729.3175639	722.3183213
K1	K1	kidney	RNA labelling group	2_CATTATTACTTTTGGTACGCGA	genome	1	5372	583	48348	19	0.000392984	0.000392984	708.3518267	701.5537917
K1	K1	kidney	RNA labelling group	4_GGTCCATGATGAAACCCATTATCAGTGGACATCTATGGATGAGAAATGCGGATATGGGACTGAGA	genome	1	5297	574	79455	82	0.001032031	0.001032031	698.462328	691.7592023
K1	K1	kidney	RNA labelling group	10_TTCAAGTAATCCAGGATAGGCTAT	genome	1	5288	573	37016	85	0.002296304	0.002296304	697.2755882	690.5838516
K1	K1	kidney	RNA labelling group	Mus musculus (house mouse) mmu-miR-101a-3p	miRNA	4	5226	567	31356	21	0.000669728	0.000167432	689.1002692	682.486991
K1	K1	kidney	RNA labelling group	18_TTGCTGTGATGACTATCTTAGGACACCTTTGGATTAACCGTGAAATCAAACAAGTGCTGAGCA	genome	1	5180	562	93240	77	0.000825826	0.000825826	683.03471	676.4796428
K1	K1	kidney	RNA labelling group	Mus musculus (house mouse) mmu-miR-221-3p	miRNA	5	5086	552	47108	74	0.001570858	0.0003159	670.6398717	664.2037574
K1	K1	kidney	RNA labelling group	15_TCGAGGAGCTCACAGTCTAGTA	genome	1	5077	551	25385	40	0.001575734	0.001575734	669.4531318	663.0284067
K1	K1	kidney	RNA labelling group	16_AACCCGTAGATCCGATCTTGTGA	genome	1	5074	550	30444	23	0.000755485	0.000755485	669.0575519	662.6366231
K1	K1	kidney	RNA labelling group	1_CTGCATGATGACGAACAAATACTGACTACCTGAAGATCTTATTAGCTCTATCTGATG	genome	1	5040	547	85680	82	0.000957049	0.000898871	664.5743125	658.1964092
K1	K1	kidney	RNA labelling group	19_TGTAACAGCAACTCCATGTGGAAA	genome	1	5042	547	25210	32	0.001269338	0.001269338	664.8380324	658.4575983
K1	K1	kidney	RNA labelling group	Mus musculus (house mouse) mmu-miR-378a-3p	miRNA	3	4854	526	19416	38	0.001957149	0.000652383	640.0483557	633.9058275
K1	K1	kidney	RNA labelling group	13_ATCACATTGCCAGGGATTACCAC	genome	1	4808	521	24040	14	0.000582363	0.000582363	633.9827965	627.8984793
K1	K1	kidney	RNA labelling group	10_TGAGGTAGTAGTTTGTGCTGTTT	genome	1	4744	514	52184	52	0.000996474	0.000996474	625.5437576	619.5404296
K1	K1	kidney	RNA labelling group	19_TGCAATGATGTCATCTTACTACTGAAA	genome	1	4695	509	42255	41	0.000970299	0.000970299	619.0826185	613.1412979
K1	K1	kidney	RNA labelling group	19_TTGCAATGATGTCATCTTACTACTGAAA	genome	1	4668	506	46680	42	0.000899743	0.000899743	615.5223989	609.6152457
K1	K1	kidney	RNA labelling group	Mus musculus (house mouse) mmu-miR-203-3p	miRNA	2	4624	501	27744	8	0.000288351	0.000144175	609.7205597	603.8690866
K1	K1	kidney	RNA labelling group	11_TCAAATGATGATATCACCTAAAATAGCTGGAATTACCGGCAGATTGGTAGTGGTGAGCCTATGGTTTTCTGAAG	genome	1	4611	500	101442	72	0.000709765	0.000709765	608.0063799	602.1713577
K1	K1	kidney	RNA labelling group	MT_ACTAATCCTAGCCCTAGCCCTAC	genome	1	4613	500	23065	12	0.000520269	0.000520269	608.2700999	602.4325468
K1	K1	kidney	RNA labelling group	18_CTGCAGTGATGACTATCTTAGGACACCTTTGGATTTACCGTGAAAAGAAGTAACCTCTGAGCAG	genome	1	4561	495	77537	60	0.000773824	0.000773824	601.4133808	595.6416314
K1	K1	kidney	RNA labelling group	Mus musculus (house mouse) mitochondrially encoded tRNA serine 2	tRNA	6	4543	493	63373	205	0.003234816	0.000595882	599.0399011	593.29093
K1	K1	kidney	RNA labelling group	13_AGAGGTAGTAGGTTGCATAGTTA	genome	1	4483	486	31381	27	0.000860393	0.000860393	591.1283021	585.4552584
K1	K1	kidney	RNA labelling group	Mus musculus (house mouse) mmu-miR-320-3p	miRNA	4	4452	483	13609	8	0.000587846	0.000126348	587.0406427	581.4068281
K1	K1	kidney	RNA labelling group	11_AACAGTGATGACCACAACATGCCATCTGAGTTGCTTTGCTGAAATCCAGAGGCTGTTTCTGAGC	genome	1	4385	475	74545	41	0.000550003	0.000550003	578.2060238	572.6569949
K1	K1	kidney	RNA labelling group	NA_CATTGATCATCGACACTTCGAACGCACTTGCGGCCCCGGGTTCCTCCCGGGGCTACGCCTGTCTGAGCGTCGCT	unmapped	1	4355	472	74035	56	0.000756399	0.000756399	574.2502244	568.7391592
K1	K1	kidney	RNA labelling group	1_ATACCATGATGATAACATAGTTCAGCAGACTTAACTCTGATGAACAATCATGTCTTTCGCTCCTATCTGATG	genome	1	4322	469	99406	91	0.000915438	0.000915438	569.8988449	564.4295398
K1	K1	kidney	RNA labelling group	Mus musculus (house mouse) mmu-miR-93-5p	miRNA	3	4307	467	25842	12	0.00046436	0.000154787	567.9209452	562.4706219
K1	K1	kidney	RNA labelling group	19_ACTTAATGATGAACAATGTAAATGACAAGCATATGGCTGAGTTGCAATGATGTCATCTTACTACTGAAA	genome	1	4284	465	85680	112	0.00130719	0.00130719	564.8881656	559.4669478
K1	K1	kidney	RNA labelling group	9_TGTTGTGATGATGGGCAAAAATGTTCAACTGCTCTGAATGGGCTGAATGAAAGTAGCCTTTCTGAAC	genome	1	4243	460	84860	58	0.000683479	0.000683479	559.4819063	554.1125723
K1	K1	kidney	RNA labelling group	1_GTAAACATCCTACACTCTCAGCT	genome	1	4195	455	25170	35	0.001390544	0.001390544	553.1526271	547.8440351
K1	K1	kidney	RNA labelling group	NA_ACTGGGCGTGGAGCATCTGG	unmapped	1	4121	447	16484	11	0.000667314	0.000667314	543.3949884	538.1800402
K1	K1	kidney	RNA labelling group	Mus musculus (house mouse) mmu-miR-145a-5p	miRNA	3	4090	444	28452	55	0.00193308	0.000620464	539.307329	534.1316099
K1	K1	kidney	RNA labelling group	15_GAAAATGATGAATTCTGGGGCGCTGATTCATGTGACTTGAAAAAACGCCATCCATTTCCTGACT	genome	1	4071	441	73278	74	0.001009853	0.001009853	536.8019893	531.6503139
K1	K1	kidney	RNA labelling group	Mus musculus (house mouse) mitochondrially encoded tRNA histidine	tRNA	8	3957	429	39522	56	0.001416932	0.000187144	521.7699513	516.762538
K1	K1	kidney	RNA labelling group	4_GTAAACATCCTTGACTGGAAGCT	genome	1	3941	427	23646	54	0.002283684	0.002283684	519.6601916	514.6730255
K1	K1	kidney	RNA labelling group	9_TCGCTGCGATCTATTGAAAGTCAGCCCTCGACACAAGGGTTTGTA	genome	1	3866	419	46392	34	0.000732885	0.000732885	509.7706929	504.8784361
K1	K1	kidney	RNA labelling group	NA_CGACTCTTAGCGGTGGATCACTCGGCTCGTGCGTCGATGAAGAACGCAGCTAGCTGCGAGAATTAATGTGAATTGCAGGACA	unmapped	1	3856	418	69408	46	0.000662748	0.000662748	508.452093	503.5724909
K1	K1	kidney	RNA labelling group	11_CCTAGTGATGACAAGACGACATTGTCAACCAATCCCCCACAAGGGAATGAGGACATGTCCTGCAATTCTGAAT	genome	1	3819	414	57285	49	0.000855372	0.000855372	503.5732737	498.7404934
K1	K1	kidney	RNA labelling group	10_TGTACATGATGAAAACAGTCTCCCTCTTCTGAATCTCGCTGAGGAAACTGCACGTCACCCTCCTGAAA	genome	1	3797	412	64549	73	0.001130924	0.001130924	500.6723541	495.8674139
K1	K1	kidney	RNA labelling group	18_ACTGGACTTGGAGTCAGAAGGCA	genome	1	3793	411	15172	11	0.00072502	0.00072502	500.1449141	495.3450358
K1	K1	kidney	RNA labelling group	MU069435.1_CTGCGATCTATTGAAAGTCAGCCCTCGACACAAGGGTTTGT	genome	1	3790	411	41690	24	0.000575678	0.000575678	499.7493342	494.9532522
K1	K1	kidney	RNA labelling group	1_TGTAAACATCCTCGACTGGAAGCTTT	genome	1	3750	407	30000	314	0.010466667	0.010466667	494.4749349	489.7294711
K1	K1	kidney	RNA labelling group	9_CCTCGCTGCGATCTATTGAAAGTCAGCCCTCGACACAAGGGTTTGT	genome	1	3743	406	44916	43	0.000957343	0.000957343	493.551915	488.8153095
K1	K1	kidney	RNA labelling group	Mus musculus (house mouse) mmu-miR-196b-5p	miRNA	2	3697	401	36970	39	0.001054909	0.000527455	487.4863558	482.8079613
K1	K1	kidney	RNA labelling group	4_GGTCGATGATGAGAGCTTTGTTCTGAGCCA	genome	1	3671	398	33039	23	0.000696147	0.000696147	484.0579962	479.4125036
K1	K1	kidney	RNA labelling group	MT_ACTAATCCTAGCCCTAGCCC	genome	1	3649	396	14596	8	0.000548095	0.000548095	481.1570766	476.5394241
K1	K1	kidney	RNA labelling group	1_ACCGGGGTTCGATTCCCCGACGGGGAGCCA	genome	1	3642	395	14568	16	0.001098298	0.001098298	480.2340567	475.6252624
K1	K1	kidney	RNA labelling group	17_AGTAATGATGATTTCTGGTGATTCTGAGTGTCTCGCTGACGCCATCACCGCAGCGCGCTGACC	genome	1	3646	395	61982	48	0.000774418	0.000774418	480.7614967	476.1476405
K1	K1	kidney	RNA labelling group	19_CTGACCTATGAATTGACAGCCAT	genome	1	3634	394	21804	61	0.002797652	0.002797652	479.1791769	474.5805062
K1	K1	kidney	RNA labelling group	4_TGTAAACATCCTTGACTGGAAGCTT	genome	1	3626	393	29008	86	0.002964699	0.002964699	478.124297	473.53575
K1	K1	kidney	RNA labelling group	2_TACCCTGTAGAACCGAATTTGTGA	genome	1	3619	392	25333	18	0.000710536	0.000710536	477.2012771	472.6215883
K1	K1	kidney	RNA labelling group	Mus musculus (house mouse) mmu-miR-30e-3p	miRNA	4	3599	390	29576	56	0.001893427	0.000464056	474.5640775	470.0096978
K1	K1	kidney	RNA labelling group	Mus musculus (house mouse) mmu-miR-9-5p	miRNA	3	3595	390	40948	46	0.001123376	0.000377207	474.0366376	469.4873197
K1	K1	kidney	RNA labelling group	18_GAGATGAAGCACTGTAGCTCT	genome	1	3492	379	17460	13	0.000744559	0.000744559	460.4550593	456.0360835
K1	K1	kidney	RNA labelling group	19_TGACCTATGAATTGACAGCCAG	genome	1	3493	379	17465	6	0.000343544	0.000343544	460.5869193	456.1666781
K1	K1	kidney	RNA labelling group	Mus musculus (mouse) dynamin 3, opposite strand	lncRNA	5	3486	378	27118	12	0.000442511	9.22055569215638e-05	459.6638995	455.2525164
K1	K1	kidney	RNA labelling group	NA_TTCAAGTAATCCAGGATAGGCAA	unmapped	1	3462	375	17310	8	0.000462161	0.000462161	456.4992599	452.1182478
K1	K1	kidney	RNA labelling group	1_AGCCCATGATGGTATGAGAGTAGTGGACAGAAGGGATTTCTGAAAAACACTTTTCTGAGGC	genome	1	3445	374	51675	31	0.000599903	0.000599903	454.2576402	449.8981408
K1	K1	kidney	RNA labelling group	NA_AACGGGTAACTGAAGGCATACG	unmapped	1	3400	369	10200	5	0.000490196	0.000490196	448.3239409	444.0213872
K1	K1	kidney	RNA labelling group	NA_GACTCTTAGCGGTGGATCACTCGGCTCGTGCGTCGATGAAGAACGCAGCTAGCTGCGAGAATTAATGTGAATTGCAGGACACA	unmapped	1	3401	369	61218	43	0.000702408	0.000702408	448.4558009	444.1519817
K1	K1	kidney	RNA labelling group	Mus musculus (house mouse) mmu-miR-532-5p	miRNA	2	3346	363	20076	27	0.001344889	0.000672445	441.2035019	436.9692828
K1	K1	kidney	RNA labelling group	4_GCAGTCCACGGGCATATACACT	genome	1	3291	357	13164	276	0.020966272	0.020966272	433.9512028	429.7865839
K1	K1	kidney	RNA labelling group	4_GTCGATGATGAGAGCTTTGTTCTGAGC	genome	1	3259	353	29331	23	0.000784153	0.000784153	429.7316834	425.6075591
K1	K1	kidney	RNA labelling group	Mus musculus (house mouse) mmu-miR-100-5p	miRNA	2	3221	349	16105	15	0.000931388	0.000465694	424.7210041	420.6449671
K1	K1	kidney	RNA labelling group	17_CACCCGTAGAACCGACCTTGC	genome	1	3199	347	9597	5	0.000520996	0.000520996	421.8200844	417.7718875
K1	K1	kidney	RNA labelling group	9_CGCTGCGATCTATTGAAAGTCAGCCCTCGACACAAGGGTTTG	genome	1	3188	346	31880	22	0.000690088	0.000690088	420.3696246	416.3353477
K1	K1	kidney	RNA labelling group	NA_TTCAAGTAATCCAGGATAGGCAT	unmapped	1	3184	345	19104	43	0.002250838	0.002250838	419.8421847	415.8129696
K1	K1	kidney	RNA labelling group	18_TGCTGTGATGACTATCTTAGGACACCTTTGGATTAACCGTGAAATCAAACAAGTGCTGAGCAA	genome	1	3161	343	53737	116	0.002158662	0.002158662	416.8094051	412.8092955
K1	K1	kidney	RNA labelling group	NA_TCCCTGTGGTCTAGTGGTTAGGATTCGG	unmapped	1	3143	341	31430	168	0.005345212	0.005345212	414.4359254	410.4585941
K1	K1	kidney	RNA labelling group	2_AGCAGCATTGTACAGGGCTATGAT	genome	1	3134	340	18804	36	0.001914486	0.001914486	413.2491856	409.2832434
K1	K1	kidney	RNA labelling group	15_TGTAAACATCCCCGACTGGAAGT	genome	1	3101	336	15505	6	0.000386972	0.000386972	408.8978061	404.973624
K1	K1	kidney	RNA labelling group	10_CACCATGATGACGGAAATTCTTCACTTTGACCTGATGTCTGTTGAAGAAACTCAGTGTCTGAGA	genome	1	3050	331	57950	53	0.000914582	0.000914582	402.172947	398.3133032
K1	K1	kidney	RNA labelling group	X_AGCTACATCTGGCTACTGGGTCTCT	genome	1	3030	329	24240	128	0.005280528	0.005280528	399.5357474	395.7014127
K1	K1	kidney	RNA labelling group	Mus musculus tRNA-Gly (CCC) (multiple tRNAs)	tRNA	3	3016	327	27144	24	0.000884173	0.000294724	397.6897076	393.8730893
K1	K1	kidney	RNA labelling group	NA_CATTGATCATCGACACTTCGAACGCACTTGCGGCCCCGGGTT	unmapped	1	3004	326	30040	15	0.000499334	0.000499334	396.1073878	392.305955
K1	K1	kidney	RNA labelling group	3_ACATGTGATGAGAAACTGTTTCGGTCCCAGTTGATGGCCACTGATAACATTACATTTTTCTGATG	genome	1	2996	325	65912	33	0.000500668	0.000500668	395.052508	391.2611988
K1	K1	kidney	RNA labelling group	NA_CGACTCTTAGCGGTGGATCACTCGGCTCGTGCG	unmapped	1	2977	323	23816	19	0.000797783	0.000797783	392.5471683	388.7799028
K1	K1	kidney	RNA labelling group	1_TCAAGTAATTCAGGATAGGTT	genome	1	2938	319	20566	42	0.002042206	0.002042206	387.404629	383.6867163
K1	K1	kidney	RNA labelling group	Mus musculus (house mouse) mmu-miR-182-5p	miRNA	5	2919	317	17514	10	0.000570972	0.000114194	384.8992893	381.2054203
K1	K1	kidney	RNA labelling group	2_AGTGGTGATGACACTAGAACCACCAAGATCGCTGATG	genome	1	2885	313	20195	7	0.00034662	0.00034662	380.4160499	376.7652065
K1	K1	kidney	RNA labelling group	5_GCCAATGATGACACCACACTAACTGAGCAGTTAGTAGTTGGTCCTTTGATTGCATGTGATGTAATCATTGTTTCAAGACGGGACTGAAG	genome	1	2871	311	74646	54	0.000723415	0.000723415	378.5700101	374.9368831
K1	K1	kidney	RNA labelling group	6_TAGCACCATCTGAAATCGGTTAA	genome	1	2867	311	17202	2	0.000116266	0.000116266	378.0425702	374.414505
K1	K1	kidney	RNA labelling group	19_TGACCTATGAATTGACAGCCA	genome	1	2839	308	14195	7	0.000493131	0.000493131	374.3504907	370.7578583
K1	K1	kidney	RNA labelling group	2_GAATCTGACAACAGGAAATAAACCTCCTTATTCACCCCA	genome	1	2840	308	22720	26	0.001144366	0.001144366	374.4823507	370.8884528
K1	K1	kidney	RNA labelling group	17_TGAGGTAGGAGGTTGTATAGTTA	genome	1	2825	306	22600	17	0.000752212	0.000752212	372.5044509	368.9295349
K1	K1	kidney	RNA labelling group	Mus musculus (house mouse) mmu-let-7j	miRNA	2	2816	305	27876	26	0.000932702	0.000469539	371.3177111	367.7541842
K1	K1	kidney	RNA labelling group	1_TGTAAACATCCTACACTCTCAGCTT	genome	1	2775	301	22200	66	0.002972973	0.002972973	365.9114518	362.3998086
K1	K1	kidney	RNA labelling group	>ENSMUST00000220485.2|ENSMUSG00000021458.18|OTTMUSG00000030849.3|OTTMUST00000163265.1|Aopep-205|Aopep|493|CDS:1-60|UTR3:61-493|	pctranscripts	2	2763	300	13030	34	0.002609363	0.001348172	364.329132	360.8326743
K1	K1	kidney	RNA labelling group	1_TGTAAACATCCTCGACTGGAAGT	genome	1	2756	299	16536	5	0.000302371	0.000302371	363.4061121	359.9185127
K1	K1	kidney	RNA labelling group	Mus musculus (house mouse) tRNA-Pro	tRNA	4	2760	299	1897	0	0	NA	363.9335521	360.4408908
K1	K1	kidney	RNA labelling group	14_AAAAGCTGGGTTGAGAGGGCGAAT	genome	1	2746	298	10984	3	0.000273125	0.000273125	362.0875123	358.6125674
K1	K1	kidney	RNA labelling group	1_CCTGCATGATGACGAACAAATACTGACTACCTGAAGATCTTATTAGCTCTATCTGATG	genome	1	2723	295	46291	75	0.001620185	0.001620185	359.0547327	355.6088933
K1	K1	kidney	RNA labelling group	13_CACGCGGGAGACCGGGGTTCGATTCCCCGACGGGGAGCCA	genome	1	2714	294	10856	20	0.001842299	0.001842299	357.8679929	354.4335426
K1	K1	kidney	RNA labelling group	13_TACATGTGATGAAGCAAATCAGTATGAATAAAATGATACTGTAAACGCTTTCTGATG	genome	1	2706	293	46002	51	0.001108647	0.001108647	356.813113	353.3887864
K1	K1	kidney	RNA labelling group	Mus musculus (house mouse) nuclear encoded rRNA 5S 185	rRNA	5	2687	291	28737	49	0.001705119	0.000360481	354.3077733	350.9074904
K1	K1	kidney	RNA labelling group	>ENSMUST00000042732.6|ENSMUSG00000035764.6|OTTMUSG00000025766.1|OTTMUST00000063466.1|Fbxo45-201|Fbxo45|4179|UTR5:1-347|CDS:348-1208|UTR3:1209-4179|	pctranscripts	1	2673	290	10692	23	0.002151141	0.002151141	352.4617336	349.079167
K1	K1	kidney	RNA labelling group	NA_GACTCTTAGCGGTGGATCACTCGGCTCGTG	unmapped	1	2625	285	21000	44	0.002095238	0.002095238	346.1324544	342.8106298
K1	K1	kidney	RNA labelling group	X_AATGGCGCCACTAGGGTTGTGT	genome	1	2629	285	15774	15	0.000950932	0.000950932	346.6598943	343.3330079
K1	K1	kidney	RNA labelling group	>ENSMUST00000052650.4|ENSMUSG00000056648.6|OTTMUSG00000001990.3|OTTMUST00000003995.2|Hoxb8-201|Hoxb8|2635|UTR5:1-1058|CDS:1059-1790|UTR3:1791-2635|	pctranscripts	3	2614	283	25910	13	0.000501737	0.000165774	344.6819946	341.37409
K1	K1	kidney	RNA labelling group	14_TAGCAGCACGTAAATATTGGC	genome	1	2543	276	12715	3	0.000235942	0.000235942	335.3199358	332.1018787
K1	K1	kidney	RNA labelling group	19_TTAATGATGAACAATGTAAATGACAAGCATATGGCTGAGTTGCAATGATGTCATCTTACTACTGAAA	genome	1	2512	272	50240	28	0.000557325	0.000557325	331.2322764	328.0534484
K1	K1	kidney	RNA labelling group	9_ACTAATCCTAGCCCTAGCCCTA	genome	1	2508	272	12540	10	0.000797448	0.000797448	330.7048364	327.5310703
K1	K1	kidney	RNA labelling group	NA_CGCGACCTCAGATCAGACGTGGCGACCCGCTGAATTTAAGCATATTAGTCAGCGGAGGAAAAGAAACTAACCAGGATTCCCTCAGTAACGGCG	unmapped	1	2502	271	40032	15	0.0003747	0.0003747	329.9136765	326.7475031
K1	K1	kidney	RNA labelling group	Mus musculus tRNA-Lys (CTT) (tRNA-Lys-CTT-1 1 to 8, tRNA-Lys-CTT-3 1 to 7)	tRNA	4	2483	269	14174	15	0.001058276	0.000265136	327.4083369	324.2662072
K1	K1	kidney	RNA labelling group	>ENSMUST00000068792.13|ENSMUSG00000055296.15|OTTMUSG00000007316.1|OTTMUST00000016917.1|Tmem245-201|Tmem245|15981|UTR5:1-26|CDS:27-2657|UTR3:2658-15981|	pctranscripts	5	2471	268	32256	327	0.010137649	0.001525705	325.8260171	322.6990729
K1	K1	kidney	RNA labelling group	NA_CTCCCGGGGCTACGCCTGTCTGAGCGTCGCT	unmapped	1	2440	265	17080	21	0.001229508	0.001229508	321.7383576	318.6506426
K1	K1	kidney	RNA labelling group	2_TGCAGATGATGTGACAGAATATTTGCTATCAGATGAGTGGTGATGACACTAGAACCACCAAGATCGCTGATGCA	genome	1	2426	263	43668	26	0.000595402	0.000595402	319.8923179	316.8223192
K1	K1	kidney	RNA labelling group	8_ATCACATTGCCAGGGATTTCCAT	genome	1	2422	263	16954	65	0.003833904	0.003833904	319.3648779	316.2999411
K1	K1	kidney	RNA labelling group	10_TTGCATGATGACTTGAATTGTCGGATACCCCTTCACCCCGTTCATGGGTGAGAAACAGCTAGTCTGACA	genome	1	2408	261	45752	44	0.000961707	0.000961707	317.5188382	314.4716177
K1	K1	kidney	RNA labelling group	Mus musculus (house mouse) nuclear encoded rRNA 5S 136	rRNA	5	2396	260	27878	35	0.00125547	0.00031991	315.9365184	312.9044834
K1	K1	kidney	RNA labelling group	18_CTGCAGTGATGACTATCTTAGGACACCTTTGGATTTACCGTGAAAAGAAGTAACCTCTGAGCAGC	genome	1	2375	258	40375	57	0.001411765	0.001411765	313.1674587	310.1619984
K1	K1	kidney	RNA labelling group	9_AACGGAATCCCAAAAGCAGCT	genome	1	2369	257	4738	1	0.00021106	0.00021106	312.3762989	309.3784312
K1	K1	kidney	RNA labelling group	1_AGACCGGGGTTCGATTCCCCGACGGGGAGCCA	genome	1	2342	254	9368	2	0.000213493	0.000213493	308.8160793	305.852379
K1	K1	kidney	RNA labelling group	2_CATTATTACTTTTGGTACGCGT	genome	1	2336	253	23360	68	0.002910959	0.002910959	308.0249194	305.0688119
K1	K1	kidney	RNA labelling group	4_GTCCATGATGAAACCCATTATCAGTGGACATCTATGGATGAGAAATGCGGATATGGGACTGAGA	genome	1	2322	252	34830	27	0.000775194	0.000775194	306.1788797	303.2404885
K1	K1	kidney	RNA labelling group	4_GCGGATGATGACACCTGGGTATGCTGCACACTCCCGACTGCGTCGTGGGGAAGCCAACCTTGGAGAGCTGAGC	genome	1	2316	251	30108	27	0.000896772	0.000896772	305.3877198	302.4569214
K1	K1	kidney	RNA labelling group	NA_AGACGAGAGGACGGGACGCC	unmapped	1	2317	251	0	0	NA	NA	305.5195798	302.5875159
K1	K1	kidney	RNA labelling group	13_TCACATTGCCAGGGATTACCACT	genome	1	2307	250	13842	8	0.000577951	0.000577951	304.2009799	301.2815707
K1	K1	kidney	RNA labelling group	9_CAACGGAATCCCAAAAGCAGCTGT	genome	1	2275	247	6825	5	0.000732601	0.000732601	299.9814605	297.1025458
K1	K1	kidney	RNA labelling group	MT_ACTAATCCTAGCCCTAGCCCTACACA	genome	1	2251	244	11255	3	0.000266548	0.000266548	296.8168209	293.9682772
K1	K1	kidney	RNA labelling group	Mus musculus (mouse) 18S ribosomal RNA	rRNA	5	2254	244	33246	62	0.001864886	0.00045907	297.2124009	294.3600608
K1	K1	kidney	RNA labelling group	Mus musculus (house mouse) mmu-miR-25-3p	miRNA	4	2238	243	18283	23	0.001257999	0.0003134	295.1026411	292.2705484
K1	K1	kidney	RNA labelling group	X_AGCTACATCTGGCTACTGGGTCTC	genome	1	2245	243	15715	20	0.001272669	0.001272669	296.025661	293.1847101
K1	K1	kidney	RNA labelling group	Mus musculus tRNA-Gly (GCC) (tRNA-Gly-GCC-1 1 to 3, tRNA-Gly-GCC-2 1 to 3, tRNA-Gly-GCC-3 1 to 3)	tRNA	4	2230	242	20195	85	0.004208963	0.00104011	294.0477613	291.2257922
K1	K1	kidney	RNA labelling group	X_GAGGTAGTAGATTGTATAGTTT	genome	1	2229	242	20061	59	0.00294103	0.00294103	293.9159013	291.0951977
K1	K1	kidney	RNA labelling group	13_TGAGGTAGTAGATTGTATAGTTG	genome	1	2218	241	19962	6	0.000300571	0.000300571	292.4654415	289.6586579
K1	K1	kidney	RNA labelling group	15_TCGAGGAGCTCACAGTCTAGTAA	genome	1	2224	241	11120	7	0.000629496	0.000629496	293.2566014	290.442225
K1	K1	kidney	RNA labelling group	Mus musculus (house mouse) RNA, Y3 small cytoplasmic (associated with Ro protein)	YRNA	4	2210	240	17812	26	0.00145969	0.000366525	291.4105616	288.6139017
K1	K1	kidney	RNA labelling group	11_TCCTAGTGATGACAAGACGACATTGTCAACCAATCCCCCACAAGGGAATGAGGACATGTCCTGCAATTCTGAAT	genome	1	2203	239	35248	49	0.00139015	0.00139015	290.4875417	287.69974
K1	K1	kidney	RNA labelling group	3_GGTCAATGATGTGTTGGCATGTATTATCTGAATTCGCTGATGTGTCATAACACTTTAGCTCTAGAATTACGCTGAGACCT	genome	1	2202	239	61656	58	0.000940703	0.000940703	290.3556818	287.5691455
K1	K1	kidney	RNA labelling group	19_ACCCTGATGAACTGAATACCGCCCCAGTCTGATAGCTGTGGAGAAAGGTATTTTCTGAGT	genome	1	2184	237	34944	39	0.001116071	0.001116071	287.9822021	285.218444
K1	K1	kidney	RNA labelling group	2_ACCCTGTAGAACCGAATTTGTGA	genome	1	2162	234	12972	5	0.000385446	0.000385446	285.0812824	282.3453644
K1	K1	kidney	RNA labelling group	15_TAGGTAGTTTCATGTTGTTGGGT	genome	1	2139	232	23529	39	0.001657529	0.001657529	282.0485028	279.3416903
K1	K1	kidney	RNA labelling group	2_TTGCAATGATGTCAATCTTTGACTGAAGTGACCTTGAAGTGCAATTACTGAGCTTTTTAACCCTGAGCA	genome	1	2144	232	49312	32	0.000648929	0.000648929	282.7078028	279.994663
K1	K1	kidney	RNA labelling group	9_CAACGGAATCCCAAAAGCAGC	genome	1	2144	232	2144	0	0	0	282.7078028	279.994663
K1	K1	kidney	RNA labelling group	Mus musculus tRNA-Asp (GTC) (tRNA-Asp-GTC-1 1 to 13, tRNA-Asp-GTC-2 1 to 14)	tRNA	4	2138	232	12880	11	0.000854037	0.000256187	281.9166429	279.2110958
K1	K1	kidney	RNA labelling group	14_AAAAGCTGGGTTGAGAGGGCGAA	genome	1	2094	227	6282	1	0.000159185	0.000159185	276.1148036	273.4649367
K1	K1	kidney	RNA labelling group	1_TTCAAGTAATTCAGGATAGGTTA	genome	1	2058	223	16464	17	0.001032556	0.001032556	271.3678443	268.7635338
K1	K1	kidney	RNA labelling group	MT_ACTAATCCTAGCCCTAGCCCTACACAAATATAATTATACTATTATA	genome	1	2057	223	28798	8	0.000277797	0.000277797	271.2359843	268.6329392
K1	K1	kidney	RNA labelling group	4_TAATACTGCCTGGTAATGATGAA	genome	1	2049	222	14343	9	0.000627484	0.000627484	270.1811044	267.588183
K1	K1	kidney	RNA labelling group	8_ACCACAGGGTAGAACCACGGAC	genome	1	2048	222	2048	0	0	0	270.0492444	267.4575885
K1	K1	kidney	RNA labelling group	3_AACATGTGATGAGAAACTGTTTCGGTCCCAGTTGATGGCCACTGATAACATTACATTTTTCTGATG	genome	1	2022	219	44484	34	0.00076432	0.00076432	266.6208849	264.0621308
K1	K1	kidney	RNA labelling group	1_TGTAAACATCCTCGACTGGAAGCTA	genome	1	2001	217	12006	53	0.004414459	0.004414459	263.8518252	261.3196458
K1	K1	kidney	RNA labelling group	NA_CGCGACCTCAGATCAGACGTGGCGACCCGCTGAATTT	unmapped	1	2004	217	14028	11	0.000784146	0.000784146	264.2474052	261.7114294
K1	K1	kidney	RNA labelling group	13_CGCGGGAGACCGGGGTTCGATTCCCCGACGGGGAGCCA	genome	1	1996	216	7984	4	0.000501002	0.000501002	263.1925253	260.6666732
K1	K1	kidney	RNA labelling group	2_TGCAGATGATGTGACAGAATATTTGCTATCAGATGAGTGGTGATGACACTAGAACCACCAAGATCGCTGATGCAC	genome	1	1996	216	35928	14	0.000389668	0.000389668	263.1925253	260.6666732
K1	K1	kidney	RNA labelling group	9_TGAGGTAGTAGGTTGTATAGTTAA	genome	1	1977	214	17793	12	0.000674423	0.000674423	260.6871857	258.1853772
K1	K1	kidney	RNA labelling group	13_GAGGTAGTAGATTGTATAGTTA	genome	1	1950	211	15600	10	0.000641026	0.000641026	257.1269661	254.659325
K1	K1	kidney	RNA labelling group	12_TTGCAAGCAACACTCTGTGGCAGATGAACAAAACCGTCTGACACAATTTGAGCTTGCTATAGCAAGAAAGTCTAACCTATTCCGGTGTTCTCT	genome	1	1938	210	48450	46	0.000949432	0.000949432	255.5446463	253.0921907
K1	K1	kidney	RNA labelling group	Mus musculus (house mouse) mmu-miR-423-3p	miRNA	1	1918	208	9590	6	0.000625652	0.000625652	252.9074467	250.4803002
K1	K1	kidney	RNA labelling group	NA_CGCGACCTCAGATCAGACGTGGCGACCCGCTGAA	unmapped	1	1921	208	7684	11	0.001431546	0.001431546	253.3030266	250.8720838
K1	K1	kidney	RNA labelling group	19_TGACCTATGAATTGACAGCCAGT	genome	1	1909	207	11454	29	0.002531867	0.002531867	251.7207068	249.3049494
K1	K1	kidney	RNA labelling group	1_TGTAAACATCCTCGACTGGAAGCTAT	genome	1	1886	205	13202	137	0.010377216	0.010377216	248.6879272	246.3012754
K1	K1	kidney	RNA labelling group	4_AATACTGCCTGGTAATGATGAC	genome	1	1889	205	11334	1	8.82301041115229e-05	8.82301041115229e-05	249.0835072	246.6930589
K1	K1	kidney	RNA labelling group	NA_GAGGTAGTAGGTTGTGTGGTTAT	unmapped	1	1892	205	17028	24	0.001409443	0.001409443	249.4790871	247.0848425
K1	K1	kidney	RNA labelling group	1_GCTATGATGAAGGCTATGTTGGTAGGGACAACTGAGCTTGTTGATGAATACCAACGATTCTGATG	genome	1	1880	204	35720	38	0.00106383	0.00106383	247.8967673	245.5177082
K1	K1	kidney	RNA labelling group	17_CACCCGTAGAACCGACCTTGCGT	genome	1	1885	204	7540	17	0.002254642	0.002254642	248.5560673	246.1706808
K1	K1	kidney	RNA labelling group	17_TGAGGTAGGAGGTTGTATAGTTG	genome	1	1879	204	15032	61	0.00405801	0.00405801	247.7649074	245.3871137
K1	K1	kidney	RNA labelling group	4_AATACTGCCTGGTAATGATGA	genome	1	1873	203	11238	10	0.000889838	0.000889838	246.9737475	244.6035465
K1	K1	kidney	RNA labelling group	13_CCGGGGTTCGATTCCCCGACGGGGAGCCA	genome	1	1851	201	7404	4	0.000540249	0.000540249	244.0728279	241.730467
K1	K1	kidney	RNA labelling group	Mus musculus (house mouse) mmu-miR-28a-5p	miRNA	3	1858	201	9290	4	0.000430571	0.000143524	244.9958477	242.6446286
K1	K1	kidney	RNA labelling group	1_TGTAAACATCCTCGACTGGAAGCA	genome	1	1833	199	9165	12	0.001309329	0.001309329	241.6993482	239.3797655
K1	K1	kidney	RNA labelling group	2_TCGTACCGTGAGTAATAATGCGA	genome	1	1838	199	11028	4	0.000362713	0.000362713	242.3586481	240.0327381
K1	K1	kidney	RNA labelling group	NA_GACTCTTAGCGGTGGATCACTCGGCTCGTGCGTCGATGAAGAACGCAGCTAGCTGCGAGAATTAATGTGAATTGCAGGAC	unmapped	1	1832	199	32976	39	0.001182678	0.001182678	241.5674882	239.249171
K1	K1	kidney	RNA labelling group	1_GCCCATGATGGTATGAGAGTAGTGGACAGAAGGGATTTCTGAAAAACACTTTTCTGAGG	genome	1	1824	198	27360	32	0.001169591	0.001169591	240.5126083	238.2044148
K1	K1	kidney	RNA labelling group	9_ATGTTGTGATGATGGGCAAAAATGTTCAACTGCTCTGAATGGGCTGAATGAAAGTAGCCTTTCTGAAC	genome	1	1828	198	36560	29	0.000793217	0.000793217	241.0400483	238.7267929
K1	K1	kidney	RNA labelling group	Mus musculus (house mouse) mmu-miR-22-5p	miRNA	3	1830	198	14640	10	0.00068306	0.000227687	241.3037682	238.9879819
K1	K1	kidney	RNA labelling group	9_TCAAGTAATCCAGGATAGGCTT	genome	1	1816	197	10896	39	0.003579295	0.003579295	239.4577285	237.1596586
K1	K1	kidney	RNA labelling group	1_ACGCGGGAGACCGGGGTTCGATTCCCCGACGGGGAGCCA	genome	1	1809	196	7236	4	0.000552792	0.000552792	238.5347086	236.2454969
K1	K1	kidney	RNA labelling group	10_ATTCTGTGATGACTTTACCAAATGACTTTCGTTCTTCTGAGTTTGCTGAAGCCACACTCAGGTGCTGAGAG	genome	1	1806	196	43344	47	0.001084348	0.001084348	238.1391286	235.8537133
K1	K1	kidney	RNA labelling group	1_ACAAGTGATGAGTGACAAAGGGACTTAATACTGAACCATGGGGTTGAAATGAAATATGCTGATG	genome	1	1785	194	26775	5	0.000186741	0.000186741	235.370069	233.1112283
K1	K1	kidney	RNA labelling group	Mus musculus (house mouse) tRNA-Thr	tRNA	4	1785	194	8539	8	0.000936878	0.000233427	235.370069	233.1112283
K1	K1	kidney	RNA labelling group	9_CCCTCGCTGCGATCTATTGAAAGTCAGCCCTCGACACAAGGGTTTGT	genome	1	1770	192	21240	13	0.000612053	0.000612053	233.3921693	231.1523104
K1	K1	kidney	RNA labelling group	Mus musculus (house mouse) mmu-miR-185-5p	miRNA	1	1763	191	7052	2	0.000283607	0.000283607	232.4691494	230.2381487
K1	K1	kidney	RNA labelling group	1_GACCGGGGTTCGATTCCCCGACGGGGAGCCA	genome	1	1753	190	7012	6	0.000855676	0.000855676	231.1505496	228.9322034
K1	K1	kidney	RNA labelling group	Mus musculus (house mouse) mmu-miR-7a-5p	miRNA	3	1747	189	18329	26	0.001418517	0.000521722	230.3593897	228.1486363
K1	K1	kidney	RNA labelling group	1_AACATTCAACGCTGTCGGTGAGT	genome	1	1737	188	10422	5	0.000479754	0.000479754	229.0407898	226.842691
K1	K1	kidney	RNA labelling group	19_CTGACCTATGAATTGACAGCCT	genome	1	1735	188	10410	150	0.014409222	0.014409222	228.7770699	226.581502
K1	K1	kidney	RNA labelling group	NA_TGAGGTAGTAGATTGTATAGTAA	unmapped	1	1737	188	13896	7	0.000503742	0.000503742	229.0407898	226.842691
K1	K1	kidney	RNA labelling group	8_TGACTTGATGAAAGTACTTTTGAACCCTTTTCCATCTGATG	genome	1	1727	187	27632	41	0.001483787	0.001483787	227.72219	225.5367458
K1	K1	kidney	RNA labelling group	NA_TGAGGTAGTAGGTTGTATAGTAA	unmapped	1	1721	187	13768	23	0.00167054	0.00167054	226.9310301	224.7531786
K1	K1	kidney	RNA labelling group	1_TAAACATCCTCGACTGGAAGCT	genome	1	1704	185	8520	17	0.001995305	0.001995305	224.6894104	222.5330717
K1	K1	kidney	RNA labelling group	5_TCGATCCCCGGCATCTCCACCA	genome	1	1710	185	6840	49	0.007163743	0.007163743	225.4805703	223.3166388
K1	K1	kidney	RNA labelling group	8_ATCACATTGCCAGGGATTTCCAA	genome	1	1700	184	10200	6	0.000588235	0.000588235	224.1619705	222.0106936
K1	K1	kidney	RNA labelling group	1_TTCAAGTAATTCAGGATAGGTA	genome	1	1643	178	11501	69	0.005999478	0.005999478	216.6459515	214.5668056
K1	K1	kidney	RNA labelling group	11_GAAAATGATGATTGGAGCTTGCATGATC	genome	1	1640	178	13120	10	0.000762195	0.000762195	216.2503715	214.175022
K1	K1	kidney	RNA labelling group	Mus musculus (house mouse) mmu-miR-328-3p	miRNA	1	1631	177	11417	13	0.001138653	0.001138653	215.0636317	212.9996713
K1	K1	kidney	RNA labelling group	>ENSMUST00000165824.3|ENSMUSG00000026227.12|OTTMUSG00000022123.2|OTTMUST00000052508.2|2810459M11Rik-202|2810459M11Rik|3331|UTR5:1-100|CDS:101-964|UTR3:965-3331|	pctranscripts	3	1626	176	8130	4	0.000492005	0.000164002	214.4043318	212.3466987
K1	K1	kidney	RNA labelling group	Mus musculus (house mouse) mmu-miR-9b-3p	miRNA	1	1622	176	17842	21	0.001176998	0.001176998	213.8768918	211.8243206
K1	K1	kidney	RNA labelling group	X_TGAGGTAGTAAGTTGTATTGT	genome	1	1610	175	14490	20	0.001380262	0.001380262	212.294572	210.2571863
K1	K1	kidney	RNA labelling group	16_AACCCGTAGATCCGATCTTGTGT	genome	1	1606	174	11242	7	0.000622665	0.000622665	211.7671321	209.7348082
K1	K1	kidney	RNA labelling group	Mus musculus (house mouse) mmu-miR-222-3p	miRNA	3	1603	174	10804	7	0.000647908	0.000217846	211.3715522	209.3430246
K1	K1	kidney	RNA labelling group	MT_TTGTAAACCTGAAATGAAGATCTTCTCTTCTCAAGACACCA	genome	1	1591	173	19092	8	0.000419024	0.000419024	209.7892324	207.7758903
K1	K1	kidney	RNA labelling group	Mus musculus (house mouse) tRNA-Leu	tRNA	5	1598	173	17098	11	0.00064335	0.000144594	210.7122522	208.690052
K1	K1	kidney	RNA labelling group	2_GAAAGTCAGCCCTCGACACAAGGGTTTGT	genome	1	1577	171	9462	4	0.000422744	0.000422744	207.9431926	205.9475669
K1	K1	kidney	RNA labelling group	10_GAGTTATGATGTGTAAATCCTATTCCATTGCTGAAATGCAGTGTGGAACATAATGAACTGAAC	genome	1	1567	170	29773	19	0.000638162	0.000638162	206.6245928	204.6416217
K1	K1	kidney	RNA labelling group	5_TTGTGCTTGATCTAACCATGTG	genome	1	1570	170	14130	10	0.000707714	0.000707714	207.0201727	205.0334053
K1	K1	kidney	RNA labelling group	13_GAGGTAGTAGGTTGTATAGTTA	genome	1	1546	168	12368	15	0.001212807	0.001212807	203.8555331	201.8991366
K1	K1	kidney	RNA labelling group	Mus musculus (house mouse) mmu-miR-615-3p	miRNA	2	1550	168	9967	18	0.00180596	0.000867896	204.3829731	202.4215147
K1	K1	kidney	RNA labelling group	4_TAATACTGCCTGGTAATGATGT	genome	1	1540	167	12320	16	0.001298701	0.001298701	203.0643733	201.1155695
K1	K1	kidney	RNA labelling group	MT_ACTAATCCTAGCCCTAGCCCTACAA	genome	1	1541	167	7705	9	0.001168073	0.001168073	203.1962332	201.246164
K1	K1	kidney	RNA labelling group	>ENSMUST00000048486.13|ENSMUSG00000033860.14|OTTMUSG00000051802.1|OTTMUST00000130533.1|Fgg-201|Fgg|1695|UTR5:1-184|CDS:185-1495|UTR3:1496-1695|	pctranscripts	2	1535	166	4347	12	0.002760524	0.00135722	202.4050733	200.4625969
K1	K1	kidney	RNA labelling group	2_TTGCAATGATGACTTATATATCTGTCAATCCCCTGAGAGATCACTGACGACTCCATGTGTCTGAGCAA	genome	1	1530	166	30600	24	0.000784314	0.000784314	201.7457734	199.8096242
K1	K1	kidney	RNA labelling group	9_CTCGCTGCGATCTATTGAAAGTCAGCCCTCGACACAAGGGTTTGTA	genome	1	1535	166	18420	9	0.000488599	0.000488599	202.4050733	200.4625969
K1	K1	kidney	RNA labelling group	13_TGAGGTAGTAGGTTGTATAGTTAT	genome	1	1523	165	15230	32	0.002101116	0.002101116	200.8227535	198.8954625
K1	K1	kidney	RNA labelling group	2_GGAAAGGATGAACGAACTTGGCCTGACCTTCAGAAATGGAGGCAATACAACTGATTTAATGAGCCTGATC	genome	1	1520	165	22800	7	0.000307018	0.000307018	200.4271736	198.503679
K1	K1	kidney	RNA labelling group	Mus musculus (house mouse) nuclear encoded rRNA 5S 120	rRNA	3	1523	165	22406	10	0.000446309	0.000152425	200.8227535	198.8954625
K1	K1	kidney	RNA labelling group	19_TGACCTATGAATTGACAGCCAGA	genome	1	1509	164	7545	3	0.000397614	0.000397614	198.9767138	197.0671392
K1	K1	kidney	RNA labelling group	3_ATGAGTGATGACAAGATGTTTCGGTCCCAAATGAAGCCTACTGATTACCGTAACATTTATTGCTGACA	genome	1	1517	164	30340	53	0.001746869	0.001746869	200.0315937	198.1118954
K1	K1	kidney	RNA labelling group	15_TGTAAACATCCCCGACTGGAAGCTTTT	genome	1	1504	163	12032	141	0.01171875	0.01171875	198.3174139	196.4141666
K1	K1	kidney	RNA labelling group	14_AAAAGCTGGGTTGAGAGGGCGAAA	genome	1	1495	162	4485	1	0.000222965	0.000222965	197.130674	195.2388158
K1	K1	kidney	RNA labelling group	4_AATACTGCCTGGTAATGATGACT	genome	1	1495	162	10465	52	0.004968944	0.004968944	197.130674	195.2388158
K1	K1	kidney	RNA labelling group	Mus musculus (house mouse) mmu-miR-183-5p	miRNA	2	1491	162	10158	22	0.002165781	0.001061927	196.6032341	194.7164377
K1	K1	kidney	RNA labelling group	4_TCTCGGTGATGAGAACTTTGTCCAGTTCTGCTGCTGATCTCTTAAGTGAGGATGAAGTTATCTGAGG	genome	1	1474	160	33902	19	0.000560439	0.000560439	194.3616144	192.4963308
K1	K1	kidney	RNA labelling group	9_AGCGCCGAAGGAGCCTCGGTTGGCCCCGGATAGCCGGGTCCCCGTC	genome	1	1475	160	8850	3	0.000338983	0.000338983	194.4934744	192.6269253
K1	K1	kidney	RNA labelling group	9_AGTCTATGATGATCCTATCCCGAACCTGAATTCCTGTTGAAAAACCATAATTACGGATCTGGCTTCTGAGA	genome	1	1479	160	31059	32	0.001030297	0.001030297	195.0209143	193.1493034
K1	K1	kidney	RNA labelling group	NA_ACGGGTAACTGAAGGCATACG	unmapped	1	1473	160	4419	0	0	0	194.2297544	192.3657363
K1	K1	kidney	RNA labelling group	4_AGCTCGCTCTGAAGGCCTGTTTCCTAGGCT	genome	1	1465	159	13185	17	0.001289344	0.001289344	193.1748746	191.3209801
K1	K1	kidney	RNA labelling group	9_TTCAAGTAATCCAGGATAGGCTAA	genome	1	1467	159	8802	2	0.000227221	0.000227221	193.4385945	191.5821691
K1	K1	kidney	RNA labelling group	17_TCTTAGATCGATGTGGTGCTCCGGAGTTCTCTTCGGGCCAGGGCCTAAGCCGCGCCAG	genome	1	1453	158	20342	44	0.002163012	0.002163012	191.5925548	189.7538458
K1	K1	kidney	RNA labelling group	9_TCCCTGAGACCCTAACTTGTGAA	genome	1	1448	157	8688	6	0.000690608	0.000690608	190.9332549	189.1008731
K1	K1	kidney	RNA labelling group	NA_CGGTGCCTGACTGCGTTAGCA	unmapped	1	1452	157	7260	5	0.000688705	0.000688705	191.4606948	189.6232512
K1	K1	kidney	RNA labelling group	NA_GGAGATGAAGCACTGTAGCTCT	unmapped	1	1438	156	7190	4	0.000556328	0.000556328	189.614655	187.7949279
K1	K1	kidney	RNA labelling group	1_TGTAAACATCCTCGACTGGAAGA	genome	1	1433	155	7165	11	0.001535241	0.001535241	188.9553551	187.1419552
K1	K1	kidney	RNA labelling group	14_AAAAGCTGGGTTGAGAGGGCGAT	genome	1	1429	155	5716	3	0.000524843	0.000524843	188.4279152	186.6195771
K1	K1	kidney	RNA labelling group	8_CTGGAGGATGAAGTAAGGAGTGATCCATCGGCTAAGTGTTTTCCCACTGTGCTGACACTCACATTGCTGACA	genome	1	1431	155	27189	28	0.001029828	0.001029828	188.6916351	186.8807662
K1	K1	kidney	RNA labelling group	MU069435.1_TCCCTCGCTGCGATCTATTGAAAGTCAGCCCTCGACACAAGGGTTTGT	genome	1	1426	155	18538	34	0.001834071	0.001834071	188.0323352	186.2277936
K1	K1	kidney	RNA labelling group	13_TGAGGTAGTAGATTGTATAGTTAA	genome	1	1416	154	12744	3	0.000235405	0.000235405	186.7137354	184.9218483
K1	K1	kidney	RNA labelling group	1_CGCTAAACCATTCGTAGACGACCTGCTTC	genome	1	1415	153	9905	4	0.000403836	0.000403836	186.5818754	184.7912538
K1	K1	kidney	RNA labelling group	>ENSMUST00000218022.2|ENSMUSG00000020608.8|OTTMUSG00000065715.1|OTTMUST00000159939.1|Smc6-205|Smc6|5272|UTR5:1-189|CDS:190-465|UTR3:466-5272|	pctranscripts	1	1391	151	5564	0	0	0	183.4172358	181.6569852
K1	K1	kidney	RNA labelling group	8_GGAATGATGACATTCTCCGGAATCGCTGTACTGACTTGATGAAAGTACTTTTGAACCCTTTTCCATCTGATG	genome	1	1397	151	33528	22	0.000656168	0.000656168	184.2083957	182.4405523
K1	K1	kidney	RNA labelling group	2_TGCAGATGATGTGACAGAATATTTGCTATCAGATGAGTGGTGATGACACTAGAACCACCAAGATCGCTGATGCAA	genome	1	1386	150	24948	16	0.000641334	0.000641334	182.7579359	181.0040125
K1	K1	kidney	RNA labelling group	>ENSMUST00000092880.14|ENSMUSG00000019437.18|OTTMUSG00000000096.5|OTTMUST00000000319.2|Tlcd1-201|Tlcd1|2700|UTR5:1-428|CDS:429-1121|UTR3:1122-2700|	pctranscripts	3	1372	149	26660	29	0.001087772	0.000311615	180.9118962	179.1756892
K1	K1	kidney	RNA labelling group	9_GAGGTAGTAGTTTGTACAGTTT	genome	1	1374	149	12366	37	0.002992075	0.002992075	181.1756161	179.4368782
K1	K1	kidney	RNA labelling group	11_GCTGTGATGAGATGACTAAGTAGGAAGTGCCGTCAGAGTCGATAACTGACGATAACTGCTCCTGGCTGACT	genome	1	1365	148	23205	16	0.000689507	0.000689507	179.9888763	178.2615275
K1	K1	kidney	RNA labelling group	Mus musculus tRNA-Val (CAC) (tRNA-Val-CAC-1-1, tRNA-Val-CAC-3-1, tRNA-Val-CAC-3-2)	tRNA	2	1365	148	16260	24	0.001476015	0.000811496	179.9888763	178.2615275
K1	K1	kidney	RNA labelling group	NA_CGACTCTTAGCGGTGGATCACTCGGCTCGTG	unmapped	1	1369	148	10952	11	0.001004383	0.001004383	180.5163162	178.7839056
K1	K1	kidney	RNA labelling group	>ENSMUST00000022538.5|ENSMUSG00000021967.5|OTTMUSG00000068996.1|OTTMUST00000166890.1|Mrpl57-201|Mrpl57|2877|UTR5:1-97|CDS:98-406|UTR3:407-2877|	pctranscripts	4	1357	147	7657	5	0.000652997	0.000165807	178.9339964	177.2167713
K1	K1	kidney	RNA labelling group	>ENSMUST00000124026.8|ENSMUSG00000001827.13|OTTMUSG00000022222.4|OTTMUST00000052830.3|Folr1-208|Folr1|601|UTR5:1-592|CDS:593-601|	pctranscripts	3	1358	147	6790	2	0.000294551	9.81836033382425e-05	179.0658564	177.3473658
K1	K1	kidney	RNA labelling group	13_TGAGGTAGTAGGTTGTATAGTTG	genome	1	1354	147	12186	7	0.00057443	0.00057443	178.5384165	176.8249877
K1	K1	kidney	RNA labelling group	6_CCTGTCTGAGCGTCGCT	genome	1	1359	147	6795	5	0.000735835	0.000735835	179.1977164	177.4779603
K1	K1	kidney	RNA labelling group	MT_ACTAATCCTAGCCCTAGCCCTACACAAATATAATTATACTATTAT	genome	1	1353	147	18942	5	0.000263964	0.000263964	178.4065565	176.6943932
K1	K1	kidney	RNA labelling group	>ENSMUST00000116556.4|ENSMUSG00000024101.16|OTTMUSG00000072513.1|OTTMUST00000175466.1|Washc1-202|Washc1|1831|UTR5:1-92|CDS:93-1520|UTR3:1521-1831|	pctranscripts	1	1342	146	2684	1	0.000372578	0.000372578	176.9560967	175.2578534
K1	K1	kidney	RNA labelling group	MU069435.1_TCTGGGTCGGGGTTTCGTACGTAGCAGAGCAGCTCCCTCGCTGCGATCTATTGAAAGTCAGCCCTCGACACAAGGGTTTGT	genome	1	1343	146	28203	27	0.000957345	0.000957345	177.0879567	175.3884479
K1	K1	kidney	RNA labelling group	X_AGCTACATTGTCTGCTGGGTTTCT	genome	1	1348	146	13480	15	0.00111276	0.00111276	177.7472566	176.0414206
K1	K1	kidney	RNA labelling group	11_TGGCTTTGCTGAAATCCAGAGGCTGTTTCTGAGC	genome	1	1338	145	14718	12	0.000815328	0.000815328	176.4286568	174.7354753
K1	K1	kidney	RNA labelling group	15_ACAAATGATGAACCTTTTGACGGGCGGACAGAAACTCTGTGCTGAATGTCAAGTTCTGATT	genome	1	1333	145	22661	25	0.001103217	0.001103217	175.7693568	174.0825027
K1	K1	kidney	RNA labelling group	19_CTGACCTATGAATTGACAGCCAA	genome	1	1341	145	6705	3	0.000447427	0.000447427	176.8242367	175.1272589
K1	K1	kidney	RNA labelling group	NA_TGAGGTAGTAGGTTGTGTGGTTTTTT	unmapped	1	1335	145	17355	90	0.005185825	0.005185825	176.0330768	174.3436917
K1	K1	kidney	RNA labelling group	1_AATACATGATGATCTCACACAACTTGAACTCTCTCACTGATTACTTGATGATAGTAAAAGATCTGATG	genome	1	1325	144	27825	28	0.001006289	0.001006289	174.714477	173.0377465
K1	K1	kidney	RNA labelling group	10_AGTTATGATGTGTAAATCCTATTCCATTGCTGAAATGCAGTGTGGAACATAATGAACTGAAC	genome	1	1331	144	25289	15	0.000593143	0.000593143	175.5056369	173.8213136
K1	K1	kidney	RNA labelling group	4_AGCTCGCTCTGAAGGCCTGTTTCCTAGGCTA	genome	1	1332	144	11988	10	0.000834168	0.000834168	175.6374969	173.9519082
K1	K1	kidney	RNA labelling group	2_AGCAGCATTGTACAGGGCTATGAA	genome	1	1320	143	6600	6	0.000909091	0.000909091	174.0551771	172.3847738
K1	K1	kidney	RNA labelling group	10_TCACGCGGGAGACCGGGGTTCAATTCCCCGACGGGGAGCCA	genome	1	1307	142	6535	22	0.003366488	0.003366488	172.3409973	170.687045
K1	K1	kidney	RNA labelling group	3_TAGCAGCACGTAAATATTGGCGA	genome	1	1299	141	6495	1	0.000153965	0.000153965	171.2861174	169.6422888
K1	K1	kidney	RNA labelling group	4_GGTCGATGATGAGAGCTTTGTTCTGAGCCAG	genome	1	1298	141	11682	37	0.003167266	0.003167266	171.1542575	169.5116943
K1	K1	kidney	RNA labelling group	6_ACCATTCGTAGACGACCTGCTTC	genome	1	1300	141	7800	4	0.000512821	0.000512821	171.4179774	169.7728833
K1	K1	kidney	RNA labelling group	Mus musculus tRNA-His (GTG) (tRNA-His-GTG-1 1 to 9, tRNA-His-GTG-2 1 to 8)	tRNA	4	1301	141	14632	5	0.000341717	8.47250366850674e-05	171.5498374	169.9034779
K1	K1	kidney	RNA labelling group	15_TCGAGGAGCTCACAGTCTAGTAT	genome	1	1287	140	7722	26	0.003367003	0.003367003	169.7037976	168.0751545
K1	K1	kidney	RNA labelling group	6_TAGGTAGTTTCCTGTTGTTGGGT	genome	1	1286	139	14146	33	0.002332815	0.002332815	169.5719377	167.94456
K1	K1	kidney	RNA labelling group	MU069435.1_TGCGATCTATTGAAAGTCAGCCCTCGACACAAGGGTTTGT	genome	1	1281	139	14091	14	0.000993542	0.000993542	168.9126378	167.2915873
K1	K1	kidney	RNA labelling group	1_GTAAACATCCTCGACTGGAAGCTT	genome	1	1272	138	7632	20	0.002620545	0.002620545	167.7258979	166.1162366
K1	K1	kidney	RNA labelling group	1_TGTAAACATCCTCGACTGGAAGCTTTT	genome	1	1261	137	11349	54	0.004758128	0.004758128	166.2754381	164.6796968
K1	K1	kidney	RNA labelling group	9_TCGCTGCGATCTATTGAAGGTCAGCCCTCGACACAAGGGTTTGT	genome	1	1267	137	15204	12	0.000789266	0.000789266	167.066598	165.463264
K1	K1	kidney	RNA labelling group	18_TGCTGTGATGACTATCTTAGGACACCTTTGGATTAACCGTGAAATCAAACAAGTGCTGAGCA	genome	1	1256	136	21352	24	0.001124016	0.001124016	165.6161382	164.0267242
K1	K1	kidney	RNA labelling group	MT_GAATTGATCAGGACATAGGGTTTGATAG	genome	1	1253	136	10024	5	0.000498803	0.000498803	165.2205582	163.6349406
K1	K1	kidney	RNA labelling group	1_AACATTCAACGCTGTCGGTGA	genome	1	1247	135	6235	7	0.001122694	0.001122694	164.4293983	162.8513735
K1	K1	kidney	RNA labelling group	11_ATACCCTGTAGATCCGAATTTGT	genome	1	1245	135	9960	20	0.002008032	0.002008032	164.1656784	162.5901844
K1	K1	kidney	RNA labelling group	11_CCCTGTAGATCCGAATTTGTGT	genome	1	1237	134	9896	5	0.000505255	0.000505255	163.1107985	161.5454282
K1	K1	kidney	RNA labelling group	Mus musculus (house mouse) mmu-miR-455-3p	miRNA	1	1233	134	3699	0	0	0	162.5833586	161.0230501
K1	K1	kidney	RNA labelling group	1_TTACTTGATGATAGTAAAAGATCTGATG	genome	1	1227	133	12270	11	0.000896496	0.000896496	161.7921987	160.239483
K1	K1	kidney	RNA labelling group	10_GCCTGTCTGAGCGTCGCT	genome	1	1228	133	6140	5	0.000814332	0.000814332	161.9240587	160.3700775
K1	K1	kidney	RNA labelling group	10_TTTGCATGATGACTTGAATTGTCGGATACCCCTTCACCCCGTTCATGGGTGAGAAACAGCTAGTCTGACA	genome	1	1227	133	24540	36	0.001466993	0.001466993	161.7921987	160.239483
K1	K1	kidney	RNA labelling group	Mus musculus predicted gene 13648 (Gm13648)	lncRNA	2	1227	133	11508	19	0.001651025	0.000796885	161.7921987	160.239483
K1	K1	kidney	RNA labelling group	NA_CATTGATCATCGACACTTCGAACGCACTTGCGGCCCCGGGTTC	unmapped	1	1230	133	12300	2	0.000162602	0.000162602	162.1877786	160.6312665
K1	K1	kidney	RNA labelling group	>ENSMUST00000087204.9|ENSMUSG00000056602.14|OTTMUSG00000055493.4|OTTMUST00000137355.1|Fry-201|Fry|10893|UTR5:1-502|CDS:503-9565|UTR3:9566-10893|	pctranscripts	1	1218	132	7308	8	0.001094691	0.001094691	160.6054588	159.0641322
K1	K1	kidney	RNA labelling group	1_GAGACCGGGGTTCGATTCCCCGACGGGGAGCCA	genome	1	1217	132	4868	2	0.000410846	0.000410846	160.4735989	158.9335377
K1	K1	kidney	RNA labelling group	1_GCTTGTTGATGAATACCAACGATTCTGATG	genome	1	1216	132	12160	7	0.000575658	0.000575658	160.3417389	158.8029432
K1	K1	kidney	RNA labelling group	13_ATCACATTGCCAGGGATTACCAT	genome	1	1213	132	7278	6	0.000824402	0.000824402	159.9461589	158.4111596
K1	K1	kidney	RNA labelling group	Mus musculus (house mouse) mmu-miR-155-5p	miRNA	2	1216	132	11610	10	0.000861326	0.000420322	160.3417389	158.8029432
K1	K1	kidney	RNA labelling group	Mus musculus (house mouse) mmu-miR-200b-5p	miRNA	2	1221	132	7326	14	0.001911002	0.000955501	161.0010388	159.4559158
K1	K1	kidney	RNA labelling group	NA_TGAGGTAGTAGGTTGTGTGGTTAAT	unmapped	1	1221	132	12210	99	0.008108108	0.008108108	161.0010388	159.4559158
K1	K1	kidney	RNA labelling group	16_GAAATGATGGCAAATCATCTTTCGGGACTGACCTGAAATGAAGAGAATACTCTTGCTGATC	genome	1	1207	131	19312	14	0.000724938	0.000724938	159.154999	157.6275924
K1	K1	kidney	RNA labelling group	MT_GATAAGTCGTAACAAGGTAAGCATACTGGAAAGTGTGCTTGGAATAATA	genome	1	1208	131	14496	9	0.000620861	0.000620861	159.286859	157.758187
K1	K1	kidney	RNA labelling group	4_GTAAACATCCTTGACTGGAAGC	genome	1	1196	130	5980	8	0.001337793	0.001337793	157.7045392	156.1910527
K1	K1	kidney	RNA labelling group	11_TCAGTGCATGACAGAACTTGGT	genome	1	1194	129	7164	14	0.001954216	0.001954216	157.4408193	155.9298636
K1	K1	kidney	RNA labelling group	2_TGAATCTGACAACAGGAAATAAACCTCCTTATTCACCA	genome	1	1193	129	10737	14	0.001303902	0.001303902	157.3089593	155.7992691
K1	K1	kidney	RNA labelling group	9_CAACGGAATCCCAAAAGCAGCTT	genome	1	1186	129	3558	6	0.001686341	0.001686341	156.3859394	154.8851074
K1	K1	kidney	RNA labelling group	Mus musculus (house mouse) mmu-miR-1839-5p	miRNA	2	1186	129	5930	4	0.000674536	0.000337268	156.3859394	154.8851074
K1	K1	kidney	RNA labelling group	Mus musculus (house mouse) mmu-miR-340-5p	miRNA	2	1189	129	8059	5	0.000620424	0.000300372	156.7815193	155.276891
K1	K1	kidney	RNA labelling group	NA_TGAGGTAGTAGGTTGTGTGGTTATT	unmapped	1	1192	129	13112	71	0.005414887	0.005414887	157.1770993	155.6686746
K1	K1	kidney	RNA labelling group	1_GCGGGAGACCGGGGTTCGATTCCCCGACGGGGAGCCA	genome	1	1178	128	4712	2	0.000424448	0.000424448	155.3310595	153.8403512
K1	K1	kidney	RNA labelling group	11_CAACAGTGATGACCACAACATGCCATCTGAGTTGCTTTGCTGAAATCCAGAGGCTGTTTCTGAGC	genome	1	1177	128	20009	15	0.000749663	0.000749663	155.1991996	153.7097567
K1	K1	kidney	RNA labelling group	14_TAGCAGCACGTAAATATTGGCA	genome	1	1185	128	5925	2	0.000337553	0.000337553	156.2540794	154.7545129
K1	K1	kidney	RNA labelling group	2_CTACAATGATGGTAATATTTTTCGTCAACAGAGTTCACCTAGTGAGTGTTGACACCTTGGGTCTGAGT	genome	1	1185	128	27255	18	0.000660429	0.000660429	156.2540794	154.7545129
K1	K1	kidney	RNA labelling group	NA_ACTCTTAGCGGTGGATCACTCGGCTCGTGCGTCGATGAAGAACGCAGCTAGCTGCGAGAATTAATGTGAATTGCAGGACACATTGATCATCGA	unmapped	1	1181	128	25982	21	0.000808252	0.000808252	155.7266395	154.2321348
K1	K1	kidney	RNA labelling group	19_TACGGGGATGATATGAAAACTGAACTCTCTCTTTCTGATGGTTTAGTGGAGAAAACAAAAATTCTCTGAGT	genome	1	1171	127	25762	23	0.000892788	0.000892788	154.4080397	152.9261895
K1	K1	kidney	RNA labelling group	Mus musculus (house mouse) mmu-miR-92a-3p	miRNA	2	1168	127	8176	18	0.002201566	0.001100783	154.0124597	152.5344059
K1	K1	kidney	RNA labelling group	1_CACAATGATGACTTAAGTTTTTGCCGTTTACCCAGCTGAGTGTTTCTTTGAAGAGAGAATCTTAAAAGACTGAGA	genome	1	1164	126	27936	25	0.000894903	0.000894903	153.4850198	152.0120278
K1	K1	kidney	RNA labelling group	Mus musculus (house mouse) mmu-miR-501-3p	miRNA	3	1158	126	4632	1	0.000215889	7.19631548647093e-05	152.6938599	151.2284607
K1	K1	kidney	RNA labelling group	2_TGCAGTGATGTGTGAATTTCTTCACCTGAAAATATTGTGAAGAGTAAATCGAGCTTTTTAACCCTGAGT	genome	1	1157	125	27768	42	0.001512532	0.001512532	152.5619999	151.0978662
K1	K1	kidney	RNA labelling group	7_TCTACAGTGCACGTGTCTCCAGT	genome	1	1149	125	8043	5	0.000621659	0.000621659	151.50712	150.05311
K1	K1	kidney	RNA labelling group	9_CAACGGAATCCCAAAAGCAG	genome	1	1155	125	1155	3	0.002597403	0.002597403	152.2982799	150.8366771
K1	K1	kidney	RNA labelling group	Mus musculus (house mouse) tRNA-Met	tRNA	4	1155	125	5616	5	0.000890313	0.000243506	152.2982799	150.8366771
K1	K1	kidney	RNA labelling group	NA_TTCAAGTAATTCAGGATAGGTAA	unmapped	1	1149	125	8043	67	0.008330225	0.008330225	151.50712	150.05311
K1	K1	kidney	RNA labelling group	18_ACTGGACTTGGAGTCAGAAGGCT	genome	1	1139	124	5695	12	0.002107112	0.002107112	150.1885202	148.7471647
K1	K1	kidney	RNA labelling group	2_TCGTACCGTGAGTAATAATGCGT	genome	1	1144	124	8008	46	0.005744256	0.005744256	150.8478201	149.4001373
K1	K1	kidney	RNA labelling group	2_TGGAAAGGATGAACGAACTTGGCCTGACCTTCAGAAATGGAGGCAATACAACTGATTTAATGAGCCTGATC	genome	1	1144	124	18304	15	0.000819493	0.000819493	150.8478201	149.4001373
K1	K1	kidney	RNA labelling group	4_GTCGATGATGAGAGCTTTGTTCTGAGCCA	genome	1	1148	124	10332	8	0.000774293	0.000774293	151.3752601	149.9225154
K1	K1	kidney	RNA labelling group	NA_GACTCTTAGCGGTGGATCACTCGGCTCGTGCGTCGATGAAGAACGCAGCTAGCTGCGAGAATTAATGTGAATTGCAGGACAC	unmapped	1	1146	124	20628	16	0.000775645	0.000775645	151.1115401	149.6613264
K1	K1	kidney	RNA labelling group	10_ACGCGGGAGACCGGGGTTCAATTCCCCGACGGGGAGCCA	genome	1	1130	123	4520	0	0	0	149.0017804	147.571814
K1	K1	kidney	RNA labelling group	18_ACTGGACTTGGAGTCAGAAGGCAT	genome	1	1133	123	5665	12	0.00211827	0.00211827	149.3973603	147.9635975
K1	K1	kidney	RNA labelling group	2_TGCCAGTGATGCTTAGGAATTTCTTCACCTGAATCAACTATGTGGTCACACTGTTGTCTGAGGCAA	genome	1	1137	123	23877	31	0.001298321	0.001298321	149.9248003	148.4859757
K1	K1	kidney	RNA labelling group	8_CTGGCCCTCTCTGCCCTTCCGTT	genome	1	1130	123	9040	13	0.001438053	0.001438053	149.0017804	147.571814
K1	K1	kidney	RNA labelling group	9_GCACCTGATGAGAATTCTGCTGCTGAGGTTGTGTGATTGCTCAGACTCAAAGTAAACGCCCTGATG	genome	1	1138	123	20484	18	0.000878735	0.000878735	150.0566602	148.6165702
K1	K1	kidney	RNA labelling group	9_GTCTGATGATGAGCCCATTGCCCTGAGCTCTTGTGATGCTGGCTTCAAAGTAAACGCTCTGAAG	genome	1	1137	123	20466	36	0.001759015	0.001759015	149.9248003	148.4859757
K1	K1	kidney	RNA labelling group	11_TTGTGCTTGATCTAACCATGTGT	genome	1	1126	122	11260	8	0.00071048	0.00071048	148.4743404	147.0494359
K1	K1	kidney	RNA labelling group	17_TGAGGTAGGAGGTTGTATAGTTGT	genome	1	1115	121	10035	31	0.003089188	0.003089188	147.0238806	145.6128961
K1	K1	kidney	RNA labelling group	Mus musculus (house mouse) mitochondrially encoded tRNA leucine 1	tRNA	3	1118	121	12768	12	0.00093985	0.000321086	147.4194606	146.0046797
K1	K1	kidney	RNA labelling group	Mus musculus (house mouse) mmu-miR-484	miRNA	1	1112	121	5560	2	0.000359712	0.000359712	146.6283007	145.2211125
K1	K1	kidney	RNA labelling group	1_GTACATGATGAATAAAATCAAATCACCATCTTTCGGCTGAGCTCCTGATGGATTTGCTTTTTCTGATA	genome	1	1109	120	26616	61	0.002291855	0.002291855	146.2327207	144.8293289
K1	K1	kidney	RNA labelling group	17_CTCTTAGATCGATGTGGTGCTCCGGAGTTCTCTTCGGGCCAGGGCCTAAGCCGCGCCAG	genome	1	1109	120	15526	16	0.001030529	0.001030529	146.2327207	144.8293289
K1	K1	kidney	RNA labelling group	NA_TGAGATGAAGCACTGTAGCTCTA	unmapped	1	1109	120	6654	5	0.000751428	0.000751428	146.2327207	144.8293289
K1	K1	kidney	RNA labelling group	17_CACCCGTAGAACCGACCTTGCGA	genome	1	1096	119	3288	3	0.000912409	0.000912409	144.518541	143.1316001
K1	K1	kidney	RNA labelling group	2_TACAATGATGGTAATATTTTTCGTCAACAGAGTTCACCTAGTGAGTGTTGACACCTTGGGTCTGAGT	genome	1	1095	119	25185	35	0.001389716	0.001389716	144.386681	143.0010056
K1	K1	kidney	RNA labelling group	2_TTGCAATGATGTCAATCTTTGACTGAAGTGACCTTGAAGTGCAATTACTGAGCTTTTTAACCCTGAGC	genome	1	1098	119	25254	13	0.00051477	0.00051477	144.7822609	143.3927892
K1	K1	kidney	RNA labelling group	Mus musculus (house mouse) mmu-miR-375-3p	miRNA	1	1095	119	9855	6	0.000608828	0.000608828	144.386681	143.0010056
K1	K1	kidney	RNA labelling group	NA_TCGTACCGTGAGTAATAATGCAA	unmapped	1	1093	119	6558	5	0.000762428	0.000762428	144.122961	142.7398165
K1	K1	kidney	RNA labelling group	13_ACATGTGATGAAGCAAATCAGTATGAATAAAATGATACTGTAAACGCTTTCTGATG	genome	1	1088	118	17408	11	0.000631893	0.000631893	143.4636611	142.0868439
K1	K1	kidney	RNA labelling group	Mus musculus (house mouse) mmu-miR-744-5p	miRNA	2	1088	118	3264	0	0	0	143.4636611	142.0868439
K1	K1	kidney	RNA labelling group	11_CCCTGTAGATCCGAATTTGTGA	genome	1	1082	117	7574	10	0.001320306	0.001320306	142.6725012	141.3032767
K1	K1	kidney	RNA labelling group	17_GAGAGTGATGATTTCACAGACTAGAGTCTCTGACG	genome	1	1083	117	9747	9	0.000923361	0.000923361	142.8043612	141.4338713
K1	K1	kidney	RNA labelling group	Mus musculus (house mouse) mitochondrially encoded tRNA methionine	tRNA	4	1081	117	9911	8	0.000807184	0.00021625	142.5406412	141.1726822
K1	K1	kidney	RNA labelling group	Mus musculus per-hexamer repeat gene 4 (Phxr4)	lncRNA	1	1076	117	3228	7	0.002168525	0.002168525	141.8813413	140.5197096
K1	K1	kidney	RNA labelling group	1_ATGCTATGATGAAGGCTATGTTGGTAGGGACAACTGAGCTTGTTGATGAATACCAACGATTCTGATG	genome	1	1074	116	21480	19	0.000884544	0.000884544	141.6176213	140.2585205
K1	K1	kidney	RNA labelling group	10_TTCAAGTAATCCAGGATAGGCTTTT	genome	1	1069	116	9621	22	0.002286665	0.002286665	140.9583214	139.6055479
K1	K1	kidney	RNA labelling group	16_TCCCTGAGACCCTAACTTGTGAAA	genome	1	1071	116	6426	13	0.002023031	0.002023031	141.2220414	139.866737
K1	K1	kidney	RNA labelling group	MT_CTAATCCTAGCCCTAGCCCTACAC	genome	1	1072	116	5360	1	0.000186567	0.000186567	141.3539014	139.9973315
K1	K1	kidney	RNA labelling group	1_AGCCCATGATGGTATGAGAGTAGTGGACAGAAGGGATTTCTGAAAAACACTTTTCTGAGGCT	genome	1	1058	115	16928	7	0.000413516	0.000413516	139.5078616	138.1690081
K1	K1	kidney	RNA labelling group	1_TCGCTGCGATCTATTGAAAGTCAGCCCTCGACACA	genome	1	1062	115	8496	5	0.000588512	0.000588512	140.0353016	138.6913862
K1	K1	kidney	RNA labelling group	10_GTACATGATGAAAACAGTCTCCCTCTTCTGAAT	genome	1	1061	115	10610	12	0.001131008	0.001131008	139.9034416	138.5607917
K1	K1	kidney	RNA labelling group	11_CCACGAGGACGAGACGTAGCG	genome	1	1057	115	1057	5	0.004730369	0.004730369	139.3760016	138.0384136
K1	K1	kidney	RNA labelling group	6_TAATACTGCCGGGTAATGATGGAA	genome	1	1065	115	6390	5	0.000782473	0.000782473	140.4308815	139.0831698
K1	K1	kidney	RNA labelling group	Mus musculus taurine upregulated gene 1, transcript variant b (Tug1)	lncRNA	1	1056	115	4224	1	0.000236742	0.000236742	139.2441417	137.9078191
K1	K1	kidney	RNA labelling group	NA_CGCGACCTCAGATCAGA	unmapped	1	1063	115	2126	0	0	0	140.1671615	138.8219808
K1	K1	kidney	RNA labelling group	>ENSMUST00000033740.12|ENSMUSG00000031374.14|OTTMUSG00000017695.2|OTTMUST00000042893.2|Zfp92-201|Zfp92|5767|UTR5:1-171|CDS:172-1638|UTR3:1639-5767|	pctranscripts	1	1047	114	8376	9	0.001074499	0.001074499	138.0574018	136.7324683
K1	K1	kidney	RNA labelling group	NA_CCTCCCGGGGCTACGCCTGTCTGAGCGTCGCT	unmapped	1	1051	114	7357	25	0.003398124	0.003398124	138.5848417	137.2548464
K1	K1	kidney	RNA labelling group	4_TGTAAACATCCTTGACTGGAAGA	genome	1	1041	113	6246	2	0.000320205	0.000320205	137.2662419	135.9489012
K1	K1	kidney	RNA labelling group	Mus musculus (house mouse) mmu-miR-128-3p	miRNA	1	1040	113	7280	4	0.000549451	0.000549451	137.1343819	135.8183067
K1	K1	kidney	RNA labelling group	Mus musculus (house mouse) mmu-miR-139-5p	miRNA	2	1042	113	6252	6	0.000959693	0.000479846	137.3981019	136.0794957
K1	K1	kidney	RNA labelling group	X_AATGGCGCCACTAGGGTTGTGA	genome	1	1041	113	5205	0	0	0	137.2662419	135.9489012
K1	K1	kidney	RNA labelling group	2_AACATTCAACGCTGTCGGTGAG	genome	1	1030	112	5150	3	0.000582524	0.000582524	135.8157821	134.5123614
K1	K1	kidney	RNA labelling group	Mus musculus (house mouse) mmu-miR-365-3p	miRNA	1	1036	112	7252	30	0.00413679	0.00413679	136.606942	135.2959286
K1	K1	kidney	RNA labelling group	1_TAAACATCCTCGACTGGAAGC	genome	1	1021	111	4084	4	0.000979432	0.000979432	134.6290423	133.3370107
K1	K1	kidney	RNA labelling group	Mus musculus (house mouse) predicted gene, 24312	rRNA	2	1016	110	12951	15	0.001158212	0.000570992	133.9697424	132.684038
K1	K1	kidney	RNA labelling group	NA_GACTCTTAGCGGTGGATCACTCGGCTCGTGCGTCGA	unmapped	1	1019	110	9171	6	0.000654236	0.000654236	134.3653223	133.0758216
K1	K1	kidney	RNA labelling group	NA_TGAGATGAAGCACTGTAGCTCTTT	unmapped	1	1017	110	8136	15	0.001843658	0.001843658	134.1016023	132.8146326
K1	K1	kidney	RNA labelling group	9_GAGGTAGTAGTTTGTACAGTTA	genome	1	1001	109	8008	4	0.0004995	0.0004995	131.9918426	130.7251202
K1	K1	kidney	RNA labelling group	11_AATGATGATGAAACTAGAAAAAAAAGGAAGTGCCGTCCGATGCGACAACTGACGACATCCCTAGTTAGCTGACT	genome	1	1000	108	14000	12	0.000857143	0.000857143	131.8599826	130.5945256
K1	K1	kidney	RNA labelling group	11_ATCAAATGATGATATCACCTAAAATAGCTGGAATTACCGGCAGATTGGTAGTGGTGAGCCTATGGTTTTCTGAAG	genome	1	995	108	21890	17	0.00077661	0.00077661	131.2006827	129.941553
K1	K1	kidney	RNA labelling group	1_CCACAATGATGACATCATATTTGCTACTCTTGACAGCTGGGGTGACGATAGCTTTAAACCACCATGATTATAACTGAGG	genome	1	983	107	21626	13	0.000601128	0.000601128	129.6183629	128.3744187
K1	K1	kidney	RNA labelling group	9_AGTCTATGATGATCCTATCCCGAACCTGAATTCCTGTTGAAAAACCATACTTACGGATCTGGCTTCTGAGA	genome	1	988	107	20748	8	0.000385579	0.000385579	130.2776628	129.0273913
K1	K1	kidney	RNA labelling group	9_GCTAAACCATTCGTAGACGACCTGCTTC	genome	1	990	107	6930	1	0.0001443	0.0001443	130.5413828	129.2885804
K1	K1	kidney	RNA labelling group	9_TCGCTGCGATCTATTGAAAGTCAGCCCTCGACACAAGGGTTTGTAA	genome	1	985	107	11820	3	0.000253807	0.000253807	129.8820829	128.6356078
K1	K1	kidney	RNA labelling group	Mus musculus (house mouse) mmu-miR-146a-5p	miRNA	2	986	107	7277	1	0.000137419	7.24427702115328e-05	130.0139429	128.7662023
K1	K1	kidney	RNA labelling group	NA_ATTGATCATCGACACTTCGAACGCACTTGCGGCCCCGGGTTCCTCCCGGGGCTACGCCTGTCTGAGCGTCGCT	unmapped	1	990	107	16830	26	0.00154486	0.00154486	130.5413828	129.2885804
K1	K1	kidney	RNA labelling group	NA_GAATTGATCAGGACATAGGGAAAA	unmapped	1	983	107	3932	5	0.001271617	0.001271617	129.6183629	128.3744187
K1	K1	kidney	RNA labelling group	1_ACCATGATGATAACATAGTTCAGCAGACTTAACTCTGATGAACAATCATGTCTTTCGCTCCTATCTGATG	genome	1	980	106	21560	18	0.000834879	0.000834879	129.222783	127.9826351
K1	K1	kidney	RNA labelling group	9_TGAGGTAGTAGTTTGTACAGTTAA	genome	1	974	106	8766	4	0.000456308	0.000456308	128.4316231	127.199068
K1	K1	kidney	RNA labelling group	1_TGTAAACATCCTACACTCTCAGCA	genome	1	964	105	5784	7	0.001210235	0.001210235	127.1130233	125.8931227
K1	K1	kidney	RNA labelling group	11_GACTGCTGATCCGGGTGATGCGAATCGTAATCTGAGCCGA	genome	1	970	105	8730	3	0.000343643	0.000343643	127.9041832	126.6766899
K1	K1	kidney	RNA labelling group	4_TAATACTGCCTGGTAATGATGAAA	genome	1	967	105	6769	14	0.002068252	0.002068252	127.5086032	126.2849063
K1	K1	kidney	RNA labelling group	18_TGCAGTGATGACTATCTTAGGACACCTTTGGATTTACCGTGAAAAGAAGTAACCTCTGAGCAG	genome	1	958	104	16286	9	0.000552622	0.000552622	126.3218634	125.1095556
K1	K1	kidney	RNA labelling group	Mus musculus (house mouse) mmu-let-7c-2-3p	miRNA	1	961	104	9610	41	0.004266389	0.002196653	126.7174433	125.5013391
K1	K1	kidney	RNA labelling group	19_CTGACCTATGAATTGACAGCCATT	genome	1	953	103	6671	78	0.0116924	0.0116924	125.6625634	124.4565829
K1	K1	kidney	RNA labelling group	6_TAGGTAGTTTCCTGTTGTTGGGA	genome	1	953	103	9530	6	0.000629591	0.000629591	125.6625634	124.4565829
K1	K1	kidney	RNA labelling group	16_TCAGGCTCAGTCCCCTCCCGATT	genome	1	943	102	5658	23	0.004065041	0.004065041	124.3439636	123.1506377
K1	K1	kidney	RNA labelling group	NA_ATTGATCATCGACACTTCGAACGCACTTGCGGCCCCGGGTT	unmapped	1	945	102	9450	7	0.000740741	0.000740741	124.6076836	123.4118267
K1	K1	kidney	RNA labelling group	NA_GATGGGGAAGATCGGGCTCGCC	unmapped	1	941	102	2823	3	0.001062699	0.001062699	124.0802437	122.8894486
K1	K1	kidney	RNA labelling group	14_TAGCAGCACGTAAATATTGG	genome	1	934	101	4670	1	0.000214133	0.000214133	123.1572238	121.9752869
K1	K1	kidney	RNA labelling group	8_CTGGCCCTCTCTGCCCTTCCGTTT	genome	1	927	101	8343	18	0.002157497	0.002157497	122.2342039	121.0611253
K1	K1	kidney	RNA labelling group	9_TGAGGTAGTAGTTTGTACAGTTG	genome	1	935	101	8415	13	0.00154486	0.00154486	123.2890838	122.1058815
K1	K1	kidney	RNA labelling group	NA_CGCCTGTCTGAGCGTCGCT	unmapped	1	929	101	4645	5	0.001076426	0.001076426	122.4979239	121.3223143
K1	K1	kidney	RNA labelling group	NA_TGAGGTAGTAGGTTGTGTGGTAAA	unmapped	1	929	101	7432	13	0.001749193	0.001749193	122.4979239	121.3223143
K1	K1	kidney	RNA labelling group	NA_TGGTCGCGAAGGCGTGGTTATG	unmapped	1	931	101	5586	1	0.000179019	0.000179019	122.7616438	121.5835034
K1	K1	kidney	RNA labelling group	1_TACATGATGATCTCACACAACTTGAACTCTCTCACTGATTACTTGATGATAGTAAAAGATCTGATG	genome	1	920	100	19320	26	0.001345756	0.001345756	121.311184	120.1469636
K1	K1	kidney	RNA labelling group	15_TGAAAATGATGAATTCTGGGGCGCTGATTCATGTGACTTGAAAAAACGCCATCCATTTCCTGACT	genome	1	920	100	17480	17	0.00097254	0.00097254	121.311184	120.1469636
K1	K1	kidney	RNA labelling group	19_TTCTATGATGAATCAAACTAGCTCACTATGACTGCTAATGAAAACACAGGAACACCTGAGA	genome	1	926	100	12964	34	0.002622647	0.002622647	122.1023439	120.9305307
K1	K1	kidney	RNA labelling group	2_TGAACTGATGATATCATTTCTTTCCCCGTCAGATCGACCCTGTTGATCTCAAATACTAATTGCCAGTTTTGTCTGATG	genome	1	926	100	26854	12	0.000446861	0.000446861	122.1023439	120.9305307
K1	K1	kidney	RNA labelling group	NA_CATTGATCATCGACACTTCGAACGCACTTGCGGCCCCGGGT	unmapped	1	923	100	8307	7	0.000842663	0.000842663	121.706764	120.5387472
K1	K1	kidney	RNA labelling group	NA_CCCTGTGGTCTAGTGGTTAGGATTCGGC	unmapped	1	925	100	8325	7	0.000840841	0.000840841	121.9704839	120.7999362
K1	K1	kidney	RNA labelling group	NA_CGCGACCTCAGATCAGACGTGGCGACCCGCTGAATT	unmapped	1	924	100	5544	2	0.00036075	0.00036075	121.838624	120.6693417
K1	K1	kidney	RNA labelling group	NA_GAAATTTCGGTTGGGACA	unmapped	1	926	100	4630	2	0.000431965	0.000431965	122.1023439	120.9305307
K1	K1	kidney	RNA labelling group	10_ATTCTGTGATGACTTTACCAAATGACTTTCGTTCTTCTGAGTTTGCTGAAGCCACACTCAGGTGCTGAGA	genome	1	917	99	22008	27	0.001226827	0.001226827	120.9156041	119.75518
K1	K1	kidney	RNA labelling group	10_TACATGATGAAAACAGTCTCCCTCTTCTGAATCTCGCTGAGGAAACTGCACGTCACCCTCCTGAAA	genome	1	911	99	14576	28	0.001920966	0.001920966	120.1244442	118.9716129
K1	K1	kidney	RNA labelling group	14_TAAAGTGCTTATAGTGCAGGTAG	genome	1	915	99	6405	82	0.012802498	0.012802498	120.6518841	119.493991
K1	K1	kidney	RNA labelling group	16_CAGCCTGGGCTACACATTTTT	genome	1	916	99	6412	52	0.008109794	0.008109794	120.7837441	119.6245855
K1	K1	kidney	RNA labelling group	5_TTGTGCTTGATCTAACCATGTGA	genome	1	912	99	8208	2	0.000243665	0.000243665	120.2563042	119.1022074
K1	K1	kidney	RNA labelling group	Mus musculus (house mouse) mmu-miR-122-5p	miRNA	2	913	99	7304	28	0.003833516	0.001916758	120.3881641	119.2328019
K1	K1	kidney	RNA labelling group	12_TAATGGTTCGTTTGTAAAAAAAAAAAAAAA	genome	1	900	98	7200	10	0.001388889	0.001388889	118.6739844	117.5350731
K1	K1	kidney	RNA labelling group	13_TGAGGTAGTAGATTGTATAGTTAT	genome	1	903	98	9030	3	0.000332226	0.000332226	119.0695643	117.9268567
K1	K1	kidney	RNA labelling group	18_ACTGGACTTGGAGTCAGAAGGCAA	genome	1	902	98	3608	2	0.000554324	0.000554324	118.9377043	117.7962621
K1	K1	kidney	RNA labelling group	2_ATTCATGATGAAATAGATCCTTGACTGAAGCTGATGATGCGTCTGTGTAATTAAGCAGGATTACTCTGAGA	genome	1	904	98	19888	17	0.000854787	0.000854787	119.2014243	118.0574512
K1	K1	kidney	RNA labelling group	9_TGAGGTAGTAGTTTGTACAGTTAT	genome	1	908	98	9080	16	0.001762115	0.001762115	119.7288642	118.5798293
K1	K1	kidney	RNA labelling group	10_TCAAGTAATCCAGGATAGGCTA	genome	1	898	97	4490	0	0	0	118.4102644	117.273884
K1	K1	kidney	RNA labelling group	13_CTGCCCTGGCCCGAGGGACCGACT	genome	1	896	97	2688	1	0.000372024	0.000372024	118.1465444	117.012695
K1	K1	kidney	RNA labelling group	6_CCAGCCTGGGCTACACATTTTT	genome	1	891	97	6237	65	0.010421677	0.010421677	117.4872445	116.3597223
K1	K1	kidney	RNA labelling group	11_AATTTCGGTTGGGAAAAAAAAAAAAAAAA	genome	1	883	96	4415	8	0.001812005	0.001812005	116.4323647	115.3149661
K1	K1	kidney	RNA labelling group	9_GTCTATGATGATCCTATCCCGAACCTGAATTCCTGTTGAAAAACCATAATTACGGATCTGGCTTCTGAGA	genome	1	887	96	18627	16	0.000858968	0.000858968	116.9598046	115.8373442
K1	K1	kidney	RNA labelling group	X_GAGGTAGTAAGTTGTATTGTT	genome	1	885	96	7965	2	0.000251099	0.000251099	116.6960846	115.5761552
K1	K1	kidney	RNA labelling group	11_GAGCAATGATGACCCCAACATGCCATCTGAGTGGCTTTGCTGAAATCCAGAGGCTGTTTCTGAGCTG	genome	1	879	95	14943	14	0.000936894	0.000936894	115.9049247	114.792588
K1	K1	kidney	RNA labelling group	13_TGTCACGCGGGAGACCGGGGTTCGATTCCCCGACGGGGAGCCA	genome	1	877	95	5262	5	0.000950209	0.000950209	115.6412048	114.531399
K1	K1	kidney	RNA labelling group	17_TCCCTGAGACCCTTTAACCTGTGAT	genome	1	880	95	7040	4	0.000568182	0.000568182	116.0367847	114.9231826
K1	K1	kidney	RNA labelling group	18_GATTCCTGGAAATACTGTTCTT	genome	1	872	95	7848	3	0.000382263	0.000382263	114.9819049	113.8784264
K1	K1	kidney	RNA labelling group	MT_GAATTGATCAGGACATAGGGTTTGATAGTTAA	genome	1	878	95	8780	27	0.003075171	0.003075171	115.7730648	114.6619935
K1	K1	kidney	RNA labelling group	NA_AATTTCGGTTGGGAAAAAAAAAAAAAAA	unmapped	1	880	95	4400	12	0.002727273	0.002727273	116.0367847	114.9231826
K1	K1	kidney	RNA labelling group	NA_CGACTCTTAGCGGTGGATCACTCGGCTCGTGCGTCGATGAAGAACGCAGCTAGCTGCGAGAATTAATGTGAATTGCAGGACACA	unmapped	1	878	95	15804	16	0.001012402	0.001012402	115.7730648	114.6619935
K1	K1	kidney	RNA labelling group	NA_TTCCTCCCGGGGCTACGCCTGTCTGAGCGTCGCT	unmapped	1	872	95	7848	10	0.00127421	0.00127421	114.9819049	113.8784264
K1	K1	kidney	RNA labelling group	15_GAATTGATCAGGACATAGGGA	genome	1	871	94	3484	0	0	0	114.8500449	113.7478318
K1	K1	kidney	RNA labelling group	MT_GAATTGATCAGGACATAGGGTTTGAAA	genome	1	864	94	6048	3	0.000496032	0.000496032	113.927025	112.8336702
K1	K1	kidney	RNA labelling group	NA_ACCCCGTCCGTGCCTCCA	unmapped	1	867	94	2601	6	0.002306805	0.002306805	114.3226049	113.2254537
K1	K1	kidney	RNA labelling group	8_GCTGGAGGATGAAGTAAGGAGTGATCCATCGGCTAAGTGTTTTCCCACTGTGCTGACACTCACATTGCTGACAGTG	genome	1	856	93	17120	20	0.001168224	0.001168224	112.8721451	111.7889139
K1	K1	kidney	RNA labelling group	Mus musculus (house mouse) mmu-miR-15b-5p	miRNA	2	855	93	5130	4	0.000779727	0.000389864	112.7402851	111.6583194
K1	K1	kidney	RNA labelling group	NA_GAATTGATCAGGACATAGGGAAAAAA	unmapped	1	856	93	3424	0	0	0	112.8721451	111.7889139
K1	K1	kidney	RNA labelling group	X_TGAGGTAGTAAGTTGTATTGTTT	genome	1	860	93	9460	59	0.006236786	0.006236786	113.3995851	112.311292
K1	K1	kidney	RNA labelling group	12_TAATGGTTCGTTTGTAAAAAAAAAAAAAA	genome	1	853	92	6824	3	0.000439625	0.000439625	112.4765652	111.3971304
K1	K1	kidney	RNA labelling group	Mus musculus (house mouse) mmu-miR-145a-3p	miRNA	1	853	92	7677	8	0.001042074	0.001042074	112.4765652	111.3971304
K1	K1	kidney	RNA labelling group	Mus musculus (house mouse) nuclear encoded rRNA 5S 194	rRNA	1	848	92	9328	5	0.000536021	0.000536021	111.8172653	110.7441577
K1	K1	kidney	RNA labelling group	NA_TACGCCTGTCTGAGCGTCGCT	unmapped	1	852	92	5112	5	0.000978091	0.000978091	112.3447052	111.2665358
K1	K1	kidney	RNA labelling group	1_GCACAATGATGACTTAAGTTTTTGCCGTTTACCCAGCTGAGTGTTTCTTTGAAGAGAGAATCTTAAAAGACTGAGA	genome	1	842	91	20208	10	0.000494854	0.000494854	111.0261054	109.9605906
K1	K1	kidney	RNA labelling group	4_AATACTGCCTGGTAATGATGACA	genome	1	838	91	5028	7	0.001392204	0.001392204	110.4986654	109.4382125
K1	K1	kidney	RNA labelling group	4_TAATACTGCCTGGTAATGATGAT	genome	1	838	91	6704	0	0	0	110.4986654	109.4382125
K1	K1	kidney	RNA labelling group	7_GTCCATGATGAGCAACACTCACCATCTTTCGTTTGAGTCTCACGACTGTGAGATCAACCCATGCACCGCTCTGAGA	genome	1	841	91	15979	16	0.001001314	0.001001314	110.8942454	109.8299961
K1	K1	kidney	RNA labelling group	9_TCGCTGCGATCTATTGAACGTCAGCCCTCGACACAAGGGTTTGT	genome	1	838	91	10056	11	0.001093874	0.001093874	110.4986654	109.4382125
K1	K1	kidney	RNA labelling group	Mus musculus (house mouse) nuclear encoded rRNA 5S 2	rRNA	1	836	91	8360	4	0.000478469	0.000478469	110.2349455	109.1770234
K1	K1	kidney	RNA labelling group	NA_TCGAGATCCCGGTGCCTAATG	unmapped	1	840	91	4200	4	0.000952381	0.000952381	110.7623854	109.6994015
K1	K1	kidney	RNA labelling group	19_AGCAGCATTGTACAGGGCTATCT	genome	1	830	90	4980	2	0.000401606	0.000401606	109.4437856	108.3934563
K1	K1	kidney	RNA labelling group	19_TGAGAACTGAATTCCATAGGCTGT	genome	1	830	90	5810	9	0.001549053	0.001549053	109.4437856	108.3934563
K1	K1	kidney	RNA labelling group	4_TGGCAGTGTCTTAGCTGGTTGTT	genome	1	827	90	8270	32	0.003869407	0.003869407	109.0482056	108.0016727
K1	K1	kidney	RNA labelling group	NA_AATTTCGGTTGGGAAAAAAAAAAAAAA	unmapped	1	827	90	4135	3	0.000725514	0.000725514	109.0482056	108.0016727
K1	K1	kidney	RNA labelling group	1_TCCTTCATTCCACCGGAGTCTGT	genome	1	820	89	6560	2	0.000304878	0.000304878	108.1251858	107.087511
K1	K1	kidney	RNA labelling group	11_CGGCGATGATGACACTCCATACATAGCACGCGTTAGACTGCTGATCCGGGTGATGCGAATCGTAATCTGAGCCGA	genome	1	820	89	13120	8	0.000609756	0.000609756	108.1251858	107.087511
K1	K1	kidney	RNA labelling group	2_TGGAATGTAAAGAAGTATGTAT	genome	1	824	89	5768	34	0.005894591	0.005894591	108.6526257	107.6098891
K1	K1	kidney	RNA labelling group	4_TGTAAACATCCTACACTCTCAGCTA	genome	1	817	89	5719	8	0.001398846	0.001398846	107.7296058	106.6957274
K1	K1	kidney	RNA labelling group	Mus musculus (house mouse) mmu-miR-218-5p	miRNA	1	818	89	7362	7	0.000950829	0.000950829	107.8614658	106.826322
K1	K1	kidney	RNA labelling group	NA_ACTCTTAGCGGTGGATCACTCGGCTCGTGCGTCGATGAAGAACGCAGCTAGCTGCGAGAATTAATGTGAATTGCAGGACA	unmapped	1	821	89	14778	6	0.000406009	0.000406009	108.2570457	107.2181056
K1	K1	kidney	RNA labelling group	NA_CGCGACCTCAGATCAGACGTGGCGACCCGCTGA	unmapped	1	819	89	3276	2	0.000610501	0.000610501	107.9933258	106.9569165
K1	K1	kidney	RNA labelling group	NA_TGAGGTAGTAGGTTGTATGGAA	unmapped	1	820	89	5740	5	0.00087108	0.00087108	108.1251858	107.087511
K1	K1	kidney	RNA labelling group	NA_TGAGGTAGTAGGTTGTGTGGTAAT	unmapped	1	818	89	7362	12	0.001629992	0.001629992	107.8614658	106.826322
K1	K1	kidney	RNA labelling group	7_AAGGTAGATAGAACAGGTCTTGT	genome	1	811	88	4866	6	0.001233046	0.001233046	106.9384459	105.9121603
K1	K1	kidney	RNA labelling group	MT_CTAATCCTAGCCCTAGCCCTACA	genome	1	812	88	4060	2	0.000492611	0.000492611	107.0703059	106.0427548
K1	K1	kidney	RNA labelling group	MT_GACAGCTAAGACCCAAACTGGGAA	genome	1	811	88	1622	0	0	0	106.9384459	105.9121603
K1	K1	kidney	RNA labelling group	MT_GAATTGATCAGGACATAGGGT	genome	1	800	87	4000	2	5e-04	5e-04	105.4879861	104.4756205
K1	K1	kidney	RNA labelling group	Mus musculus RIKEN cDNA C430049B03 gene (C430049B03Rik)	lncRNA	2	800	87	4028	4	0.000993049	0.000357143	105.4879861	104.4756205
K1	K1	kidney	RNA labelling group	Mus musculus tRNA-Asp (GTC) (tRNA-Asp-GTC-1-1, tRNA-Asp-GTC-2-1)	tRNA	2	806	87	6158	1	0.00016239	0.000124069	106.279146	105.2591877
K1	K1	kidney	RNA labelling group	15_CACAAATGATGAACCTTTTGACGGGCGGACAGAAACTCTGTGCTGAATGTCAAGTTCTGATT	genome	1	797	86	13549	24	0.001771348	0.001771348	105.0924062	104.0838369
K1	K1	kidney	RNA labelling group	18_CTGGACTTGGAGTCAGAAGGC	genome	1	796	86	3184	6	0.001884422	0.001884422	104.9605462	103.9532424
K1	K1	kidney	RNA labelling group	2_GTGCAGTGATGTGTGAATTTCTTCACCTGAAAATATTGTGAAGAGTAAATCGAGCTTTTTAACCCTGAGT	genome	1	796	86	19104	8	0.00041876	0.00041876	104.9605462	103.9532424
K1	K1	kidney	RNA labelling group	4_GGTCCATGATGAAACCCATTATCAGTGGACATCTATGGATGAGAAATGCGGATATGGGACTGAGACCA	genome	1	792	86	11880	10	0.000841751	0.000841751	104.4331062	103.4308643
K1	K1	kidney	RNA labelling group	5_GTTCGATCCCCGGCATCTCCACCA	genome	1	795	86	3975	43	0.01081761	0.01081761	104.8286862	103.8226479
K1	K1	kidney	RNA labelling group	9_AACGGAATCCCAAAAGCAGCTG	genome	1	794	86	1588	0	0	0	104.6968262	103.6920534
K1	K1	kidney	RNA labelling group	13_AGAGGTAGTAGGTTGCATAGTTTT	genome	1	788	85	7092	25	0.003525099	0.003525099	103.9056663	102.9084862
K1	K1	kidney	RNA labelling group	4_GGTCGATGATGAGAGCTTTGTTCTGAGCC	genome	1	780	85	7020	5	0.000712251	0.000712251	102.8507865	101.86373
K1	K1	kidney	RNA labelling group	11_AATTTCGGTTGGGAAAAAAAAAAAAAAAAA	genome	1	775	84	3875	1	0.000258065	0.000258065	102.1914865	101.2107574
K1	K1	kidney	RNA labelling group	13_TGAGGTAGGAGGTTGTATAGTTTT	genome	1	779	84	7790	19	0.002439024	0.002439024	102.7189265	101.7331355
K1	K1	kidney	RNA labelling group	17_ATCGATGTGGTGCTCCGGAGTTCTCTTCGGGCCAGGGCCTAAGCCG	genome	1	775	84	8525	5	0.00058651	0.00058651	102.1914865	101.2107574
K1	K1	kidney	RNA labelling group	5_TGCCAATGATGACACCACACTAACTGAGCAGTTAGTAGTTGGTCCTTTGATTGCATGTGATGTAATCATTGTTTCAAGACGGGACTGAAG	genome	1	771	84	20817	15	0.000720565	0.000720565	101.6640466	100.6883793
K1	K1	kidney	RNA labelling group	9_AACCCGTAGATCCGAACTTGTGA	genome	1	773	84	3865	2	0.000517464	0.000517464	101.9277666	100.9495683
K1	K1	kidney	RNA labelling group	9_GGTTATGATGAAATTCCACTTCATGGTCCGTGTTTCTGAAATAACATGATATTGTGGAAGTTCTGAGT	genome	1	775	84	19375	16	0.000825806	0.000825806	102.1914865	101.2107574
K1	K1	kidney	RNA labelling group	MT_GACAGCTAAGACCCAAACTGGGACCA	genome	1	778	84	1556	0	0	0	102.5870665	101.6025409
K1	K1	kidney	RNA labelling group	NA_GAATTGATCAGGACATAGGGAAAAA	unmapped	1	777	84	3108	2	0.000643501	0.000643501	102.4552065	101.4719464
K1	K1	kidney	RNA labelling group	NA_TAATGGTTCGTTTGTAAAAAAAAAAAAAAAA	unmapped	1	771	84	6168	4	0.000648508	0.000648508	101.6640466	100.6883793
K1	K1	kidney	RNA labelling group	11_TGCATATGATGGAAAAAATCTGAAGTCTCCTGAGACCTGTGATGTCTTCAAAGGAACCACTGATG	genome	1	769	83	13073	11	0.000841429	0.000841429	101.4003266	100.4271902
K1	K1	kidney	RNA labelling group	2_CGTACCGTGAGTAATAATGCGA	genome	1	767	83	3835	0	0	0	101.1366067	100.1660012
K1	K1	kidney	RNA labelling group	9_CGCTGCGATCTATTGAAAGTCAGCCCTCGACACAAGGGTTTGTA	genome	1	770	83	8470	4	0.000472255	0.000472255	101.5321866	100.5577847
K1	K1	kidney	RNA labelling group	MT_GACAGCTAAGACCCAAACTGGGA	genome	1	768	83	1536	0	0	0	101.2684667	100.2965957
K1	K1	kidney	RNA labelling group	NA_CGATACGACTCTTAGCGGTGGATCACTCGGCTCGTGCGTCGATGAAGAACGCAGCTAGCTGCGAGAATTAATGTGAATTGCAGGACACATTGA	unmapped	1	769	83	16149	14	0.000866927	0.000866927	101.4003266	100.4271902
K1	K1	kidney	RNA labelling group	1_TAACTCTGATGAACAATCATGTCTTTCGCTCCTATCTGATG	genome	1	754	82	11310	11	0.000972591	0.000972591	99.4224269	98.46827233
K1	K1	kidney	RNA labelling group	19_CTACGGGGATGATATGAAAACTGAACTCTCTCTTTCTGATGGTTTAGTGGAGAAAACAAAAATTCTCTGAGTAG	genome	1	760	82	16720	25	0.001495215	0.001495215	100.2135868	99.25183949
K1	K1	kidney	RNA labelling group	Mus musculus (house mouse) mmu-miR-181d-5p	miRNA	2	757	82	5696	2	0.000351124	0.000165125	99.81800685	98.86005591
K1	K1	kidney	RNA labelling group	NA_ACATTGATCATCGACACTTCGAACGCACTTGCGGCCCCGGGTTCCTCCCGGGGCTACGCCTGTCTGAGCGTCGCT	unmapped	1	752	82	12784	7	0.000547559	0.000547559	99.15870694	98.20708328
K1	K1	kidney	RNA labelling group	NA_TAATGGTTCGTTTGTAAAAAAAAAAAAAAAAA	unmapped	1	753	82	6024	3	0.000498008	0.000498008	99.29056692	98.33767781
K1	K1	kidney	RNA labelling group	NA_TCCCTGTGGTCTAGTGGTTAGGATTCG	unmapped	1	753	82	7530	20	0.002656042	0.002656042	99.29056692	98.33767781
K1	K1	kidney	RNA labelling group	NA_TGAGGTAGTAGTTTGTGCTGTAA	unmapped	1	759	82	6831	2	0.000292783	0.000292783	100.0817268	99.12124496
K1	K1	kidney	RNA labelling group	>ENSMUST00000228239.2|ENSMUSG00000096099.3|OTTMUSG00000000539.3|OTTMUST00000169987.1|Vmn1r220-205|Vmn1r220|7849|UTR5:1-1838|CDS:1839-2735|UTR3:2736-7849|	pctranscripts	1	749	81	3745	0	0	0	98.76312699	97.8152997
K1	K1	kidney	RNA labelling group	16_GTGAAATGATGGCAAATCATCTTTCGGGACTGACCTGAAATGAAGAGAATACTCTTGCTGATCA	genome	1	745	81	12665	5	0.000394789	0.000394789	98.23568706	97.2929216
K1	K1	kidney	RNA labelling group	4_TAACACTGTCTGGTAACGATGTTT	genome	1	749	81	6741	31	0.004598724	0.004598724	98.76312699	97.8152997
K1	K1	kidney	RNA labelling group	9_CCAGGCGGCCCGGGTTCGACTCCCGGTGTGGGAACCA	genome	1	746	81	3730	2	0.000536193	0.000536193	98.36754704	97.42351613
K1	K1	kidney	RNA labelling group	10_GAGTTATGATGTGTAAATCCTATTCCATTGCTGAAATGCAGTGTGGAACATAATGAACTGAACTCT	genome	1	735	80	15435	19	0.001230969	0.001230969	96.91708723	95.98697635
K1	K1	kidney	RNA labelling group	15_TCAGTGCATCACAGAACTTTGTT	genome	1	742	80	5936	5	0.000842318	0.000842318	97.84010711	96.90113802
K1	K1	kidney	RNA labelling group	17_TGAGGTAGGAGGTTGTATAGTTAT	genome	1	738	80	6642	1	0.000150557	0.000150557	97.31266718	96.37875992
K1	K1	kidney	RNA labelling group	2_CCCTGTAGAACCGAATTTGTGT	genome	1	735	80	5145	9	0.001749271	0.001749271	96.91708723	95.98697635
K1	K1	kidney	RNA labelling group	X_TGAGGTAGTAGATTGTATAGTTTT	genome	1	742	80	8162	57	0.006983582	0.006983582	97.84010711	96.90113802
K1	K1	kidney	RNA labelling group	16_CTGAAATGAAGAGAATACTCTTGCTGATC	genome	1	731	79	5848	4	0.000683995	0.000683995	96.3896473	95.46459824
K1	K1	kidney	RNA labelling group	Mus musculus (house mouse) tRNA-His	tRNA	1	733	79	5131	1	0.000194894	0.000194894	96.65336727	95.72578729
K1	K1	kidney	RNA labelling group	NA_AAATAACGCCGGAACATTAGTG	unmapped	1	726	79	2904	0	0	0	95.73034739	94.81162561
K1	K1	kidney	RNA labelling group	11_TAGCAGCACAGAAATATTGGCA	genome	1	720	78	2880	1	0.000347222	0.000347222	94.93918749	94.02805846
K1	K1	kidney	RNA labelling group	3_TAGCAGCACGTAAATATTGGCGT	genome	1	719	78	4314	4	0.000927214	0.000927214	94.80732751	93.89746393
K1	K1	kidney	RNA labelling group	Mus musculus (house mouse) mmu-miR-361-5p	miRNA	1	716	78	4296	3	0.000698324	0.000698324	94.41174756	93.50568036
K1	K1	kidney	RNA labelling group	NA_CTCGGCCGATCGAAAGGGAGTCGGGTTCAGATCCCCGAATCCGGAGTG	unmapped	1	720	78	5760	6	0.001041667	0.001041667	94.93918749	94.02805846
K1	K1	kidney	RNA labelling group	7_AATTTCGGTTGGGAAAAAAAAAAAAAAAAAA	genome	1	712	77	3560	0	0	0	93.88430763	92.98330226
K1	K1	kidney	RNA labelling group	Mus musculus tRNA-Leu (CAG) (tRNA-Leu-CAG-1 1 to 7)	tRNA	1	713	77	2852	1	0.000350631	0.000350631	94.01616762	93.11389678
K1	K1	kidney	RNA labelling group	2_CGTACCGTGAGTAATAATGCGT	genome	1	702	76	4212	0	0	0	92.56570781	91.677357
K1	K1	kidney	RNA labelling group	2_TGCCAGTGATGCTTAGGAATTTCTTCACCTGAATCAACTATGTGGTCACACTGTTGTCTGAGGCA	genome	1	700	76	14700	22	0.001496599	0.001496599	92.30198784	91.41616795
K1	K1	kidney	RNA labelling group	3_GGTCAATGATGTGTTGGCATGTATTATCTGAATTCGCTGATGTGTCATAACACTTTAGCTCTAGAATTACGCTGAGACC	genome	1	705	76	19035	11	0.000577883	0.000577883	92.96128776	92.06914058
K1	K1	kidney	RNA labelling group	4_AACACTGTCTGGTAACGATGTT	genome	1	697	76	4879	3	0.00061488	0.00061488	91.90640789	91.02438437
K1	K1	kidney	RNA labelling group	4_TTCTTGTGATGAAAATACTGTCCAGTTCTGCTACTGAAGGAATGAGATGAACACTTTAGTGCTGAAG	genome	1	705	76	14805	17	0.001148261	0.001148261	92.96128776	92.06914058
K1	K1	kidney	RNA labelling group	Mus musculus (house mouse) mmu-miR-30c-2-3p	miRNA	2	698	76	4668	4	0.000856898	0.000409333	92.03826788	91.1549789
K1	K1	kidney	RNA labelling group	NA_TAATGGTTCGTTTGTAAAAAAAAAAAAA	unmapped	1	702	76	5616	1	0.000178063	0.000178063	92.56570781	91.677357
K1	K1	kidney	RNA labelling group	NA_TAATGGTTCGTTTGTAAAAAAAAAAAAAAAAAA	unmapped	1	698	76	5584	12	0.002148997	0.002148997	92.03826788	91.1549789
K1	K1	kidney	RNA labelling group	2_TCTAGTGATGAATTTCATAGGGCAGATTCTGAGGTGAAAATTTAGTTCATCATTGATTGTCCTATTATGAAATCTGAAG	genome	1	690	75	20010	15	0.000749625	0.000749625	90.98338802	90.11022269
K1	K1	kidney	RNA labelling group	8_ACCACAGGGTAGAACCACGGACA	genome	1	695	75	695	0	0	0	91.64268793	90.76319532
K1	K1	kidney	RNA labelling group	9_AACCCGTAGATCCGAACTTGTGT	genome	1	696	75	4176	25	0.00598659	0.00598659	91.77454791	90.89378985
K1	K1	kidney	RNA labelling group	MT_AATCTGACAACAGGAAATAAACCTCCTTATTCACCCCA	genome	1	692	75	5536	0	0	0	91.24710798	90.37141174
K1	K1	kidney	RNA labelling group	Mus musculus small nucleolar RNA host gene 16, transcript variant 3 (Snhg16)	lncRNA	1	694	75	7634	6	0.000785958	0.000785958	91.51082795	90.63260079
K1	K1	kidney	RNA labelling group	Mus musculus tRNA-Val (TAC) (tRNA-Val-TAC-1 1 to 4)	tRNA	2	694	75	6958	7	0.001006036	0.000476613	91.51082795	90.63260079
K1	K1	kidney	RNA labelling group	1_GTAAACATCCTCGACTGGAAGCTTT	genome	1	682	74	4774	14	0.002932551	0.002932551	89.92850815	89.06546649
K1	K1	kidney	RNA labelling group	13_TCACATTGCCAGGGATTACCA	genome	1	686	74	3430	0	0	0	90.45594809	89.58784459
K1	K1	kidney	RNA labelling group	14_AAAAGCTGGGTTGAGAGGGCGATT	genome	1	679	74	3395	13	0.003829161	0.003829161	89.53292821	88.67368291
K1	K1	kidney	RNA labelling group	MT_ACTAATCCTAGCCCTAGCCCTACACAAATATAATTATACTATTATATAAATCAAAACATTTATCCTACTAAAAGTATTGGAGAAAGAAATTCG	genome	1	678	74	18306	5	0.000273134	0.000273134	89.40106822	88.54308838
K1	K1	kidney	RNA labelling group	NA_ACTGGACTTGGAGTCAGAAGGAA	unmapped	1	679	74	2716	2	0.000736377	0.000736377	89.53292821	88.67368291
K1	K1	kidney	RNA labelling group	11_TTGCTTTGCTGAAATCCAGAGGCTGTTTCTGAGC	genome	1	675	73	8100	7	0.000864198	0.000864198	89.00548828	88.15130481
K1	K1	kidney	RNA labelling group	4_TGTAAACATCCTTGACTGGAAGCTTT	genome	1	674	73	6066	26	0.004286185	0.004286185	88.87362829	88.02071028
K1	K1	kidney	RNA labelling group	Mus musculus tRNA-Leu (CAG) (tRNA-Leu-CAG-2 1 to 3)	tRNA	1	676	73	2704	0	0	0	89.13734826	88.28189933
K1	K1	kidney	RNA labelling group	8_TACCACAGGGTAGAACCACGGA	genome	1	665	72	1330	0	0	0	87.68688845	86.84535955
K1	K1	kidney	RNA labelling group	9_CAACGGAATCCCAAAAGCAGCTGA	genome	1	661	72	1322	1	0.00075643	0.00075643	87.15944852	86.32298145
K1	K1	kidney	RNA labelling group	NA_GAGATGAAGCACTGTAGCTCTT	unmapped	1	662	72	3972	10	0.002517623	0.002517623	87.2913085	86.45357597
K1	K1	kidney	RNA labelling group	1_AGCCCATGATGGTATGAGAGTAGTGGACAGAAGGGATTTCTGAAAAACACTTTTCTGAGGCTT	genome	1	656	71	11152	4	0.00035868	0.00035868	86.50014861	85.67000882
K1	K1	kidney	RNA labelling group	14_TCACCCAGGCGGCCCGGGTTCGACTCCCGGTGTGGGAACCA	genome	1	657	71	3942	6	0.00152207	0.00152207	86.63200859	85.80060335
K1	K1	kidney	RNA labelling group	17_TCTTAGATCGATGTGGTGCTCCGGAGTTCTCTTCGGGCCAGGGCCTAAGCCGCGCCAGGC	genome	1	654	71	9156	7	0.000764526	0.000764526	86.23642864	85.40881977
K1	K1	kidney	RNA labelling group	2_TGGAAAGGATGAACGAACTTGGCCTGACCTTCAGAAATGGAGGCAATACAACTGATTTAATGAGCCTGATCCA	genome	1	658	71	10528	12	0.001139818	0.001139818	86.76386857	85.93119787
K1	K1	kidney	RNA labelling group	MU069435.1_AACCATTCGTAGACGACCTGCTTC	genome	1	654	71	3924	1	0.000254842	0.000254842	86.23642864	85.40881977
K1	K1	kidney	RNA labelling group	MU069435.1_AGCTCCCTCGCTGCGATCTATTGAAAGTCAGCCCTCGACACAAGGGTTTGT	genome	1	653	71	8489	13	0.001531394	0.001531394	86.10456866	85.27822524
K1	K1	kidney	RNA labelling group	MU069435.1_TTCTGGGTCGGGGTTTCGTACGTAGCAGAGCAGCTCCCTCGCTGCGATCTATTGAAAGTCAGCCCTCGACACAAGGGTTTGT	genome	1	654	71	14388	12	0.000834028	0.000834028	86.23642864	85.40881977
K1	K1	kidney	RNA labelling group	Mus musculus (house mouse) mmu-miR-101b-3p	miRNA	1	653	71	3918	2	0.000510465	0.000510465	86.10456866	85.27822524
K1	K1	kidney	RNA labelling group	1_CGGGGTTCGATTCCCCGACGGGGAGCCA	genome	1	650	70	2600	3	0.001153846	0.001153846	85.70898871	84.88644167
K1	K1	kidney	RNA labelling group	2_GTCTAGTGATGAATTTCATAGGGCAGATTCTGAGGTGAAAATTTAGTTCATCATTGATTGTCCTATTATGAAATCTGAAG	genome	1	646	70	18734	14	0.000747304	0.000747304	85.18154878	84.36406356
K1	K1	kidney	RNA labelling group	3_AGCAGCACGTAAATATTGGCG	genome	1	646	70	2584	0	0	0	85.18154878	84.36406356
K1	K1	kidney	RNA labelling group	NA_TATTGCACTTGTCCCGGCCTGTAAT	unmapped	1	649	70	5841	37	0.006334532	0.006334532	85.57712873	84.75584714
K1	K1	kidney	RNA labelling group	NA_TTCAAGTAATTCAGGATAGGTAT	unmapped	1	642	70	5136	62	0.012071651	0.012071651	84.65410885	83.84168546
K1	K1	kidney	RNA labelling group	X_AATCCTTGGAACCTAGGTGTGAATGC	genome	1	643	70	4501	0	0	0	84.78596883	83.97227999
K1	K1	kidney	RNA labelling group	14_CGGGCCTCATAACCCAATTCAGACTACTCTCCCCCGCCCTCT	genome	1	633	69	5697	7	0.001228717	0.001228717	83.46736901	82.66633473
K1	K1	kidney	RNA labelling group	2_ATGTGTGATGACACAACTTTTTTCCCCATCAGATCGACCATGTTGATCACATTCTTTTAAGCCAGTATGTCTGACA	genome	1	635	69	16510	13	0.000787402	0.000787402	83.73108897	82.92752378
K1	K1	kidney	RNA labelling group	7_AATTTCGGTTGGGAAAAAAAAAAAAAAAAAAA	genome	1	640	69	3200	1	0.0003125	0.0003125	84.39038888	83.58049641
K1	K1	kidney	RNA labelling group	8_TCACATTGCCAGGGATTTCCA	genome	1	632	69	3792	2	0.000527426	0.000527426	83.33550902	82.5357402
K1	K1	kidney	RNA labelling group	Mus musculus (house mouse) mmu-miR-322-3p	miRNA	2	634	69	1268	0	0	0	83.59922899	82.79692926
K1	K1	kidney	RNA labelling group	NA_ACGCCTGTCTGAGCGTCGCT	unmapped	1	638	69	3190	1	0.00031348	0.00031348	84.12666892	83.31930736
K1	K1	kidney	RNA labelling group	NA_ATGACCAATGAACACTCTGACCA	unmapped	1	632	69	2528	2	0.000791139	0.000791139	83.33550902	82.5357402
K1	K1	kidney	RNA labelling group	NA_CATGACCAATGAACACTCTGACCA	unmapped	1	639	69	2556	2	0.000782473	0.000782473	84.2585289	83.44990188
K1	K1	kidney	RNA labelling group	NA_CTTTCAGTCGGATGTTTACAGTT	unmapped	1	635	69	6350	90	0.014173228	0.014173228	83.73108897	82.92752378
K1	K1	kidney	RNA labelling group	NA_GAGGTAGTAGGTTGTGTGGTTAA	unmapped	1	634	69	5072	3	0.000591483	0.000591483	83.59922899	82.79692926
K1	K1	kidney	RNA labelling group	NA_TAACCACGCCTTCGCGACCAGC	unmapped	1	634	69	1902	0	0	0	83.59922899	82.79692926
K1	K1	kidney	RNA labelling group	Mus musculus (house mouse) mmu-miR-486b-5p	miRNA	2	628	68	2876	3	0.001043115	0.000517516	82.80806909	82.0133621
K1	K1	kidney	RNA labelling group	1_GTTAGTGATGATCAATAAAGTTAAACAGATGGGAATCTCTCTGAATAAGATTGAAGATTGATTGTTAAGCTGAAA	genome	1	614	67	14122	9	0.000637303	0.000637303	80.96202934	80.18503874
K1	K1	kidney	RNA labelling group	MT_GAATTGATCAGGACATAGGGTTTGAA	genome	1	618	67	4326	4	0.000924642	0.000924642	81.48946927	80.70741685
K1	K1	kidney	RNA labelling group	Mus musculus (house mouse) mmu-miR-24-2-5p	miRNA	1	621	67	2484	1	0.000402576	0.000402576	81.88504921	81.09920042
K1	K1	kidney	RNA labelling group	11_GCATATGATGGAAAAAATCTGAAGTCTCCTGAGACCTGTGATGTCTTCAAAGGAACCACTGATG	genome	1	609	66	9744	14	0.001436782	0.001436782	80.30272942	79.53206611
K1	K1	kidney	RNA labelling group	19_GTACAGTACTGTGATAGCTGAAA	genome	1	610	66	3660	3	0.000819672	0.000819672	80.43458941	79.66266064
K1	K1	kidney	RNA labelling group	2_TGAAATGATGATTCTGTTTATCCATTCGCTGAGT	genome	1	607	66	8498	5	0.000588374	0.000588374	80.03900946	79.27087706
K1	K1	kidney	RNA labelling group	4_TAATACTGCCTGGTAATGATA	genome	1	608	66	4256	9	0.002114662	0.002114662	80.17086944	79.40147159
K1	K1	kidney	RNA labelling group	4_TTCTTGTGATGAAAATACTGTCCAGTTCTGCTACTGAAGGAAGGAGATGAACACTTTAGTGCTGAAG	genome	1	608	66	12160	17	0.001398026	0.001398026	80.17086944	79.40147159
K1	K1	kidney	RNA labelling group	9_TAAATGATGAGATTCCATTGGTCCGTGTTTCTGAACTACATGATTTTCCTTGGCTATTCTGATA	genome	1	611	66	15886	16	0.001007176	0.001007176	80.56644939	79.79325517
K1	K1	kidney	RNA labelling group	NA_TGAGGTAGTAGTTTGTACAGTAA	unmapped	1	612	66	4896	1	0.000204248	0.000204248	80.69830937	79.92384969
K1	K1	kidney	RNA labelling group	19_TGACCTATGAATTGACAGCCAT	genome	1	600	65	3600	6	0.001666667	0.001666667	79.11598958	78.35671538
K1	K1	kidney	RNA labelling group	9_CAACGGAATCCCAAAAGCAGCTA	genome	1	604	65	1208	4	0.003311258	0.003311258	79.64342951	78.87909349
K1	K1	kidney	RNA labelling group	Mus musculus tRNA-Glu (TTC) (tRNA-Glu-TTC-1 1 to 4, tRNA-Glu-TTC-3 1 to 4)	tRNA	2	601	65	5015	12	0.002392822	0.00124792	79.24784956	78.48730991
K1	K1	kidney	RNA labelling group	NA_AATGGTTCGTTTGTAAAAAAAAAAAAAAAA	unmapped	1	601	65	4207	1	0.000237699	0.000237699	79.24784956	78.48730991
K1	K1	kidney	RNA labelling group	1_CTTGTTGATGAATACCAACGATTCTGATG	genome	1	592	64	5920	12	0.002027027	0.002027027	78.06110972	77.31195918
K1	K1	kidney	RNA labelling group	Mus musculus (house mouse) mmu-miR-193a-5p	miRNA	1	588	64	3528	6	0.00170068	0.00170068	77.53366979	76.78958108
K1	K1	kidney	RNA labelling group	Mus musculus (house mouse) nuclear encoded rRNA 5S 33	rRNA	1	590	64	4130	2	0.000484262	0.000484262	77.79738975	77.05077013
K1	K1	kidney	RNA labelling group	NA_TTGCGGCCCCGGGTTCCTCCCGGGGCTACGCCTGTCTGAGCGTCGCT	unmapped	1	592	64	6512	6	0.000921376	0.000921376	78.06110972	77.31195918
K1	K1	kidney	RNA labelling group	>ENSMUST00000164099.3|ENSMUSG00000031993.8|OTTMUSG00000062819.1|OTTMUST00000152971.1|Snx19-201|Snx19|5762|UTR5:1-460|CDS:461-3454|UTR3:3455-5762|	pctranscripts	1	577	63	2308	9	0.00389948	0.00389948	76.08320998	75.35304129
K1	K1	kidney	RNA labelling group	1_CCTGTCACGCGGGAGACCGGGGTTCGATTCCCCGACGGGGAGCCA	genome	1	583	63	3498	2	0.000571755	0.000571755	76.87436987	76.13660845
K1	K1	kidney	RNA labelling group	1_TCAAGTAATTCAGGATAGGTTT	genome	1	577	63	4616	9	0.00194974	0.00194974	76.08320998	75.35304129
K1	K1	kidney	RNA labelling group	10_CACCGCCGCGGCCCGGGTTCGATTCCCGGTCAGGGAACCA	genome	1	582	63	2910	4	0.00137457	0.00137457	76.74250989	76.00601392
K1	K1	kidney	RNA labelling group	10_GTTCATGGGTGAGAAACAGCTAGTCTGACA	genome	1	579	63	4053	0	0	0	76.34692994	75.61423035
K1	K1	kidney	RNA labelling group	13_GTCACGCGGGAGACCGGGGTTCGATTCCCCGACGGGGAGCCA	genome	1	580	63	2900	3	0.001034483	0.001034483	76.47878993	75.74482487
K1	K1	kidney	RNA labelling group	4_TCTTGTGATGAAAATACTGTCCAGTTCTGCTACTGAAGGAATGAGATGAACACTTTAGTGCTGAAG	genome	1	580	63	11600	14	0.001206897	0.001206897	76.47878993	75.74482487
K1	K1	kidney	RNA labelling group	4_TGTAAACATGCTACACTCTCAGCT	genome	1	585	63	4095	1	0.0002442	0.0002442	77.13808984	76.3977975
K1	K1	kidney	RNA labelling group	6_TAATACTGCCGGGTAATGATGGAT	genome	1	584	63	4088	8	0.001956947	0.001956947	77.00622986	76.26720297
K1	K1	kidney	RNA labelling group	7_AATTTCGGTTGGGAAAAAAAAAAAAAAAAAAAA	genome	1	580	63	2900	0	0	0	76.47878993	75.74482487
K1	K1	kidney	RNA labelling group	8_ATCACATTGCCAGGGATTTCCAAT	genome	1	582	63	4074	15	0.003681885	0.003681885	76.74250989	76.00601392
K1	K1	kidney	RNA labelling group	9_TGAGGTAGTAGTTTGTACAGTTTT	genome	1	581	63	6391	29	0.004537631	0.004537631	76.61064991	75.8754194
K1	K1	kidney	RNA labelling group	MT_TATTAATGGTTCGTTTGT	genome	1	577	63	5770	3	0.000519931	0.000519931	76.08320998	75.35304129
K1	K1	kidney	RNA labelling group	NA_TCGACTCCCGGTGTGGGAACCA	unmapped	1	577	63	2308	2	0.000866551	0.000866551	76.08320998	75.35304129
K1	K1	kidney	RNA labelling group	13_TATGTGTTCCTGGCTGGCTTGG	genome	1	572	62	5148	11	0.002136752	0.002136752	75.42391007	74.70006867
K1	K1	kidney	RNA labelling group	18_GGATTCCTGGAAATACTGTTCT	genome	1	570	62	4560	0	0	0	75.1601901	74.43887961
K1	K1	kidney	RNA labelling group	4_GCAGTCCACGGGCATATACACA	genome	1	574	62	1722	0	0	0	75.68763003	74.96125772
K1	K1	kidney	RNA labelling group	8_GCTGGAGGATGAAGTAAGGAGTGATCCATCGGCTAAGTGTTTTCCCACTGTGCTGACACTCACATTGCTGACA	genome	1	570	62	10830	10	0.000923361	0.000923361	75.1601901	74.43887961
K1	K1	kidney	RNA labelling group	9_ATCTATTGAAAGTCAGCCCTCGACACAAGGGTTTGT	genome	1	568	62	5680	4	0.000704225	0.000704225	74.89647013	74.17769056
K1	K1	kidney	RNA labelling group	9_GCTGCGATCTATTGAAAGTCAGCCCTCGACACAAGGGTTTGTA	genome	1	576	62	6336	3	0.000473485	0.000473485	75.95135	75.22244677
K1	K1	kidney	RNA labelling group	MT_ACTAATCCTAGCCCTAGCCCTACAAA	genome	1	569	62	2845	2	0.000702988	0.000702988	75.02833012	74.30828509
K1	K1	kidney	RNA labelling group	NA_GAATTGATCAGGACATAGGGAA	unmapped	1	568	62	2272	7	0.003080986	0.003080986	74.89647013	74.17769056
K1	K1	kidney	RNA labelling group	16_TGAGGTAGTAGGTTGTATGGTTAAA	genome	1	567	61	5103	3	0.000587889	0.000587889	74.76461015	74.04709604
K1	K1	kidney	RNA labelling group	19_GCAATGATGTCATCTTACTACTGAAA	genome	1	561	61	4488	12	0.002673797	0.002673797	73.97345026	73.26352888
K1	K1	kidney	RNA labelling group	2_TGAATCTGACAACAGGAAATAAACCTCCTTATTCACCCCCA	genome	1	564	61	5076	1	0.000197006	0.000197006	74.3690302	73.65531246
K1	K1	kidney	RNA labelling group	7_AGTCCATGATGAGCAACACTCACCATCTTTCGTTTGAGTCTCACGACTGTGAGATCAACCCATGCACCGCTCTGAGA	genome	1	567	61	10773	16	0.001485194	0.001485194	74.76461015	74.04709604
K1	K1	kidney	RNA labelling group	10_GAGGTAGTAGTTTGTGCTGTTT	genome	1	555	60	5550	5	0.000900901	0.000900901	73.18229036	72.47996173
K1	K1	kidney	RNA labelling group	12_TGAAATGTTTAGGACCACTAGT	genome	1	554	60	3878	1	0.000257865	0.000257865	73.05043038	72.3493672
K1	K1	kidney	RNA labelling group	13_GCTGCGATCTATTGAAAGTCAGCCCTCGACACAAGGGTTTG	genome	1	556	60	5560	9	0.001618705	0.001618705	73.31415034	72.61055626
K1	K1	kidney	RNA labelling group	19_TGTAACAGCAACTCCATGTGGAAT	genome	1	555	60	3330	18	0.005405405	0.005405405	73.18229036	72.47996173
K1	K1	kidney	RNA labelling group	2_TGGAAAGGATGAACGAACTTGGCCTGACC	genome	1	555	60	2775	4	0.001441441	0.001441441	73.18229036	72.47996173
K1	K1	kidney	RNA labelling group	NA_CGCGACCTCAGATCAGACGTGGCGACCCGCTGAATTTAA	unmapped	1	557	60	3899	5	0.00128238	0.00128238	73.44601033	72.74115078
K1	K1	kidney	RNA labelling group	NA_TAATGGTTCGTTTGTAAAAAAAAAAAA	unmapped	1	552	60	4416	6	0.001358696	0.001358696	72.78671041	72.08817815
K1	K1	kidney	RNA labelling group	NA_TAATGGTTCGTTTGTAAAAAAAAAAAAAAAAAAA	unmapped	1	549	60	4392	1	0.000227687	0.000227687	72.39113046	71.69639458
K1	K1	kidney	RNA labelling group	NA_TGAGGTAGTAGGTTGTATGGAAA	unmapped	1	554	60	3878	8	0.002062919	0.002062919	73.05043038	72.3493672
K1	K1	kidney	RNA labelling group	11_GGAGGGAACGCAGTCTGAGTGGA	genome	1	541	59	1623	7	0.004313001	0.004313001	71.3362506	70.65163837
K1	K1	kidney	RNA labelling group	12_AATGGTTCGTTTGTAAAAAAAAAAAAAAA	genome	1	540	59	3780	0	0	0	71.20439062	70.52104385
K1	K1	kidney	RNA labelling group	13_TCACGCGGGAGACCGGGGTTCGTTTCCCCGACGGGGAGCCA	genome	1	547	59	3282	2	0.000609385	0.000609385	72.1274105	71.43520552
K1	K1	kidney	RNA labelling group	4_CTCGGTGATGAGAACTTTGTCCAGTTCTGCTGCTGATCTCTTAAGTGAGGATGAAGTTATCTGAGG	genome	1	546	59	12012	12	0.000999001	0.000999001	71.99555052	71.304611
K1	K1	kidney	RNA labelling group	Mus musculus (house mouse) mmu-miR-10a-3p	miRNA	1	544	59	3264	1	0.000306373	0.000306373	71.73183055	71.04342195
K1	K1	kidney	RNA labelling group	NA_ACGACTCTTAGCGGTGGATCACTCGGCTCGTGCGTCGATGAAGAACGCAGCTAGCTGCGAGAATTAATGTGAATTGCAGGACACATTGATCAT	unmapped	1	547	59	12034	6	0.000498587	0.000498587	72.1274105	71.43520552
K1	K1	kidney	RNA labelling group	NA_ACTCTTAGCGGTGGATCACTCGGCTCGTGCG	unmapped	1	546	59	4368	6	0.001373626	0.001373626	71.99555052	71.304611
K1	K1	kidney	RNA labelling group	1_AACATTCAACGCTGTCGGTGAGA	genome	1	537	58	2685	2	0.000744879	0.000744879	70.80881067	70.12926027
K1	K1	kidney	RNA labelling group	1_TGTAAACATCCTCGACTGGAAGCTAA	genome	1	536	58	3216	3	0.000932836	0.000932836	70.67695069	69.99866574
K1	K1	kidney	RNA labelling group	1_TGTAAACATCCTCGACTGTAAGCT	genome	1	532	58	3724	81	0.021750806	0.021750806	70.14951076	69.47628764
K1	K1	kidney	RNA labelling group	11_TCAGTGCATGACAGAACTTGGA	genome	1	531	58	2655	0	0	0	70.01765078	69.34569311
K1	K1	kidney	RNA labelling group	NA_TGTAAACATCCCCGACTGGAAAA	unmapped	1	535	58	2140	1	0.00046729	0.00046729	70.54509071	69.86807122
K1	K1	kidney	RNA labelling group	X_AGCTACATTGTCTGCTGGGTTTCA	genome	1	534	58	4806	4	0.000832293	0.000832293	70.41323073	69.73747669
K1	K1	kidney	RNA labelling group	10_ACCGGGGTTCAATTCCCCGACGGGGAGCCA	genome	1	522	57	2088	0	0	0	68.83091093	68.17034238
K1	K1	kidney	RNA labelling group	10_TTCTGTGATGACTTTACCAAATGACTTTCGTTCTTCTGAGTTTGCTGAAGCCACACTCAGGTGCTGAGA	genome	1	525	57	12600	11	0.000873016	0.000873016	69.22649088	68.56212596
K1	K1	kidney	RNA labelling group	11_ACCCTGTAGATCCGAATTTGTGAA	genome	1	526	57	3682	0	0	0	69.35835086	68.69272049
K1	K1	kidney	RNA labelling group	11_CGTTCGCGCTCTCCCCTG	genome	1	526	57	2630	3	0.001140684	0.001140684	69.35835086	68.69272049
K1	K1	kidney	RNA labelling group	14_AAAAGCTGGGTTGAGAGGGCGAAAT	genome	1	526	57	2104	2	0.00095057	0.00095057	69.35835086	68.69272049
K1	K1	kidney	RNA labelling group	2_GCCAGTGATGCTTAGGAATTTCTTCACCTGAATCAACTATGTGGTCACACTGTTGTCTGAGGCAA	genome	1	526	57	10520	5	0.000475285	0.000475285	69.35835086	68.69272049
K1	K1	kidney	RNA labelling group	4_TAATACTGCCTGGTAATGATGACG	genome	1	528	57	3696	6	0.001623377	0.001623377	69.62207083	68.95390954
K1	K1	kidney	RNA labelling group	9_TCAAGTAATCCAGGATAGGCTTT	genome	1	530	57	3710	2	0.000539084	0.000539084	69.88579079	69.21509859
K1	K1	kidney	RNA labelling group	MT_GAATTGATCAGGACATAGGG	genome	1	529	57	2116	0	0	0	69.75393081	69.08450406
K1	K1	kidney	RNA labelling group	NA_CGCGACCTCAGATCAGACGTGGCGACCCGCTGAATTTA	unmapped	1	529	57	3703	5	0.001350257	0.001350257	69.75393081	69.08450406
K1	K1	kidney	RNA labelling group	NA_TACAGTACTGTGATAACTGACC	unmapped	1	526	57	3156	3	0.00095057	0.00095057	69.35835086	68.69272049
K1	K1	kidney	RNA labelling group	17_GATCGATGTGGTGCTCCGGAGTTCTCTTCGGGCCAGGGCCTAAGCCGCGCCAG	genome	1	512	56	5632	8	0.001420455	0.001420455	67.51231111	66.86439713
K1	K1	kidney	RNA labelling group	18_GAGATGAAGCACTGTAGCTCA	genome	1	512	56	2048	4	0.001953125	0.001953125	67.51231111	66.86439713
K1	K1	kidney	RNA labelling group	19_TACGGGGATGATATGAAAACTGAACTCTCTCTTTCTGATGGTTTAGTGGAGAAAACAAAAATTCTCTGAGTAG	genome	1	517	56	11374	9	0.000791278	0.000791278	68.17161102	67.51736976
K1	K1	kidney	RNA labelling group	4_TGTAAACATCCTTGACTGGAAGCTA	genome	1	514	56	3598	2	0.000555864	0.000555864	67.77603107	67.12558618
K1	K1	kidney	RNA labelling group	9_CTGAGGTAGTAGTTTGTACAGTT	genome	1	516	56	4644	4	0.000861326	0.000861326	68.03975104	67.38677523
K1	K1	kidney	RNA labelling group	9_TATTGAAAGTCAGCCCTCGACACAAGGGTTTGT	genome	1	512	56	4608	2	0.000434028	0.000434028	67.51231111	66.86439713
K1	K1	kidney	RNA labelling group	9_TGAGGTAGTAGGTTGTATAGTAT	genome	1	513	56	4617	32	0.006930908	0.006930908	67.64417109	66.99499165
K1	K1	kidney	RNA labelling group	NA_ACGGATAATATCGGCGACTTCC	unmapped	1	521	56	2605	4	0.001535509	0.001535509	68.69905095	68.03974786
K1	K1	kidney	RNA labelling group	NA_TATGCCTTCAGTTACCCGTTCG	unmapped	1	513	56	4104	4	0.000974659	0.000974659	67.64417109	66.99499165
K1	K1	kidney	RNA labelling group	NA_TATTGCACTTGTCCCGGCCTGTATT	unmapped	1	515	56	5150	6	0.001165049	0.001165049	67.90789106	67.2561807
K1	K1	kidney	RNA labelling group	>ENSMUST00000212152.2|ENSMUSG00000045348.17|OTTMUSG00000026838.5|OTTMUST00000151150.1|Nyap1-204|Nyap1|2499|CDS:1-2499|	pctranscripts	1	503	55	2515	8	0.003180915	0.003180915	66.32557126	65.6890464
K1	K1	kidney	RNA labelling group	1_TGCATGATGACGAACAAATACTGACTACCTGAAGATCTTATTAGCTCTATCTGATG	genome	1	505	55	8585	8	0.000931858	0.000931858	66.58929123	65.95023545
K1	K1	kidney	RNA labelling group	1_TGTAATGATGTTGATCAAATGTCTGAGCTGAAAATAACTTGTAGACAATTTTTAACACTGAAG	genome	1	511	55	10731	5	0.00046594	0.00046594	67.38045112	66.7338026
K1	K1	kidney	RNA labelling group	8_ACCACAGGGTAGAACCACGGA	genome	1	507	55	507	0	0	0	66.85301119	66.2114245
K1	K1	kidney	RNA labelling group	MT_TGAATTCTTAAGTGTAGGTTCAATTCCTATTGTCCTAGCCA	genome	1	504	55	8064	8	0.000992063	0.000992063	66.45743125	65.81964092
K1	K1	kidney	RNA labelling group	MU069435.1_CTCGCTGCGATCTATTGAAAGTCAGCCCTCGACACA	genome	1	511	55	4088	5	0.001223092	0.001223092	67.38045112	66.7338026
K1	K1	kidney	RNA labelling group	Mus musculus (house mouse) mmu-miR-132-3p	miRNA	1	508	55	2540	4	0.001574803	0.001574803	66.98487118	66.34201902
K1	K1	kidney	RNA labelling group	Mus musculus (house mouse) mmu-miR-152-3p	miRNA	1	510	55	2550	2	0.000784314	0.000784314	67.24859114	66.60320808
K1	K1	kidney	RNA labelling group	Mus musculus (house mouse) mmu-miR-374b-5p	miRNA	2	511	55	3066	1	0.000326158	0.000163079	67.38045112	66.7338026
K1	K1	kidney	RNA labelling group	NA_AATGGTTCGTTTGTAAAAAAAAAAAAAA	unmapped	1	509	55	3563	3	0.000841987	0.000841987	67.11673116	66.47261355
K1	K1	kidney	RNA labelling group	NA_AGAGGTAGTAGGTTGCATAGTAA	unmapped	1	503	55	3018	0	0	0	66.32557126	65.6890464
K1	K1	kidney	RNA labelling group	NA_GAATTGATCAGGACATAGGGAAA	unmapped	1	507	55	2028	1	0.000493097	0.000493097	66.85301119	66.2114245
K1	K1	kidney	RNA labelling group	11_TGCTGTGATGAGATGACTAAGTAGGAAGTGCCGTCAGAGTCGATAACTGACGATAACTGCTCCAGGCTGACT	genome	1	501	54	8517	7	0.000821886	0.000821886	66.0618513	65.42785735
K1	K1	kidney	RNA labelling group	14_AAAGCTGGGTTGAGAGGGCGAAT	genome	1	501	54	2004	4	0.001996008	0.001996008	66.0618513	65.42785735
K1	K1	kidney	RNA labelling group	9_AGTAAATGATGAGATTCCATTGGTCCGTGTTTCTGAACTACATGATTTTCCTTGGCTATTCTGATA	genome	1	499	54	12974	22	0.001695699	0.001695699	65.79813133	65.16666829
K1	K1	kidney	RNA labelling group	MT_TCATGACCAATGAACACTCTGACCA	genome	1	501	54	2505	1	0.000399202	0.000399202	66.0618513	65.42785735
K1	K1	kidney	RNA labelling group	MU069435.1_TCGCTGCGATCTATTGAAAGTCGGCCCTCGACACAAGGGTTTGT	genome	1	500	54	6000	3	5e-04	5e-04	65.92999132	65.29726282
K1	K1	kidney	RNA labelling group	MU069435.1_TTGCTGCGATCTATTGAAAGTCAGCCCTCGACACAAGGGTTTGT	genome	1	498	54	6474	5	0.00077232	0.00077232	65.66627135	65.03607377
K1	K1	kidney	RNA labelling group	NA_AATGGTTCGTTTGTAAAAAAAAAAAAA	unmapped	1	496	54	3472	4	0.001152074	0.001152074	65.40255139	64.77488472
K1	K1	kidney	RNA labelling group	NA_ATAAATCACGGTGCCTGCTTCC	unmapped	1	501	54	3006	3	0.000998004	0.000998004	66.0618513	65.42785735
K1	K1	kidney	RNA labelling group	NA_GAGGTAGTAGGTTGTATGGTAA	unmapped	1	498	54	3486	3	0.000860585	0.000860585	65.66627135	65.03607377
K1	K1	kidney	RNA labelling group	NA_GAGGTAGTAGGTTGTGTGGTAA	unmapped	1	501	54	3507	2	0.000570288	0.000570288	66.0618513	65.42785735
K1	K1	kidney	RNA labelling group	>ENSMUST00000037378.6|ENSMUSG00000035085.6|OTTMUSG00000000935.2|OTTMUST00000001828.2|1700020L24Rik-201|1700020L24Rik|949|UTR5:1-68|CDS:69-638|UTR3:639-949|	pctranscripts	1	490	53	2450	3	0.00122449	0.00122449	64.61139149	63.99131756
K1	K1	kidney	RNA labelling group	10_TTCAAGTAATCCAGGATAGGCTG	genome	1	487	53	2922	3	0.001026694	0.001026694	64.21581154	63.59953399
K1	K1	kidney	RNA labelling group	15_ATCAATGATGTCCTAAAAAATAAATGTCTGAACATATGACTGCTATAATGATTTCAGCATTTAACTGAGA	genome	1	491	53	10802	3	0.000277726	0.000277726	64.74325147	64.12191209
K1	K1	kidney	RNA labelling group	6_TATGGCACTGGTAGAATTCACTG	genome	1	486	53	3402	8	0.002351558	0.002351558	64.08395156	63.46893946
K1	K1	kidney	RNA labelling group	MT_GAATTGATCAGGACATAGGGTTTGA	genome	1	485	53	3395	0	0	0	63.95209158	63.33834494
K1	K1	kidney	RNA labelling group	Mus musculus (house mouse) mmu-miR-150-5p	miRNA	2	492	53	2952	5	0.001693767	0.000846883	64.87511145	64.25250661
K1	K1	kidney	RNA labelling group	Mus musculus (house mouse) mmu-miR-186-5p	miRNA	1	490	53	3920	4	0.001020408	0.001020408	64.61139149	63.99131756
K1	K1	kidney	RNA labelling group	Mus musculus (house mouse) mmu-miR-34a-5p	miRNA	1	491	53	4419	0	0	0	64.74325147	64.12191209
K1	K1	kidney	RNA labelling group	NA_AATGGTTCGTTTGTAAAAAAAAAAAAAAAAA	unmapped	1	488	53	3416	6	0.00175644	0.00175644	64.34767152	63.73012851
K1	K1	kidney	RNA labelling group	NA_CGCGACCTCAGATCAGACGTGGCGACCCGCTGAAT	unmapped	1	490	53	2450	3	0.00122449	0.00122449	64.61139149	63.99131756
K1	K1	kidney	RNA labelling group	NA_GAAATTTCGGTTGGGAAAAAAA	unmapped	1	486	53	2430	0	0	0	64.08395156	63.46893946
K1	K1	kidney	RNA labelling group	NA_GAAATTTCGGTTGGGAAAAAAAAA	unmapped	1	491	53	2455	0	0	0	64.74325147	64.12191209
K1	K1	kidney	RNA labelling group	1_TCACAGTGAACCGGTCTCTTTT	genome	1	480	52	3840	13	0.003385417	0.003385417	63.29279166	62.68537231
K1	K1	kidney	RNA labelling group	11_CTAGTGATGACAAGACGACATTGTCAACCAATCCCCCACAAGGGAATGAGGACATGTCCTGCAATTCTGAAT	genome	1	475	52	7125	2	0.000280702	0.000280702	62.63349175	62.03239968
K1	K1	kidney	RNA labelling group	13_AGAGGTAGTAGGTTGCATAGTTAA	genome	1	481	52	3367	2	0.000594001	0.000594001	63.42465165	62.81596683
K1	K1	kidney	RNA labelling group	14_AGGCGGCCCGGGTTCGACTCCCGGTGTGGGAACCA	genome	1	478	52	2390	1	0.00041841	0.00041841	63.0290717	62.42418326
K1	K1	kidney	RNA labelling group	17_TGAGAGTGATGATTTCACAGACTAGAGTCTCTGACGCTGTCCTTGATGTCAGCTATAAATCTGACTCA	genome	1	478	52	10038	16	0.001593943	0.001593943	63.0290717	62.42418326
K1	K1	kidney	RNA labelling group	3_AATGAGTGATGACAAGATGTTTCGGTCCCAAATGAAGCCTACTGATTACCGTAACATTTATTGCTGACA	genome	1	479	52	9580	10	0.001043841	0.001043841	63.16093168	62.55477778
K1	K1	kidney	RNA labelling group	3_ATTTGTGGTAGTGGGGGACTGCGTTCGCGCTCTCCCCTG	genome	1	477	52	5724	20	0.00349406	0.00349406	62.89721172	62.29358873
K1	K1	kidney	RNA labelling group	4_TCCATGATGAAACCCATTATCAGTGGACATCTATGGATGAGAAATGCGGATATGGGACTGAGA	genome	1	479	52	7185	2	0.000278358	0.000278358	63.16093168	62.55477778
K1	K1	kidney	RNA labelling group	5_TGCCAATGATGACACCACACTAACTGAGCAGTTAGTAGTTGGTCCTTTGATTGCATGTGATGTAATCATTGTTTCAAGACGGGACTGAAGGCG	genome	1	476	52	12852	6	0.000466853	0.000466853	62.76535173	62.1629942
K1	K1	kidney	RNA labelling group	7_CAGGCGGCCCGGGTTCGACTCCCGGTGTGGGAACCA	genome	1	476	52	2380	4	0.001680672	0.001680672	62.76535173	62.1629942
K1	K1	kidney	RNA labelling group	8_TGAAGTGATGATTCACAATCATGTCTCTTCTCTGAAGAATTCATGGAGATTCTGTGTATCTGATC	genome	1	481	52	11544	7	0.000606376	0.000606376	63.42465165	62.81596683
K1	K1	kidney	RNA labelling group	NA_AATGGTTCGTTTGTAAAAAAAAAAAA	unmapped	1	476	52	3332	3	0.00090036	0.00090036	62.76535173	62.1629942
K1	K1	kidney	RNA labelling group	NA_ATTGCACTTGTCCCGGCCTGTAT	unmapped	1	475	52	3800	0	0	0	62.63349175	62.03239968
K1	K1	kidney	RNA labelling group	NA_CGACTCTTAGCGGTGGATCACTCGGCTCGTGCGTCGA	unmapped	1	478	52	4302	6	0.0013947	0.0013947	63.0290717	62.42418326
K1	K1	kidney	RNA labelling group	NA_GAAATTTCGGTTGGGAAAAAAAA	unmapped	1	475	52	2375	3	0.001263158	0.001263158	62.63349175	62.03239968
K1	K1	kidney	RNA labelling group	NA_TAATGGTTCGTTTGTAAAAAAAAAAAAAAAAAAAA	unmapped	1	479	52	3832	7	0.001826722	0.001826722	63.16093168	62.55477778
K1	K1	kidney	RNA labelling group	NA_TGACCAATGAACACTCTGACCA	unmapped	1	476	52	1904	0	0	0	62.76535173	62.1629942
K1	K1	kidney	RNA labelling group	11_CAAATGATGATATCACCTAAAATAGCTGGAATTACCGGCAGATTGGTAGTGGTGAGCCTATGGTTTTCTGAAG	genome	1	473	51	9933	9	0.000906071	0.000906071	62.36977178	61.77121063
K1	K1	kidney	RNA labelling group	12_CAACTGTGATGAAAGATTTGGTCTATACAGTAATATATTTATTACTACATGAGGACAACAGTCCCTCTAAACTGATG	genome	1	469	51	11256	7	0.000621891	0.000621891	61.84233185	61.24883252
K1	K1	kidney	RNA labelling group	17_TGAGGTAGGAGGTTGTATAGTTAA	genome	1	474	51	3792	4	0.001054852	0.001054852	62.50163177	61.90180515
K1	K1	kidney	RNA labelling group	19_TGCAATGATGTCATCTTACTACTGAA	genome	1	472	51	4248	1	0.000235405	0.000235405	62.2379118	61.6406161
K1	K1	kidney	RNA labelling group	3_GGTCAATGATGTGTTGGCATGTATTATCTGAAT	genome	1	473	51	6149	3	0.000487884	0.000487884	62.36977178	61.77121063
K1	K1	kidney	RNA labelling group	3_TCGATTCCCGGCCAATGCACCA	genome	1	468	51	1872	2	0.001068376	0.001068376	61.71047187	61.118238
K1	K1	kidney	RNA labelling group	4_CAGTCCACGGGCATATACACTT	genome	1	470	51	2350	38	0.016170213	0.016170213	61.97419184	61.37942705
K1	K1	kidney	RNA labelling group	4_TCTTGTGATGAAAATACTGTCCAGTTCTGCTACTGAAGGAAGGAGATGAACACTTTAGTGCTGAAG	genome	1	469	51	8911	13	0.001458871	0.001458871	61.84233185	61.24883252
K1	K1	kidney	RNA labelling group	5_GCATGTGATGTAATCATTGTTTCAAGACGGGACTGAAG	genome	1	466	51	5126	0	0	0	61.44675191	60.85704895
K1	K1	kidney	RNA labelling group	9_TACAGTACTGTGATAACTGACT	genome	1	467	51	3269	1	0.000305904	0.000305904	61.57861189	60.98764347
K1	K1	kidney	RNA labelling group	NA_TAATGGTTCGTTTGTAAAAAAAAAAA	unmapped	1	471	51	3768	1	0.000265393	0.000265393	62.10605182	61.51002158
K1	K1	kidney	RNA labelling group	NA_TGAGGTAGGAGGTTGTATAGTAA	unmapped	1	468	51	3276	1	0.00030525	0.00030525	61.71047187	61.118238
K1	K1	kidney	RNA labelling group	NA_TGAGGTAGTAGGTTGTGTGGTAG	unmapped	1	467	51	3736	5	0.00133833	0.00133833	61.57861189	60.98764347
K1	K1	kidney	RNA labelling group	NA_TTCACAGTGGCTAAGTTCTGAAA	unmapped	1	474	51	3318	6	0.001808318	0.001808318	62.50163177	61.90180515
K1	K1	kidney	RNA labelling group	NA_TTGCAGCACTGGGGCCAGATGG	unmapped	1	467	51	1868	0	0	0	61.57861189	60.98764347
K1	K1	kidney	RNA labelling group	>ENSMUST00000230319.2|ENSMUSG00000022306.10|OTTMUSG00000070566.1|OTTMUST00000170559.1|Zfpm2-203|Zfpm2|5791|UTR5:1-1721|CDS:1722-4781|UTR3:4782-5791|	pctranscripts	1	463	50	2315	0	0	0	61.05117196	60.46526537
K1	K1	kidney	RNA labelling group	1_GCCCATGATGGTATGAGAGTAGTGGACAGAAGGGATTTCTGAAAAACACTTTTCTGAGGC	genome	1	458	50	6870	4	0.000582242	0.000582242	60.39187205	59.81229274
K1	K1	kidney	RNA labelling group	10_CGCGGGAGACCGGGGTTCAATTCCCCGACGGGGAGCCA	genome	1	463	50	1852	0	0	0	61.05117196	60.46526537
K1	K1	kidney	RNA labelling group	10_TCAAGTAATCCAGGATAGGCTAT	genome	1	463	50	2778	1	0.000359971	0.000359971	61.05117196	60.46526537
K1	K1	kidney	RNA labelling group	13_TCGTTTCCCGGCCAATGCACCA	genome	1	457	50	2285	0	0	0	60.26001206	59.68169822
K1	K1	kidney	RNA labelling group	14_TAAAGTGCTTATAGTGCAGGTAGA	genome	1	462	50	3234	96	0.029684601	0.029684601	60.91931198	60.33467085
K1	K1	kidney	RNA labelling group	17_GATCGATGTGGTGCTCCGGAGTTCTCTTCGGGCCAGGGCCTAAGCCG	genome	1	462	50	5082	7	0.00137741	0.00137741	60.91931198	60.33467085
K1	K1	kidney	RNA labelling group	19_GATTGCTGTTGAGACTTGGAAATCTGATT	genome	1	463	50	5093	0	0	0	61.05117196	60.46526537
K1	K1	kidney	RNA labelling group	2_TCACCAAGATGAGTGGTGCAAATCTGATC	genome	1	462	50	3234	45	0.013914657	0.013914657	60.91931198	60.33467085
K1	K1	kidney	RNA labelling group	4_TCGATGATGAGAGCTTTGTTCTGAGC	genome	1	459	50	4131	3	0.000726216	0.000726216	60.52373203	59.94288727
K1	K1	kidney	RNA labelling group	5_TTCGATCCCCGGCATCTCCACCA	genome	1	459	50	2295	22	0.009586057	0.009586057	60.52373203	59.94288727
K1	K1	kidney	RNA labelling group	8_ATCACATTGCCAGGGATTTCCATT	genome	1	464	50	3712	96	0.025862069	0.025862069	61.18303194	60.5958599
K1	K1	kidney	RNA labelling group	Mus musculus (house mouse) mmu-miR-199a-5p	miRNA	1	465	50	3255	2	0.000614439	0.000614439	61.31489192	60.72645442
K1	K1	kidney	RNA labelling group	Mus musculus tRNA-Lys (CTT) (tRNA-Lys-CTT-2-1, tRNA-Lys-CTT-2-2)	tRNA	2	464	50	1928	1	0.000518672	0.000179598	61.18303194	60.5958599
K1	K1	kidney	RNA labelling group	NA_GATACCCGTCGCCGCGCTCTCCCTCTCCCCCCGTCCGCCTCCCGGGCGGGCGTT	unmapped	1	458	50	4580	2	0.000436681	0.000436681	60.39187205	59.81229274
K1	K1	kidney	RNA labelling group	X_TGAGGTAGTAAGTTGTATTGTTA	genome	1	457	50	4570	31	0.00678337	0.00678337	60.26001206	59.68169822
K1	K1	kidney	RNA labelling group	1_AACATTCAACGCTGTCGGTGAGTTT	genome	1	451	49	3608	1	0.000277162	0.000277162	59.46885217	58.89813106
K1	K1	kidney	RNA labelling group	1_TGTAAACATCCTCGACTGGAAGCG	genome	1	452	49	2260	0	0	0	59.60071215	59.02872559
K1	K1	kidney	RNA labelling group	11_GAGCAATGATGACCCCAACATGCCATCTGAGTGGCTTTGCTGAAATCCAGAGGCTGTTTCTGAGC	genome	1	452	49	7232	3	0.000414823	0.000414823	59.60071215	59.02872559
K1	K1	kidney	RNA labelling group	11_GCAATGATGATGAAACTAGAAAAAAAAGGAAGTGCCGTCCGATGCGACAACTGACGACATCCCTAGTTAGCTGACT	genome	1	455	49	6370	1	0.000156986	0.000156986	59.9962921	59.42050917
K1	K1	kidney	RNA labelling group	16_CCCTGAGACCCTAACTTGTGAA	genome	1	453	49	2265	3	0.001324503	0.001324503	59.73257213	59.15932011
K1	K1	kidney	RNA labelling group	16_GAGGTAGTAGGTTGTATGGTTAA	genome	1	454	49	3632	6	0.001651982	0.001651982	59.86443211	59.28991464
K1	K1	kidney	RNA labelling group	2_AACATTCATTGCTGTCGGTGGGTT	genome	1	455	49	4095	4	0.000976801	0.000976801	59.9962921	59.42050917
K1	K1	kidney	RNA labelling group	4_CAGTCCACGGGCATATACACT	genome	1	449	49	1796	35	0.019487751	0.019487751	59.2051322	58.63694201
K1	K1	kidney	RNA labelling group	9_AATGACACGATCACTCCCGTTGAGT	genome	1	448	49	2688	15	0.005580357	0.005580357	59.07327222	58.50634749
K1	K1	kidney	RNA labelling group	MT_GAATTGATCAGGACATAGGGTTTGATAGA	genome	1	456	49	3648	4	0.001096491	0.001096491	60.12815208	59.55110369
K1	K1	kidney	RNA labelling group	Mus musculus (house mouse) mmu-miR-195a-5p	miRNA	1	454	49	1816	0	0	0	59.86443211	59.28991464
K1	K1	kidney	RNA labelling group	NA_GACTCTTAGCGGTGGATCACTCGGCTCGTGCGTCGATG	unmapped	1	450	49	4500	0	0	0	59.33699218	58.76753654
K1	K1	kidney	RNA labelling group	NA_GCACGGGGTCGGCGGCGATGTCGG	unmapped	1	448	49	1344	0	0	0	59.07327222	58.50634749
K1	K1	kidney	RNA labelling group	X_TATTGCACTTGTCCCGGCCTGAA	genome	1	448	49	3136	3	0.000956633	0.000956633	59.07327222	58.50634749
K1	K1	kidney	RNA labelling group	10_CACGCGGGAGACCGGGGTTCAATTCCCCGACGGGGAGCCA	genome	1	439	48	1756	7	0.003986333	0.003986333	57.88653238	57.33099676
K1	K1	kidney	RNA labelling group	10_GACCGGGGTTCAATTCCCCGACGGGGAGCCA	genome	1	446	48	1784	0	0	0	58.80955225	58.24515844
K1	K1	kidney	RNA labelling group	12_TGCGGGAAACTCGACTGCATAATTTGTGGTAGTGGGGGACTGCGTTCGCGCTCTCCCCTG	genome	1	446	48	7136	12	0.001681614	0.001681614	58.80955225	58.24515844
K1	K1	kidney	RNA labelling group	13_AGAGGTAGTAGGTTGCATAGTTAT	genome	1	443	48	3544	41	0.011568849	0.011568849	58.41397231	57.85337486
K1	K1	kidney	RNA labelling group	14_GTTCGACTCCCGGTGTGGGAACCA	genome	1	440	48	2200	2	0.000909091	0.000909091	58.01839236	57.46159128
K1	K1	kidney	RNA labelling group	18_ACTGGACTTGGAGTCGGAAGGC	genome	1	444	48	1776	0	0	0	58.54583229	57.98396938
K1	K1	kidney	RNA labelling group	18_TGAGATGAAGCACTGTAGCTCAA	genome	1	442	48	2210	1	0.000452489	0.000452489	58.28211232	57.72278033
K1	K1	kidney	RNA labelling group	19_TTGCAATGATGTCATCTTACTACTGAA	genome	1	444	48	4440	0	0	0	58.54583229	57.98396938
K1	K1	kidney	RNA labelling group	4_AGCTCGCTCTGAAGGCCTGTTTCCTAGGCTACATACGAGGGACATGTTCCTT	genome	1	441	48	6615	2	0.000302343	0.000302343	58.15025234	57.59218581
K1	K1	kidney	RNA labelling group	4_CATTGGTCGCAGTTGAATGCTGTGTAGAAATACCA	genome	1	446	48	4460	17	0.003811659	0.003811659	58.80955225	58.24515844
K1	K1	kidney	RNA labelling group	4_CGCGGATGATGACACCTGGGTATGCTGCACACTCCCGACTGCGTCGTGGGGAAGCCAACCTTGGAGAGCTGAGC	genome	1	446	48	5798	2	0.000344947	0.000344947	58.80955225	58.24515844
K1	K1	kidney	RNA labelling group	7_AATTTCGGTTGGGAAAAAAAAAAAAAAAAAAAAA	genome	1	447	48	2235	1	0.000447427	0.000447427	58.94141224	58.37575296
K1	K1	kidney	RNA labelling group	9_GTCTATGATGATCCTATCCCGAACCTGAATTCCTGTTGAAAAACCATACTTACGGATCTGGCTTCTGAGA	genome	1	445	48	9345	10	0.001070091	0.001070091	58.67769227	58.11456391
K1	K1	kidney	RNA labelling group	9_TCCCTGAGACCCTAACTTGTGAT	genome	1	445	48	3115	13	0.004173355	0.004173355	58.67769227	58.11456391
K1	K1	kidney	RNA labelling group	MT_ACTAATCCTAGCCCTAGCCCTACACAAATATAATTATACT	genome	1	447	48	4917	4	0.000813504	0.000813504	58.94141224	58.37575296
K1	K1	kidney	RNA labelling group	MT_ACTAATCCTAGCCCTAGCCCTACACAAATATAATTATACTATTA	genome	1	443	48	5759	1	0.000173641	0.000173641	58.41397231	57.85337486
K1	K1	kidney	RNA labelling group	NA_ACGCGGGAGACCGGGGTTCATTTCCCCGACGGGGAGCCA	unmapped	1	439	48	2195	1	0.000455581	0.000455581	57.88653238	57.33099676
K1	K1	kidney	RNA labelling group	X_TGAGGTTGGTGTACTGTGTGTGA	genome	1	441	48	3969	18	0.004535147	0.004535147	58.15025234	57.59218581
K1	K1	kidney	RNA labelling group	1_TGGATATGATGACTGATTACCTGAGAAATAATTGATGAAATCTCAAGAAAATTCCTCTAGATAGTCAAGTTCTGATC	genome	1	436	47	10464	3	0.000286697	0.000286697	57.49095243	56.93921318
K1	K1	kidney	RNA labelling group	13_TGAGGTAGTAGGTTGTATAGTTGT	genome	1	429	47	4290	0	0	0	56.56793255	56.0250515
K1	K1	kidney	RNA labelling group	14_CACCCAGGCGGCCCGGGTTCGACTCCCGGTGTGGGAACCA	genome	1	431	47	2155	3	0.001392111	0.001392111	56.83165251	56.28624055
K1	K1	kidney	RNA labelling group	17_TCTTAGATCGATGTGGTGCTCCGGAGTTCTCTTCGGGCCAGGGCCTAAGCCGCGCCA	genome	1	431	47	6034	6	0.000994365	0.000994365	56.83165251	56.28624055
K1	K1	kidney	RNA labelling group	17_TCTTAGATCGATGTGGTGCTCCGGAGTTCTCTTCGGGCCAGGGCCTAAGCCGCGCCAGGCGAGGGACGGACATTC	genome	1	437	47	6992	4	0.000572082	0.000572082	57.62281241	57.0698077
K1	K1	kidney	RNA labelling group	19_GTAACAGCAACTCCATGTGGAA	genome	1	435	47	1740	0	0	0	57.35909244	56.80861865
K1	K1	kidney	RNA labelling group	2_CACCAAGATGAGTGGTGCAAATCTGATC	genome	1	432	47	2592	1	0.000385802	0.000385802	56.9635125	56.41683508
K1	K1	kidney	RNA labelling group	2_TTGCAATGATGACTTATATATCTGTCAATCCCCTGAGAGATCACTGACGACTCCATGTGTCTGAGC	genome	1	429	47	8580	5	0.000582751	0.000582751	56.56793255	56.0250515
K1	K1	kidney	RNA labelling group	9_AACGGAATCCCAAAAGCAGCTGT	genome	1	438	47	1314	0	0	0	57.75467239	57.20040223
K1	K1	kidney	RNA labelling group	MT_AAGTCGTAACAAGGTAAGCATACTGGAAAGTGTGCTTGGAATAATA	genome	1	435	47	4785	0	0	0	57.35909244	56.80861865
K1	K1	kidney	RNA labelling group	MU069435.1_TCGCTGCGATCTATTGAAAGTCAGCCCTCGACGCAAGGGTTTGT	genome	1	433	47	5196	2	0.000384911	0.000384911	57.09537248	56.5474296
K1	K1	kidney	RNA labelling group	NA_GAAATTTCGGTTGGGAAAAAAAAAA	unmapped	1	437	47	2185	0	0	0	57.62281241	57.0698077
K1	K1	kidney	RNA labelling group	NA_TGAGGTAGTAGGTTGTATGGTAG	unmapped	1	438	47	3504	7	0.001997717	0.001997717	57.75467239	57.20040223
K1	K1	kidney	RNA labelling group	NA_TTCAAGTAATCCAGGATAGGAA	unmapped	1	429	47	2145	0	0	0	56.56793255	56.0250515
K1	K1	kidney	RNA labelling group	11_AGGTAGTTTCATGTTGTTGGGT	genome	1	428	46	4280	17	0.003971963	0.003971963	56.43607257	55.89445697
K1	K1	kidney	RNA labelling group	13_TCGCTGCGATCTATTGAAAGTCAGCCCTCGACACAAGGGTTT	genome	1	423	46	4653	3	0.000644745	0.000644745	55.77677265	55.24148435
K1	K1	kidney	RNA labelling group	17_ACCCGTAGAACCGACCTTGCG	genome	1	422	46	1266	0	0	0	55.64491267	55.11088982
K1	K1	kidney	RNA labelling group	18_AGATGAAGCACTGTAGCTCT	genome	1	420	46	2100	1	0.00047619	0.00047619	55.38119271	54.84970077
K1	K1	kidney	RNA labelling group	2_GTAAATGATGAACTCACTTTTTTCCCCGTCATATCGACAGTGCTGATGTTTTAAAACATTTGCCAGTTTGTCCTGATA	genome	1	421	46	12209	6	0.000491441	0.000491441	55.51305269	54.98029529
K1	K1	kidney	RNA labelling group	2_TGCCAGTGATGCTTAGGAATTTCTTCACCTGAATCAACTATGTGGTCACACTGTTGTCTGAGGC	genome	1	422	46	8862	9	0.001015572	0.001015572	55.64491267	55.11088982
K1	K1	kidney	RNA labelling group	8_TACCACAGGGTAGAACCACGGACA	genome	1	420	46	840	0	0	0	55.38119271	54.84970077
K1	K1	kidney	RNA labelling group	9_TCGCTGCGATCTATTGAAAGTCAGCCCTCGGCACAAGGGTTTGT	genome	1	426	46	5112	3	0.000586854	0.000586854	56.1723526	55.63326792
K1	K1	kidney	RNA labelling group	MT_GAATTGATCAGGACATAGGGTTTGATAGAA	genome	1	428	46	3424	1	0.000292056	0.000292056	56.43607257	55.89445697
K1	K1	kidney	RNA labelling group	Mus musculus (house mouse) mmu-miR-362-5p	miRNA	1	427	46	2989	2	0.00066912	0.00066912	56.30421258	55.76386245
K1	K1	kidney	RNA labelling group	Mus musculus (house mouse) transfer RNA-Lys	tRNA	1	423	46	1269	0	0	0	55.77677265	55.24148435
K1	K1	kidney	RNA labelling group	NA_GAATTGATCAGGACATAGGGAAAAAAAA	unmapped	1	428	46	1712	1	0.000584112	0.000584112	56.43607257	55.89445697
K1	K1	kidney	RNA labelling group	NA_TCGAGCCCCAGTGGAACCACCA	unmapped	1	424	46	848	1	0.001179245	0.001179245	55.90863264	55.37207887
K1	K1	kidney	RNA labelling group	NA_TGAGATGAAGCACTGTAGCTTT	unmapped	1	421	46	2947	3	0.001017984	0.001017984	55.51305269	54.98029529
K1	K1	kidney	RNA labelling group	1_CACAAGTGATGAGTGACAAAGGGACTTAATACTGAACCATGGGGTTGAAATGAAATATGCTGATGTG	genome	1	419	45	6704	5	0.000745823	0.000745823	55.24933272	54.71910624
K1	K1	kidney	RNA labelling group	13_CGGGAGACCGGGGTTCGATTCCCCGACGGGGAGCCA	genome	1	413	45	1652	1	0.000605327	0.000605327	54.45817283	53.93553909
K1	K1	kidney	RNA labelling group	16_TGGAGAGAAAGGCAGTTCCTGAA	genome	1	416	45	1664	1	0.000600962	0.000600962	54.85375277	54.32732267
K1	K1	kidney	RNA labelling group	18_GCTGTGATGACTATCTTAGGACACCTTTGGATTAACCGTGAAATCAAACAAGTGCTGAGCAA	genome	1	415	45	6640	7	0.001054217	0.001054217	54.72189279	54.19672814
K1	K1	kidney	RNA labelling group	18_TGGAGTGTGACAATGGTGTTTGT	genome	1	414	45	3726	8	0.002147075	0.002147075	54.59003281	54.06613361
K1	K1	kidney	RNA labelling group	19_TACAGTACTGTGATAGCTGAAA	genome	1	413	45	2478	0	0	0	54.45817283	53.93553909
K1	K1	kidney	RNA labelling group	2_CTCGTACCGTGAGTAATAATGCG	genome	1	412	45	2472	7	0.002831715	0.002831715	54.32631284	53.80494456
K1	K1	kidney	RNA labelling group	2_TGCAATGATGTCAATCTTTGACTGAAGTGACCTTGAAGTGCAATTACTGAGCTTTTTAACCCTGAGCA	genome	1	415	45	9130	4	0.000438116	0.000438116	54.72189279	54.19672814
K1	K1	kidney	RNA labelling group	2_TTGCAATGATGACTTATATATCTGTCAATCCCCTGAGAGATCACTGACGACTCCATGTGTCTGAGCA	genome	1	414	45	8280	3	0.000362319	0.000362319	54.59003281	54.06613361
K1	K1	kidney	RNA labelling group	4_GCGTCGTGGGGAAGCCAACCTTGGAGAGCTGAGC	genome	1	411	45	2055	2	0.000973236	0.000973236	54.19445286	53.67435004
K1	K1	kidney	RNA labelling group	8_CTGGAGGATGAAGTAAGGAGTGATCCATCGGCTAAGTGTTTTCCCACTGTGCTGACACTCACATTGCTGACAG	genome	1	414	45	7866	5	0.000635647	0.000635647	54.59003281	54.06613361
K1	K1	kidney	RNA labelling group	9_CTCGCTGCGATCTATTGAAAGTCAGCCCTCGACACAAGGGTTTGTAA	genome	1	414	45	4968	3	0.000603865	0.000603865	54.59003281	54.06613361
K1	K1	kidney	RNA labelling group	9_TGAGGTAGTAGGTTGTATAGTTTA	genome	1	418	45	4180	25	0.005980861	0.005980861	55.11747274	54.58851172
K1	K1	kidney	RNA labelling group	NA_ACGACTCTTAGCGGTGGATCACTCGGCTCGTGCGTCGATGAAGAACGCAGCTAGCTGCGAGAATTAATGTGAATTGCAGGACA	unmapped	1	415	45	7470	4	0.000535475	0.000535475	54.72189279	54.19672814
K1	K1	kidney	RNA labelling group	NA_ATCCCATCCTCGTCGCCA	unmapped	1	415	45	1660	0	0	0	54.72189279	54.19672814
K1	K1	kidney	RNA labelling group	NA_CGATACGACTCTTAGCGGTGGATCACTCGGCTCGTGCGTCGATGAAGAACGCAGCTAGCTGCGAGAATTAATGTGAATTGCAGGACA	unmapped	1	416	45	7904	9	0.001138664	0.001138664	54.85375277	54.32732267
K1	K1	kidney	RNA labelling group	NA_TGAGGTAGGAGGTTGTATAGTAT	unmapped	1	418	45	3344	2	0.000598086	0.000598086	55.11747274	54.58851172
K1	K1	kidney	RNA labelling group	X_TAAGTCACTAGTGGTTCCGTTT	genome	1	419	45	3771	1	0.000265182	0.000265182	55.24933272	54.71910624
K1	K1	kidney	RNA labelling group	11_TGGCTTTGCTGAAATCCAGAGGCTGTTTCTGAGCT	genome	1	402	44	4824	4	0.000829187	0.000829187	53.00771302	52.49899931
K1	K1	kidney	RNA labelling group	13_TCACATTGCCAGGGATTACCAC	genome	1	407	44	2035	5	0.002457002	0.002457002	53.66701293	53.15197194
K1	K1	kidney	RNA labelling group	15_AAAATGATGAATTCTGGGGCGCTGATTCATGTGACTTGAAAAAACGCCATCCATTTCCTGACT	genome	1	407	44	7326	7	0.000955501	0.000955501	53.66701293	53.15197194
K1	K1	kidney	RNA labelling group	17_ATCGATGTGGTGCTCCGGAGTTCTCTTCGGGCCAGGGCCTAAGCCGCGCCAG	genome	1	407	44	4477	4	0.000893455	0.000893455	53.66701293	53.15197194
K1	K1	kidney	RNA labelling group	17_GATCGATGTGGTGCTCCGGAGTTCTCTTCGGGCCAGGGCCTAAGCCGCGCCAGGC	genome	1	404	44	4444	1	0.000225023	0.000225023	53.27143298	52.76018836
K1	K1	kidney	RNA labelling group	17_TCCCTGAGACCCTTTAACCTGTGAA	genome	1	410	44	2870	3	0.001045296	0.001045296	54.06259288	53.54375551
K1	K1	kidney	RNA labelling group	8_TTCTGGGTCGGGGTTTCGTACGTAGCAGAGCAGCTCC	genome	1	406	44	4060	4	0.000985222	0.000985222	53.53515295	53.02137741
K1	K1	kidney	RNA labelling group	9_CTGGACTTGGAGTCAGAAGGCA	genome	1	402	44	1608	4	0.002487562	0.002487562	53.00771302	52.49899931
K1	K1	kidney	RNA labelling group	NA_CGCGACCTCAGATCAGAC	unmapped	1	404	44	808	1	0.001237624	0.001237624	53.27143298	52.76018836
K1	K1	kidney	RNA labelling group	NA_TAGCAGCACGTAAATATTGGCAA	unmapped	1	402	44	2010	0	0	0	53.00771302	52.49899931
K1	K1	kidney	RNA labelling group	X_AGCTACATCTGGCTACTGGGTCTT	genome	1	403	44	3224	6	0.001861042	0.001861042	53.139573	52.62959383
K1	K1	kidney	RNA labelling group	10_ACCGCCGCGGCCCGGGTTCGATTCCCGGTCAGGGAACCA	genome	1	397	43	1985	4	0.002015113	0.002015113	52.3484131	51.84602668
K1	K1	kidney	RNA labelling group	11_ACAGTGATGACCACAACATGCCATCTGAGTTGCTTTGCTGAAATCCAGAGGCTGTTTCTGAGC	genome	1	398	43	6766	5	0.000738989	0.000738989	52.48027309	51.9766212
K1	K1	kidney	RNA labelling group	17_GATCGATGTGGTGCTCCGGAGTTCTCTTCGGGCCAGGGCCTAAGCCGC	genome	1	392	43	4312	10	0.002319109	0.002319109	51.68911319	51.19305405
K1	K1	kidney	RNA labelling group	19_CTGACCTATGAATTGACAGCCAAA	genome	1	393	43	1965	0	0	0	51.82097317	51.32364858
K1	K1	kidney	RNA labelling group	5_GAAATTTCGGTTGGGAC	genome	1	394	43	1970	1	0.000507614	0.000507614	51.95283316	51.4542431
K1	K1	kidney	RNA labelling group	MU069435.1_GATCTATTGAAAGTCAGCCCTCGACACAAGGGTTTGT	genome	1	400	43	4000	3	0.00075	0.00075	52.74399305	52.23781026
K1	K1	kidney	RNA labelling group	NA_AGTAGGTTGAGGCCGTTGAGC	unmapped	1	397	43	1985	2	0.001007557	0.001007557	52.3484131	51.84602668
K1	K1	kidney	RNA labelling group	NA_GAATTGATCAGGACATAGGGAAAAAAA	unmapped	1	392	43	1568	0	0	0	51.68911319	51.19305405
K1	K1	kidney	RNA labelling group	NA_GAATTGATCAGGACATAGGGAAAAAAAAAA	unmapped	1	399	43	1596	0	0	0	52.61213307	52.10721573
K1	K1	kidney	RNA labelling group	NA_TCCCTGGTCTAGTGGTTAGGATTCGGCG	unmapped	1	396	43	3564	8	0.002244669	0.002244669	52.21655312	51.71543215
K1	K1	kidney	RNA labelling group	NA_TGTTCCGACCCTGCCGCTTACC	unmapped	1	399	43	2394	2	0.000835422	0.000835422	52.61213307	52.10721573
K1	K1	kidney	RNA labelling group	1_AACATTCAACGCTGTCGGTGAGTT	genome	1	386	42	2702	8	0.00296077	0.00296077	50.8979533	50.4094869
K1	K1	kidney	RNA labelling group	1_CTGTCACGCGGGAGACCGGGGTTCGATTCCCCGACGGGGAGCCA	genome	1	388	42	2328	2	0.000859107	0.000859107	51.16167326	50.67067595
K1	K1	kidney	RNA labelling group	15_GAAATTTCGGTTGGGAAA	genome	1	388	42	1940	0	0	0	51.16167326	50.67067595
K1	K1	kidney	RNA labelling group	16_CACTAGATTGTGAGCTGCTGGAA	genome	1	384	42	2304	0	0	0	50.63423333	50.14829785
K1	K1	kidney	RNA labelling group	4_GTAAACATCCTTGACTGGAAGCTT	genome	1	383	42	2681	19	0.007086908	0.007086908	50.50237335	50.01770332
K1	K1	kidney	RNA labelling group	4_TGGCAGTGTCTTAGCTGGTTGTTT	genome	1	386	42	4246	1	0.000235516	0.000235516	50.8979533	50.4094869
K1	K1	kidney	RNA labelling group	5_CAAAGTGCTGTTCGTGCAGGTAGT	genome	1	388	42	2716	6	0.002209131	0.002209131	51.16167326	50.67067595
K1	K1	kidney	RNA labelling group	6_AAACCATTCGTAGACGACCTGCTTC	genome	1	383	42	2298	0	0	0	50.50237335	50.01770332
K1	K1	kidney	RNA labelling group	Mus musculus (house mouse) mmu-miR-92b-3p	miRNA	1	384	42	2304	3	0.001302083	0.001302083	50.63423333	50.14829785
K1	K1	kidney	RNA labelling group	NA_AATGGTTCGTTTGTAAAAAAAAAAAAAAAAAA	unmapped	1	387	42	2709	8	0.002953119	0.002953119	51.02981328	50.54008142
K1	K1	kidney	RNA labelling group	NA_TGAGGTAGTAGGTTGTGTGGTATT	unmapped	1	385	42	3850	1	0.00025974	0.00025974	50.76609331	50.27889237
K1	K1	kidney	RNA labelling group	1_CACAAGTGATGAGTGACAAAGGGACTTAATACTGAACCATGGGGTTGAAATGAAATATGCTGATG	genome	1	381	41	5715	6	0.001049869	0.001049869	50.23865338	49.75651427
K1	K1	kidney	RNA labelling group	1_TGTAAACATCGTACACTCTCAGCT	genome	1	380	41	2660	1	0.00037594	0.00037594	50.1067934	49.62591974
K1	K1	kidney	RNA labelling group	11_GATAACTGACGATAACTGCTCCTGGCTGACT	genome	1	376	41	3008	4	0.001329787	0.001329787	49.57935347	49.10354164
K1	K1	kidney	RNA labelling group	13_ATCACATTGCCAGGGATTACCATT	genome	1	382	41	2674	1	0.000373972	0.000373972	50.37051337	49.88710879
K1	K1	kidney	RNA labelling group	15_CGAGGAGCTCACAGTCTAGTA	genome	1	375	41	1500	0	0	0	49.44749349	48.97294711
K1	K1	kidney	RNA labelling group	2_TGGAAAGGATGAACGAACTTGGCCTGACCTTCAGAAATGGAGGCAATACAACTGATTTAATGAGCCTGATCC	genome	1	376	41	6016	1	0.000166223	0.000166223	49.57935347	49.10354164
K1	K1	kidney	RNA labelling group	6_GCTGGTTTCATATGGTGGTTTAGA	genome	1	378	41	3780	9	0.002380952	0.002380952	49.84307343	49.36473069
K1	K1	kidney	RNA labelling group	8_GGGAAATGATGATGCCTGTGACTGCTGACAAGACTCTGATGTCTGTTGTATTCGTACTGGCTGATCCTG	genome	1	377	41	8294	27	0.003255365	0.003255365	49.71121345	49.23413617
K1	K1	kidney	RNA labelling group	MT_ACTAATCCTAGCCCTAGCCCTACACAAATATAATTATACTATTATAA	genome	1	378	41	5292	12	0.002267574	0.002267574	49.84307343	49.36473069
K1	K1	kidney	RNA labelling group	MT_ATAAGGACTGTAAGACTTCATCCTACATCTATTGAATGCCAATCTAGCC	genome	1	382	41	5348	4	0.000747943	0.000747943	50.37051337	49.88710879
K1	K1	kidney	RNA labelling group	NA_AATGGTTCGTTTGTAAAAAAAAAAA	unmapped	1	378	41	2646	3	0.001133787	0.001133787	49.84307343	49.36473069
K1	K1	kidney	RNA labelling group	NA_TCCCGGGGCTACGCCTGTCTGAGCGTCGCT	unmapped	1	374	41	2618	2	0.000763942	0.000763942	49.3156335	48.84235259
K1	K1	kidney	RNA labelling group	NA_TGAGGTAGTAGGTTGTGTGGAA	unmapped	1	381	41	2667	1	0.000374953	0.000374953	50.23865338	49.75651427
K1	K1	kidney	RNA labelling group	>ENSMUST00000188702.2|ENSMUSG00000035085.6|OTTMUSG00000000935.2|OTTMUST00000118598.1|1700020L24Rik-202|1700020L24Rik|564|CDS:1-336|UTR3:337-564|	pctranscripts	1	366	40	1830	0	0	0	48.26075364	47.79759638
K1	K1	kidney	RNA labelling group	13_AGAGGTAGTAGGTTGCATAGTTG	genome	1	368	40	2576	5	0.001940994	0.001940994	48.52447361	48.05878544
K1	K1	kidney	RNA labelling group	15_CTAGACTGAGGCTCCTTGAGGAA	genome	1	371	40	1855	0	0	0	48.92005356	48.45056901
K1	K1	kidney	RNA labelling group	17_ATCGATGTGGTGCTCCGGAGTTCTCTTCGGGCCAGGGCCTAAGCCGCGCCAGGC	genome	1	365	40	4015	3	0.000747198	0.000747198	48.12889366	47.66700186
K1	K1	kidney	RNA labelling group	19_TACGGGGATGATATGAAAACTGAACTCTCTCTTTCTGATGGTTTAGTGGAGAAAACAAAAATTCTCTGAGTA	genome	1	370	40	8140	7	0.000859951	0.000859951	48.78819357	48.31997449
K1	K1	kidney	RNA labelling group	2_CTACAATGATGGTAATATTTTTCGTCAACAGAGTTCACCTAGTGAGTGTTGACACCTTGGGTCTGAGTG	genome	1	368	40	8464	8	0.00094518	0.00094518	48.52447361	48.05878544
K1	K1	kidney	RNA labelling group	4_TAAACATCCTTGACTGGAAGCT	genome	1	370	40	2220	1	0.00045045	0.00045045	48.78819357	48.31997449
K1	K1	kidney	RNA labelling group	5_CACGCTCATGCACACACCCACA	genome	1	370	40	740	0	0	0	48.78819357	48.31997449
K1	K1	kidney	RNA labelling group	Mus musculus (mouse) Mir155 host gene	lncRNA	1	369	40	4059	2	0.000492732	0.000492732	48.65633359	48.18937996
K1	K1	kidney	RNA labelling group	Mus musculus predicted gene, 31314 (Gm31314)	lncRNA	1	373	40	373	1	0.002680965	0.002680965	49.18377352	48.71175806
K1	K1	kidney	RNA labelling group	NA_ATTGCACTTGTCCCGGCCTGTAA	unmapped	1	366	40	2562	0	0	0	48.26075364	47.79759638
K1	K1	kidney	RNA labelling group	NA_CGACTCTTAGCGGTGGATCACTCGGCTCGTGCGTCGAT	unmapped	1	373	40	3730	1	0.000268097	0.000268097	49.18377352	48.71175806
K1	K1	kidney	RNA labelling group	NA_GAAATTTCGGTTGGGAAAAAAAAAAA	unmapped	1	370	40	1850	1	0.000540541	0.000540541	48.78819357	48.31997449
K1	K1	kidney	RNA labelling group	NA_TATTAATGGTTCGTTTGTAAAAAAAAAAAAAAA	unmapped	1	369	40	3690	1	0.000271003	0.000271003	48.65633359	48.18937996
K1	K1	kidney	RNA labelling group	13_AAGAGGTAGTAGGTTGCATAGT	genome	1	359	39	2154	3	0.001392758	0.001392758	47.33773376	46.8834347
K1	K1	kidney	RNA labelling group	17_TCTTAGATCGATGTGGTGCTCCGGAGTTCTCTTCGGGCCAGGGCCTAAGCCGCGC	genome	1	363	39	5082	15	0.002951594	0.002951594	47.8651737	47.40581281
K1	K1	kidney	RNA labelling group	19_ATATATGATGACTTTCATAGAATCTCGTTCGGCTGATGATTGCTGTTGAGACTTGGAAATCTGATT	genome	1	356	39	8900	9	0.001011236	0.001011236	46.94215382	46.49165113
K1	K1	kidney	RNA labelling group	19_CTTAATGATGAACAATGTAAATGACAAGCATATGGCTGAGTTGCAATGATGTC	genome	1	363	39	5445	1	0.000183655	0.000183655	47.8651737	47.40581281
K1	K1	kidney	RNA labelling group	5_CGATCCCCGGCATCTCCACCA	genome	1	359	39	1077	7	0.006499536	0.006499536	47.33773376	46.8834347
K1	K1	kidney	RNA labelling group	NA_AATCGTCGGAGACAGCAGCAG	unmapped	1	359	39	718	0	0	0	47.33773376	46.8834347
K1	K1	kidney	RNA labelling group	NA_CCCTGAGACCCTAACTTGTGAAA	unmapped	1	361	39	1805	0	0	0	47.60145373	47.14462376
K1	K1	kidney	RNA labelling group	NA_CGTGAACACCCGGACCTGGTTA	unmapped	1	360	39	1440	0	0	0	47.46959375	47.01402923
K1	K1	kidney	RNA labelling group	NA_GAAATTTCGGTTGGGAAAA	unmapped	1	356	39	1780	0	0	0	46.94215382	46.49165113
K1	K1	kidney	RNA labelling group	NA_GAAATTTCGGTTGGGAAAAAA	unmapped	1	362	39	1810	1	0.000552486	0.000552486	47.73331371	47.27521828
K1	K1	kidney	RNA labelling group	NA_GAAATTTCGGTTGGGACAA	unmapped	1	360	39	1800	0	0	0	47.46959375	47.01402923
K1	K1	kidney	RNA labelling group	NA_TAATGGTTCGTTTGTAAAAAAAAAAAAAAAAAAAAA	unmapped	1	362	39	2896	4	0.001381215	0.001381215	47.73331371	47.27521828
K1	K1	kidney	RNA labelling group	NA_TCAAGTAATCCAGGATAGGCAT	unmapped	1	357	39	1785	1	0.000560224	0.000560224	47.0740138	46.62224565
K1	K1	kidney	RNA labelling group	NA_TCGTACCGTGAGTAATAATGAAA	unmapped	1	358	39	2148	2	0.000931099	0.000931099	47.20587378	46.75284018
K1	K1	kidney	RNA labelling group	NA_TTCAAGTAATCCAGGATAGGCTAAA	unmapped	1	360	39	2160	0	0	0	47.46959375	47.01402923
K1	K1	kidney	RNA labelling group	1_TTCAAGTAATTCAGGATAGGTTTT	genome	1	349	38	3490	17	0.00487106	0.00487106	46.01913394	45.57748945
K1	K1	kidney	RNA labelling group	10_ATTCTGTGATGACTTTACCAAATGACTTTCGTTCTTCTGAGTTTGCTGAAGCCACACTCAGGTGCTGAGAGG	genome	1	355	38	8520	5	0.000586854	0.000586854	46.81029383	46.3610566
K1	K1	kidney	RNA labelling group	11_TGGTGGGTGCATATGTTT	genome	1	347	38	2776	1	0.000360231	0.000360231	45.75541397	45.3163004
K1	K1	kidney	RNA labelling group	13_CTCGCTGCGATCTATTGAAAGTCAGCCCTCGACACAAGGGTTT	genome	1	349	38	3839	3	0.000781454	0.000781454	46.01913394	45.57748945
K1	K1	kidney	RNA labelling group	15_CTCTGTGCTGAATGTCAAGTTCTGATT	genome	1	355	38	3905	1	0.000256082	0.000256082	46.81029383	46.3610566
K1	K1	kidney	RNA labelling group	15_TCCGAGCCTGGGTCTCCCTCTTT	genome	1	349	38	2792	2	0.000716332	0.000716332	46.01913394	45.57748945
K1	K1	kidney	RNA labelling group	19_TGAGAACTGAATTCCATAGGCTG	genome	1	346	38	2076	0	0	0	45.62355399	45.18570587
K1	K1	kidney	RNA labelling group	4_TGTAAACATCCTTGACTGGAAGCA	genome	1	349	38	2094	4	0.00191022	0.00191022	46.01913394	45.57748945
K1	K1	kidney	RNA labelling group	8_TACCACAGGGTAGAACCACGGAA	genome	1	351	38	702	0	0	0	46.2828539	45.8386785
K1	K1	kidney	RNA labelling group	NA_AATTTCGGTTGGGAAAAAAAAAAAAAAAAAAAAAA	unmapped	1	348	38	1740	0	0	0	45.88727396	45.44689492
K1	K1	kidney	RNA labelling group	NA_ATACCCGTCGCCGCGCTCTCCCTCTCCCCCCGTCCGCCTCCCGGGCGGGCGTT	unmapped	1	351	38	3510	3	0.000854701	0.000854701	46.2828539	45.8386785
K1	K1	kidney	RNA labelling group	NA_CAACGCGTCAGTGGGCTGATC	unmapped	1	350	38	1400	4	0.002857143	0.002857143	46.15099392	45.70808397
K1	K1	kidney	RNA labelling group	NA_GAATTGATCAGGACATAGGGAAAAAAAAAAA	unmapped	1	352	38	1408	3	0.002130682	0.002130682	46.41471389	45.96927303
K1	K1	kidney	RNA labelling group	NA_GACTCTTAGCGGTGGATCACTCGGCTCGTGCGTCGATGA	unmapped	1	347	38	3470	2	0.000576369	0.000576369	45.75541397	45.3163004
K1	K1	kidney	RNA labelling group	NA_GTTCCTCCCGGGGCTACGCCTGTCTGAGCGTCGCT	unmapped	1	351	38	3159	11	0.003482115	0.003482115	46.2828539	45.8386785
K1	K1	kidney	RNA labelling group	NA_TCAAGTAATCCAGGATAGGCAA	unmapped	1	347	38	1388	0	0	0	45.75541397	45.3163004
K1	K1	kidney	RNA labelling group	X_TAAGTCACTAGTGGTTCCGTTTAG	genome	1	346	38	3114	7	0.002247913	0.002247913	45.62355399	45.18570587
K1	K1	kidney	RNA labelling group	1_TGTAAACATCCTCGACTGGAGGCT	genome	1	339	37	2034	3	0.001474926	0.001474926	44.70053411	44.27154419
K1	K1	kidney	RNA labelling group	1_TGTAAACATCCTCGACTGTAAGC	genome	1	343	37	2058	35	0.017006803	0.017006803	45.22797404	44.79392229
K1	K1	kidney	RNA labelling group	1_TTTCAGTCGGATGTTTGCAGCT	genome	1	345	37	3105	17	0.00547504	0.00547504	45.49169401	45.05511135
K1	K1	kidney	RNA labelling group	10_TCACCGCCGCGGCCCGGGTTCGATTCCCGGTCAGGGAACCA	genome	1	343	37	2058	1	0.000485909	0.000485909	45.22797404	44.79392229
K1	K1	kidney	RNA labelling group	12_AACTGTGATGAAAGATTTGGTCTATACAGTAATATATTTATTACTACATGAGGACAACAGTCCCTCTAAACTGATG	genome	1	342	37	8208	1	0.000121832	0.000121832	45.09611406	44.66332777
K1	K1	kidney	RNA labelling group	16_ACCCGTAGATCCGATCTTGTGA	genome	1	339	37	2034	4	0.001966568	0.001966568	44.70053411	44.27154419
K1	K1	kidney	RNA labelling group	16_TGGAGAGAAAGGCAGTTCCTGAAA	genome	1	344	37	1376	0	0	0	45.35983403	44.92451682
K1	K1	kidney	RNA labelling group	17_CACCCGTAGAACCGACCTTG	genome	1	344	37	1032	0	0	0	45.35983403	44.92451682
K1	K1	kidney	RNA labelling group	19_CCCTGATGAACTGAATACCGCCCCAGTCTGATAGCTGTGGAGAAAGGTATTTTCTGAGT	genome	1	339	37	5424	3	0.000553097	0.000553097	44.70053411	44.27154419
K1	K1	kidney	RNA labelling group	2_AGCAGCATTGTACAGGGCTATGAAT	genome	1	340	37	2040	2	0.000980392	0.000980392	44.83239409	44.40213872
K1	K1	kidney	RNA labelling group	7_GACTTATGATGAGCTATGTTTACTGAGCATGATGAAATGATGCTCAAAATGATTACTCTGAAG	genome	1	344	37	6880	8	0.001162791	0.001162791	45.35983403	44.92451682
K1	K1	kidney	RNA labelling group	9_TTCAAGTAATCCAGGATAGGCAG	genome	1	340	37	1700	0	0	0	44.83239409	44.40213872
K1	K1	kidney	RNA labelling group	MT_ACTAATCCTAGCCCTAGCCCTACACAAATA	genome	1	338	37	2028	4	0.001972387	0.001972387	44.56867413	44.14094967
K1	K1	kidney	RNA labelling group	MT_GAATTGATCAGGACATAGGGTTTGATA	genome	1	345	37	2760	18	0.006521739	0.006521739	45.49169401	45.05511135
K1	K1	kidney	RNA labelling group	MU069435.1_CAGCTCCCTCGCTGCGATCTATTGAAAGTCAGCCCTCGACACAAGGGTTTGT	genome	1	343	37	4459	1	0.000224266	0.000224266	45.22797404	44.79392229
K1	K1	kidney	RNA labelling group	Mus musculus (house mouse) mmu-miR-19a-3p	miRNA	1	342	37	1710	1	0.000584795	0.000584795	45.09611406	44.66332777
K1	K1	kidney	RNA labelling group	Mus musculus (house mouse) mmu-miR-223-3p	miRNA	1	343	37	2401	2	0.000832986	0.000832986	45.22797404	44.79392229
K1	K1	kidney	RNA labelling group	Mus musculus (house mouse) tRNA-Tyr	tRNA	1	339	37	4746	6	0.001264223	0.001264223	44.70053411	44.27154419
K1	K1	kidney	RNA labelling group	Mus musculus predicted gene, 33302, transcript variant 1 (Gm33302)	lncRNA	1	339	37	339	0	0	0	44.70053411	44.27154419
K1	K1	kidney	RNA labelling group	NA_AAAATGACCCAGAGCGCTGCCG	unmapped	1	344	37	688	0	0	0	45.35983403	44.92451682
K1	K1	kidney	RNA labelling group	NA_AAAGCCCAGGAACTGCTGGATC	unmapped	1	339	37	1017	0	0	0	44.70053411	44.27154419
K1	K1	kidney	RNA labelling group	NA_AATGGTTCGTTTGTAAAAAAAAAAAAAAAAAAA	unmapped	1	340	37	2380	8	0.003361345	0.003361345	44.83239409	44.40213872
K1	K1	kidney	RNA labelling group	NA_ATACGACTCTTAGCGGTGGATCACTCGGCTCGTGCGTCGATGAAGAACGCAGCTAGCTGCGAGAATTAATGTGAATTGCAGGACACATTGATC	unmapped	1	344	37	7568	5	0.000660677	0.000660677	45.35983403	44.92451682
K1	K1	kidney	RNA labelling group	NA_GACTCTTAGCGGTGGATCACTCGGCTCGTGCGT	unmapped	1	339	37	3051	4	0.001311046	0.001311046	44.70053411	44.27154419
K1	K1	kidney	RNA labelling group	1_AACTCTGATGAACAATCATGTCTTTCGCTCCTATCTGATG	genome	1	330	36	4620	5	0.001082251	0.001082251	43.51379427	43.09619346
K1	K1	kidney	RNA labelling group	1_TGTAAACATCCTACACTCGCAGCT	genome	1	333	36	1998	2	0.001001001	0.001001001	43.90937422	43.48797704
K1	K1	kidney	RNA labelling group	11_ACTGCTGATCCGGGTGATGCGAATCGTAATCTGAGCCGA	genome	1	329	36	2961	1	0.000337724	0.000337724	43.38193429	42.96559894
K1	K1	kidney	RNA labelling group	11_TGCTGTGATGAGATGACTAAGTAGGAAGTGCCGTCAGAGTCGATAAATGACGATAACTGCTCCTGGCTGACT	genome	1	330	36	5940	11	0.001851852	0.001851852	43.51379427	43.09619346
K1	K1	kidney	RNA labelling group	11_TGGTGGGTGCATATGTTTT	genome	1	334	36	3006	3	0.000998004	0.000998004	44.0412342	43.61857156
K1	K1	kidney	RNA labelling group	15_ACTCTGTGCTGAATGTCAAGTTCTGATT	genome	1	333	36	3663	2	0.000546001	0.000546001	43.90937422	43.48797704
K1	K1	kidney	RNA labelling group	17_TGAGAGTGATGATTTCACAGACTAGAGTCTCTGACGCTGTCCTTGATGTCAGCTATAAATCTGACTCAT	genome	1	333	36	7326	2	0.000273	0.000273	43.90937422	43.48797704
K1	K1	kidney	RNA labelling group	3_AGAAGTGATGAATTGATCAGATAGACGAGGCCGGGTCCGTCCCAGCCGCTGATTACCGAGCGATTCTGATC	genome	1	328	36	4920	3	0.000609756	0.000609756	43.2500743	42.83500441
K1	K1	kidney	RNA labelling group	8_TACCTCCAGGAACGGTGCACCA	genome	1	329	36	987	0	0	0	43.38193429	42.96559894
K1	K1	kidney	RNA labelling group	9_TTGCAGTGATGTCGTAATTTGCGTCTTACTCTGTTCACAGCGACAGTTGCCTGCTGTCAGTATGCTGGTTCAGAAGGTTGACGAACATTGTTA	genome	1	331	36	10592	4	0.000377644	0.000377644	43.64565425	43.22678799
K1	K1	kidney	RNA labelling group	Mus musculus predicted gene, 49890, transcript variant 2 (Gm49890)	lncRNA	1	334	36	1670	5	0.002994012	0.002994012	44.0412342	43.61857156
K1	K1	kidney	RNA labelling group	NA_AAGCTGCCAGTTGAAGAATTTT	unmapped	1	333	36	2331	5	0.002145002	0.002145002	43.90937422	43.48797704
K1	K1	kidney	RNA labelling group	NA_CACATTGATCATCGACACTTCGAACGCACTTGCGGCCCCGGGTTCCTCCCGGGGCTACGCCTGTCTGAGCGTCGCT	unmapped	1	332	36	5644	5	0.000885897	0.000885897	43.77751423	43.35738251
K1	K1	kidney	RNA labelling group	NA_CGCGACCTCAGATCAGACG	unmapped	1	332	36	664	1	0.001506024	0.001506024	43.77751423	43.35738251
K1	K1	kidney	RNA labelling group	NA_CGTACCGTGAGTAATAATGCAA	unmapped	1	334	36	1670	0	0	0	44.0412342	43.61857156
K1	K1	kidney	RNA labelling group	NA_CTTGCGGCCCCGGGTTCCTCCCGGGGCTACGCCTGTCTGAGCGTCGCT	unmapped	1	333	36	3663	0	0	0	43.90937422	43.48797704
K1	K1	kidney	RNA labelling group	NA_GAATTGATCAGGACATAGGGAAAAAAAAA	unmapped	1	328	36	1312	0	0	0	43.2500743	42.83500441
K1	K1	kidney	RNA labelling group	NA_GAATTGATCAGGACATAGGGTTAAAA	unmapped	1	334	36	2004	0	0	0	44.0412342	43.61857156
K1	K1	kidney	RNA labelling group	NA_GGTTCCTCCCGGGGCTACGCCTGTCTGAGCGTCGCT	unmapped	1	331	36	2979	1	0.000335683	0.000335683	43.64565425	43.22678799
K1	K1	kidney	RNA labelling group	X_AAGCTGTGATGAATTTGAATCCACTGATCTTCCGACATGATAAATGCATTGTCCTCTAAGAAGTTCTGAGCT	genome	1	332	36	7636	9	0.001178628	0.001178628	43.77751423	43.35738251
K1	K1	kidney	RNA labelling group	X_TGAGGTAGTAGATTGTATAGTAT	genome	1	328	36	2952	1	0.000338753	0.000338753	43.2500743	42.83500441
K1	K1	kidney	RNA labelling group	1_TGCTATGATGAAGGCTATGTTGGTAGGGACAACTGAGC	genome	1	323	35	3230	0	0	0	42.59077439	42.18203178
K1	K1	kidney	RNA labelling group	1_TGTAAACATCCTACACTCTCAGCTTT	genome	1	323	35	2907	4	0.001375989	0.001375989	42.59077439	42.18203178
K1	K1	kidney	RNA labelling group	10_AGACCGGGGTTCAATTCCCCGACGGGGAGCCA	genome	1	326	35	1304	0	0	0	42.98635434	42.57381536
K1	K1	kidney	RNA labelling group	10_GTACATGATGAAAACAGTCTCCCTCTTCTGAATCTCGCTGAGGAAACTGCAGGTCACCCTCCTGAAA	genome	1	324	35	5184	5	0.000964506	0.000964506	42.72263437	42.31262631
K1	K1	kidney	RNA labelling group	10_TGAGGTAGTAGTTTGTGCTGTTAA	genome	1	322	35	3220	5	0.001552795	0.001552795	42.45891441	42.05143726
K1	K1	kidney	RNA labelling group	15_GAAAATGATGAATTCTGGGGCGCTGATT	genome	1	320	35	2560	0	0	0	42.19519444	41.7902482
K1	K1	kidney	RNA labelling group	15_GTAAACATCCCCGACTGGAAGT	genome	1	320	35	1280	0	0	0	42.19519444	41.7902482
K1	K1	kidney	RNA labelling group	17_GAGAGTGATGATTTCACAGACTAGAGTCTCTGACGCTGTCCTTGATGTCAGCTATAAATCTGACT	genome	1	326	35	6520	21	0.003220859	0.003220859	42.98635434	42.57381536
K1	K1	kidney	RNA labelling group	19_AGCAGCATTGTACAGGGCTATCAT	genome	1	320	35	1920	1	0.000520833	0.000520833	42.19519444	41.7902482
K1	K1	kidney	RNA labelling group	5_AGTCGGCATTGGCAATTTTTGACAGTCTCTACGGAGACTG	genome	1	322	35	3864	0	0	0	42.45891441	42.05143726
K1	K1	kidney	RNA labelling group	8_GGAAATGATGATGCCTGTGACTGCTGACAAGACTCTGATGTCTGTTGTATTCGTACTGGCTGATC	genome	1	320	35	6720	3	0.000446429	0.000446429	42.19519444	41.7902482
K1	K1	kidney	RNA labelling group	8_TACCACAGGGTAGAACCACGGACT	genome	1	320	35	960	0	0	0	42.19519444	41.7902482
K1	K1	kidney	RNA labelling group	9_GAGCAGCTCCCTCGCTGCGATCTATTGAAAGTCAGCCCTCGACACAAGGGTTTGT	genome	1	319	35	4147	9	0.002170244	0.002170244	42.06333446	41.65965368
K1	K1	kidney	RNA labelling group	MT_GAATTGATCAGGACATAGGGTTTGAAAA	genome	1	320	35	2240	3	0.001339286	0.001339286	42.19519444	41.7902482
K1	K1	kidney	RNA labelling group	Mus musculus (house mouse) mmu-miR-106b-5p	miRNA	1	320	35	1600	1	0.000625	0.000625	42.19519444	41.7902482
K1	K1	kidney	RNA labelling group	Mus musculus (house mouse) mmu-miR-425-5p	miRNA	1	319	35	1595	0	0	0	42.06333446	41.65965368
K1	K1	kidney	RNA labelling group	NA_AATGGTTCGTTTGTAAAAAAAAAA	unmapped	1	327	35	2289	1	0.000436872	0.000436872	43.11821432	42.70440988
K1	K1	kidney	RNA labelling group	NA_ACATTGATCATCGACACTTCGAACGCACTTGCGGCCCCGGGTT	unmapped	1	325	35	3250	1	0.000307692	0.000307692	42.85449436	42.44322083
K1	K1	kidney	RNA labelling group	NA_GAAATTTCGGTTGGGAAAAAAAAAAAAAAAA	unmapped	1	327	35	1635	1	0.000611621	0.000611621	43.11821432	42.70440988
K1	K1	kidney	RNA labelling group	NA_TAAATCCTTCCCGTACTACCA	unmapped	1	320	35	1920	2	0.001041667	0.001041667	42.19519444	41.7902482
K1	K1	kidney	RNA labelling group	NA_TGAATCTGACAACAGGAAATAAACCTCCTTATTCACCCCACCACCA	unmapped	1	321	35	2889	1	0.000346141	0.000346141	42.32705442	41.92084273
K1	K1	kidney	RNA labelling group	NA_TGAGGTAGTAGGTTGTATGGTAAT	unmapped	1	319	35	2871	2	0.000696621	0.000696621	42.06333446	41.65965368
K1	K1	kidney	RNA labelling group	>ENSMUST00000073890.4|ENSMUSG00000057723.4|OTTMUSG00000002195.1|OTTMUST00000004416.1|Krt33b-201|Krt33b|1581|UTR5:1-43|CDS:44-1258|UTR3:1259-1581|	pctranscripts	1	311	34	1244	3	0.002411576	0.002411576	41.0084546	40.61489747
K1	K1	kidney	RNA labelling group	>ENSMUST00000110082.11|ENSMUSG00000001175.17|OTTMUSG00000016979.4|OTTMUST00000041174.3|Calm1-202|Calm1|4115|UTR5:1-279|CDS:280-729|UTR3:730-4115|	pctranscripts	1	314	34	314	0	0	0	41.40403455	41.00668105
K1	K1	kidney	RNA labelling group	1_CTTTCAGTCGGATGTTTGCAGTT	genome	1	317	34	3170	2	0.000630915	0.000630915	41.79961449	41.39846463
K1	K1	kidney	RNA labelling group	1_TAAACATCCTCGACTGGAAGCTT	genome	1	313	34	1878	22	0.01171459	0.01171459	41.27217456	40.87608653
K1	K1	kidney	RNA labelling group	14_AAAGCTGGGTTGAGAGGGCGAA	genome	1	315	34	945	0	0	0	41.53589453	41.13727558
K1	K1	kidney	RNA labelling group	15_CTAGACTGAGGCTCCTTGAGGT	genome	1	309	34	1854	1	0.000539374	0.000539374	40.74473463	40.35370842
K1	K1	kidney	RNA labelling group	17_GATCGATGTGGTGCTCCGGAGTTCTCTTCGGGCCAGGGCCTAAGCCGCGCCAGG	genome	1	318	34	3498	7	0.002001144	0.002001144	41.93147448	41.52905915
K1	K1	kidney	RNA labelling group	19_GTAACAGCAACTCCATGTGGAAA	genome	1	314	34	1256	4	0.003184713	0.003184713	41.40403455	41.00668105
K1	K1	kidney	RNA labelling group	2_GCAGATGATGTGACAGAATATTTGCTATCAGATGAGTGGTGATGACACTAGAACCACCAAGATCGCTGATGCAC	genome	1	312	34	5304	1	0.000188537	0.000188537	41.14031458	40.745492
K1	K1	kidney	RNA labelling group	3_GGTCAATGATGTGTTGGCATGTATTATCTGAATTCGCTGATGTG	genome	1	314	34	5338	0	0	0	41.40403455	41.00668105
K1	K1	kidney	RNA labelling group	4_TTCTTGTGATGAAAATACTGTCCAGTTCTGCTACTGAAGGAATGAGATGAACACTTTAGTGCTGAAGAAA	genome	1	318	34	6678	9	0.001347709	0.001347709	41.93147448	41.52905915
K1	K1	kidney	RNA labelling group	5_CCAATGATGACACCACACTAACTGAGCAGTTAGTAGTTGGTCCTTTGATTGCATGTGATGTAATCATTGTTTCAAGACGGGACTGAAG	genome	1	314	34	8164	10	0.00122489	0.00122489	41.40403455	41.00668105
K1	K1	kidney	RNA labelling group	9_ACTAATCCTAGCCCTAGCCCTAA	genome	1	318	34	1590	0	0	0	41.93147448	41.52905915
K1	K1	kidney	RNA labelling group	9_GCGGCCCGGGTTCGACTCCCGGTGTGGGAACCA	genome	1	314	34	1570	1	0.000636943	0.000636943	41.40403455	41.00668105
K1	K1	kidney	RNA labelling group	9_GTTGTGATGATGGGCAAAAATGTTCAACTGCTCTGAATGGGCTGAATGAAAGTAGCCTTTCTGAAC	genome	1	315	34	5985	4	0.000668338	0.000668338	41.53589453	41.13727558
K1	K1	kidney	RNA labelling group	9_TCGCTGCGATCTATTGAAAGTCAGCCCTCGACACAGGGGTTTGT	genome	1	309	34	3708	3	0.000809061	0.000809061	40.74473463	40.35370842
K1	K1	kidney	RNA labelling group	MU069435.1_TCTGGGTCGGGGTTTCGTACGTAGCAGAGCAGCTCC	genome	1	317	34	2853	5	0.001752541	0.001752541	41.79961449	41.39846463
K1	K1	kidney	RNA labelling group	NA_ACTGGGCGTGGAGCATCTGGT	unmapped	1	317	34	1585	0	0	0	41.79961449	41.39846463
K1	K1	kidney	RNA labelling group	NA_ATAAGGACTGTAAGACTTCATCCTACATCTATTGAATGCCAATCTAGCCA	unmapped	1	318	34	4452	2	0.000449236	0.000449236	41.93147448	41.52905915
K1	K1	kidney	RNA labelling group	NA_ATTGATCATCGACACTTCGAACGCACTTGCGGCCCCGGGTTC	unmapped	1	314	34	3140	0	0	0	41.40403455	41.00668105
K1	K1	kidney	RNA labelling group	NA_CGAGCACATGGAACGGGTTGG	unmapped	1	311	34	933	0	0	0	41.0084546	40.61489747
K1	K1	kidney	RNA labelling group	X_AGCTACATCTGGCTACTGGGTCTTT	genome	1	317	34	2853	2	0.000701016	0.000701016	41.79961449	41.39846463
K1	K1	kidney	RNA labelling group	>ENSMUST00000105321.10|ENSMUSG00000055053.19|OTTMUSG00000030419.2|OTTMUST00000075329.1|Nfic-203|Nfic|6237|UTR5:1-82|CDS:83-1369|UTR3:1370-6237|	pctranscripts	1	300	33	0	0	NA	NA	39.55799479	39.17835769
K1	K1	kidney	RNA labelling group	>ENSMUST00000214295.2|ENSMUSG00000032254.11|OTTMUSG00000062532.2|OTTMUST00000152335.1|Kif23-204|Kif23|1829|UTR5:1-138|CDS:139-1829|	pctranscripts	1	306	33	612	1	0.001633987	0.001633987	40.34915469	39.96192485
K1	K1	kidney	RNA labelling group	1_TCAAGTAATTCAGGATAGGTTA	genome	1	303	33	2121	2	0.000942951	0.000942951	39.95357474	39.57014127
K1	K1	kidney	RNA labelling group	10_TTCATGGGTGAGAAACAGCTAGTCTGACA	genome	1	308	33	2156	0	0	0	40.61287465	40.2231139
K1	K1	kidney	RNA labelling group	11_TCACGTCGGGGTCACCA	genome	1	301	33	903	1	0.00110742	0.00110742	39.68985477	39.30895222
K1	K1	kidney	RNA labelling group	17_GAGGTAGGAGGTTGTATAGTTT	genome	1	308	33	2464	2	0.000811688	0.000811688	40.61287465	40.2231139
K1	K1	kidney	RNA labelling group	18_TGCTGTGATGACTATCTTAGGACACCTTTGGATTAACCGTGAAATCAAACAAGTGCTGAGC	genome	1	306	33	5202	0	0	0	40.34915469	39.96192485
K1	K1	kidney	RNA labelling group	19_TGTAACAGCAACTCCATGTGGAAAT	genome	1	302	33	1812	0	0	0	39.82171475	39.43954674
K1	K1	kidney	RNA labelling group	2_ATTATTACTTTTGGTACGCGA	genome	1	305	33	2745	3	0.001092896	0.001092896	40.2172947	39.83133032
K1	K1	kidney	RNA labelling group	2_GCACTGAGATGGGAGTGGTGTAT	genome	1	305	33	1830	2	0.001092896	0.001092896	40.2172947	39.83133032
K1	K1	kidney	RNA labelling group	3_TAGCAGCACGTAAATATTGGA	genome	1	306	33	1530	0	0	0	40.34915469	39.96192485
K1	K1	kidney	RNA labelling group	4_GGTCGATGATGAGAGCTTTGTTCTGAG	genome	1	304	33	2736	3	0.001096491	0.001096491	40.08543472	39.70073579
K1	K1	kidney	RNA labelling group	8_TGGCACCCAACCCAAGAACTGTCGCTGCCTGTAGCGGCTGTTTAAATAGTGGTGCACACAGCAAAGGGGCTTCGTCGCCTTTGGGGGGCTGTG	genome	1	308	33	6468	1	0.000154607	0.000154607	40.61287465	40.2231139
K1	K1	kidney	RNA labelling group	MT_AAAGGTTTGGTCCTGGCCTTATAATTAATTAG	genome	1	300	33	3600	2	0.000555556	0.000555556	39.55799479	39.17835769
K1	K1	kidney	RNA labelling group	MT_GAATTGATCAGGACATAGGGTT	genome	1	308	33	1848	2	0.001082251	0.001082251	40.61287465	40.2231139
K1	K1	kidney	RNA labelling group	MT_TAAGTTTGAAATTTCGGTTGGGA	genome	1	301	33	2709	0	0	0	39.68985477	39.30895222
K1	K1	kidney	RNA labelling group	Mus musculus (house mouse) mmu-miR-204-5p	miRNA	1	307	33	3070	6	0.001954397	0.001954397	40.48101467	40.09251937
K1	K1	kidney	RNA labelling group	NA_ATTTAACTGTGATAAACTACCG	unmapped	1	305	33	2135	0	0	0	40.2172947	39.83133032
K1	K1	kidney	RNA labelling group	NA_ATTTCGGTTGGGAAAAAAAAAAAAAAAA	unmapped	1	300	33	1500	0	0	0	39.55799479	39.17835769
K1	K1	kidney	RNA labelling group	NA_GAAATTTCGGTTGGGAAAAAAAAAAAA	unmapped	1	303	33	1515	0	0	0	39.95357474	39.57014127
K1	K1	kidney	RNA labelling group	NA_GAAATTTCGGTTGGGAAAAAAAAAAAAA	unmapped	1	300	33	1500	1	0.000666667	0.000666667	39.55799479	39.17835769
K1	K1	kidney	RNA labelling group	NA_GAATTGATCAGGACATAGGGAAAAAAAAAAAA	unmapped	1	305	33	1220	0	0	0	40.2172947	39.83133032
K1	K1	kidney	RNA labelling group	NA_TGTAAACATCCTCGACTGGAAAA	unmapped	1	302	33	1510	0	0	0	39.82171475	39.43954674
K1	K1	kidney	RNA labelling group	1_AACATTCAACGCTGTCGGTG	genome	1	296	32	1480	4	0.002702703	0.002702703	39.03055486	38.65597959
K1	K1	kidney	RNA labelling group	1_TTCAAGTAATTCAGGATAGGTTG	genome	1	291	32	2328	1	0.000429553	0.000429553	38.37125495	38.00300696
K1	K1	kidney	RNA labelling group	11_ATAACTGACGATAACTGCTCCTGGCTGACT	genome	1	293	32	2344	0	0	0	38.63497491	38.26419601
K1	K1	kidney	RNA labelling group	16_AACCCGTAGATCCGATCTTGTGAA	genome	1	296	32	1776	0	0	0	39.03055486	38.65597959
K1	K1	kidney	RNA labelling group	16_TCAGGCTCAGTCCCCTCCCGATA	genome	1	298	32	1490	0	0	0	39.29427482	38.91716864
K1	K1	kidney	RNA labelling group	16_TGAGGTAGTAGGTTGTATGGTTAAT	genome	1	295	32	2950	0	0	0	38.89869488	38.52538506
K1	K1	kidney	RNA labelling group	17_GTAATGATGATTTCTGGTGATTCTGAGTGTCTCGCTGACGCCATCACCGCAGCGCGCTGACC	genome	1	297	32	5049	4	0.000792236	0.000792236	39.16241484	38.78657411
K1	K1	kidney	RNA labelling group	19_TATCTGTGAGGATAAGTAACTCTGAGG	genome	1	298	32	2384	6	0.002516779	0.002516779	39.29427482	38.91716864
K1	K1	kidney	RNA labelling group	4_TAAACATCCTACACTCTCAGCT	genome	1	297	32	1782	3	0.001683502	0.001683502	39.16241484	38.78657411
K1	K1	kidney	RNA labelling group	7_CGTCTGTGATGTTCTGCTATTACCTACATTGTTTGAGCCTCATGAAAACCCCACTGGCTGAGACG	genome	1	293	32	5860	9	0.001535836	0.001535836	38.63497491	38.26419601
K1	K1	kidney	RNA labelling group	8_TCCTGTACTGAGCTGCCCCGAGT	genome	1	299	32	1794	0	0	0	39.42613481	39.04776317
K1	K1	kidney	RNA labelling group	MU069435.1_CTCGCTGCGATCTATTGAAAGTCAGCCCTCGACACAAGGGTTTGTC	genome	1	296	32	3552	7	0.001970721	0.001970721	39.03055486	38.65597959
K1	K1	kidney	RNA labelling group	Mus musculus (house mouse) mitochondrially encoded tRNA glutamine	tRNA	1	292	32	2920	1	0.000342466	0.000342466	38.50311493	38.13360149
K1	K1	kidney	RNA labelling group	Mus musculus (house mouse) mmu-miR-214-3p	miRNA	1	296	32	296	0	0	0	39.03055486	38.65597959
K1	K1	kidney	RNA labelling group	Mus musculus (house mouse) mmu-miR-451a	miRNA	1	293	32	2051	0	0	0	38.63497491	38.26419601
K1	K1	kidney	RNA labelling group	NA_AACTGGATGAAAGCGATGACG	unmapped	1	299	32	897	0	0	0	39.42613481	39.04776317
K1	K1	kidney	RNA labelling group	NA_ATTTCGGTTGGGAAAAAAAAAAAAAA	unmapped	1	296	32	1480	3	0.002027027	0.002027027	39.03055486	38.65597959
K1	K1	kidney	RNA labelling group	NA_CGACTCTTAGCGGTGGATCACTCGGCTCGTGCGTCGATG	unmapped	1	295	32	2950	1	0.000338983	0.000338983	38.89869488	38.52538506
K1	K1	kidney	RNA labelling group	NA_CGATACGACTCTTAGCGGTGGATCACTCGGCTCGTGCG	unmapped	1	297	32	2673	11	0.004115226	0.004115226	39.16241484	38.78657411
K1	K1	kidney	RNA labelling group	NA_CTCGGCCGATCGAAAGGGAGTCGGGTTCAGATCCCCGAATCCGGAGT	unmapped	1	295	32	2360	8	0.003389831	0.003389831	38.89869488	38.52538506
K1	K1	kidney	RNA labelling group	NA_TCAATCAACGACCGACCGTATCA	unmapped	1	295	32	1180	4	0.003389831	0.003389831	38.89869488	38.52538506
K1	K1	kidney	RNA labelling group	NA_TCTGGAGCCGGTGAGCGTGGG	unmapped	1	298	32	1192	2	0.001677852	0.001677852	39.29427482	38.91716864
K1	K1	kidney	RNA labelling group	NA_TGAGGTAGTAGGTTGTGTGGTTTTTTT	unmapped	1	291	32	4074	2	0.000490918	0.000490918	38.37125495	38.00300696
K1	K1	kidney	RNA labelling group	>ENSMUST00000135811.2|ENSMUSG00000028391.17|OTTMUSG00000000235.10|OTTMUST00000071862.3|Wdr31-205|Wdr31|400|UTR5:1-356|CDS:357-400|	pctranscripts	1	284	31	1420	5	0.003521127	0.003521127	37.44823507	37.08884528
K1	K1	kidney	RNA labelling group	>ENSMUST00000203003.2|ENSMUSG00000030222.14|OTTMUSG00000027079.4|OTTMUST00000141638.2|Rerg-205|Rerg|391|UTR5:1-212|CDS:213-391|	pctranscripts	1	283	31	849	0	0	0	37.31637508	36.95825076
K1	K1	kidney	RNA labelling group	10_ACCATGATGACGGAAATTCTTCACTTTGACCTGATGTCTGTTGAAGAAACTCAGTGTCTGAGA	genome	1	282	31	5358	2	0.000373274	0.000373274	37.1845151	36.82765623
K1	K1	kidney	RNA labelling group	11_AGACTGCTGATCCGGGTGATGCGAATCGTAATCTGAGCCGA	genome	1	289	31	2601	1	0.000384468	0.000384468	38.10753498	37.74181791
K1	K1	kidney	RNA labelling group	12_ATAATTTGTGGTAGTGGGGGACTGCGTTCGCGCTCTCCCCTG	genome	1	282	31	3666	1	0.000272777	0.000272777	37.1845151	36.82765623
K1	K1	kidney	RNA labelling group	14_AAAAGCTGGGTTGAGAGGGCGAATT	genome	1	287	31	1435	0	0	0	37.84381502	37.48062886
K1	K1	kidney	RNA labelling group	14_AGGTATGAGGAAAATATCGGACAGTCTGATTACCACTGAAGACTGATAAGATCCAACTCTGACC	genome	1	288	31	4032	6	0.001488095	0.001488095	37.975675	37.61122338
K1	K1	kidney	RNA labelling group	17_GATCGATGTGGTGCTCCGGAGTTCTCTTCGGGCCAGGGCCTAAGCCGCGC	genome	1	289	31	3179	5	0.001572822	0.001572822	38.10753498	37.74181791
K1	K1	kidney	RNA labelling group	19_TAATGATGAACAATGTAAATGACAAGCATATGGCTGAGTTGCAATGATGTCATCTTACTACTGAAA	genome	1	290	31	5510	7	0.001270417	0.001270417	38.23939496	37.87241244
K1	K1	kidney	RNA labelling group	19_TGACCTATGAATTGACAGCCAA	genome	1	284	31	1420	0	0	0	37.44823507	37.08884528
K1	K1	kidney	RNA labelling group	2_ATTCATGATGAAATAGATCCTTGACTGAAGCTGATGATGCG	genome	1	285	31	3420	0	0	0	37.58009505	37.21943981
K1	K1	kidney	RNA labelling group	2_GTGGTGATGACACTAGAACCACCAAGATCGCTGATG	genome	1	284	31	1988	2	0.001006036	0.001006036	37.44823507	37.08884528
K1	K1	kidney	RNA labelling group	4_TGTAAACATCCTTGACTGGAAGT	genome	1	283	31	1981	3	0.001514387	0.001514387	37.31637508	36.95825076
K1	K1	kidney	RNA labelling group	9_ACGGAATCCCAAAAGCAGCT	genome	1	283	31	566	0	0	0	37.31637508	36.95825076
K1	K1	kidney	RNA labelling group	9_CCTCGCTGCGATCTATTGAAAGTCAGCCCTCGACACAAGGGTTTG	genome	1	287	31	3157	10	0.003167564	0.003167564	37.84381502	37.48062886
K1	K1	kidney	RNA labelling group	9_TCGCTGCGATCTATTGAAAGTCAGCCCTCGACACGAGGGTTTGT	genome	1	288	31	3456	1	0.000289352	0.000289352	37.975675	37.61122338
K1	K1	kidney	RNA labelling group	MT_ACTAATCCTAGCCCTAGCCCTACACAAATATAATTATAC	genome	1	287	31	2870	0	0	0	37.84381502	37.48062886
K1	K1	kidney	RNA labelling group	MU069435.1_GCTCCCTCGCTGCGATCTATTGAAAGTCAGCCCTCGACACAAGGGTTTGT	genome	1	287	31	3731	6	0.001608148	0.001608148	37.84381502	37.48062886
K1	K1	kidney	RNA labelling group	MU069435.1_TCTGGGTCGGGGTTTCGTACGTAGCAGAGCAGCTC	genome	1	284	31	2556	3	0.001173709	0.001173709	37.44823507	37.08884528
K1	K1	kidney	RNA labelling group	Mus musculus (house mouse) mmu-miR-151-3p	miRNA	1	287	31	1435	0	0	0	37.84381502	37.48062886
K1	K1	kidney	RNA labelling group	Mus musculus (house mouse) mmu-miR-674-3p	miRNA	1	287	31	861	0	0	0	37.84381502	37.48062886
K1	K1	kidney	RNA labelling group	Mus musculus tRNA Gln CUG	tRNA	1	290	31	1160	1	0.000862069	0.000862069	38.23939496	37.87241244
K1	K1	kidney	RNA labelling group	NA_AATGGTTCGTTTGTAAAAAAAAAAAAAAAAAAAA	unmapped	1	290	31	2030	0	0	0	38.23939496	37.87241244
K1	K1	kidney	RNA labelling group	NA_CGGTGGATCACTCGGCTCGTGCG	unmapped	1	283	31	1415	0	0	0	37.31637508	36.95825076
K1	K1	kidney	RNA labelling group	NA_CTGACCTATGAATTGACAGCCTT	unmapped	1	284	31	1988	0	0	0	37.44823507	37.08884528
K1	K1	kidney	RNA labelling group	NA_GACTCTTAGCTGCGAGAATTAATGTGAATTGCAGGACA	unmapped	1	289	31	2890	2	0.000692042	0.000692042	38.10753498	37.74181791
K1	K1	kidney	RNA labelling group	NA_TAATGGTTCGTTTGTAAAAAAAA	unmapped	1	289	31	2312	4	0.001730104	0.001730104	38.10753498	37.74181791
K1	K1	kidney	RNA labelling group	NA_TAATGGTTCGTTTGTAAAAAAAAAAAAAAAAAAAAAA	unmapped	1	286	31	2288	0	0	0	37.71195503	37.35003433
K1	K1	kidney	RNA labelling group	NA_TATGGATGCGGCGGGACCAGAG	unmapped	1	284	31	852	0	0	0	37.44823507	37.08884528
K1	K1	kidney	RNA labelling group	NA_TATTAATGGTTCGTTTGTAAAAAAAAAAAAAAAA	unmapped	1	286	31	2860	0	0	0	37.71195503	37.35003433
K1	K1	kidney	RNA labelling group	NA_TGAGGTAGTAGGTTGTGTGGAAA	unmapped	1	286	31	2002	1	0.0004995	0.0004995	37.71195503	37.35003433
K1	K1	kidney	RNA labelling group	NA_TGTAAACATCCTCGACTGGAAGCTTTTT	unmapped	1	286	31	2860	23	0.008041958	0.008041958	37.71195503	37.35003433
K1	K1	kidney	RNA labelling group	X_TATTGCACTTGTCCCGGCCTGAAT	genome	1	282	31	2256	0	0	0	37.1845151	36.82765623
K1	K1	kidney	RNA labelling group	>ENSMUST00000033611.5|ENSMUSG00000031258.5|OTTMUSG00000019158.1|OTTMUST00000045923.1|Xkrx-201|Xkrx|2876|UTR5:1-18|CDS:19-1368|UTR3:1369-2876|	pctranscripts	1	273	30	1365	0	0	0	35.99777526	35.6523055
K1	K1	kidney	RNA labelling group	>ENSMUST00000097816.9|ENSMUSG00000040860.17|OTTMUSG00000010088.3|OTTMUST00000023453.1|Crocc-202|Crocc|6273|UTR5:1-326|CDS:327-5864|UTR3:5865-6273|	pctranscripts	1	276	30	828	0	0	0	36.39335521	36.04408908
K1	K1	kidney	RNA labelling group	>ENSMUST00000170285.2|ENSMUSG00000040701.17|OTTMUSG00000027952.2|-|Ap1g2-211|Ap1g2|2596|UTR5:1-15|CDS:16-2391|UTR3:2392-2596|	pctranscripts	1	276	30	552	3	0.005434783	0.005434783	36.39335521	36.04408908
K1	K1	kidney	RNA labelling group	>ENSMUST00000219238.2|ENSMUSG00000019947.11|OTTMUSG00000064422.2|OTTMUST00000157183.1|Arid5b-204|Arid5b|7581|UTR5:1-30|CDS:31-3597|UTR3:3598-7581|	pctranscripts	1	280	30	1400	1	0.000714286	0.000714286	36.92079514	36.56646718
K1	K1	kidney	RNA labelling group	1_GTAAACATCCTCGACTGGAAGCTA	genome	1	279	30	1395	3	0.002150538	0.002150538	36.78893515	36.43587265
K1	K1	kidney	RNA labelling group	10_TGTCACGCGGGAGACCGGGGTTCAATTCCCCGACGGGGAGCCA	genome	1	277	30	1662	4	0.002406739	0.002406739	36.52521519	36.1746836
K1	K1	kidney	RNA labelling group	11_TAATGCCCCTAAAAATCCTTATT	genome	1	273	30	2184	1	0.000457875	0.000457875	35.99777526	35.6523055
K1	K1	kidney	RNA labelling group	11_TACCCTGTAGATCCGAATTTGTAA	genome	1	281	30	2248	0	0	0	37.05265512	36.6970617
K1	K1	kidney	RNA labelling group	18_ACTGGACTTGGAGTCAGAAGGCTT	genome	1	273	30	1638	0	0	0	35.99777526	35.6523055
K1	K1	kidney	RNA labelling group	19_TTTCTATGATGAATCAAACTAGCTCACTATGACTGCTAATGAAAACACAGGAACACCTGAGAA	genome	1	280	30	4200	0	0	0	36.92079514	36.56646718
K1	K1	kidney	RNA labelling group	2_GCAGATGATGTGACAGAATATTTGCTATCAGATGAGTGGTGATGACACTAGAACCACCAAGATCGCTGATGCAA	genome	1	274	30	4658	2	0.000429369	0.000429369	36.12963524	35.78290003
K1	K1	kidney	RNA labelling group	5_TCACGCGGGAGACCGGGGTTCGATTCCCCGACGGGGAGCC	genome	1	274	30	1370	1	0.000729927	0.000729927	36.12963524	35.78290003
K1	K1	kidney	RNA labelling group	6_CAGCCTGGGCTACACATTTTTT	genome	1	281	30	2248	37	0.016459075	0.016459075	37.05265512	36.6970617
K1	K1	kidney	RNA labelling group	8_CTGAAGTGATGATTCACAATCATGTCTCTTCTCTGAAGAATTCATGGAGATTCTGTGTATCTGATC	genome	1	277	30	6648	7	0.001052948	0.001052948	36.52521519	36.1746836
K1	K1	kidney	RNA labelling group	8_CTGGCCCTCTCTGCCCTTCCGTAT	genome	1	276	30	2208	1	0.000452899	0.000452899	36.39335521	36.04408908
K1	K1	kidney	RNA labelling group	9_CGCTGCGATCTATTGAAAGTCAGCCCTCGACACAAGGGTTTGTAA	genome	1	280	30	3080	2	0.000649351	0.000649351	36.92079514	36.56646718
K1	K1	kidney	RNA labelling group	9_CTCGCTGCGATCTATTGAAAGTCAGCCCTCGACACAA	genome	1	273	30	2184	0	0	0	35.99777526	35.6523055
K1	K1	kidney	RNA labelling group	MT_GAATTGATCAGGACATAGGGTTTA	genome	1	274	30	1918	2	0.001042753	0.001042753	36.12963524	35.78290003
K1	K1	kidney	RNA labelling group	MT_GACAGCTAAGACCCAAACTGGGACA	genome	1	280	30	560	0	0	0	36.92079514	36.56646718
K1	K1	kidney	RNA labelling group	MU069435.1_AACCATTCGTAGACGACCTGCTTCTGGGTCGGGGTTTCGTACGTAGCAGAGCAGCTCCCTCGCTGCGATCTATTGAAAGTCAGCCCTCGACAC	genome	1	275	30	6050	19	0.003140496	0.003140496	36.26149522	35.91349455
K1	K1	kidney	RNA labelling group	MU069435.1_CTGGGTCGGGGTTTCGTACGTAGCAGAGCAGCTCCCTCGCTGCGATCTATTGAAAGTCAGCCCTCGACACAAGGGTTTGT	genome	1	280	30	5600	6	0.001071429	0.001071429	36.92079514	36.56646718
K1	K1	kidney	RNA labelling group	MU069435.1_TCGCTGCGATCTATTGAAAGTCAGCCCTCGACACAAGGGTTTGTC	genome	1	276	30	3312	0	0	0	36.39335521	36.04408908
K1	K1	kidney	RNA labelling group	Mus musculus (house mouse) mmu-miR-28a-3p	miRNA	1	275	30	1650	1	0.000606061	0.000606061	36.26149522	35.91349455
K1	K1	kidney	RNA labelling group	Mus musculus (house mouse) mmu-miR-378d	miRNA	1	276	30	1380	0	0	0	36.39335521	36.04408908
K1	K1	kidney	RNA labelling group	Mus musculus (house mouse) Tyr-tRNA	tRNA	1	276	30	4140	12	0.002898551	0.002898551	36.39335521	36.04408908
K1	K1	kidney	RNA labelling group	NA_ATCACGTCGGGGTCACCA	unmapped	1	277	30	831	2	0.002406739	0.002406739	36.52521519	36.1746836
K1	K1	kidney	RNA labelling group	NA_CCCTGTGGTCTAGTGGTTAGGATTCGG	unmapped	1	281	30	2529	3	0.00118624	0.00118624	37.05265512	36.6970617
K1	K1	kidney	RNA labelling group	NA_GCACGGGGTCGGCGGCGATGTCGGC	unmapped	1	280	30	840	0	0	0	36.92079514	36.56646718
K1	K1	kidney	RNA labelling group	NA_TAATGGTTCGTTTGTAAAAAAAAAA	unmapped	1	273	30	2184	5	0.002289377	0.002289377	35.99777526	35.6523055
K1	K1	kidney	RNA labelling group	NA_TAATGGTTCGTTTGTAAAAAAAAAAAAAAAAAAAAAAA	unmapped	1	280	30	2240	0	0	0	36.92079514	36.56646718
K1	K1	kidney	RNA labelling group	NA_TATATTTCAGCGGCGGCACTTC	unmapped	1	281	30	1967	2	0.001016777	0.001016777	37.05265512	36.6970617
K1	K1	kidney	RNA labelling group	NA_TGAACCTTTACTATAGCTTGACA	unmapped	1	274	30	2192	0	0	0	36.12963524	35.78290003
K1	K1	kidney	RNA labelling group	NA_TGTAAACATCCTCGACTGGAAAT	unmapped	1	273	30	1638	71	0.043345543	0.043345543	35.99777526	35.6523055
K1	K1	kidney	RNA labelling group	NA_TGTGTTTGATCTGCGCGAGAA	unmapped	1	274	30	1918	1	0.000521376	0.000521376	36.12963524	35.78290003
K1	K1	kidney	RNA labelling group	NA_TTTCGTCACCCAGATAAATCACG	unmapped	1	281	30	1686	5	0.002965599	0.002965599	37.05265512	36.6970617
K1	K1	kidney	RNA labelling group	X_AGCTACATCTGGCTACTGGGTCTCA	genome	1	275	30	1925	12	0.006233766	0.006233766	36.26149522	35.91349455
K1	K1	kidney	RNA labelling group	>ENSMUST00000105812.10|ENSMUSG00000028753.13|OTTMUSG00000010001.4|OTTMUST00000091625.1|Vwa5b1-202|Vwa5b1|2400|UTR5:1-151|CDS:152-490|UTR3:491-2400|	pctranscripts	1	272	29	816	1	0.00122549	0.00122549	35.86591528	35.52171097
K1	K1	kidney	RNA labelling group	1_TGTAAACATCCTCGACTGGAAGCTTA	genome	1	264	29	1848	0	0	0	34.81103541	34.47695477
K1	K1	kidney	RNA labelling group	10_CCGGGGTTCAATTCCCCGACGGGGAGCCA	genome	1	264	29	1056	0	0	0	34.81103541	34.47695477
K1	K1	kidney	RNA labelling group	11_AGCTCGGTCTGAGGCCCCTCAGTT	genome	1	266	29	1596	1	0.000626566	0.000626566	35.07475538	34.73814382
K1	K1	kidney	RNA labelling group	11_CCGGGTGATGCGAATCGTAATCTGAGC	genome	1	266	29	1596	7	0.004385965	0.004385965	35.07475538	34.73814382
K1	K1	kidney	RNA labelling group	11_GAGCAATGATGACCCCAACATGCCATCTGAGTGGCTTTGCTGAAATCCAGAGGCTGTTTCTGAGCTGT	genome	1	268	29	4824	4	0.000829187	0.000829187	35.33847535	34.99933287
K1	K1	kidney	RNA labelling group	13_ATCACATTGCCAGGGATTACCACTT	genome	1	264	29	1848	3	0.001623377	0.001623377	34.81103541	34.47695477
K1	K1	kidney	RNA labelling group	14_AAAAGCTGGGTTGAGAGGGCGAAAA	genome	1	264	29	792	0	0	0	34.81103541	34.47695477
K1	K1	kidney	RNA labelling group	14_AGGGGGTGGAAAAAAAAAAAAAAAAAA	genome	1	263	29	263	1	0.003802281	0.003802281	34.67917543	34.34636024
K1	K1	kidney	RNA labelling group	14_TGTGCAAATCCATGCAAAACTGT	genome	1	269	29	1614	1	0.000619579	0.000619579	35.47033533	35.1299274
K1	K1	kidney	RNA labelling group	15_GTAAACATCCCCGACTGGAAGCTAT	genome	1	270	29	1350	0	0	0	35.60219531	35.26052192
K1	K1	kidney	RNA labelling group	18_TTGCTGTGATGACTATCTTAGGACACCTTTGGATTAACCGTGAAATCAAACAAGTGCTGAGC	genome	1	272	29	4896	2	0.000408497	0.000408497	35.86591528	35.52171097
K1	K1	kidney	RNA labelling group	2_GAAAGGATGAACGAACTTGGCCTGACCTTCAGAAATGGAGGCAATACAACTGATTTAATGAGCCTGATC	genome	1	265	29	3975	2	0.000503145	0.000503145	34.9428954	34.60754929
K1	K1	kidney	RNA labelling group	2_GCACTGAGATGGGAGTGGTGTAA	genome	1	266	29	1330	1	0.00075188	0.00075188	35.07475538	34.73814382
K1	K1	kidney	RNA labelling group	2_GGAAAGGATGAACGAACTTGGCCTGACC	genome	1	264	29	1056	0	0	0	34.81103541	34.47695477
K1	K1	kidney	RNA labelling group	3_GTCAATGATGTGTTGGCATGTATTATCTGAATTCGCTGATGTGTCATAACACTTTAGCTCTAGAATTACGCTGAGACCT	genome	1	266	29	7448	10	0.001342642	0.001342642	35.07475538	34.73814382
K1	K1	kidney	RNA labelling group	3_TAATTTGTGGTAGTGGGGGACTGCGTTCGCGCTCTCCCCTG	genome	1	271	29	3523	1	0.000283849	0.000283849	35.73405529	35.39111645
K1	K1	kidney	RNA labelling group	4_CGGATGATGACACCTGGGTATGCTGCACACTCCCGACTGCGTCGTGGGGAAGCCAACCTTGGAGAGCTGAGC	genome	1	269	29	3497	2	0.000571919	0.000571919	35.47033533	35.1299274
K1	K1	kidney	RNA labelling group	4_TATGTGCCTTTGGACTACATCGT	genome	1	265	29	2385	3	0.001257862	0.001257862	34.9428954	34.60754929
K1	K1	kidney	RNA labelling group	5_CATTGGCAATTTTTGACAGTCTCTACGGAGACTG	genome	1	268	29	2948	1	0.000339213	0.000339213	35.33847535	34.99933287
K1	K1	kidney	RNA labelling group	5_GCCAATGATGACACCACACTAACTGAGC	genome	1	265	29	1060	0	0	0	34.9428954	34.60754929
K1	K1	kidney	RNA labelling group	9_CAACGGAATCCCAAAAGCAGCTTT	genome	1	265	29	1060	7	0.006603774	0.006603774	34.9428954	34.60754929
K1	K1	kidney	RNA labelling group	MT_CACCCAGAAGATTTCATGACCAATGAACACTCTGACCA	genome	1	272	29	1904	0	0	0	35.86591528	35.52171097
K1	K1	kidney	RNA labelling group	MT_GAATTGATCAGGACATAGGGTA	genome	1	269	29	1345	0	0	0	35.47033533	35.1299274
K1	K1	kidney	RNA labelling group	Mus musculus (house mouse) mmu-miR-200a-5p	miRNA	1	263	29	1315	2	0.001520913	0.001520913	34.67917543	34.34636024
K1	K1	kidney	RNA labelling group	Mus musculus tRNA Phe #AA	tRNA	1	271	29	813	0	0	0	35.73405529	35.39111645
K1	K1	kidney	RNA labelling group	NA_ACGCGGGAGACCGGGGTTCGTTTCCCCGACGGGGAGCCA	unmapped	1	269	29	1345	2	0.001486989	0.001486989	35.47033533	35.1299274
K1	K1	kidney	RNA labelling group	NA_AGATACCCGTCGCCGCGCTCTCCCTCTCCCCCCGTCCGCCTCCCGGGCGGGCGTT	unmapped	1	269	29	2690	6	0.002230483	0.002230483	35.47033533	35.1299274
K1	K1	kidney	RNA labelling group	NA_ATCACATTGCCAGGGATTTAA	unmapped	1	267	29	1602	3	0.001872659	0.001872659	35.20661536	34.86873835
K1	K1	kidney	RNA labelling group	NA_ATTTCGGTTGGGAAAAAAAAAAAAAAA	unmapped	1	263	29	1315	0	0	0	34.67917543	34.34636024
K1	K1	kidney	RNA labelling group	NA_CGACTCTTAGCGGTGGATCACTCGGCTCGTGCGTCGATGA	unmapped	1	263	29	2630	3	0.001140684	0.001140684	34.67917543	34.34636024
K1	K1	kidney	RNA labelling group	NA_CTACGCCTGTCTGAGCGTCGCT	unmapped	1	268	29	1608	2	0.001243781	0.001243781	35.33847535	34.99933287
K1	K1	kidney	RNA labelling group	NA_GAAATTTCGGTTGGGAAAAAAAAAAAAAAA	unmapped	1	269	29	1345	2	0.001486989	0.001486989	35.47033533	35.1299274
K1	K1	kidney	RNA labelling group	NA_GAAATTTCGGTTGGGAAAAAAAAAAAAAAAAA	unmapped	1	266	29	1330	1	0.00075188	0.00075188	35.07475538	34.73814382
K1	K1	kidney	RNA labelling group	NA_GAAATTTCGGTTGGGAAAAAAAAAAAAAAAAAA	unmapped	1	269	29	1345	0	0	0	35.47033533	35.1299274
K1	K1	kidney	RNA labelling group	NA_GAATTGATCAGGACATAGGGTTAAAAA	unmapped	1	265	29	1590	1	0.000628931	0.000628931	34.9428954	34.60754929
K1	K1	kidney	RNA labelling group	NA_TAAGTTTGAAATTTCGGTTGGGAAA	unmapped	1	263	29	2367	2	0.000844951	0.000844951	34.67917543	34.34636024
K1	K1	kidney	RNA labelling group	NA_TACAGTACTGTGATAACTGAATT	unmapped	1	268	29	2144	19	0.00886194	0.00886194	35.33847535	34.99933287
K1	K1	kidney	RNA labelling group	NA_TAGCAGCACGTAAATATTGGAA	unmapped	1	271	29	1355	0	0	0	35.73405529	35.39111645
K1	K1	kidney	RNA labelling group	NA_TATATTTCAGCGGCGGCACTTCC	unmapped	1	271	29	1897	0	0	0	35.73405529	35.39111645
K1	K1	kidney	RNA labelling group	NA_TATTAATGGTTCGTTTGTAAAAAAAAAAAAAA	unmapped	1	265	29	2650	1	0.000377358	0.000377358	34.9428954	34.60754929
K1	K1	kidney	RNA labelling group	NA_TCAGCGGCGGCACTTCCATACT	unmapped	1	271	29	1355	0	0	0	35.73405529	35.39111645
K1	K1	kidney	RNA labelling group	NA_TCCGAGCCTGGGTCTCCCTCTAA	unmapped	1	272	29	1632	5	0.003063725	0.003063725	35.86591528	35.52171097
K1	K1	kidney	RNA labelling group	NA_TGAGATGAAGCACTGTAGCTAT	unmapped	1	263	29	1578	17	0.010773131	0.010773131	34.67917543	34.34636024
K1	K1	kidney	RNA labelling group	NA_TGGCGGGACCAGTGACGAAGGC	unmapped	1	266	29	532	0	0	0	35.07475538	34.73814382
K1	K1	kidney	RNA labelling group	>ENSMUST00000115104.10|ENSMUSG00000026131.21|OTTMUSG00000044431.15|-|Dst-203|Dst|23279|CDS:1-22221|UTR3:22222-23279|	pctranscripts	1	262	28	1310	1	0.000763359	0.000763359	34.54731545	34.21576572
K1	K1	kidney	RNA labelling group	>ENSMUST00000146233.8|ENSMUSG00000040483.16|OTTMUSG00000006106.5|OTTMUST00000013799.2|Xaf1-204|Xaf1|2597|UTR5:1-48|CDS:49-870|UTR3:871-2597|	pctranscripts	1	258	28	1548	3	0.001937984	0.001937984	34.01987552	33.69338761
K1	K1	kidney	RNA labelling group	>ENSMUST00000197438.5|ENSMUSG00000038975.15|OTTMUSG00000052933.1|OTTMUST00000132456.1|Rabggtb-207|Rabggtb|1992|UTR5:1-252|CDS:253-651|UTR3:652-1992|	pctranscripts	1	261	28	6786	12	0.001768347	0.001768347	34.41545547	34.08517119
K1	K1	kidney	RNA labelling group	>ENSMUST00000214054.2|ENSMUSG00000031939.17|OTTMUSG00000062264.4|OTTMUST00000151920.1|Taf1d-207|Taf1d|3126|UTR5:1-917|CDS:918-1784|UTR3:1785-3126|	pctranscripts	1	255	28	4590	10	0.002178649	0.002178649	33.62429557	33.30160404
K1	K1	kidney	RNA labelling group	1_CAATTAGTAGATTCTGAATAAACCCAGAAGAGAGTACCA	genome	1	258	28	2064	0	0	0	34.01987552	33.69338761
K1	K1	kidney	RNA labelling group	1_CAGGCGGCCCGGGTTCGACTCCCGGTATGGGAACCA	genome	1	262	28	1310	1	0.000763359	0.000763359	34.54731545	34.21576572
K1	K1	kidney	RNA labelling group	1_GTAAACATCCTCGACTGGAAGCTAT	genome	1	255	28	1530	0	0	0	33.62429557	33.30160404
K1	K1	kidney	RNA labelling group	10_TTGCATGATGACTTGAATTGTCGGATACCCCTTCACCCCGTTCATGGGTGAGAAACAGCTAGTCTGAC	genome	1	256	28	4864	5	0.001027961	0.001027961	33.75615555	33.43219856
K1	K1	kidney	RNA labelling group	11_AAGCTCGGTCTGAGGCCCCTCAGT	genome	1	262	28	1310	1	0.000763359	0.000763359	34.54731545	34.21576572
K1	K1	kidney	RNA labelling group	11_ATACCCTGTAGATCCGAATTTG	genome	1	262	28	1834	2	0.001090513	0.001090513	34.54731545	34.21576572
K1	K1	kidney	RNA labelling group	11_TAGCAGCACAGAAATATTGGCAA	genome	1	256	28	1024	2	0.001953125	0.001953125	33.75615555	33.43219856
K1	K1	kidney	RNA labelling group	11_TCGAATCCCACTTCTGACACCA	genome	1	260	28	1300	5	0.003846154	0.003846154	34.28359548	33.95457667
K1	K1	kidney	RNA labelling group	12_ACTGCGTTCGCGCTCTCCCCTG	genome	1	262	28	1572	0	0	0	34.54731545	34.21576572
K1	K1	kidney	RNA labelling group	13_CATGTGATGAAGCAAATCAGTATGAATAAAATGATACTGTAAACGCTTTCTGATG	genome	1	256	28	4096	7	0.001708984	0.001708984	33.75615555	33.43219856
K1	K1	kidney	RNA labelling group	14_AGGGGGTGGAAAAAAAAAAAAA	genome	1	260	28	260	0	0	0	34.28359548	33.95457667
K1	K1	kidney	RNA labelling group	14_AGGGGGTGGAAAAAAAAAAAAAAAA	genome	1	256	28	256	0	0	0	33.75615555	33.43219856
K1	K1	kidney	RNA labelling group	15_ACTTTGCGGGATGCCTGGGTGACGCGATCTGCCCG	genome	1	261	28	2088	3	0.001436782	0.001436782	34.41545547	34.08517119
K1	K1	kidney	RNA labelling group	15_TATCAATGATGTCCTAAAAAATAAATGTCTGAACATATGACTGCTATAATGATTTCAGCATTTAACTGAGA	genome	1	261	28	6003	7	0.001166084	0.001166084	34.41545547	34.08517119
K1	K1	kidney	RNA labelling group	16_GCCCTCTTTCCGTGTGGATTTAAGAATTTT	genome	1	256	28	3328	2	0.000600962	0.000600962	33.75615555	33.43219856
K1	K1	kidney	RNA labelling group	16_TCAGGCTCAGTCCCCTCCCGATTT	genome	1	254	28	1778	1	0.00056243	0.00056243	33.49243559	33.17100951
K1	K1	kidney	RNA labelling group	17_TCTTAGATCGATGTGGTGCTCCGGAGTTCTCTTCGGGCCAGGGCCTAAGCCGCGCCAGGCGAGGGACGGACAT	genome	1	254	28	3810	1	0.000262467	0.000262467	33.49243559	33.17100951
K1	K1	kidney	RNA labelling group	17_TGAGGTAGGAGGTTGTATAGTTGA	genome	1	258	28	2064	1	0.000484496	0.000484496	34.01987552	33.69338761
K1	K1	kidney	RNA labelling group	2_AGCAGCATTGTACAGGGCTATGATT	genome	1	255	28	1785	3	0.001680672	0.001680672	33.62429557	33.30160404
K1	K1	kidney	RNA labelling group	2_ATCCCAGCGGTGCCTCCA	genome	1	254	28	762	2	0.002624672	0.002624672	33.49243559	33.17100951
K1	K1	kidney	RNA labelling group	2_TGCAATGATGTCAATCTTTGACTGAAGTGACCTTGAAGTGCAATTACTGAGCTTTTTAACCCTGAGCAA	genome	1	255	28	5610	2	0.000356506	0.000356506	33.62429557	33.30160404
K1	K1	kidney	RNA labelling group	4_GGTCGATGATGAGAGCTTTGTTCTGA	genome	1	258	28	2322	2	0.000861326	0.000861326	34.01987552	33.69338761
K1	K1	kidney	RNA labelling group	7_CCCAGGCGGCCCGGGTTCGACTCCCGGTGTGGGAACCA	genome	1	256	28	1280	1	0.00078125	0.00078125	33.75615555	33.43219856
K1	K1	kidney	RNA labelling group	7_CGTCTGTGATGTTCTGCTATTACCTACATTGTTTGAGCCTCATGAAAACCCCACTGGCTGAGA	genome	1	255	28	5100	4	0.000784314	0.000784314	33.62429557	33.30160404
K1	K1	kidney	RNA labelling group	8_CTGGGCGTGGAGCATCTGG	genome	1	260	28	1040	2	0.001923077	0.001923077	34.28359548	33.95457667
K1	K1	kidney	RNA labelling group	8_TGAAATGATGACCATTTAATTCATGTCTCTTCTCTGACATTCTCCTCTGGAGATGATTTTTGCCTTATTGATCTGATC	genome	1	254	28	8382	4	0.000477213	0.000477213	33.49243559	33.17100951
K1	K1	kidney	RNA labelling group	9_TGTTGTGATGATGGGCAAAAATGTTCAACTGCTCTGAAT	genome	1	254	28	3302	1	0.000302847	0.000302847	33.49243559	33.17100951
K1	K1	kidney	RNA labelling group	MT_AATACACGACAGCTAAGACCCAAACTGGGAA	genome	1	262	28	786	0	0	0	34.54731545	34.21576572
K1	K1	kidney	RNA labelling group	MT_ACTAATCCTAGCCCTAGCCCTACACAA	genome	1	256	28	1280	0	0	0	33.75615555	33.43219856
K1	K1	kidney	RNA labelling group	Mus musculus (house mouse) mmu-miR-140-5p	miRNA	1	258	28	2064	0	0	0	34.01987552	33.69338761
K1	K1	kidney	RNA labelling group	Mus musculus tRNA-Glu (TTC) (tRNA-Glu-TTC-1-1, tRNA-Glu-TTC-1-2, tRNA-Glu-TTC-3-1, tRNA-Glu-TTC-3-2)	tRNA	1	259	28	2331	2	0.000858001	0.000858001	34.1517355	33.82398214
K1	K1	kidney	RNA labelling group	NA_ACGACTCTTAGCGGTGGATCACTCGGCTCGTGCG	unmapped	1	255	28	2040	0	0	0	33.62429557	33.30160404
K1	K1	kidney	RNA labelling group	NA_CGACTCTTAGCGGTGGATCACTCGGCTCGTGC	unmapped	1	261	28	2088	1	0.000478927	0.000478927	34.41545547	34.08517119
K1	K1	kidney	RNA labelling group	NA_CGCGACCTCAGATCAGACGTGGCGACCCGCTGAATTTAAG	unmapped	1	258	28	1806	9	0.004983389	0.004983389	34.01987552	33.69338761
K1	K1	kidney	RNA labelling group	NA_CGGTGGATCACTCGGCTCGTGCGTCGATGAAGAACGCAGCTAGCTGCGAGAATTAATGTGAATTGCAGGACACATTGATCATCGACACTTCGA	unmapped	1	255	28	5355	5	0.000933707	0.000933707	33.62429557	33.30160404
K1	K1	kidney	RNA labelling group	NA_GAAATTTCGGTTGGGAAAAAAAAAAAAAA	unmapped	1	258	28	1290	1	0.000775194	0.000775194	34.01987552	33.69338761
K1	K1	kidney	RNA labelling group	NA_TGAGGTAGTAGGTTGTGTGGTTTTTAT	unmapped	1	262	28	3406	2	0.000587199	0.000587199	34.54731545	34.21576572
K1	K1	kidney	RNA labelling group	10_CGCCGCGGCCCGGGTTCGATTCCCGGTCAGGGAACCA	genome	1	251	27	1255	12	0.009561753	0.009561753	33.09685564	32.77922594
K1	K1	kidney	RNA labelling group	10_CGCGGCCCGGGTTCGATTCCCGGTCAGGGAACCA	genome	1	248	27	1240	1	0.000806452	0.000806452	32.70127569	32.38744236
K1	K1	kidney	RNA labelling group	10_TTCAAGTAATCCAGGATAGGCTGT	genome	1	250	27	1750	2	0.001142857	0.001142857	32.96499566	32.64863141
K1	K1	kidney	RNA labelling group	10_TTCGTTTCCCGGCCAATGCACCA	genome	1	248	27	1488	3	0.002016129	0.002016129	32.70127569	32.38744236
K1	K1	kidney	RNA labelling group	11_GCAGCATTGTACAGGGCTATGAT	genome	1	250	27	1500	0	0	0	32.96499566	32.64863141
K1	K1	kidney	RNA labelling group	12_CTGCGTTCGCGCTCTCCCCTG	genome	1	246	27	1476	0	0	0	32.43755573	32.12625331
K1	K1	kidney	RNA labelling group	13_TAATGGTTCGTTTGTA	genome	1	249	27	1992	3	0.001506024	0.001506024	32.83313568	32.51803688
K1	K1	kidney	RNA labelling group	16_GTGAAATGATGGCAAATCATCTTTCGGGACTGACCTGAAATGAAGAGAATACTCTTGCTGATCACT	genome	1	253	27	4554	7	0.00153711	0.00153711	33.36057561	33.04041499
K1	K1	kidney	RNA labelling group	18_TAGATGTGTAGAGAAATGATAACTGAGCA	genome	1	247	27	1729	0	0	0	32.56941571	32.25684783
K1	K1	kidney	RNA labelling group	19_ACGGGGATGATATGAAAACTGAACTCTCTCTTTCTGATGGTTTAGTGGAGAAAACAAAAATTCTCTGAGT	genome	1	252	27	5292	4	0.000755858	0.000755858	33.22871562	32.90982046
K1	K1	kidney	RNA labelling group	2_AATTTCGGTTGGGAAAAAAAAAAAAAAAAAAAAAAAAA	genome	1	249	27	1245	1	0.000803213	0.000803213	32.83313568	32.51803688
K1	K1	kidney	RNA labelling group	2_CTCGTACCGTGAGTAATAATGC	genome	1	253	27	1518	0	0	0	33.36057561	33.04041499
K1	K1	kidney	RNA labelling group	4_CTTTCAGTCGGATGTTTACAGCA	genome	1	246	27	1968	4	0.00203252	0.00203252	32.43755573	32.12625331
K1	K1	kidney	RNA labelling group	6_TAATACTGCCGGGTAATGATGGAAA	genome	1	245	27	1470	0	0	0	32.30569574	31.99565878
K1	K1	kidney	RNA labelling group	7_AGTCCATGATGAGCAACACTCACCATCTTTCGTTTGAGTCTCACGACTGTGAGATCAACCCATGCACCGCTCTGAGACT	genome	1	248	27	4960	5	0.001008065	0.001008065	32.70127569	32.38744236
K1	K1	kidney	RNA labelling group	7_GCCCGATGATTATAAAAAGACGCCAAAGAGGACTT	genome	1	252	27	1512	0	0	0	33.22871562	32.90982046
K1	K1	kidney	RNA labelling group	8_ACCACAGGGTAGAACCACGGAAA	genome	1	248	27	248	0	0	0	32.70127569	32.38744236
K1	K1	kidney	RNA labelling group	8_GGGAAATGATGATGCCTGTGACTGCTGACAAGACTCTGATGTC	genome	1	249	27	2739	2	0.000730194	0.000730194	32.83313568	32.51803688
K1	K1	kidney	RNA labelling group	9_AGTCTATGATGATCCTATCCCGAACCTGAATTCCTGTTGAAAA	genome	1	250	27	3250	5	0.001538462	0.001538462	32.96499566	32.64863141
K1	K1	kidney	RNA labelling group	MT_AAAGGTTTGGTCCTGGCCTTATAATTAATTAGAGGTAAA	genome	1	248	27	3224	1	0.000310174	0.000310174	32.70127569	32.38744236
K1	K1	kidney	RNA labelling group	Mus musculus BRCA1 interacting protein C-terminal helicase 1, opposite strand, transcript variant 1 (Brip1os)	lncRNA	1	253	27	759	0	0	0	33.36057561	33.04041499
K1	K1	kidney	RNA labelling group	Mus musculus RIKEN cDNA 1500026H17 gene (1500026H17Rik)	lncRNA	1	249	27	249	0	0	0	32.83313568	32.51803688
K1	K1	kidney	RNA labelling group	NA_AATGGTTCGTTTGTAAAAAAAAA	unmapped	1	245	27	1715	0	0	0	32.30569574	31.99565878
K1	K1	kidney	RNA labelling group	NA_ATACGACTCTTAGCGGTGGATCACTCGGCTCGTGCGTCGATGAAGAACGCAGCTAGCTGCGAGAATTAATGTGAATTGCAGGACA	unmapped	1	247	27	4693	2	0.000426167	0.000426167	32.56941571	32.25684783
K1	K1	kidney	RNA labelling group	NA_GAAGGCGACTGGAGTGCCATGT	unmapped	1	250	27	1000	0	0	0	32.96499566	32.64863141
K1	K1	kidney	RNA labelling group	NA_GACGAGAGGACGGGACGCC	unmapped	1	248	27	0	0	NA	NA	32.70127569	32.38744236
K1	K1	kidney	RNA labelling group	NA_GAGGTAGTAGGTTGTATAGTAA	unmapped	1	253	27	1771	15	0.008469791	0.008469791	33.36057561	33.04041499
K1	K1	kidney	RNA labelling group	NA_GGTAAAATGGCTGAGTAAGCATTAGACTGTACCACCA	unmapped	1	252	27	2016	0	0	0	33.22871562	32.90982046
K1	K1	kidney	RNA labelling group	NA_TACGACTCTTAGCGGTGGATCACTCGGCTCGTGCGTCGATGAAGAACGCAGCTAGCTGCGAGAATTAATGTGAATTGCAGGACACATTGATCA	unmapped	1	246	27	5412	4	0.000739098	0.000739098	32.43755573	32.12625331
K1	K1	kidney	RNA labelling group	NA_TGAGGTAGTAGGTTGTGTGGTTAAAA	unmapped	1	253	27	2277	2	0.000878349	0.000878349	33.36057561	33.04041499
K1	K1	kidney	RNA labelling group	NA_TGAGGTAGTAGGTTGTGTGGTTAGT	unmapped	1	249	27	2490	2	0.000803213	0.000803213	32.83313568	32.51803688
K1	K1	kidney	RNA labelling group	NA_TGAGGTAGTAGGTTGTGTGGTTTATT	unmapped	1	250	27	3000	18	0.006	0.006	32.96499566	32.64863141
K1	K1	kidney	RNA labelling group	NA_TGCGGCCCCGGGTTCCTCCCGGGGCTACGCCTGTCTGAGCGTCGCT	unmapped	1	248	27	2480	0	0	0	32.70127569	32.38744236
K1	K1	kidney	RNA labelling group	NA_TGTAAACATCCTCGACTGGAAGCTTAT	unmapped	1	245	27	1960	5	0.00255102	0.00255102	32.30569574	31.99565878
K1	K1	kidney	RNA labelling group	X_TATTGCACTTGTCCCGGCCTGATT	genome	1	250	27	2250	0	0	0	32.96499566	32.64863141
K1	K1	kidney	RNA labelling group	>ENSMUST00000026827.16|ENSMUSG00000025731.17|OTTMUSG00000035873.4|OTTMUST00000091995.2|Mettl26-201|Mettl26|1243|UTR5:1-456|CDS:457-1071|UTR3:1072-1243|	pctranscripts	1	237	26	711	0	0	0	31.25081588	30.95090258
K1	K1	kidney	RNA labelling group	1_AAACATCCTCGACTGGAAGCT	genome	1	238	26	952	0	0	0	31.38267587	31.0814971
K1	K1	kidney	RNA labelling group	1_AGGCGGCCCGGGTTCGACTCCCGGTATGGGAACCA	genome	1	236	26	1180	0	0	0	31.1189559	30.82030805
K1	K1	kidney	RNA labelling group	1_CTATGATGAAGGCTATGTTGGTAGGGACAACTGAGCTTGTTGATGAATACCAACGATTCTGATG	genome	1	239	26	4541	5	0.001101079	0.001101079	31.51453585	31.21209163
K1	K1	kidney	RNA labelling group	1_CTTTCAGTCGGATGTTTGCAGCA	genome	1	244	26	1952	0	0	0	32.17383576	31.86506426
K1	K1	kidney	RNA labelling group	1_TCGCTGCGATCTATTGAAAGTCAGCCCTCGACACAA	genome	1	242	26	1936	3	0.001549587	0.001549587	31.9101158	31.6038752
K1	K1	kidney	RNA labelling group	1_TGTAAACATCCTCGACTGGAAGCTATT	genome	1	241	26	1928	26	0.013485477	0.013485477	31.77825581	31.47328068
K1	K1	kidney	RNA labelling group	1_TGTCAATGATGCATCTTATTGGAACTGAATTTAAGTGATCTAACCCATTCGTCACTACCACTGAGACAA	genome	1	243	26	5103	10	0.001959632	0.001959632	32.04197578	31.73446973
K1	K1	kidney	RNA labelling group	10_TCACGCGGGAGACCGGGGTTCATTTCCCCGACGGGGAGCCA	genome	1	243	26	1458	5	0.003429355	0.003429355	32.04197578	31.73446973
K1	K1	kidney	RNA labelling group	12_GTGAAATGTTTAGGACCACTAGT	genome	1	243	26	1701	7	0.004115226	0.004115226	32.04197578	31.73446973
K1	K1	kidney	RNA labelling group	13_ATGAGGTAGTAGGTTGTATAGTT	genome	1	238	26	2142	2	0.000933707	0.000933707	31.38267587	31.0814971
K1	K1	kidney	RNA labelling group	14_TAAAGTGCTTATAGTGCAGGTAGT	genome	1	237	26	1896	44	0.023206751	0.023206751	31.25081588	30.95090258
K1	K1	kidney	RNA labelling group	15_TGTAAACATCCCCGACTGGAAGCTAAA	genome	1	244	26	1220	0	0	0	32.17383576	31.86506426
K1	K1	kidney	RNA labelling group	17_ATCGATGTGGTGCTCCGGAGTTCTCTTCGGGCCAGGGCCTAAGCCGC	genome	1	238	26	2618	1	0.000381971	0.000381971	31.38267587	31.0814971
K1	K1	kidney	RNA labelling group	17_TCTTAGATCGATGTGGTGCTCCGGAGTTCTCTTCGGGCCAGGGCCTAAGCCGCGCC	genome	1	238	26	3332	2	0.00060024	0.00060024	31.38267587	31.0814971
K1	K1	kidney	RNA labelling group	18_GATTCCTGGAAATACTGTTCT	genome	1	244	26	1952	0	0	0	32.17383576	31.86506426
K1	K1	kidney	RNA labelling group	18_TAGATGTGTAGAGAAATGATAACTGAGC	genome	1	241	26	1687	5	0.002963841	0.002963841	31.77825581	31.47328068
K1	K1	kidney	RNA labelling group	18_TGAGATGAAGCACTGTAGCTAA	genome	1	237	26	1185	0	0	0	31.25081588	30.95090258
K1	K1	kidney	RNA labelling group	2_AACATTCAACGCTGTCGGT	genome	1	237	26	1185	1	0.000843882	0.000843882	31.25081588	30.95090258
K1	K1	kidney	RNA labelling group	2_AACATTCATTGCTGTCGGTGGGTTTT	genome	1	242	26	2662	4	0.00150263	0.00150263	31.9101158	31.6038752
K1	K1	kidney	RNA labelling group	4_CGTCGTGGGGAAGCCAACCTTGGAGAGCTGAGC	genome	1	237	26	1185	0	0	0	31.25081588	30.95090258
K1	K1	kidney	RNA labelling group	5_TAAAGTGCTGACAGTGCAGATA	genome	1	243	26	1215	2	0.001646091	0.001646091	32.04197578	31.73446973
K1	K1	kidney	RNA labelling group	6_TAATACTGCCGGGTAATGATGGAAT	genome	1	242	26	1694	10	0.005903188	0.005903188	31.9101158	31.6038752
K1	K1	kidney	RNA labelling group	8_CCACAGGGTAGAACCACGGAC	genome	1	236	26	236	0	0	0	31.1189559	30.82030805
K1	K1	kidney	RNA labelling group	8_CTGACTTGATGAAAGTACTTTTGAACCCTTTTCCATCTGATG	genome	1	238	26	3808	2	0.00052521	0.00052521	31.38267587	31.0814971
K1	K1	kidney	RNA labelling group	9_CAACGGAATCCCAAAAGCAGCTAT	genome	1	239	26	717	0	0	0	31.51453585	31.21209163
K1	K1	kidney	RNA labelling group	9_GGCCCGGGTTCGACTCCCGGTGTGGGAACCA	genome	1	240	26	1200	1	0.000833333	0.000833333	31.64639583	31.34268615
K1	K1	kidney	RNA labelling group	MT_AATTTTGAATTCTTAAGTGTAGGTTCAATTCCTATTGTCCTAGCCA	genome	1	239	26	4541	6	0.001321295	0.001321295	31.51453585	31.21209163
K1	K1	kidney	RNA labelling group	MT_ACACCCAGAAGATTTCATGACCAATGAACACTCTGACCA	genome	1	243	26	1701	15	0.008818342	0.008818342	32.04197578	31.73446973
K1	K1	kidney	RNA labelling group	Mus musculus predicted gene, 46270 (Gm46270)	lncRNA	1	239	26	1195	1	0.00083682	0.00083682	31.51453585	31.21209163
K1	K1	kidney	RNA labelling group	Mus musculus RIKEN cDNA 1500012K07 gene, transcript variant 1 (1500012K07Rik)	lncRNA	1	242	26	1936	4	0.002066116	0.002066116	31.9101158	31.6038752
K1	K1	kidney	RNA labelling group	Mus musculus RIKEN cDNA 2810433D01 gene (2810433D01Rik)	lncRNA	1	239	26	1673	1	0.000597729	0.000597729	31.51453585	31.21209163
K1	K1	kidney	RNA labelling group	Mus musculus tRNA-Ser (AGA) (tRNA-Ser-AGA-1-1)	tRNA	1	241	26	723	0	0	0	31.77825581	31.47328068
K1	K1	kidney	RNA labelling group	NA_AATTTCGGTTGGGAAAAAAAAAAAAAAAAAAAAAAA	unmapped	1	237	26	1185	0	0	0	31.25081588	30.95090258
K1	K1	kidney	RNA labelling group	NA_CCTCGGCCGATCGAAAGGGAGTCGGGTTCAGATCCCCGAATCCGGAGTG	unmapped	1	239	26	1912	2	0.001046025	0.001046025	31.51453585	31.21209163
K1	K1	kidney	RNA labelling group	NA_GAAACCCAGCGGGCCGACTTCC	unmapped	1	239	26	478	0	0	0	31.51453585	31.21209163
K1	K1	kidney	RNA labelling group	NA_TAAGTTTGAAATTTCGGTTGGGACA	unmapped	1	243	26	2187	0	0	0	32.04197578	31.73446973
K1	K1	kidney	RNA labelling group	NA_TATAGGGCGGCGCCTACAATCC	unmapped	1	243	26	972	0	0	0	32.04197578	31.73446973
K1	K1	kidney	RNA labelling group	NA_TATTAATGGTTCGTTTGTAAAAAAAAAAAA	unmapped	1	244	26	2440	2	0.000819672	0.000819672	32.17383576	31.86506426
K1	K1	kidney	RNA labelling group	X_AAGCTGTGATGAATTTGAATCCACTGATCTTCCGACATGATAAATGCATTGTCCTCTAAGAAGTTCTGAGCTT	genome	1	238	26	5712	4	0.00070028	0.00070028	31.38267587	31.0814971
K1	K1	kidney	RNA labelling group	X_AATGGCGCCACTAGGGTTGTG	genome	1	241	26	1205	2	0.001659751	0.001659751	31.77825581	31.47328068
K1	K1	kidney	RNA labelling group	X_AGCTACATCTGGCTACTGGGTCTAT	genome	1	237	26	1896	2	0.001054852	0.001054852	31.25081588	30.95090258
K1	K1	kidney	RNA labelling group	X_CATGCCTTGAGTGTAGGACCGTT	genome	1	241	26	1687	5	0.002963841	0.002963841	31.77825581	31.47328068
K1	K1	kidney	RNA labelling group	X_TATTGCACTTGTCCCGGCCTGAAA	genome	1	242	26	1694	0	0	0	31.9101158	31.6038752
K1	K1	kidney	RNA labelling group	1_ATGTAAACATCCTACACTCTCAGCT	genome	1	231	25	1617	0	0	0	30.45965599	30.16733542
K1	K1	kidney	RNA labelling group	10_ATGCAGTGTGGAACATAATGAACTGAAC	genome	1	230	25	1380	2	0.001449275	0.001449275	30.32779601	30.0367409
K1	K1	kidney	RNA labelling group	10_TGAGGTAGTAGTTTGTGCTGTTTT	genome	1	235	25	2820	2	0.00070922	0.00070922	30.98709592	30.68971353
K1	K1	kidney	RNA labelling group	11_AAAATGATGATTGGAGCTTGCATGATC	genome	1	226	25	1808	0	0	0	29.80035607	29.51436279
K1	K1	kidney	RNA labelling group	11_ACCACGAGGACGAGACGTAGCG	genome	1	228	25	228	0	0	0	30.06407604	29.77555185
K1	K1	kidney	RNA labelling group	11_AGCTGAGGATGATTTAAGTTATCCCTGTCTGAAATGACACTTTCTGAAGAGTCATGGTTTACTGAGGCTC	genome	1	232	25	5336	2	0.000374813	0.000374813	30.59151597	30.29792995
K1	K1	kidney	RNA labelling group	14_AGGGGGTGGAAAAAAAAAAAAAA	genome	1	233	25	233	0	0	0	30.72337595	30.42852447
K1	K1	kidney	RNA labelling group	14_AGGGGGTGGAAAAAAAAAAAAAAA	genome	1	231	25	231	0	0	0	30.45965599	30.16733542
K1	K1	kidney	RNA labelling group	14_AGGGGGTGGAAAAAAAAAAAAAAAAAAA	genome	1	230	25	230	0	0	0	30.32779601	30.0367409
K1	K1	kidney	RNA labelling group	17_TGAGAGTGATGATTTCACAGACTAGAGTCTCTGACG	genome	1	228	25	2280	1	0.000438596	0.000438596	30.06407604	29.77555185
K1	K1	kidney	RNA labelling group	18_ACTGGACTTGGAGTCAGAAGGCATT	genome	1	229	25	1374	2	0.001455604	0.001455604	30.19593602	29.90614637
K1	K1	kidney	RNA labelling group	18_TGAGATGAAGCACTGTAGCTCAT	genome	1	230	25	1380	1	0.000724638	0.000724638	30.32779601	30.0367409
K1	K1	kidney	RNA labelling group	19_TATATATGATGACTTTCATAGAATCTCGTTCGGCTGATGATTGCTGTTGAGACTTGGAAATCTGATT	genome	1	233	25	6058	9	0.001485639	0.001485639	30.72337595	30.42852447
K1	K1	kidney	RNA labelling group	19_TTCCCTTTGTCATCCTATGCCTGT	genome	1	234	25	2574	4	0.001554002	0.001554002	30.85523594	30.559119
K1	K1	kidney	RNA labelling group	2_AGCAGCATTGTACAGGGCTATGAAA	genome	1	235	25	1175	1	0.000851064	0.000851064	30.98709592	30.68971353
K1	K1	kidney	RNA labelling group	2_GCAGATGATGTGACAGAATATTTGCTATCAGATGAGTGGTGATGACACTAGAACCACCAAGATCGCTGATGCA	genome	1	235	25	3995	0	0	0	30.98709592	30.68971353
K1	K1	kidney	RNA labelling group	2_TGCAATGATGTCAATCTTTGACTGAAGTGACCTTGAAGTGCAATTACTGAGCTTTTTAACCCTGAGC	genome	1	235	25	5170	3	0.000580271	0.000580271	30.98709592	30.68971353
K1	K1	kidney	RNA labelling group	3_CATGTGATGAGAAACTGTTTCGGTCCCAGTTGATGGCCACTGATAACATTACATTTTTCTGATG	genome	1	230	25	5060	4	0.000790514	0.000790514	30.32779601	30.0367409
K1	K1	kidney	RNA labelling group	5_CACGTCGGGGTCACCA	genome	1	229	25	458	1	0.002183406	0.002183406	30.19593602	29.90614637
K1	K1	kidney	RNA labelling group	7_AGTCCATGATGAGCAACACTCACCATCTTTCGTTTGAGTCTCACGACTGTGAGATCAACCCATGCACCGCTCTGAGAC	genome	1	234	25	4446	9	0.002024291	0.002024291	30.85523594	30.559119
K1	K1	kidney	RNA labelling group	MT_ACTAATCCTAGCCCTAGCCCTACAAAA	genome	1	228	25	1140	1	0.000877193	0.000877193	30.06407604	29.77555185
K1	K1	kidney	RNA labelling group	MT_ATTTCATGACCAATGAACACTCTGACCA	genome	1	233	25	1631	1	0.000613121	0.000613121	30.72337595	30.42852447
K1	K1	kidney	RNA labelling group	MT_GAATTGATCAGGACATAGGGTTA	genome	1	234	25	1404	3	0.002136752	0.002136752	30.85523594	30.559119
K1	K1	kidney	RNA labelling group	MT_GAATTGATCAGGACATAGGGTTTAAAA	genome	1	228	25	1596	21	0.013157895	0.013157895	30.06407604	29.77555185
K1	K1	kidney	RNA labelling group	MT_GACAGCTAAGACCCAAACTGGGAAA	genome	1	227	25	454	0	0	0	29.93221606	29.64495732
K1	K1	kidney	RNA labelling group	MT_GCCTACACCCAGAAGATTTCATGACCAATGAACACTCTGACCA	genome	1	230	25	1840	1	0.000543478	0.000543478	30.32779601	30.0367409
K1	K1	kidney	RNA labelling group	MT_TTCATGACCAATGAACACTCTGACCA	genome	1	228	25	1368	2	0.001461988	0.001461988	30.06407604	29.77555185
K1	K1	kidney	RNA labelling group	MU069435.1_TTGAAAGTCAGCCCTCGACACAAGGGTTTGT	genome	1	233	25	1864	1	0.000536481	0.000536481	30.72337595	30.42852447
K1	K1	kidney	RNA labelling group	Mus musculus (house mouse) mitochondrially encoded tRNA glycine	tRNA	1	234	25	2574	1	0.0003885	0.0003885	30.85523594	30.559119
K1	K1	kidney	RNA labelling group	Mus musculus (house mouse) mmu-miR-140-3p	miRNA	1	235	25	470	1	0.00212766	0.00212766	30.98709592	30.68971353
K1	K1	kidney	RNA labelling group	Mus musculus (house mouse) mmu-miR-148a-3p	miRNA	1	230	25	1610	1	0.000621118	0.000621118	30.32779601	30.0367409
K1	K1	kidney	RNA labelling group	Mus musculus RIKEN cDNA 4930429B21 gene (4930429B21Rik)	lncRNA	1	231	25	0	0	NA	NA	30.45965599	30.16733542
K1	K1	kidney	RNA labelling group	Mus musculus tRNA-Asp (GTC) (tRNA-Asp-GTC-3-1, tRNA-Asp-GTC-4-1, tRNA-Asp-GTC-5-1)	tRNA	1	230	25	2760	3	0.001086957	0.001086957	30.32779601	30.0367409
K1	K1	kidney	RNA labelling group	NA_AAGCAGGCACCGTGATTTATCT	unmapped	1	233	25	1398	1	0.000715308	0.000715308	30.72337595	30.42852447
K1	K1	kidney	RNA labelling group	NA_AATAACGCCGGAACATTAGTG	unmapped	1	232	25	928	0	0	0	30.59151597	30.29792995
K1	K1	kidney	RNA labelling group	NA_AATGGTTCGTTTGTAAAAAAAAAAAAAAAAAAAAA	unmapped	1	226	25	1582	5	0.003160556	0.003160556	29.80035607	29.51436279
K1	K1	kidney	RNA labelling group	NA_ACTCTTAGCGGTGGATCACTCGGCTCGTGCGTCGATGAAGAACGCAGCTAGCTGCGAGAATTAATGTGAATTGCAGGACACA	unmapped	1	233	25	4194	10	0.002384359	0.002384359	30.72337595	30.42852447
K1	K1	kidney	RNA labelling group	NA_ACTGGACTTGGAGTCGGAAGGCA	unmapped	1	235	25	940	0	0	0	30.98709592	30.68971353
K1	K1	kidney	RNA labelling group	NA_CATTGATCATCGACACTTCGAACGCACTTGCGGCCCCGGG	unmapped	1	228	25	1824	0	0	0	30.06407604	29.77555185
K1	K1	kidney	RNA labelling group	NA_CGACTCTTAGCGGTGGATCACTCGGCTCGTGCGTCGATGAAGAACGCAGCTAGCTGCGAGAATTAATGTGAATTGCAGGAC	unmapped	1	227	25	4086	2	0.000489476	0.000489476	29.93221606	29.64495732
K1	K1	kidney	RNA labelling group	NA_GAATTGATCAGGACATAGGGTAAAA	unmapped	1	227	25	1135	21	0.018502203	0.018502203	29.93221606	29.64495732
K1	K1	kidney	RNA labelling group	NA_GACTCTTAGCGGTGGATCACTCGGCTCGTGCGTCGATGAAGAA	unmapped	1	234	25	2340	4	0.001709402	0.001709402	30.85523594	30.559119
K1	K1	kidney	RNA labelling group	NA_TACCCGTCGCCGCGCTCTCCCTCTCCCCCCGTCCGCCTCCCGGGCGGGCGTT	unmapped	1	226	25	2260	3	0.001327434	0.001327434	29.80035607	29.51436279
K1	K1	kidney	RNA labelling group	NA_TATTAATGGTTCGTTTGTAAAAAAAAAAAAA	unmapped	1	235	25	2350	0	0	0	30.98709592	30.68971353
K1	K1	kidney	RNA labelling group	NA_TGAGGTAGTAGGTTGTATGGTAAA	unmapped	1	229	25	1832	1	0.000545852	0.000545852	30.19593602	29.90614637
K1	K1	kidney	RNA labelling group	NA_TGAGGTAGTAGGTTGTGTGGTTTAAAT	unmapped	1	227	25	2497	0	0	0	29.93221606	29.64495732
K1	K1	kidney	RNA labelling group	NA_TTCAAGTAATCCAGGATAGGCTAAT	unmapped	1	227	25	1589	4	0.002517306	0.002517306	29.93221606	29.64495732
K1	K1	kidney	RNA labelling group	X_TATGTGTTCCTGGCTGGCTTGGT	genome	1	226	25	2260	0	0	0	29.80035607	29.51436279
K1	K1	kidney	RNA labelling group	1_GTAAACATCCTCGACTGGAAGT	genome	1	223	24	1115	0	0	0	29.40477613	29.12257922
K1	K1	kidney	RNA labelling group	1_TGTAAACATCCTCGACTGGAGGC	genome	1	221	24	1105	0	0	0	29.14105616	28.86139017
K1	K1	kidney	RNA labelling group	10_TGAGGTAGTAGTTTGTGCTGTTG	genome	1	222	24	2220	0	0	0	29.27291614	28.99198469
K1	K1	kidney	RNA labelling group	11_ATTTCGGTTGGGAAAAAAAAAAAAAAAAA	genome	1	221	24	1105	0	0	0	29.14105616	28.86139017
K1	K1	kidney	RNA labelling group	12_TGCAAGCAACACTCTGTGGCAGATGAACAAAACCGTCTGACACAATTTGAGCTTGCTATAGCAAGAAAGTCTAACCTATTCCGGTGTTCTCTT	genome	1	222	24	5550	0	0	0	29.27291614	28.99198469
K1	K1	kidney	RNA labelling group	13_AAGAGGTAGTAGGTTGCATAGTT	genome	1	223	24	1561	3	0.001921845	0.001921845	29.40477613	29.12257922
K1	K1	kidney	RNA labelling group	14_GGGGGTGGAAAAAAAAAAAAAAAA	genome	1	219	24	219	0	0	0	28.8773362	28.60020112
K1	K1	kidney	RNA labelling group	15_CTAGACTGAGGCTCCTTGAGGA	genome	1	218	24	1090	0	0	0	28.74547621	28.46960659
K1	K1	kidney	RNA labelling group	15_TCCGAGCCTGGGTCTCCCTCTTA	genome	1	220	24	1540	1	0.000649351	0.000649351	29.00919618	28.73079564
K1	K1	kidney	RNA labelling group	17_CTCTTAGATCGATGTGGTGCTCCGGAGTTCTCTTCGGGCCAGGGCCTAAGCCGCGCCAGGC	genome	1	217	24	3038	4	0.001316656	0.001316656	28.61361623	28.33901206
K1	K1	kidney	RNA labelling group	18_TGCAGTGATGACTATCTTAGGACACCTTTGGATTTACCGTGAAAAGAAGTAACCTCTGAGCAGC	genome	1	222	24	3774	1	0.000264971	0.000264971	29.27291614	28.99198469
K1	K1	kidney	RNA labelling group	19_GTTCGGCTGATGATTGCTGTTGAGACTTGGAAATCTGATT	genome	1	221	24	3315	2	0.000603318	0.000603318	29.14105616	28.86139017
K1	K1	kidney	RNA labelling group	2_AACATTCATTGCTGTCGGTGGGTTT	genome	1	222	24	2220	4	0.001801802	0.001801802	29.27291614	28.99198469
K1	K1	kidney	RNA labelling group	2_TTGCAATGATGTCAATCTTTGACTGAAGTGACCTTGAAGTGCAATTACTGAGCTTTTTAACCCTGAGCAAT	genome	1	218	24	5232	15	0.002866972	0.002866972	28.74547621	28.46960659
K1	K1	kidney	RNA labelling group	3_TGAGTGATGACAAGATGTTTCGGTCCCAAATGAAGCCTACTGATTACCGTAACATTTATTGCTGACA	genome	1	219	24	4380	3	0.000684932	0.000684932	28.8773362	28.60020112
K1	K1	kidney	RNA labelling group	4_GGTCCATGATGAAACCCATTATCAGTGGACATCTATGGATGAGAAATGCGGATATGGGACTGAGAC	genome	1	217	24	3255	1	0.00030722	0.00030722	28.61361623	28.33901206
K1	K1	kidney	RNA labelling group	4_GTCGATGATGAGAGCTTTGTTCTGAGCCAG	genome	1	217	24	1953	0	0	0	28.61361623	28.33901206
K1	K1	kidney	RNA labelling group	6_CCAGCCTGGGCTACACATTTTTT	genome	1	220	24	1760	4	0.002272727	0.002272727	29.00919618	28.73079564
K1	K1	kidney	RNA labelling group	7_TGCCCGATGATTATAAAAAGACGCCAAAGAGGACTT	genome	1	217	24	1519	1	0.000658328	0.000658328	28.61361623	28.33901206
K1	K1	kidney	RNA labelling group	9_AACGGAATCCCAAAAGCAGCTT	genome	1	221	24	663	5	0.007541478	0.007541478	29.14105616	28.86139017
K1	K1	kidney	RNA labelling group	9_ATTGAAAGTCAGCCCTCGACACAAGGGTTTGT	genome	1	221	24	1768	1	0.000565611	0.000565611	29.14105616	28.86139017
K1	K1	kidney	RNA labelling group	9_CTCGCTGCGATCTATTGAAAGTCGGCCCTCGACACAAGGGTTTGT	genome	1	225	24	2700	3	0.001111111	0.001111111	29.66849609	29.38376827
K1	K1	kidney	RNA labelling group	9_TCTATTGAAAGTCAGCCCTCGACACAAGGGTTTGT	genome	1	217	24	2170	0	0	0	28.61361623	28.33901206
K1	K1	kidney	RNA labelling group	MT_ACTAATCCTAGCCCTAGCCCTAAA	genome	1	223	24	1115	0	0	0	29.40477613	29.12257922
K1	K1	kidney	RNA labelling group	MT_ATAAGTCGTAACAAGGTAAGCATACTGGAAAGTGTGCTTGGAATAATA	genome	1	224	24	2688	8	0.00297619	0.00297619	29.53663611	29.25317374
K1	K1	kidney	RNA labelling group	MT_TGGCCTACACCCAGAAGATTTCATGACCAATGAACACTCTGACCA	genome	1	222	24	1998	2	0.001001001	0.001001001	29.27291614	28.99198469
K1	K1	kidney	RNA labelling group	MT_TGTAAACCTGAAATGAAGATCTTCTCTTCTCAAGACACCA	genome	1	222	24	2442	2	0.000819001	0.000819001	29.27291614	28.99198469
K1	K1	kidney	RNA labelling group	NA_ATAGTTGCCTGACTCCCCGTCG	unmapped	1	222	24	1332	0	0	0	29.27291614	28.99198469
K1	K1	kidney	RNA labelling group	NA_CACGGGGTCGGCGGCGATGTCGG	unmapped	1	224	24	672	0	0	0	29.53663611	29.25317374
K1	K1	kidney	RNA labelling group	NA_CGCGGGAGACCGGGGTTCATTTCCCCGACGGGGAGCCA	unmapped	1	218	24	1090	0	0	0	28.74547621	28.46960659
K1	K1	kidney	RNA labelling group	NA_GAATTGATCAGGACATAGGGTAAAAAA	unmapped	1	224	24	1120	0	0	0	29.53663611	29.25317374
K1	K1	kidney	RNA labelling group	NA_GACCAATGAACACTCTGACCA	unmapped	1	225	24	675	0	0	0	29.66849609	29.38376827
K1	K1	kidney	RNA labelling group	NA_GATGCCGCCGGAAGCGAGAAG	unmapped	1	219	24	219	0	0	0	28.8773362	28.60020112
K1	K1	kidney	RNA labelling group	NA_GTCCTGCCGCGGTCGCCA	unmapped	1	217	24	651	0	0	0	28.61361623	28.33901206
K1	K1	kidney	RNA labelling group	NA_TACGGTCGGTCGTTGATTGATA	unmapped	1	223	24	1784	0	0	0	29.40477613	29.12257922
K1	K1	kidney	RNA labelling group	NA_TATTAATGGTTCGTTTGTAAAAAAAAAAA	unmapped	1	217	24	2170	1	0.000460829	0.000460829	28.61361623	28.33901206
K1	K1	kidney	RNA labelling group	NA_TATTAATGGTTCGTTTGTAAAAAAAAAAAAAAAAA	unmapped	1	217	24	2170	1	0.000460829	0.000460829	28.61361623	28.33901206
K1	K1	kidney	RNA labelling group	NA_TCCTGTACGGAGCTGCCCCGAGT	unmapped	1	224	24	1120	2	0.001785714	0.001785714	29.53663611	29.25317374
K1	K1	kidney	RNA labelling group	NA_TTAAGGATCCGGCTGCTAACA	unmapped	1	221	24	1105	1	0.000904977	0.000904977	29.14105616	28.86139017
K1	K1	kidney	RNA labelling group	NA_TTCCCGGGCGGCGCACCA	unmapped	1	217	24	434	0	0	0	28.61361623	28.33901206
K1	K1	kidney	RNA labelling group	X_GCTACATCTGGCTACTGGGTCTCT	genome	1	220	24	1760	0	0	0	29.00919618	28.73079564
K1	K1	kidney	RNA labelling group	>ENSMUST00000006178.5|ENSMUSG00000006021.6|OTTMUSG00000017419.1|OTTMUST00000042218.1|Kptn-201|Kptn|1630|UTR5:1-64|CDS:65-1357|UTR3:1358-1630|	pctranscripts	1	212	23	636	1	0.001572327	0.001572327	27.95431632	27.68603944
K1	K1	kidney	RNA labelling group	1_CACAATGATGACATCATATTTGCTACTCTTGACAGCTGGGGTGACGATAGCTTTAAACCACCATGATTATAACTGAGG	genome	1	211	23	4642	2	0.000430849	0.000430849	27.82245634	27.55544491
K1	K1	kidney	RNA labelling group	10_GTACATGATGAAAACAGTCTCCCTCTTCTGAATCTCGCTGAGGAAACTGCACGTCACCCTCCTGAA	genome	1	209	23	3344	1	0.000299043	0.000299043	27.55873637	27.29425586
K1	K1	kidney	RNA labelling group	11_AAATTTCGGTTGGGAAAAAAAAAAAAAAAA	genome	1	215	23	1075	0	0	0	28.34989627	28.07782301
K1	K1	kidney	RNA labelling group	11_CACGAGGACGAGACGTAGCG	genome	1	214	23	214	0	0	0	28.21803628	27.94722849
K1	K1	kidney	RNA labelling group	11_GCTGAGGATGATTTAAGTTATCCCTGTCTGAAATGACACTTTCTGAAGAGTCATGGTTTACTGAGG	genome	1	212	23	4664	0	0	0	27.95431632	27.68603944
K1	K1	kidney	RNA labelling group	12_AATTTGTGGTAGTGGGGGACTGCGTTCGCGCTCTCCCCTG	genome	1	209	23	2508	1	0.000398724	0.000398724	27.55873637	27.29425586
K1	K1	kidney	RNA labelling group	13_TCACATTGCCAGGGATTACCACTT	genome	1	212	23	1484	1	0.000673854	0.000673854	27.95431632	27.68603944
K1	K1	kidney	RNA labelling group	14_GAGGTATGAGGAAAATATCGGACAGTCTGATTACCACTGAAGACTGATAAGATCCAACTCTGACC	genome	1	214	23	2996	0	0	0	28.21803628	27.94722849
K1	K1	kidney	RNA labelling group	17_ATCGATGTGGTGCTCCGGAGTTCTCTTCGGGCCAGGGCCTAAGCCGCGCCAGG	genome	1	212	23	2332	2	0.000857633	0.000857633	27.95431632	27.68603944
K1	K1	kidney	RNA labelling group	19_AGGGAGGGAACGCAGTCTGAGTGGA	genome	1	210	23	630	0	0	0	27.69059635	27.42485038
K1	K1	kidney	RNA labelling group	19_GACCTATGAATTGACAGCCAG	genome	1	212	23	848	2	0.002358491	0.002358491	27.95431632	27.68603944
K1	K1	kidney	RNA labelling group	19_TAACGTGTGAGTGTGTGTTTT	genome	1	214	23	2140	0	0	0	28.21803628	27.94722849
K1	K1	kidney	RNA labelling group	19_TATGGCTGAGTTGCAATGATGTCATCTTACTACTGAAA	genome	1	210	23	2730	2	0.000732601	0.000732601	27.69059635	27.42485038
K1	K1	kidney	RNA labelling group	5_CAAAGTGCTGTTCGTGCAGGTAGA	genome	1	211	23	1266	1	0.000789889	0.000789889	27.82245634	27.55544491
K1	K1	kidney	RNA labelling group	7_AAGGTAGATAGAACAGGTCTTGA	genome	1	210	23	1050	4	0.003809524	0.003809524	27.69059635	27.42485038
K1	K1	kidney	RNA labelling group	7_TGGAAGACTAGTGATTTTGTTGTTA	genome	1	215	23	2365	0	0	0	28.34989627	28.07782301
K1	K1	kidney	RNA labelling group	8_TTCTGGGTCGGGGTTTCGTACGTAGCAGAGCAGCTC	genome	1	211	23	2110	0	0	0	27.82245634	27.55544491
K1	K1	kidney	RNA labelling group	9_ATCGCTGCGATCTATTGAAAGTCAGCCCTCGACACAAGGGTTTGT	genome	1	208	23	2496	1	0.000400641	0.000400641	27.42687639	27.16366133
K1	K1	kidney	RNA labelling group	9_GTCTATGATGATCCTATCCCGAACCTGAAT	genome	1	212	23	1908	6	0.003144654	0.003144654	27.95431632	27.68603944
K1	K1	kidney	RNA labelling group	9_TGAGGTAGTAGTTTGTACAGTTTA	genome	1	212	23	2120	0	0	0	27.95431632	27.68603944
K1	K1	kidney	RNA labelling group	9_TTCAAGTAATCCAGGATAGGCTAG	genome	1	213	23	1278	1	0.000782473	0.000782473	28.0861763	27.81663396
K1	K1	kidney	RNA labelling group	MT_ACTAATCCTAGCCCTAGCCCTACACAAATATAATT	genome	1	213	23	1917	0	0	0	28.0861763	27.81663396
K1	K1	kidney	RNA labelling group	MT_TAAGTTTGAAATTTCGGTTGGGAA	genome	1	216	23	1944	1	0.000514403	0.000514403	28.48175625	28.20841754
K1	K1	kidney	RNA labelling group	MU069435.1_AGGAGCCTCGGTTGGCCCCGGATAGCCGGGTCCCCGTC	genome	1	209	23	1254	1	0.000797448	0.000797448	27.55873637	27.29425586
K1	K1	kidney	RNA labelling group	MU069435.1_CTCGCTGCGATCTATTGACAGTCAGCCCTCGACACAAGGGTTTGT	genome	1	215	23	2580	2	0.000775194	0.000775194	28.34989627	28.07782301
K1	K1	kidney	RNA labelling group	NA_AAAAAACCGCTGGGTGATCTGG	unmapped	1	208	23	832	0	0	0	27.42687639	27.16366133
K1	K1	kidney	RNA labelling group	NA_CCTGTGGTCTAGTGGTTAGGATTCGGCG	unmapped	1	211	23	1899	4	0.002106372	0.002106372	27.82245634	27.55544491
K1	K1	kidney	RNA labelling group	NA_CGACTCTTAGCGGTGGATCACTCGGCTCGTGCGTCGATGAAGAACGCAGCTAGCTGCGAGAATTAATGTGAATTGCAGGA	unmapped	1	212	23	3816	9	0.002358491	0.002358491	27.95431632	27.68603944
K1	K1	kidney	RNA labelling group	NA_CGACTCTTAGCGGTGGATCACTCGGCTCGTGCGTCGATGAAGAACGCAGCTAGCTGCGAGAATTAATGTGAATTGCAGGACAC	unmapped	1	215	23	3870	3	0.000775194	0.000775194	28.34989627	28.07782301
K1	K1	kidney	RNA labelling group	NA_CGCGGGAGACCGGGGTTCGTTTCCCCGACGGGGAGCCA	unmapped	1	211	23	1055	0	0	0	27.82245634	27.55544491
K1	K1	kidney	RNA labelling group	NA_GAATTGATCAGGACATAGGGTAAA	unmapped	1	214	23	1070	0	0	0	28.21803628	27.94722849
K1	K1	kidney	RNA labelling group	NA_GACTCTTAGCGGTGGATCACTCGGCTCGT	unmapped	1	215	23	1720	4	0.002325581	0.002325581	28.34989627	28.07782301
K1	K1	kidney	RNA labelling group	NA_GACTCTTAGCGGTGGATCACTCGGCTCGTGCGTCGATGAAG	unmapped	1	210	23	2100	0	0	0	27.69059635	27.42485038
K1	K1	kidney	RNA labelling group	NA_GACTCTTAGCGGTGGATCACTCGGCTCGTGCGTCGATGAAGAACGCAGCTAGCTGCGAGAATTAATGTGAATTGCAGGA	unmapped	1	211	23	3798	3	0.000789889	0.000789889	27.82245634	27.55544491
K1	K1	kidney	RNA labelling group	NA_GTTCAATCCCCGGCACCTCCACCA	unmapped	1	214	23	856	1	0.001168224	0.001168224	28.21803628	27.94722849
K1	K1	kidney	RNA labelling group	NA_TAATGGTGCAGGGCGCTGACT	unmapped	1	213	23	1065	0	0	0	28.0861763	27.81663396
K1	K1	kidney	RNA labelling group	NA_TGAGGTAGGAGGTTGTATAGTTTTT	unmapped	1	212	23	2332	2	0.000857633	0.000857633	27.95431632	27.68603944
K1	K1	kidney	RNA labelling group	NA_TGAGGTAGTAGGTTGTGTGGTTATTT	unmapped	1	214	23	2568	0	0	0	28.21803628	27.94722849
K1	K1	kidney	RNA labelling group	NA_TGTAAACATCCCCGACTGGAAGCTAAT	unmapped	1	209	23	1254	1	0.000797448	0.000797448	27.55873637	27.29425586
K1	K1	kidney	RNA labelling group	1_CCCATGATGGTATGAGAGTAGTGGACAGAAGGGATTTCTGAAAAACACTTTTCTGAGG	genome	1	203	22	3045	2	0.000656814	0.000656814	26.76757647	26.5106887
K1	K1	kidney	RNA labelling group	1_TGTAAACATCCTACACTCTCAGCTAT	genome	1	203	22	1624	2	0.001231527	0.001231527	26.76757647	26.5106887
K1	K1	kidney	RNA labelling group	1_TTTCAGTCGGATGTTTGCAGTT	genome	1	205	22	2050	0	0	0	27.03129644	26.77187776
K1	K1	kidney	RNA labelling group	10_GCGGGAGACCGGGGTTCAATTCCCCGACGGGGAGCCA	genome	1	200	22	800	0	0	0	26.37199653	26.11890513
K1	K1	kidney	RNA labelling group	12_GTGAAATGTTTAGGACCACTAGA	genome	1	201	22	1206	0	0	0	26.50385651	26.24949965
K1	K1	kidney	RNA labelling group	12_TGAAATGTTTAGGACCACTAGA	genome	1	203	22	1218	1	0.000821018	0.000821018	26.76757647	26.5106887
K1	K1	kidney	RNA labelling group	14_AGGGGGTGGAAAAAAAAAAAA	genome	1	207	22	207	0	0	0	27.2950164	27.03306681
K1	K1	kidney	RNA labelling group	14_CCAGGCGGCCCGGGTTCGACTCCCGGTATGGGAACCA	genome	1	203	22	1015	1	0.000985222	0.000985222	26.76757647	26.5106887
K1	K1	kidney	RNA labelling group	14_CTAATCCTAGCCCTAGCCCTAC	genome	1	205	22	1025	1	0.00097561	0.00097561	27.03129644	26.77187776
K1	K1	kidney	RNA labelling group	18_TGAGATGAAGCACTGTAGCTCG	genome	1	207	22	1035	1	0.000966184	0.000966184	27.2950164	27.03306681
K1	K1	kidney	RNA labelling group	19_AGCAGCATTGTACAGGGCTATCAA	genome	1	203	22	1015	0	0	0	26.76757647	26.5106887
K1	K1	kidney	RNA labelling group	2_CCCTGTAGAACCGAATTTGTGA	genome	1	202	22	1212	0	0	0	26.63571649	26.38009418
K1	K1	kidney	RNA labelling group	4_AATTTCGGTTGGGAAAAAAAAAAAAAAAAAAAAAAAAAA	genome	1	202	22	1010	0	0	0	26.63571649	26.38009418
K1	K1	kidney	RNA labelling group	4_CATCTTACTGGGCAGCATTGGAA	genome	1	205	22	1230	1	0.000813008	0.000813008	27.03129644	26.77187776
K1	K1	kidney	RNA labelling group	4_TAACACTGTCTGGTAACGATGTA	genome	1	202	22	1414	1	0.000707214	0.000707214	26.63571649	26.38009418
K1	K1	kidney	RNA labelling group	5_TGCATGTGATGTAATCATTGTTTCAAGACGGGACTGAAG	genome	1	200	22	2400	1	0.000416667	0.000416667	26.37199653	26.11890513
K1	K1	kidney	RNA labelling group	7_TCTACAGTGCACGTGTCTCCAGA	genome	1	203	22	1218	1	0.000821018	0.000821018	26.76757647	26.5106887
K1	K1	kidney	RNA labelling group	9_AACGGAATCCCAAAAGCAGC	genome	1	205	22	205	0	0	0	27.03129644	26.77187776
K1	K1	kidney	RNA labelling group	9_CAACGGAATCCCAAAAGCAGCA	genome	1	204	22	204	0	0	0	26.89943646	26.64128323
K1	K1	kidney	RNA labelling group	9_CAACGGAATCCCAAAAGCAGCTAA	genome	1	204	22	408	0	0	0	26.89943646	26.64128323
K1	K1	kidney	RNA labelling group	MT_ACTAATCCTAGCCCTAGCCCTACACAAATATAATTATA	genome	1	207	22	2070	0	0	0	27.2950164	27.03306681
K1	K1	kidney	RNA labelling group	MT_GAATTGATCAGGACATAGGGTTTGATAA	genome	1	206	22	1648	2	0.001213592	0.001213592	27.16315642	26.90247228
K1	K1	kidney	RNA labelling group	MT_TATAAGTTTGAAATTTCGGTTGGGAA	genome	1	201	22	2010	0	0	0	26.50385651	26.24949965
K1	K1	kidney	RNA labelling group	Mus musculus (house mouse) mmu-miR-101c	miRNA	1	202	22	1010	0	0	0	26.63571649	26.38009418
K1	K1	kidney	RNA labelling group	Mus musculus (house mouse) mmu-miR-421-3p	miRNA	1	205	22	1025	0	0	0	27.03129644	26.77187776
K1	K1	kidney	RNA labelling group	Mus musculus predicted gene 11696, transcript variant 1 (Gm11696)	lncRNA	1	201	22	201	0	0	0	26.50385651	26.24949965
K1	K1	kidney	RNA labelling group	NA_AAATTTCGGTTGGGAAAAAAAAAAAA	unmapped	1	204	22	1020	1	0.000980392	0.000980392	26.89943646	26.64128323
K1	K1	kidney	RNA labelling group	NA_ACCCTGTAGATCCGAATTTGTAA	unmapped	1	206	22	1442	0	0	0	27.16315642	26.90247228
K1	K1	kidney	RNA labelling group	NA_ACTCTTAGCGGTGGATCACTCGGCTCGTG	unmapped	1	206	22	1648	2	0.001213592	0.001213592	27.16315642	26.90247228
K1	K1	kidney	RNA labelling group	NA_AGCCGAGCGCACGGGGTCGGCGGCGATGTCGGC	unmapped	1	202	22	606	0	0	0	26.63571649	26.38009418
K1	K1	kidney	RNA labelling group	NA_AGTGCCGCCGCTGAAATATACC	unmapped	1	201	22	804	0	0	0	26.50385651	26.24949965
K1	K1	kidney	RNA labelling group	NA_CGCACGGGGTCGGCGGCGATGTCGG	unmapped	1	202	22	606	0	0	0	26.63571649	26.38009418
K1	K1	kidney	RNA labelling group	NA_GAAATTTCGGTTGGGAAAAA	unmapped	1	202	22	1010	2	0.001980198	0.001980198	26.63571649	26.38009418
K1	K1	kidney	RNA labelling group	NA_GAAATTTCGGTTGGGAAAAAAAAAAAAAAAAAAA	unmapped	1	207	22	1035	0	0	0	27.2950164	27.03306681
K1	K1	kidney	RNA labelling group	NA_GACAGCTAAGACCCAAACTGGGACCAA	unmapped	1	206	22	412	0	0	0	27.16315642	26.90247228
K1	K1	kidney	RNA labelling group	NA_GACTCTTAGCGGTGGATCACTCGGCTCG	unmapped	1	204	22	1428	0	0	0	26.89943646	26.64128323
K1	K1	kidney	RNA labelling group	NA_TATTAATGGTTCGTTTGTAAAAAAAAAA	unmapped	1	205	22	2050	3	0.001463415	0.001463415	27.03129644	26.77187776
K1	K1	kidney	RNA labelling group	NA_TATTAATGGTTCGTTTGTAAAAAAAAAAAAAAAAAA	unmapped	1	204	22	2040	0	0	0	26.89943646	26.64128323
K1	K1	kidney	RNA labelling group	NA_TCGAGATCCCGGTGCCTAATGA	unmapped	1	202	22	1010	0	0	0	26.63571649	26.38009418
K1	K1	kidney	RNA labelling group	NA_TCGTACCGTGAGTAATAATGAA	unmapped	1	202	22	1212	2	0.001650165	0.001650165	26.63571649	26.38009418
K1	K1	kidney	RNA labelling group	NA_TGCGGTTGCTGGCGCCTATATC	unmapped	1	203	22	1421	0	0	0	26.76757647	26.5106887
K1	K1	kidney	RNA labelling group	NA_TTCAAGTAATCCAGGATAGGCAAT	unmapped	1	207	22	1242	0	0	0	27.2950164	27.03306681
K1	K1	kidney	RNA labelling group	NA_TTGAAATTTCGGTTGGGACA	unmapped	1	200	22	1400	0	0	0	26.37199653	26.11890513
K1	K1	kidney	RNA labelling group	X_AGCTACATTGTCTGCTGGGTTTAT	genome	1	201	22	2010	0	0	0	26.50385651	26.24949965
K1	K1	kidney	RNA labelling group	X_ATGAGGTAGTAGATTGTATAGTT	genome	1	200	22	1800	0	0	0	26.37199653	26.11890513
K2	K2	kidney	RNA labelling group	Mus musculus (house mouse) mmu-let-7c-5p	miRNA	46	1493267	115215	13294512	13207	0.000993417	2.12895749177723e-05	137282.9492	131027.7897
K2	K2	kidney	RNA labelling group	Mus musculus long noncoding RNA near Ppara (Lncppara)	lncRNA	95	837444	64614	8161012	12513	0.001533266	1.57950907609832e-05	76990.10434	73482.12767
K2	K2	kidney	RNA labelling group	Mus musculus (house mouse) mmu-let-7a-5p	miRNA	20	732476	56515	6372621	4813	0.000755262	3.76930113621145e-05	67339.91009	64271.63482
K2	K2	kidney	RNA labelling group	Mus musculus (house mouse) mmu-let-7f-5p	miRNA	18	562627	43410	4918015	2798	0.000568929	3.14212420545746e-05	51724.90511	49368.11183
K2	K2	kidney	RNA labelling group	MU069435.1_TCGCTGCGATCTATTGAAAGTCAGCCCTCGACACAAGGGTTTGT	genome	1	373336	28805	4480032	2509	0.000560041	0.000560041	34322.50705	32758.63654
K2	K2	kidney	RNA labelling group	Mus musculus tRNA-Glu (CTC) (tRNA-Glu-CTC-1 1 to 9)	tRNA	39	254477	19635	2657871	4541	0.00170851	4.38314354699725e-05	23395.24886	22329.26787
K2	K2	kidney	RNA labelling group	Mus musculus (house mouse) mmu-miR-10a-5p	miRNA	16	253525	19561	1953702	1091	0.000558427	3.46415149565726e-05	23307.72709	22245.73395
K2	K2	kidney	RNA labelling group	Mus musculus (house mouse) mmu-let-7g-5p	miRNA	11	236657	18260	2077692	1237	0.000595372	5.41559221420793e-05	21756.97375	20765.63912
K2	K2	kidney	RNA labelling group	Mus musculus (house mouse) mmu-miR-26a-5p	miRNA	13	216790	16727	1257089	626	0.000497976	3.78516573913041e-05	19930.50845	19022.39488
K2	K2	kidney	RNA labelling group	Mus musculus (house mouse) mmu-miR-125a-5p	miRNA	24	167812	12948	1160104	917	0.000790446	3.22648828677897e-05	15427.73414	14724.78495
K2	K2	kidney	RNA labelling group	Mus musculus (house mouse) mmu-let-7d-5p	miRNA	8	149470	11533	1013676	731	0.000721138	8.95863798118431e-05	13741.46916	13115.35293
K2	K2	kidney	RNA labelling group	Mus musculus (house mouse) mmu-miR-10b-5p	miRNA	14	145742	11245	993693	409	0.000411596	2.91494512201554e-05	13398.73685	12788.23689
K2	K2	kidney	RNA labelling group	1_TGTAAACATCCTCGACTGGAAGCT	genome	1	142272	10977	853632	1838	0.002153153	0.002153153	13079.72369	12483.75923
K2	K2	kidney	RNA labelling group	Mus musculus Mir17 host gene (Mir17hg)	lncRNA	19	100860	7782	819284	900	0.00109852	5.70708034545351e-05	9272.526788	8850.033431
K2	K2	kidney	RNA labelling group	15_TGTAAACATCCCCGACTGGAAGC	genome	1	95488	7368	381952	280	0.000733076	0.000733076	8778.653956	8378.663418
K2	K2	kidney	RNA labelling group	1_TGTAAACATCCTCGACTGGAAGC	genome	1	94867	7320	474335	269	0.00056711	0.00056711	8721.56255	8324.173325
K2	K2	kidney	RNA labelling group	Mus musculus (house mouse) tRNA-Glu	tRNA	31	92249	7118	1036831	1979	0.001908701	6.08139826320004e-05	8480.877689	8094.455027
K2	K2	kidney	RNA labelling group	Mus musculus tRNA	tRNA	34	88793	6851	869968	716	0.000823019	2.42787809756192e-05	8163.151607	7791.205815
K2	K2	kidney	RNA labelling group	Mus musculus (house mouse) mmu-miR-30d-5p	miRNA	9	88636	6839	350377	227	0.000647874	6.71075877538263e-05	8148.71787	7777.429737
K2	K2	kidney	RNA labelling group	9_CTCGCTGCGATCTATTGAAAGTCAGCCCTCGACACAAGGGTTTGT	genome	1	86650	6686	1039800	658	0.000632814	0.000632814	7966.135695	7603.166734
K2	K2	kidney	RNA labelling group	>ENSMUST00000018315.10|ENSMUSG00000018171.10|OTTMUSG00000001205.2|OTTMUST00000002400.1|Vmp1-201|Vmp1|2787|UTR5:1-123|CDS:124-1344|UTR3:1345-2787|	pctranscripts	16	85845	6623	682718	595	0.000871516	5.42849816067534e-05	7892.128318	7532.531429
K2	K2	kidney	RNA labelling group	>ENSMUST00000030127.13|ENSMUSG00000028420.14|OTTMUSG00000007005.3|OTTMUST00000016196.1|Tmem38b-201|Tmem38b|2862|UTR5:1-64|CDS:65-943|UTR3:944-2862|	pctranscripts	62	84316	6506	668174	664	0.000993753	1.651446778094e-05	7751.560269	7398.368221
K2	K2	kidney	RNA labelling group	1_TGTAAACATCCTACACTCTCAGCT	genome	1	76968	5939	538776	569	0.001056098	0.001056098	7076.024607	6753.612663
K2	K2	kidney	RNA labelling group	2_TGAATCTGACAACAGGAAATAAACCTCCTTATTCACCCCA	genome	1	75947	5860	683523	490	0.000716874	0.000716874	6982.15935	6664.024281
K2	K2	kidney	RNA labelling group	MU069435.1_CGCTGCGATCTATTGAAAGTCAGCCCTCGACACAAGGGTTTGT	genome	1	72437	5589	796807	456	0.000572284	0.000572284	6659.468798	6356.0368
K2	K2	kidney	RNA labelling group	Mus musculus (house mouse) mmu-miR-103-3p	miRNA	14	70247	5420	356439	213	0.000597578	4.22997220013463e-05	6458.131958	6163.873671
K2	K2	kidney	RNA labelling group	Mus musculus (house mouse) mmu-miR-30a-5p	miRNA	10	66942	5165	330861	121	0.000365712	3.60262117454911e-05	6154.288006	5873.874063
K2	K2	kidney	RNA labelling group	Mus musculus (house mouse) mmu-let-7e-5p	miRNA	9	64418	4970	490531	289	0.000589157	6.64168268719792e-05	5922.245	5652.403863
K2	K2	kidney	RNA labelling group	Mus musculus (house mouse) mmu-miR-125b-5p	miRNA	14	58639	4524	337401	305	0.000903969	6.28543168490985e-05	5390.954772	5145.32134
K2	K2	kidney	RNA labelling group	Mus musculus tRNA-Gly (GCC) (tRNA-Gly-GCC-2-1, tRNA-Gly-GCC-3-1, tRNA-Gly-GCC-4-1)	tRNA	13	57470	4434	607818	463	0.000761741	5.9263281814178e-05	5283.48319	5042.746592
K2	K2	kidney	RNA labelling group	MU069435.1_GCTGCGATCTATTGAAAGTCAGCCCTCGACACAAGGGTTTGT	genome	1	55292	4266	608212	323	0.000531065	0.000531065	5083.249566	4851.636412
K2	K2	kidney	RNA labelling group	MT_ACTAATCCTAGCCCTAGCCCTACAC	genome	1	48519	3744	242595	115	0.000474041	0.000474041	4460.576316	4257.334643
K2	K2	kidney	RNA labelling group	13_TGAGGTAGTAGGTTGTATAGTTA	genome	1	47837	3691	430533	230	0.000534222	0.000534222	4397.876898	4197.492061
K2	K2	kidney	RNA labelling group	18_TGAGATGAAGCACTGTAGCTCT	genome	1	44350	3422	266100	476	0.001788801	0.001788801	4077.300843	3891.522731
K2	K2	kidney	RNA labelling group	4_TAATACTGCCTGGTAATGATGA	genome	1	41371	3192	289597	136	0.000469618	0.000469618	3803.42758	3630.128228
K2	K2	kidney	RNA labelling group	Mus musculus (house mouse) mmu-miR-143-3p	miRNA	10	40356	3114	197809	195	0.000985799	9.76723824627482e-05	3710.113931	3541.066321
K2	K2	kidney	RNA labelling group	4_TGTAAACATCCTTGACTGGAAGCT	genome	1	40256	3106	281792	331	0.001174625	0.001174625	3700.920468	3532.291749
K2	K2	kidney	RNA labelling group	X_TGAGGTAGTAGATTGTATAGTTT	genome	1	38687	2985	386870	723	0.001868845	0.001868845	3556.675033	3394.618713
K2	K2	kidney	RNA labelling group	13_TGAGGTAGTAGATTGTATAGTTA	genome	1	37957	2929	341613	139	0.000406893	0.000406893	3489.562753	3330.564336
K2	K2	kidney	RNA labelling group	19_CTTAATGATGAACAATGTAAATGACAAGCATATGGCTGAGTTGCAATGATGTCATCTTACTACTGAAA	genome	1	36681	2830	733620	430	0.000586135	0.000586135	3372.254165	3218.600796
K2	K2	kidney	RNA labelling group	18_TTGCTGTGATGACTATCTTAGGACACCTTTGGATTAACCGTGAAATCAAACAAGTGCTGAGCAA	genome	1	36378	2807	654804	392	0.000598652	0.000598652	3344.397973	3192.013843
K2	K2	kidney	RNA labelling group	MT_ACTAATCCTAGCCCTAGCCCTACA	genome	1	35671	2752	178355	99	0.000555073	0.000555073	3279.400189	3129.977618
K2	K2	kidney	RNA labelling group	Mus musculus tRNA-Gly (GCC) (tRNA-Gly-GCC-2-1, tRNA-Gly-GCC-3-1, tRNA-Gly-GCC-4-1, tRNA-Gly-GCC-5-1)	tRNA	16	35101	2708	381042	366	0.000960524	6.00573143022076e-05	3226.99745	3079.962557
K2	K2	kidney	RNA labelling group	1_TTCAAGTAATTCAGGATAGGTT	genome	1	29584	2283	236672	196	0.00082815	0.00082815	2719.794096	2595.869413
K2	K2	kidney	RNA labelling group	4_GGTCGATGATGAGAGCTTTGTTCTGAGC	genome	1	29058	2242	261522	210	0.000802992	0.000802992	2671.43648	2549.715164
K2	K2	kidney	RNA labelling group	9_CAACGGAATCCCAAAAGCAGCT	genome	1	28867	2227	57734	32	0.000554266	0.000554266	2653.876966	2532.955731
K2	K2	kidney	RNA labelling group	Mus musculus (house mouse) tRNA-Val	tRNA	13	28780	2221	348554	468	0.00134269	NA	2645.878653	2525.321854
K2	K2	kidney	RNA labelling group	4_TAATACTGCCTGGTAATGATGAC	genome	1	27897	2152	195279	111	0.000568417	0.000568417	2564.700375	2447.842382
K2	K2	kidney	RNA labelling group	13_TCGCTGCGATCTATTGAAAGTCAGCCCTCGACACAAGGGTTTG	genome	1	27859	2150	306449	125	0.000407898	0.000407898	2561.206859	2444.508044
K2	K2	kidney	RNA labelling group	Mus musculus (house mouse) mmu-miR-126a-3p	miRNA	9	26990	2082	158173	110	0.000695441	7.58854445405019e-05	2481.315665	2368.257013
K2	K2	kidney	RNA labelling group	Mus musculus (house mouse) mmu-miR-29a-3p	miRNA	9	25936	2001	155333	106	0.000682405	7.63376842957349e-05	2384.416565	2275.773023
K2	K2	kidney	RNA labelling group	Mus musculus (house mouse) mmu-miR-200c-3p	miRNA	11	25479	1966	164257	45	0.000273961	2.44662908032742e-05	2342.402439	2235.673228
K2	K2	kidney	RNA labelling group	9_TGAGGTAGTAGTTTGTACAGTTT	genome	1	24186	1866	241860	438	0.001810965	0.001810965	2223.530963	2122.218011
K2	K2	kidney	RNA labelling group	Mus musculus RIKEN cDNA E130102H24 gene (E130102H24Rik)	lncRNA	13	24147	1863	146265	126	0.00086145	6.59119183159437e-05	2219.945512	2118.795928
K2	K2	kidney	RNA labelling group	10_TTCAAGTAATCCAGGATAGGCTT	genome	1	23829	1839	166803	398	0.002386048	0.002386048	2190.7103	2090.892788
K2	K2	kidney	RNA labelling group	Mus musculus (house mouse) predicted gene, 23647	rRNA	15	23579	1819	265206	278	0.001048242	7.24443549626975e-05	2167.726642	2068.956358
K2	K2	kidney	RNA labelling group	13_AGAGGTAGTAGGTTGCATAGTTT	genome	1	23136	1785	185088	463	0.002501513	0.002501513	2126.999601	2030.085004
K2	K2	kidney	RNA labelling group	Mus musculus tRNA Lys CUU	tRNA	8	22975	1773	120226	83	0.000690366	8.70511425462459e-05	2112.198126	2015.957943
K2	K2	kidney	RNA labelling group	1_TGCTATGATGAAGGCTATGTTGGTAGGGACAACTGAGCTTGTTGATGAATACCAACGATTCTGATG	genome	1	22843	1762	456860	255	0.000558158	0.000558158	2100.062755	2004.375507
K2	K2	kidney	RNA labelling group	10_GTACATGATGAAAACAGTCTCCCTCTTCTGAATCTCGCTGAGGAAACTGCACGTCACCCTCCTGAAA	genome	1	22728	1754	363648	509	0.001399705	0.001399705	2089.490272	1994.284749
K2	K2	kidney	RNA labelling group	NA_TGAGGTAGTAGGTTGTGTGGTAA	unmapped	1	22209	1714	177672	179	0.001007474	0.001007474	2041.776199	1948.74472
K2	K2	kidney	RNA labelling group	19_CACCCTGATGAACTGAATACCGCCCCAGTCTGATAGCTGTGGAGAAAGGTATTTTCTGAGT	genome	1	21827	1684	349232	200	0.000572685	0.000572685	2006.65717	1915.225855
K2	K2	kidney	RNA labelling group	Mus musculus (house mouse) mmu-miR-27b-3p	miRNA	6	21350	1647	148936	457	0.003068432	0.000512434	1962.804352	1873.371146
K2	K2	kidney	RNA labelling group	NA_TGAGGTAGTAGGTTGTATGGTAA	unmapped	1	21048	1624	168384	157	0.000932393	0.000932393	1935.040094	1846.871938
K2	K2	kidney	RNA labelling group	8_TGGAATGATGACATTCTCCGGAATCGCTGTACTGACTTGATGAAAGTACTTTTGAACCCTTTTCCATCTGATG	genome	1	19922	1537	498050	360	0.000722819	0.000722819	1831.5217	1748.070256
K2	K2	kidney	RNA labelling group	9_TGAGGTAGTAGTTTGTACAGTTA	genome	1	19668	1518	177012	120	0.00067792	0.00067792	1808.170304	1725.782843
K2	K2	kidney	RNA labelling group	Mus musculus (house mouse) mmu-miR-423-5p	miRNA	8	19545	1508	79302	23	0.000290031	3.68807026519997e-05	1796.862345	1714.990119
K2	K2	kidney	RNA labelling group	Mus musculus (house mouse) mmu-let-7i-5p	miRNA	6	19201	1481	186875	162	0.00086689	0.000143583	1765.236832	1684.805591
K2	K2	kidney	RNA labelling group	Mus musculus tRNA-Gly (GCC) (tRNA-Gly-GCC-1 1 to 9, tRNA-Gly-GCC-2 1 to 8)	tRNA	9	18870	1456	210872	143	0.000678136	7.57888012789974e-05	1734.806469	1655.761757
K2	K2	kidney	RNA labelling group	11_ACCCTGTAGATCCGAATTTGTGT	genome	1	18670	1441	149360	103	0.000689609	0.000689609	1716.419543	1638.212613
K2	K2	kidney	RNA labelling group	13_ATCACATTGCCAGGGATTACCACT	genome	1	18521	1429	111126	250	0.002249699	0.002249699	1702.721283	1625.138501
K2	K2	kidney	RNA labelling group	8_ATCACATTGCCAGGGATTTCCA	genome	1	17844	1377	107064	76	0.000709856	0.000709856	1640.481539	1565.734648
K2	K2	kidney	RNA labelling group	Mus musculus (house mouse) mmu-miR-30c-5p	miRNA	5	17852	1377	106423	104	0.000977232	0.000195683	1641.217016	1566.436613
K2	K2	kidney	RNA labelling group	1_AGCCCATGATGGTATGAGAGTAGTGGACAGAAGGGATTTCTGAAAAACACTTTTCTGAGG	genome	1	17637	1361	264555	225	0.000850485	0.000850485	1621.45107	1547.571283
K2	K2	kidney	RNA labelling group	11_TACCCTGTAGATCCGAATTTGTGT	genome	1	17245	1331	155205	147	0.000947134	0.000947134	1585.412695	1513.174961
K2	K2	kidney	RNA labelling group	NA_TCCTCCCGGGGCTACGCCTGTCTGAGCGTCGCT	unmapped	1	17248	1331	137984	115	0.00083343	0.00083343	1585.688499	1513.438198
K2	K2	kidney	RNA labelling group	Mus musculus (house mouse) mmu-let-7d-3p	miRNA	5	16531	1275	130032	584	0.004491202	0.000885566	1519.77137	1450.524516
K2	K2	kidney	RNA labelling group	16_TGAAATGATGGCAAATCATCTTTCGGGACTGACCTGAAATGAAGAGAATACTCTTGCTGATC	genome	1	16141	1245	274397	164	0.000597674	0.000597674	1483.916864	1416.303684
K2	K2	kidney	RNA labelling group	13_TGAGGTAGGAGGTTGTATAGTTT	genome	1	15768	1217	141912	173	0.001219065	0.001219065	1449.625247	1383.574531
K2	K2	kidney	RNA labelling group	16_GTGAAATGATGGCAAATCATCTTTCGGGACTGACCTGAAATGAAGAGAATACTCTTGCTGATC	genome	1	15738	1214	267546	210	0.000784912	0.000784912	1446.867208	1380.942159
K2	K2	kidney	RNA labelling group	18_ACTGGACTTGGAGTCAGAAGGC	genome	1	15597	1203	62388	39	0.00062512	0.00062512	1433.904425	1368.570012
K2	K2	kidney	RNA labelling group	11_ACCCTGTAGATCCGAATTTGTGA	genome	1	14904	1150	104328	47	0.000450502	0.000450502	1370.193726	1307.762227
K2	K2	kidney	RNA labelling group	Mus musculus (house mouse) predicted gene, 25018	rRNA	18	14745	1138	183107	122	0.000666277	3.9143149544482e-05	1355.57612	1293.810658
K2	K2	kidney	RNA labelling group	4_TGTAAACATCCTTGACTGGAAGC	genome	1	14665	1131	87990	47	0.000534152	0.000534152	1348.22135	1286.791
K2	K2	kidney	RNA labelling group	3_TAGCAGCACGTAAATATTGGCG	genome	1	13995	1080	69975	17	0.000242944	0.000242944	1286.625148	1228.001367
K2	K2	kidney	RNA labelling group	1_GTAAACATCCTCGACTGGAAGCT	genome	1	13651	1053	68255	131	0.001919273	0.001919273	1254.999635	1197.816839
K2	K2	kidney	RNA labelling group	Mus musculus (house mouse) mmu-miR-196a-5p	miRNA	5	13541	1045	134844	104	0.000771262	0.000154428	1244.886826	1188.16481
K2	K2	kidney	RNA labelling group	9_GTAAATGATGAGATTCCATTGGTCCGTGTTTCTGAACTACATGATTTTCCTTGGCTATTCTGATA	genome	1	13502	1042	351052	216	0.000615293	0.000615293	1241.301375	1184.742726
K2	K2	kidney	RNA labelling group	NA_GACTCTTAGCGGTGGATCACTCGGCTCGTGCGTCGATGAAGAACGCAGCTAGCTGCGAGAATTAATGTGAATTGCAGGACA	unmapped	1	13452	1038	242136	136	0.000561668	0.000561668	1236.704644	1180.35544
K2	K2	kidney	RNA labelling group	Mus musculus (house mouse) mmu-miR-24-3p	miRNA	8	12821	989	50946	30	0.000588859	7.31222213555884e-05	1178.693892	1124.98789
K2	K2	kidney	RNA labelling group	Mus musculus (house mouse) mmu-miR-99a-5p	miRNA	6	12802	988	76812	40	0.000520752	8.67919943064452e-05	1176.947134	1123.320722
K2	K2	kidney	RNA labelling group	1_ATACATGATGATCTCACACAACTTGAACTCTCTCACTGATTACTTGATGATAGTAAAAGATCTGATG	genome	1	12792	987	268632	223	0.000830132	0.000830132	1176.027788	1122.443264
K2	K2	kidney	RNA labelling group	11_TGCTGTGATGAGATGACTAAGTAGGAAGTGCCGTCAGAGTCGATAACTGACGATAACTGCTCCTGGCTGACT	genome	1	12715	981	228870	187	0.000817058	0.000817058	1168.948821	1115.686844
K2	K2	kidney	RNA labelling group	9_CTCGCTGCGATCTATTGAAAGTCAGCCCTCGACACAAGGGTTTG	genome	1	12331	951	135641	104	0.00076673	0.00076673	1133.645923	1081.992487
K2	K2	kidney	RNA labelling group	13_ATCACATTGCCAGGGATTACCA	genome	1	12229	944	61145	27	0.000441573	0.000441573	1124.268591	1073.042423
K2	K2	kidney	RNA labelling group	1_TACCATGATGATAACATAGTTCAGCAGACTTAACTCTGATGAACAATCATGTCTTTCGCTCCTATCTGATG	genome	1	12184	940	280232	211	0.000752948	0.000752948	1120.131533	1069.093866
K2	K2	kidney	RNA labelling group	Mus musculus (house mouse) mmu-miR-320-3p	miRNA	4	12148	937	36885	14	0.000379558	9.60377565580068e-05	1116.821886	1065.93502
K2	K2	kidney	RNA labelling group	4_TAATACTGCCTGGTAATGATGACA	genome	1	11948	922	83636	45	0.000538046	0.000538046	1098.43496	1048.385876
K2	K2	kidney	RNA labelling group	Mus musculus (house mouse) mmu-miR-23a-3p	miRNA	8	11732	905	70870	47	0.000663186	8.29538259217768e-05	1078.57708	1029.4328
K2	K2	kidney	RNA labelling group	4_TAATACTGCCTGGTAATGATGACT	genome	1	11577	893	92616	1027	0.011088797	0.011088797	1064.327212	1015.832213
K2	K2	kidney	RNA labelling group	9_TTCAAGTAATCCAGGATAGGCTA	genome	1	11356	876	68136	63	0.000924621	0.000924621	1044.009659	996.440409
K2	K2	kidney	RNA labelling group	Mus musculus tRNA-Gly (TCC) (tRNA-Gly-TCC-1 1 to 7)	tRNA	15	11245	868	111069	81	0.000729276	4.88689217012917e-05	1033.804915	986.7006339
K2	K2	kidney	RNA labelling group	>ENSMUST00000220884.2|ENSMUSG00000021458.18|OTTMUSG00000030849.3|OTTMUST00000163255.1|Aopep-209|Aopep|772|CDS:1-468|UTR3:469-772|	pctranscripts	9	11073	854	80783	367	0.004543035	0.00049093	1017.992159	971.6083699
K2	K2	kidney	RNA labelling group	17_CACCCGTAGAACCGACCTTGCG	genome	1	11040	852	33120	30	0.000905797	0.000905797	1014.958316	968.7127611
K2	K2	kidney	RNA labelling group	4_GGTCGATGATGAGAGCTTTGTTCTGAGCCA	genome	1	10706	826	96354	59	0.000612325	0.000612325	984.2521495	939.4056902
K2	K2	kidney	RNA labelling group	19_TGTAACAGCAACTCCATGTGGAA	genome	1	10515	811	52575	29	0.000551593	0.000551593	966.6926351	922.6462575
K2	K2	kidney	RNA labelling group	Mus musculus (house mouse) mmu-miR-22-3p	miRNA	5	10490	809	50194	74	0.00147428	0.000291071	964.3942694	920.4526145
K2	K2	kidney	RNA labelling group	11_TACCCTGTAGATCCGAATTTGTGA	genome	1	10185	786	81480	27	0.00033137	0.00033137	936.3542072	893.6901695
K2	K2	kidney	RNA labelling group	1_TGTAAACATCCTCGACTGGAAGCTT	genome	1	9973	769	69811	586	0.008394093	0.008394093	916.8640656	875.0880767
K2	K2	kidney	RNA labelling group	18_TTGCTGTGATGACTATCTTAGGACACCTTTGGATTAACCGTGAAATCAAACAAGTGCTGAGCA	genome	1	9916	765	178488	94	0.000526646	0.000526646	911.6237917	870.0865706
K2	K2	kidney	RNA labelling group	10_CCACCATGATGACGGAAATTCTTCACTTTGACCTGATGTCTGTTGAAGAAACTCAGTGTCTGAGA	genome	1	9757	753	185383	133	0.000717434	0.000717434	897.0061855	856.1350009
K2	K2	kidney	RNA labelling group	9_CAACGGAATCCCAAAAGCAGCTG	genome	1	9717	750	19434	4	0.000205825	0.000205825	893.3288003	852.6251721
K2	K2	kidney	RNA labelling group	MT_ACTAATCCTAGCCCTAGCCCTAC	genome	1	9572	739	47860	17	0.000355203	0.000355203	879.998279	839.9020425
K2	K2	kidney	RNA labelling group	2_ACCCTGTAGAACCGAATTTGTGT	genome	1	9547	737	66829	77	0.001152194	0.001152194	877.6999132	837.7083995
K2	K2	kidney	RNA labelling group	Mus musculus (house mouse) mmu-miR-200a-3p	miRNA	3	9409	726	64829	64	0.000987213	0.000328122	865.0129343	825.59949
K2	K2	kidney	RNA labelling group	Mus musculus (house mouse) RNA, Y1 small cytoplasmic, Ro-associated	YRNA	14	9355	722	93180	76	0.000815626	5.76853516458006e-05	860.0484643	820.861221
K2	K2	kidney	RNA labelling group	19_CTGACCTATGAATTGACAGCCA	genome	1	9234	712	46170	22	0.0004765	0.0004765	848.924374	810.2439888
K2	K2	kidney	RNA labelling group	Mus musculus (house mouse) mmu-miR-23b-3p	miRNA	6	9079	701	45704	24	0.000525118	8.81154312148915e-05	834.6745064	796.643402
K2	K2	kidney	RNA labelling group	Mus musculus (house mouse) tRNA-Ser	tRNA	17	8976	693	71926	132	0.00183522	0.000104358	825.2052395	787.6055927
K2	K2	kidney	RNA labelling group	13_AGAGGTAGTAGGTTGCATAGTTA	genome	1	8929	689	62503	30	0.000479977	0.000479977	820.8843119	783.4815438
K2	K2	kidney	RNA labelling group	9_CCTCGCTGCGATCTATTGAAAGTCAGCCCTCGACACAAGGGTTTGT	genome	1	8723	673	104676	66	0.000630517	0.000630517	801.9457781	765.4059253
K2	K2	kidney	RNA labelling group	9_ACTAATCCTAGCCCTAGCCCT	genome	1	8700	671	43500	26	0.000597701	0.000597701	799.8312816	763.3877737
K2	K2	kidney	RNA labelling group	X_TGAGGTAGTAAGTTGTATTGTT	genome	1	8676	669	86760	58	0.000668511	0.000668511	797.6248504	761.2818764
K2	K2	kidney	RNA labelling group	2_TACCCTGTAGAACCGAATTTGTGT	genome	1	8598	663	68784	35	0.000508839	0.000508839	790.4539493	754.4377101
K2	K2	kidney	RNA labelling group	4_GGTCCATGATGAAACCCATTATCAGTGGACATCTATGGATGAGAAATGCGGATATGGGACTGAGA	genome	1	8588	663	128820	54	0.00041919	0.00041919	789.534603	753.5602529
K2	K2	kidney	RNA labelling group	18_CTGCAGTGATGACTATCTTAGGACACCTTTGGATTTACCGTGAAAAGAAGTAACCTCTGAGCAG	genome	1	8442	651	143514	90	0.000627117	0.000627117	776.112147	740.7493776
K2	K2	kidney	RNA labelling group	19_TTTCTATGATGAATCAAACTAGCTCACTATGACTGCTAATGAAAACACAGGAACACCTGAGA	genome	1	8165	630	122475	93	0.000759339	0.000759339	750.6462545	716.4438129
K2	K2	kidney	RNA labelling group	MU069435.1_CTGCGATCTATTGAAAGTCAGCCCTCGACACAAGGGTTTGT	genome	1	8141	628	89551	42	0.000469006	0.000469006	748.4398234	714.3379156
K2	K2	kidney	RNA labelling group	Mus musculus (house mouse) nuclear encoded rRNA 5S 136	rRNA	10	8048	621	85087	49	0.000575881	6.62057337080726e-05	739.8899028	706.1775635
K2	K2	kidney	RNA labelling group	Mus musculus (house mouse) nuclear encoded rRNA 5S 185	rRNA	10	7999	617	83171	61	0.000733429	6.86717784167465e-05	735.3851059	701.8780232
K2	K2	kidney	RNA labelling group	NA_ACTGGGCGTGGAGCATCTGG	unmapped	1	7950	613	31800	20	0.000628931	0.000628931	730.880309	697.5784829
K2	K2	kidney	RNA labelling group	1_GTAAACATCCTCGACTGGAAGC	genome	1	7843	605	31372	30	0.000956267	0.000956267	721.0433036	688.1896907
K2	K2	kidney	RNA labelling group	Mus musculus (house mouse) mmu-miR-145a-5p	miRNA	5	7659	591	53555	59	0.001101671	0.000221028	704.1273317	672.044478
K2	K2	kidney	RNA labelling group	9_TTCAAGTAATCCAGGATAGGCTTT	genome	1	7437	574	59496	141	0.002369907	0.002369907	683.7178438	652.5649279
K2	K2	kidney	RNA labelling group	11_TGCAATGATGATGAAACTAGAAAAAAAAGGAAGTGCCGTCCGATGCGACAACTGACGACATCCCTAGTTAGCTGACT	genome	1	7360	568	110400	59	0.00053442	0.00053442	676.6388773	645.8085074
K2	K2	kidney	RNA labelling group	10_TGAGGTAGTAGTTTGTGCTGTTT	genome	1	7349	567	80839	102	0.001261767	0.001261767	675.6275963	644.8433045
K2	K2	kidney	RNA labelling group	4_TAACACTGTCTGGTAACGATGTT	genome	1	7326	565	58608	111	0.001893939	0.001893939	673.5130999	642.8251529
K2	K2	kidney	RNA labelling group	Mus musculus (house mouse) mmu-miR-151-5p	miRNA	3	7274	561	35698	25	0.000700319	0.000233709	668.7324991	638.2623754
K2	K2	kidney	RNA labelling group	NA_TGAGATGAAGCACTGTAGCTCTT	unmapped	1	7223	557	50561	111	0.002195368	0.002195368	664.043833	633.7873436
K2	K2	kidney	RNA labelling group	Mus musculus (house mouse) mmu-miR-429-3p	miRNA	4	7155	552	54365	31	0.00057022	0.000140386	657.7922781	627.8206346
K2	K2	kidney	RNA labelling group	Mus musculus (house mouse) mitochondrially encoded tRNA histidine	tRNA	12	7092	547	70777	80	0.001130311	8.7130469956189e-05	652.0003964	622.2926541
K2	K2	kidney	RNA labelling group	Mus musculus (house mouse) mmu-miR-26b-5p	miRNA	3	7080	546	48662	174	0.003575685	0.001179266	650.8971809	621.2397055
K2	K2	kidney	RNA labelling group	NA_CATTGATCATCGACACTTCGAACGCACTTGCGGCCCCGGGTTCCTCCCGGGGCTACGCCTGTCTGAGCGTCGCT	unmapped	1	6999	540	118983	68	0.00057151	0.00057151	643.4504758	614.1323021
K2	K2	kidney	RNA labelling group	NA_GACTCTTAGCGGTGGATCACTCGGCTCGTGCG	unmapped	1	6986	539	55888	80	0.001431434	0.001431434	642.2553256	612.9916077
K2	K2	kidney	RNA labelling group	18_ACTGGACTTGGAGTCAGAAGGCA	genome	1	6925	534	27700	20	0.000722022	0.000722022	636.6473132	607.6391187
K2	K2	kidney	RNA labelling group	Mus musculus (house mouse) mmu-miR-199a-3p	miRNA	5	6914	533	49208	33	0.000670623	0.000135853	635.6360323	606.6739158
K2	K2	kidney	RNA labelling group	NA_GACTCTTAGCGGTGGATCACTCGGCTCGTGCGTCGATGAAGAACGCAGCTAGCTGCGAGAATTAATGTGAATTGCAGGACACATTGATCATCG	unmapped	1	6908	533	151976	80	0.000526399	0.000526399	635.0844245	606.1474415
K2	K2	kidney	RNA labelling group	13_ATCACATTGCCAGGGATTACCAC	genome	1	6872	530	34360	5	0.000145518	0.000145518	631.7747778	602.9885955
K2	K2	kidney	RNA labelling group	14_AAAAGCTGGGTTGAGAGGGCGAAT	genome	1	6870	530	27480	40	0.001455604	0.001455604	631.5909085	602.813104
K2	K2	kidney	RNA labelling group	Mus musculus (house mouse) mmu-miR-194-5p	miRNA	3	6759	522	33392	27	0.000808577	0.000286038	621.3861646	593.073329
K2	K2	kidney	RNA labelling group	1_CTGCATGATGACGAACAAATACTGACTACCTGAAGATCTTATTAGCTCTATCTGATG	genome	1	6659	514	113203	90	0.000795032	0.000795032	612.1927016	584.2987569
K2	K2	kidney	RNA labelling group	4_GTCGATGATGAGAGCTTTGTTCTGAGC	genome	1	6334	489	57006	52	0.000912185	0.000912185	582.3139468	555.7813975
K2	K2	kidney	RNA labelling group	15_TCGAGGAGCTCACAGTCTAGTA	genome	1	6273	484	31365	23	0.000733301	0.000733301	576.7059344	550.4289085
K2	K2	kidney	RNA labelling group	NA_GACTCTTAGCGGTGGATCACTCGGCTCGTGCGTCGATGAAGAACGCAGCTAGCTGCGAGAATTAATGTGAATTGCAGGACACA	unmapped	1	6190	478	111420	79	0.000709029	0.000709029	569.0753601	543.1460137
K2	K2	kidney	RNA labelling group	15_GAAAATGATGAATTCTGGGGCGCTGATTCATGTGACTTGAAAAAACGCCATCCATTTCCTGACT	genome	1	6180	477	111240	65	0.000584322	0.000584322	568.1560138	542.2685565
K2	K2	kidney	RNA labelling group	Mus musculus (house mouse) tRNA-Leu	tRNA	14	6159	475	68699	105	0.001528407	0.00010414	566.2253866	540.4258963
K2	K2	kidney	RNA labelling group	18_TGCTGTGATGACTATCTTAGGACACCTTTGGATTAACCGTGAAATCAAACAAGTGCTGAGCAA	genome	1	6143	474	104431	49	0.000469209	0.000469209	564.7544325	539.0219648
K2	K2	kidney	RNA labelling group	NA_CGACTCTTAGCGGTGGATCACTCGGCTCGTGCGTCGATGAAGAACGCAGCTAGCTGCGAGAATTAATGTGAATTGCAGGACACATTGATCATC	unmapped	1	6136	473	134992	78	0.000577812	0.000577812	564.1108901	538.4077448
K2	K2	kidney	RNA labelling group	1_TTCAAGTAATTCAGGATAGGTTT	genome	1	6085	469	54765	86	0.001570346	0.001570346	559.4222239	533.932713
K2	K2	kidney	RNA labelling group	Mus musculus (house mouse) mmu-miR-221-3p	miRNA	5	6020	464	56933	179	0.003144047	0.000615256	553.446473	528.2292411
K2	K2	kidney	RNA labelling group	Mus musculus (house mouse) mmu-miR-30e-5p	miRNA	6	5990	462	35417	81	0.002287037	0.000376554	550.6884341	525.5968695
K2	K2	kidney	RNA labelling group	9_TGTTGTGATGATGGGCAAAAATGTTCAACTGCTCTGAATGGGCTGAATGAAAGTAGCCTTTCTGAAC	genome	1	5977	461	119540	47	0.000393174	0.000393174	549.4932839	524.4561751
K2	K2	kidney	RNA labelling group	1_AGCCCATGATGGTATGAGAGTAGTGGACAGAAGGGATTTCTGAAAAACACTTTTCTGAGGC	genome	1	5936	458	89040	34	0.000381851	0.000381851	545.7239641	520.8586005
K2	K2	kidney	RNA labelling group	Mus musculus tRNA-Asp (GTC) (tRNA-Asp-GTC-1 1 to 13, tRNA-Asp-GTC-2 1 to 14)	tRNA	6	5903	455	34429	12	0.000348543	6.89171915666918e-05	542.6901213	517.9629917
K2	K2	kidney	RNA labelling group	NA_AACGGGTAACTGAAGGCATACG	unmapped	1	5878	454	17634	5	0.000283543	0.000283543	540.3917555	515.7693487
K2	K2	kidney	RNA labelling group	19_TGTAACAGCAACTCCATGTGGAAA	genome	1	5857	452	29285	14	0.00047806	0.00047806	538.4611283	513.9266886
K2	K2	kidney	RNA labelling group	>ENSMUST00000066039.8|ENSMUSG00000053536.8|OTTMUSG00000073999.1|OTTMUST00000179561.1|Cstf2t-201|Cstf2t|4233|UTR5:1-229|CDS:230-2128|UTR3:2129-4233|	pctranscripts	15	5845	451	29225	24	0.000821215	5.47476475620189e-05	537.3579127	512.8737399
K2	K2	kidney	RNA labelling group	Mus musculus (house mouse) RNA, Y3 small cytoplasmic (associated with Ro protein)	YRNA	10	5839	451	48250	53	0.001098446	0.000107091	536.806305	512.3472656
K2	K2	kidney	RNA labelling group	Mus musculus (house mouse) mmu-miR-192-5p	miRNA	3	5816	449	29080	8	0.000275103	9.17010545621275e-05	534.6918085	510.329114
K2	K2	kidney	RNA labelling group	19_TGACCTATGAATTGACAGCCAG	genome	1	5795	447	28975	16	0.0005522	0.0005522	532.7611812	508.4864539
K2	K2	kidney	RNA labelling group	Mus musculus (house mouse) mmu-miR-378a-3p	miRNA	4	5711	441	22844	21	0.000919279	0.00022982	525.0386723	501.1158133
K2	K2	kidney	RNA labelling group	NA_CGACTCTTAGCGGTGGATCACTCGGCTCGTGCGTCGATGAAGAACGCAGCTAGCTGCGAGAATTAATGTGAATTGCAGGACA	unmapped	1	5662	437	101916	45	0.00044154	0.00044154	520.5338754	496.8162729
K2	K2	kidney	RNA labelling group	Mus musculus (house mouse) mitochondrially encoded tRNA serine 2	tRNA	8	5655	436	72601	114	0.001570226	0.000159024	519.890333	496.2020529
K2	K2	kidney	RNA labelling group	Mus musculus (mouse) 18S ribosomal RNA	rRNA	13	5637	435	76221	100	0.001311974	9.35282836457765e-05	518.2355097	494.6226299
K2	K2	kidney	RNA labelling group	9_CGCTGCGATCTATTGAAAGTCAGCCCTCGACACAAGGGTTTG	genome	1	5620	434	56200	30	0.000533808	0.000533808	516.672621	493.1309527
K2	K2	kidney	RNA labelling group	Mus musculus tRNA-Val (CAC) (tRNA-Val-CAC-2-1, tRNA-Val-CAC-4-1)	tRNA	2	5603	432	72839	36	0.000494241	0.00024712	515.1097323	491.6392754
K2	K2	kidney	RNA labelling group	Mus musculus (house mouse) mmu-miR-30a-3p	miRNA	5	5590	431	46087	41	0.000889622	0.0001774	513.9145821	490.498581
K2	K2	kidney	RNA labelling group	Mus musculus (house mouse) nuclear encoded rRNA 5S 120	rRNA	10	5567	430	73544	46	0.000625476	5.8764659087993e-05	511.8000856	488.4804294
K2	K2	kidney	RNA labelling group	18_TGAGATGAAGCACTGTAGCTCA	genome	1	5531	427	27655	30	0.001084795	0.001084795	508.4904389	485.3215835
K2	K2	kidney	RNA labelling group	10_TGTACATGATGAAAACAGTCTCCCTCTTCTGAATCTCGCTGAGGAAACTGCACGTCACCCTCCTGAAA	genome	1	5516	426	93772	111	0.001183722	0.001183722	507.1114194	484.0053977
K2	K2	kidney	RNA labelling group	11_TCAAATGATGATATCACCTAAAATAGCTGGAATTACCGGCAGATTGGTAGTGGTGAGCCTATGGTTTTCTGAAG	genome	1	5519	426	121418	62	0.000510633	0.000510633	507.3872233	484.2686348
K2	K2	kidney	RNA labelling group	X_AATGGCGCCACTAGGGTTGTGT	genome	1	5451	421	32706	20	0.000611509	0.000611509	501.1356685	478.3019258
K2	K2	kidney	RNA labelling group	16_AACCCGTAGATCCGATCTTGTGA	genome	1	5440	420	32640	12	0.000367647	0.000367647	500.1243876	477.3367229
K2	K2	kidney	RNA labelling group	10_TTCAAGTAATCCAGGATAGGCTAT	genome	1	5425	419	37975	51	0.001342989	0.001342989	498.7453681	476.020537
K2	K2	kidney	RNA labelling group	2_TACCCTGTAGAACCGAATTTGTGA	genome	1	5387	416	37709	16	0.000424302	0.000424302	495.2518522	472.6861996
K2	K2	kidney	RNA labelling group	17_TGAGGTAGGAGGTTGTATAGTTA	genome	1	5312	410	42496	22	0.000517696	0.000517696	488.3567549	466.1052706
K2	K2	kidney	RNA labelling group	Mus musculus (house mouse) mmu-miR-203-3p	miRNA	3	5094	393	30564	12	0.000392619	0.000130873	468.3150056	446.9767034
K2	K2	kidney	RNA labelling group	MT_ACTAATCCTAGCCCTAGCCCTACACA	genome	1	5052	390	25260	5	0.000197941	0.000197941	464.4537511	443.2913831
K2	K2	kidney	RNA labelling group	14_AAAAGCTGGGTTGAGAGGGCGAA	genome	1	5023	388	15069	14	0.00092906	0.00092906	461.7876468	440.7467572
K2	K2	kidney	RNA labelling group	9_ACTAATCCTAGCCCTAGCCCTA	genome	1	5010	387	25050	15	0.000598802	0.000598802	460.5924966	439.6060628
K2	K2	kidney	RNA labelling group	MT_ACTAATCCTAGCCCTAGCCC	genome	1	4942	381	19768	6	0.000303521	0.000303521	454.3409418	433.6393537
K2	K2	kidney	RNA labelling group	19_TGCAATGATGTCATCTTACTACTGAAA	genome	1	4920	380	44280	44	0.000993677	0.000993677	452.3183799	431.7089479
K2	K2	kidney	RNA labelling group	2_GAATCTGACAACAGGAAATAAACCTCCTTATTCACCCCA	genome	1	4917	379	39336	14	0.000355908	0.000355908	452.042576	431.4457107
K2	K2	kidney	RNA labelling group	2_AGCAGCATTGTACAGGGCTATGAT	genome	1	4904	378	29424	53	0.001801251	0.001801251	450.8474258	430.3050163
K2	K2	kidney	RNA labelling group	5_GCCAATGATGACACCACACTAACTGAGCAGTTAGTAGTTGGTCCTTTGATTGCATGTGATGTAATCATTGTTTCAAGACGGGACTGAAG	genome	1	4898	378	127348	81	0.000636052	0.000636052	450.2958181	429.778542
K2	K2	kidney	RNA labelling group	>ENSMUST00000068792.13|ENSMUSG00000055296.15|OTTMUSG00000007316.1|OTTMUST00000016917.1|Tmem245-201|Tmem245|15981|UTR5:1-26|CDS:27-2657|UTR3:2658-15981|	pctranscripts	7	4800	370	69327	596	0.008596939	0.000994422	441.2862243	421.1794613
K2	K2	kidney	RNA labelling group	19_ACTTAATGATGAACAATGTAAATGACAAGCATATGGCTGAGTTGCAATGATGTCATCTTACTACTGAAA	genome	1	4758	367	95160	71	0.000746112	0.000746112	437.4249699	417.4941411
K2	K2	kidney	RNA labelling group	9_TGAGGTAGTAGGTTGTATAGTTAA	genome	1	4761	367	42849	40	0.000933511	0.000933511	437.7007737	417.7573782
K2	K2	kidney	RNA labelling group	NA_AGACGAGAGGACGGGACGCC	unmapped	1	4761	367	0	0	NA	NA	437.7007737	417.7573782
K2	K2	kidney	RNA labelling group	17_AGTAATGATGATTTCTGGTGATTCTGAGTGTCTCGCTGACGCCATCACCGCAGCGCGCTGACC	genome	1	4715	364	80155	67	0.00083588	0.00083588	433.4717808	413.721075
K2	K2	kidney	RNA labelling group	Mus musculus (house mouse) mmu-miR-93-5p	miRNA	3	4712	364	28493	18	0.000631734	0.000192012	433.1959769	413.4578379
K2	K2	kidney	RNA labelling group	9_TCGCTGCGATCTATTGAAAGTCAGCCCTCGACACAAGGGTTTGTA	genome	1	4697	362	56364	65	0.001153218	0.001153218	431.8169574	412.1416521
K2	K2	kidney	RNA labelling group	NA_CATTGATCATCGACACTTCGAACGCACTTGCGGCCCCGGGTT	unmapped	1	4652	359	46520	23	0.000494411	0.000494411	427.6798991	408.1930946
K2	K2	kidney	RNA labelling group	NA_CTCCCGGGGCTACGCCTGTCTGAGCGTCGCT	unmapped	1	4565	352	31955	27	0.000844938	0.000844938	419.6815862	400.5592169
K2	K2	kidney	RNA labelling group	NA_TGAGGTAGTAGGTTGTATAGTAA	unmapped	1	4461	344	35688	14	0.000392289	0.000392289	410.1203847	391.4336619
K2	K2	kidney	RNA labelling group	19_TTGCAATGATGTCATCTTACTACTGAAA	genome	1	4444	343	44440	28	0.000630063	0.000630063	408.557496	389.9419846
K2	K2	kidney	RNA labelling group	X_AGCTACATCTGGCTACTGGGTCTCT	genome	1	4440	343	35520	272	0.007657658	0.007657658	408.1897575	389.5910017
K2	K2	kidney	RNA labelling group	1_ATACCATGATGATAACATAGTTCAGCAGACTTAACTCTGATGAACAATCATGTCTTTCGCTCCTATCTGATG	genome	1	4335	334	99705	82	0.000822426	0.000822426	398.5366213	380.377701
K2	K2	kidney	RNA labelling group	1_GTAAACATCCTACACTCTCAGCT	genome	1	4273	330	25638	29	0.001131133	0.001131133	392.8366743	374.9374663
K2	K2	kidney	RNA labelling group	NA_TTCAAGTAATCCAGGATAGGCAA	unmapped	1	4271	330	21355	9	0.000421447	0.000421447	392.652805	374.7619749
K2	K2	kidney	RNA labelling group	10_CACCATGATGACGGAAATTCTTCACTTTGACCTGATGTCTGTTGAAGAAACTCAGTGTCTGAGA	genome	1	4206	325	79914	63	0.000788347	0.000788347	386.6770541	369.058503
K2	K2	kidney	RNA labelling group	Mus musculus (house mouse) mmu-miR-182-5p	miRNA	5	4209	325	25254	46	0.001821494	0.000364299	386.9528579	369.3217402
K2	K2	kidney	RNA labelling group	18_CTGCAGTGATGACTATCTTAGGACACCTTTGGATTTACCGTGAAAAGAAGTAACCTCTGAGCAGC	genome	1	4187	323	71179	44	0.00061816	0.00061816	384.9302961	367.3913343
K2	K2	kidney	RNA labelling group	15_TGTAAACATCCCCGACTGGAAGT	genome	1	4169	322	20845	9	0.000431758	0.000431758	383.2754727	365.8119113
K2	K2	kidney	RNA labelling group	>ENSMUST00000052650.4|ENSMUSG00000056648.6|OTTMUSG00000001990.3|OTTMUST00000003995.2|Hoxb8-201|Hoxb8|2635|UTR5:1-1058|CDS:1059-1790|UTR3:1791-2635|	pctranscripts	3	4149	320	40985	26	0.000634378	0.000212456	381.4367801	364.0569969
K2	K2	kidney	RNA labelling group	4_GTAAACATCCTTGACTGGAAGCT	genome	1	4102	316	24612	23	0.000934503	0.000934503	377.1158525	359.932948
K2	K2	kidney	RNA labelling group	NA_CGCGACCTCAGATCAGACGTGGCGACCCGCTGA	unmapped	1	4092	316	16368	15	0.000916422	0.000916422	376.1965062	359.0554908
K2	K2	kidney	RNA labelling group	Mus musculus tRNA-Gly (CCC) (multiple tRNAs)	tRNA	4	4075	314	36061	31	0.000859654	0.000213263	374.6336175	357.5638135
K2	K2	kidney	RNA labelling group	17_TGAGGTAGGAGGTTGTATAGTTG	genome	1	4040	312	32320	18	0.000556931	0.000556931	371.4159055	354.4927133
K2	K2	kidney	RNA labelling group	3_GGTCAATGATGTGTTGGCATGTATTATCTGAATTCGCTGATGTGTCATAACACTTTAGCTCTAGAATTACGCTGAGACCT	genome	1	4026	311	112728	83	0.000736286	0.000736286	370.1288206	353.2642732
K2	K2	kidney	RNA labelling group	2_GGAAAGGATGAACGAACTTGGCCTGACCTTCAGAAATGGAGGCAATACAACTGATTTAATGAGCCTGATC	genome	1	4023	310	60345	56	0.000927997	0.000927997	369.8530168	353.001036
K2	K2	kidney	RNA labelling group	Mus musculus (house mouse) mmu-miR-185-5p	miRNA	2	4021	310	16297	20	0.00122722	0.000621736	369.6691475	352.8255446
K2	K2	kidney	RNA labelling group	11_CCTAGTGATGACAAGACGACATTGTCAACCAATCCCCCACAAGGGAATGAGGACATGTCCTGCAATTCTGAAT	genome	1	4005	309	60075	43	0.000715772	0.000715772	368.1981934	351.4216131
K2	K2	kidney	RNA labelling group	17_CACCCGTAGAACCGACCTTGC	genome	1	3997	308	11991	0	0	0	367.4627164	350.7196473
K2	K2	kidney	RNA labelling group	MT_ACTAATCCTAGCCCTAGCCCTACACAAATATAATTATACTATTATA	genome	1	3988	308	55832	15	0.000268663	0.000268663	366.6353047	349.9299358
K2	K2	kidney	RNA labelling group	MT_GAATTGATCAGGACATAGGGTTTGATAG	genome	1	3968	306	31744	13	0.000409526	0.000409526	364.7966121	348.1750214
K2	K2	kidney	RNA labelling group	Mus musculus predicted gene 11696, transcript variant 1 (Gm11696)	lncRNA	9	3972	306	3752	11	0.00293177	NA	365.1643506	348.5260043
K2	K2	kidney	RNA labelling group	2_AGTGGTGATGACACTAGAACCACCAAGATCGCTGATG	genome	1	3916	302	27412	5	0.000182402	0.000182402	360.0160113	343.6122439
K2	K2	kidney	RNA labelling group	1_TCACGCGGGAGACCGGGGTTCGATTCCCCGACGGGGAGCCA	genome	1	3876	299	19380	9	0.000464396	0.000464396	356.3386261	340.102415
K2	K2	kidney	RNA labelling group	10_GCCTGTCTGAGCGTCGCT	genome	1	3871	299	19355	25	0.001291656	0.001291656	355.878953	339.6636864
K2	K2	kidney	RNA labelling group	2_GAAAGTCAGCCCTCGACACAAGGGTTTGT	genome	1	3873	299	23238	20	0.000860659	0.000860659	356.0628222	339.8391779
K2	K2	kidney	RNA labelling group	11_GAAAATGATGATTGGAGCTTGCATGATC	genome	1	3866	298	30928	12	0.000387998	0.000387998	355.4192798	339.2249578
K2	K2	kidney	RNA labelling group	MT_GATAAGTCGTAACAAGGTAAGCATACTGGAAAGTGTGCTTGGAATAATA	genome	1	3867	298	46404	39	0.000840445	0.000840445	355.5112145	339.3127035
K2	K2	kidney	RNA labelling group	4_GCGGATGATGACACCTGGGTATGCTGCACACTCCCGACTGCGTCGTGGGGAAGCCAACCTTGGAGAGCTGAGC	genome	1	3852	297	50076	26	0.000519211	0.000519211	354.132195	337.9965177
K2	K2	kidney	RNA labelling group	X_AGCTACATCTGGCTACTGGGTCTC	genome	1	3820	295	26740	20	0.000747943	0.000747943	351.1902868	335.1886547
K2	K2	kidney	RNA labelling group	Mus musculus RIKEN cDNA A330023F24 gene (A330023F24Rik)	lncRNA	3	3808	294	25471	53	0.002080798	0.00067527	350.0870713	334.135706
K2	K2	kidney	RNA labelling group	9_CCCTCGCTGCGATCTATTGAAAGTCAGCCCTCGACACAAGGGTTTGT	genome	1	3777	291	45324	21	0.000463331	0.000463331	347.2370978	331.4155886
K2	K2	kidney	RNA labelling group	2_TTGCAATGATGTCAATCTTTGACTGAAGTGACCTTGAAGTGCAATTACTGAGCTTTTTAACCCTGAGCA	genome	1	3753	290	86319	63	0.000729851	0.000729851	345.0306666	329.3096913
K2	K2	kidney	RNA labelling group	Mus musculus tRNA-Lys (CTT) (tRNA-Lys-CTT-1 1 to 8, tRNA-Lys-CTT-3 1 to 7)	tRNA	6	3734	288	21884	18	0.000822519	0.000134277	343.2839087	327.6425226
K2	K2	kidney	RNA labelling group	>ENSMUST00000220485.2|ENSMUSG00000021458.18|OTTMUSG00000030849.3|OTTMUST00000163265.1|Aopep-205|Aopep|493|CDS:1-60|UTR3:61-493|	pctranscripts	2	3706	286	17959	21	0.00116933	0.000566649	340.709739	325.1856424
K2	K2	kidney	RNA labelling group	Mus musculus (house mouse) mmu-miR-30b-5p	miRNA	1	3665	283	21990	17	0.000773079	0.000773079	336.9404192	321.5880679
K2	K2	kidney	RNA labelling group	8_ATCACATTGCCAGGGATTTCCAT	genome	1	3627	280	25389	59	0.002323841	0.002323841	333.4469032	318.2537305
K2	K2	kidney	RNA labelling group	14_AAAAGCTGGGTTGAGAGGGCGAAA	genome	1	3619	279	10857	3	0.000276319	0.000276319	332.7114262	317.5517647
K2	K2	kidney	RNA labelling group	9_CAACGGAATCCCAAAAGCAGCTGT	genome	1	3620	279	10860	29	0.00267035	0.00267035	332.8033608	317.6395104
K2	K2	kidney	RNA labelling group	Mus musculus (house mouse) mmu-miR-532-5p	miRNA	1	3614	279	21684	13	0.00059952	0.00059952	332.2517531	317.1130361
K2	K2	kidney	RNA labelling group	1_ACCGGGGTTCGATTCCCCGACGGGGAGCCA	genome	1	3602	278	14408	52	0.003609106	0.003609106	331.1485375	316.0600875
K2	K2	kidney	RNA labelling group	1_AGACCGGGGTTCGATTCCCCGACGGGGAGCCA	genome	1	3602	278	14408	8	0.000555247	0.000555247	331.1485375	316.0600875
K2	K2	kidney	RNA labelling group	Mus musculus (house mouse) mmu-miR-100-5p	miRNA	2	3606	278	18030	11	0.000610094	0.000305047	331.516276	316.4110703
K2	K2	kidney	RNA labelling group	2_TGCAGATGATGTGACAGAATATTTGCTATCAGATGAGTGGTGATGACACTAGAACCACCAAGATCGCTGATGCAC	genome	1	3558	275	64044	40	0.000624571	0.000624571	327.1034138	312.1992757
K2	K2	kidney	RNA labelling group	Mus musculus (house mouse) mmu-let-7j	miRNA	2	3559	275	35086	10	0.000285014	0.000145172	327.1953484	312.2870214
K2	K2	kidney	RNA labelling group	14_AAAAGCTGGGTTGAGAGGGCGAT	genome	1	3507	271	14028	14	0.000998004	0.000998004	322.4147476	307.7242439
K2	K2	kidney	RNA labelling group	4_TAATACTGCCTGGTAATGATGAA	genome	1	3504	270	24528	11	0.000448467	0.000448467	322.1389437	307.4610068
K2	K2	kidney	RNA labelling group	15_TCGAGGAGCTCACAGTCTAGTAA	genome	1	3487	269	17435	21	0.001204474	0.001204474	320.576055	305.9693295
K2	K2	kidney	RNA labelling group	MU069435.1_TCCCTCGCTGCGATCTATTGAAAGTCAGCCCTCGACACAAGGGTTTGT	genome	1	3484	269	45292	30	0.000662369	0.000662369	320.3002511	305.7060924
K2	K2	kidney	RNA labelling group	13_GAGGTAGTAGGTTGTATAGTTA	genome	1	3476	268	27808	15	0.000539413	0.000539413	319.5647741	305.0041266
K2	K2	kidney	RNA labelling group	Mus musculus (house mouse) predicted gene, 24312	rRNA	4	3456	267	40149	33	0.000821938	0.000224897	317.7260815	303.2492122
K2	K2	kidney	RNA labelling group	Mus musculus (house mouse) mmu-miR-9-5p	miRNA	3	3450	266	39500	22	0.000556962	0.000183721	317.1744737	302.7227378
K2	K2	kidney	RNA labelling group	1_GCCCATGATGGTATGAGAGTAGTGGACAGAAGGGATTTCTGAAAAACACTTTTCTGAGG	genome	1	3423	264	51345	33	0.000642711	0.000642711	314.6922387	300.3536034
K2	K2	kidney	RNA labelling group	4_GTCCATGATGAAACCCATTATCAGTGGACATCTATGGATGAGAAATGCGGATATGGGACTGAGA	genome	1	3417	264	51255	29	0.000565798	0.000565798	314.1406309	299.827129
K2	K2	kidney	RNA labelling group	1_TGTAAACATCCTACACTCTCAGCTT	genome	1	3410	263	27280	121	0.004435484	0.004435484	313.4970885	299.212909
K2	K2	kidney	RNA labelling group	8_TGACTTGATGAAAGTACTTTTGAACCCTTTTCCATCTGATG	genome	1	3402	262	54432	22	0.000404174	0.000404174	312.7616115	298.5109432
K2	K2	kidney	RNA labelling group	Mus musculus (house mouse) mmu-miR-328-3p	miRNA	4	3393	262	23189	37	0.001595584	0.000398229	311.9341998	297.7212317
K2	K2	kidney	RNA labelling group	NA_CGGTGCCTGACTGCGTTAGCA	unmapped	1	3400	262	17000	13	0.000764706	0.000764706	312.5777422	298.3354518
K2	K2	kidney	RNA labelling group	NA_TTCAAGTAATCCAGGATAGGCAT	unmapped	1	3392	262	20352	26	0.001277516	0.001277516	311.8422652	297.633486
K2	K2	kidney	RNA labelling group	15_TGTAAACATCCCCGACTGGAAGCTTT	genome	1	3372	260	23604	92	0.003897644	0.003897644	310.0035726	295.8785716
K2	K2	kidney	RNA labelling group	Mus musculus (house mouse) mitochondrially encoded tRNA leucine 1	tRNA	10	3325	257	39205	22	0.000561153	5.5944055944056e-05	305.682645	291.7545227
K2	K2	kidney	RNA labelling group	Mus musculus (house mouse) nuclear encoded rRNA 5S 33	rRNA	6	3333	257	25643	11	0.000428967	7.0959476900071e-05	306.418122	292.4564885
K2	K2	kidney	RNA labelling group	Mus musculus (mouse) dynamin 3, opposite strand	lncRNA	8	3316	256	19924	18	0.000903433	0.000119146	304.8552333	290.9648112
K2	K2	kidney	RNA labelling group	3_ACATGTGATGAGAAACTGTTTCGGTCCCAGTTGATGGCCACTGATAACATTACATTTTTCTGATG	genome	1	3301	255	72622	23	0.000316708	0.000316708	303.4762138	289.6486254
K2	K2	kidney	RNA labelling group	Mus musculus (house mouse) nuclear encoded rRNA 5S 194	rRNA	4	3306	255	36752	35	0.000952329	0.000241829	303.935887	290.087354
K2	K2	kidney	RNA labelling group	NA_CGACTCTTAGCGGTGGATCACTCGGCTCGTGCG	unmapped	1	3295	254	26360	41	0.001555387	0.001555387	302.9246061	289.1221511
K2	K2	kidney	RNA labelling group	9_AGCGCCGAAGGAGCCTCGGTTGGCCCCGGATAGCCGGGTCCCCGTC	genome	1	3253	251	19518	7	0.000358643	0.000358643	299.0633516	285.4368308
K2	K2	kidney	RNA labelling group	NA_GAGGTAGTAGGTTGTGTGGTTAT	unmapped	1	3246	250	29214	53	0.001814199	0.001814199	298.4198092	284.8226107
K2	K2	kidney	RNA labelling group	9_CAACGGAATCCCAAAAGCAGC	genome	1	3222	249	3222	3	0.000931099	0.000931099	296.2133781	282.7167134
K2	K2	kidney	RNA labelling group	Mus musculus (house mouse) mitochondrially encoded tRNA methionine	tRNA	9	3233	249	27761	17	0.00061237	5.66845602416279e-05	297.224659	283.6819164
K2	K2	kidney	RNA labelling group	13_TCACATTGCCAGGGATTACCACT	genome	1	3220	248	19320	6	0.000310559	0.000310559	296.0295088	282.541222
K2	K2	kidney	RNA labelling group	4_GGTCGATGATGAGAGCTTTGTTCTGAGCC	genome	1	3201	247	28809	19	0.000659516	0.000659516	294.2827508	280.8740533
K2	K2	kidney	RNA labelling group	Mus musculus (house mouse) nuclear encoded rRNA 5S 2	rRNA	3	3206	247	32520	8	0.000246002	8.3177375753795e-05	294.742424	281.3127819
K2	K2	kidney	RNA labelling group	11_AACAGTGATGACCACAACATGCCATCTGAGTTGCTTTGCTGAAATCCAGAGGCTGTTTCTGAGC	genome	1	3194	246	54298	46	0.000847177	0.000847177	293.6392084	280.2598332
K2	K2	kidney	RNA labelling group	MT_ACTAATCCTAGCCCTAGCCCTACAA	genome	1	3106	240	15530	11	0.000708307	0.000708307	285.548961	272.5382098
K2	K2	kidney	RNA labelling group	18_GAGATGAAGCACTGTAGCTCT	genome	1	3099	239	15495	26	0.001677961	0.001677961	284.9054186	271.9239897
K2	K2	kidney	RNA labelling group	Mus musculus (house mouse) mmu-miR-423-3p	miRNA	2	3065	236	15325	22	0.001435563	0.000717781	281.7796411	268.9406352
K2	K2	kidney	RNA labelling group	13_TGAGGTAGTAGGTTGTATAGTTAT	genome	1	3041	235	30410	106	0.003485695	0.003485695	279.57321	266.8347379
K2	K2	kidney	RNA labelling group	17_CACCCGTAGAACCGACCTTGCGT	genome	1	3042	235	12168	38	0.003122945	0.003122945	279.6651447	266.9224836
K2	K2	kidney	RNA labelling group	4_TGTAAACATCCTTGACTGGAAGCTT	genome	1	3050	235	24400	101	0.004139344	0.004139344	280.4006217	267.6244494
K2	K2	kidney	RNA labelling group	1_CCTGCATGATGACGAACAAATACTGACTACCTGAAGATCTTATTAGCTCTATCTGATG	genome	1	3035	234	51595	39	0.000755887	0.000755887	279.0216022	266.3082636
K2	K2	kidney	RNA labelling group	1_AACATTCAACGCTGTCGGTGAGT	genome	1	3014	233	18084	20	0.00110595	0.00110595	277.090975	264.4656034
K2	K2	kidney	RNA labelling group	19_TGACCTATGAATTGACAGCCAGA	genome	1	3015	233	15075	10	0.00066335	0.00066335	277.1829096	264.5533492
K2	K2	kidney	RNA labelling group	2_TTGCAATGATGACTTATATATCTGTCAATCCCCTGAGAGATCACTGACGACTCCATGTGTCTGAGCAA	genome	1	3003	232	60060	46	0.000765901	0.000765901	276.0796941	263.5004005
K2	K2	kidney	RNA labelling group	4_GGTCGATGATGAGAGCTTTGTTCTGAGCCAG	genome	1	3007	232	27063	23	0.000849869	0.000849869	276.4474326	263.8513834
K2	K2	kidney	RNA labelling group	2_ACCCTGTAGAACCGAATTTGTGA	genome	1	2989	231	17934	8	0.00044608	0.00044608	274.7926093	262.2719604
K2	K2	kidney	RNA labelling group	X_GAGGTAGTAGATTGTATAGTTT	genome	1	2996	231	26964	36	0.001335113	0.001335113	275.4361517	262.8861805
K2	K2	kidney	RNA labelling group	13_TGAGGTAGTAGATTGTATAGTTAA	genome	1	2980	230	26820	8	0.000298285	0.000298285	273.9651976	261.4822489
K2	K2	kidney	RNA labelling group	Mus musculus (house mouse) tRNA-Pro	tRNA	5	2972	229	2426	2	0.000824402	NA	273.2297206	260.7802831
K2	K2	kidney	RNA labelling group	15_TAGGTAGTTTCATGTTGTTGGGT	genome	1	2947	227	32417	17	0.000524416	0.000524416	270.9313548	258.5866401
K2	K2	kidney	RNA labelling group	19_TTAATGATGAACAATGTAAATGACAAGCATATGGCTGAGTTGCAATGATGTCATCTTACTACTGAAA	genome	1	2940	227	58800	40	0.000680272	0.000680272	270.2878124	257.9724201
K2	K2	kidney	RNA labelling group	MU069435.1_TCTGGGTCGGGGTTTCGTACGTAGCAGAGCAGCTCCCTCGCTGCGATCTATTGAAAGTCAGCCCTCGACACAAGGGTTTGT	genome	1	2940	227	61740	42	0.000680272	0.000680272	270.2878124	257.9724201
K2	K2	kidney	RNA labelling group	1_CGCTAAACCATTCGTAGACGACCTGCTTC	genome	1	2919	225	20433	10	0.000489404	0.000489404	268.3571852	256.1297599
K2	K2	kidney	RNA labelling group	6_ACCATTCGTAGACGACCTGCTTC	genome	1	2917	225	17502	11	0.0006285	0.0006285	268.1733159	255.9542685
K2	K2	kidney	RNA labelling group	Mus musculus (house mouse) mmu-miR-101a-3p	miRNA	3	2896	223	17166	19	0.001106839	0.000364487	266.2426887	254.1116083
K2	K2	kidney	RNA labelling group	8_ACCACAGGGTAGAACCACGGAC	genome	1	2872	222	2872	0	0	0	264.0362575	252.005711
K2	K2	kidney	RNA labelling group	Mus musculus tRNA-His (GTG) (tRNA-His-GTG-1 1 to 9, tRNA-His-GTG-2 1 to 8)	tRNA	5	2865	221	33514	23	0.00068628	0.000141308	263.3927151	251.391491
K2	K2	kidney	RNA labelling group	NA_TCCCTGTGGTCTAGTGGTTAGGATTCGG	unmapped	1	2859	221	28590	259	0.009059112	0.009059112	262.8411074	250.8650167
K2	K2	kidney	RNA labelling group	NA_GACTCTTAGCGGTGGATCACTCGGCTCGTGCGTCGATGAAGAACGCAGCTAGCTGCGAGAATTAATGTGAATTGCAGGAC	unmapped	1	2854	220	51372	13	0.000253056	0.000253056	262.3814342	250.4262881
K2	K2	kidney	RNA labelling group	9_AACGGAATCCCAAAAGCAGCT	genome	1	2830	218	5660	14	0.002473498	0.002473498	260.1750031	248.3203908
K2	K2	kidney	RNA labelling group	NA_TGAGGTAGTAGATTGTATAGTAA	unmapped	1	2825	218	22600	7	0.000309735	0.000309735	259.7153299	247.8816621
K2	K2	kidney	RNA labelling group	1_TGTAAACATCCTCGACTGGAAGCTTT	genome	1	2800	216	22400	116	0.005178571	0.005178571	257.4169642	245.6880191
K2	K2	kidney	RNA labelling group	2_TGCAGATGATGTGACAGAATATTTGCTATCAGATGAGTGGTGATGACACTAGAACCACCAAGATCGCTGATGCA	genome	1	2779	214	50022	25	0.00049978	0.00049978	255.486337	243.845359
K2	K2	kidney	RNA labelling group	>ENSMUST00000218022.2|ENSMUSG00000020608.8|OTTMUSG00000065715.1|OTTMUST00000159939.1|Smc6-205|Smc6|5272|UTR5:1-189|CDS:190-465|UTR3:466-5272|	pctranscripts	1	2762	213	11048	1	9.05141202027516e-05	9.05141202027516e-05	253.9234482	242.3536817
K2	K2	kidney	RNA labelling group	4_AGCTCGCTCTGAAGGCCTGTTTCCTAGGCTA	genome	1	2767	213	24903	95	0.003814801	0.003814801	254.3831214	242.7924103
K2	K2	kidney	RNA labelling group	Mus musculus (house mouse) mmu-miR-183-5p	miRNA	2	2760	213	18688	10	0.000535103	0.000263112	253.739579	242.1781903
K2	K2	kidney	RNA labelling group	Mus musculus (house mouse) mmu-miR-196b-5p	miRNA	3	2763	213	27841	46	0.00165224	0.000545082	254.0153829	242.4414274
K2	K2	kidney	RNA labelling group	9_TCCCTGAGACCCTAACTTGTGAA	genome	1	2754	212	16524	12	0.000726216	0.000726216	253.1879712	241.6517159
K2	K2	kidney	RNA labelling group	19_TGACCTATGAATTGACAGCCAGT	genome	1	2734	211	16404	12	0.000731529	0.000731529	251.3492786	239.8968015
K2	K2	kidney	RNA labelling group	NA_TGAGGTAGTAGGTTGTGTGGTTTTTT	unmapped	1	2738	211	35594	15	0.000421419	0.000421419	251.7170171	240.2477844
K2	K2	kidney	RNA labelling group	1_ACAAGTGATGAGTGACAAAGGGACTTAATACTGAACCATGGGGTTGAAATGAAATATGCTGATG	genome	1	2726	210	40890	27	0.000660308	0.000660308	250.6138016	239.1948358
K2	K2	kidney	RNA labelling group	4_GCAGTCCACGGGCATATACACT	genome	1	2720	210	10880	221	0.0203125	0.0203125	250.0621938	238.6683614
K2	K2	kidney	RNA labelling group	13_TGAGGTAGTAGGTTGTATAGTTG	genome	1	2678	207	24102	31	0.0012862	0.0012862	246.2009393	234.9830411
K2	K2	kidney	RNA labelling group	NA_TGAGGTAGTAGGTTGTGTGGTTAAT	unmapped	1	2666	206	26660	93	0.003488372	0.003488372	245.0977238	233.9300925
K2	K2	kidney	RNA labelling group	NA_GATGGGGAAGATCGGGCTCGCC	unmapped	1	2660	205	7980	6	0.00075188	0.00075188	244.546116	233.4036182
K2	K2	kidney	RNA labelling group	10_ATTCTGTGATGACTTTACCAAATGACTTTCGTTCTTCTGAGTTTGCTGAAGCCACACTCAGGTGCTGAGAG	genome	1	2642	204	63408	41	0.000646606	0.000646606	242.8912926	231.8241952
K2	K2	kidney	RNA labelling group	10_GTACATGATGAAAACAGTCTCCCTCTTCTGAAT	genome	1	2642	204	26420	17	0.000643452	0.000643452	242.8912926	231.8241952
K2	K2	kidney	RNA labelling group	13_GAGGTAGTAGATTGTATAGTTA	genome	1	2650	204	21200	7	0.000330189	0.000330189	243.6267697	232.526161
K2	K2	kidney	RNA labelling group	MT_GAATTGATCAGGACATAGGGTTTGAA	genome	1	2637	203	18459	5	0.000270871	0.000270871	242.4316195	231.3854666
K2	K2	kidney	RNA labelling group	19_TGACCTATGAATTGACAGCCA	genome	1	2602	201	13010	3	0.000230592	0.000230592	239.2139074	228.3143663
K2	K2	kidney	RNA labelling group	13_TGAGGTAGTAGATTGTATAGTTG	genome	1	2597	200	23373	15	0.000641766	0.000641766	238.7542343	227.8756377
K2	K2	kidney	RNA labelling group	4_AGCTCGCTCTGAAGGCCTGTTTCCTAGGCT	genome	1	2591	200	23319	24	0.001029204	0.001029204	238.2026265	227.3491634
K2	K2	kidney	RNA labelling group	6_TAGCACCATCTGAAATCGGTTAA	genome	1	2591	200	15546	8	0.000514602	0.000514602	238.2026265	227.3491634
K2	K2	kidney	RNA labelling group	MU069435.1_TGCGATCTATTGAAAGTCAGCCCTCGACACAAGGGTTTGT	genome	1	2564	198	28204	8	0.000283648	0.000283648	235.7203915	224.9800289
K2	K2	kidney	RNA labelling group	>ENSMUST00000042732.6|ENSMUSG00000035764.6|OTTMUSG00000025766.1|OTTMUST00000063466.1|Fbxo45-201|Fbxo45|4179|UTR5:1-347|CDS:348-1208|UTR3:1209-4179|	pctranscripts	1	2556	197	10224	13	0.001271518	0.001271518	234.9849144	224.2780632
K2	K2	kidney	RNA labelling group	1_GCTATGATGAAGGCTATGTTGGTAGGGACAACTGAGCTTGTTGATGAATACCAACGATTCTGATG	genome	1	2551	197	48469	96	0.001980647	0.001980647	234.5252413	223.8393346
K2	K2	kidney	RNA labelling group	18_TGCTGTGATGACTATCTTAGGACACCTTTGGATTAACCGTGAAATCAAACAAGTGCTGAGCA	genome	1	2559	197	43503	24	0.000551686	0.000551686	235.2607183	224.5413003
K2	K2	kidney	RNA labelling group	9_CAACGGAATCCCAAAAGCAGCTT	genome	1	2528	195	7584	10	0.001318565	0.001318565	232.4107448	221.821183
K2	K2	kidney	RNA labelling group	MT_TTGTAAACCTGAAATGAAGATCTTCTCTTCTCAAGACACCA	genome	1	2530	195	30360	12	0.000395257	0.000395257	232.5946141	221.9966744
K2	K2	kidney	RNA labelling group	Mus musculus (house mouse) mmu-miR-146a-5p	miRNA	2	2516	194	18213	5	0.000274529	0.000141949	231.3075292	220.7682343
K2	K2	kidney	RNA labelling group	MT_GAATTGATCAGGACATAGGGTTTGATAGTTAA	genome	1	2495	193	24950	29	0.001162325	0.001162325	229.376902	218.9255742
K2	K2	kidney	RNA labelling group	MT_GAATTGATCAGGACATAGGGTTTGAAA	genome	1	2492	192	17444	5	0.000286632	0.000286632	229.1010981	218.662337
K2	K2	kidney	RNA labelling group	Mus musculus (house mouse) mmu-miR-25-3p	miRNA	4	2490	192	20337	20	0.000983429	0.00024961	228.9172289	218.4868456
K2	K2	kidney	RNA labelling group	NA_GAATTGATCAGGACATAGGGAAAA	unmapped	1	2477	191	9908	1	0.000100929	0.000100929	227.7220787	217.3461512
K2	K2	kidney	RNA labelling group	>ENSMUST00000048486.13|ENSMUSG00000033860.14|OTTMUSG00000051802.1|OTTMUST00000130533.1|Fgg-201|Fgg|1695|UTR5:1-184|CDS:185-1495|UTR3:1496-1695|	pctranscripts	2	2466	190	7048	6	0.000851305	0.000439308	226.7107977	216.3809483
K2	K2	kidney	RNA labelling group	14_TAGCAGCACGTAAATATTGGC	genome	1	2462	190	12310	1	8.12347684809098e-05	8.12347684809098e-05	226.3430592	216.0299654
K2	K2	kidney	RNA labelling group	4_GCGTCGTGGGGAAGCCAACCTTGGAGAGCTGAGC	genome	1	2446	189	12230	4	0.000327065	0.000327065	224.8721051	214.6260338
K2	K2	kidney	RNA labelling group	6_CCTGTCTGAGCGTCGCT	genome	1	2451	189	12255	4	0.000326397	0.000326397	225.3317783	215.0647624
K2	K2	kidney	RNA labelling group	13_CCGGGGTTCGATTCCCCGACGGGGAGCCA	genome	1	2408	186	9632	7	0.000726744	0.000726744	221.3785892	211.2916964
K2	K2	kidney	RNA labelling group	2_CATTATTACTTTTGGTACGCGA	genome	1	2413	186	21717	10	0.000460469	0.000460469	221.8382623	211.730425
K2	K2	kidney	RNA labelling group	4_AATACTGCCTGGTAATGATGA	genome	1	2414	186	14484	3	0.000207125	0.000207125	221.930197	211.8181708
K2	K2	kidney	RNA labelling group	NA_ACGGGTAACTGAAGGCATACG	unmapped	1	2416	186	7248	1	0.000137969	0.000137969	222.1140662	211.9936622
K2	K2	kidney	RNA labelling group	5_TCGATCCCCGGCATCTCCACCA	genome	1	2400	185	9600	32	0.003333333	0.003333333	220.6431122	210.5897307
K2	K2	kidney	RNA labelling group	Mus musculus (house mouse) mmu-miR-744-5p	miRNA	2	2374	183	7122	3	0.00042123	0.000210615	218.2528118	208.3083419
K2	K2	kidney	RNA labelling group	11_TCCTAGTGATGACAAGACGACATTGTCAACCAATCCCCCACAAGGGAATGAGGACATGTCCTGCAATTCTGAAT	genome	1	2365	182	37840	31	0.000819239	0.000819239	217.4254001	207.5186304
K2	K2	kidney	RNA labelling group	>ENSMUST00000116556.4|ENSMUSG00000024101.16|OTTMUSG00000072513.1|OTTMUST00000175466.1|Washc1-202|Washc1|1831|UTR5:1-92|CDS:93-1520|UTR3:1521-1831|	pctranscripts	1	2351	181	4702	8	0.001701404	0.001701404	216.1383153	206.2901903
K2	K2	kidney	RNA labelling group	19_CTGACCTATGAATTGACAGCCAT	genome	1	2342	181	14052	66	0.00469684	0.00469684	215.3109036	205.5004788
K2	K2	kidney	RNA labelling group	Mus musculus (house mouse) mmu-miR-126b-3p	miRNA	2	2344	181	21096	16	0.000758438	0.000379219	215.4947729	205.6759703
K2	K2	kidney	RNA labelling group	Mus musculus tRNA-Gly (GCC) (tRNA-Gly-GCC-1 1 to 3, tRNA-Gly-GCC-2 1 to 3, tRNA-Gly-GCC-3 1 to 3)	tRNA	4	2346	181	20905	9	0.000430519	0.000111301	215.6786421	205.8514617
K2	K2	kidney	RNA labelling group	18_ACTGGACTTGGAGTCAGAAGGCAT	genome	1	2338	180	11690	11	0.000940975	0.000940975	214.9431651	205.149496
K2	K2	kidney	RNA labelling group	>ENSMUST00000057043.10|ENSMUSG00000028619.16|OTTMUSG00000008470.5|OTTMUST00000019221.1|Tceanc2-202|Tceanc2|6431|UTR5:1-351|CDS:352-975|UTR3:976-6431|	pctranscripts	6	2277	176	0	0	NA	NA	209.3351527	199.797007
K2	K2	kidney	RNA labelling group	3_ATGAGTGATGACAAGATGTTTCGGTCCCAAATGAAGCCTACTGATTACCGTAACATTTATTGCTGACA	genome	1	2281	176	45620	22	0.000482245	0.000482245	209.7028912	200.1479899
K2	K2	kidney	RNA labelling group	9_CTCGCTGCGATCTATTGAAAGTCAGCCCTCGACACAAGGGTTTGTA	genome	1	2266	175	27192	22	0.000809061	0.000809061	208.3238717	198.831804
K2	K2	kidney	RNA labelling group	MT_GAATTGATCAGGACATAGGGTTTGA	genome	1	2224	172	15568	5	0.000321172	0.000321172	204.4626173	195.1464838
K2	K2	kidney	RNA labelling group	4_GTCGATGATGAGAGCTTTGTTCTGAGCCA	genome	1	2214	171	19926	17	0.000853157	0.000853157	203.543271	194.2690265
K2	K2	kidney	RNA labelling group	NA_CGCGACCTCAGATCAGACGTGGCGACCCGCTGAA	unmapped	1	2202	170	8808	6	0.000681199	0.000681199	202.4400554	193.2160779
K2	K2	kidney	RNA labelling group	10_GAGTTATGATGTGTAAATCCTATTCCATTGCTGAAATGCAGTGTGGAACATAATGAACTGAAC	genome	1	2194	169	41686	70	0.001679221	0.001679221	201.7045784	192.5141121
K2	K2	kidney	RNA labelling group	13_CACGCGGGAGACCGGGGTTCGATTCCCCGACGGGGAGCCA	genome	1	2186	169	8744	0	0	0	200.9691013	191.8121464
K2	K2	kidney	RNA labelling group	NA_GACTCTTAGCGGTGGATCACTCGGCTCGTGCGTCGATGAAGAACGCAGCTAGCTGCGAGAATTAATGTGAATTGCAGGACAC	unmapped	1	2195	169	39510	32	0.000809922	0.000809922	201.796513	192.6018578
K2	K2	kidney	RNA labelling group	1_TCGCTGCGATCTATTGAAAGTCAGCCCTCGACACA	genome	1	2178	168	17424	9	0.000516529	0.000516529	200.2336243	191.1101806
K2	K2	kidney	RNA labelling group	1_TGTAAACATCCTCGACTGGAAGT	genome	1	2183	168	13098	1	7.63475339746526e-05	7.63475339746526e-05	200.6932974	191.5489092
K2	K2	kidney	RNA labelling group	16_TCCCTGAGACCCTAACTTGTGAAA	genome	1	2173	168	13038	25	0.001917472	0.001917472	199.7739511	190.671452
K2	K2	kidney	RNA labelling group	9_AGTCTATGATGATCCTATCCCGAACCTGAATTCCTGTTGAAAAACCATAATTACGGATCTGGCTTCTGAGA	genome	1	2183	168	45843	32	0.000698035	0.000698035	200.6932974	191.5489092
K2	K2	kidney	RNA labelling group	NA_TGGTCGCGAAGGCGTGGTTATG	unmapped	1	2163	167	12978	3	0.00023116	0.00023116	198.8546048	189.7939948
K2	K2	kidney	RNA labelling group	Mus musculus tRNA-Asp (GTC) (tRNA-Asp-GTC-1-1, tRNA-Asp-GTC-2-1)	tRNA	4	2143	165	13902	1	7.19320961012804e-05	1.94431482345621e-05	197.0159122	188.0390803
K2	K2	kidney	RNA labelling group	2_TGCCAGTGATGCTTAGGAATTTCTTCACCTGAATCAACTATGTGGTCACACTGTTGTCTGAGGCAA	genome	1	2125	164	44625	41	0.000918768	0.000918768	195.3610889	186.4596574
K2	K2	kidney	RNA labelling group	8_CTGGAGGATGAAGTAAGGAGTGATCCATCGGCTAAGTGTTTTCCCACTGTGCTGACACTCACATTGCTGACA	genome	1	2129	164	40451	15	0.000370819	0.000370819	195.7288274	186.8106403
K2	K2	kidney	RNA labelling group	1_TTCAAGTAATTCAGGATAGGTTA	genome	1	2104	162	16832	15	0.00089116	0.00089116	193.4304617	184.6169972
K2	K2	kidney	RNA labelling group	11_CCACGAGGACGAGACGTAGCG	genome	1	2100	162	2100	0	0	0	193.0627231	184.2660143
K2	K2	kidney	RNA labelling group	4_AATACTGCCTGGTAATGATGAC	genome	1	2099	162	12594	36	0.002858504	0.002858504	192.9707885	184.1782686
K2	K2	kidney	RNA labelling group	NA_TGAGGTAGTAGGTTGTATGGAA	unmapped	1	2082	161	14574	8	0.000548923	0.000548923	191.4078998	182.6865914
K2	K2	kidney	RNA labelling group	2_AACATTCAACGCTGTCGGTGAG	genome	1	2080	160	10400	7	0.000673077	0.000673077	191.2240305	182.5110999
K2	K2	kidney	RNA labelling group	8_GGAATGATGACATTCTCCGGAATCGCTGTACTGACTTGATGAAAGTACTTTTGAACCCTTTTCCATCTGATG	genome	1	2074	160	49776	37	0.00074333	0.00074333	190.6724228	181.9846256
K2	K2	kidney	RNA labelling group	1_TCAAGTAATTCAGGATAGGTT	genome	1	2043	158	14301	8	0.000559401	0.000559401	187.8224492	179.2645082
K2	K2	kidney	RNA labelling group	11_GCTGTGATGAGATGACTAAGTAGGAAGTGCCGTCAGAGTCGATAACTGACGATAACTGCTCCTGGCTGACT	genome	1	2037	157	34629	18	0.000519796	0.000519796	187.2708414	178.7380339
K2	K2	kidney	RNA labelling group	13_TACATGTGATGAAGCAAATCAGTATGAATAAAATGATACTGTAAACGCTTTCTGATG	genome	1	2034	157	34578	41	0.001185725	0.001185725	186.9950376	178.4747967
K2	K2	kidney	RNA labelling group	2_TGAATCTGACAACAGGAAATAAACCTCCTTATTCACCA	genome	1	2029	157	18261	11	0.000602377	0.000602377	186.5353644	178.0360681
K2	K2	kidney	RNA labelling group	11_CGGCGATGATGACACTCCATACATAGCACGCGTTAGACTGCTGATCCGGGTGATGCGAATCGTAATCTGAGCCGA	genome	1	2010	155	32160	17	0.000528607	0.000528607	184.7886064	176.3688994
K2	K2	kidney	RNA labelling group	17_GAGAGTGATGATTTCACAGACTAGAGTCTCTGACG	genome	1	2003	155	18027	8	0.000443779	0.000443779	184.145064	175.7546794
K2	K2	kidney	RNA labelling group	2_TGCAGATGATGTGACAGAATATTTGCTATCAGATGAGTGGTGATGACACTAGAACCACCAAGATCGCTGATGCAA	genome	1	2009	155	36162	21	0.00058072	0.00058072	184.6966718	176.2811537
K2	K2	kidney	RNA labelling group	2_TTGCAATGATGTCAATCTTTGACTGAAGTGACCTTGAAGTGCAATTACTGAGCTTTTTAACCCTGAGC	genome	1	2003	155	46069	22	0.000477545	0.000477545	184.145064	175.7546794
K2	K2	kidney	RNA labelling group	>ENSMUST00000092880.14|ENSMUSG00000019437.18|OTTMUSG00000000096.5|OTTMUST00000000319.2|Tlcd1-201|Tlcd1|2700|UTR5:1-428|CDS:429-1121|UTR3:1122-2700|	pctranscripts	3	1998	154	36678	11	0.000299907	8.27573291341407e-05	183.6853909	175.3159508
K2	K2	kidney	RNA labelling group	X_AATGGCGCCACTAGGGTTGTGA	genome	1	1998	154	9990	4	0.0004004	0.0004004	183.6853909	175.3159508
K2	K2	kidney	RNA labelling group	15_GAATTGATCAGGACATAGGGA	genome	1	1983	153	7932	2	0.000252143	0.000252143	182.3063714	173.999765
K2	K2	kidney	RNA labelling group	8_CTGGCCCTCTCTGCCCTTCCGTTT	genome	1	1982	153	17838	29	0.001625743	0.001625743	182.2144368	173.9120192
K2	K2	kidney	RNA labelling group	NA_CGCGACCTCAGATCAGACGTGGCGACCCGCTGAATT	unmapped	1	1989	153	11934	7	0.000586559	0.000586559	182.8579792	174.5262393
K2	K2	kidney	RNA labelling group	MT_ACTAATCCTAGCCCTAGCCCTACACAAATATAATTATACTATTAT	genome	1	1973	152	27622	5	0.000181015	0.000181015	181.3870251	173.1223078
K2	K2	kidney	RNA labelling group	11_TGGCTTTGCTGAAATCCAGAGGCTGTTTCTGAGC	genome	1	1945	150	21395	17	0.000794578	0.000794578	178.8128555	170.6654276
K2	K2	kidney	RNA labelling group	4_AATACTGCCTGGTAATGATGACT	genome	1	1938	150	13566	79	0.005823382	0.005823382	178.1693131	170.0512075
K2	K2	kidney	RNA labelling group	MT_CTAATCCTAGCCCTAGCCCTACAC	genome	1	1949	150	9745	6	0.0006157	0.0006157	179.180594	171.0164104
K2	K2	kidney	RNA labelling group	MT_GAATTGATCAGGACATAGGGTTTGATAGAA	genome	1	1941	150	15528	2	0.0001288	0.0001288	178.445117	170.3144447
K2	K2	kidney	RNA labelling group	X_TGAGGTAGTAAGTTGTATTGT	genome	1	1943	150	17487	11	0.000629039	0.000629039	178.6289862	170.4899361
K2	K2	kidney	RNA labelling group	13_CGCGGGAGACCGGGGTTCGATTCCCCGACGGGGAGCCA	genome	1	1931	149	7724	14	0.001812532	0.001812532	177.5257707	169.4369875
K2	K2	kidney	RNA labelling group	19_TACGGGGATGATATGAAAACTGAACTCTCTCTTTCTGATGGTTTAGTGGAGAAAACAAAAATTCTCTGAGT	genome	1	1936	149	42592	34	0.000798272	0.000798272	177.9854438	169.8757161
K2	K2	kidney	RNA labelling group	Mus musculus (house mouse) tRNA-Thr	tRNA	3	1926	149	13600	10	0.000735294	0.000201915	177.0660975	168.9982589
K2	K2	kidney	RNA labelling group	NA_GAATTGATCAGGACATAGGGAAAAA	unmapped	1	1934	149	7736	4	0.000517063	0.000517063	177.8015745	169.7002246
K2	K2	kidney	RNA labelling group	1_TGTAAACATCCTCGACTGGAAGCA	genome	1	1914	148	9570	7	0.000731452	0.000731452	175.9628819	167.9453102
K2	K2	kidney	RNA labelling group	8_ATCACATTGCCAGGGATTTCCAA	genome	1	1924	148	11544	2	0.00017325	0.00017325	176.8822282	168.8227674
K2	K2	kidney	RNA labelling group	Mus musculus (house mouse) tRNA-His	tRNA	5	1915	148	14973	13	0.000868229	0.00017883	176.0548166	168.0330559
K2	K2	kidney	RNA labelling group	16_AACCCGTAGATCCGATCTTGTGT	genome	1	1888	146	13216	10	0.000756659	0.000756659	173.5725816	165.6639215
K2	K2	kidney	RNA labelling group	13_TGAGGTAGGAGGTTGTATAGTTTT	genome	1	1885	145	18850	52	0.002758621	0.002758621	173.2967777	165.4006843
K2	K2	kidney	RNA labelling group	19_ACCCTGATGAACTGAATACCGCCCCAGTCTGATAGCTGTGGAGAAAGGTATTTTCTGAGT	genome	1	1885	145	30160	19	0.000629973	0.000629973	173.2967777	165.4006843
K2	K2	kidney	RNA labelling group	Mus musculus (house mouse) mmu-miR-7a-5p	miRNA	3	1873	145	19560	9	0.000460123	0.000148846	172.1935621	164.3477356
K2	K2	kidney	RNA labelling group	NA_TATTGCACTTGTCCCGGCCTGTAAT	unmapped	1	1885	145	16965	39	0.002298851	0.002298851	173.2967777	165.4006843
K2	K2	kidney	RNA labelling group	NA_TCGAGATCCCGGTGCCTAATG	unmapped	1	1878	145	9390	2	0.000212993	0.000212993	172.6532353	164.7864643
K2	K2	kidney	RNA labelling group	NA_TGAGGTAGTAGGTTGTGTGGTAAA	unmapped	1	1880	145	15040	12	0.000797872	0.000797872	172.8371045	164.9619557
K2	K2	kidney	RNA labelling group	1_GCACAATGATGACTTAAGTTTTTGCCGTTTACCCAGCTGAGTGTTTCTTTGAAGAGAGAATCTTAAAAGACTGAGA	genome	1	1865	144	44760	21	0.000469169	0.000469169	171.4580851	163.6457699
K2	K2	kidney	RNA labelling group	10_TTGCATGATGACTTGAATTGTCGGATACCCCTTCACCCCGTTCATGGGTGAGAAACAGCTAGTCTGACA	genome	1	1872	144	35568	29	0.00081534	0.00081534	172.1016275	164.2599899
K2	K2	kidney	RNA labelling group	12_TTGCAAGCAACACTCTGTGGCAGATGAACAAAACCGTCTGACACAATTTGAGCTTGCTATAGCAAGAAAGTCTAACCTATTCCGGTGTTCTCT	genome	1	1872	144	46800	27	0.000576923	0.000576923	172.1016275	164.2599899
K2	K2	kidney	RNA labelling group	Mus musculus (house mouse) mmu-miR-501-3p	miRNA	3	1865	144	7460	0	0	0	171.4580851	163.6457699
K2	K2	kidney	RNA labelling group	NA_TAATGGTTCGTTTGTAAAAAAAAAAAAAAAA	unmapped	1	1862	144	14896	13	0.000872718	0.000872718	171.1822812	163.3825327
K2	K2	kidney	RNA labelling group	13_CTGCCCTGGCCCGAGGGACCGACT	genome	1	1857	143	5571	28	0.005026028	0.005026028	170.722608	162.9438041
K2	K2	kidney	RNA labelling group	15_TCGAGGAGCTCACAGTCTAGTAT	genome	1	1847	143	11082	20	0.001804728	0.001804728	169.8032617	162.0663469
K2	K2	kidney	RNA labelling group	15_TGTAAACATCCCCGACTGGAAGCTA	genome	1	1855	143	9275	113	0.012183288	0.012183288	170.5387388	162.7683127
K2	K2	kidney	RNA labelling group	17_TGAGGTAGGAGGTTGTATAGTTGT	genome	1	1849	143	16641	51	0.00306472	0.00306472	169.987131	162.2418383
K2	K2	kidney	RNA labelling group	MT_GAATTGATCAGGACATAGGGTTTGATAGA	genome	1	1852	143	14816	43	0.002902268	0.002902268	170.2629349	162.5050755
K2	K2	kidney	RNA labelling group	1_CACAATGATGACTTAAGTTTTTGCCGTTTACCCAGCTGAGTGTTTCTTTGAAGAGAGAATCTTAAAAGACTGAGA	genome	1	1837	142	44088	27	0.000612412	0.000612412	168.8839154	161.1888897
K2	K2	kidney	RNA labelling group	1_GACCGGGGTTCGATTCCCCGACGGGGAGCCA	genome	1	1840	142	7360	6	0.000815217	0.000815217	169.1597193	161.4521268
[truncated: 34,595 more rows]
