# Supplementary material for: SLAMseq reveals potential transfer of RNA from liver to kidney in the mouse
Source: Nat Commun. 2025 Aug 11;16:7413. doi: 10.1038/s41467-025-62688-9 (PMC12339719; doi:10.1038/s41467-025-62688-9)
Supplement: Supplementary file 6 — Source Data [file 41467_2025_62688_MOESM6_ESM.zip › Source data/FigS15l_data.csv]

gene_name	cR_pos	cR_neg	cpm_pos	cpm_neg	pval	fdr	sig	delta	delta_sign	labelled
GL456233.2_unassigned	0	0.177661169415292	5.5197828833254	5.14494973843379	0.0783411467829637	0.4463806372095	no	-0.177661169415292	neg	no
JH584304.1_unassigned	0.446428571428571	0.0843881856540084	6.36721584979741	8.35682050915369	0.953100549815901	1	no	0.362040385774563	pos	no
MU069434.1_unassigned	0	0	1.31626221795011	2.37160103814086	1	1	no	0	zero	no
MU069435.1_unassigned	0.0472274765860806	0.0588885801420387	356.578507286443	306.197377319043	0.898939657409933	1	no	-0.0116611035559581	neg	no
Mir128-1	0.041139131831255	0.097282493961631	63.8705087581199	67.9137019370656	0.963421017519131	1	no	-0.056143362130376	neg	no
Mir149	0.106655717737198	0.10599098733506	127.907867261088	117.394426818856	0.76657563552593	0.98093336331402	no	0.000664730402138478	pos	no
Mir181a-1	0.0373415236542343	0.0657316053863293	18.9658947537694	26.1577406832232	0.450456083761092	0.736073187177442	no	-0.028390081732095	neg	no
Mir181b-1	0	0	1.24429575338922	1.61884452296328	1	1	no	0	zero	no
Mir1843b	0.0824367410178047	0.0571619054055064	64.887685997087	68.2954283550792	0.714137033500998	0.958791502426098	no	0.0252748356122983	pos	no
Mir194-1	0.0222222222222222	0	12.5958104058491	10.8980859052216	0.26577234152087	0.551706722743324	no	0.0222222222222222	pos	no
Mir1981	0.0186747182930148	0.0657611409874518	122.652548813332	122.931176265861	0.0297968249021698	0.35937799348135	no	-0.047086422694437	neg	no
Mir205	0.0209432926633871	0.0440908946943764	112.105876761074	113.361348768022	0.337313057693985	0.636474838520979	no	-0.0231476020309893	neg	no
Mir214	0.0505766521378246	0.083816926834934	302.736217870442	338.623618171827	0.421865015726979	0.713378481650679	no	-0.0332402746971094	neg	no
Mir26b	0.0285793131958149	0.0350785627379573	9065.86672572083	9314.47145877541	0.398626871193932	0.708119922005605	no	-0.00649924954214231	neg	no
Mir29b-2	0.518114846640916	0.0238580404143318	15.4127000033582	18.1101980626497	0.174359287764379	0.505540447702039	no	0.494256806226585	pos	no
Mir29c	0.047061825236228	0.0243822433980312	255.647510187119	296.236201892969	0.454849212009981	0.736073187177442	no	0.0226795818381968	pos	no
Mir30a	0.0302632652124223	0.0394920103367414	72349.3237596275	85156.3805784328	0.0691015766875557	0.4463806372095	no	-0.00922874512431905	neg	no
Mir30c-2	0.0520117430625553	0.0694335519719106	545.225433773907	524.609524818368	0.224091767554798	0.530153248528601	no	-0.0174218089093553	neg	no
Mir350	0.0356337166375608	0.146663487180284	9.50224954866752	10.0846125889923	0.165848975823552	0.505540447702039	no	-0.111029770542724	neg	no
Mir3535	0.040129240458814	0.0604020098799472	1231.76532973904	1008.99404501179	0.175493722215854	0.505540447702039	no	-0.0202727694211332	neg	no
Mir375	0	0	247.508299753759	223.574708161277	1	1	no	0	zero	no
Mir664	0.0144383166995641	0.0456794458169373	62.8214805161354	69.447079174106	0.028262163653386	0.35937799348135	no	-0.0312411291173733	neg	no
Mir8114	0.087260034904014	0.0865800865800866	4.62750406860087	4.4993685119627	0.651060463318943	0.920043189948365	no	0.000679948323927385	pos	no
chr1_unassigned	0.0521156900007011	0.0723062094130435	28222.8131273933	26297.9147529837	0.0270754352271221	0.35937799348135	no	-0.0201905194123424	neg	no
Mir1982	0	0	3.15287345840125	3.12732517988427	1	1	no	0	zero	no
Mir26a-2	0.00900914709825835	0.0977587916198325	172.844205787787	176.767700285744	0.0365109873734225	0.389351574716128	no	-0.0887496445215742	neg	no
Mir3057	0.10351966873706	0	2.96635172382755	3.9929630577825	0.198463645643244	0.523272763620644	no	0.10351966873706	pos	no
Mir3058	0	0	3.52328791490881	5.36717104477337	1	1	no	0	zero	no
Mir331	0.0112536574386676	0.0376647834274953	34.788744227881	27.9942266183449	0.879057559244294	1	no	-0.0264111259888277	neg	no
Mir378d	0	0.2	3.41901152106704	4.19722830770154	0.211737601382163	0.523272763620644	no	-0.2	neg	no
Mir677	0.0429553264604811	0.0433630718213379	3.79367832212536	7.32161519423205	0.867492115251765	1	no	-0.000407745360856825	neg	no
Mirlet7i	0.0547788504397491	0.0755702519709356	8687.62581825514	7313.67585792612	0.264374447931276	0.551706722743324	no	-0.0207914015311865	neg	no
chr10_unassigned	0.0625612506776585	0.0851617771732619	12814.4618760978	13299.4580249282	0.0787483269882381	0.4463806372095	no	-0.0226005264956034	neg	no
Mir103-1	0.198412698412698	0.19047619047619	2.78669299451928	4.16319660252663	0.880272843918333	1	no	0.00793650793650791	pos	no
Mir10a	0.0308209951952786	0.0384375363744019	57644.0142947062	55336.6517196377	0.072606766786397	0.4463806372095	no	-0.00761654117912325	neg	no
Mir132	0.0347963668540668	0.079205443451523	132.745893694007	113.130087582093	0.0832512970921582	0.4463806372095	no	-0.0444090765974562	neg	no
Mir142	0.0480359935974594	0.0184637315531337	105.440426589015	173.60747117284	0.685556794327668	0.938002488146503	no	0.0295722620443257	pos	no
Mir142b	0.0442733059910908	0.0161791745258108	116.958394698683	195.708505392471	0.667290426306167	0.925596397779522	no	0.02809413146528	pos	no
Mir144	0	0.0996677740863787	9.24218723504308	12.6057270604299	0.225447228610169	0.530153248528601	no	-0.0996677740863787	neg	no
Mir146	0.0474600698751779	0.0780198954696854	1410.76998159069	1211.19586669979	0.100410623647565	0.467691161256929	no	-0.0305598255945075	neg	no
Mir152	0.0451677975717524	0.0421727294141308	337.018234201885	355.465501316332	0.708533903716063	0.958791502426098	no	0.00299506815762162	pos	no
Mir193a	0.0422045811052109	0.128125684501419	149.786855608594	125.392074148724	0.113004240511562	0.467691161256929	no	-0.085921103396208	neg	no
Mir195a	0.0161416530903114	0.026094810292061	918.364290637174	970.898391873401	0.151711231328373	0.489106509727858	no	-0.00995315720174965	neg	no
Mir196a-1	0	0.0474044700793078	32.3494572039598	23.2299603219119	0.0648962000218765	0.4463806372095	no	-0.0474044700793078	neg	no
Mir212	0.0209097493570184	0.084310444111251	33.6954661730901	31.9474089430019	0.0771962014975766	0.4463806372095	no	-0.0634006947542326	neg	no
Mir218-2	0.205761316872428	0	1.61057875328855	3.41270536426731	0.157762607553351	0.49465150909957	no	0.205761316872428	pos	no
Mir21a	0.0547347615499442	0.0796267450754542	58176.6053974208	44797.438797213	0.104636402631747	0.467691161256929	no	-0.02489198352551	neg	no
Mir22	0.0617245758288325	0.0718937506398306	14756.1805410318	14195.2393106644	0.099093577195594	0.467691161256929	no	-0.0101691748109981	neg	no
Mir301	0.155356287352916	0	8.16185998703917	12.0537972634737	0.015604816973363	0.318267908050925	no	0.155356287352916	pos	no
Mir3064	0	0	4.07923417125225	3.00247898149034	0.999993912623895	1	no	0	zero	no
Mir3065	0.101951206226619	0	27.7344255136763	26.9716148019018	0.00340437601762706	0.318267908050925	no	0.101951206226619	pos	no
Mir324	0.114242435814208	0	22.5114074711446	31.1713514542395	0.0673580938230846	0.4463806372095	no	0.114242435814208	pos	no
Mir338	0.101951206226619	0	27.7344255136763	26.9716148019018	0.00340437601762706	0.318267908050925	no	0.101951206226619	pos	no
Mir340	0.0265383365171541	0.0667727750627657	525.308094951662	576.51657174398	0.0860135447114651	0.4463806372095	no	-0.0402344385456116	neg	no
Mir365-2	0	0	15.6396843238618	14.0962944653759	1	1	no	0	zero	no
Mir3968	0	0	3.71690826712602	4.3837585202945	1	1	no	0	zero	no
Mir423	0.131836483943981	0.120464970938506	2274.55745580768	2027.95865983733	0.990125462713105	1	no	0.011371513005475	pos	no
Mir451a	0.0277805536827486	0.0122953969107815	90.8475208732127	150.870609952735	0.0920555732295866	0.446914960356541	no	0.015485156771967	pos	no
Mir451b	0.0277805536827486	0.0122953969107815	90.8475208732127	150.870609952735	0.0920555732295866	0.446914960356541	no	0.015485156771967	pos	no
Mir497	0.0334646615643374	0.0213765122221657	107.23823840826	126.961604022839	0.433131769489027	0.716333311078007	no	0.0120881493421717	pos	no
Mir497b	0.0334646615643374	0.0213765122221657	107.23823840826	126.961604022839	0.433131769489027	0.716333311078007	no	0.0120881493421717	pos	no
Mir6516	0	0.040983606557377	5.46677612486597	4.59472983910232	0.214423022432321	0.523272763620644	no	-0.040983606557377	neg	no
Mir744	0.0833264572025983	0.0664977937083296	146.529382107203	127.906606146477	0.38523615841008	0.694347806475654	no	0.0168286634942687	pos	no
chr11_unassigned	0.064463807169465	0.0849900955943676	22406.6412238993	18761.1442944237	0.0170325739279778	0.318267908050925	no	-0.0205262884249026	neg	no
Gm54371	0	0.320920855698424	5.61311800587346	5.56519233675151	0.00850310934535319	0.318267908050925	no	-0.320920855698424	neg	no
Gm54588	0.265486725663717	0.0954653937947494	5.82874340137394	3.98342888155614	0.910685331056416	1	no	0.170021331868967	pos	no
Mir1247	0.0366992516875784	0.0269905533063428	48.0864550578864	33.978855646753	0.759694550605466	0.98093336331402	no	0.00970869838123562	pos	no
Mir127	0.0334001336005344	0.031055900621118	9.59485664812764	8.00561384323418	0.892122057214174	1	no	0.00234423297941639	pos	no
Mir1843a	0.0724726994214526	0.0358205227022693	122.70995897884	119.697869456549	0.66398319870017	0.925272883373847	no	0.0366521767191833	pos	no
Mir203	0.0266014587660872	0.0316595884453776	1859.66318053289	1933.5193383734	0.526939757187117	0.801054883400617	no	-0.00505812967929033	neg	no
Mir3068	0.062461195157393	0.0723630433634612	99.0749234066495	114.164148184293	0.941509687281196	1	no	-0.0099018482060682	neg	no
Mir3073a	0.286532951289398	0.106662500532602	11.0425203821987	12.0971843600596	0.562500171386755	0.82591488579226	no	0.179870450756796	pos	no
Mir3073b	0.286532951289398	0.106662500532602	11.0425203821987	12.0797381304297	0.562244982988237	0.82591488579226	no	0.179870450756796	pos	no
Mir337	0.740740740740741	0	2.18968517289365	2.82797914412901	0.21221191665683	0.523272763620644	no	0.740740740740741	pos	no
Mir342	0.0322796243915643	0.0630289165379458	112.712531326948	131.609294012599	0.138035445427644	0.484886506043571	no	-0.0307492921463815	neg	no
Mir345	0	0.0609277786627584	23.6553793415478	21.2494632452527	0.015518712163916	0.318267908050925	no	-0.0609277786627584	neg	no
Mir3544	0.740740740740741	0	2.18968517289365	2.82797914412901	0.21221191665683	0.523272763620644	no	0.740740740740741	pos	no
Mir376c	0	0	1.13789303064016	1.04138512559398	1	1	no	0	zero	no
Mir379	0.077309145602777	0.0281376394021342	38.1547204296586	24.4738767415612	0.13017808800961	0.477848835254787	no	0.0491715062006428	pos	no
Mir382	0	0	6.14484268510049	5.94765773027912	1	1	no	0	zero	no
Mir409	0	0.320920855698424	5.61311800587346	5.56519233675151	0.00850310934535319	0.318267908050925	no	-0.320920855698424	neg	no
Mir411	0.0683390928911831	0.0671708711909717	25.1393349630217	17.3707328409014	0.686701783084573	0.938002488146503	no	0.00116822170021144	pos	no
Mir433	0.188323917137476	0	3.20411172153929	1.96681688154065	0.303163560840102	0.58872407621207	no	0.188323917137476	pos	no
Mir434	0.0533764460676029	0.0392541707556428	15.5184534968701	10.6606174675049	0.885042130875886	1	no	0.0141222753119601	pos	no
Mir487b	0	0	1.85187142418091	2.9329191534228	1	1	no	0	zero	no
Mir5099	0	0	78.2969397007052	37.0420339713081	1	1	no	0	zero	no
Mir541	0.0777604976671851	0.117587726283378	11.0614393293071	15.7706459290034	0.361281973114588	0.67127082658945	no	-0.0398272286161934	neg	no
chr12_unassigned	0.166406628501271	0.171427505563833	1441.64740743578	1432.92914320117	0.947958330540637	1	no	-0.0050208770625621	neg	no
Gm54609	0.100671122545176	0.0809498264943166	241.463867665444	236.971320254718	0.850210866756936	1	no	0.0197212960508596	pos	no
Mir1983	0	0	4.2363874634716	5.2390029811955	1	1	no	0	zero	no
Mir23b	0.0380770404830826	0.0518739380654784	8650.09710998603	8462.75260097826	0.0177751123896772	0.318267908050925	no	-0.0137968975823958	neg	no
Mir24-1	0.00512820512820512	0.0297878843024572	68.037474054592	57.0088904871354	0.231461674564802	0.532427155445915	no	-0.0246596791742521	neg	no
Mir27b	0.0304047596059414	0.0472456603351495	10747.854400346	10639.3323496592	0.0207970144061547	0.318267908050925	no	-0.0168409007292082	neg	no
Mir3074-1	0.00512820512820512	0.0297878843024572	68.037474054592	57.0088904871354	0.231461674564802	0.532427155445915	no	-0.0246596791742521	neg	no
Mir582	0.0461891843445144	0.0881089720071455	44.3904885911119	50.7588309111672	0.450973264377878	0.736073187177442	no	-0.0419197876626311	neg	no
Mir7-1	0.0100401606425703	0.159720955722983	27.190254475704	17.6382470334474	0.302251508244429	0.58872407621207	no	-0.149680795080413	neg	no
Mir874	0.0827156720225632	0.094457570295276	174.210278080828	157.565301586435	0.750479112340506	0.98093336331402	no	-0.0117418982727128	neg	no
Mirlet7a-1	0.0548020256138902	0.109720643201399	294.940900002133	264.74873389595	0.152744225629298	0.489106509727858	no	-0.054918617587509	neg	no
Mirlet7d	0.0733730302104957	0.0925172379379701	10431.8338946579	9878.99416735976	0.402287397551357	0.708119922005605	no	-0.0191442077274744	neg	no
Mirlet7f-1	0.100671122545176	0.0809498264943166	241.463867665444	236.971320254718	0.850210866756936	1	no	0.0197212960508596	pos	no
chr13_unassigned	0.108935853923009	0.115722310293226	2792.53604851516	2853.87163101994	0.5030691845113	0.788665752801569	no	-0.00678645637021616	neg	no
Mir15a	0.0693230452753252	0.0512301813483435	250.914241061377	243.273958064371	0.262534035705856	0.551706722743324	no	0.0180928639269817	pos	no
Mir16-1	0.0781833156350262	0.0849812920961745	35.9492151506535	45.1987027562393	0.520296844261925	0.796378094348154	no	-0.00679797646114837	neg	no
Mir17	0.196963857920605	0.12818992251024	139.583188308306	133.330219851326	0.756939165885223	0.98093336331402	no	0.0687739354103654	pos	no
Mir18	0.204841713221601	0.0471142520612485	15.2954228950414	14.0002795071723	0.929632956952328	1	no	0.157727461160353	pos	no
Mir19a	0	0	5.18283337439217	6.68187052862019	1	1	no	0	zero	no
Mir19b-1	0.0766869211857174	0.212515129128091	6.35733003819375	5.7590392444592	0.731380658324914	0.969804309056384	no	-0.135828207942373	neg	no
Mir20a	0.0492930277431109	0.0326839851259356	109.484352418843	117.227157501166	0.918121334064612	1	no	0.0166090426171753	pos	no
Mir320	0.0467390361649662	0.105967460426271	428.732140830148	411.097045469152	0.146423542547426	0.489106509727858	no	-0.0592284242613045	neg	no
Mir346	0.0474395429056856	0.11853388630607	19.9407263222581	25.7885326200784	0.294827657896552	0.583836348860936	no	-0.0710943434003847	neg	no
Mir598	0	0.0148367952522255	4.2916269123263	8.87016054872979	0.369372328378765	0.680606603526459	no	-0.0148367952522255	neg	no
Mir92-1	0.0513296973279975	0.0654271686011046	5819.81438207688	5655.0212319074	0.0561144011959705	0.4463806372095	no	-0.0140974712731071	neg	no
chr14_unassigned	0.138854002589609	0.16892555374254	1827.37650856038	1772.12495951626	0.217011472336867	0.523272763620644	no	-0.0300715511529316	neg	no
Mir1249	0.137969094922737	0.0418769310129799	51.972633031277	60.5507568524281	0.663254521203822	0.925272883373847	no	0.0960921639097574	pos	no
Mir1291	0.0154750851129681	0.0401737671362245	14.0696741255047	13.7501250644223	0.340485007492634	0.636558927051446	no	-0.0246986820232564	neg	no
Mir148b	0.069186704308739	0.0556132046929016	190.777560710377	204.969377449106	0.382681494991607	0.693898373448637	no	0.0135734996158374	pos	no
Mir151	0.0564702550274416	0.0813255276174381	4772.58554081284	5143.97192247996	0.0792347723775483	0.4463806372095	no	-0.0248552725899965	neg	no
Mir1941	0.134048257372654	0	6.66705848264257	7.90604781286074	0.222347077946646	0.530153248528601	no	0.134048257372654	pos	no
Mir1943	0	0.26716745801148	4.16852396242144	2.9970540530413	0.0643339781428132	0.4463806372095	no	-0.26716745801148	neg	no
Mir196a-2	0.0890306531869688	0.0650639360446953	432.2329206766	370.994696436738	0.20183220540947	0.523272763620644	no	0.0239667171422735	pos	no
Mir28c	0	0	1.6483671813875	2.12546736283046	1	1	no	0	zero	no
Mir30b	0.071679260931289	0.0899648549298763	2016.7158283599	2362.74042468616	0.30019911029664	0.58872407621207	no	-0.0182855939985873	neg	no
Mir30d	0.0478182227477083	0.0706935743784499	51704.1992170227	54129.7447399546	0.168131335514458	0.505540447702039	no	-0.0228753516307416	neg	no
Mir33	0	0	3.22560693398731	3.51124906950308	1	1	no	0	zero	no
Mir5113	0	0	6.55340943395191	6.35674984196825	1	1	no	0	zero	no
Mir615	0.079709686133061	0.0928787606579637	352.78379223553	366.049426526451	0.500908494041212	0.788665752801569	no	-0.0131690745249026	neg	no
Mirlet7b	0.0571739898503668	0.0695383662185722	8568.28804814854	8265.93125264384	0.286360126765593	0.578485893667405	no	-0.0123643763682054	neg	no
Mirlet7c-2	0.0406703164445198	0.0408818966444003	381.63532831333	306.03296799418	0.848060995903884	1	no	-0.000211580199880504	neg	no
Snord43	0.0626411181527688	0.0862734187675459	1340.31231552357	1561.20711929776	0.249850895255654	0.548942477897458	no	-0.0236323006147772	neg	no
chr15_unassigned	0.0431846628286392	0.0646367564339666	5822.56576891903	5043.35619403175	0.0701610994146468	0.4463806372095	no	-0.0214520936053274	neg	no
Gm55082	0.0603864734299517	0.0693240901213172	3.7980481092104	4.35086337695561	0.874155287317007	1	no	-0.00893761669136547	neg	no
Mir125b-2	0.0462660489838711	0.0572879053046894	50.3382379246854	53.7279365229295	0.766913469824858	0.98093336331402	no	-0.0110218563208184	neg	no
Mir1306	0	0.10617549088359	8.52880461847327	10.1292925324113	0.104827279868157	0.467691161256929	no	-0.10617549088359	neg	no
Mir130b	0.524109014675052	0	4.5033192400845	5.71148221517998	0.246228945892854	0.548942477897458	no	0.524109014675052	pos	no
Mir155	0.128574853805345	0.0688733079199193	140.06328998929	131.705824221357	0.149693817225504	0.489106509727858	no	0.0597015458854258	pos	no
Mir185	0.0875591264495676	0.101780206431716	724.551390081485	719.029151514034	0.370828847104117	0.680606603526459	no	-0.0142210799821481	neg	no
Mir193b	0	0	6.69917628222765	6.1205840921567	1	1	no	0	zero	no
Mir1947	0	0	2.18096481625056	4.23600808310847	1	1	no	0	zero	no
Mir28a	0.040366184801495	0.0524363051804904	654.91918317749	724.554480913894	0.172355158699179	0.505540447702039	no	-0.0120701203789954	neg	no
Mir484	0.135759670429766	0.0751965902503104	243.216096745045	252.231658132716	0.411666861400373	0.713378481650679	no	0.0605630801794555	pos	no
Mir802	0.0833333333333333	0	10.9337419422057	14.0618724516334	0.217305964958739	0.523272763620644	no	0.0833333333333333	pos	no
Mir99a	0.0240043905143803	0.0320717729783449	5704.383649747	6621.69420319954	0.0548335577510527	0.4463806372095	no	-0.00806738246396465	neg	no
Mirlet7c-1	0.0351001773453471	0.0688812384370158	162.44755352025	125.243086515069	0.0678643768894797	0.4463806372095	no	-0.0337810610916687	neg	no
chr16_unassigned	0.0534354581853973	0.068905551929463	18097.394234504	16167.8116671104	0.119616589386771	0.467691161256929	no	-0.0154700937440657	neg	no
Gm55583	0.0489091106780182	0.0563077615221408	2798.0337446078	2396.04397477645	0.292318221671868	0.582700561081009	no	-0.00739865084412257	neg	no
Mir125a	0.0431871773656885	0.0585066370796848	21428.7586432706	22548.0089028919	0.0836713462763086	0.4463806372095	no	-0.0153194597139963	neg	no
Mir219a-1	0	0	5.29930270334108	6.27550456765903	1	1	no	0	zero	no
Mir3082	0.175438596491228	0.510948905109489	1.74955858831352	1.64737543909667	0.688508650337506	0.938002488146503	no	-0.335510308618261	neg	no
Mir6975	0	0	1.81216234097964	1.65725173109382	1	1	no	0	zero	no
Mir7b	0.28735632183908	0.112359550561798	2.58867042626951	1.10791107173619	0.596509201963614	0.863217643226192	no	0.174996771277283	pos	no
Mir877	0	0	5.70539052854217	7.75823703426762	1	1	no	0	zero	no
Mir99b	0.0255447751364128	0.0393446355498104	4344.65272134129	4311.08762001853	0.12585708990635	0.467691161256929	no	-0.0137998604133976	neg	no
Mirlet7e	0.0489093309138057	0.056308787850219	2797.96158844829	2395.76393716302	0.292297795123705	0.582700561081009	no	-0.00739945693641332	neg	no
chr17_unassigned	0.217546032130354	0.219098949409181	12388.7273774347	11175.5401990555	0.918021481959884	1	no	-0.0015529172788275	neg	no
Gm54396	0.642836552660007	0.657905406653448	3324.19177407578	3775.96634706713	0.54719991325997	0.816578331240919	no	-0.0150688539934409	neg	no
Gm54508	0	0.0141242937853107	13.2453037840198	13.1538431528503	0.240670666992719	0.54061097585678	no	-0.0141242937853107	neg	no
Mir122	0.243034259807023	0.301262254812829	495.0563035418	350.19771672544	0.0367571389579293	0.389351574716128	no	-0.0582279950058067	neg	no
Mir143	0.0771797156870947	0.101001171528803	55921.3926109627	46106.8382875713	0.206209200334568	0.523272763620644	no	-0.0238214558417086	neg	no
Mir145a	0.0496843585407378	0.0613322904386543	3471.16877500387	2929.86246617202	0.413785406456777	0.713378481650679	no	-0.0116479318979164	neg	no
Mir187	0.0464204846020684	0.110018285491282	100.2871767722	108.118709588079	0.142598486039569	0.489106509727858	no	-0.0635978008892133	neg	no
Mir1948	0	0.0289435600578871	4.63636708835767	7.93013369187855	0.338325495559324	0.636474838520979	no	-0.0289435600578871	neg	no
Mir378a	0.642889905324126	0.657926653165242	3323.93009020108	3775.85654182925	0.548002733922477	0.816578331240919	no	-0.0150367478411165	neg	no
chr18_unassigned	0.0654370783561792	0.0931722546970846	8251.54284160266	7399.46585120676	0.00534727896384071	0.318267908050925	no	-0.0277351763409054	neg	no
Mir101b	0.042681912047602	0.0996379299940903	319.032492180927	300.215659860638	0.0163228863767571	0.318267908050925	no	-0.0569560179464883	neg	no
Mir107	0.0657241479307898	0.112582002184007	653.2537665135	658.40680508528	0.0445521545862522	0.419068704076935	no	-0.0468578542532169	neg	no
Mir192	0.0545758806697673	0.0658392279165109	11525.4654628348	12603.8611702144	0.0640941119139196	0.4463806372095	no	-0.0112633472467435	neg	no
Mir194-2	0.0674847726151569	0.0820673398775149	5312.21617476535	5818.62699869188	0.56052596011053	0.82591488579226	no	-0.014582567262358	neg	no
Mir204	0.040201370125788	0.0919665512644167	98.8259079193924	118.403097330168	0.12190607137839	0.467691161256929	no	-0.0517651811386287	neg	no
Mir3086	0	0	2.76350602803073	1.83597812153827	1	1	no	0	zero	no
chr19_unassigned	0.0488509526019128	0.0637963717034446	27346.3069349692	28478.9603873574	0.0544264065826477	0.4463806372095	no	-0.0149454191015318	neg	no
Mir103-2	0.033063792684256	0.12350428994652	31.6193467424875	29.61052569267	0.688699501263711	0.938002488146503	no	-0.090440497262264	neg	no
Mir10b	0.0327669618246376	0.0408429477324763	40527.0812366011	38805.4604124397	0.0602627462273401	0.4463806372095	no	-0.00807598590783864	neg	no
Mir126a	0.0420096888148931	0.0550305490278551	13089.5502222789	11914.9102481081	0.0420472067807462	0.408436023998016	no	-0.0130208602129621	neg	no
Mir126b	0.0420115526839252	0.0550315268146711	13089.000877487	11914.732896844	0.0420648396808588	0.408436023998016	no	-0.0130199741307459	neg	no
Mir130a	0.0150826764195617	0.013103817858923	61.5614276228065	76.9902319773733	0.752536722126078	0.98093336331402	no	0.00197885856063869	pos	no
Mir181a-2	0.0362400903639233	0.0176991150442478	58.1466460612352	51.155685887691	0.420152596380599	0.713378481650679	no	0.0185409753196755	pos	no
Mir181b-2	0.0694546990176386	0.0438398957760637	26.7454809166223	30.2098304567679	0.489713017253038	0.779913323773357	no	0.0256148032415749	pos	no
Mir1955	0	0.135737962806899	4.69151160980999	5.55937359969358	0.116754250190958	0.467691161256929	no	-0.135737962806899	neg	no
Mir199b	0	0	7.88736283677149	7.29535150660466	1	1	no	0	zero	no
Mir467c	0.028587764436821	0	9.31670296384048	8.58418368188954	0.248778953707082	0.548942477897458	no	0.028587764436821	pos	no
Mir467d	0	0	5.69008540373461	6.73458296191139	1	1	no	0	zero	no
Mir467e	0.0186011904761905	0.0347652083328062	18.2997678251785	21.192101037438	0.23816088489946	0.540564015190052	no	-0.0161640178566157	neg	no
Mir499	0	0	1.44427550372501	4.65414947106455	1	1	no	0	zero	no
Mir669c	0	0.0113507377979569	9.18841146736501	10.6996829924134	0.262716034904315	0.551706722743324	no	-0.0113507377979569	neg	no
Mir669o	0	0	3.86394332033215	2.75015732042477	1	1	no	0	zero	no
Mir674	0.0861993499844136	0.143494607970674	258.20041334447	291.266557764708	0.399961024626551	0.708119922005605	no	-0.0572952579862601	neg	no
chr2_unassigned	0.0559573387734659	0.0745387318656123	11155.6824777495	10466.5736752798	0.0265264840056499	0.35937799348135	no	-0.0185813930921464	neg	no
Mir15b	0.0479481880467676	0.0786214129417277	614.381945997572	550.859902103385	0.184988307685203	0.523272763620644	no	-0.0306732248949601	neg	no
Mir16-2	0.0122100122100122	0.0207082264908894	28.0713585929027	22.1724636420232	0.452890958542698	0.736073187177442	no	-0.0084982142808772	neg	no
Mir186	0.0848534648270259	0.0636819795756575	630.701610673064	699.415692267192	0.515730118401765	0.796378094348154	no	0.0211714852513683	pos	no
Mir190b	0	0	1.71679478537672	2.75855165857577	1	1	no	0	zero	no
Mir7j	0.0031831072121927	0	116.738174966828	78.9631226780589	0.148257982469627	0.489106509727858	no	0.0031831072121927	pos	no
Mir92b	0.0737038008019626	0.152091254752852	43.5945027885659	38.3990616858526	0.578389553760665	0.84259112141795	no	-0.0783874539508891	neg	no
chr3_unassigned	0.121034650510095	0.170365841297792	6519.56391729878	5874.27903754187	0.0211473693057093	0.318267908050925	no	-0.0493311907876969	neg	no
Mir101a	0.0334948166267089	0.0410843774948708	2784.93132119222	2860.42422772065	0.426844113413363	0.715699740664114	no	-0.00758956086816188	neg	no
Mir200a	0.0566086014760911	0.0818131242829393	4890.73035006782	6063.19053589197	0.138539001726735	0.484886506043571	no	-0.0252045228068482	neg	no
Mir200b	0.0372271654736837	0.0572162589237222	14742.2369554018	14423.6343852783	0.0891029184610497	0.446914960356541	no	-0.0199890934500385	neg	no
Mir30c-1	0.0131440588853838	0.0322715872212185	48.1567819991401	51.7723474631013	0.463694493588004	0.746374559197803	no	-0.0191275283358347	neg	no
Mir30e	0.0540231745126539	0.0805108358567224	46300.6960894585	60111.5898174381	0.123184025077706	0.467691161256929	no	-0.0264876613440685	neg	no
Mir30f	0.0540231745126539	0.0805108358567224	46300.6960894585	60111.5898174381	0.123184025077706	0.467691161256929	no	-0.0264876613440685	neg	no
Mir31	0.0600908226102281	0.0626573807396961	267.724735324955	280.022217831193	0.629628873526609	0.898190952282034	no	-0.00256655812946803	neg	no
Mir32	0.107273368117116	0.0251351065534931	22.5089366171183	28.7653846022407	0.0328143012187111	0.379888641032001	no	0.0821382615636234	pos	no
Mir34a	0.0606164655693791	0.0527671646626493	137.413000922985	188.112702111757	0.784643066656275	0.992342701947642	no	0.00784930090672978	pos	no
Mir429	0.0304205525172351	0.0408475442157614	3636.2184963785	3721.84102020036	0.322386763264904	0.618079081163925	no	-0.0104269916985263	neg	no
Mir455	0.0542874674682991	0.0738482377247234	1404.92676535856	1222.2828830151	0.135530167625668	0.484886506043571	no	-0.0195607702564243	neg	no
Mir700	0.0477082866044745	0.0305591072881553	28.981304008321	29.8799082530983	0.418161737293067	0.713378481650679	no	0.0171491793163192	pos	no
Mir872	0.0495353388881661	0.0722006625714248	333.546159411035	328.719588987019	0.111213739433149	0.467691161256929	no	-0.0226653236832586	neg	no
chr4_unassigned	0.0762446784736096	0.0947890853856591	13141.9763875413	10772.3305566637	0.194869914454935	0.523272763620644	no	-0.0185444069120495	neg	no
Mir106b	0.0499865956389841	0.116666023143216	129.099387949067	159.505037004765	0.0183452785566618	0.318267908050925	no	-0.0666794275042318	neg	no
Mir218-1	0	0	3.04421486220542	3.23890376510842	1	1	no	0	zero	no
Mir25	0.0229740091882021	0.0433645538289454	995.812621369868	948.206132683224	0.00884747029812896	0.318267908050925	no	-0.0203905446407433	neg	no
Mir339	0.0813780468960417	0.242397109165433	95.17653038321	107.447549629938	0.0130713360605821	0.318267908050925	no	-0.161019062269391	neg	no
Mir574	0	0	124.105203232494	148.201064263981	1	1	no	0	zero	no
Mir671	0.195350611108155	0.0394600598228834	32.7925879143846	37.901576205038	0.741990656882865	0.979557840884835	no	0.155890551285271	pos	no
Mir93	0.0487420011148287	0.0736711854649464	815.967200299483	895.921649910468	0.201000168575992	0.523272763620644	no	-0.0249291843501177	neg	no
chr5_unassigned	0.0762003438668842	0.083868681680198	3750.09473855395	3739.87040289122	0.711435838159194	0.958791502426098	no	-0.00766833781331379	neg	no
Mir129-1	0.0373692077727952	0	6.81001537321918	6.24481414361328	0.238853867177	0.540564015190052	no	0.0373692077727952	pos	no
Mir141	0.0695498669363848	0.0319441934172293	71.1978490917388	72.4418337700389	0.71729723761509	0.958791502426098	no	0.0376056735191555	pos	no
Mir148a	0.0847634744993475	0.0799708946938195	253.408529724301	312.907213411937	0.783903630149464	0.992342701947642	no	0.00479257980552801	pos	no
Mir182	0.0752462429568731	0.10464752794583	1538.74057735355	1275.53458214658	0.427993200397145	0.715699740664114	no	-0.0294012849889574	neg	no
Mir183	0.0458743422935825	0.0717974502220592	831.828355453369	669.051504955371	0.120371099509219	0.467691161256929	no	-0.0259231079284766	neg	no
Mir196b	0.0266302236162331	0.0720062685368275	1311.02307594275	1013.52230406796	0.0462330223455321	0.421701203818339	no	-0.0453760449205944	neg	no
Mir200c	0.0417143591776754	0.0607861155095253	1653.53197100157	1507.58213297358	0.0849586624457866	0.4463806372095	no	-0.01907175633185	neg	no
Mir29a	0.0542022694421107	0.0750071540855721	11807.7873929799	11671.3356601655	0.191564683394634	0.523272763620644	no	-0.0208048846434613	neg	no
Mir29b-1	0.0143430866322433	0	33.835586956783	31.0750297327986	0.25938764815981	0.551706722743324	no	0.0143430866322433	pos	no
Mir335	0.0172219681595195	0.0521800508589681	336.0957512412	315.296643596956	0.00485380814527827	0.318267908050925	no	-0.0349580826994485	neg	no
Mir653	0	0.0978809212647918	5.62282057433758	6.57835073878156	0.0609314303243389	0.4463806372095	no	-0.0978809212647918	neg	no
Mir8112	0	0.21505376344086	2.28173797584248	2.68916753080002	0.265638227758419	0.551706722743324	no	-0.21505376344086	neg	no
Mir96	0.018811136192626	0	28.0059103242619	23.4492394813606	0.271434276496283	0.55960080291357	no	0.018811136192626	pos	no
chr6_unassigned	0.473627665320418	0.571508698683687	3832.54419040291	3596.89198274726	0.325027149436505	0.619197291015113	no	-0.097881033363269	neg	no
Mir139	0.0844551993819005	0.0958382909048398	528.071527850799	495.570727576095	0.579456352603042	0.84259112141795	no	-0.0113830915229393	neg	no
Mir150	0.0436415442352749	0.0566209660338206	211.007385148207	288.396690554093	0.912417286150693	1	no	-0.0129794217985457	neg	no
Mir1839	0.0370812814450219	0.0438522078850226	544.236804795805	570.359846267832	0.769103899475444	0.98093336331402	no	-0.00677092644000067	neg	no
Mir1964	0.109075043630017	0.072202166064982	12.04782420298	10.1933311024433	0.926169737418889	1	no	0.0368728775650355	pos	no
Mir3102	0	0	11.7992583579639	8.73898791539235	1	1	no	0	zero	no
Mir3103	0	0	2.17342764510004	1.13439400484118	1	1	no	0	zero	no
Mir3105	0.049962366131581	0	17.7687006944821	19.716681530613	0.0298486705549294	0.35937799348135	no	0.049962366131581	pos	no
Mir326	0.0387167287698209	0.0762606981660142	68.8940035977921	58.3353922564338	0.545811078454434	0.816578331240919	no	-0.0375439693961933	neg	no
Mir330	0.0194668927046082	0.11302692979104	64.5954776222111	63.8057285410671	0.144094943855166	0.489106509727858	no	-0.0935600370864319	neg	no
Mir708	0.0791557220812728	0.0236406619385343	10.2002344461356	11.4279419509047	0.499627872838741	0.788665752801569	no	0.0555150601427385	pos	no
chr7_unassigned	0.330817201186352	0.262599868475348	5965.29258564812	6231.64154449807	0.147695161078785	0.489106509727858	no	0.0682173327110042	pos	no
Gm54919	0	0.200559348937993	3.42346655319514	3.7280357194003	0.0492390305434779	0.435910240987849	no	-0.200559348937993	neg	no
Mir140	0.033933642245678	0.0642291393642468	1452.52149590233	1761.6144195744	0.091167815676464	0.446914960356541	no	-0.0302954971185688	neg	no
Mir181c	0.0905626254052508	0.0699759927261272	120.715650164745	157.37229788243	0.719889965276738	0.958791502426098	no	0.0205866326791236	pos	no
Mir181d	0.0616652384486306	0.0903966897202786	70.3211835761364	75.6670362252032	0.657412938548677	0.92467894627641	no	-0.0287314512716479	neg	no
Mir1968	0.0798722044728434	0.0855256958093401	29.3592132403032	28.2433731021106	0.231720788582773	0.532427155445915	no	-0.00565349133649665	neg	no
Mir23a	0.029386125765312	0.0511064789190228	8667.48096955982	8502.19973761622	0.0132867774880469	0.318267908050925	no	-0.0217203531537108	neg	no
Mir24-2	0.0435558533837771	0.0463903656704134	592.830274154039	544.058301468797	0.905874988226634	1	no	-0.00283451228663623	neg	no
Mir27a	0.0351581857673528	0.0503963211675309	923.929554519809	1035.6237871245	0.204022365432872	0.523272763620644	no	-0.015238135400178	neg	no
Mir3074-2	0.0416884426765055	0.04640517600112	592.77205926472	543.967644505854	0.796591791268601	1	no	-0.00471673332461449	neg	no
Mir328	0	0	242.681000950566	255.865771007372	1	1	no	0	zero	no
chr8_unassigned	0.0870199352712783	0.0981653811227873	9396.74376273515	8323.6497129257	0.253712815023528	0.551706722743324	no	-0.011145445851509	neg	no
Gm55600	0.0245000818293642	0.039797991925754	7217.2518814808	7741.73395506506	0.117273208845078	0.467691161256929	no	-0.0152979100963898	neg	no
Gm56154	0	0.0232288037166086	0.631205921813531	0.835806388071976	0.283573643503884	0.576727477666682	no	-0.0232288037166086	neg	no
Mir100	0.0269498699772394	0.0392620852024863	797.690725167998	831.112875255679	0.157328978921158	0.49465150909957	no	-0.0123122152252469	neg	no
Mir125b-1	0.071324279963001	0.0971722832687477	70.8165720112153	76.3641714876984	0.483096434498848	0.773468227575283	no	-0.0258480033057466	neg	no
Mir184	0.0789889415481833	0	3.99848114792326	6.18589231575713	0.174653405392298	0.505540447702039	no	0.0789889415481833	pos	no
Mir190a	0.0683770020541585	0.192627972519911	53.5478608282913	58.3504020073443	0.197903144137126	0.523272763620644	no	-0.124250970465753	neg	no
Mir191	0.0245000818293642	0.039797991925754	7217.2518814808	7741.73395506506	0.117273208845078	0.467691161256929	no	-0.0152979100963898	neg	no
Mir26a-1	0.0212314225053079	0.0593407572950293	16.4611674896766	17.2496392656205	0.382604950141655	0.693898373448637	no	-0.0381093347897214	neg	no
Mir34b	0.0769264285523757	0.0174216027874564	16.7786874583166	14.4532081757065	0.121764116528368	0.467691161256929	no	0.0595048257649193	pos	no
Mir34c	0.0756030612695331	0.0371780207472058	36.6746725945197	46.5742451167929	0.209173969524737	0.523272763620644	no	0.0384250405223273	pos	no
Mir425	0.0635306214958334	0.0450390978906834	850.54076388948	895.837580806576	0.193823535633123	0.523272763620644	no	0.01849152360515	pos	no
Mir6236	0	0.032546786004882	24.8269797155333	29.6311028886038	0.211435151317261	0.523272763620644	no	-0.032546786004882	neg	no
Mirlet7a-2	0.0555842626124444	0.0690098466692817	58.5482718318687	50.8270660888018	0.825635329044606	1	no	-0.0134255840568373	neg	no
Mirlet7g	0.0370979639964529	0.049397870022643	47316.6750730183	41728.6395775861	0.119282609728231	0.467691161256929	no	-0.01229990602619	neg	no
chr9_unassigned	0.0510201926595868	0.0702627528596575	13879.5263744355	11478.2052621977	0.0637893890229087	0.4463806372095	no	-0.0192425602000707	neg	no
chrM_unassigned	0.0420472528855928	0.0513885247254294	23615.0873095657	30652.7518254028	0.176351318965828	0.505540447702039	no	-0.00934127183983668	neg	no
Mir106a	0	0.119760479041916	3.32651184626924	5.40952691092849	0.262216899633409	0.551706722743324	no	-0.119760479041916	neg	no
Mir1198	0.0363756593018882	0.198112802773869	35.4003667920725	30.3208514675852	0.135544652359825	0.484886506043571	no	-0.161737143471981	neg	no
Mir19b-2	0.151843215634022	0	2.96965824971416	3.39288360092578	0.084607769829159	0.4463806372095	no	0.151843215634022	pos	no
Mir20b	0.110722936263409	0.107974710320352	10.1006673916542	13.5003384323607	0.831570131633196	1	no	0.00274822594305726	pos	no
Mir221	0.0444602442597719	0.0733164986487015	1536.11656048728	1692.45238061143	0.0375122779626834	0.389351574716128	no	-0.0288562543889296	neg	no
Mir222	0.0564766073565149	0.0875868959287829	1071.11136709147	1122.44035452034	0.216750294013651	0.523272763620644	no	-0.031110288572268	neg	no
Mir223	0.0513318609554977	0.0733180353518772	100.026514371041	138.429368338641	0.412227935687171	0.713378481650679	no	-0.0219861743963795	neg	no
Mir224	0.0710297425216809	0.060872271313388	94.0996639828982	62.8652860886829	0.761000065357	0.98093336331402	no	0.0101574712082929	pos	no
Mir322	0.0685865752569231	0.0887526147609488	767.847957276654	840.207684873712	0.399746503440124	0.708119922005605	no	-0.0201660395040257	neg	no
Mir351	0.0455301714103566	0.111709732430611	234.57242970374	216.333312504152	0.0104909891629896	0.318267908050925	no	-0.0661795610202539	neg	no
Mir361	0.041278942609276	0.0572699602369999	366.729920033686	450.18418494879	0.51283395072235	0.796378094348154	no	-0.0159910176277239	neg	no
Mir362	0.0965313477605164	0.109339237122003	75.093153705683	85.863832236127	0.873525526873058	1	no	-0.0128078893614862	neg	no
Mir363	0.0233754090696587	0.0976668636877281	14.2877132611962	16.1766034947109	0.273337997966118	0.55969209107348	no	-0.0742914546180693	neg	no
Mir374b	0.0401205251787054	0.0595954717825641	162.970325955754	185.206440316018	0.520668557772193	0.796378094348154	no	-0.0194749466038587	neg	no
Mir374c	0.0407077083985588	0.0601830663405802	159.242226977863	181.345139266659	0.521217556766067	0.796378094348154	no	-0.0194753579420213	neg	no
Mir421	0.0298594829688872	0.0123595238434942	38.4942118378451	34.1496380578326	0.320454666709848	0.618079081163925	no	0.017499959125393	pos	no
Mir450-1	0	0	7.4256822594279	10.7331622965215	1	1	no	0	zero	no
Mir450b	0.0155958647944493	0.0744344873976339	50.8843057141084	45.7212496422972	0.174769007407629	0.505540447702039	no	-0.0588386226031846	neg	no
Mir452	0	0	2.26639639548747	1.7556979758161	1	1	no	0	zero	no
Mir500	0.0659673406000224	0.0651293130650864	23.4180888406257	25.7068084171275	0.883085810968048	1	no	0.000838027534936003	pos	no
Mir501	0.0479849748233458	0.0875370140294161	223.995537955776	207.452372999136	0.0210438452282239	0.318267908050925	no	-0.0395520392060703	neg	no
Mir503	0.283305436461558	0.134331382546311	39.3201335403053	42.2276870459093	0.93791062773853	1	no	0.148974053915247	pos	no
Mir505	0.113895216400911	0	6.39056301028859	6.34140230209051	0.207989716762796	0.523272763620644	no	0.113895216400911	pos	no
Mir532	0.0744490448684991	0.1524832448137	215.508147327837	226.811553282132	0.084000162166422	0.4463806372095	no	-0.0780341999452007	neg	no
Mir542	0.0236833343232876	0.0501659261255298	31.4510334478462	32.6686423121006	0.544924848159291	0.816578331240919	no	-0.0264825918022421	neg	no
Mir652	0.0308870994683953	0.0524223520745828	222.094507545994	207.677615089409	0.604669706572826	0.868734779081048	no	-0.0215352526061875	neg	no
Mir672	0.172033583080929	0	33.9048962952668	26.3818754178231	0.101118699809408	0.467691161256929	no	0.172033583080929	pos	no
Mir676	0.0650607520880346	0.108182342320762	105.353560211635	91.7530427282327	0.60609403191701	0.868734779081048	no	-0.0431215902327275	neg	no
Mir92-2	0.0266014880705959	0.0360179325833891	368.226769024782	432.668435017293	0.4166797298011	0.713378481650679	no	-0.00941644451279315	neg	no
Mir98	0.0422777141501712	0.0493469938972996	2512.21755191062	2215.92828891565	0.645562769276127	0.916577328076011	no	-0.0070692797471284	neg	no
Mirlet7f-2	0.022436377904036	0.0368975107062642	4847.21141434054	3963.24419822444	0.0148179491888704	0.318267908050925	no	-0.0144611328022282	neg	no
chrX_unassigned	0.317296156768738	0.361056324970395	1294.45126095762	1218.01401801961	0.166555090298069	0.505540447702039	no	-0.0437601682016568	neg	no
chrY_unassigned	0.205761316872428	1.55814308558939	10.6790391893359	9.73075757268791	0.1249542067965	0.467691161256929	no	-1.35238176871696	neg	no
