# Supplementary material for: SLAMseq reveals potential transfer of RNA from liver to kidney in the mouse
Source: Nat Commun. 2025 Aug 11;16:7413. doi: 10.1038/s41467-025-62688-9 (PMC12339719; doi:10.1038/s41467-025-62688-9)
Supplement: Supplementary file 6 — Source Data [file 41467_2025_62688_MOESM6_ESM.zip › Source data/Fig4c_data.csv]

library	tissue	group	ROI1	ROI2	ROI3	necrotic_area	ALT_12hrs	ALT_36hrs	necrotic area
s1	liver	4TU -ve	0.124	0.156	0.127	0.135666667	0	25	0
s2	liver	4TU -ve	0	0	0	0	0	0	0
s3	liver	4TU -ve	0.379	10.416	0.607	3.800666667	0	35	0
s4	liver	Labelled in injury	13.782	32.134	19.398	21.77133333	3550	0	21.77133333
s5	liver	Labelled in injury	44.038	42.753	29.966	38.919	1425	3500	38.919
s6	liver	Labelled in injury	25.793	24.703	20.588	23.69466667	8300	4095	23.69466667
s7	liver	Labelled in injury	40.585	37.086	25.556	34.409	2105	5800	34.409
s8	liver	Labelled in injury	29.559	40.659	35.075	35.09766667	2370	1160	35.09766667
s9	liver	Labelled in injury	10.717	18.783	11.521	13.67366667	6000	2085	13.67366667
s11	liver	Labelled in health	0.074	0.032	0.033	0.046333333	55	20	0
s12	liver	Labelled in health	0	0	0	0	0	0	0
s13	liver	Labelled in health	0	0	0	0	0	0	0
s14	liver	Labelled in health	0.117	0.104	0.118	0.113	75	50	0
s15	liver	Labelled in health	0.058	0.097	0.086	0.080333333	60	40	0
s16	liver	Labelled in health	0	0	0	0	0	0	0
s17	liver	Cre -ve	0	0	0	0	0	0	0
s18	liver	Cre -ve	0	0	0	0	0	0	0
s19	liver	Cre -ve	0	0	0	0	0	0	0
s20	liver	Cre -ve	0	0	0	0	0	0	0
s21	liver	Cre -ve	0	0	0	0	0	0	0
