# Supplementary material for: SLAMseq reveals potential transfer of RNA from liver to kidney in the mouse
Source: Nat Commun. 2025 Aug 11;16:7413. doi: 10.1038/s41467-025-62688-9 (PMC12339719; doi:10.1038/s41467-025-62688-9)
Supplement: Supplementary file 6 — Source Data [file 41467_2025_62688_MOESM6_ESM.zip › Source data/FigS5b_data.csv]

library	sample_name	tissue	group	Name	Strand	A_count	C_count	G_count	T_count	mutation	mutation_count	mutation_rate	base_from	base_to	freq
7029_GCGAAT_5029_ACCGAG	L1	liver	RNA labelling group	0610005C13Rik	-	35750	44310	20429	41613	A>C	4	0.000111888111888112	A>	>C	8937.5
7029_GCGAAT_5029_ACCGAG	L1	liver	RNA labelling group	0610005C13Rik	-	35750	44310	20429	41613	A>G	44	0.00123076923076923	A>	>G	812.500000000001
7029_GCGAAT_5029_ACCGAG	L1	liver	RNA labelling group	0610005C13Rik	-	35750	44310	20429	41613	A>T	4	0.000111888111888112	A>	>T	8937.5
7029_GCGAAT_5029_ACCGAG	L1	liver	RNA labelling group	0610005C13Rik	-	35750	44310	20429	41613	C>A	7	0.000157977883096366	C>	>A	6330
7029_GCGAAT_5029_ACCGAG	L1	liver	RNA labelling group	0610005C13Rik	-	35750	44310	20429	41613	C>G	2	4.51365380275333e-05	C>	>G	22155
7029_GCGAAT_5029_ACCGAG	L1	liver	RNA labelling group	0610005C13Rik	-	35750	44310	20429	41613	C>T	6	0.0001354096140826	C>	>T	7385
7029_GCGAAT_5029_ACCGAG	L1	liver	RNA labelling group	0610005C13Rik	-	35750	44310	20429	41613	G>A	17	0.000832150374467668	G>	>A	1201.70588235294
7029_GCGAAT_5029_ACCGAG	L1	liver	RNA labelling group	0610005C13Rik	-	35750	44310	20429	41613	G>C	2	9.79000440550198e-05	G>	>C	10214.5
7029_GCGAAT_5029_ACCGAG	L1	liver	RNA labelling group	0610005C13Rik	-	35750	44310	20429	41613	G>T	0	0	G>	>T	Inf
7029_GCGAAT_5029_ACCGAG	L1	liver	RNA labelling group	0610005C13Rik	-	35750	44310	20429	41613	T>A	4	9.61238074640136e-05	T>	>A	10403.25
7029_GCGAAT_5029_ACCGAG	L1	liver	RNA labelling group	0610005C13Rik	-	35750	44310	20429	41613	T>C	4	9.61238074640136e-05	T>	>C	10403.25
7029_GCGAAT_5029_ACCGAG	L1	liver	RNA labelling group	0610005C13Rik	-	35750	44310	20429	41613	T>G	0	0	T>	>G	Inf
7029_GCGAAT_5029_ACCGAG	L1	liver	RNA labelling group	0610007P14Rik	-	52308	27565	17065	33563	A>C	2	3.82350692054753e-05	A>	>C	26154
7029_GCGAAT_5029_ACCGAG	L1	liver	RNA labelling group	0610007P14Rik	-	52308	27565	17065	33563	A>G	122	0.00233233922153399	A>	>G	428.754098360656
7029_GCGAAT_5029_ACCGAG	L1	liver	RNA labelling group	0610007P14Rik	-	52308	27565	17065	33563	A>T	2	3.82350692054753e-05	A>	>T	26154
7029_GCGAAT_5029_ACCGAG	L1	liver	RNA labelling group	0610007P14Rik	-	52308	27565	17065	33563	C>A	1	3.62778886268819e-05	C>	>A	27565
7029_GCGAAT_5029_ACCGAG	L1	liver	RNA labelling group	0610007P14Rik	-	52308	27565	17065	33563	C>G	0	0	C>	>G	Inf
7029_GCGAAT_5029_ACCGAG	L1	liver	RNA labelling group	0610007P14Rik	-	52308	27565	17065	33563	C>T	5	0.00018138944313441	C>	>T	5513
7029_GCGAAT_5029_ACCGAG	L1	liver	RNA labelling group	0610007P14Rik	-	52308	27565	17065	33563	G>A	4	0.000234397890418986	G>	>A	4266.25
7029_GCGAAT_5029_ACCGAG	L1	liver	RNA labelling group	0610007P14Rik	-	52308	27565	17065	33563	G>C	0	0	G>	>C	Inf
7029_GCGAAT_5029_ACCGAG	L1	liver	RNA labelling group	0610007P14Rik	-	52308	27565	17065	33563	G>T	0	0	G>	>T	Inf
7029_GCGAAT_5029_ACCGAG	L1	liver	RNA labelling group	0610007P14Rik	-	52308	27565	17065	33563	T>A	2	5.95894288353246e-05	T>	>A	16781.5
7029_GCGAAT_5029_ACCGAG	L1	liver	RNA labelling group	0610007P14Rik	-	52308	27565	17065	33563	T>C	6	0.000178768286505974	T>	>C	5593.83333333333
7029_GCGAAT_5029_ACCGAG	L1	liver	RNA labelling group	0610007P14Rik	-	52308	27565	17065	33563	T>G	0	0	T>	>G	Inf
7029_GCGAAT_5029_ACCGAG	L1	liver	RNA labelling group	0610009B22Rik	-	6410	1817	2492	6014	A>C	0	0	A>	>C	Inf
7029_GCGAAT_5029_ACCGAG	L1	liver	RNA labelling group	0610009B22Rik	-	6410	1817	2492	6014	A>G	28	0.00436817472698908	A>	>G	228.928571428571
7029_GCGAAT_5029_ACCGAG	L1	liver	RNA labelling group	0610009B22Rik	-	6410	1817	2492	6014	A>T	2	0.00031201248049922	A>	>T	3205
7029_GCGAAT_5029_ACCGAG	L1	liver	RNA labelling group	0610009B22Rik	-	6410	1817	2492	6014	C>A	0	0	C>	>A	Inf
7029_GCGAAT_5029_ACCGAG	L1	liver	RNA labelling group	0610009B22Rik	-	6410	1817	2492	6014	C>G	0	0	C>	>G	Inf
7029_GCGAAT_5029_ACCGAG	L1	liver	RNA labelling group	0610009B22Rik	-	6410	1817	2492	6014	C>T	0	0	C>	>T	Inf
7029_GCGAAT_5029_ACCGAG	L1	liver	RNA labelling group	0610009B22Rik	-	6410	1817	2492	6014	G>A	0	0	G>	>A	Inf
7029_GCGAAT_5029_ACCGAG	L1	liver	RNA labelling group	0610009B22Rik	-	6410	1817	2492	6014	G>C	0	0	G>	>C	Inf
7029_GCGAAT_5029_ACCGAG	L1	liver	RNA labelling group	0610009B22Rik	-	6410	1817	2492	6014	G>T	0	0	G>	>T	Inf
7029_GCGAAT_5029_ACCGAG	L1	liver	RNA labelling group	0610009B22Rik	-	6410	1817	2492	6014	T>A	0	0	T>	>A	Inf
7029_GCGAAT_5029_ACCGAG	L1	liver	RNA labelling group	0610009B22Rik	-	6410	1817	2492	6014	T>C	2	0.00033255736614566	T>	>C	3007
7029_GCGAAT_5029_ACCGAG	L1	liver	RNA labelling group	0610009B22Rik	-	6410	1817	2492	6014	T>G	0	0	T>	>G	Inf
7029_GCGAAT_5029_ACCGAG	L1	liver	RNA labelling group	0610010F05Rik	-	2975	1546	1448	2521	A>C	0	0	A>	>C	Inf
7029_GCGAAT_5029_ACCGAG	L1	liver	RNA labelling group	0610010F05Rik	-	2975	1546	1448	2521	A>G	9	0.00302521008403361	A>	>G	330.555555555556
7029_GCGAAT_5029_ACCGAG	L1	liver	RNA labelling group	0610010F05Rik	-	2975	1546	1448	2521	A>T	0	0	A>	>T	Inf
7029_GCGAAT_5029_ACCGAG	L1	liver	RNA labelling group	0610010F05Rik	-	2975	1546	1448	2521	C>A	0	0	C>	>A	Inf
7029_GCGAAT_5029_ACCGAG	L1	liver	RNA labelling group	0610010F05Rik	-	2975	1546	1448	2521	C>G	0	0	C>	>G	Inf
7029_GCGAAT_5029_ACCGAG	L1	liver	RNA labelling group	0610010F05Rik	-	2975	1546	1448	2521	C>T	1	0.000646830530401035	C>	>T	1546
7029_GCGAAT_5029_ACCGAG	L1	liver	RNA labelling group	0610010F05Rik	-	2975	1546	1448	2521	G>A	0	0	G>	>A	Inf
7029_GCGAAT_5029_ACCGAG	L1	liver	RNA labelling group	0610010F05Rik	-	2975	1546	1448	2521	G>C	0	0	G>	>C	Inf
7029_GCGAAT_5029_ACCGAG	L1	liver	RNA labelling group	0610010F05Rik	-	2975	1546	1448	2521	G>T	0	0	G>	>T	Inf
7029_GCGAAT_5029_ACCGAG	L1	liver	RNA labelling group	0610010F05Rik	-	2975	1546	1448	2521	T>A	0	0	T>	>A	Inf
7029_GCGAAT_5029_ACCGAG	L1	liver	RNA labelling group	0610010F05Rik	-	2975	1546	1448	2521	T>C	0	0	T>	>C	Inf
7029_GCGAAT_5029_ACCGAG	L1	liver	RNA labelling group	0610010F05Rik	-	2975	1546	1448	2521	T>G	0	0	T>	>G	Inf
7029_GCGAAT_5029_ACCGAG	L1	liver	RNA labelling group	0610010K14Rik	-	4635	2798	3242	3929	A>C	0	0	A>	>C	Inf
7029_GCGAAT_5029_ACCGAG	L1	liver	RNA labelling group	0610010K14Rik	-	4635	2798	3242	3929	A>G	3	0.000647249190938511	A>	>G	1545
7029_GCGAAT_5029_ACCGAG	L1	liver	RNA labelling group	0610010K14Rik	-	4635	2798	3242	3929	A>T	1	0.000215749730312837	A>	>T	4635
7029_GCGAAT_5029_ACCGAG	L1	liver	RNA labelling group	0610010K14Rik	-	4635	2798	3242	3929	C>A	0	0	C>	>A	Inf
7029_GCGAAT_5029_ACCGAG	L1	liver	RNA labelling group	0610010K14Rik	-	4635	2798	3242	3929	C>G	0	0	C>	>G	Inf
7029_GCGAAT_5029_ACCGAG	L1	liver	RNA labelling group	0610010K14Rik	-	4635	2798	3242	3929	C>T	0	0	C>	>T	Inf
7029_GCGAAT_5029_ACCGAG	L1	liver	RNA labelling group	0610010K14Rik	-	4635	2798	3242	3929	G>A	0	0	G>	>A	Inf
7029_GCGAAT_5029_ACCGAG	L1	liver	RNA labelling group	0610010K14Rik	-	4635	2798	3242	3929	G>C	0	0	G>	>C	Inf
7029_GCGAAT_5029_ACCGAG	L1	liver	RNA labelling group	0610010K14Rik	-	4635	2798	3242	3929	G>T	0	0	G>	>T	Inf
7029_GCGAAT_5029_ACCGAG	L1	liver	RNA labelling group	0610010K14Rik	-	4635	2798	3242	3929	T>A	0	0	T>	>A	Inf
7029_GCGAAT_5029_ACCGAG	L1	liver	RNA labelling group	0610010K14Rik	-	4635	2798	3242	3929	T>C	0	0	T>	>C	Inf
7029_GCGAAT_5029_ACCGAG	L1	liver	RNA labelling group	0610010K14Rik	-	4635	2798	3242	3929	T>G	0	0	T>	>G	Inf
7029_GCGAAT_5029_ACCGAG	L1	liver	RNA labelling group	0610012G03Rik	-	3908	4604	4313	5991	A>C	0	0	A>	>C	Inf
7029_GCGAAT_5029_ACCGAG	L1	liver	RNA labelling group	0610012G03Rik	-	3908	4604	4313	5991	A>G	6	0.00153531218014329	A>	>G	651.333333333336
7029_GCGAAT_5029_ACCGAG	L1	liver	RNA labelling group	0610012G03Rik	-	3908	4604	4313	5991	A>T	0	0	A>	>T	Inf
7029_GCGAAT_5029_ACCGAG	L1	liver	RNA labelling group	0610012G03Rik	-	3908	4604	4313	5991	C>A	0	0	C>	>A	Inf
7029_GCGAAT_5029_ACCGAG	L1	liver	RNA labelling group	0610012G03Rik	-	3908	4604	4313	5991	C>G	0	0	C>	>G	Inf
7029_GCGAAT_5029_ACCGAG	L1	liver	RNA labelling group	0610012G03Rik	-	3908	4604	4313	5991	C>T	1	0.000217202432667246	C>	>T	4604
7029_GCGAAT_5029_ACCGAG	L1	liver	RNA labelling group	0610012G03Rik	-	3908	4604	4313	5991	G>A	0	0	G>	>A	Inf
7029_GCGAAT_5029_ACCGAG	L1	liver	RNA labelling group	0610012G03Rik	-	3908	4604	4313	5991	G>C	0	0	G>	>C	Inf
7029_GCGAAT_5029_ACCGAG	L1	liver	RNA labelling group	0610012G03Rik	-	3908	4604	4313	5991	G>T	0	0	G>	>T	Inf
7029_GCGAAT_5029_ACCGAG	L1	liver	RNA labelling group	0610012G03Rik	-	3908	4604	4313	5991	T>A	1	0.000166917042230012	T>	>A	5991
7029_GCGAAT_5029_ACCGAG	L1	liver	RNA labelling group	0610012G03Rik	-	3908	4604	4313	5991	T>C	2	0.000333834084460023	T>	>C	2995.5
7029_GCGAAT_5029_ACCGAG	L1	liver	RNA labelling group	0610012G03Rik	-	3908	4604	4313	5991	T>G	0	0	T>	>G	Inf
7029_GCGAAT_5029_ACCGAG	L1	liver	RNA labelling group	1110004E09Rik	-	3865	1379	1974	2938	A>C	0	0	A>	>C	Inf
7029_GCGAAT_5029_ACCGAG	L1	liver	RNA labelling group	1110004E09Rik	-	3865	1379	1974	2938	A>G	22	0.0056921086675291	A>	>G	175.681818181818
7029_GCGAAT_5029_ACCGAG	L1	liver	RNA labelling group	1110004E09Rik	-	3865	1379	1974	2938	A>T	0	0	A>	>T	Inf
7029_GCGAAT_5029_ACCGAG	L1	liver	RNA labelling group	1110004E09Rik	-	3865	1379	1974	2938	C>A	0	0	C>	>A	Inf
7029_GCGAAT_5029_ACCGAG	L1	liver	RNA labelling group	1110004E09Rik	-	3865	1379	1974	2938	C>G	0	0	C>	>G	Inf
7029_GCGAAT_5029_ACCGAG	L1	liver	RNA labelling group	1110004E09Rik	-	3865	1379	1974	2938	C>T	0	0	C>	>T	Inf
7029_GCGAAT_5029_ACCGAG	L1	liver	RNA labelling group	1110004E09Rik	-	3865	1379	1974	2938	G>A	4	0.00202634245187436	G>	>A	493.500000000002
7029_GCGAAT_5029_ACCGAG	L1	liver	RNA labelling group	1110004E09Rik	-	3865	1379	1974	2938	G>C	0	0	G>	>C	Inf
7029_GCGAAT_5029_ACCGAG	L1	liver	RNA labelling group	1110004E09Rik	-	3865	1379	1974	2938	G>T	0	0	G>	>T	Inf
7029_GCGAAT_5029_ACCGAG	L1	liver	RNA labelling group	1110004E09Rik	-	3865	1379	1974	2938	T>A	0	0	T>	>A	Inf
7029_GCGAAT_5029_ACCGAG	L1	liver	RNA labelling group	1110004E09Rik	-	3865	1379	1974	2938	T>C	0	0	T>	>C	Inf
7029_GCGAAT_5029_ACCGAG	L1	liver	RNA labelling group	1110004E09Rik	-	3865	1379	1974	2938	T>G	0	0	T>	>G	Inf
7029_GCGAAT_5029_ACCGAG	L1	liver	RNA labelling group	1110008P14Rik	-	4926	2859	5931	3386	A>C	0	0	A>	>C	Inf
7029_GCGAAT_5029_ACCGAG	L1	liver	RNA labelling group	1110008P14Rik	-	4926	2859	5931	3386	A>G	67	0.013601299228583	A>	>G	73.5223880597015
7029_GCGAAT_5029_ACCGAG	L1	liver	RNA labelling group	1110008P14Rik	-	4926	2859	5931	3386	A>T	1	0.000203004466098254	A>	>T	4926
7029_GCGAAT_5029_ACCGAG	L1	liver	RNA labelling group	1110008P14Rik	-	4926	2859	5931	3386	C>A	3	0.00104931794333683	C>	>A	953.000000000001
7029_GCGAAT_5029_ACCGAG	L1	liver	RNA labelling group	1110008P14Rik	-	4926	2859	5931	3386	C>G	0	0	C>	>G	Inf
7029_GCGAAT_5029_ACCGAG	L1	liver	RNA labelling group	1110008P14Rik	-	4926	2859	5931	3386	C>T	0	0	C>	>T	Inf
7029_GCGAAT_5029_ACCGAG	L1	liver	RNA labelling group	1110008P14Rik	-	4926	2859	5931	3386	G>A	0	0	G>	>A	Inf
7029_GCGAAT_5029_ACCGAG	L1	liver	RNA labelling group	1110008P14Rik	-	4926	2859	5931	3386	G>C	0	0	G>	>C	Inf
7029_GCGAAT_5029_ACCGAG	L1	liver	RNA labelling group	1110008P14Rik	-	4926	2859	5931	3386	G>T	0	0	G>	>T	Inf
7029_GCGAAT_5029_ACCGAG	L1	liver	RNA labelling group	1110008P14Rik	-	4926	2859	5931	3386	T>A	1	0.000295333727111636	T>	>A	3386
7029_GCGAAT_5029_ACCGAG	L1	liver	RNA labelling group	1110008P14Rik	-	4926	2859	5931	3386	T>C	0	0	T>	>C	Inf
7029_GCGAAT_5029_ACCGAG	L1	liver	RNA labelling group	1110008P14Rik	-	4926	2859	5931	3386	T>G	0	0	T>	>G	Inf
7029_GCGAAT_5029_ACCGAG	L1	liver	RNA labelling group	1110032A03Rik	-	3917	3385	3684	6589	A>C	0	0	A>	>C	Inf
7029_GCGAAT_5029_ACCGAG	L1	liver	RNA labelling group	1110032A03Rik	-	3917	3385	3684	6589	A>G	6	0.00153178452897625	A>	>G	652.833333333336
7029_GCGAAT_5029_ACCGAG	L1	liver	RNA labelling group	1110032A03Rik	-	3917	3385	3684	6589	A>T	1	0.000255297421496043	A>	>T	3917
7029_GCGAAT_5029_ACCGAG	L1	liver	RNA labelling group	1110032A03Rik	-	3917	3385	3684	6589	C>A	0	0	C>	>A	Inf
7029_GCGAAT_5029_ACCGAG	L1	liver	RNA labelling group	1110032A03Rik	-	3917	3385	3684	6589	C>G	0	0	C>	>G	Inf
7029_GCGAAT_5029_ACCGAG	L1	liver	RNA labelling group	1110032A03Rik	-	3917	3385	3684	6589	C>T	0	0	C>	>T	Inf
7029_GCGAAT_5029_ACCGAG	L1	liver	RNA labelling group	1110032A03Rik	-	3917	3385	3684	6589	G>A	0	0	G>	>A	Inf
7029_GCGAAT_5029_ACCGAG	L1	liver	RNA labelling group	1110032A03Rik	-	3917	3385	3684	6589	G>C	0	0	G>	>C	Inf
7029_GCGAAT_5029_ACCGAG	L1	liver	RNA labelling group	1110032A03Rik	-	3917	3385	3684	6589	G>T	0	0	G>	>T	Inf
7029_GCGAAT_5029_ACCGAG	L1	liver	RNA labelling group	1110032A03Rik	-	3917	3385	3684	6589	T>A	0	0	T>	>A	Inf
7029_GCGAAT_5029_ACCGAG	L1	liver	RNA labelling group	1110032A03Rik	-	3917	3385	3684	6589	T>C	2	0.000303536196691455	T>	>C	3294.5
7029_GCGAAT_5029_ACCGAG	L1	liver	RNA labelling group	1110032A03Rik	-	3917	3385	3684	6589	T>G	0	0	T>	>G	Inf
7029_GCGAAT_5029_ACCGAG	L1	liver	RNA labelling group	1110038B12Rik	-	8010	5225	5502	10000	A>C	0	0	A>	>C	Inf
7029_GCGAAT_5029_ACCGAG	L1	liver	RNA labelling group	1110038B12Rik	-	8010	5225	5502	10000	A>G	184	0.0229712858926342	A>	>G	43.5326086956522
7029_GCGAAT_5029_ACCGAG	L1	liver	RNA labelling group	1110038B12Rik	-	8010	5225	5502	10000	A>T	0	0	A>	>T	Inf
7029_GCGAAT_5029_ACCGAG	L1	liver	RNA labelling group	1110038B12Rik	-	8010	5225	5502	10000	C>A	7	0.00133971291866028	C>	>A	746.428571428575
7029_GCGAAT_5029_ACCGAG	L1	liver	RNA labelling group	1110038B12Rik	-	8010	5225	5502	10000	C>G	0	0	C>	>G	Inf
7029_GCGAAT_5029_ACCGAG	L1	liver	RNA labelling group	1110038B12Rik	-	8010	5225	5502	10000	C>T	0	0	C>	>T	Inf
7029_GCGAAT_5029_ACCGAG	L1	liver	RNA labelling group	1110038B12Rik	-	8010	5225	5502	10000	G>A	6	0.00109051254089422	G>	>A	917
7029_GCGAAT_5029_ACCGAG	L1	liver	RNA labelling group	1110038B12Rik	-	8010	5225	5502	10000	G>C	5	0.000908760450745184	G>	>C	1100.4
7029_GCGAAT_5029_ACCGAG	L1	liver	RNA labelling group	1110038B12Rik	-	8010	5225	5502	10000	G>T	0	0	G>	>T	Inf
7029_GCGAAT_5029_ACCGAG	L1	liver	RNA labelling group	1110038B12Rik	-	8010	5225	5502	10000	T>A	2	2e-04	T>	>A	5000
7029_GCGAAT_5029_ACCGAG	L1	liver	RNA labelling group	1110038B12Rik	-	8010	5225	5502	10000	T>C	3	3e-04	T>	>C	3333.33333333333
7029_GCGAAT_5029_ACCGAG	L1	liver	RNA labelling group	1110038B12Rik	-	8010	5225	5502	10000	T>G	0	0	T>	>G	Inf
7029_GCGAAT_5029_ACCGAG	L1	liver	RNA labelling group	1110059E24Rik	-	2399	1245	1004	1659	A>C	0	0	A>	>C	Inf
7029_GCGAAT_5029_ACCGAG	L1	liver	RNA labelling group	1110059E24Rik	-	2399	1245	1004	1659	A>G	2	0.000833680700291788	A>	>G	1199.5
7029_GCGAAT_5029_ACCGAG	L1	liver	RNA labelling group	1110059E24Rik	-	2399	1245	1004	1659	A>T	0	0	A>	>T	Inf
7029_GCGAAT_5029_ACCGAG	L1	liver	RNA labelling group	1110059E24Rik	-	2399	1245	1004	1659	C>A	0	0	C>	>A	Inf
7029_GCGAAT_5029_ACCGAG	L1	liver	RNA labelling group	1110059E24Rik	-	2399	1245	1004	1659	C>G	0	0	C>	>G	Inf
7029_GCGAAT_5029_ACCGAG	L1	liver	RNA labelling group	1110059E24Rik	-	2399	1245	1004	1659	C>T	0	0	C>	>T	Inf
7029_GCGAAT_5029_ACCGAG	L1	liver	RNA labelling group	1110059E24Rik	-	2399	1245	1004	1659	G>A	0	0	G>	>A	Inf
7029_GCGAAT_5029_ACCGAG	L1	liver	RNA labelling group	1110059E24Rik	-	2399	1245	1004	1659	G>C	0	0	G>	>C	Inf
7029_GCGAAT_5029_ACCGAG	L1	liver	RNA labelling group	1110059E24Rik	-	2399	1245	1004	1659	G>T	0	0	G>	>T	Inf
7029_GCGAAT_5029_ACCGAG	L1	liver	RNA labelling group	1110059E24Rik	-	2399	1245	1004	1659	T>A	0	0	T>	>A	Inf
7029_GCGAAT_5029_ACCGAG	L1	liver	RNA labelling group	1110059E24Rik	-	2399	1245	1004	1659	T>C	0	0	T>	>C	Inf
7029_GCGAAT_5029_ACCGAG	L1	liver	RNA labelling group	1110059E24Rik	-	2399	1245	1004	1659	T>G	0	0	T>	>G	Inf
7029_GCGAAT_5029_ACCGAG	L1	liver	RNA labelling group	1110059G10Rik	-	3162	1699	1646	3498	A>C	0	0	A>	>C	Inf
7029_GCGAAT_5029_ACCGAG	L1	liver	RNA labelling group	1110059G10Rik	-	3162	1699	1646	3498	A>G	9	0.00284629981024667	A>	>G	351.333333333334
7029_GCGAAT_5029_ACCGAG	L1	liver	RNA labelling group	1110059G10Rik	-	3162	1699	1646	3498	A>T	9	0.00284629981024667	A>	>T	351.333333333334
7029_GCGAAT_5029_ACCGAG	L1	liver	RNA labelling group	1110059G10Rik	-	3162	1699	1646	3498	C>A	0	0	C>	>A	Inf
7029_GCGAAT_5029_ACCGAG	L1	liver	RNA labelling group	1110059G10Rik	-	3162	1699	1646	3498	C>G	0	0	C>	>G	Inf
7029_GCGAAT_5029_ACCGAG	L1	liver	RNA labelling group	1110059G10Rik	-	3162	1699	1646	3498	C>T	35	0.0206003531489111	C>	>T	48.5428571428572
7029_GCGAAT_5029_ACCGAG	L1	liver	RNA labelling group	1110059G10Rik	-	3162	1699	1646	3498	G>A	0	0	G>	>A	Inf
7029_GCGAAT_5029_ACCGAG	L1	liver	RNA labelling group	1110059G10Rik	-	3162	1699	1646	3498	G>C	0	0	G>	>C	Inf
7029_GCGAAT_5029_ACCGAG	L1	liver	RNA labelling group	1110059G10Rik	-	3162	1699	1646	3498	G>T	7	0.00425273390036452	G>	>T	235.142857142857
7029_GCGAAT_5029_ACCGAG	L1	liver	RNA labelling group	1110059G10Rik	-	3162	1699	1646	3498	T>A	0	0	T>	>A	Inf
7029_GCGAAT_5029_ACCGAG	L1	liver	RNA labelling group	1110059G10Rik	-	3162	1699	1646	3498	T>C	1	0.00028587764436821	T>	>C	3498
7029_GCGAAT_5029_ACCGAG	L1	liver	RNA labelling group	1110059G10Rik	-	3162	1699	1646	3498	T>G	0	0	T>	>G	Inf
7029_GCGAAT_5029_ACCGAG	L1	liver	RNA labelling group	1110065P20Rik	-	3313	3042	2757	2683	A>C	0	0	A>	>C	Inf
7029_GCGAAT_5029_ACCGAG	L1	liver	RNA labelling group	1110065P20Rik	-	3313	3042	2757	2683	A>G	5	0.00150920615756112	A>	>G	662.600000000001
7029_GCGAAT_5029_ACCGAG	L1	liver	RNA labelling group	1110065P20Rik	-	3313	3042	2757	2683	A>T	0	0	A>	>T	Inf
7029_GCGAAT_5029_ACCGAG	L1	liver	RNA labelling group	1110065P20Rik	-	3313	3042	2757	2683	C>A	0	0	C>	>A	Inf
7029_GCGAAT_5029_ACCGAG	L1	liver	RNA labelling group	1110065P20Rik	-	3313	3042	2757	2683	C>G	0	0	C>	>G	Inf
7029_GCGAAT_5029_ACCGAG	L1	liver	RNA labelling group	1110065P20Rik	-	3313	3042	2757	2683	C>T	0	0	C>	>T	Inf
7029_GCGAAT_5029_ACCGAG	L1	liver	RNA labelling group	1110065P20Rik	-	3313	3042	2757	2683	G>A	0	0	G>	>A	Inf
7029_GCGAAT_5029_ACCGAG	L1	liver	RNA labelling group	1110065P20Rik	-	3313	3042	2757	2683	G>C	0	0	G>	>C	Inf
7029_GCGAAT_5029_ACCGAG	L1	liver	RNA labelling group	1110065P20Rik	-	3313	3042	2757	2683	G>T	0	0	G>	>T	Inf
7029_GCGAAT_5029_ACCGAG	L1	liver	RNA labelling group	1110065P20Rik	-	3313	3042	2757	2683	T>A	0	0	T>	>A	Inf
7029_GCGAAT_5029_ACCGAG	L1	liver	RNA labelling group	1110065P20Rik	-	3313	3042	2757	2683	T>C	0	0	T>	>C	Inf
7029_GCGAAT_5029_ACCGAG	L1	liver	RNA labelling group	1110065P20Rik	-	3313	3042	2757	2683	T>G	0	0	T>	>G	Inf
7029_GCGAAT_5029_ACCGAG	L1	liver	RNA labelling group	1190002N15Rik	-	15634	5556	5284	11187	A>C	0	0	A>	>C	Inf
7029_GCGAAT_5029_ACCGAG	L1	liver	RNA labelling group	1190002N15Rik	-	15634	5556	5284	11187	A>G	36	0.00230267365997185	A>	>G	434.277777777779
7029_GCGAAT_5029_ACCGAG	L1	liver	RNA labelling group	1190002N15Rik	-	15634	5556	5284	11187	A>T	2	0.000127926314442881	A>	>T	7817
7029_GCGAAT_5029_ACCGAG	L1	liver	RNA labelling group	1190002N15Rik	-	15634	5556	5284	11187	C>A	0	0	C>	>A	Inf
7029_GCGAAT_5029_ACCGAG	L1	liver	RNA labelling group	1190002N15Rik	-	15634	5556	5284	11187	C>G	0	0	C>	>G	Inf
7029_GCGAAT_5029_ACCGAG	L1	liver	RNA labelling group	1190002N15Rik	-	15634	5556	5284	11187	C>T	6	0.00107991360691144	C>	>T	926.000000000006
7029_GCGAAT_5029_ACCGAG	L1	liver	RNA labelling group	1190002N15Rik	-	15634	5556	5284	11187	G>A	0	0	G>	>A	Inf
7029_GCGAAT_5029_ACCGAG	L1	liver	RNA labelling group	1190002N15Rik	-	15634	5556	5284	11187	G>C	1	0.000189250567751703	G>	>C	5284
7029_GCGAAT_5029_ACCGAG	L1	liver	RNA labelling group	1190002N15Rik	-	15634	5556	5284	11187	G>T	0	0	G>	>T	Inf
7029_GCGAAT_5029_ACCGAG	L1	liver	RNA labelling group	1190002N15Rik	-	15634	5556	5284	11187	T>A	3	0.00026816840976133	T>	>A	3729
7029_GCGAAT_5029_ACCGAG	L1	liver	RNA labelling group	1190002N15Rik	-	15634	5556	5284	11187	T>C	1	8.93894699204434e-05	T>	>C	11187
7029_GCGAAT_5029_ACCGAG	L1	liver	RNA labelling group	1190002N15Rik	-	15634	5556	5284	11187	T>G	0	0	T>	>G	Inf
7029_GCGAAT_5029_ACCGAG	L1	liver	RNA labelling group	1190007I07Rik	-	3864	2291	2450	4025	A>C	0	0	A>	>C	Inf
7029_GCGAAT_5029_ACCGAG	L1	liver	RNA labelling group	1190007I07Rik	-	3864	2291	2450	4025	A>G	0	0	A>	>G	Inf
7029_GCGAAT_5029_ACCGAG	L1	liver	RNA labelling group	1190007I07Rik	-	3864	2291	2450	4025	A>T	1	0.00025879917184265	A>	>T	3864
7029_GCGAAT_5029_ACCGAG	L1	liver	RNA labelling group	1190007I07Rik	-	3864	2291	2450	4025	C>A	0	0	C>	>A	Inf
7029_GCGAAT_5029_ACCGAG	L1	liver	RNA labelling group	1190007I07Rik	-	3864	2291	2450	4025	C>G	0	0	C>	>G	Inf
7029_GCGAAT_5029_ACCGAG	L1	liver	RNA labelling group	1190007I07Rik	-	3864	2291	2450	4025	C>T	6	0.0026189436927106	C>	>T	381.833333333334
7029_GCGAAT_5029_ACCGAG	L1	liver	RNA labelling group	1190007I07Rik	-	3864	2291	2450	4025	G>A	0	0	G>	>A	Inf
7029_GCGAAT_5029_ACCGAG	L1	liver	RNA labelling group	1190007I07Rik	-	3864	2291	2450	4025	G>C	0	0	G>	>C	Inf
7029_GCGAAT_5029_ACCGAG	L1	liver	RNA labelling group	1190007I07Rik	-	3864	2291	2450	4025	G>T	8	0.00326530612244897	G>	>T	306.250000000001
7029_GCGAAT_5029_ACCGAG	L1	liver	RNA labelling group	1190007I07Rik	-	3864	2291	2450	4025	T>A	0	0	T>	>A	Inf
7029_GCGAAT_5029_ACCGAG	L1	liver	RNA labelling group	1190007I07Rik	-	3864	2291	2450	4025	T>C	0	0	T>	>C	Inf
7029_GCGAAT_5029_ACCGAG	L1	liver	RNA labelling group	1190007I07Rik	-	3864	2291	2450	4025	T>G	0	0	T>	>G	Inf
7029_GCGAAT_5029_ACCGAG	L1	liver	RNA labelling group	1300017J02Rik	-	92171	74088	69504	112509	A>C	3	3.25481984572154e-05	A>	>C	30723.6666666667
7029_GCGAAT_5029_ACCGAG	L1	liver	RNA labelling group	1300017J02Rik	-	92171	74088	69504	112509	A>G	822	0.00891820637727701	A>	>G	112.130170316302
7029_GCGAAT_5029_ACCGAG	L1	liver	RNA labelling group	1300017J02Rik	-	92171	74088	69504	112509	A>T	11	0.000119343394343123	A>	>T	8379.18181818182
7029_GCGAAT_5029_ACCGAG	L1	liver	RNA labelling group	1300017J02Rik	-	92171	74088	69504	112509	C>A	12	0.000161969549724652	C>	>A	6174
7029_GCGAAT_5029_ACCGAG	L1	liver	RNA labelling group	1300017J02Rik	-	92171	74088	69504	112509	C>G	2	2.69949249541086e-05	C>	>G	37044
7029_GCGAAT_5029_ACCGAG	L1	liver	RNA labelling group	1300017J02Rik	-	92171	74088	69504	112509	C>T	1924	0.0259691178058525	C>	>T	38.5072765072765
7029_GCGAAT_5029_ACCGAG	L1	liver	RNA labelling group	1300017J02Rik	-	92171	74088	69504	112509	G>A	38	0.000546731123388582	G>	>A	1829.05263157895
7029_GCGAAT_5029_ACCGAG	L1	liver	RNA labelling group	1300017J02Rik	-	92171	74088	69504	112509	G>C	5	7.1938305709024e-05	G>	>C	13900.8
7029_GCGAAT_5029_ACCGAG	L1	liver	RNA labelling group	1300017J02Rik	-	92171	74088	69504	112509	G>T	4	5.75506445672192e-05	G>	>T	17376
7029_GCGAAT_5029_ACCGAG	L1	liver	RNA labelling group	1300017J02Rik	-	92171	74088	69504	112509	T>A	7	6.22172448426348e-05	T>	>A	16072.7142857143
7029_GCGAAT_5029_ACCGAG	L1	liver	RNA labelling group	1300017J02Rik	-	92171	74088	69504	112509	T>C	12	0.000106658134015945	T>	>C	9375.75
7029_GCGAAT_5029_ACCGAG	L1	liver	RNA labelling group	1300017J02Rik	-	92171	74088	69504	112509	T>G	1	8.88817783466212e-06	T>	>G	112509
7029_GCGAAT_5029_ACCGAG	L1	liver	RNA labelling group	1500011K16Rik	-	2778	1473	1156	3769	A>C	0	0	A>	>C	Inf
7029_GCGAAT_5029_ACCGAG	L1	liver	RNA labelling group	1500011K16Rik	-	2778	1473	1156	3769	A>G	16	0.00575953923686105	A>	>G	173.625
7029_GCGAAT_5029_ACCGAG	L1	liver	RNA labelling group	1500011K16Rik	-	2778	1473	1156	3769	A>T	0	0	A>	>T	Inf
7029_GCGAAT_5029_ACCGAG	L1	liver	RNA labelling group	1500011K16Rik	-	2778	1473	1156	3769	C>A	0	0	C>	>A	Inf
7029_GCGAAT_5029_ACCGAG	L1	liver	RNA labelling group	1500011K16Rik	-	2778	1473	1156	3769	C>G	0	0	C>	>G	Inf
7029_GCGAAT_5029_ACCGAG	L1	liver	RNA labelling group	1500011K16Rik	-	2778	1473	1156	3769	C>T	4	0.00271554650373387	C>	>T	368.250000000001
7029_GCGAAT_5029_ACCGAG	L1	liver	RNA labelling group	1500011K16Rik	-	2778	1473	1156	3769	G>A	0	0	G>	>A	Inf
7029_GCGAAT_5029_ACCGAG	L1	liver	RNA labelling group	1500011K16Rik	-	2778	1473	1156	3769	G>C	0	0	G>	>C	Inf
7029_GCGAAT_5029_ACCGAG	L1	liver	RNA labelling group	1500011K16Rik	-	2778	1473	1156	3769	G>T	0	0	G>	>T	Inf
7029_GCGAAT_5029_ACCGAG	L1	liver	RNA labelling group	1500011K16Rik	-	2778	1473	1156	3769	T>A	0	0	T>	>A	Inf
7029_GCGAAT_5029_ACCGAG	L1	liver	RNA labelling group	1500011K16Rik	-	2778	1473	1156	3769	T>C	1	0.000265322366675511	T>	>C	3769
7029_GCGAAT_5029_ACCGAG	L1	liver	RNA labelling group	1500011K16Rik	-	2778	1473	1156	3769	T>G	0	0	T>	>G	Inf
7029_GCGAAT_5029_ACCGAG	L1	liver	RNA labelling group	1600002H07Rik	-	8916	7776	6529	11056	A>C	0	0	A>	>C	Inf
7029_GCGAAT_5029_ACCGAG	L1	liver	RNA labelling group	1600002H07Rik	-	8916	7776	6529	11056	A>G	17	0.0019066846119336	A>	>G	524.470588235295
7029_GCGAAT_5029_ACCGAG	L1	liver	RNA labelling group	1600002H07Rik	-	8916	7776	6529	11056	A>T	1	0.000112157918349035	A>	>T	8916
7029_GCGAAT_5029_ACCGAG	L1	liver	RNA labelling group	1600002H07Rik	-	8916	7776	6529	11056	C>A	0	0	C>	>A	Inf
7029_GCGAAT_5029_ACCGAG	L1	liver	RNA labelling group	1600002H07Rik	-	8916	7776	6529	11056	C>G	0	0	C>	>G	Inf
7029_GCGAAT_5029_ACCGAG	L1	liver	RNA labelling group	1600002H07Rik	-	8916	7776	6529	11056	C>T	0	0	C>	>T	Inf
7029_GCGAAT_5029_ACCGAG	L1	liver	RNA labelling group	1600002H07Rik	-	8916	7776	6529	11056	G>A	1	0.00015316281206923	G>	>A	6529
7029_GCGAAT_5029_ACCGAG	L1	liver	RNA labelling group	1600002H07Rik	-	8916	7776	6529	11056	G>C	0	0	G>	>C	Inf
7029_GCGAAT_5029_ACCGAG	L1	liver	RNA labelling group	1600002H07Rik	-	8916	7776	6529	11056	G>T	0	0	G>	>T	Inf
7029_GCGAAT_5029_ACCGAG	L1	liver	RNA labelling group	1600002H07Rik	-	8916	7776	6529	11056	T>A	1	9.04486251808972e-05	T>	>A	11056
7029_GCGAAT_5029_ACCGAG	L1	liver	RNA labelling group	1600002H07Rik	-	8916	7776	6529	11056	T>C	1	9.04486251808972e-05	T>	>C	11056
7029_GCGAAT_5029_ACCGAG	L1	liver	RNA labelling group	1600002H07Rik	-	8916	7776	6529	11056	T>G	0	0	T>	>G	Inf
7029_GCGAAT_5029_ACCGAG	L1	liver	RNA labelling group	1700017B05Rik	-	2145	2000	1385	1356	A>C	0	0	A>	>C	Inf
7029_GCGAAT_5029_ACCGAG	L1	liver	RNA labelling group	1700017B05Rik	-	2145	2000	1385	1356	A>G	8	0.00372960372960372	A>	>G	268.125000000001
7029_GCGAAT_5029_ACCGAG	L1	liver	RNA labelling group	1700017B05Rik	-	2145	2000	1385	1356	A>T	2	0.000932400932400932	A>	>T	1072.5
7029_GCGAAT_5029_ACCGAG	L1	liver	RNA labelling group	1700017B05Rik	-	2145	2000	1385	1356	C>A	0	0	C>	>A	Inf
7029_GCGAAT_5029_ACCGAG	L1	liver	RNA labelling group	1700017B05Rik	-	2145	2000	1385	1356	C>G	0	0	C>	>G	Inf
7029_GCGAAT_5029_ACCGAG	L1	liver	RNA labelling group	1700017B05Rik	-	2145	2000	1385	1356	C>T	0	0	C>	>T	Inf
7029_GCGAAT_5029_ACCGAG	L1	liver	RNA labelling group	1700017B05Rik	-	2145	2000	1385	1356	G>A	2	0.00144404332129963	G>	>A	692.500000000004
7029_GCGAAT_5029_ACCGAG	L1	liver	RNA labelling group	1700017B05Rik	-	2145	2000	1385	1356	G>C	0	0	G>	>C	Inf
7029_GCGAAT_5029_ACCGAG	L1	liver	RNA labelling group	1700017B05Rik	-	2145	2000	1385	1356	G>T	0	0	G>	>T	Inf
7029_GCGAAT_5029_ACCGAG	L1	liver	RNA labelling group	1700017B05Rik	-	2145	2000	1385	1356	T>A	0	0	T>	>A	Inf
7029_GCGAAT_5029_ACCGAG	L1	liver	RNA labelling group	1700017B05Rik	-	2145	2000	1385	1356	T>C	0	0	T>	>C	Inf
7029_GCGAAT_5029_ACCGAG	L1	liver	RNA labelling group	1700017B05Rik	-	2145	2000	1385	1356	T>G	0	0	T>	>G	Inf
7029_GCGAAT_5029_ACCGAG	L1	liver	RNA labelling group	1700021F05Rik	-	2929	3210	2534	4466	A>C	0	0	A>	>C	Inf
7029_GCGAAT_5029_ACCGAG	L1	liver	RNA labelling group	1700021F05Rik	-	2929	3210	2534	4466	A>G	2	0.000682826903379993	A>	>G	1464.5
7029_GCGAAT_5029_ACCGAG	L1	liver	RNA labelling group	1700021F05Rik	-	2929	3210	2534	4466	A>T	14	0.00477978832365995	A>	>T	209.214285714286
7029_GCGAAT_5029_ACCGAG	L1	liver	RNA labelling group	1700021F05Rik	-	2929	3210	2534	4466	C>A	0	0	C>	>A	Inf
7029_GCGAAT_5029_ACCGAG	L1	liver	RNA labelling group	1700021F05Rik	-	2929	3210	2534	4466	C>G	0	0	C>	>G	Inf
7029_GCGAAT_5029_ACCGAG	L1	liver	RNA labelling group	1700021F05Rik	-	2929	3210	2534	4466	C>T	0	0	C>	>T	Inf
7029_GCGAAT_5029_ACCGAG	L1	liver	RNA labelling group	1700021F05Rik	-	2929	3210	2534	4466	G>A	0	0	G>	>A	Inf
7029_GCGAAT_5029_ACCGAG	L1	liver	RNA labelling group	1700021F05Rik	-	2929	3210	2534	4466	G>C	0	0	G>	>C	Inf
7029_GCGAAT_5029_ACCGAG	L1	liver	RNA labelling group	1700021F05Rik	-	2929	3210	2534	4466	G>T	0	0	G>	>T	Inf
7029_GCGAAT_5029_ACCGAG	L1	liver	RNA labelling group	1700021F05Rik	-	2929	3210	2534	4466	T>A	0	0	T>	>A	Inf
7029_GCGAAT_5029_ACCGAG	L1	liver	RNA labelling group	1700021F05Rik	-	2929	3210	2534	4466	T>C	0	0	T>	>C	Inf
7029_GCGAAT_5029_ACCGAG	L1	liver	RNA labelling group	1700021F05Rik	-	2929	3210	2534	4466	T>G	0	0	T>	>G	Inf
7029_GCGAAT_5029_ACCGAG	L1	liver	RNA labelling group	1810011O10Rik	-	3899	1202	1390	3368	A>C	0	0	A>	>C	Inf
7029_GCGAAT_5029_ACCGAG	L1	liver	RNA labelling group	1810011O10Rik	-	3899	1202	1390	3368	A>G	7	0.00179533213644524	A>	>G	557.000000000001
7029_GCGAAT_5029_ACCGAG	L1	liver	RNA labelling group	1810011O10Rik	-	3899	1202	1390	3368	A>T	2	0.000512952038984355	A>	>T	1949.5
7029_GCGAAT_5029_ACCGAG	L1	liver	RNA labelling group	1810011O10Rik	-	3899	1202	1390	3368	C>A	0	0	C>	>A	Inf
7029_GCGAAT_5029_ACCGAG	L1	liver	RNA labelling group	1810011O10Rik	-	3899	1202	1390	3368	C>G	0	0	C>	>G	Inf
7029_GCGAAT_5029_ACCGAG	L1	liver	RNA labelling group	1810011O10Rik	-	3899	1202	1390	3368	C>T	0	0	C>	>T	Inf
7029_GCGAAT_5029_ACCGAG	L1	liver	RNA labelling group	1810011O10Rik	-	3899	1202	1390	3368	G>A	0	0	G>	>A	Inf
7029_GCGAAT_5029_ACCGAG	L1	liver	RNA labelling group	1810011O10Rik	-	3899	1202	1390	3368	G>C	0	0	G>	>C	Inf
7029_GCGAAT_5029_ACCGAG	L1	liver	RNA labelling group	1810011O10Rik	-	3899	1202	1390	3368	G>T	0	0	G>	>T	Inf
7029_GCGAAT_5029_ACCGAG	L1	liver	RNA labelling group	1810011O10Rik	-	3899	1202	1390	3368	T>A	0	0	T>	>A	Inf
7029_GCGAAT_5029_ACCGAG	L1	liver	RNA labelling group	1810011O10Rik	-	3899	1202	1390	3368	T>C	0	0	T>	>C	Inf
7029_GCGAAT_5029_ACCGAG	L1	liver	RNA labelling group	1810011O10Rik	-	3899	1202	1390	3368	T>G	0	0	T>	>G	Inf
7029_GCGAAT_5029_ACCGAG	L1	liver	RNA labelling group	1810022K09Rik	-	12907	10465	11624	19693	A>C	0	0	A>	>C	Inf
7029_GCGAAT_5029_ACCGAG	L1	liver	RNA labelling group	1810022K09Rik	-	12907	10465	11624	19693	A>G	67	0.00519098163787092	A>	>G	192.641791044776
7029_GCGAAT_5029_ACCGAG	L1	liver	RNA labelling group	1810022K09Rik	-	12907	10465	11624	19693	A>T	2	0.000154954675757341	A>	>T	6453.5
7029_GCGAAT_5029_ACCGAG	L1	liver	RNA labelling group	1810022K09Rik	-	12907	10465	11624	19693	C>A	0	0	C>	>A	Inf
7029_GCGAAT_5029_ACCGAG	L1	liver	RNA labelling group	1810022K09Rik	-	12907	10465	11624	19693	C>G	0	0	C>	>G	Inf
7029_GCGAAT_5029_ACCGAG	L1	liver	RNA labelling group	1810022K09Rik	-	12907	10465	11624	19693	C>T	1	9.55566172957477e-05	C>	>T	10465
7029_GCGAAT_5029_ACCGAG	L1	liver	RNA labelling group	1810022K09Rik	-	12907	10465	11624	19693	G>A	4	0.000344115622849277	G>	>A	2906
7029_GCGAAT_5029_ACCGAG	L1	liver	RNA labelling group	1810022K09Rik	-	12907	10465	11624	19693	G>C	0	0	G>	>C	Inf
7029_GCGAAT_5029_ACCGAG	L1	liver	RNA labelling group	1810022K09Rik	-	12907	10465	11624	19693	G>T	2	0.000172057811424639	G>	>T	5812
7029_GCGAAT_5029_ACCGAG	L1	liver	RNA labelling group	1810022K09Rik	-	12907	10465	11624	19693	T>A	0	0	T>	>A	Inf
7029_GCGAAT_5029_ACCGAG	L1	liver	RNA labelling group	1810022K09Rik	-	12907	10465	11624	19693	T>C	1	5.07794647844412e-05	T>	>C	19693
7029_GCGAAT_5029_ACCGAG	L1	liver	RNA labelling group	1810022K09Rik	-	12907	10465	11624	19693	T>G	0	0	T>	>G	Inf
7029_GCGAAT_5029_ACCGAG	L1	liver	RNA labelling group	1810030O07Rik	-	3531	2006	1447	2284	A>C	0	0	A>	>C	Inf
7029_GCGAAT_5029_ACCGAG	L1	liver	RNA labelling group	1810030O07Rik	-	3531	2006	1447	2284	A>G	17	0.00481450014160294	A>	>G	207.705882352941
7029_GCGAAT_5029_ACCGAG	L1	liver	RNA labelling group	1810030O07Rik	-	3531	2006	1447	2284	A>T	0	0	A>	>T	Inf
7029_GCGAAT_5029_ACCGAG	L1	liver	RNA labelling group	1810030O07Rik	-	3531	2006	1447	2284	C>A	0	0	C>	>A	Inf
7029_GCGAAT_5029_ACCGAG	L1	liver	RNA labelling group	1810030O07Rik	-	3531	2006	1447	2284	C>G	0	0	C>	>G	Inf
7029_GCGAAT_5029_ACCGAG	L1	liver	RNA labelling group	1810030O07Rik	-	3531	2006	1447	2284	C>T	0	0	C>	>T	Inf
7029_GCGAAT_5029_ACCGAG	L1	liver	RNA labelling group	1810030O07Rik	-	3531	2006	1447	2284	G>A	0	0	G>	>A	Inf
7029_GCGAAT_5029_ACCGAG	L1	liver	RNA labelling group	1810030O07Rik	-	3531	2006	1447	2284	G>C	0	0	G>	>C	Inf
7029_GCGAAT_5029_ACCGAG	L1	liver	RNA labelling group	1810030O07Rik	-	3531	2006	1447	2284	G>T	0	0	G>	>T	Inf
7029_GCGAAT_5029_ACCGAG	L1	liver	RNA labelling group	1810030O07Rik	-	3531	2006	1447	2284	T>A	0	0	T>	>A	Inf
7029_GCGAAT_5029_ACCGAG	L1	liver	RNA labelling group	1810030O07Rik	-	3531	2006	1447	2284	T>C	0	0	T>	>C	Inf
7029_GCGAAT_5029_ACCGAG	L1	liver	RNA labelling group	1810030O07Rik	-	3531	2006	1447	2284	T>G	0	0	T>	>G	Inf
7029_GCGAAT_5029_ACCGAG	L1	liver	RNA labelling group	2010003K11Rik	-	4063	4525	4770	5532	A>C	0	0	A>	>C	Inf
7029_GCGAAT_5029_ACCGAG	L1	liver	RNA labelling group	2010003K11Rik	-	4063	4525	4770	5532	A>G	6	0.00147674132414472	A>	>G	677.166666666667
7029_GCGAAT_5029_ACCGAG	L1	liver	RNA labelling group	2010003K11Rik	-	4063	4525	4770	5532	A>T	0	0	A>	>T	Inf
7029_GCGAAT_5029_ACCGAG	L1	liver	RNA labelling group	2010003K11Rik	-	4063	4525	4770	5532	C>A	0	0	C>	>A	Inf
7029_GCGAAT_5029_ACCGAG	L1	liver	RNA labelling group	2010003K11Rik	-	4063	4525	4770	5532	C>G	0	0	C>	>G	Inf
7029_GCGAAT_5029_ACCGAG	L1	liver	RNA labelling group	2010003K11Rik	-	4063	4525	4770	5532	C>T	2	0.000441988950276243	C>	>T	2262.5
7029_GCGAAT_5029_ACCGAG	L1	liver	RNA labelling group	2010003K11Rik	-	4063	4525	4770	5532	G>A	0	0	G>	>A	Inf
7029_GCGAAT_5029_ACCGAG	L1	liver	RNA labelling group	2010003K11Rik	-	4063	4525	4770	5532	G>C	0	0	G>	>C	Inf
7029_GCGAAT_5029_ACCGAG	L1	liver	RNA labelling group	2010003K11Rik	-	4063	4525	4770	5532	G>T	0	0	G>	>T	Inf
7029_GCGAAT_5029_ACCGAG	L1	liver	RNA labelling group	2010003K11Rik	-	4063	4525	4770	5532	T>A	1	0.000180766449746927	T>	>A	5532
7029_GCGAAT_5029_ACCGAG	L1	liver	RNA labelling group	2010003K11Rik	-	4063	4525	4770	5532	T>C	0	0	T>	>C	Inf
7029_GCGAAT_5029_ACCGAG	L1	liver	RNA labelling group	2010003K11Rik	-	4063	4525	4770	5532	T>G	0	0	T>	>G	Inf
7029_GCGAAT_5029_ACCGAG	L1	liver	RNA labelling group	2010107E04Rik	-	57697	36890	38499	65204	A>C	1	1.73319236702082e-05	A>	>C	57697
7029_GCGAAT_5029_ACCGAG	L1	liver	RNA labelling group	2010107E04Rik	-	57697	36890	38499	65204	A>G	762	0.0132069258366986	A>	>G	75.7178477690289
7029_GCGAAT_5029_ACCGAG	L1	liver	RNA labelling group	2010107E04Rik	-	57697	36890	38499	65204	A>T	8	0.000138655389361665	A>	>T	7212.125
7029_GCGAAT_5029_ACCGAG	L1	liver	RNA labelling group	2010107E04Rik	-	57697	36890	38499	65204	C>A	7	0.000189753320683112	C>	>A	5270
7029_GCGAAT_5029_ACCGAG	L1	liver	RNA labelling group	2010107E04Rik	-	57697	36890	38499	65204	C>G	2	5.42152344808891e-05	C>	>G	18445
7029_GCGAAT_5029_ACCGAG	L1	liver	RNA labelling group	2010107E04Rik	-	57697	36890	38499	65204	C>T	14	0.000379506641366224	C>	>T	2635
7029_GCGAAT_5029_ACCGAG	L1	liver	RNA labelling group	2010107E04Rik	-	57697	36890	38499	65204	G>A	28	0.000727291617964103	G>	>A	1374.96428571429
7029_GCGAAT_5029_ACCGAG	L1	liver	RNA labelling group	2010107E04Rik	-	57697	36890	38499	65204	G>C	3	7.79241019247253e-05	G>	>C	12833
7029_GCGAAT_5029_ACCGAG	L1	liver	RNA labelling group	2010107E04Rik	-	57697	36890	38499	65204	G>T	2	5.19494012831502e-05	G>	>T	19249.5
7029_GCGAAT_5029_ACCGAG	L1	liver	RNA labelling group	2010107E04Rik	-	57697	36890	38499	65204	T>A	8	0.000122691859395129	T>	>A	8150.5
7029_GCGAAT_5029_ACCGAG	L1	liver	RNA labelling group	2010107E04Rik	-	57697	36890	38499	65204	T>C	4	6.13459296975646e-05	T>	>C	16301
7029_GCGAAT_5029_ACCGAG	L1	liver	RNA labelling group	2010107E04Rik	-	57697	36890	38499	65204	T>G	0	0	T>	>G	Inf
7029_GCGAAT_5029_ACCGAG	L1	liver	RNA labelling group	2200002D01Rik	-	4450	8615	6715	10341	A>C	0	0	A>	>C	Inf
7029_GCGAAT_5029_ACCGAG	L1	liver	RNA labelling group	2200002D01Rik	-	4450	8615	6715	10341	A>G	13	0.00292134831460674	A>	>G	342.307692307692
7029_GCGAAT_5029_ACCGAG	L1	liver	RNA labelling group	2200002D01Rik	-	4450	8615	6715	10341	A>T	0	0	A>	>T	Inf
7029_GCGAAT_5029_ACCGAG	L1	liver	RNA labelling group	2200002D01Rik	-	4450	8615	6715	10341	C>A	1	0.000116076610562972	C>	>A	8615
7029_GCGAAT_5029_ACCGAG	L1	liver	RNA labelling group	2200002D01Rik	-	4450	8615	6715	10341	C>G	0	0	C>	>G	Inf
7029_GCGAAT_5029_ACCGAG	L1	liver	RNA labelling group	2200002D01Rik	-	4450	8615	6715	10341	C>T	9	0.00104468949506674	C>	>T	957.222222222226
7029_GCGAAT_5029_ACCGAG	L1	liver	RNA labelling group	2200002D01Rik	-	4450	8615	6715	10341	G>A	2	0.000297840655249442	G>	>A	3357.5
7029_GCGAAT_5029_ACCGAG	L1	liver	RNA labelling group	2200002D01Rik	-	4450	8615	6715	10341	G>C	0	0	G>	>C	Inf
7029_GCGAAT_5029_ACCGAG	L1	liver	RNA labelling group	2200002D01Rik	-	4450	8615	6715	10341	G>T	0	0	G>	>T	Inf
7029_GCGAAT_5029_ACCGAG	L1	liver	RNA labelling group	2200002D01Rik	-	4450	8615	6715	10341	T>A	0	0	T>	>A	Inf
7029_GCGAAT_5029_ACCGAG	L1	liver	RNA labelling group	2200002D01Rik	-	4450	8615	6715	10341	T>C	1	9.67024465718983e-05	T>	>C	10341
7029_GCGAAT_5029_ACCGAG	L1	liver	RNA labelling group	2200002D01Rik	-	4450	8615	6715	10341	T>G	0	0	T>	>G	Inf
7029_GCGAAT_5029_ACCGAG	L1	liver	RNA labelling group	2210016F16Rik	-	6956	4151	5594	6555	A>C	0	0	A>	>C	Inf
7029_GCGAAT_5029_ACCGAG	L1	liver	RNA labelling group	2210016F16Rik	-	6956	4151	5594	6555	A>G	18	0.00258769407705577	A>	>G	386.444444444446
7029_GCGAAT_5029_ACCGAG	L1	liver	RNA labelling group	2210016F16Rik	-	6956	4151	5594	6555	A>T	2	0.000287521564117309	A>	>T	3478
7029_GCGAAT_5029_ACCGAG	L1	liver	RNA labelling group	2210016F16Rik	-	6956	4151	5594	6555	C>A	0	0	C>	>A	Inf
7029_GCGAAT_5029_ACCGAG	L1	liver	RNA labelling group	2210016F16Rik	-	6956	4151	5594	6555	C>G	0	0	C>	>G	Inf
7029_GCGAAT_5029_ACCGAG	L1	liver	RNA labelling group	2210016F16Rik	-	6956	4151	5594	6555	C>T	0	0	C>	>T	Inf
7029_GCGAAT_5029_ACCGAG	L1	liver	RNA labelling group	2210016F16Rik	-	6956	4151	5594	6555	G>A	10	0.00178762960314622	G>	>A	559.400000000002
7029_GCGAAT_5029_ACCGAG	L1	liver	RNA labelling group	2210016F16Rik	-	6956	4151	5594	6555	G>C	0	0	G>	>C	Inf
7029_GCGAAT_5029_ACCGAG	L1	liver	RNA labelling group	2210016F16Rik	-	6956	4151	5594	6555	G>T	0	0	G>	>T	Inf
7029_GCGAAT_5029_ACCGAG	L1	liver	RNA labelling group	2210016F16Rik	-	6956	4151	5594	6555	T>A	0	0	T>	>A	Inf
7029_GCGAAT_5029_ACCGAG	L1	liver	RNA labelling group	2210016F16Rik	-	6956	4151	5594	6555	T>C	0	0	T>	>C	Inf
7029_GCGAAT_5029_ACCGAG	L1	liver	RNA labelling group	2210016F16Rik	-	6956	4151	5594	6555	T>G	0	0	T>	>G	Inf
7029_GCGAAT_5029_ACCGAG	L1	liver	RNA labelling group	2300009A05Rik	-	6347	3627	2584	5156	A>C	0	0	A>	>C	Inf
7029_GCGAAT_5029_ACCGAG	L1	liver	RNA labelling group	2300009A05Rik	-	6347	3627	2584	5156	A>G	18	0.00283598550496297	A>	>G	352.611111111112
7029_GCGAAT_5029_ACCGAG	L1	liver	RNA labelling group	2300009A05Rik	-	6347	3627	2584	5156	A>T	0	0	A>	>T	Inf
7029_GCGAAT_5029_ACCGAG	L1	liver	RNA labelling group	2300009A05Rik	-	6347	3627	2584	5156	C>A	0	0	C>	>A	Inf
7029_GCGAAT_5029_ACCGAG	L1	liver	RNA labelling group	2300009A05Rik	-	6347	3627	2584	5156	C>G	0	0	C>	>G	Inf
7029_GCGAAT_5029_ACCGAG	L1	liver	RNA labelling group	2300009A05Rik	-	6347	3627	2584	5156	C>T	0	0	C>	>T	Inf
7029_GCGAAT_5029_ACCGAG	L1	liver	RNA labelling group	2300009A05Rik	-	6347	3627	2584	5156	G>A	1	0.000386996904024768	G>	>A	2584
7029_GCGAAT_5029_ACCGAG	L1	liver	RNA labelling group	2300009A05Rik	-	6347	3627	2584	5156	G>C	0	0	G>	>C	Inf
7029_GCGAAT_5029_ACCGAG	L1	liver	RNA labelling group	2300009A05Rik	-	6347	3627	2584	5156	G>T	0	0	G>	>T	Inf
7029_GCGAAT_5029_ACCGAG	L1	liver	RNA labelling group	2300009A05Rik	-	6347	3627	2584	5156	T>A	0	0	T>	>A	Inf
7029_GCGAAT_5029_ACCGAG	L1	liver	RNA labelling group	2300009A05Rik	-	6347	3627	2584	5156	T>C	30	0.00581846392552366	T>	>C	171.866666666667
7029_GCGAAT_5029_ACCGAG	L1	liver	RNA labelling group	2300009A05Rik	-	6347	3627	2584	5156	T>G	0	0	T>	>G	Inf
7029_GCGAAT_5029_ACCGAG	L1	liver	RNA labelling group	2310010J17Rik	-	5673	5263	2939	7072	A>C	1	0.000176273576590869	A>	>C	5673
7029_GCGAAT_5029_ACCGAG	L1	liver	RNA labelling group	2310010J17Rik	-	5673	5263	2939	7072	A>G	21	0.00370174510840824	A>	>G	270.142857142858
7029_GCGAAT_5029_ACCGAG	L1	liver	RNA labelling group	2310010J17Rik	-	5673	5263	2939	7072	A>T	1	0.000176273576590869	A>	>T	5673
7029_GCGAAT_5029_ACCGAG	L1	liver	RNA labelling group	2310010J17Rik	-	5673	5263	2939	7072	C>A	0	0	C>	>A	Inf
7029_GCGAAT_5029_ACCGAG	L1	liver	RNA labelling group	2310010J17Rik	-	5673	5263	2939	7072	C>G	0	0	C>	>G	Inf
7029_GCGAAT_5029_ACCGAG	L1	liver	RNA labelling group	2310010J17Rik	-	5673	5263	2939	7072	C>T	1	0.000190005700171005	C>	>T	5263
7029_GCGAAT_5029_ACCGAG	L1	liver	RNA labelling group	2310010J17Rik	-	5673	5263	2939	7072	G>A	25	0.00850629465804695	G>	>A	117.56
7029_GCGAAT_5029_ACCGAG	L1	liver	RNA labelling group	2310010J17Rik	-	5673	5263	2939	7072	G>C	0	0	G>	>C	Inf
7029_GCGAAT_5029_ACCGAG	L1	liver	RNA labelling group	2310010J17Rik	-	5673	5263	2939	7072	G>T	0	0	G>	>T	Inf
7029_GCGAAT_5029_ACCGAG	L1	liver	RNA labelling group	2310010J17Rik	-	5673	5263	2939	7072	T>A	2	0.000282805429864253	T>	>A	3536
7029_GCGAAT_5029_ACCGAG	L1	liver	RNA labelling group	2310010J17Rik	-	5673	5263	2939	7072	T>C	0	0	T>	>C	Inf
7029_GCGAAT_5029_ACCGAG	L1	liver	RNA labelling group	2310010J17Rik	-	5673	5263	2939	7072	T>G	0	0	T>	>G	Inf
7029_GCGAAT_5029_ACCGAG	L1	liver	RNA labelling group	2310011J03Rik	-	2109	1852	1461	1160	A>C	0	0	A>	>C	Inf
7029_GCGAAT_5029_ACCGAG	L1	liver	RNA labelling group	2310011J03Rik	-	2109	1852	1461	1160	A>G	7	0.00331910858226647	A>	>G	301.285714285715
7029_GCGAAT_5029_ACCGAG	L1	liver	RNA labelling group	2310011J03Rik	-	2109	1852	1461	1160	A>T	0	0	A>	>T	Inf
7029_GCGAAT_5029_ACCGAG	L1	liver	RNA labelling group	2310011J03Rik	-	2109	1852	1461	1160	C>A	0	0	C>	>A	Inf
7029_GCGAAT_5029_ACCGAG	L1	liver	RNA labelling group	2310011J03Rik	-	2109	1852	1461	1160	C>G	0	0	C>	>G	Inf
7029_GCGAAT_5029_ACCGAG	L1	liver	RNA labelling group	2310011J03Rik	-	2109	1852	1461	1160	C>T	1	0.000539956803455724	C>	>T	1852
7029_GCGAAT_5029_ACCGAG	L1	liver	RNA labelling group	2310011J03Rik	-	2109	1852	1461	1160	G>A	0	0	G>	>A	Inf
7029_GCGAAT_5029_ACCGAG	L1	liver	RNA labelling group	2310011J03Rik	-	2109	1852	1461	1160	G>C	0	0	G>	>C	Inf
7029_GCGAAT_5029_ACCGAG	L1	liver	RNA labelling group	2310011J03Rik	-	2109	1852	1461	1160	G>T	0	0	G>	>T	Inf
7029_GCGAAT_5029_ACCGAG	L1	liver	RNA labelling group	2310011J03Rik	-	2109	1852	1461	1160	T>A	0	0	T>	>A	Inf
7029_GCGAAT_5029_ACCGAG	L1	liver	RNA labelling group	2310011J03Rik	-	2109	1852	1461	1160	T>C	2	0.00172413793103448	T>	>C	580.000000000001
7029_GCGAAT_5029_ACCGAG	L1	liver	RNA labelling group	2310011J03Rik	-	2109	1852	1461	1160	T>G	0	0	T>	>G	Inf
7029_GCGAAT_5029_ACCGAG	L1	liver	RNA labelling group	2310030G06Rik	-	1512	1248	1461	1863	A>C	0	0	A>	>C	Inf
7029_GCGAAT_5029_ACCGAG	L1	liver	RNA labelling group	2310030G06Rik	-	1512	1248	1461	1863	A>G	3	0.00198412698412698	A>	>G	504.000000000001
7029_GCGAAT_5029_ACCGAG	L1	liver	RNA labelling group	2310030G06Rik	-	1512	1248	1461	1863	A>T	1	0.000661375661375661	A>	>T	1512
7029_GCGAAT_5029_ACCGAG	L1	liver	RNA labelling group	2310030G06Rik	-	1512	1248	1461	1863	C>A	0	0	C>	>A	Inf
7029_GCGAAT_5029_ACCGAG	L1	liver	RNA labelling group	2310030G06Rik	-	1512	1248	1461	1863	C>G	0	0	C>	>G	Inf
7029_GCGAAT_5029_ACCGAG	L1	liver	RNA labelling group	2310030G06Rik	-	1512	1248	1461	1863	C>T	0	0	C>	>T	Inf
7029_GCGAAT_5029_ACCGAG	L1	liver	RNA labelling group	2310030G06Rik	-	1512	1248	1461	1863	G>A	6	0.00410677618069815	G>	>A	243.5
7029_GCGAAT_5029_ACCGAG	L1	liver	RNA labelling group	2310030G06Rik	-	1512	1248	1461	1863	G>C	0	0	G>	>C	Inf
7029_GCGAAT_5029_ACCGAG	L1	liver	RNA labelling group	2310030G06Rik	-	1512	1248	1461	1863	G>T	0	0	G>	>T	Inf
7029_GCGAAT_5029_ACCGAG	L1	liver	RNA labelling group	2310030G06Rik	-	1512	1248	1461	1863	T>A	0	0	T>	>A	Inf
7029_GCGAAT_5029_ACCGAG	L1	liver	RNA labelling group	2310030G06Rik	-	1512	1248	1461	1863	T>C	0	0	T>	>C	Inf
7029_GCGAAT_5029_ACCGAG	L1	liver	RNA labelling group	2310030G06Rik	-	1512	1248	1461	1863	T>G	0	0	T>	>G	Inf
7029_GCGAAT_5029_ACCGAG	L1	liver	RNA labelling group	2310061I04Rik	-	3173	2285	2471	3151	A>C	3	0.000945477466120391	A>	>C	1057.66666666667
7029_GCGAAT_5029_ACCGAG	L1	liver	RNA labelling group	2310061I04Rik	-	3173	2285	2471	3151	A>G	8	0.0025212732429877	A>	>G	396.625000000001
7029_GCGAAT_5029_ACCGAG	L1	liver	RNA labelling group	2310061I04Rik	-	3173	2285	2471	3151	A>T	14	0.00441222817522849	A>	>T	226.642857142857
7029_GCGAAT_5029_ACCGAG	L1	liver	RNA labelling group	2310061I04Rik	-	3173	2285	2471	3151	C>A	0	0	C>	>A	Inf
7029_GCGAAT_5029_ACCGAG	L1	liver	RNA labelling group	2310061I04Rik	-	3173	2285	2471	3151	C>G	0	0	C>	>G	Inf
7029_GCGAAT_5029_ACCGAG	L1	liver	RNA labelling group	2310061I04Rik	-	3173	2285	2471	3151	C>T	0	0	C>	>T	Inf
7029_GCGAAT_5029_ACCGAG	L1	liver	RNA labelling group	2310061I04Rik	-	3173	2285	2471	3151	G>A	0	0	G>	>A	Inf
7029_GCGAAT_5029_ACCGAG	L1	liver	RNA labelling group	2310061I04Rik	-	3173	2285	2471	3151	G>C	0	0	G>	>C	Inf
7029_GCGAAT_5029_ACCGAG	L1	liver	RNA labelling group	2310061I04Rik	-	3173	2285	2471	3151	G>T	0	0	G>	>T	Inf
7029_GCGAAT_5029_ACCGAG	L1	liver	RNA labelling group	2310061I04Rik	-	3173	2285	2471	3151	T>A	0	0	T>	>A	Inf
7029_GCGAAT_5029_ACCGAG	L1	liver	RNA labelling group	2310061I04Rik	-	3173	2285	2471	3151	T>C	0	0	T>	>C	Inf
7029_GCGAAT_5029_ACCGAG	L1	liver	RNA labelling group	2310061I04Rik	-	3173	2285	2471	3151	T>G	0	0	T>	>G	Inf
7029_GCGAAT_5029_ACCGAG	L1	liver	RNA labelling group	2410015M20Rik	-	7848	11449	9724	9841	A>C	0	0	A>	>C	Inf
7029_GCGAAT_5029_ACCGAG	L1	liver	RNA labelling group	2410015M20Rik	-	7848	11449	9724	9841	A>G	50	0.0063710499490316	A>	>G	156.96
7029_GCGAAT_5029_ACCGAG	L1	liver	RNA labelling group	2410015M20Rik	-	7848	11449	9724	9841	A>T	2	0.000254841997961264	A>	>T	3924
7029_GCGAAT_5029_ACCGAG	L1	liver	RNA labelling group	2410015M20Rik	-	7848	11449	9724	9841	C>A	0	0	C>	>A	Inf
7029_GCGAAT_5029_ACCGAG	L1	liver	RNA labelling group	2410015M20Rik	-	7848	11449	9724	9841	C>G	0	0	C>	>G	Inf
7029_GCGAAT_5029_ACCGAG	L1	liver	RNA labelling group	2410015M20Rik	-	7848	11449	9724	9841	C>T	0	0	C>	>T	Inf
7029_GCGAAT_5029_ACCGAG	L1	liver	RNA labelling group	2410015M20Rik	-	7848	11449	9724	9841	G>A	5	0.000514191690662279	G>	>A	1944.8
7029_GCGAAT_5029_ACCGAG	L1	liver	RNA labelling group	2410015M20Rik	-	7848	11449	9724	9841	G>C	3	0.000308515014397367	G>	>C	3241.33333333333
7029_GCGAAT_5029_ACCGAG	L1	liver	RNA labelling group	2410015M20Rik	-	7848	11449	9724	9841	G>T	0	0	G>	>T	Inf
7029_GCGAAT_5029_ACCGAG	L1	liver	RNA labelling group	2410015M20Rik	-	7848	11449	9724	9841	T>A	1	0.000101615689462453	T>	>A	9841
7029_GCGAAT_5029_ACCGAG	L1	liver	RNA labelling group	2410015M20Rik	-	7848	11449	9724	9841	T>C	4	0.000406462757849812	T>	>C	2460.25
7029_GCGAAT_5029_ACCGAG	L1	liver	RNA labelling group	2410015M20Rik	-	7848	11449	9724	9841	T>G	0	0	T>	>G	Inf
7029_GCGAAT_5029_ACCGAG	L1	liver	RNA labelling group	2610001J05Rik	-	5339	2708	1682	4797	A>C	0	0	A>	>C	Inf
7029_GCGAAT_5029_ACCGAG	L1	liver	RNA labelling group	2610001J05Rik	-	5339	2708	1682	4797	A>G	13	0.00243491290503839	A>	>G	410.692307692309
7029_GCGAAT_5029_ACCGAG	L1	liver	RNA labelling group	2610001J05Rik	-	5339	2708	1682	4797	A>T	0	0	A>	>T	Inf
7029_GCGAAT_5029_ACCGAG	L1	liver	RNA labelling group	2610001J05Rik	-	5339	2708	1682	4797	C>A	1	0.000369276218611521	C>	>A	2708
7029_GCGAAT_5029_ACCGAG	L1	liver	RNA labelling group	2610001J05Rik	-	5339	2708	1682	4797	C>G	0	0	C>	>G	Inf
7029_GCGAAT_5029_ACCGAG	L1	liver	RNA labelling group	2610001J05Rik	-	5339	2708	1682	4797	C>T	1	0.000369276218611521	C>	>T	2708
7029_GCGAAT_5029_ACCGAG	L1	liver	RNA labelling group	2610001J05Rik	-	5339	2708	1682	4797	G>A	9	0.00535077288941736	G>	>A	186.888888888889
7029_GCGAAT_5029_ACCGAG	L1	liver	RNA labelling group	2610001J05Rik	-	5339	2708	1682	4797	G>C	0	0	G>	>C	Inf
7029_GCGAAT_5029_ACCGAG	L1	liver	RNA labelling group	2610001J05Rik	-	5339	2708	1682	4797	G>T	0	0	G>	>T	Inf
7029_GCGAAT_5029_ACCGAG	L1	liver	RNA labelling group	2610001J05Rik	-	5339	2708	1682	4797	T>A	0	0	T>	>A	Inf
7029_GCGAAT_5029_ACCGAG	L1	liver	RNA labelling group	2610001J05Rik	-	5339	2708	1682	4797	T>C	0	0	T>	>C	Inf
7029_GCGAAT_5029_ACCGAG	L1	liver	RNA labelling group	2610001J05Rik	-	5339	2708	1682	4797	T>G	0	0	T>	>G	Inf
7029_GCGAAT_5029_ACCGAG	L1	liver	RNA labelling group	2610002M06Rik	-	2334	1085	1059	2065	A>C	0	0	A>	>C	Inf
7029_GCGAAT_5029_ACCGAG	L1	liver	RNA labelling group	2610002M06Rik	-	2334	1085	1059	2065	A>G	3	0.00128534704370179	A>	>G	778.000000000006
7029_GCGAAT_5029_ACCGAG	L1	liver	RNA labelling group	2610002M06Rik	-	2334	1085	1059	2065	A>T	0	0	A>	>T	Inf
7029_GCGAAT_5029_ACCGAG	L1	liver	RNA labelling group	2610002M06Rik	-	2334	1085	1059	2065	C>A	0	0	C>	>A	Inf
7029_GCGAAT_5029_ACCGAG	L1	liver	RNA labelling group	2610002M06Rik	-	2334	1085	1059	2065	C>G	0	0	C>	>G	Inf
7029_GCGAAT_5029_ACCGAG	L1	liver	RNA labelling group	2610002M06Rik	-	2334	1085	1059	2065	C>T	0	0	C>	>T	Inf
7029_GCGAAT_5029_ACCGAG	L1	liver	RNA labelling group	2610002M06Rik	-	2334	1085	1059	2065	G>A	10	0.00944287063267233	G>	>A	105.9
7029_GCGAAT_5029_ACCGAG	L1	liver	RNA labelling group	2610002M06Rik	-	2334	1085	1059	2065	G>C	0	0	G>	>C	Inf
7029_GCGAAT_5029_ACCGAG	L1	liver	RNA labelling group	2610002M06Rik	-	2334	1085	1059	2065	G>T	0	0	G>	>T	Inf
7029_GCGAAT_5029_ACCGAG	L1	liver	RNA labelling group	2610002M06Rik	-	2334	1085	1059	2065	T>A	1	0.000484261501210654	T>	>A	2065
7029_GCGAAT_5029_ACCGAG	L1	liver	RNA labelling group	2610002M06Rik	-	2334	1085	1059	2065	T>C	0	0	T>	>C	Inf
7029_GCGAAT_5029_ACCGAG	L1	liver	RNA labelling group	2610002M06Rik	-	2334	1085	1059	2065	T>G	0	0	T>	>G	Inf
7029_GCGAAT_5029_ACCGAG	L1	liver	RNA labelling group	2700060E02Rik	-	15592	13452	11243	16843	A>C	0	0	A>	>C	Inf
7029_GCGAAT_5029_ACCGAG	L1	liver	RNA labelling group	2700060E02Rik	-	15592	13452	11243	16843	A>G	104	0.00667008722421754	A>	>G	149.923076923077
7029_GCGAAT_5029_ACCGAG	L1	liver	RNA labelling group	2700060E02Rik	-	15592	13452	11243	16843	A>T	1	6.41354540790149e-05	A>	>T	15592
7029_GCGAAT_5029_ACCGAG	L1	liver	RNA labelling group	2700060E02Rik	-	15592	13452	11243	16843	C>A	6	0.000446030330062444	C>	>A	2242
7029_GCGAAT_5029_ACCGAG	L1	liver	RNA labelling group	2700060E02Rik	-	15592	13452	11243	16843	C>G	0	0	C>	>G	Inf
7029_GCGAAT_5029_ACCGAG	L1	liver	RNA labelling group	2700060E02Rik	-	15592	13452	11243	16843	C>T	3	0.000223015165031222	C>	>T	4484
7029_GCGAAT_5029_ACCGAG	L1	liver	RNA labelling group	2700060E02Rik	-	15592	13452	11243	16843	G>A	4	0.000355776927866228	G>	>A	2810.75
7029_GCGAAT_5029_ACCGAG	L1	liver	RNA labelling group	2700060E02Rik	-	15592	13452	11243	16843	G>C	0	0	G>	>C	Inf
7029_GCGAAT_5029_ACCGAG	L1	liver	RNA labelling group	2700060E02Rik	-	15592	13452	11243	16843	G>T	0	0	G>	>T	Inf
7029_GCGAAT_5029_ACCGAG	L1	liver	RNA labelling group	2700060E02Rik	-	15592	13452	11243	16843	T>A	0	0	T>	>A	Inf
7029_GCGAAT_5029_ACCGAG	L1	liver	RNA labelling group	2700060E02Rik	-	15592	13452	11243	16843	T>C	13	0.000771833996318946	T>	>C	1295.61538461538
7029_GCGAAT_5029_ACCGAG	L1	liver	RNA labelling group	2700060E02Rik	-	15592	13452	11243	16843	T>G	0	0	T>	>G	Inf
7029_GCGAAT_5029_ACCGAG	L1	liver	RNA labelling group	2810004N23Rik	-	6633	4549	4586	5813	A>C	0	0	A>	>C	Inf
7029_GCGAAT_5029_ACCGAG	L1	liver	RNA labelling group	2810004N23Rik	-	6633	4549	4586	5813	A>G	27	0.00407055630936227	A>	>G	245.666666666667
7029_GCGAAT_5029_ACCGAG	L1	liver	RNA labelling group	2810004N23Rik	-	6633	4549	4586	5813	A>T	2	0.000301522689582391	A>	>T	3316.5
7029_GCGAAT_5029_ACCGAG	L1	liver	RNA labelling group	2810004N23Rik	-	6633	4549	4586	5813	C>A	0	0	C>	>A	Inf
7029_GCGAAT_5029_ACCGAG	L1	liver	RNA labelling group	2810004N23Rik	-	6633	4549	4586	5813	C>G	0	0	C>	>G	Inf
7029_GCGAAT_5029_ACCGAG	L1	liver	RNA labelling group	2810004N23Rik	-	6633	4549	4586	5813	C>T	0	0	C>	>T	Inf
7029_GCGAAT_5029_ACCGAG	L1	liver	RNA labelling group	2810004N23Rik	-	6633	4549	4586	5813	G>A	0	0	G>	>A	Inf
7029_GCGAAT_5029_ACCGAG	L1	liver	RNA labelling group	2810004N23Rik	-	6633	4549	4586	5813	G>C	3	0.000654164849542085	G>	>C	1528.66666666667
7029_GCGAAT_5029_ACCGAG	L1	liver	RNA labelling group	2810004N23Rik	-	6633	4549	4586	5813	G>T	0	0	G>	>T	Inf
7029_GCGAAT_5029_ACCGAG	L1	liver	RNA labelling group	2810004N23Rik	-	6633	4549	4586	5813	T>A	0	0	T>	>A	Inf
7029_GCGAAT_5029_ACCGAG	L1	liver	RNA labelling group	2810004N23Rik	-	6633	4549	4586	5813	T>C	1	0.000172028212626871	T>	>C	5813
7029_GCGAAT_5029_ACCGAG	L1	liver	RNA labelling group	2810004N23Rik	-	6633	4549	4586	5813	T>G	0	0	T>	>G	Inf
7029_GCGAAT_5029_ACCGAG	L1	liver	RNA labelling group	2810428I15Rik	-	3638	5181	5513	3756	A>C	0	0	A>	>C	Inf
7029_GCGAAT_5029_ACCGAG	L1	liver	RNA labelling group	2810428I15Rik	-	3638	5181	5513	3756	A>G	37	0.0101704233095107	A>	>G	98.3243243243243
7029_GCGAAT_5029_ACCGAG	L1	liver	RNA labelling group	2810428I15Rik	-	3638	5181	5513	3756	A>T	0	0	A>	>T	Inf
7029_GCGAAT_5029_ACCGAG	L1	liver	RNA labelling group	2810428I15Rik	-	3638	5181	5513	3756	C>A	0	0	C>	>A	Inf
7029_GCGAAT_5029_ACCGAG	L1	liver	RNA labelling group	2810428I15Rik	-	3638	5181	5513	3756	C>G	1	0.000193012931866435	C>	>G	5181
7029_GCGAAT_5029_ACCGAG	L1	liver	RNA labelling group	2810428I15Rik	-	3638	5181	5513	3756	C>T	0	0	C>	>T	Inf
7029_GCGAAT_5029_ACCGAG	L1	liver	RNA labelling group	2810428I15Rik	-	3638	5181	5513	3756	G>A	6	0.00108833665880645	G>	>A	918.83333333334
7029_GCGAAT_5029_ACCGAG	L1	liver	RNA labelling group	2810428I15Rik	-	3638	5181	5513	3756	G>C	1	0.00018138944313441	G>	>C	5513
7029_GCGAAT_5029_ACCGAG	L1	liver	RNA labelling group	2810428I15Rik	-	3638	5181	5513	3756	G>T	0	0	G>	>T	Inf
7029_GCGAAT_5029_ACCGAG	L1	liver	RNA labelling group	2810428I15Rik	-	3638	5181	5513	3756	T>A	0	0	T>	>A	Inf
7029_GCGAAT_5029_ACCGAG	L1	liver	RNA labelling group	2810428I15Rik	-	3638	5181	5513	3756	T>C	0	0	T>	>C	Inf
7029_GCGAAT_5029_ACCGAG	L1	liver	RNA labelling group	2810428I15Rik	-	3638	5181	5513	3756	T>G	0	0	T>	>G	Inf
7029_GCGAAT_5029_ACCGAG	L1	liver	RNA labelling group	2900026A02Rik	-	5369	5690	4938	6304	A>C	0	0	A>	>C	Inf
7029_GCGAAT_5029_ACCGAG	L1	liver	RNA labelling group	2900026A02Rik	-	5369	5690	4938	6304	A>G	6	0.00111752654125535	A>	>G	894.833333333337
7029_GCGAAT_5029_ACCGAG	L1	liver	RNA labelling group	2900026A02Rik	-	5369	5690	4938	6304	A>T	0	0	A>	>T	Inf
7029_GCGAAT_5029_ACCGAG	L1	liver	RNA labelling group	2900026A02Rik	-	5369	5690	4938	6304	C>A	0	0	C>	>A	Inf
7029_GCGAAT_5029_ACCGAG	L1	liver	RNA labelling group	2900026A02Rik	-	5369	5690	4938	6304	C>G	0	0	C>	>G	Inf
7029_GCGAAT_5029_ACCGAG	L1	liver	RNA labelling group	2900026A02Rik	-	5369	5690	4938	6304	C>T	1	0.000175746924428823	C>	>T	5690
7029_GCGAAT_5029_ACCGAG	L1	liver	RNA labelling group	2900026A02Rik	-	5369	5690	4938	6304	G>A	2	0.000405022276225192	G>	>A	2469
7029_GCGAAT_5029_ACCGAG	L1	liver	RNA labelling group	2900026A02Rik	-	5369	5690	4938	6304	G>C	7	0.00141757796678817	G>	>C	705.428571428573
7029_GCGAAT_5029_ACCGAG	L1	liver	RNA labelling group	2900026A02Rik	-	5369	5690	4938	6304	G>T	2	0.000405022276225192	G>	>T	2469
7029_GCGAAT_5029_ACCGAG	L1	liver	RNA labelling group	2900026A02Rik	-	5369	5690	4938	6304	T>A	0	0	T>	>A	Inf
7029_GCGAAT_5029_ACCGAG	L1	liver	RNA labelling group	2900026A02Rik	-	5369	5690	4938	6304	T>C	13	0.00206218274111675	T>	>C	484.923076923077
7029_GCGAAT_5029_ACCGAG	L1	liver	RNA labelling group	2900026A02Rik	-	5369	5690	4938	6304	T>G	0	0	T>	>G	Inf
7029_GCGAAT_5029_ACCGAG	L1	liver	RNA labelling group	3110043O21Rik	-	4973	2694	1895	4167	A>C	0	0	A>	>C	Inf
7029_GCGAAT_5029_ACCGAG	L1	liver	RNA labelling group	3110043O21Rik	-	4973	2694	1895	4167	A>G	23	0.00462497486426704	A>	>G	216.217391304348
7029_GCGAAT_5029_ACCGAG	L1	liver	RNA labelling group	3110043O21Rik	-	4973	2694	1895	4167	A>T	0	0	A>	>T	Inf
7029_GCGAAT_5029_ACCGAG	L1	liver	RNA labelling group	3110043O21Rik	-	4973	2694	1895	4167	C>A	0	0	C>	>A	Inf
7029_GCGAAT_5029_ACCGAG	L1	liver	RNA labelling group	3110043O21Rik	-	4973	2694	1895	4167	C>G	0	0	C>	>G	Inf
7029_GCGAAT_5029_ACCGAG	L1	liver	RNA labelling group	3110043O21Rik	-	4973	2694	1895	4167	C>T	0	0	C>	>T	Inf
7029_GCGAAT_5029_ACCGAG	L1	liver	RNA labelling group	3110043O21Rik	-	4973	2694	1895	4167	G>A	6	0.00316622691292875	G>	>A	315.833333333334
7029_GCGAAT_5029_ACCGAG	L1	liver	RNA labelling group	3110043O21Rik	-	4973	2694	1895	4167	G>C	0	0	G>	>C	Inf
7029_GCGAAT_5029_ACCGAG	L1	liver	RNA labelling group	3110043O21Rik	-	4973	2694	1895	4167	G>T	0	0	G>	>T	Inf
7029_GCGAAT_5029_ACCGAG	L1	liver	RNA labelling group	3110043O21Rik	-	4973	2694	1895	4167	T>A	0	0	T>	>A	Inf
7029_GCGAAT_5029_ACCGAG	L1	liver	RNA labelling group	3110043O21Rik	-	4973	2694	1895	4167	T>C	1	0.000239980801535877	T>	>C	4167
7029_GCGAAT_5029_ACCGAG	L1	liver	RNA labelling group	3110043O21Rik	-	4973	2694	1895	4167	T>G	0	0	T>	>G	Inf
7029_GCGAAT_5029_ACCGAG	L1	liver	RNA labelling group	4833439L19Rik	-	2003	1542	1348	2208	A>C	0	0	A>	>C	Inf
7029_GCGAAT_5029_ACCGAG	L1	liver	RNA labelling group	4833439L19Rik	-	2003	1542	1348	2208	A>G	6	0.00299550673989016	A>	>G	333.833333333334
7029_GCGAAT_5029_ACCGAG	L1	liver	RNA labelling group	4833439L19Rik	-	2003	1542	1348	2208	A>T	0	0	A>	>T	Inf
7029_GCGAAT_5029_ACCGAG	L1	liver	RNA labelling group	4833439L19Rik	-	2003	1542	1348	2208	C>A	0	0	C>	>A	Inf
7029_GCGAAT_5029_ACCGAG	L1	liver	RNA labelling group	4833439L19Rik	-	2003	1542	1348	2208	C>G	0	0	C>	>G	Inf
7029_GCGAAT_5029_ACCGAG	L1	liver	RNA labelling group	4833439L19Rik	-	2003	1542	1348	2208	C>T	0	0	C>	>T	Inf
7029_GCGAAT_5029_ACCGAG	L1	liver	RNA labelling group	4833439L19Rik	-	2003	1542	1348	2208	G>A	0	0	G>	>A	Inf
7029_GCGAAT_5029_ACCGAG	L1	liver	RNA labelling group	4833439L19Rik	-	2003	1542	1348	2208	G>C	4	0.0029673590504451	G>	>C	337
7029_GCGAAT_5029_ACCGAG	L1	liver	RNA labelling group	4833439L19Rik	-	2003	1542	1348	2208	G>T	0	0	G>	>T	Inf
7029_GCGAAT_5029_ACCGAG	L1	liver	RNA labelling group	4833439L19Rik	-	2003	1542	1348	2208	T>A	0	0	T>	>A	Inf
7029_GCGAAT_5029_ACCGAG	L1	liver	RNA labelling group	4833439L19Rik	-	2003	1542	1348	2208	T>C	0	0	T>	>C	Inf
7029_GCGAAT_5029_ACCGAG	L1	liver	RNA labelling group	4833439L19Rik	-	2003	1542	1348	2208	T>G	0	0	T>	>G	Inf
7029_GCGAAT_5029_ACCGAG	L1	liver	RNA labelling group	4930402H24Rik	-	6492	6668	5121	7863	A>C	0	0	A>	>C	Inf
7029_GCGAAT_5029_ACCGAG	L1	liver	RNA labelling group	4930402H24Rik	-	6492	6668	5121	7863	A>G	22	0.00338878619839802	A>	>G	295.09090909091
7029_GCGAAT_5029_ACCGAG	L1	liver	RNA labelling group	4930402H24Rik	-	6492	6668	5121	7863	A>T	0	0	A>	>T	Inf
7029_GCGAAT_5029_ACCGAG	L1	liver	RNA labelling group	4930402H24Rik	-	6492	6668	5121	7863	C>A	0	0	C>	>A	Inf
7029_GCGAAT_5029_ACCGAG	L1	liver	RNA labelling group	4930402H24Rik	-	6492	6668	5121	7863	C>G	1	0.0001499700059988	C>	>G	6668
7029_GCGAAT_5029_ACCGAG	L1	liver	RNA labelling group	4930402H24Rik	-	6492	6668	5121	7863	C>T	3	0.000449910017996401	C>	>T	2222.66666666667
7029_GCGAAT_5029_ACCGAG	L1	liver	RNA labelling group	4930402H24Rik	-	6492	6668	5121	7863	G>A	0	0	G>	>A	Inf
7029_GCGAAT_5029_ACCGAG	L1	liver	RNA labelling group	4930402H24Rik	-	6492	6668	5121	7863	G>C	0	0	G>	>C	Inf
7029_GCGAAT_5029_ACCGAG	L1	liver	RNA labelling group	4930402H24Rik	-	6492	6668	5121	7863	G>T	0	0	G>	>T	Inf
7029_GCGAAT_5029_ACCGAG	L1	liver	RNA labelling group	4930402H24Rik	-	6492	6668	5121	7863	T>A	1	0.000127177921912756	T>	>A	7863
7029_GCGAAT_5029_ACCGAG	L1	liver	RNA labelling group	4930402H24Rik	-	6492	6668	5121	7863	T>C	0	0	T>	>C	Inf
7029_GCGAAT_5029_ACCGAG	L1	liver	RNA labelling group	4930402H24Rik	-	6492	6668	5121	7863	T>G	0	0	T>	>G	Inf
7029_GCGAAT_5029_ACCGAG	L1	liver	RNA labelling group	4930453N24Rik	-	5539	3184	3526	5481	A>C	0	0	A>	>C	Inf
7029_GCGAAT_5029_ACCGAG	L1	liver	RNA labelling group	4930453N24Rik	-	5539	3184	3526	5481	A>G	19	0.00343022206174399	A>	>G	291.526315789474
7029_GCGAAT_5029_ACCGAG	L1	liver	RNA labelling group	4930453N24Rik	-	5539	3184	3526	5481	A>T	0	0	A>	>T	Inf
7029_GCGAAT_5029_ACCGAG	L1	liver	RNA labelling group	4930453N24Rik	-	5539	3184	3526	5481	C>A	0	0	C>	>A	Inf
7029_GCGAAT_5029_ACCGAG	L1	liver	RNA labelling group	4930453N24Rik	-	5539	3184	3526	5481	C>G	0	0	C>	>G	Inf
7029_GCGAAT_5029_ACCGAG	L1	liver	RNA labelling group	4930453N24Rik	-	5539	3184	3526	5481	C>T	3	0.000942211055276382	C>	>T	1061.33333333333
7029_GCGAAT_5029_ACCGAG	L1	liver	RNA labelling group	4930453N24Rik	-	5539	3184	3526	5481	G>A	1	0.000283607487237663	G>	>A	3526
7029_GCGAAT_5029_ACCGAG	L1	liver	RNA labelling group	4930453N24Rik	-	5539	3184	3526	5481	G>C	0	0	G>	>C	Inf
7029_GCGAAT_5029_ACCGAG	L1	liver	RNA labelling group	4930453N24Rik	-	5539	3184	3526	5481	G>T	0	0	G>	>T	Inf
7029_GCGAAT_5029_ACCGAG	L1	liver	RNA labelling group	4930453N24Rik	-	5539	3184	3526	5481	T>A	0	0	T>	>A	Inf
7029_GCGAAT_5029_ACCGAG	L1	liver	RNA labelling group	4930453N24Rik	-	5539	3184	3526	5481	T>C	20	0.00364896916621054	T>	>C	274.05
7029_GCGAAT_5029_ACCGAG	L1	liver	RNA labelling group	4930453N24Rik	-	5539	3184	3526	5481	T>G	0	0	T>	>G	Inf
7029_GCGAAT_5029_ACCGAG	L1	liver	RNA labelling group	4931406C07Rik	-	39506	15421	14802	28927	A>C	0	0	A>	>C	Inf
7029_GCGAAT_5029_ACCGAG	L1	liver	RNA labelling group	4931406C07Rik	-	39506	15421	14802	28927	A>G	263	0.00665721662532273	A>	>G	150.212927756654
7029_GCGAAT_5029_ACCGAG	L1	liver	RNA labelling group	4931406C07Rik	-	39506	15421	14802	28927	A>T	6	0.000151875664456032	A>	>T	6584.33333333333
7029_GCGAAT_5029_ACCGAG	L1	liver	RNA labelling group	4931406C07Rik	-	39506	15421	14802	28927	C>A	3	0.000194539913105505	C>	>A	5140.33333333333
7029_GCGAAT_5029_ACCGAG	L1	liver	RNA labelling group	4931406C07Rik	-	39506	15421	14802	28927	C>G	2	0.00012969327540367	C>	>G	7710.5
7029_GCGAAT_5029_ACCGAG	L1	liver	RNA labelling group	4931406C07Rik	-	39506	15421	14802	28927	C>T	11	0.000713313014720187	C>	>T	1401.90909090909
7029_GCGAAT_5029_ACCGAG	L1	liver	RNA labelling group	4931406C07Rik	-	39506	15421	14802	28927	G>A	13	0.00087825969463586	G>	>A	1138.61538461538
7029_GCGAAT_5029_ACCGAG	L1	liver	RNA labelling group	4931406C07Rik	-	39506	15421	14802	28927	G>C	0	0	G>	>C	Inf
7029_GCGAAT_5029_ACCGAG	L1	liver	RNA labelling group	4931406C07Rik	-	39506	15421	14802	28927	G>T	4	0.000270233752195649	G>	>T	3700.5
7029_GCGAAT_5029_ACCGAG	L1	liver	RNA labelling group	4931406C07Rik	-	39506	15421	14802	28927	T>A	6	0.000207418674594669	T>	>A	4821.16666666667
7029_GCGAAT_5029_ACCGAG	L1	liver	RNA labelling group	4931406C07Rik	-	39506	15421	14802	28927	T>C	3	0.000103709337297335	T>	>C	9642.33333333333
7029_GCGAAT_5029_ACCGAG	L1	liver	RNA labelling group	4931406C07Rik	-	39506	15421	14802	28927	T>G	0	0	T>	>G	Inf
7029_GCGAAT_5029_ACCGAG	L1	liver	RNA labelling group	5031439G07Rik	-	7198	4409	3654	4217	A>C	0	0	A>	>C	Inf
7029_GCGAAT_5029_ACCGAG	L1	liver	RNA labelling group	5031439G07Rik	-	7198	4409	3654	4217	A>G	3	0.000416782439566546	A>	>G	2399.33333333333
7029_GCGAAT_5029_ACCGAG	L1	liver	RNA labelling group	5031439G07Rik	-	7198	4409	3654	4217	A>T	0	0	A>	>T	Inf
7029_GCGAAT_5029_ACCGAG	L1	liver	RNA labelling group	5031439G07Rik	-	7198	4409	3654	4217	C>A	0	0	C>	>A	Inf
7029_GCGAAT_5029_ACCGAG	L1	liver	RNA labelling group	5031439G07Rik	-	7198	4409	3654	4217	C>G	1	0.000226808800181447	C>	>G	4409
7029_GCGAAT_5029_ACCGAG	L1	liver	RNA labelling group	5031439G07Rik	-	7198	4409	3654	4217	C>T	2	0.000453617600362894	C>	>T	2204.5
7029_GCGAAT_5029_ACCGAG	L1	liver	RNA labelling group	5031439G07Rik	-	7198	4409	3654	4217	G>A	3	0.000821018062397373	G>	>A	1218
7029_GCGAAT_5029_ACCGAG	L1	liver	RNA labelling group	5031439G07Rik	-	7198	4409	3654	4217	G>C	0	0	G>	>C	Inf
7029_GCGAAT_5029_ACCGAG	L1	liver	RNA labelling group	5031439G07Rik	-	7198	4409	3654	4217	G>T	0	0	G>	>T	Inf
7029_GCGAAT_5029_ACCGAG	L1	liver	RNA labelling group	5031439G07Rik	-	7198	4409	3654	4217	T>A	1	0.000237135404315864	T>	>A	4217
7029_GCGAAT_5029_ACCGAG	L1	liver	RNA labelling group	5031439G07Rik	-	7198	4409	3654	4217	T>C	0	0	T>	>C	Inf
7029_GCGAAT_5029_ACCGAG	L1	liver	RNA labelling group	5031439G07Rik	-	7198	4409	3654	4217	T>G	0	0	T>	>G	Inf
7029_GCGAAT_5029_ACCGAG	L1	liver	RNA labelling group	5033403H07Rik	-	1964	1368	1344	3562	A>C	2	0.0010183299389002	A>	>C	982.000000000003
7029_GCGAAT_5029_ACCGAG	L1	liver	RNA labelling group	5033403H07Rik	-	1964	1368	1344	3562	A>G	14	0.00712830957230142	A>	>G	140.285714285714
7029_GCGAAT_5029_ACCGAG	L1	liver	RNA labelling group	5033403H07Rik	-	1964	1368	1344	3562	A>T	2	0.0010183299389002	A>	>T	982.000000000003
7029_GCGAAT_5029_ACCGAG	L1	liver	RNA labelling group	5033403H07Rik	-	1964	1368	1344	3562	C>A	0	0	C>	>A	Inf
7029_GCGAAT_5029_ACCGAG	L1	liver	RNA labelling group	5033403H07Rik	-	1964	1368	1344	3562	C>G	0	0	C>	>G	Inf
7029_GCGAAT_5029_ACCGAG	L1	liver	RNA labelling group	5033403H07Rik	-	1964	1368	1344	3562	C>T	0	0	C>	>T	Inf
7029_GCGAAT_5029_ACCGAG	L1	liver	RNA labelling group	5033403H07Rik	-	1964	1368	1344	3562	G>A	4	0.00297619047619047	G>	>A	336.000000000001
7029_GCGAAT_5029_ACCGAG	L1	liver	RNA labelling group	5033403H07Rik	-	1964	1368	1344	3562	G>C	0	0	G>	>C	Inf
7029_GCGAAT_5029_ACCGAG	L1	liver	RNA labelling group	5033403H07Rik	-	1964	1368	1344	3562	G>T	0	0	G>	>T	Inf
7029_GCGAAT_5029_ACCGAG	L1	liver	RNA labelling group	5033403H07Rik	-	1964	1368	1344	3562	T>A	0	0	T>	>A	Inf
7029_GCGAAT_5029_ACCGAG	L1	liver	RNA labelling group	5033403H07Rik	-	1964	1368	1344	3562	T>C	1	0.000280741156653565	T>	>C	3562
7029_GCGAAT_5029_ACCGAG	L1	liver	RNA labelling group	5033403H07Rik	-	1964	1368	1344	3562	T>G	0	0	T>	>G	Inf
7029_GCGAAT_5029_ACCGAG	L1	liver	RNA labelling group	5730455P16Rik	-	2974	2639	2868	4030	A>C	0	0	A>	>C	Inf
7029_GCGAAT_5029_ACCGAG	L1	liver	RNA labelling group	5730455P16Rik	-	2974	2639	2868	4030	A>G	2	0.000672494956287828	A>	>G	1487
7029_GCGAAT_5029_ACCGAG	L1	liver	RNA labelling group	5730455P16Rik	-	2974	2639	2868	4030	A>T	5	0.00168123739071956	A>	>T	594.800000000003
7029_GCGAAT_5029_ACCGAG	L1	liver	RNA labelling group	5730455P16Rik	-	2974	2639	2868	4030	C>A	0	0	C>	>A	Inf
7029_GCGAAT_5029_ACCGAG	L1	liver	RNA labelling group	5730455P16Rik	-	2974	2639	2868	4030	C>G	0	0	C>	>G	Inf
7029_GCGAAT_5029_ACCGAG	L1	liver	RNA labelling group	5730455P16Rik	-	2974	2639	2868	4030	C>T	0	0	C>	>T	Inf
7029_GCGAAT_5029_ACCGAG	L1	liver	RNA labelling group	5730455P16Rik	-	2974	2639	2868	4030	G>A	0	0	G>	>A	Inf
7029_GCGAAT_5029_ACCGAG	L1	liver	RNA labelling group	5730455P16Rik	-	2974	2639	2868	4030	G>C	0	0	G>	>C	Inf
7029_GCGAAT_5029_ACCGAG	L1	liver	RNA labelling group	5730455P16Rik	-	2974	2639	2868	4030	G>T	0	0	G>	>T	Inf
7029_GCGAAT_5029_ACCGAG	L1	liver	RNA labelling group	5730455P16Rik	-	2974	2639	2868	4030	T>A	1	0.000248138957816377	T>	>A	4030
7029_GCGAAT_5029_ACCGAG	L1	liver	RNA labelling group	5730455P16Rik	-	2974	2639	2868	4030	T>C	0	0	T>	>C	Inf
7029_GCGAAT_5029_ACCGAG	L1	liver	RNA labelling group	5730455P16Rik	-	2974	2639	2868	4030	T>G	0	0	T>	>G	Inf
7029_GCGAAT_5029_ACCGAG	L1	liver	RNA labelling group	9130401M01Rik	-	9102	5450	4942	9677	A>C	0	0	A>	>C	Inf
7029_GCGAAT_5029_ACCGAG	L1	liver	RNA labelling group	9130401M01Rik	-	9102	5450	4942	9677	A>G	21	0.0023071852340145	A>	>G	433.428571428572
7029_GCGAAT_5029_ACCGAG	L1	liver	RNA labelling group	9130401M01Rik	-	9102	5450	4942	9677	A>T	9	0.000988793671720501	A>	>T	1011.33333333333
7029_GCGAAT_5029_ACCGAG	L1	liver	RNA labelling group	9130401M01Rik	-	9102	5450	4942	9677	C>A	0	0	C>	>A	Inf
7029_GCGAAT_5029_ACCGAG	L1	liver	RNA labelling group	9130401M01Rik	-	9102	5450	4942	9677	C>G	0	0	C>	>G	Inf
7029_GCGAAT_5029_ACCGAG	L1	liver	RNA labelling group	9130401M01Rik	-	9102	5450	4942	9677	C>T	0	0	C>	>T	Inf
7029_GCGAAT_5029_ACCGAG	L1	liver	RNA labelling group	9130401M01Rik	-	9102	5450	4942	9677	G>A	4	0.000809388911371914	G>	>A	1235.5
7029_GCGAAT_5029_ACCGAG	L1	liver	RNA labelling group	9130401M01Rik	-	9102	5450	4942	9677	G>C	0	0	G>	>C	Inf
7029_GCGAAT_5029_ACCGAG	L1	liver	RNA labelling group	9130401M01Rik	-	9102	5450	4942	9677	G>T	19	0.00384459732901659	G>	>T	260.105263157895
7029_GCGAAT_5029_ACCGAG	L1	liver	RNA labelling group	9130401M01Rik	-	9102	5450	4942	9677	T>A	0	0	T>	>A	Inf
7029_GCGAAT_5029_ACCGAG	L1	liver	RNA labelling group	9130401M01Rik	-	9102	5450	4942	9677	T>C	0	0	T>	>C	Inf
7029_GCGAAT_5029_ACCGAG	L1	liver	RNA labelling group	9130401M01Rik	-	9102	5450	4942	9677	T>G	0	0	T>	>G	Inf
7029_GCGAAT_5029_ACCGAG	L1	liver	RNA labelling group	9430038I01Rik	-	4555	2664	2528	4630	A>C	0	0	A>	>C	Inf
7029_GCGAAT_5029_ACCGAG	L1	liver	RNA labelling group	9430038I01Rik	-	4555	2664	2528	4630	A>G	6	0.00131723380900109	A>	>G	759.166666666671
7029_GCGAAT_5029_ACCGAG	L1	liver	RNA labelling group	9430038I01Rik	-	4555	2664	2528	4630	A>T	2	0.000439077936333699	A>	>T	2277.5
7029_GCGAAT_5029_ACCGAG	L1	liver	RNA labelling group	9430038I01Rik	-	4555	2664	2528	4630	C>A	0	0	C>	>A	Inf
7029_GCGAAT_5029_ACCGAG	L1	liver	RNA labelling group	9430038I01Rik	-	4555	2664	2528	4630	C>G	0	0	C>	>G	Inf
7029_GCGAAT_5029_ACCGAG	L1	liver	RNA labelling group	9430038I01Rik	-	4555	2664	2528	4630	C>T	0	0	C>	>T	Inf
7029_GCGAAT_5029_ACCGAG	L1	liver	RNA labelling group	9430038I01Rik	-	4555	2664	2528	4630	G>A	0	0	G>	>A	Inf
7029_GCGAAT_5029_ACCGAG	L1	liver	RNA labelling group	9430038I01Rik	-	4555	2664	2528	4630	G>C	0	0	G>	>C	Inf
7029_GCGAAT_5029_ACCGAG	L1	liver	RNA labelling group	9430038I01Rik	-	4555	2664	2528	4630	G>T	0	0	G>	>T	Inf
7029_GCGAAT_5029_ACCGAG	L1	liver	RNA labelling group	9430038I01Rik	-	4555	2664	2528	4630	T>A	1	0.000215982721382289	T>	>A	4630
7029_GCGAAT_5029_ACCGAG	L1	liver	RNA labelling group	9430038I01Rik	-	4555	2664	2528	4630	T>C	1	0.000215982721382289	T>	>C	4630
7029_GCGAAT_5029_ACCGAG	L1	liver	RNA labelling group	9430038I01Rik	-	4555	2664	2528	4630	T>G	0	0	T>	>G	Inf
7029_GCGAAT_5029_ACCGAG	L1	liver	RNA labelling group	9930111J21Rik2	-	1814	1782	1874	4456	A>C	0	0	A>	>C	Inf
7029_GCGAAT_5029_ACCGAG	L1	liver	RNA labelling group	9930111J21Rik2	-	1814	1782	1874	4456	A>G	0	0	A>	>G	Inf
7029_GCGAAT_5029_ACCGAG	L1	liver	RNA labelling group	9930111J21Rik2	-	1814	1782	1874	4456	A>T	3	0.00165380374862183	A>	>T	604.666666666667
7029_GCGAAT_5029_ACCGAG	L1	liver	RNA labelling group	9930111J21Rik2	-	1814	1782	1874	4456	C>A	0	0	C>	>A	Inf
7029_GCGAAT_5029_ACCGAG	L1	liver	RNA labelling group	9930111J21Rik2	-	1814	1782	1874	4456	C>G	0	0	C>	>G	Inf
7029_GCGAAT_5029_ACCGAG	L1	liver	RNA labelling group	9930111J21Rik2	-	1814	1782	1874	4456	C>T	2	0.00112233445566778	C>	>T	891.000000000007
7029_GCGAAT_5029_ACCGAG	L1	liver	RNA labelling group	9930111J21Rik2	-	1814	1782	1874	4456	G>A	0	0	G>	>A	Inf
7029_GCGAAT_5029_ACCGAG	L1	liver	RNA labelling group	9930111J21Rik2	-	1814	1782	1874	4456	G>C	0	0	G>	>C	Inf
7029_GCGAAT_5029_ACCGAG	L1	liver	RNA labelling group	9930111J21Rik2	-	1814	1782	1874	4456	G>T	0	0	G>	>T	Inf
7029_GCGAAT_5029_ACCGAG	L1	liver	RNA labelling group	9930111J21Rik2	-	1814	1782	1874	4456	T>A	0	0	T>	>A	Inf
7029_GCGAAT_5029_ACCGAG	L1	liver	RNA labelling group	9930111J21Rik2	-	1814	1782	1874	4456	T>C	0	0	T>	>C	Inf
7029_GCGAAT_5029_ACCGAG	L1	liver	RNA labelling group	9930111J21Rik2	-	1814	1782	1874	4456	T>G	0	0	T>	>G	Inf
7029_GCGAAT_5029_ACCGAG	L1	liver	RNA labelling group	A2ml1	-	3299	633	2961	1300	A>C	0	0	A>	>C	Inf
7029_GCGAAT_5029_ACCGAG	L1	liver	RNA labelling group	A2ml1	-	3299	633	2961	1300	A>G	23	0.00697180963928463	A>	>G	143.434782608696
7029_GCGAAT_5029_ACCGAG	L1	liver	RNA labelling group	A2ml1	-	3299	633	2961	1300	A>T	0	0	A>	>T	Inf
7029_GCGAAT_5029_ACCGAG	L1	liver	RNA labelling group	A2ml1	-	3299	633	2961	1300	C>A	0	0	C>	>A	Inf
7029_GCGAAT_5029_ACCGAG	L1	liver	RNA labelling group	A2ml1	-	3299	633	2961	1300	C>G	0	0	C>	>G	Inf
7029_GCGAAT_5029_ACCGAG	L1	liver	RNA labelling group	A2ml1	-	3299	633	2961	1300	C>T	0	0	C>	>T	Inf
7029_GCGAAT_5029_ACCGAG	L1	liver	RNA labelling group	A2ml1	-	3299	633	2961	1300	G>A	2	0.000675447483958122	G>	>A	1480.5
7029_GCGAAT_5029_ACCGAG	L1	liver	RNA labelling group	A2ml1	-	3299	633	2961	1300	G>C	1	0.000337723741979061	G>	>C	2961
7029_GCGAAT_5029_ACCGAG	L1	liver	RNA labelling group	A2ml1	-	3299	633	2961	1300	G>T	1	0.000337723741979061	G>	>T	2961
7029_GCGAAT_5029_ACCGAG	L1	liver	RNA labelling group	A2ml1	-	3299	633	2961	1300	T>A	0	0	T>	>A	Inf
7029_GCGAAT_5029_ACCGAG	L1	liver	RNA labelling group	A2ml1	-	3299	633	2961	1300	T>C	1	0.000769230769230769	T>	>C	1300
7029_GCGAAT_5029_ACCGAG	L1	liver	RNA labelling group	A2ml1	-	3299	633	2961	1300	T>G	0	0	T>	>G	Inf
7029_GCGAAT_5029_ACCGAG	L1	liver	RNA labelling group	A2ml1	-	5286	2862	3712	8965	A>C	0	0	A>	>C	Inf
7029_GCGAAT_5029_ACCGAG	L1	liver	RNA labelling group	A2ml1	-	5286	2862	3712	8965	A>G	45	0.00851305334846765	A>	>G	117.466666666667
7029_GCGAAT_5029_ACCGAG	L1	liver	RNA labelling group	A2ml1	-	5286	2862	3712	8965	A>T	0	0	A>	>T	Inf
7029_GCGAAT_5029_ACCGAG	L1	liver	RNA labelling group	A2ml1	-	5286	2862	3712	8965	C>A	1	0.000349406009783368	C>	>A	2862
7029_GCGAAT_5029_ACCGAG	L1	liver	RNA labelling group	A2ml1	-	5286	2862	3712	8965	C>G	0	0	C>	>G	Inf
7029_GCGAAT_5029_ACCGAG	L1	liver	RNA labelling group	A2ml1	-	5286	2862	3712	8965	C>T	79	0.0276030747728861	C>	>T	36.2278481012658
7029_GCGAAT_5029_ACCGAG	L1	liver	RNA labelling group	A2ml1	-	5286	2862	3712	8965	G>A	1	0.000269396551724138	G>	>A	3712
7029_GCGAAT_5029_ACCGAG	L1	liver	RNA labelling group	A2ml1	-	5286	2862	3712	8965	G>C	0	0	G>	>C	Inf
7029_GCGAAT_5029_ACCGAG	L1	liver	RNA labelling group	A2ml1	-	5286	2862	3712	8965	G>T	0	0	G>	>T	Inf
7029_GCGAAT_5029_ACCGAG	L1	liver	RNA labelling group	A2ml1	-	5286	2862	3712	8965	T>A	1	0.00011154489682097	T>	>A	8965
7029_GCGAAT_5029_ACCGAG	L1	liver	RNA labelling group	A2ml1	-	5286	2862	3712	8965	T>C	1	0.00011154489682097	T>	>C	8965
7029_GCGAAT_5029_ACCGAG	L1	liver	RNA labelling group	A2ml1	-	5286	2862	3712	8965	T>G	0	0	T>	>G	Inf
7029_GCGAAT_5029_ACCGAG	L1	liver	RNA labelling group	A930005H10Rik	-	1913	864	1754	1762	A>C	0	0	A>	>C	Inf
7029_GCGAAT_5029_ACCGAG	L1	liver	RNA labelling group	A930005H10Rik	-	1913	864	1754	1762	A>G	0	0	A>	>G	Inf
7029_GCGAAT_5029_ACCGAG	L1	liver	RNA labelling group	A930005H10Rik	-	1913	864	1754	1762	A>T	0	0	A>	>T	Inf
7029_GCGAAT_5029_ACCGAG	L1	liver	RNA labelling group	A930005H10Rik	-	1913	864	1754	1762	C>A	0	0	C>	>A	Inf
7029_GCGAAT_5029_ACCGAG	L1	liver	RNA labelling group	A930005H10Rik	-	1913	864	1754	1762	C>G	0	0	C>	>G	Inf
7029_GCGAAT_5029_ACCGAG	L1	liver	RNA labelling group	A930005H10Rik	-	1913	864	1754	1762	C>T	0	0	C>	>T	Inf
7029_GCGAAT_5029_ACCGAG	L1	liver	RNA labelling group	A930005H10Rik	-	1913	864	1754	1762	G>A	3	0.00171037628278221	G>	>A	584.666666666667
7029_GCGAAT_5029_ACCGAG	L1	liver	RNA labelling group	A930005H10Rik	-	1913	864	1754	1762	G>C	0	0	G>	>C	Inf
7029_GCGAAT_5029_ACCGAG	L1	liver	RNA labelling group	A930005H10Rik	-	1913	864	1754	1762	G>T	0	0	G>	>T	Inf
7029_GCGAAT_5029_ACCGAG	L1	liver	RNA labelling group	A930005H10Rik	-	1913	864	1754	1762	T>A	0	0	T>	>A	Inf
7029_GCGAAT_5029_ACCGAG	L1	liver	RNA labelling group	A930005H10Rik	-	1913	864	1754	1762	T>C	0	0	T>	>C	Inf
7029_GCGAAT_5029_ACCGAG	L1	liver	RNA labelling group	A930005H10Rik	-	1913	864	1754	1762	T>G	0	0	T>	>G	Inf
7029_GCGAAT_5029_ACCGAG	L1	liver	RNA labelling group	A930011G23Rik	-	2026	1228	1990	1691	A>C	0	0	A>	>C	Inf
7029_GCGAAT_5029_ACCGAG	L1	liver	RNA labelling group	A930011G23Rik	-	2026	1228	1990	1691	A>G	4	0.00197433366238894	A>	>G	506.500000000001
7029_GCGAAT_5029_ACCGAG	L1	liver	RNA labelling group	A930011G23Rik	-	2026	1228	1990	1691	A>T	0	0	A>	>T	Inf
7029_GCGAAT_5029_ACCGAG	L1	liver	RNA labelling group	A930011G23Rik	-	2026	1228	1990	1691	C>A	0	0	C>	>A	Inf
7029_GCGAAT_5029_ACCGAG	L1	liver	RNA labelling group	A930011G23Rik	-	2026	1228	1990	1691	C>G	0	0	C>	>G	Inf
7029_GCGAAT_5029_ACCGAG	L1	liver	RNA labelling group	A930011G23Rik	-	2026	1228	1990	1691	C>T	0	0	C>	>T	Inf
7029_GCGAAT_5029_ACCGAG	L1	liver	RNA labelling group	A930011G23Rik	-	2026	1228	1990	1691	G>A	2	0.00100502512562814	G>	>A	995.000000000001
7029_GCGAAT_5029_ACCGAG	L1	liver	RNA labelling group	A930011G23Rik	-	2026	1228	1990	1691	G>C	0	0	G>	>C	Inf
7029_GCGAAT_5029_ACCGAG	L1	liver	RNA labelling group	A930011G23Rik	-	2026	1228	1990	1691	G>T	0	0	G>	>T	Inf
7029_GCGAAT_5029_ACCGAG	L1	liver	RNA labelling group	A930011G23Rik	-	2026	1228	1990	1691	T>A	0	0	T>	>A	Inf
7029_GCGAAT_5029_ACCGAG	L1	liver	RNA labelling group	A930011G23Rik	-	2026	1228	1990	1691	T>C	0	0	T>	>C	Inf
7029_GCGAAT_5029_ACCGAG	L1	liver	RNA labelling group	A930011G23Rik	-	2026	1228	1990	1691	T>G	0	0	T>	>G	Inf
7029_GCGAAT_5029_ACCGAG	L1	liver	RNA labelling group	Aamdc	-	5846	5027	2936	6452	A>C	0	0	A>	>C	Inf
7029_GCGAAT_5029_ACCGAG	L1	liver	RNA labelling group	Aamdc	-	5846	5027	2936	6452	A>G	8	0.00136845706465959	A>	>G	730.750000000003
7029_GCGAAT_5029_ACCGAG	L1	liver	RNA labelling group	Aamdc	-	5846	5027	2936	6452	A>T	6	0.00102634279849469	A>	>T	974.33333333334
7029_GCGAAT_5029_ACCGAG	L1	liver	RNA labelling group	Aamdc	-	5846	5027	2936	6452	C>A	0	0	C>	>A	Inf
7029_GCGAAT_5029_ACCGAG	L1	liver	RNA labelling group	Aamdc	-	5846	5027	2936	6452	C>G	0	0	C>	>G	Inf
7029_GCGAAT_5029_ACCGAG	L1	liver	RNA labelling group	Aamdc	-	5846	5027	2936	6452	C>T	6	0.00119355480405808	C>	>T	837.833333333338
7029_GCGAAT_5029_ACCGAG	L1	liver	RNA labelling group	Aamdc	-	5846	5027	2936	6452	G>A	0	0	G>	>A	Inf
7029_GCGAAT_5029_ACCGAG	L1	liver	RNA labelling group	Aamdc	-	5846	5027	2936	6452	G>C	0	0	G>	>C	Inf
7029_GCGAAT_5029_ACCGAG	L1	liver	RNA labelling group	Aamdc	-	5846	5027	2936	6452	G>T	1	0.000340599455040872	G>	>T	2936
7029_GCGAAT_5029_ACCGAG	L1	liver	RNA labelling group	Aamdc	-	5846	5027	2936	6452	T>A	2	0.000309981401115933	T>	>A	3226
7029_GCGAAT_5029_ACCGAG	L1	liver	RNA labelling group	Aamdc	-	5846	5027	2936	6452	T>C	0	0	T>	>C	Inf
7029_GCGAAT_5029_ACCGAG	L1	liver	RNA labelling group	Aamdc	-	5846	5027	2936	6452	T>G	0	0	T>	>G	Inf
7029_GCGAAT_5029_ACCGAG	L1	liver	RNA labelling group	Aamp	-	19220	16578	13914	13956	A>C	2	0.000104058272632674	A>	>C	9610
7029_GCGAAT_5029_ACCGAG	L1	liver	RNA labelling group	Aamp	-	19220	16578	13914	13956	A>G	46	0.0023933402705515	A>	>G	417.826086956523
7029_GCGAAT_5029_ACCGAG	L1	liver	RNA labelling group	Aamp	-	19220	16578	13914	13956	A>T	3	0.000156087408949011	A>	>T	6406.66666666667
7029_GCGAAT_5029_ACCGAG	L1	liver	RNA labelling group	Aamp	-	19220	16578	13914	13956	C>A	0	0	C>	>A	Inf
7029_GCGAAT_5029_ACCGAG	L1	liver	RNA labelling group	Aamp	-	19220	16578	13914	13956	C>G	1	6.03209072264447e-05	C>	>G	16578
7029_GCGAAT_5029_ACCGAG	L1	liver	RNA labelling group	Aamp	-	19220	16578	13914	13956	C>T	6	0.000361925443358668	C>	>T	2763
7029_GCGAAT_5029_ACCGAG	L1	liver	RNA labelling group	Aamp	-	19220	16578	13914	13956	G>A	4	0.000287480235733793	G>	>A	3478.5
7029_GCGAAT_5029_ACCGAG	L1	liver	RNA labelling group	Aamp	-	19220	16578	13914	13956	G>C	0	0	G>	>C	Inf
7029_GCGAAT_5029_ACCGAG	L1	liver	RNA labelling group	Aamp	-	19220	16578	13914	13956	G>T	0	0	G>	>T	Inf
7029_GCGAAT_5029_ACCGAG	L1	liver	RNA labelling group	Aamp	-	19220	16578	13914	13956	T>A	2	0.000143307537976498	T>	>A	6978
7029_GCGAAT_5029_ACCGAG	L1	liver	RNA labelling group	Aamp	-	19220	16578	13914	13956	T>C	5	0.000358268844941244	T>	>C	2791.2
7029_GCGAAT_5029_ACCGAG	L1	liver	RNA labelling group	Aamp	-	19220	16578	13914	13956	T>G	0	0	T>	>G	Inf
7029_GCGAAT_5029_ACCGAG	L1	liver	RNA labelling group	Aarsd1	-	1905	3662	2905	3106	A>C	0	0	A>	>C	Inf
7029_GCGAAT_5029_ACCGAG	L1	liver	RNA labelling group	Aarsd1	-	1905	3662	2905	3106	A>G	8	0.00419947506561679	A>	>G	238.125
7029_GCGAAT_5029_ACCGAG	L1	liver	RNA labelling group	Aarsd1	-	1905	3662	2905	3106	A>T	0	0	A>	>T	Inf
7029_GCGAAT_5029_ACCGAG	L1	liver	RNA labelling group	Aarsd1	-	1905	3662	2905	3106	C>A	0	0	C>	>A	Inf
7029_GCGAAT_5029_ACCGAG	L1	liver	RNA labelling group	Aarsd1	-	1905	3662	2905	3106	C>G	0	0	C>	>G	Inf
7029_GCGAAT_5029_ACCGAG	L1	liver	RNA labelling group	Aarsd1	-	1905	3662	2905	3106	C>T	2	0.000546149645002731	C>	>T	1831
7029_GCGAAT_5029_ACCGAG	L1	liver	RNA labelling group	Aarsd1	-	1905	3662	2905	3106	G>A	0	0	G>	>A	Inf
7029_GCGAAT_5029_ACCGAG	L1	liver	RNA labelling group	Aarsd1	-	1905	3662	2905	3106	G>C	0	0	G>	>C	Inf
7029_GCGAAT_5029_ACCGAG	L1	liver	RNA labelling group	Aarsd1	-	1905	3662	2905	3106	G>T	1	0.000344234079173838	G>	>T	2905
7029_GCGAAT_5029_ACCGAG	L1	liver	RNA labelling group	Aarsd1	-	1905	3662	2905	3106	T>A	0	0	T>	>A	Inf
7029_GCGAAT_5029_ACCGAG	L1	liver	RNA labelling group	Aarsd1	-	1905	3662	2905	3106	T>C	0	0	T>	>C	Inf
7029_GCGAAT_5029_ACCGAG	L1	liver	RNA labelling group	Aarsd1	-	1905	3662	2905	3106	T>G	0	0	T>	>G	Inf
7029_GCGAAT_5029_ACCGAG	L1	liver	RNA labelling group	Aasdhppt	-	4384	2093	1725	4093	A>C	0	0	A>	>C	Inf
7029_GCGAAT_5029_ACCGAG	L1	liver	RNA labelling group	Aasdhppt	-	4384	2093	1725	4093	A>G	21	0.00479014598540146	A>	>G	208.761904761905
7029_GCGAAT_5029_ACCGAG	L1	liver	RNA labelling group	Aasdhppt	-	4384	2093	1725	4093	A>T	6	0.00136861313868613	A>	>T	730.666666666667
7029_GCGAAT_5029_ACCGAG	L1	liver	RNA labelling group	Aasdhppt	-	4384	2093	1725	4093	C>A	0	0	C>	>A	Inf
7029_GCGAAT_5029_ACCGAG	L1	liver	RNA labelling group	Aasdhppt	-	4384	2093	1725	4093	C>G	0	0	C>	>G	Inf
7029_GCGAAT_5029_ACCGAG	L1	liver	RNA labelling group	Aasdhppt	-	4384	2093	1725	4093	C>T	0	0	C>	>T	Inf
7029_GCGAAT_5029_ACCGAG	L1	liver	RNA labelling group	Aasdhppt	-	4384	2093	1725	4093	G>A	0	0	G>	>A	Inf
7029_GCGAAT_5029_ACCGAG	L1	liver	RNA labelling group	Aasdhppt	-	4384	2093	1725	4093	G>C	0	0	G>	>C	Inf
7029_GCGAAT_5029_ACCGAG	L1	liver	RNA labelling group	Aasdhppt	-	4384	2093	1725	4093	G>T	0	0	G>	>T	Inf
7029_GCGAAT_5029_ACCGAG	L1	liver	RNA labelling group	Aasdhppt	-	4384	2093	1725	4093	T>A	0	0	T>	>A	Inf
7029_GCGAAT_5029_ACCGAG	L1	liver	RNA labelling group	Aasdhppt	-	4384	2093	1725	4093	T>C	0	0	T>	>C	Inf
7029_GCGAAT_5029_ACCGAG	L1	liver	RNA labelling group	Aasdhppt	-	4384	2093	1725	4093	T>G	0	0	T>	>G	Inf
7029_GCGAAT_5029_ACCGAG	L1	liver	RNA labelling group	Aass	-	24054	10682	11437	26351	A>C	0	0	A>	>C	Inf
7029_GCGAAT_5029_ACCGAG	L1	liver	RNA labelling group	Aass	-	24054	10682	11437	26351	A>G	131	0.00544607965411158	A>	>G	183.618320610687
7029_GCGAAT_5029_ACCGAG	L1	liver	RNA labelling group	Aass	-	24054	10682	11437	26351	A>T	6	0.000249438762783737	A>	>T	4009
7029_GCGAAT_5029_ACCGAG	L1	liver	RNA labelling group	Aass	-	24054	10682	11437	26351	C>A	0	0	C>	>A	Inf
7029_GCGAAT_5029_ACCGAG	L1	liver	RNA labelling group	Aass	-	24054	10682	11437	26351	C>G	2	0.00018723085564501	C>	>G	5341
7029_GCGAAT_5029_ACCGAG	L1	liver	RNA labelling group	Aass	-	24054	10682	11437	26351	C>T	88	0.00823815764838045	C>	>T	121.386363636364
7029_GCGAAT_5029_ACCGAG	L1	liver	RNA labelling group	Aass	-	24054	10682	11437	26351	G>A	5	0.000437177581533619	G>	>A	2287.4
7029_GCGAAT_5029_ACCGAG	L1	liver	RNA labelling group	Aass	-	24054	10682	11437	26351	G>C	0	0	G>	>C	Inf
7029_GCGAAT_5029_ACCGAG	L1	liver	RNA labelling group	Aass	-	24054	10682	11437	26351	G>T	65	0.00568330855993704	G>	>T	175.953846153846
7029_GCGAAT_5029_ACCGAG	L1	liver	RNA labelling group	Aass	-	24054	10682	11437	26351	T>A	0	0	T>	>A	Inf
7029_GCGAAT_5029_ACCGAG	L1	liver	RNA labelling group	Aass	-	24054	10682	11437	26351	T>C	1	3.79492239383705e-05	T>	>C	26351
7029_GCGAAT_5029_ACCGAG	L1	liver	RNA labelling group	Aass	-	24054	10682	11437	26351	T>G	0	0	T>	>G	Inf
7029_GCGAAT_5029_ACCGAG	L1	liver	RNA labelling group	Abca1	-	25712	11419	10151	22305	A>C	0	0	A>	>C	Inf
7029_GCGAAT_5029_ACCGAG	L1	liver	RNA labelling group	Abca1	-	25712	11419	10151	22305	A>G	85	0.00330584940883634	A>	>G	302.494117647059
7029_GCGAAT_5029_ACCGAG	L1	liver	RNA labelling group	Abca1	-	25712	11419	10151	22305	A>T	1	3.88923459863099e-05	A>	>T	25712
7029_GCGAAT_5029_ACCGAG	L1	liver	RNA labelling group	Abca1	-	25712	11419	10151	22305	C>A	2	0.00017514668534898	C>	>A	5709.5
7029_GCGAAT_5029_ACCGAG	L1	liver	RNA labelling group	Abca1	-	25712	11419	10151	22305	C>G	1	8.75733426744899e-05	C>	>G	11419
7029_GCGAAT_5029_ACCGAG	L1	liver	RNA labelling group	Abca1	-	25712	11419	10151	22305	C>T	13	0.00113845345476836	C>	>T	878.384615384622
7029_GCGAAT_5029_ACCGAG	L1	liver	RNA labelling group	Abca1	-	25712	11419	10151	22305	G>A	4	0.000394049847305684	G>	>A	2537.75
7029_GCGAAT_5029_ACCGAG	L1	liver	RNA labelling group	Abca1	-	25712	11419	10151	22305	G>C	0	0	G>	>C	Inf
7029_GCGAAT_5029_ACCGAG	L1	liver	RNA labelling group	Abca1	-	25712	11419	10151	22305	G>T	8	0.000788099694611368	G>	>T	1268.875
7029_GCGAAT_5029_ACCGAG	L1	liver	RNA labelling group	Abca1	-	25712	11419	10151	22305	T>A	1	4.48329970858552e-05	T>	>A	22305
7029_GCGAAT_5029_ACCGAG	L1	liver	RNA labelling group	Abca1	-	25712	11419	10151	22305	T>C	3	0.000134498991257566	T>	>C	7435
7029_GCGAAT_5029_ACCGAG	L1	liver	RNA labelling group	Abca1	-	25712	11419	10151	22305	T>G	0	0	T>	>G	Inf
7029_GCGAAT_5029_ACCGAG	L1	liver	RNA labelling group	Abca6	-	7665	3948	3885	7846	A>C	0	0	A>	>C	Inf
7029_GCGAAT_5029_ACCGAG	L1	liver	RNA labelling group	Abca6	-	7665	3948	3885	7846	A>G	68	0.00887149380300065	A>	>G	112.720588235294
7029_GCGAAT_5029_ACCGAG	L1	liver	RNA labelling group	Abca6	-	7665	3948	3885	7846	A>T	1	0.000130463144161774	A>	>T	7665
7029_GCGAAT_5029_ACCGAG	L1	liver	RNA labelling group	Abca6	-	7665	3948	3885	7846	C>A	0	0	C>	>A	Inf
7029_GCGAAT_5029_ACCGAG	L1	liver	RNA labelling group	Abca6	-	7665	3948	3885	7846	C>G	0	0	C>	>G	Inf
7029_GCGAAT_5029_ACCGAG	L1	liver	RNA labelling group	Abca6	-	7665	3948	3885	7846	C>T	0	0	C>	>T	Inf
7029_GCGAAT_5029_ACCGAG	L1	liver	RNA labelling group	Abca6	-	7665	3948	3885	7846	G>A	0	0	G>	>A	Inf
7029_GCGAAT_5029_ACCGAG	L1	liver	RNA labelling group	Abca6	-	7665	3948	3885	7846	G>C	0	0	G>	>C	Inf
7029_GCGAAT_5029_ACCGAG	L1	liver	RNA labelling group	Abca6	-	7665	3948	3885	7846	G>T	0	0	G>	>T	Inf
7029_GCGAAT_5029_ACCGAG	L1	liver	RNA labelling group	Abca6	-	7665	3948	3885	7846	T>A	1	0.00012745347947999	T>	>A	7846
7029_GCGAAT_5029_ACCGAG	L1	liver	RNA labelling group	Abca6	-	7665	3948	3885	7846	T>C	0	0	T>	>C	Inf
7029_GCGAAT_5029_ACCGAG	L1	liver	RNA labelling group	Abca6	-	7665	3948	3885	7846	T>G	0	0	T>	>G	Inf
7029_GCGAAT_5029_ACCGAG	L1	liver	RNA labelling group	Abca6	-	4601	1986	3015	7791	A>C	0	0	A>	>C	Inf
7029_GCGAAT_5029_ACCGAG	L1	liver	RNA labelling group	Abca6	-	4601	1986	3015	7791	A>G	33	0.00717235383612258	A>	>G	139.424242424242
7029_GCGAAT_5029_ACCGAG	L1	liver	RNA labelling group	Abca6	-	4601	1986	3015	7791	A>T	6	0.00130406433384046	A>	>T	766.833333333339
7029_GCGAAT_5029_ACCGAG	L1	liver	RNA labelling group	Abca6	-	4601	1986	3015	7791	C>A	6	0.00302114803625377	C>	>A	331.000000000001
7029_GCGAAT_5029_ACCGAG	L1	liver	RNA labelling group	Abca6	-	4601	1986	3015	7791	C>G	0	0	C>	>G	Inf
7029_GCGAAT_5029_ACCGAG	L1	liver	RNA labelling group	Abca6	-	4601	1986	3015	7791	C>T	0	0	C>	>T	Inf
7029_GCGAAT_5029_ACCGAG	L1	liver	RNA labelling group	Abca6	-	4601	1986	3015	7791	G>A	2	0.00066334991708126	G>	>A	1507.5
7029_GCGAAT_5029_ACCGAG	L1	liver	RNA labelling group	Abca6	-	4601	1986	3015	7791	G>C	0	0	G>	>C	Inf
7029_GCGAAT_5029_ACCGAG	L1	liver	RNA labelling group	Abca6	-	4601	1986	3015	7791	G>T	0	0	G>	>T	Inf
7029_GCGAAT_5029_ACCGAG	L1	liver	RNA labelling group	Abca6	-	4601	1986	3015	7791	T>A	1	0.000128353228083686	T>	>A	7791
7029_GCGAAT_5029_ACCGAG	L1	liver	RNA labelling group	Abca6	-	4601	1986	3015	7791	T>C	0	0	T>	>C	Inf
7029_GCGAAT_5029_ACCGAG	L1	liver	RNA labelling group	Abca6	-	4601	1986	3015	7791	T>G	0	0	T>	>G	Inf
7029_GCGAAT_5029_ACCGAG	L1	liver	RNA labelling group	Abca8a	-	2705	1058	1091	1831	A>C	0	0	A>	>C	Inf
7029_GCGAAT_5029_ACCGAG	L1	liver	RNA labelling group	Abca8a	-	2705	1058	1091	1831	A>G	5	0.00184842883548983	A>	>G	541.000000000001
7029_GCGAAT_5029_ACCGAG	L1	liver	RNA labelling group	Abca8a	-	2705	1058	1091	1831	A>T	0	0	A>	>T	Inf
7029_GCGAAT_5029_ACCGAG	L1	liver	RNA labelling group	Abca8a	-	2705	1058	1091	1831	C>A	0	0	C>	>A	Inf
7029_GCGAAT_5029_ACCGAG	L1	liver	RNA labelling group	Abca8a	-	2705	1058	1091	1831	C>G	0	0	C>	>G	Inf
7029_GCGAAT_5029_ACCGAG	L1	liver	RNA labelling group	Abca8a	-	2705	1058	1091	1831	C>T	0	0	C>	>T	Inf
7029_GCGAAT_5029_ACCGAG	L1	liver	RNA labelling group	Abca8a	-	2705	1058	1091	1831	G>A	0	0	G>	>A	Inf
7029_GCGAAT_5029_ACCGAG	L1	liver	RNA labelling group	Abca8a	-	2705	1058	1091	1831	G>C	0	0	G>	>C	Inf
7029_GCGAAT_5029_ACCGAG	L1	liver	RNA labelling group	Abca8a	-	2705	1058	1091	1831	G>T	0	0	G>	>T	Inf
7029_GCGAAT_5029_ACCGAG	L1	liver	RNA labelling group	Abca8a	-	2705	1058	1091	1831	T>A	0	0	T>	>A	Inf
7029_GCGAAT_5029_ACCGAG	L1	liver	RNA labelling group	Abca8a	-	2705	1058	1091	1831	T>C	0	0	T>	>C	Inf
7029_GCGAAT_5029_ACCGAG	L1	liver	RNA labelling group	Abca8a	-	2705	1058	1091	1831	T>G	0	0	T>	>G	Inf
7029_GCGAAT_5029_ACCGAG	L1	liver	RNA labelling group	Abca8b	-	9753	5698	4513	10448	A>C	0	0	A>	>C	Inf
7029_GCGAAT_5029_ACCGAG	L1	liver	RNA labelling group	Abca8b	-	9753	5698	4513	10448	A>G	39	0.00399876960935096	A>	>G	250.076923076924
7029_GCGAAT_5029_ACCGAG	L1	liver	RNA labelling group	Abca8b	-	9753	5698	4513	10448	A>T	0	0	A>	>T	Inf
7029_GCGAAT_5029_ACCGAG	L1	liver	RNA labelling group	Abca8b	-	9753	5698	4513	10448	C>A	0	0	C>	>A	Inf
7029_GCGAAT_5029_ACCGAG	L1	liver	RNA labelling group	Abca8b	-	9753	5698	4513	10448	C>G	0	0	C>	>G	Inf
7029_GCGAAT_5029_ACCGAG	L1	liver	RNA labelling group	Abca8b	-	9753	5698	4513	10448	C>T	16	0.0028080028080028	C>	>T	356.125000000001
7029_GCGAAT_5029_ACCGAG	L1	liver	RNA labelling group	Abca8b	-	9753	5698	4513	10448	G>A	0	0	G>	>A	Inf
7029_GCGAAT_5029_ACCGAG	L1	liver	RNA labelling group	Abca8b	-	9753	5698	4513	10448	G>C	0	0	G>	>C	Inf
7029_GCGAAT_5029_ACCGAG	L1	liver	RNA labelling group	Abca8b	-	9753	5698	4513	10448	G>T	3	0.000664746288499889	G>	>T	1504.33333333333
7029_GCGAAT_5029_ACCGAG	L1	liver	RNA labelling group	Abca8b	-	9753	5698	4513	10448	T>A	0	0	T>	>A	Inf
7029_GCGAAT_5029_ACCGAG	L1	liver	RNA labelling group	Abca8b	-	9753	5698	4513	10448	T>C	1	9.57120980091884e-05	T>	>C	10448
7029_GCGAAT_5029_ACCGAG	L1	liver	RNA labelling group	Abca8b	-	9753	5698	4513	10448	T>G	0	0	T>	>G	Inf
7029_GCGAAT_5029_ACCGAG	L1	liver	RNA labelling group	Abcb10	-	6777	3284	2846	5514	A>C	0	0	A>	>C	Inf
7029_GCGAAT_5029_ACCGAG	L1	liver	RNA labelling group	Abcb10	-	6777	3284	2846	5514	A>G	6	0.000885347498893316	A>	>G	1129.5
7029_GCGAAT_5029_ACCGAG	L1	liver	RNA labelling group	Abcb10	-	6777	3284	2846	5514	A>T	0	0	A>	>T	Inf
7029_GCGAAT_5029_ACCGAG	L1	liver	RNA labelling group	Abcb10	-	6777	3284	2846	5514	C>A	0	0	C>	>A	Inf
7029_GCGAAT_5029_ACCGAG	L1	liver	RNA labelling group	Abcb10	-	6777	3284	2846	5514	C>G	0	0	C>	>G	Inf
7029_GCGAAT_5029_ACCGAG	L1	liver	RNA labelling group	Abcb10	-	6777	3284	2846	5514	C>T	0	0	C>	>T	Inf
7029_GCGAAT_5029_ACCGAG	L1	liver	RNA labelling group	Abcb10	-	6777	3284	2846	5514	G>A	5	0.00175685172171468	G>	>A	569.200000000002
7029_GCGAAT_5029_ACCGAG	L1	liver	RNA labelling group	Abcb10	-	6777	3284	2846	5514	G>C	0	0	G>	>C	Inf
7029_GCGAAT_5029_ACCGAG	L1	liver	RNA labelling group	Abcb10	-	6777	3284	2846	5514	G>T	0	0	G>	>T	Inf
7029_GCGAAT_5029_ACCGAG	L1	liver	RNA labelling group	Abcb10	-	6777	3284	2846	5514	T>A	0	0	T>	>A	Inf
7029_GCGAAT_5029_ACCGAG	L1	liver	RNA labelling group	Abcb10	-	6777	3284	2846	5514	T>C	0	0	T>	>C	Inf
7029_GCGAAT_5029_ACCGAG	L1	liver	RNA labelling group	Abcb10	-	6777	3284	2846	5514	T>G	0	0	T>	>G	Inf
7029_GCGAAT_5029_ACCGAG	L1	liver	RNA labelling group	Abcb11	-	23370	15057	15001	28321	A>C	0	0	A>	>C	Inf
7029_GCGAAT_5029_ACCGAG	L1	liver	RNA labelling group	Abcb11	-	23370	15057	15001	28321	A>G	155	0.00663243474540008	A>	>G	150.774193548387
7029_GCGAAT_5029_ACCGAG	L1	liver	RNA labelling group	Abcb11	-	23370	15057	15001	28321	A>T	0	0	A>	>T	Inf
7029_GCGAAT_5029_ACCGAG	L1	liver	RNA labelling group	Abcb11	-	23370	15057	15001	28321	C>A	0	0	C>	>A	Inf
7029_GCGAAT_5029_ACCGAG	L1	liver	RNA labelling group	Abcb11	-	23370	15057	15001	28321	C>G	0	0	C>	>G	Inf
7029_GCGAAT_5029_ACCGAG	L1	liver	RNA labelling group	Abcb11	-	23370	15057	15001	28321	C>T	29	0.00192601447831573	C>	>T	519.206896551725
7029_GCGAAT_5029_ACCGAG	L1	liver	RNA labelling group	Abcb11	-	23370	15057	15001	28321	G>A	8	0.00053329778014799	G>	>A	1875.125
7029_GCGAAT_5029_ACCGAG	L1	liver	RNA labelling group	Abcb11	-	23370	15057	15001	28321	G>C	0	0	G>	>C	Inf
7029_GCGAAT_5029_ACCGAG	L1	liver	RNA labelling group	Abcb11	-	23370	15057	15001	28321	G>T	1	6.66622225184988e-05	G>	>T	15001
7029_GCGAAT_5029_ACCGAG	L1	liver	RNA labelling group	Abcb11	-	23370	15057	15001	28321	T>A	4	0.000141237950637336	T>	>A	7080.25
7029_GCGAAT_5029_ACCGAG	L1	liver	RNA labelling group	Abcb11	-	23370	15057	15001	28321	T>C	4	0.000141237950637336	T>	>C	7080.25
7029_GCGAAT_5029_ACCGAG	L1	liver	RNA labelling group	Abcb11	-	23370	15057	15001	28321	T>G	0	0	T>	>G	Inf
7029_GCGAAT_5029_ACCGAG	L1	liver	RNA labelling group	Abcb6	-	8020	10663	7449	12481	A>C	0	0	A>	>C	Inf
7029_GCGAAT_5029_ACCGAG	L1	liver	RNA labelling group	Abcb6	-	8020	10663	7449	12481	A>G	57	0.0071072319201995	A>	>G	140.701754385965
7029_GCGAAT_5029_ACCGAG	L1	liver	RNA labelling group	Abcb6	-	8020	10663	7449	12481	A>T	1	0.000124688279301746	A>	>T	8020
7029_GCGAAT_5029_ACCGAG	L1	liver	RNA labelling group	Abcb6	-	8020	10663	7449	12481	C>A	0	0	C>	>A	Inf
7029_GCGAAT_5029_ACCGAG	L1	liver	RNA labelling group	Abcb6	-	8020	10663	7449	12481	C>G	0	0	C>	>G	Inf
7029_GCGAAT_5029_ACCGAG	L1	liver	RNA labelling group	Abcb6	-	8020	10663	7449	12481	C>T	1	9.37822376441902e-05	C>	>T	10663
7029_GCGAAT_5029_ACCGAG	L1	liver	RNA labelling group	Abcb6	-	8020	10663	7449	12481	G>A	2	0.000268492415089274	G>	>A	3724.5
7029_GCGAAT_5029_ACCGAG	L1	liver	RNA labelling group	Abcb6	-	8020	10663	7449	12481	G>C	0	0	G>	>C	Inf
7029_GCGAAT_5029_ACCGAG	L1	liver	RNA labelling group	Abcb6	-	8020	10663	7449	12481	G>T	0	0	G>	>T	Inf
7029_GCGAAT_5029_ACCGAG	L1	liver	RNA labelling group	Abcb6	-	8020	10663	7449	12481	T>A	1	8.01217851133723e-05	T>	>A	12481
7029_GCGAAT_5029_ACCGAG	L1	liver	RNA labelling group	Abcb6	-	8020	10663	7449	12481	T>C	1	8.01217851133723e-05	T>	>C	12481
7029_GCGAAT_5029_ACCGAG	L1	liver	RNA labelling group	Abcb6	-	8020	10663	7449	12481	T>G	0	0	T>	>G	Inf
7029_GCGAAT_5029_ACCGAG	L1	liver	RNA labelling group	Abcb7	-	7361	3032	4321	7266	A>C	0	0	A>	>C	Inf
7029_GCGAAT_5029_ACCGAG	L1	liver	RNA labelling group	Abcb7	-	7361	3032	4321	7266	A>G	37	0.00502649096590137	A>	>G	198.945945945946
7029_GCGAAT_5029_ACCGAG	L1	liver	RNA labelling group	Abcb7	-	7361	3032	4321	7266	A>T	0	0	A>	>T	Inf
7029_GCGAAT_5029_ACCGAG	L1	liver	RNA labelling group	Abcb7	-	7361	3032	4321	7266	C>A	0	0	C>	>A	Inf
7029_GCGAAT_5029_ACCGAG	L1	liver	RNA labelling group	Abcb7	-	7361	3032	4321	7266	C>G	0	0	C>	>G	Inf
7029_GCGAAT_5029_ACCGAG	L1	liver	RNA labelling group	Abcb7	-	7361	3032	4321	7266	C>T	2	0.000659630606860158	C>	>T	1516
7029_GCGAAT_5029_ACCGAG	L1	liver	RNA labelling group	Abcb7	-	7361	3032	4321	7266	G>A	2	0.000462855820411942	G>	>A	2160.5
7029_GCGAAT_5029_ACCGAG	L1	liver	RNA labelling group	Abcb7	-	7361	3032	4321	7266	G>C	0	0	G>	>C	Inf
7029_GCGAAT_5029_ACCGAG	L1	liver	RNA labelling group	Abcb7	-	7361	3032	4321	7266	G>T	0	0	G>	>T	Inf
7029_GCGAAT_5029_ACCGAG	L1	liver	RNA labelling group	Abcb7	-	7361	3032	4321	7266	T>A	0	0	T>	>A	Inf
7029_GCGAAT_5029_ACCGAG	L1	liver	RNA labelling group	Abcb7	-	7361	3032	4321	7266	T>C	0	0	T>	>C	Inf
7029_GCGAAT_5029_ACCGAG	L1	liver	RNA labelling group	Abcb7	-	7361	3032	4321	7266	T>G	0	0	T>	>G	Inf
7029_GCGAAT_5029_ACCGAG	L1	liver	RNA labelling group	Abcc3	-	13083	11315	11122	12394	A>C	1	7.64350684093862e-05	A>	>C	13083
7029_GCGAAT_5029_ACCGAG	L1	liver	RNA labelling group	Abcc3	-	13083	11315	11122	12394	A>G	54	0.00412749369410685	A>	>G	242.277777777778
7029_GCGAAT_5029_ACCGAG	L1	liver	RNA labelling group	Abcc3	-	13083	11315	11122	12394	A>T	1	7.64350684093862e-05	A>	>T	13083
7029_GCGAAT_5029_ACCGAG	L1	liver	RNA labelling group	Abcc3	-	13083	11315	11122	12394	C>A	1	8.83782589482987e-05	C>	>A	11315
7029_GCGAAT_5029_ACCGAG	L1	liver	RNA labelling group	Abcc3	-	13083	11315	11122	12394	C>G	0	0	C>	>G	Inf
7029_GCGAAT_5029_ACCGAG	L1	liver	RNA labelling group	Abcc3	-	13083	11315	11122	12394	C>T	7	0.000618647812638091	C>	>T	1616.42857142857
7029_GCGAAT_5029_ACCGAG	L1	liver	RNA labelling group	Abcc3	-	13083	11315	11122	12394	G>A	6	0.000539471318108254	G>	>A	1853.66666666667
7029_GCGAAT_5029_ACCGAG	L1	liver	RNA labelling group	Abcc3	-	13083	11315	11122	12394	G>C	0	0	G>	>C	Inf
7029_GCGAAT_5029_ACCGAG	L1	liver	RNA labelling group	Abcc3	-	13083	11315	11122	12394	G>T	0	0	G>	>T	Inf
7029_GCGAAT_5029_ACCGAG	L1	liver	RNA labelling group	Abcc3	-	13083	11315	11122	12394	T>A	1	8.06842020332419e-05	T>	>A	12394
7029_GCGAAT_5029_ACCGAG	L1	liver	RNA labelling group	Abcc3	-	13083	11315	11122	12394	T>C	0	0	T>	>C	Inf
7029_GCGAAT_5029_ACCGAG	L1	liver	RNA labelling group	Abcc3	-	13083	11315	11122	12394	T>G	0	0	T>	>G	Inf
7029_GCGAAT_5029_ACCGAG	L1	liver	RNA labelling group	Abcc6	-	5486	3966	4423	4894	A>C	0	0	A>	>C	Inf
7029_GCGAAT_5029_ACCGAG	L1	liver	RNA labelling group	Abcc6	-	5486	3966	4423	4894	A>G	25	0.00455705432008749	A>	>G	219.44
7029_GCGAAT_5029_ACCGAG	L1	liver	RNA labelling group	Abcc6	-	5486	3966	4423	4894	A>T	0	0	A>	>T	Inf
7029_GCGAAT_5029_ACCGAG	L1	liver	RNA labelling group	Abcc6	-	5486	3966	4423	4894	C>A	0	0	C>	>A	Inf
7029_GCGAAT_5029_ACCGAG	L1	liver	RNA labelling group	Abcc6	-	5486	3966	4423	4894	C>G	0	0	C>	>G	Inf
7029_GCGAAT_5029_ACCGAG	L1	liver	RNA labelling group	Abcc6	-	5486	3966	4423	4894	C>T	0	0	C>	>T	Inf
7029_GCGAAT_5029_ACCGAG	L1	liver	RNA labelling group	Abcc6	-	5486	3966	4423	4894	G>A	1	0.000226090888537192	G>	>A	4423
7029_GCGAAT_5029_ACCGAG	L1	liver	RNA labelling group	Abcc6	-	5486	3966	4423	4894	G>C	0	0	G>	>C	Inf
7029_GCGAAT_5029_ACCGAG	L1	liver	RNA labelling group	Abcc6	-	5486	3966	4423	4894	G>T	0	0	G>	>T	Inf
7029_GCGAAT_5029_ACCGAG	L1	liver	RNA labelling group	Abcc6	-	5486	3966	4423	4894	T>A	0	0	T>	>A	Inf
7029_GCGAAT_5029_ACCGAG	L1	liver	RNA labelling group	Abcc6	-	5486	3966	4423	4894	T>C	2	0.000408663669799755	T>	>C	2447
7029_GCGAAT_5029_ACCGAG	L1	liver	RNA labelling group	Abcc6	-	5486	3966	4423	4894	T>G	0	0	T>	>G	Inf
7029_GCGAAT_5029_ACCGAG	L1	liver	RNA labelling group	Abcc9	-	2889	1039	1232	2119	A>C	0	0	A>	>C	Inf
7029_GCGAAT_5029_ACCGAG	L1	liver	RNA labelling group	Abcc9	-	2889	1039	1232	2119	A>G	0	0	A>	>G	Inf
7029_GCGAAT_5029_ACCGAG	L1	liver	RNA labelling group	Abcc9	-	2889	1039	1232	2119	A>T	0	0	A>	>T	Inf
7029_GCGAAT_5029_ACCGAG	L1	liver	RNA labelling group	Abcc9	-	2889	1039	1232	2119	C>A	0	0	C>	>A	Inf
7029_GCGAAT_5029_ACCGAG	L1	liver	RNA labelling group	Abcc9	-	2889	1039	1232	2119	C>G	0	0	C>	>G	Inf
7029_GCGAAT_5029_ACCGAG	L1	liver	RNA labelling group	Abcc9	-	2889	1039	1232	2119	C>T	2	0.00192492781520692	C>	>T	519.500000000003
7029_GCGAAT_5029_ACCGAG	L1	liver	RNA labelling group	Abcc9	-	2889	1039	1232	2119	G>A	6	0.00487012987012987	G>	>A	205.333333333333
7029_GCGAAT_5029_ACCGAG	L1	liver	RNA labelling group	Abcc9	-	2889	1039	1232	2119	G>C	0	0	G>	>C	Inf
7029_GCGAAT_5029_ACCGAG	L1	liver	RNA labelling group	Abcc9	-	2889	1039	1232	2119	G>T	1	0.000811688311688312	G>	>T	1232
7029_GCGAAT_5029_ACCGAG	L1	liver	RNA labelling group	Abcc9	-	2889	1039	1232	2119	T>A	1	0.00047192071731949	T>	>A	2119
7029_GCGAAT_5029_ACCGAG	L1	liver	RNA labelling group	Abcc9	-	2889	1039	1232	2119	T>C	0	0	T>	>C	Inf
7029_GCGAAT_5029_ACCGAG	L1	liver	RNA labelling group	Abcc9	-	2889	1039	1232	2119	T>G	0	0	T>	>G	Inf
7029_GCGAAT_5029_ACCGAG	L1	liver	RNA labelling group	Abcd2	-	8634	4594	4369	10680	A>C	0	0	A>	>C	Inf
7029_GCGAAT_5029_ACCGAG	L1	liver	RNA labelling group	Abcd2	-	8634	4594	4369	10680	A>G	5	0.000579105860551309	A>	>G	1726.8
7029_GCGAAT_5029_ACCGAG	L1	liver	RNA labelling group	Abcd2	-	8634	4594	4369	10680	A>T	0	0	A>	>T	Inf
7029_GCGAAT_5029_ACCGAG	L1	liver	RNA labelling group	Abcd2	-	8634	4594	4369	10680	C>A	0	0	C>	>A	Inf
7029_GCGAAT_5029_ACCGAG	L1	liver	RNA labelling group	Abcd2	-	8634	4594	4369	10680	C>G	0	0	C>	>G	Inf
7029_GCGAAT_5029_ACCGAG	L1	liver	RNA labelling group	Abcd2	-	8634	4594	4369	10680	C>T	0	0	C>	>T	Inf
7029_GCGAAT_5029_ACCGAG	L1	liver	RNA labelling group	Abcd2	-	8634	4594	4369	10680	G>A	8	0.00183108262760357	G>	>A	546.125
7029_GCGAAT_5029_ACCGAG	L1	liver	RNA labelling group	Abcd2	-	8634	4594	4369	10680	G>C	1	0.000228885328450446	G>	>C	4369
7029_GCGAAT_5029_ACCGAG	L1	liver	RNA labelling group	Abcd2	-	8634	4594	4369	10680	G>T	3	0.000686655985351339	G>	>T	1456.33333333333
7029_GCGAAT_5029_ACCGAG	L1	liver	RNA labelling group	Abcd2	-	8634	4594	4369	10680	T>A	1	9.36329588014981e-05	T>	>A	10680
7029_GCGAAT_5029_ACCGAG	L1	liver	RNA labelling group	Abcd2	-	8634	4594	4369	10680	T>C	0	0	T>	>C	Inf
7029_GCGAAT_5029_ACCGAG	L1	liver	RNA labelling group	Abcd2	-	8634	4594	4369	10680	T>G	1	9.36329588014981e-05	T>	>G	10680
7029_GCGAAT_5029_ACCGAG	L1	liver	RNA labelling group	Abcd3	-	118768	49565	62903	112526	A>C	0	0	A>	>C	Inf
7029_GCGAAT_5029_ACCGAG	L1	liver	RNA labelling group	Abcd3	-	118768	49565	62903	112526	A>G	409	0.00344368853563249	A>	>G	290.38630806846
7029_GCGAAT_5029_ACCGAG	L1	liver	RNA labelling group	Abcd3	-	118768	49565	62903	112526	A>T	70	0.00058938434595177	A>	>T	1696.68571428572
7029_GCGAAT_5029_ACCGAG	L1	liver	RNA labelling group	Abcd3	-	118768	49565	62903	112526	C>A	1	2.01755270856451e-05	C>	>A	49565
7029_GCGAAT_5029_ACCGAG	L1	liver	RNA labelling group	Abcd3	-	118768	49565	62903	112526	C>G	1	2.01755270856451e-05	C>	>G	49565
7029_GCGAAT_5029_ACCGAG	L1	liver	RNA labelling group	Abcd3	-	118768	49565	62903	112526	C>T	132	0.00266316957530515	C>	>T	375.492424242425
7029_GCGAAT_5029_ACCGAG	L1	liver	RNA labelling group	Abcd3	-	118768	49565	62903	112526	G>A	33	0.000524617267856859	G>	>A	1906.15151515152
7029_GCGAAT_5029_ACCGAG	L1	liver	RNA labelling group	Abcd3	-	118768	49565	62903	112526	G>C	3	4.76924788960781e-05	G>	>C	20967.6666666667
7029_GCGAAT_5029_ACCGAG	L1	liver	RNA labelling group	Abcd3	-	118768	49565	62903	112526	G>T	2	3.17949859307187e-05	G>	>T	31451.5
7029_GCGAAT_5029_ACCGAG	L1	liver	RNA labelling group	Abcd3	-	118768	49565	62903	112526	T>A	11	9.77551854682473e-05	T>	>A	10229.6363636364
7029_GCGAAT_5029_ACCGAG	L1	liver	RNA labelling group	Abcd3	-	118768	49565	62903	112526	T>C	16	0.000142189360681087	T>	>C	7032.875
7029_GCGAAT_5029_ACCGAG	L1	liver	RNA labelling group	Abcd3	-	118768	49565	62903	112526	T>G	1	8.88683504256794e-06	T>	>G	112526
7029_GCGAAT_5029_ACCGAG	L1	liver	RNA labelling group	Abce1	-	7843	3944	2756	9347	A>C	0	0	A>	>C	Inf
7029_GCGAAT_5029_ACCGAG	L1	liver	RNA labelling group	Abce1	-	7843	3944	2756	9347	A>G	29	0.00369756470738237	A>	>G	270.44827586207
7029_GCGAAT_5029_ACCGAG	L1	liver	RNA labelling group	Abce1	-	7843	3944	2756	9347	A>T	9	0.00114752008160142	A>	>T	871.44444444445
7029_GCGAAT_5029_ACCGAG	L1	liver	RNA labelling group	Abce1	-	7843	3944	2756	9347	C>A	0	0	C>	>A	Inf
7029_GCGAAT_5029_ACCGAG	L1	liver	RNA labelling group	Abce1	-	7843	3944	2756	9347	C>G	0	0	C>	>G	Inf
7029_GCGAAT_5029_ACCGAG	L1	liver	RNA labelling group	Abce1	-	7843	3944	2756	9347	C>T	0	0	C>	>T	Inf
7029_GCGAAT_5029_ACCGAG	L1	liver	RNA labelling group	Abce1	-	7843	3944	2756	9347	G>A	0	0	G>	>A	Inf
7029_GCGAAT_5029_ACCGAG	L1	liver	RNA labelling group	Abce1	-	7843	3944	2756	9347	G>C	0	0	G>	>C	Inf
7029_GCGAAT_5029_ACCGAG	L1	liver	RNA labelling group	Abce1	-	7843	3944	2756	9347	G>T	0	0	G>	>T	Inf
7029_GCGAAT_5029_ACCGAG	L1	liver	RNA labelling group	Abce1	-	7843	3944	2756	9347	T>A	2	0.000213972397560715	T>	>A	4673.5
7029_GCGAAT_5029_ACCGAG	L1	liver	RNA labelling group	Abce1	-	7843	3944	2756	9347	T>C	0	0	T>	>C	Inf
7029_GCGAAT_5029_ACCGAG	L1	liver	RNA labelling group	Abce1	-	7843	3944	2756	9347	T>G	0	0	T>	>G	Inf
7029_GCGAAT_5029_ACCGAG	L1	liver	RNA labelling group	Abcf1	-	3882	5851	3093	5544	A>C	0	0	A>	>C	Inf
7029_GCGAAT_5029_ACCGAG	L1	liver	RNA labelling group	Abcf1	-	3882	5851	3093	5544	A>G	19	0.00489438433797011	A>	>G	204.315789473685
7029_GCGAAT_5029_ACCGAG	L1	liver	RNA labelling group	Abcf1	-	3882	5851	3093	5544	A>T	0	0	A>	>T	Inf
7029_GCGAAT_5029_ACCGAG	L1	liver	RNA labelling group	Abcf1	-	3882	5851	3093	5544	C>A	0	0	C>	>A	Inf
7029_GCGAAT_5029_ACCGAG	L1	liver	RNA labelling group	Abcf1	-	3882	5851	3093	5544	C>G	0	0	C>	>G	Inf
7029_GCGAAT_5029_ACCGAG	L1	liver	RNA labelling group	Abcf1	-	3882	5851	3093	5544	C>T	0	0	C>	>T	Inf
7029_GCGAAT_5029_ACCGAG	L1	liver	RNA labelling group	Abcf1	-	3882	5851	3093	5544	G>A	0	0	G>	>A	Inf
7029_GCGAAT_5029_ACCGAG	L1	liver	RNA labelling group	Abcf1	-	3882	5851	3093	5544	G>C	0	0	G>	>C	Inf
7029_GCGAAT_5029_ACCGAG	L1	liver	RNA labelling group	Abcf1	-	3882	5851	3093	5544	G>T	0	0	G>	>T	Inf
7029_GCGAAT_5029_ACCGAG	L1	liver	RNA labelling group	Abcf1	-	3882	5851	3093	5544	T>A	1	0.00018037518037518	T>	>A	5544
7029_GCGAAT_5029_ACCGAG	L1	liver	RNA labelling group	Abcf1	-	3882	5851	3093	5544	T>C	0	0	T>	>C	Inf
7029_GCGAAT_5029_ACCGAG	L1	liver	RNA labelling group	Abcf1	-	3882	5851	3093	5544	T>G	0	0	T>	>G	Inf
7029_GCGAAT_5029_ACCGAG	L1	liver	RNA labelling group	Abcf2	-	3619	2319	2093	2712	A>C	0	0	A>	>C	Inf
7029_GCGAAT_5029_ACCGAG	L1	liver	RNA labelling group	Abcf2	-	3619	2319	2093	2712	A>G	8	0.00221055540204476	A>	>G	452.375000000001
7029_GCGAAT_5029_ACCGAG	L1	liver	RNA labelling group	Abcf2	-	3619	2319	2093	2712	A>T	0	0	A>	>T	Inf
7029_GCGAAT_5029_ACCGAG	L1	liver	RNA labelling group	Abcf2	-	3619	2319	2093	2712	C>A	0	0	C>	>A	Inf
7029_GCGAAT_5029_ACCGAG	L1	liver	RNA labelling group	Abcf2	-	3619	2319	2093	2712	C>G	0	0	C>	>G	Inf
7029_GCGAAT_5029_ACCGAG	L1	liver	RNA labelling group	Abcf2	-	3619	2319	2093	2712	C>T	0	0	C>	>T	Inf
7029_GCGAAT_5029_ACCGAG	L1	liver	RNA labelling group	Abcf2	-	3619	2319	2093	2712	G>A	0	0	G>	>A	Inf
7029_GCGAAT_5029_ACCGAG	L1	liver	RNA labelling group	Abcf2	-	3619	2319	2093	2712	G>C	0	0	G>	>C	Inf
7029_GCGAAT_5029_ACCGAG	L1	liver	RNA labelling group	Abcf2	-	3619	2319	2093	2712	G>T	0	0	G>	>T	Inf
7029_GCGAAT_5029_ACCGAG	L1	liver	RNA labelling group	Abcf2	-	3619	2319	2093	2712	T>A	0	0	T>	>A	Inf
7029_GCGAAT_5029_ACCGAG	L1	liver	RNA labelling group	Abcf2	-	3619	2319	2093	2712	T>C	0	0	T>	>C	Inf
7029_GCGAAT_5029_ACCGAG	L1	liver	RNA labelling group	Abcf2	-	3619	2319	2093	2712	T>G	0	0	T>	>G	Inf
7029_GCGAAT_5029_ACCGAG	L1	liver	RNA labelling group	Abcg5	-	10855	6675	7325	12326	A>C	0	0	A>	>C	Inf
7029_GCGAAT_5029_ACCGAG	L1	liver	RNA labelling group	Abcg5	-	10855	6675	7325	12326	A>G	61	0.00561953017042837	A>	>G	177.950819672131
7029_GCGAAT_5029_ACCGAG	L1	liver	RNA labelling group	Abcg5	-	10855	6675	7325	12326	A>T	1	9.21234454168586e-05	A>	>T	10855
7029_GCGAAT_5029_ACCGAG	L1	liver	RNA labelling group	Abcg5	-	10855	6675	7325	12326	C>A	0	0	C>	>A	Inf
7029_GCGAAT_5029_ACCGAG	L1	liver	RNA labelling group	Abcg5	-	10855	6675	7325	12326	C>G	0	0	C>	>G	Inf
7029_GCGAAT_5029_ACCGAG	L1	liver	RNA labelling group	Abcg5	-	10855	6675	7325	12326	C>T	6	0.000898876404494382	C>	>T	1112.5
7029_GCGAAT_5029_ACCGAG	L1	liver	RNA labelling group	Abcg5	-	10855	6675	7325	12326	G>A	1	0.000136518771331058	G>	>A	7325
7029_GCGAAT_5029_ACCGAG	L1	liver	RNA labelling group	Abcg5	-	10855	6675	7325	12326	G>C	0	0	G>	>C	Inf
7029_GCGAAT_5029_ACCGAG	L1	liver	RNA labelling group	Abcg5	-	10855	6675	7325	12326	G>T	0	0	G>	>T	Inf
7029_GCGAAT_5029_ACCGAG	L1	liver	RNA labelling group	Abcg5	-	10855	6675	7325	12326	T>A	4	0.000324517280545189	T>	>A	3081.5
7029_GCGAAT_5029_ACCGAG	L1	liver	RNA labelling group	Abcg5	-	10855	6675	7325	12326	T>C	2	0.000162258640272595	T>	>C	6163
7029_GCGAAT_5029_ACCGAG	L1	liver	RNA labelling group	Abcg5	-	10855	6675	7325	12326	T>G	0	0	T>	>G	Inf
7029_GCGAAT_5029_ACCGAG	L1	liver	RNA labelling group	Abhd12	-	3043	1959	2551	2236	A>C	0	0	A>	>C	Inf
7029_GCGAAT_5029_ACCGAG	L1	liver	RNA labelling group	Abhd12	-	3043	1959	2551	2236	A>G	2	0.000657246138678935	A>	>G	1521.5
7029_GCGAAT_5029_ACCGAG	L1	liver	RNA labelling group	Abhd12	-	3043	1959	2551	2236	A>T	0	0	A>	>T	Inf
7029_GCGAAT_5029_ACCGAG	L1	liver	RNA labelling group	Abhd12	-	3043	1959	2551	2236	C>A	1	0.000510464522715671	C>	>A	1959
7029_GCGAAT_5029_ACCGAG	L1	liver	RNA labelling group	Abhd12	-	3043	1959	2551	2236	C>G	0	0	C>	>G	Inf
7029_GCGAAT_5029_ACCGAG	L1	liver	RNA labelling group	Abhd12	-	3043	1959	2551	2236	C>T	0	0	C>	>T	Inf
7029_GCGAAT_5029_ACCGAG	L1	liver	RNA labelling group	Abhd12	-	3043	1959	2551	2236	G>A	0	0	G>	>A	Inf
7029_GCGAAT_5029_ACCGAG	L1	liver	RNA labelling group	Abhd12	-	3043	1959	2551	2236	G>C	0	0	G>	>C	Inf
7029_GCGAAT_5029_ACCGAG	L1	liver	RNA labelling group	Abhd12	-	3043	1959	2551	2236	G>T	0	0	G>	>T	Inf
7029_GCGAAT_5029_ACCGAG	L1	liver	RNA labelling group	Abhd12	-	3043	1959	2551	2236	T>A	1	0.000447227191413238	T>	>A	2236
7029_GCGAAT_5029_ACCGAG	L1	liver	RNA labelling group	Abhd12	-	3043	1959	2551	2236	T>C	1	0.000447227191413238	T>	>C	2236
7029_GCGAAT_5029_ACCGAG	L1	liver	RNA labelling group	Abhd12	-	3043	1959	2551	2236	T>G	0	0	T>	>G	Inf
7029_GCGAAT_5029_ACCGAG	L1	liver	RNA labelling group	Abhd17a	-	4907	6716	5730	7417	A>C	0	0	A>	>C	Inf
7029_GCGAAT_5029_ACCGAG	L1	liver	RNA labelling group	Abhd17a	-	4907	6716	5730	7417	A>G	23	0.00468718157733849	A>	>G	213.347826086957
7029_GCGAAT_5029_ACCGAG	L1	liver	RNA labelling group	Abhd17a	-	4907	6716	5730	7417	A>T	0	0	A>	>T	Inf
7029_GCGAAT_5029_ACCGAG	L1	liver	RNA labelling group	Abhd17a	-	4907	6716	5730	7417	C>A	0	0	C>	>A	Inf
7029_GCGAAT_5029_ACCGAG	L1	liver	RNA labelling group	Abhd17a	-	4907	6716	5730	7417	C>G	0	0	C>	>G	Inf
7029_GCGAAT_5029_ACCGAG	L1	liver	RNA labelling group	Abhd17a	-	4907	6716	5730	7417	C>T	0	0	C>	>T	Inf
7029_GCGAAT_5029_ACCGAG	L1	liver	RNA labelling group	Abhd17a	-	4907	6716	5730	7417	G>A	1	0.000174520069808028	G>	>A	5730
7029_GCGAAT_5029_ACCGAG	L1	liver	RNA labelling group	Abhd17a	-	4907	6716	5730	7417	G>C	0	0	G>	>C	Inf
7029_GCGAAT_5029_ACCGAG	L1	liver	RNA labelling group	Abhd17a	-	4907	6716	5730	7417	G>T	1	0.000174520069808028	G>	>T	5730
7029_GCGAAT_5029_ACCGAG	L1	liver	RNA labelling group	Abhd17a	-	4907	6716	5730	7417	T>A	1	0.000134825401105568	T>	>A	7417
7029_GCGAAT_5029_ACCGAG	L1	liver	RNA labelling group	Abhd17a	-	4907	6716	5730	7417	T>C	1	0.000134825401105568	T>	>C	7417
7029_GCGAAT_5029_ACCGAG	L1	liver	RNA labelling group	Abhd17a	-	4907	6716	5730	7417	T>G	0	0	T>	>G	Inf
7029_GCGAAT_5029_ACCGAG	L1	liver	RNA labelling group	Abhd17c	-	18072	21361	8983	13773	A>C	0	0	A>	>C	Inf
7029_GCGAAT_5029_ACCGAG	L1	liver	RNA labelling group	Abhd17c	-	18072	21361	8983	13773	A>G	45	0.00249003984063745	A>	>G	401.6
7029_GCGAAT_5029_ACCGAG	L1	liver	RNA labelling group	Abhd17c	-	18072	21361	8983	13773	A>T	7	0.000387339530765826	A>	>T	2581.71428571429
7029_GCGAAT_5029_ACCGAG	L1	liver	RNA labelling group	Abhd17c	-	18072	21361	8983	13773	C>A	7	0.000327700014044286	C>	>A	3051.57142857143
7029_GCGAAT_5029_ACCGAG	L1	liver	RNA labelling group	Abhd17c	-	18072	21361	8983	13773	C>G	0	0	C>	>G	Inf
7029_GCGAAT_5029_ACCGAG	L1	liver	RNA labelling group	Abhd17c	-	18072	21361	8983	13773	C>T	70	0.00327700014044286	C>	>T	305.157142857143
7029_GCGAAT_5029_ACCGAG	L1	liver	RNA labelling group	Abhd17c	-	18072	21361	8983	13773	G>A	7	0.000779249693866192	G>	>A	1283.28571428571
7029_GCGAAT_5029_ACCGAG	L1	liver	RNA labelling group	Abhd17c	-	18072	21361	8983	13773	G>C	0	0	G>	>C	Inf
7029_GCGAAT_5029_ACCGAG	L1	liver	RNA labelling group	Abhd17c	-	18072	21361	8983	13773	G>T	0	0	G>	>T	Inf
7029_GCGAAT_5029_ACCGAG	L1	liver	RNA labelling group	Abhd17c	-	18072	21361	8983	13773	T>A	1	7.26058229870036e-05	T>	>A	13773
7029_GCGAAT_5029_ACCGAG	L1	liver	RNA labelling group	Abhd17c	-	18072	21361	8983	13773	T>C	4	0.000290423291948014	T>	>C	3443.25
7029_GCGAAT_5029_ACCGAG	L1	liver	RNA labelling group	Abhd17c	-	18072	21361	8983	13773	T>G	0	0	T>	>G	Inf
7029_GCGAAT_5029_ACCGAG	L1	liver	RNA labelling group	Abhd3	-	12969	3020	2326	8334	A>C	0	0	A>	>C	Inf
7029_GCGAAT_5029_ACCGAG	L1	liver	RNA labelling group	Abhd3	-	12969	3020	2326	8334	A>G	135	0.0104094378903539	A>	>G	96.0666666666667
7029_GCGAAT_5029_ACCGAG	L1	liver	RNA labelling group	Abhd3	-	12969	3020	2326	8334	A>T	3	0.000231320842007865	A>	>T	4323
7029_GCGAAT_5029_ACCGAG	L1	liver	RNA labelling group	Abhd3	-	12969	3020	2326	8334	C>A	1	0.00033112582781457	C>	>A	3020
7029_GCGAAT_5029_ACCGAG	L1	liver	RNA labelling group	Abhd3	-	12969	3020	2326	8334	C>G	0	0	C>	>G	Inf
7029_GCGAAT_5029_ACCGAG	L1	liver	RNA labelling group	Abhd3	-	12969	3020	2326	8334	C>T	0	0	C>	>T	Inf
7029_GCGAAT_5029_ACCGAG	L1	liver	RNA labelling group	Abhd3	-	12969	3020	2326	8334	G>A	16	0.00687876182287188	G>	>A	145.375
7029_GCGAAT_5029_ACCGAG	L1	liver	RNA labelling group	Abhd3	-	12969	3020	2326	8334	G>C	0	0	G>	>C	Inf
7029_GCGAAT_5029_ACCGAG	L1	liver	RNA labelling group	Abhd3	-	12969	3020	2326	8334	G>T	0	0	G>	>T	Inf
7029_GCGAAT_5029_ACCGAG	L1	liver	RNA labelling group	Abhd3	-	12969	3020	2326	8334	T>A	0	0	T>	>A	Inf
7029_GCGAAT_5029_ACCGAG	L1	liver	RNA labelling group	Abhd3	-	12969	3020	2326	8334	T>C	0	0	T>	>C	Inf
7029_GCGAAT_5029_ACCGAG	L1	liver	RNA labelling group	Abhd3	-	12969	3020	2326	8334	T>G	0	0	T>	>G	Inf
7029_GCGAAT_5029_ACCGAG	L1	liver	RNA labelling group	Abi1	-	9043	3575	3221	7839	A>C	0	0	A>	>C	Inf
7029_GCGAAT_5029_ACCGAG	L1	liver	RNA labelling group	Abi1	-	9043	3575	3221	7839	A>G	22	0.00243282096649342	A>	>G	411.045454545455
7029_GCGAAT_5029_ACCGAG	L1	liver	RNA labelling group	Abi1	-	9043	3575	3221	7839	A>T	1	0.000110582771204246	A>	>T	9043
7029_GCGAAT_5029_ACCGAG	L1	liver	RNA labelling group	Abi1	-	9043	3575	3221	7839	C>A	0	0	C>	>A	Inf
7029_GCGAAT_5029_ACCGAG	L1	liver	RNA labelling group	Abi1	-	9043	3575	3221	7839	C>G	0	0	C>	>G	Inf
7029_GCGAAT_5029_ACCGAG	L1	liver	RNA labelling group	Abi1	-	9043	3575	3221	7839	C>T	1	0.00027972027972028	C>	>T	3575
7029_GCGAAT_5029_ACCGAG	L1	liver	RNA labelling group	Abi1	-	9043	3575	3221	7839	G>A	7	0.00217323812480596	G>	>A	460.142857142857
7029_GCGAAT_5029_ACCGAG	L1	liver	RNA labelling group	Abi1	-	9043	3575	3221	7839	G>C	0	0	G>	>C	Inf
7029_GCGAAT_5029_ACCGAG	L1	liver	RNA labelling group	Abi1	-	9043	3575	3221	7839	G>T	0	0	G>	>T	Inf
7029_GCGAAT_5029_ACCGAG	L1	liver	RNA labelling group	Abi1	-	9043	3575	3221	7839	T>A	2	0.000255134583492792	T>	>A	3919.5
7029_GCGAAT_5029_ACCGAG	L1	liver	RNA labelling group	Abi1	-	9043	3575	3221	7839	T>C	1	0.000127567291746396	T>	>C	7839
7029_GCGAAT_5029_ACCGAG	L1	liver	RNA labelling group	Abi1	-	9043	3575	3221	7839	T>G	0	0	T>	>G	Inf
7029_GCGAAT_5029_ACCGAG	L1	liver	RNA labelling group	Ablim1	-	4268	3484	3358	5364	A>C	0	0	A>	>C	Inf
7029_GCGAAT_5029_ACCGAG	L1	liver	RNA labelling group	Ablim1	-	4268	3484	3358	5364	A>G	6	0.00140581068416119	A>	>G	711.333333333338
7029_GCGAAT_5029_ACCGAG	L1	liver	RNA labelling group	Ablim1	-	4268	3484	3358	5364	A>T	3	0.0007029053420806	A>	>T	1422.66666666667
7029_GCGAAT_5029_ACCGAG	L1	liver	RNA labelling group	Ablim1	-	4268	3484	3358	5364	C>A	0	0	C>	>A	Inf
7029_GCGAAT_5029_ACCGAG	L1	liver	RNA labelling group	Ablim1	-	4268	3484	3358	5364	C>G	0	0	C>	>G	Inf
7029_GCGAAT_5029_ACCGAG	L1	liver	RNA labelling group	Ablim1	-	4268	3484	3358	5364	C>T	10	0.00287026406429391	C>	>T	348.400000000001
7029_GCGAAT_5029_ACCGAG	L1	liver	RNA labelling group	Ablim1	-	4268	3484	3358	5364	G>A	0	0	G>	>A	Inf
7029_GCGAAT_5029_ACCGAG	L1	liver	RNA labelling group	Ablim1	-	4268	3484	3358	5364	G>C	0	0	G>	>C	Inf
7029_GCGAAT_5029_ACCGAG	L1	liver	RNA labelling group	Ablim1	-	4268	3484	3358	5364	G>T	10	0.00297796307325789	G>	>T	335.8
7029_GCGAAT_5029_ACCGAG	L1	liver	RNA labelling group	Ablim1	-	4268	3484	3358	5364	T>A	1	0.000186428038777032	T>	>A	5364
7029_GCGAAT_5029_ACCGAG	L1	liver	RNA labelling group	Ablim1	-	4268	3484	3358	5364	T>C	0	0	T>	>C	Inf
7029_GCGAAT_5029_ACCGAG	L1	liver	RNA labelling group	Ablim1	-	4268	3484	3358	5364	T>G	0	0	T>	>G	Inf
7029_GCGAAT_5029_ACCGAG	L1	liver	RNA labelling group	Ablim3	-	4812	2621	2299	3213	A>C	0	0	A>	>C	Inf
7029_GCGAAT_5029_ACCGAG	L1	liver	RNA labelling group	Ablim3	-	4812	2621	2299	3213	A>G	17	0.00353283458021612	A>	>G	283.058823529412
7029_GCGAAT_5029_ACCGAG	L1	liver	RNA labelling group	Ablim3	-	4812	2621	2299	3213	A>T	0	0	A>	>T	Inf
7029_GCGAAT_5029_ACCGAG	L1	liver	RNA labelling group	Ablim3	-	4812	2621	2299	3213	C>A	0	0	C>	>A	Inf
7029_GCGAAT_5029_ACCGAG	L1	liver	RNA labelling group	Ablim3	-	4812	2621	2299	3213	C>G	0	0	C>	>G	Inf
7029_GCGAAT_5029_ACCGAG	L1	liver	RNA labelling group	Ablim3	-	4812	2621	2299	3213	C>T	0	0	C>	>T	Inf
7029_GCGAAT_5029_ACCGAG	L1	liver	RNA labelling group	Ablim3	-	4812	2621	2299	3213	G>A	0	0	G>	>A	Inf
7029_GCGAAT_5029_ACCGAG	L1	liver	RNA labelling group	Ablim3	-	4812	2621	2299	3213	G>C	0	0	G>	>C	Inf
7029_GCGAAT_5029_ACCGAG	L1	liver	RNA labelling group	Ablim3	-	4812	2621	2299	3213	G>T	0	0	G>	>T	Inf
7029_GCGAAT_5029_ACCGAG	L1	liver	RNA labelling group	Ablim3	-	4812	2621	2299	3213	T>A	1	0.000311235605353252	T>	>A	3213
7029_GCGAAT_5029_ACCGAG	L1	liver	RNA labelling group	Ablim3	-	4812	2621	2299	3213	T>C	1	0.000311235605353252	T>	>C	3213
7029_GCGAAT_5029_ACCGAG	L1	liver	RNA labelling group	Ablim3	-	4812	2621	2299	3213	T>G	0	0	T>	>G	Inf
7029_GCGAAT_5029_ACCGAG	L1	liver	RNA labelling group	Abracl	-	3817	1932	2174	4734	A>C	0	0	A>	>C	Inf
7029_GCGAAT_5029_ACCGAG	L1	liver	RNA labelling group	Abracl	-	3817	1932	2174	4734	A>G	7	0.00183390096934765	A>	>G	545.285714285716
7029_GCGAAT_5029_ACCGAG	L1	liver	RNA labelling group	Abracl	-	3817	1932	2174	4734	A>T	0	0	A>	>T	Inf
7029_GCGAAT_5029_ACCGAG	L1	liver	RNA labelling group	Abracl	-	3817	1932	2174	4734	C>A	0	0	C>	>A	Inf
7029_GCGAAT_5029_ACCGAG	L1	liver	RNA labelling group	Abracl	-	3817	1932	2174	4734	C>G	0	0	C>	>G	Inf
7029_GCGAAT_5029_ACCGAG	L1	liver	RNA labelling group	Abracl	-	3817	1932	2174	4734	C>T	1	0.0005175983436853	C>	>T	1932
7029_GCGAAT_5029_ACCGAG	L1	liver	RNA labelling group	Abracl	-	3817	1932	2174	4734	G>A	0	0	G>	>A	Inf
7029_GCGAAT_5029_ACCGAG	L1	liver	RNA labelling group	Abracl	-	3817	1932	2174	4734	G>C	0	0	G>	>C	Inf
7029_GCGAAT_5029_ACCGAG	L1	liver	RNA labelling group	Abracl	-	3817	1932	2174	4734	G>T	0	0	G>	>T	Inf
7029_GCGAAT_5029_ACCGAG	L1	liver	RNA labelling group	Abracl	-	3817	1932	2174	4734	T>A	0	0	T>	>A	Inf
7029_GCGAAT_5029_ACCGAG	L1	liver	RNA labelling group	Abracl	-	3817	1932	2174	4734	T>C	0	0	T>	>C	Inf
7029_GCGAAT_5029_ACCGAG	L1	liver	RNA labelling group	Abracl	-	3817	1932	2174	4734	T>G	0	0	T>	>G	Inf
7029_GCGAAT_5029_ACCGAG	L1	liver	RNA labelling group	Abtb1	-	1256	1801	1194	1248	A>C	0	0	A>	>C	Inf
7029_GCGAAT_5029_ACCGAG	L1	liver	RNA labelling group	Abtb1	-	1256	1801	1194	1248	A>G	4	0.00318471337579617	A>	>G	314.000000000001
7029_GCGAAT_5029_ACCGAG	L1	liver	RNA labelling group	Abtb1	-	1256	1801	1194	1248	A>T	0	0	A>	>T	Inf
7029_GCGAAT_5029_ACCGAG	L1	liver	RNA labelling group	Abtb1	-	1256	1801	1194	1248	C>A	0	0	C>	>A	Inf
7029_GCGAAT_5029_ACCGAG	L1	liver	RNA labelling group	Abtb1	-	1256	1801	1194	1248	C>G	0	0	C>	>G	Inf
7029_GCGAAT_5029_ACCGAG	L1	liver	RNA labelling group	Abtb1	-	1256	1801	1194	1248	C>T	0	0	C>	>T	Inf
7029_GCGAAT_5029_ACCGAG	L1	liver	RNA labelling group	Abtb1	-	1256	1801	1194	1248	G>A	0	0	G>	>A	Inf
7029_GCGAAT_5029_ACCGAG	L1	liver	RNA labelling group	Abtb1	-	1256	1801	1194	1248	G>C	0	0	G>	>C	Inf
7029_GCGAAT_5029_ACCGAG	L1	liver	RNA labelling group	Abtb1	-	1256	1801	1194	1248	G>T	0	0	G>	>T	Inf
7029_GCGAAT_5029_ACCGAG	L1	liver	RNA labelling group	Abtb1	-	1256	1801	1194	1248	T>A	0	0	T>	>A	Inf
7029_GCGAAT_5029_ACCGAG	L1	liver	RNA labelling group	Abtb1	-	1256	1801	1194	1248	T>C	0	0	T>	>C	Inf
7029_GCGAAT_5029_ACCGAG	L1	liver	RNA labelling group	Abtb1	-	1256	1801	1194	1248	T>G	0	0	T>	>G	Inf
7029_GCGAAT_5029_ACCGAG	L1	liver	RNA labelling group	Acaa1b	-	69991	79401	64445	71930	A>C	3	4.28626537697704e-05	A>	>C	23330.3333333333
7029_GCGAAT_5029_ACCGAG	L1	liver	RNA labelling group	Acaa1b	-	69991	79401	64445	71930	A>G	237	0.00338614964781186	A>	>G	295.320675105485
7029_GCGAAT_5029_ACCGAG	L1	liver	RNA labelling group	Acaa1b	-	69991	79401	64445	71930	A>T	6	8.57253075395408e-05	A>	>T	11665.1666666667
7029_GCGAAT_5029_ACCGAG	L1	liver	RNA labelling group	Acaa1b	-	69991	79401	64445	71930	C>A	5	6.29714990995076e-05	C>	>A	15880.2
7029_GCGAAT_5029_ACCGAG	L1	liver	RNA labelling group	Acaa1b	-	69991	79401	64445	71930	C>G	3	3.77828994597045e-05	C>	>G	26467
7029_GCGAAT_5029_ACCGAG	L1	liver	RNA labelling group	Acaa1b	-	69991	79401	64445	71930	C>T	15	0.000188914497298523	C>	>T	5293.4
7029_GCGAAT_5029_ACCGAG	L1	liver	RNA labelling group	Acaa1b	-	69991	79401	64445	71930	G>A	59	0.000915509349057336	G>	>A	1092.28813559322
7029_GCGAAT_5029_ACCGAG	L1	liver	RNA labelling group	Acaa1b	-	69991	79401	64445	71930	G>C	1	1.55171076111413e-05	G>	>C	64445
7029_GCGAAT_5029_ACCGAG	L1	liver	RNA labelling group	Acaa1b	-	69991	79401	64445	71930	G>T	0	0	G>	>T	Inf
7029_GCGAAT_5029_ACCGAG	L1	liver	RNA labelling group	Acaa1b	-	69991	79401	64445	71930	T>A	7	9.73168358125956e-05	T>	>A	10275.7142857143
7029_GCGAAT_5029_ACCGAG	L1	liver	RNA labelling group	Acaa1b	-	69991	79401	64445	71930	T>C	7	9.73168358125956e-05	T>	>C	10275.7142857143
7029_GCGAAT_5029_ACCGAG	L1	liver	RNA labelling group	Acaa1b	-	69991	79401	64445	71930	T>G	1	1.39024051160851e-05	T>	>G	71930
7029_GCGAAT_5029_ACCGAG	L1	liver	RNA labelling group	Acad8	-	4642	3262	2482	5210	A>C	0	0	A>	>C	Inf
7029_GCGAAT_5029_ACCGAG	L1	liver	RNA labelling group	Acad8	-	4642	3262	2482	5210	A>G	14	0.00301594140456699	A>	>G	331.571428571429
7029_GCGAAT_5029_ACCGAG	L1	liver	RNA labelling group	Acad8	-	4642	3262	2482	5210	A>T	0	0	A>	>T	Inf
7029_GCGAAT_5029_ACCGAG	L1	liver	RNA labelling group	Acad8	-	4642	3262	2482	5210	C>A	0	0	C>	>A	Inf
7029_GCGAAT_5029_ACCGAG	L1	liver	RNA labelling group	Acad8	-	4642	3262	2482	5210	C>G	0	0	C>	>G	Inf
7029_GCGAAT_5029_ACCGAG	L1	liver	RNA labelling group	Acad8	-	4642	3262	2482	5210	C>T	0	0	C>	>T	Inf
7029_GCGAAT_5029_ACCGAG	L1	liver	RNA labelling group	Acad8	-	4642	3262	2482	5210	G>A	3	0.00120870265914585	G>	>A	827.333333333333
7029_GCGAAT_5029_ACCGAG	L1	liver	RNA labelling group	Acad8	-	4642	3262	2482	5210	G>C	0	0	G>	>C	Inf
7029_GCGAAT_5029_ACCGAG	L1	liver	RNA labelling group	Acad8	-	4642	3262	2482	5210	G>T	0	0	G>	>T	Inf
7029_GCGAAT_5029_ACCGAG	L1	liver	RNA labelling group	Acad8	-	4642	3262	2482	5210	T>A	2	0.000383877159309021	T>	>A	2605
7029_GCGAAT_5029_ACCGAG	L1	liver	RNA labelling group	Acad8	-	4642	3262	2482	5210	T>C	0	0	T>	>C	Inf
7029_GCGAAT_5029_ACCGAG	L1	liver	RNA labelling group	Acad8	-	4642	3262	2482	5210	T>G	0	0	T>	>G	Inf
7029_GCGAAT_5029_ACCGAG	L1	liver	RNA labelling group	Acadl	-	73584	54228	29134	105438	A>C	4	5.43596434007393e-05	A>	>C	18396
7029_GCGAAT_5029_ACCGAG	L1	liver	RNA labelling group	Acadl	-	73584	54228	29134	105438	A>G	624	0.00848010437051532	A>	>G	117.923076923077
7029_GCGAAT_5029_ACCGAG	L1	liver	RNA labelling group	Acadl	-	73584	54228	29134	105438	A>T	87	0.00118232224396607	A>	>T	845.793103448283
7029_GCGAAT_5029_ACCGAG	L1	liver	RNA labelling group	Acadl	-	73584	54228	29134	105438	C>A	830	0.0153057461090212	C>	>A	65.3349397590362
7029_GCGAAT_5029_ACCGAG	L1	liver	RNA labelling group	Acadl	-	73584	54228	29134	105438	C>G	13	0.000239728553514789	C>	>G	4171.38461538462
7029_GCGAAT_5029_ACCGAG	L1	liver	RNA labelling group	Acadl	-	73584	54228	29134	105438	C>T	518	0.00955226082466622	C>	>T	104.687258687259
7029_GCGAAT_5029_ACCGAG	L1	liver	RNA labelling group	Acadl	-	73584	54228	29134	105438	G>A	178	0.00610970000686483	G>	>A	163.674157303371
7029_GCGAAT_5029_ACCGAG	L1	liver	RNA labelling group	Acadl	-	73584	54228	29134	105438	G>C	0	0	G>	>C	Inf
7029_GCGAAT_5029_ACCGAG	L1	liver	RNA labelling group	Acadl	-	73584	54228	29134	105438	G>T	786	0.0269787876707627	G>	>T	37.0661577608143
7029_GCGAAT_5029_ACCGAG	L1	liver	RNA labelling group	Acadl	-	73584	54228	29134	105438	T>A	277	0.00262713632656158	T>	>A	380.642599277979
7029_GCGAAT_5029_ACCGAG	L1	liver	RNA labelling group	Acadl	-	73584	54228	29134	105438	T>C	6	5.69054799977238e-05	T>	>C	17573
7029_GCGAAT_5029_ACCGAG	L1	liver	RNA labelling group	Acadl	-	73584	54228	29134	105438	T>G	1	9.4842466662873e-06	T>	>G	105438
7029_GCGAAT_5029_ACCGAG	L1	liver	RNA labelling group	Acadm	-	90927	30603	30235	78440	A>C	3	3.29935002804448e-05	A>	>C	30309
7029_GCGAAT_5029_ACCGAG	L1	liver	RNA labelling group	Acadm	-	90927	30603	30235	78440	A>G	481	0.00528995787829797	A>	>G	189.037422037422
7029_GCGAAT_5029_ACCGAG	L1	liver	RNA labelling group	Acadm	-	90927	30603	30235	78440	A>T	10	0.000109978334268149	A>	>T	9092.7
7029_GCGAAT_5029_ACCGAG	L1	liver	RNA labelling group	Acadm	-	90927	30603	30235	78440	C>A	5	0.000163382674901153	C>	>A	6120.6
7029_GCGAAT_5029_ACCGAG	L1	liver	RNA labelling group	Acadm	-	90927	30603	30235	78440	C>G	2	6.53530699604614e-05	C>	>G	15301.5
7029_GCGAAT_5029_ACCGAG	L1	liver	RNA labelling group	Acadm	-	90927	30603	30235	78440	C>T	5	0.000163382674901153	C>	>T	6120.6
7029_GCGAAT_5029_ACCGAG	L1	liver	RNA labelling group	Acadm	-	90927	30603	30235	78440	G>A	15	0.000496113775425831	G>	>A	2015.66666666667
7029_GCGAAT_5029_ACCGAG	L1	liver	RNA labelling group	Acadm	-	90927	30603	30235	78440	G>C	4	0.000132297006780222	G>	>C	7558.75
7029_GCGAAT_5029_ACCGAG	L1	liver	RNA labelling group	Acadm	-	90927	30603	30235	78440	G>T	1	3.30742516950554e-05	G>	>T	30235
7029_GCGAAT_5029_ACCGAG	L1	liver	RNA labelling group	Acadm	-	90927	30603	30235	78440	T>A	7	8.92401835798062e-05	T>	>A	11205.7142857143
7029_GCGAAT_5029_ACCGAG	L1	liver	RNA labelling group	Acadm	-	90927	30603	30235	78440	T>C	12	0.000152983171851096	T>	>C	6536.66666666667
7029_GCGAAT_5029_ACCGAG	L1	liver	RNA labelling group	Acadm	-	90927	30603	30235	78440	T>G	1	1.2748597654258e-05	T>	>G	78440
7029_GCGAAT_5029_ACCGAG	L1	liver	RNA labelling group	Acads	-	14671	23849	18321	10564	A>C	0	0	A>	>C	Inf
7029_GCGAAT_5029_ACCGAG	L1	liver	RNA labelling group	Acads	-	14671	23849	18321	10564	A>G	67	0.00456683252675345	A>	>G	218.970149253732
7029_GCGAAT_5029_ACCGAG	L1	liver	RNA labelling group	Acads	-	14671	23849	18321	10564	A>T	1	6.8161679503783e-05	A>	>T	14671
7029_GCGAAT_5029_ACCGAG	L1	liver	RNA labelling group	Acads	-	14671	23849	18321	10564	C>A	4	0.000167721917061512	C>	>A	5962.25
7029_GCGAAT_5029_ACCGAG	L1	liver	RNA labelling group	Acads	-	14671	23849	18321	10564	C>G	0	0	C>	>G	Inf
7029_GCGAAT_5029_ACCGAG	L1	liver	RNA labelling group	Acads	-	14671	23849	18321	10564	C>T	4	0.000167721917061512	C>	>T	5962.25
7029_GCGAAT_5029_ACCGAG	L1	liver	RNA labelling group	Acads	-	14671	23849	18321	10564	G>A	8	0.000436657387697178	G>	>A	2290.125
7029_GCGAAT_5029_ACCGAG	L1	liver	RNA labelling group	Acads	-	14671	23849	18321	10564	G>C	0	0	G>	>C	Inf
7029_GCGAAT_5029_ACCGAG	L1	liver	RNA labelling group	Acads	-	14671	23849	18321	10564	G>T	2	0.000109164346924295	G>	>T	9160.5
7029_GCGAAT_5029_ACCGAG	L1	liver	RNA labelling group	Acads	-	14671	23849	18321	10564	T>A	9	0.000851950018932223	T>	>A	1173.77777777778
7029_GCGAAT_5029_ACCGAG	L1	liver	RNA labelling group	Acads	-	14671	23849	18321	10564	T>C	1	9.46611132146914e-05	T>	>C	10564
7029_GCGAAT_5029_ACCGAG	L1	liver	RNA labelling group	Acads	-	14671	23849	18321	10564	T>G	0	0	T>	>G	Inf
7029_GCGAAT_5029_ACCGAG	L1	liver	RNA labelling group	Acadvl	-	42298	33417	36070	37621	A>C	0	0	A>	>C	Inf
7029_GCGAAT_5029_ACCGAG	L1	liver	RNA labelling group	Acadvl	-	42298	33417	36070	37621	A>G	355	0.00839283181237883	A>	>G	119.149295774648
7029_GCGAAT_5029_ACCGAG	L1	liver	RNA labelling group	Acadvl	-	42298	33417	36070	37621	A>T	4	9.45671190127193e-05	A>	>T	10574.5
7029_GCGAAT_5029_ACCGAG	L1	liver	RNA labelling group	Acadvl	-	42298	33417	36070	37621	C>A	18	0.000538647993536224	C>	>A	1856.5
7029_GCGAAT_5029_ACCGAG	L1	liver	RNA labelling group	Acadvl	-	42298	33417	36070	37621	C>G	0	0	C>	>G	Inf
7029_GCGAAT_5029_ACCGAG	L1	liver	RNA labelling group	Acadvl	-	42298	33417	36070	37621	C>T	8	0.000239399108238322	C>	>T	4177.125
7029_GCGAAT_5029_ACCGAG	L1	liver	RNA labelling group	Acadvl	-	42298	33417	36070	37621	G>A	12	0.000332686443027447	G>	>A	3005.83333333333
7029_GCGAAT_5029_ACCGAG	L1	liver	RNA labelling group	Acadvl	-	42298	33417	36070	37621	G>C	0	0	G>	>C	Inf
7029_GCGAAT_5029_ACCGAG	L1	liver	RNA labelling group	Acadvl	-	42298	33417	36070	37621	G>T	0	0	G>	>T	Inf
7029_GCGAAT_5029_ACCGAG	L1	liver	RNA labelling group	Acadvl	-	42298	33417	36070	37621	T>A	0	0	T>	>A	Inf
7029_GCGAAT_5029_ACCGAG	L1	liver	RNA labelling group	Acadvl	-	42298	33417	36070	37621	T>C	11	0.000292389888626033	T>	>C	3420.09090909091
7029_GCGAAT_5029_ACCGAG	L1	liver	RNA labelling group	Acadvl	-	42298	33417	36070	37621	T>G	0	0	T>	>G	Inf
7029_GCGAAT_5029_ACCGAG	L1	liver	RNA labelling group	Acat1	-	116585	42164	49075	91379	A>C	1	8.57743277437063e-06	A>	>C	116585
7029_GCGAAT_5029_ACCGAG	L1	liver	RNA labelling group	Acat1	-	116585	42164	49075	91379	A>G	560	0.00480336235364755	A>	>G	208.1875
7029_GCGAAT_5029_ACCGAG	L1	liver	RNA labelling group	Acat1	-	116585	42164	49075	91379	A>T	18	0.000154393789938671	A>	>T	6476.94444444445
7029_GCGAAT_5029_ACCGAG	L1	liver	RNA labelling group	Acat1	-	116585	42164	49075	91379	C>A	3	7.1150744711128e-05	C>	>A	14054.6666666667
7029_GCGAAT_5029_ACCGAG	L1	liver	RNA labelling group	Acat1	-	116585	42164	49075	91379	C>G	0	0	C>	>G	Inf
7029_GCGAAT_5029_ACCGAG	L1	liver	RNA labelling group	Acat1	-	116585	42164	49075	91379	C>T	9	0.000213452234133384	C>	>T	4684.88888888889
7029_GCGAAT_5029_ACCGAG	L1	liver	RNA labelling group	Acat1	-	116585	42164	49075	91379	G>A	27	0.000550178298522669	G>	>A	1817.59259259259
7029_GCGAAT_5029_ACCGAG	L1	liver	RNA labelling group	Acat1	-	116585	42164	49075	91379	G>C	3	6.11309220580744e-05	G>	>C	16358.3333333333
7029_GCGAAT_5029_ACCGAG	L1	liver	RNA labelling group	Acat1	-	116585	42164	49075	91379	G>T	1	2.03769740193581e-05	G>	>T	49075
7029_GCGAAT_5029_ACCGAG	L1	liver	RNA labelling group	Acat1	-	116585	42164	49075	91379	T>A	6	6.56606003567559e-05	T>	>A	15229.8333333333
7029_GCGAAT_5029_ACCGAG	L1	liver	RNA labelling group	Acat1	-	116585	42164	49075	91379	T>C	10	0.000109434333927927	T>	>C	9137.9
7029_GCGAAT_5029_ACCGAG	L1	liver	RNA labelling group	Acat1	-	116585	42164	49075	91379	T>G	0	0	T>	>G	Inf
7029_GCGAAT_5029_ACCGAG	L1	liver	RNA labelling group	Acat2	-	13074	9158	11255	13385	A>C	0	0	A>	>C	Inf
7029_GCGAAT_5029_ACCGAG	L1	liver	RNA labelling group	Acat2	-	13074	9158	11255	13385	A>G	29	0.00221814287899648	A>	>G	450.827586206897
7029_GCGAAT_5029_ACCGAG	L1	liver	RNA labelling group	Acat2	-	13074	9158	11255	13385	A>T	0	0	A>	>T	Inf
7029_GCGAAT_5029_ACCGAG	L1	liver	RNA labelling group	Acat2	-	13074	9158	11255	13385	C>A	0	0	C>	>A	Inf
7029_GCGAAT_5029_ACCGAG	L1	liver	RNA labelling group	Acat2	-	13074	9158	11255	13385	C>G	0	0	C>	>G	Inf
7029_GCGAAT_5029_ACCGAG	L1	liver	RNA labelling group	Acat2	-	13074	9158	11255	13385	C>T	0	0	C>	>T	Inf
7029_GCGAAT_5029_ACCGAG	L1	liver	RNA labelling group	Acat2	-	13074	9158	11255	13385	G>A	5	0.000444247001332741	G>	>A	2251
7029_GCGAAT_5029_ACCGAG	L1	liver	RNA labelling group	Acat2	-	13074	9158	11255	13385	G>C	0	0	G>	>C	Inf
7029_GCGAAT_5029_ACCGAG	L1	liver	RNA labelling group	Acat2	-	13074	9158	11255	13385	G>T	0	0	G>	>T	Inf
7029_GCGAAT_5029_ACCGAG	L1	liver	RNA labelling group	Acat2	-	13074	9158	11255	13385	T>A	3	0.000224131490474412	T>	>A	4461.66666666667
7029_GCGAAT_5029_ACCGAG	L1	liver	RNA labelling group	Acat2	-	13074	9158	11255	13385	T>C	7	0.000522973477773627	T>	>C	1912.14285714286
7029_GCGAAT_5029_ACCGAG	L1	liver	RNA labelling group	Acat2	-	13074	9158	11255	13385	T>G	0	0	T>	>G	Inf
7029_GCGAAT_5029_ACCGAG	L1	liver	RNA labelling group	Acat3	-	14780	11025	11680	14956	A>C	0	0	A>	>C	Inf
7029_GCGAAT_5029_ACCGAG	L1	liver	RNA labelling group	Acat3	-	14780	11025	11680	14956	A>G	47	0.00317997293640054	A>	>G	314.468085106383
7029_GCGAAT_5029_ACCGAG	L1	liver	RNA labelling group	Acat3	-	14780	11025	11680	14956	A>T	5	0.0003382949932341	A>	>T	2956
7029_GCGAAT_5029_ACCGAG	L1	liver	RNA labelling group	Acat3	-	14780	11025	11680	14956	C>A	0	0	C>	>A	Inf
7029_GCGAAT_5029_ACCGAG	L1	liver	RNA labelling group	Acat3	-	14780	11025	11680	14956	C>G	0	0	C>	>G	Inf
7029_GCGAAT_5029_ACCGAG	L1	liver	RNA labelling group	Acat3	-	14780	11025	11680	14956	C>T	11	0.000997732426303855	C>	>T	1002.27272727273
7029_GCGAAT_5029_ACCGAG	L1	liver	RNA labelling group	Acat3	-	14780	11025	11680	14956	G>A	10	0.000856164383561644	G>	>A	1168
7029_GCGAAT_5029_ACCGAG	L1	liver	RNA labelling group	Acat3	-	14780	11025	11680	14956	G>C	1	8.56164383561644e-05	G>	>C	11680
7029_GCGAAT_5029_ACCGAG	L1	liver	RNA labelling group	Acat3	-	14780	11025	11680	14956	G>T	2	0.000171232876712329	G>	>T	5840
7029_GCGAAT_5029_ACCGAG	L1	liver	RNA labelling group	Acat3	-	14780	11025	11680	14956	T>A	1	6.6862797539449e-05	T>	>A	14956
7029_GCGAAT_5029_ACCGAG	L1	liver	RNA labelling group	Acat3	-	14780	11025	11680	14956	T>C	0	0	T>	>C	Inf
7029_GCGAAT_5029_ACCGAG	L1	liver	RNA labelling group	Acat3	-	14780	11025	11680	14956	T>G	0	0	T>	>G	Inf
7029_GCGAAT_5029_ACCGAG	L1	liver	RNA labelling group	Acd	-	3553	2506	2335	3588	A>C	3	0.000844356881508584	A>	>C	1184.33333333333
7029_GCGAAT_5029_ACCGAG	L1	liver	RNA labelling group	Acd	-	3553	2506	2335	3588	A>G	1	0.000281452293836195	A>	>G	3553
7029_GCGAAT_5029_ACCGAG	L1	liver	RNA labelling group	Acd	-	3553	2506	2335	3588	A>T	0	0	A>	>T	Inf
7029_GCGAAT_5029_ACCGAG	L1	liver	RNA labelling group	Acd	-	3553	2506	2335	3588	C>A	0	0	C>	>A	Inf
7029_GCGAAT_5029_ACCGAG	L1	liver	RNA labelling group	Acd	-	3553	2506	2335	3588	C>G	0	0	C>	>G	Inf
7029_GCGAAT_5029_ACCGAG	L1	liver	RNA labelling group	Acd	-	3553	2506	2335	3588	C>T	0	0	C>	>T	Inf
7029_GCGAAT_5029_ACCGAG	L1	liver	RNA labelling group	Acd	-	3553	2506	2335	3588	G>A	0	0	G>	>A	Inf
7029_GCGAAT_5029_ACCGAG	L1	liver	RNA labelling group	Acd	-	3553	2506	2335	3588	G>C	0	0	G>	>C	Inf
7029_GCGAAT_5029_ACCGAG	L1	liver	RNA labelling group	Acd	-	3553	2506	2335	3588	G>T	0	0	G>	>T	Inf
7029_GCGAAT_5029_ACCGAG	L1	liver	RNA labelling group	Acd	-	3553	2506	2335	3588	T>A	1	0.000278706800445931	T>	>A	3588
7029_GCGAAT_5029_ACCGAG	L1	liver	RNA labelling group	Acd	-	3553	2506	2335	3588	T>C	0	0	T>	>C	Inf
7029_GCGAAT_5029_ACCGAG	L1	liver	RNA labelling group	Acd	-	3553	2506	2335	3588	T>G	0	0	T>	>G	Inf
7029_GCGAAT_5029_ACCGAG	L1	liver	RNA labelling group	Acer3	-	4766	1740	1968	3974	A>C	0	0	A>	>C	Inf
7029_GCGAAT_5029_ACCGAG	L1	liver	RNA labelling group	Acer3	-	4766	1740	1968	3974	A>G	11	0.00230801510700797	A>	>G	433.272727272728
7029_GCGAAT_5029_ACCGAG	L1	liver	RNA labelling group	Acer3	-	4766	1740	1968	3974	A>T	2	0.000419639110365086	A>	>T	2383
7029_GCGAAT_5029_ACCGAG	L1	liver	RNA labelling group	Acer3	-	4766	1740	1968	3974	C>A	0	0	C>	>A	Inf
7029_GCGAAT_5029_ACCGAG	L1	liver	RNA labelling group	Acer3	-	4766	1740	1968	3974	C>G	0	0	C>	>G	Inf
7029_GCGAAT_5029_ACCGAG	L1	liver	RNA labelling group	Acer3	-	4766	1740	1968	3974	C>T	8	0.00459770114942528	C>	>T	217.5
7029_GCGAAT_5029_ACCGAG	L1	liver	RNA labelling group	Acer3	-	4766	1740	1968	3974	G>A	0	0	G>	>A	Inf
7029_GCGAAT_5029_ACCGAG	L1	liver	RNA labelling group	Acer3	-	4766	1740	1968	3974	G>C	1	0.000508130081300813	G>	>C	1968
7029_GCGAAT_5029_ACCGAG	L1	liver	RNA labelling group	Acer3	-	4766	1740	1968	3974	G>T	0	0	G>	>T	Inf
7029_GCGAAT_5029_ACCGAG	L1	liver	RNA labelling group	Acer3	-	4766	1740	1968	3974	T>A	0	0	T>	>A	Inf
7029_GCGAAT_5029_ACCGAG	L1	liver	RNA labelling group	Acer3	-	4766	1740	1968	3974	T>C	0	0	T>	>C	Inf
7029_GCGAAT_5029_ACCGAG	L1	liver	RNA labelling group	Acer3	-	4766	1740	1968	3974	T>G	0	0	T>	>G	Inf
7029_GCGAAT_5029_ACCGAG	L1	liver	RNA labelling group	Acly	-	13429	6736	7971	9462	A>C	0	0	A>	>C	Inf
7029_GCGAAT_5029_ACCGAG	L1	liver	RNA labelling group	Acly	-	13429	6736	7971	9462	A>G	7	0.000521259959788517	A>	>G	1918.42857142857
7029_GCGAAT_5029_ACCGAG	L1	liver	RNA labelling group	Acly	-	13429	6736	7971	9462	A>T	1	7.44657085412168e-05	A>	>T	13429
7029_GCGAAT_5029_ACCGAG	L1	liver	RNA labelling group	Acly	-	13429	6736	7971	9462	C>A	0	0	C>	>A	Inf
7029_GCGAAT_5029_ACCGAG	L1	liver	RNA labelling group	Acly	-	13429	6736	7971	9462	C>G	0	0	C>	>G	Inf
7029_GCGAAT_5029_ACCGAG	L1	liver	RNA labelling group	Acly	-	13429	6736	7971	9462	C>T	0	0	C>	>T	Inf
7029_GCGAAT_5029_ACCGAG	L1	liver	RNA labelling group	Acly	-	13429	6736	7971	9462	G>A	3	0.000376364320662401	G>	>A	2657
7029_GCGAAT_5029_ACCGAG	L1	liver	RNA labelling group	Acly	-	13429	6736	7971	9462	G>C	0	0	G>	>C	Inf
7029_GCGAAT_5029_ACCGAG	L1	liver	RNA labelling group	Acly	-	13429	6736	7971	9462	G>T	0	0	G>	>T	Inf
7029_GCGAAT_5029_ACCGAG	L1	liver	RNA labelling group	Acly	-	13429	6736	7971	9462	T>A	1	0.00010568590150074	T>	>A	9462
7029_GCGAAT_5029_ACCGAG	L1	liver	RNA labelling group	Acly	-	13429	6736	7971	9462	T>C	2	0.00021137180300148	T>	>C	4731
7029_GCGAAT_5029_ACCGAG	L1	liver	RNA labelling group	Acly	-	13429	6736	7971	9462	T>G	0	0	T>	>G	Inf
7029_GCGAAT_5029_ACCGAG	L1	liver	RNA labelling group	Acnat1	-	22508	10078	12421	31633	A>C	0	0	A>	>C	Inf
7029_GCGAAT_5029_ACCGAG	L1	liver	RNA labelling group	Acnat1	-	22508	10078	12421	31633	A>G	37	0.00164385996090279	A>	>G	608.324324324324
7029_GCGAAT_5029_ACCGAG	L1	liver	RNA labelling group	Acnat1	-	22508	10078	12421	31633	A>T	1	4.44286475919673e-05	A>	>T	22508
7029_GCGAAT_5029_ACCGAG	L1	liver	RNA labelling group	Acnat1	-	22508	10078	12421	31633	C>A	0	0	C>	>A	Inf
7029_GCGAAT_5029_ACCGAG	L1	liver	RNA labelling group	Acnat1	-	22508	10078	12421	31633	C>G	0	0	C>	>G	Inf
7029_GCGAAT_5029_ACCGAG	L1	liver	RNA labelling group	Acnat1	-	22508	10078	12421	31633	C>T	5	0.000496130184560429	C>	>T	2015.6
7029_GCGAAT_5029_ACCGAG	L1	liver	RNA labelling group	Acnat1	-	22508	10078	12421	31633	G>A	27	0.00217373802431366	G>	>A	460.037037037038
7029_GCGAAT_5029_ACCGAG	L1	liver	RNA labelling group	Acnat1	-	22508	10078	12421	31633	G>C	1	8.05088157153208e-05	G>	>C	12421
7029_GCGAAT_5029_ACCGAG	L1	liver	RNA labelling group	Acnat1	-	22508	10078	12421	31633	G>T	1	8.05088157153208e-05	G>	>T	12421
7029_GCGAAT_5029_ACCGAG	L1	liver	RNA labelling group	Acnat1	-	22508	10078	12421	31633	T>A	3	9.48376695223343e-05	T>	>A	10544.3333333333
7029_GCGAAT_5029_ACCGAG	L1	liver	RNA labelling group	Acnat1	-	22508	10078	12421	31633	T>C	13	0.000410963234596782	T>	>C	2433.30769230769
7029_GCGAAT_5029_ACCGAG	L1	liver	RNA labelling group	Acnat1	-	22508	10078	12421	31633	T>G	0	0	T>	>G	Inf
7029_GCGAAT_5029_ACCGAG	L1	liver	RNA labelling group	Acnat2	-	32811	20694	20267	30683	A>C	4	0.000121910334948645	A>	>C	8202.75
7029_GCGAAT_5029_ACCGAG	L1	liver	RNA labelling group	Acnat2	-	32811	20694	20267	30683	A>G	60	0.00182865502422967	A>	>G	546.850000000003
7029_GCGAAT_5029_ACCGAG	L1	liver	RNA labelling group	Acnat2	-	32811	20694	20267	30683	A>T	4	0.000121910334948645	A>	>T	8202.75
7029_GCGAAT_5029_ACCGAG	L1	liver	RNA labelling group	Acnat2	-	32811	20694	20267	30683	C>A	2	9.66463709287716e-05	C>	>A	10347
7029_GCGAAT_5029_ACCGAG	L1	liver	RNA labelling group	Acnat2	-	32811	20694	20267	30683	C>G	1	4.83231854643858e-05	C>	>G	20694
7029_GCGAAT_5029_ACCGAG	L1	liver	RNA labelling group	Acnat2	-	32811	20694	20267	30683	C>T	30	0.00144969556393157	C>	>T	689.800000000002
7029_GCGAAT_5029_ACCGAG	L1	liver	RNA labelling group	Acnat2	-	32811	20694	20267	30683	G>A	16	0.000789460699659545	G>	>A	1266.6875
7029_GCGAAT_5029_ACCGAG	L1	liver	RNA labelling group	Acnat2	-	32811	20694	20267	30683	G>C	0	0	G>	>C	Inf
7029_GCGAAT_5029_ACCGAG	L1	liver	RNA labelling group	Acnat2	-	32811	20694	20267	30683	G>T	0	0	G>	>T	Inf
7029_GCGAAT_5029_ACCGAG	L1	liver	RNA labelling group	Acnat2	-	32811	20694	20267	30683	T>A	2	6.51826744451325e-05	T>	>A	15341.5
7029_GCGAAT_5029_ACCGAG	L1	liver	RNA labelling group	Acnat2	-	32811	20694	20267	30683	T>C	2	6.51826744451325e-05	T>	>C	15341.5
7029_GCGAAT_5029_ACCGAG	L1	liver	RNA labelling group	Acnat2	-	32811	20694	20267	30683	T>G	0	0	T>	>G	Inf
7029_GCGAAT_5029_ACCGAG	L1	liver	RNA labelling group	Acot13	-	15026	18267	16607	31692	A>C	0	0	A>	>C	Inf
7029_GCGAAT_5029_ACCGAG	L1	liver	RNA labelling group	Acot13	-	15026	18267	16607	31692	A>G	73	0.00485824570744043	A>	>G	205.835616438356
7029_GCGAAT_5029_ACCGAG	L1	liver	RNA labelling group	Acot13	-	15026	18267	16607	31692	A>T	9	0.000598961799547451	A>	>T	1669.55555555556
7029_GCGAAT_5029_ACCGAG	L1	liver	RNA labelling group	Acot13	-	15026	18267	16607	31692	C>A	0	0	C>	>A	Inf
7029_GCGAAT_5029_ACCGAG	L1	liver	RNA labelling group	Acot13	-	15026	18267	16607	31692	C>G	13	0.000711665845513768	C>	>G	1405.15384615385
7029_GCGAAT_5029_ACCGAG	L1	liver	RNA labelling group	Acot13	-	15026	18267	16607	31692	C>T	113	0.00618601850331198	C>	>T	161.654867256637
7029_GCGAAT_5029_ACCGAG	L1	liver	RNA labelling group	Acot13	-	15026	18267	16607	31692	G>A	11	0.000662371289215391	G>	>A	1509.72727272727
7029_GCGAAT_5029_ACCGAG	L1	liver	RNA labelling group	Acot13	-	15026	18267	16607	31692	G>C	2	0.000120431143493707	G>	>C	8303.5
7029_GCGAAT_5029_ACCGAG	L1	liver	RNA labelling group	Acot13	-	15026	18267	16607	31692	G>T	1	6.02155717468537e-05	G>	>T	16607
7029_GCGAAT_5029_ACCGAG	L1	liver	RNA labelling group	Acot13	-	15026	18267	16607	31692	T>A	3	9.46611132146914e-05	T>	>A	10564
7029_GCGAAT_5029_ACCGAG	L1	liver	RNA labelling group	Acot13	-	15026	18267	16607	31692	T>C	2	6.31074088097943e-05	T>	>C	15846
7029_GCGAAT_5029_ACCGAG	L1	liver	RNA labelling group	Acot13	-	15026	18267	16607	31692	T>G	8	0.000252429635239177	T>	>G	3961.5
7029_GCGAAT_5029_ACCGAG	L1	liver	RNA labelling group	Acot8	-	5386	6785	4792	4904	A>C	0	0	A>	>C	Inf
7029_GCGAAT_5029_ACCGAG	L1	liver	RNA labelling group	Acot8	-	5386	6785	4792	4904	A>G	6	0.00111399925733382	A>	>G	897.666666666674
7029_GCGAAT_5029_ACCGAG	L1	liver	RNA labelling group	Acot8	-	5386	6785	4792	4904	A>T	0	0	A>	>T	Inf
7029_GCGAAT_5029_ACCGAG	L1	liver	RNA labelling group	Acot8	-	5386	6785	4792	4904	C>A	0	0	C>	>A	Inf
7029_GCGAAT_5029_ACCGAG	L1	liver	RNA labelling group	Acot8	-	5386	6785	4792	4904	C>G	0	0	C>	>G	Inf
7029_GCGAAT_5029_ACCGAG	L1	liver	RNA labelling group	Acot8	-	5386	6785	4792	4904	C>T	0	0	C>	>T	Inf
7029_GCGAAT_5029_ACCGAG	L1	liver	RNA labelling group	Acot8	-	5386	6785	4792	4904	G>A	4	0.000834724540901503	G>	>A	1198
7029_GCGAAT_5029_ACCGAG	L1	liver	RNA labelling group	Acot8	-	5386	6785	4792	4904	G>C	0	0	G>	>C	Inf
7029_GCGAAT_5029_ACCGAG	L1	liver	RNA labelling group	Acot8	-	5386	6785	4792	4904	G>T	0	0	G>	>T	Inf
7029_GCGAAT_5029_ACCGAG	L1	liver	RNA labelling group	Acot8	-	5386	6785	4792	4904	T>A	0	0	T>	>A	Inf
7029_GCGAAT_5029_ACCGAG	L1	liver	RNA labelling group	Acot8	-	5386	6785	4792	4904	T>C	3	0.000611745513866232	T>	>C	1634.66666666667
7029_GCGAAT_5029_ACCGAG	L1	liver	RNA labelling group	Acot8	-	5386	6785	4792	4904	T>G	0	0	T>	>G	Inf
7029_GCGAAT_5029_ACCGAG	L1	liver	RNA labelling group	Acox1	-	458070	279978	237218	434968	A>C	27	5.89429563167202e-05	A>	>C	16965.5555555556
7029_GCGAAT_5029_ACCGAG	L1	liver	RNA labelling group	Acox1	-	458070	279978	237218	434968	A>G	2118	0.00462374746217827	A>	>G	216.274787535411
7029_GCGAAT_5029_ACCGAG	L1	liver	RNA labelling group	Acox1	-	458070	279978	237218	434968	A>T	38	8.29567533346432e-05	A>	>T	12054.4736842105
7029_GCGAAT_5029_ACCGAG	L1	liver	RNA labelling group	Acox1	-	458070	279978	237218	434968	C>A	17	6.07190564972962e-05	C>	>A	16469.2941176471
7029_GCGAAT_5029_ACCGAG	L1	liver	RNA labelling group	Acox1	-	458070	279978	237218	434968	C>G	3	1.07151276171699e-05	C>	>G	93326
7029_GCGAAT_5029_ACCGAG	L1	liver	RNA labelling group	Acox1	-	458070	279978	237218	434968	C>T	83	0.000296451864075034	C>	>T	3373.22891566265
7029_GCGAAT_5029_ACCGAG	L1	liver	RNA labelling group	Acox1	-	458070	279978	237218	434968	G>A	123	0.000518510399716716	G>	>A	1928.60162601626
7029_GCGAAT_5029_ACCGAG	L1	liver	RNA labelling group	Acox1	-	458070	279978	237218	434968	G>C	13	5.48019121651814e-05	G>	>C	18247.5384615385
7029_GCGAAT_5029_ACCGAG	L1	liver	RNA labelling group	Acox1	-	458070	279978	237218	434968	G>T	12	5.05863804601674e-05	G>	>T	19768.1666666667
7029_GCGAAT_5029_ACCGAG	L1	liver	RNA labelling group	Acox1	-	458070	279978	237218	434968	T>A	51	0.000117250004598039	T>	>A	8528.78431372549
7029_GCGAAT_5029_ACCGAG	L1	liver	RNA labelling group	Acox1	-	458070	279978	237218	434968	T>C	64	0.000147137260672049	T>	>C	6796.375
7029_GCGAAT_5029_ACCGAG	L1	liver	RNA labelling group	Acox1	-	458070	279978	237218	434968	T>G	9	2.0691177282007e-05	T>	>G	48329.7777777778
7029_GCGAAT_5029_ACCGAG	L1	liver	RNA labelling group	Acox2	-	45864	24804	21268	44207	A>C	1	2.18035932321647e-05	A>	>C	45864
7029_GCGAAT_5029_ACCGAG	L1	liver	RNA labelling group	Acox2	-	45864	24804	21268	44207	A>G	91	0.00198412698412698	A>	>G	504.000000000001
7029_GCGAAT_5029_ACCGAG	L1	liver	RNA labelling group	Acox2	-	45864	24804	21268	44207	A>T	2	4.36071864643293e-05	A>	>T	22932
7029_GCGAAT_5029_ACCGAG	L1	liver	RNA labelling group	Acox2	-	45864	24804	21268	44207	C>A	4	0.000161264312207708	C>	>A	6201
7029_GCGAAT_5029_ACCGAG	L1	liver	RNA labelling group	Acox2	-	45864	24804	21268	44207	C>G	1	4.03160780519271e-05	C>	>G	24804
7029_GCGAAT_5029_ACCGAG	L1	liver	RNA labelling group	Acox2	-	45864	24804	21268	44207	C>T	5	0.000201580390259636	C>	>T	4960.8
7029_GCGAAT_5029_ACCGAG	L1	liver	RNA labelling group	Acox2	-	45864	24804	21268	44207	G>A	10	0.000470189956742524	G>	>A	2126.8
7029_GCGAAT_5029_ACCGAG	L1	liver	RNA labelling group	Acox2	-	45864	24804	21268	44207	G>C	0	0	G>	>C	Inf
7029_GCGAAT_5029_ACCGAG	L1	liver	RNA labelling group	Acox2	-	45864	24804	21268	44207	G>T	1	4.70189956742524e-05	G>	>T	21268
7029_GCGAAT_5029_ACCGAG	L1	liver	RNA labelling group	Acox2	-	45864	24804	21268	44207	T>A	2	4.52417038025652e-05	T>	>A	22103.5
7029_GCGAAT_5029_ACCGAG	L1	liver	RNA labelling group	Acox2	-	45864	24804	21268	44207	T>C	6	0.000135725111407696	T>	>C	7367.83333333333
7029_GCGAAT_5029_ACCGAG	L1	liver	RNA labelling group	Acox2	-	45864	24804	21268	44207	T>G	0	0	T>	>G	Inf
7029_GCGAAT_5029_ACCGAG	L1	liver	RNA labelling group	Acp1	-	27211	18894	11485	33406	A>C	1	3.67498438131638e-05	A>	>C	27211
7029_GCGAAT_5029_ACCGAG	L1	liver	RNA labelling group	Acp1	-	27211	18894	11485	33406	A>G	77	0.00282973797361361	A>	>G	353.389610389611
7029_GCGAAT_5029_ACCGAG	L1	liver	RNA labelling group	Acp1	-	27211	18894	11485	33406	A>T	8	0.00029399875050531	A>	>T	3401.375
7029_GCGAAT_5029_ACCGAG	L1	liver	RNA labelling group	Acp1	-	27211	18894	11485	33406	C>A	1	5.29268550862708e-05	C>	>A	18894
7029_GCGAAT_5029_ACCGAG	L1	liver	RNA labelling group	Acp1	-	27211	18894	11485	33406	C>G	0	0	C>	>G	Inf
7029_GCGAAT_5029_ACCGAG	L1	liver	RNA labelling group	Acp1	-	27211	18894	11485	33406	C>T	4	0.000211707420345083	C>	>T	4723.5
7029_GCGAAT_5029_ACCGAG	L1	liver	RNA labelling group	Acp1	-	27211	18894	11485	33406	G>A	3	0.000261210274270788	G>	>A	3828.33333333333
7029_GCGAAT_5029_ACCGAG	L1	liver	RNA labelling group	Acp1	-	27211	18894	11485	33406	G>C	0	0	G>	>C	Inf
7029_GCGAAT_5029_ACCGAG	L1	liver	RNA labelling group	Acp1	-	27211	18894	11485	33406	G>T	42	0.00365694383979103	G>	>T	273.452380952381
7029_GCGAAT_5029_ACCGAG	L1	liver	RNA labelling group	Acp1	-	27211	18894	11485	33406	T>A	2	5.98694845237382e-05	T>	>A	16703
7029_GCGAAT_5029_ACCGAG	L1	liver	RNA labelling group	Acp1	-	27211	18894	11485	33406	T>C	5	0.000149673711309346	T>	>C	6681.2
7029_GCGAAT_5029_ACCGAG	L1	liver	RNA labelling group	Acp1	-	27211	18894	11485	33406	T>G	0	0	T>	>G	Inf
7029_GCGAAT_5029_ACCGAG	L1	liver	RNA labelling group	Acp5	-	10172	7040	9490	8180	A>C	0	0	A>	>C	Inf
7029_GCGAAT_5029_ACCGAG	L1	liver	RNA labelling group	Acp5	-	10172	7040	9490	8180	A>G	101	0.00992921745969327	A>	>G	100.712871287129
7029_GCGAAT_5029_ACCGAG	L1	liver	RNA labelling group	Acp5	-	10172	7040	9490	8180	A>T	1	9.83090837593394e-05	A>	>T	10172
7029_GCGAAT_5029_ACCGAG	L1	liver	RNA labelling group	Acp5	-	10172	7040	9490	8180	C>A	0	0	C>	>A	Inf
7029_GCGAAT_5029_ACCGAG	L1	liver	RNA labelling group	Acp5	-	10172	7040	9490	8180	C>G	0	0	C>	>G	Inf
7029_GCGAAT_5029_ACCGAG	L1	liver	RNA labelling group	Acp5	-	10172	7040	9490	8180	C>T	40	0.00568181818181818	C>	>T	176
7029_GCGAAT_5029_ACCGAG	L1	liver	RNA labelling group	Acp5	-	10172	7040	9490	8180	G>A	11	0.00115911485774499	G>	>A	862.727272727276
7029_GCGAAT_5029_ACCGAG	L1	liver	RNA labelling group	Acp5	-	10172	7040	9490	8180	G>C	0	0	G>	>C	Inf
7029_GCGAAT_5029_ACCGAG	L1	liver	RNA labelling group	Acp5	-	10172	7040	9490	8180	G>T	0	0	G>	>T	Inf
7029_GCGAAT_5029_ACCGAG	L1	liver	RNA labelling group	Acp5	-	10172	7040	9490	8180	T>A	0	0	T>	>A	Inf
7029_GCGAAT_5029_ACCGAG	L1	liver	RNA labelling group	Acp5	-	10172	7040	9490	8180	T>C	2	0.000244498777506112	T>	>C	4090
7029_GCGAAT_5029_ACCGAG	L1	liver	RNA labelling group	Acp5	-	10172	7040	9490	8180	T>G	0	0	T>	>G	Inf
7029_GCGAAT_5029_ACCGAG	L1	liver	RNA labelling group	Acsf2	-	2282	1557	2086	4287	A>C	0	0	A>	>C	Inf
7029_GCGAAT_5029_ACCGAG	L1	liver	RNA labelling group	Acsf2	-	2282	1557	2086	4287	A>G	6	0.00262927256792287	A>	>G	380.333333333334
7029_GCGAAT_5029_ACCGAG	L1	liver	RNA labelling group	Acsf2	-	2282	1557	2086	4287	A>T	0	0	A>	>T	Inf
7029_GCGAAT_5029_ACCGAG	L1	liver	RNA labelling group	Acsf2	-	2282	1557	2086	4287	C>A	0	0	C>	>A	Inf
7029_GCGAAT_5029_ACCGAG	L1	liver	RNA labelling group	Acsf2	-	2282	1557	2086	4287	C>G	0	0	C>	>G	Inf
7029_GCGAAT_5029_ACCGAG	L1	liver	RNA labelling group	Acsf2	-	2282	1557	2086	4287	C>T	0	0	C>	>T	Inf
7029_GCGAAT_5029_ACCGAG	L1	liver	RNA labelling group	Acsf2	-	2282	1557	2086	4287	G>A	0	0	G>	>A	Inf
7029_GCGAAT_5029_ACCGAG	L1	liver	RNA labelling group	Acsf2	-	2282	1557	2086	4287	G>C	0	0	G>	>C	Inf
7029_GCGAAT_5029_ACCGAG	L1	liver	RNA labelling group	Acsf2	-	2282	1557	2086	4287	G>T	0	0	G>	>T	Inf
7029_GCGAAT_5029_ACCGAG	L1	liver	RNA labelling group	Acsf2	-	2282	1557	2086	4287	T>A	0	0	T>	>A	Inf
7029_GCGAAT_5029_ACCGAG	L1	liver	RNA labelling group	Acsf2	-	2282	1557	2086	4287	T>C	0	0	T>	>C	Inf
7029_GCGAAT_5029_ACCGAG	L1	liver	RNA labelling group	Acsf2	-	2282	1557	2086	4287	T>G	0	0	T>	>G	Inf
7029_GCGAAT_5029_ACCGAG	L1	liver	RNA labelling group	Acsl4	-	14903	5161	3384	7361	A>C	0	0	A>	>C	Inf
7029_GCGAAT_5029_ACCGAG	L1	liver	RNA labelling group	Acsl4	-	14903	5161	3384	7361	A>G	33	0.0022143192645776	A>	>G	451.606060606061
7029_GCGAAT_5029_ACCGAG	L1	liver	RNA labelling group	Acsl4	-	14903	5161	3384	7361	A>T	1	6.71005837750788e-05	A>	>T	14903
7029_GCGAAT_5029_ACCGAG	L1	liver	RNA labelling group	Acsl4	-	14903	5161	3384	7361	C>A	0	0	C>	>A	Inf
7029_GCGAAT_5029_ACCGAG	L1	liver	RNA labelling group	Acsl4	-	14903	5161	3384	7361	C>G	0	0	C>	>G	Inf
7029_GCGAAT_5029_ACCGAG	L1	liver	RNA labelling group	Acsl4	-	14903	5161	3384	7361	C>T	1	0.000193760899050572	C>	>T	5161
7029_GCGAAT_5029_ACCGAG	L1	liver	RNA labelling group	Acsl4	-	14903	5161	3384	7361	G>A	7	0.00206855791962174	G>	>A	483.428571428574
7029_GCGAAT_5029_ACCGAG	L1	liver	RNA labelling group	Acsl4	-	14903	5161	3384	7361	G>C	0	0	G>	>C	Inf
7029_GCGAAT_5029_ACCGAG	L1	liver	RNA labelling group	Acsl4	-	14903	5161	3384	7361	G>T	0	0	G>	>T	Inf
7029_GCGAAT_5029_ACCGAG	L1	liver	RNA labelling group	Acsl4	-	14903	5161	3384	7361	T>A	0	0	T>	>A	Inf
7029_GCGAAT_5029_ACCGAG	L1	liver	RNA labelling group	Acsl4	-	14903	5161	3384	7361	T>C	0	0	T>	>C	Inf
7029_GCGAAT_5029_ACCGAG	L1	liver	RNA labelling group	Acsl4	-	14903	5161	3384	7361	T>G	0	0	T>	>G	Inf
7029_GCGAAT_5029_ACCGAG	L1	liver	RNA labelling group	Actb	-	174612	156464	156492	137924	A>C	2	1.14539665086019e-05	A>	>C	87306
7029_GCGAAT_5029_ACCGAG	L1	liver	RNA labelling group	Actb	-	174612	156464	156492	137924	A>G	695	0.00398025336173917	A>	>G	251.240287769784
7029_GCGAAT_5029_ACCGAG	L1	liver	RNA labelling group	Actb	-	174612	156464	156492	137924	A>T	209	0.0011969395001489	A>	>T	835.464114832537
7029_GCGAAT_5029_ACCGAG	L1	liver	RNA labelling group	Actb	-	174612	156464	156492	137924	C>A	5	3.19562327436343e-05	C>	>A	31292.8
7029_GCGAAT_5029_ACCGAG	L1	liver	RNA labelling group	Actb	-	174612	156464	156492	137924	C>G	9	5.75212189385418e-05	C>	>G	17384.8888888889
7029_GCGAAT_5029_ACCGAG	L1	liver	RNA labelling group	Actb	-	174612	156464	156492	137924	C>T	293	0.00187263523877697	C>	>T	534.006825938567
7029_GCGAAT_5029_ACCGAG	L1	liver	RNA labelling group	Actb	-	174612	156464	156492	137924	G>A	144	0.000920174833218312	G>	>A	1086.75
7029_GCGAAT_5029_ACCGAG	L1	liver	RNA labelling group	Actb	-	174612	156464	156492	137924	G>C	18	0.000115021854152289	G>	>C	8694
7029_GCGAAT_5029_ACCGAG	L1	liver	RNA labelling group	Actb	-	174612	156464	156492	137924	G>T	275	0.00175727832732663	G>	>T	569.06181818182
7029_GCGAAT_5029_ACCGAG	L1	liver	RNA labelling group	Actb	-	174612	156464	156492	137924	T>A	17	0.00012325628607059	T>	>A	8113.17647058824
7029_GCGAAT_5029_ACCGAG	L1	liver	RNA labelling group	Actb	-	174612	156464	156492	137924	T>C	12	8.70044372262985e-05	T>	>C	11493.6666666667
7029_GCGAAT_5029_ACCGAG	L1	liver	RNA labelling group	Actb	-	174612	156464	156492	137924	T>G	0	0	T>	>G	Inf
7029_GCGAAT_5029_ACCGAG	L1	liver	RNA labelling group	Actg1	-	25424	11464	10161	18678	A>C	0	0	A>	>C	Inf
7029_GCGAAT_5029_ACCGAG	L1	liver	RNA labelling group	Actg1	-	25424	11464	10161	18678	A>G	42	0.00165198237885462	A>	>G	605.333333333335
7029_GCGAAT_5029_ACCGAG	L1	liver	RNA labelling group	Actg1	-	25424	11464	10161	18678	A>T	3	0.000117998741346759	A>	>T	8474.66666666667
7029_GCGAAT_5029_ACCGAG	L1	liver	RNA labelling group	Actg1	-	25424	11464	10161	18678	C>A	3	0.00026168876482903	C>	>A	3821.33333333333
7029_GCGAAT_5029_ACCGAG	L1	liver	RNA labelling group	Actg1	-	25424	11464	10161	18678	C>G	0	0	C>	>G	Inf
7029_GCGAAT_5029_ACCGAG	L1	liver	RNA labelling group	Actg1	-	25424	11464	10161	18678	C>T	3	0.00026168876482903	C>	>T	3821.33333333333
7029_GCGAAT_5029_ACCGAG	L1	liver	RNA labelling group	Actg1	-	25424	11464	10161	18678	G>A	25	0.00246038775711052	G>	>A	406.44
7029_GCGAAT_5029_ACCGAG	L1	liver	RNA labelling group	Actg1	-	25424	11464	10161	18678	G>C	0	0	G>	>C	Inf
7029_GCGAAT_5029_ACCGAG	L1	liver	RNA labelling group	Actg1	-	25424	11464	10161	18678	G>T	0	0	G>	>T	Inf
7029_GCGAAT_5029_ACCGAG	L1	liver	RNA labelling group	Actg1	-	25424	11464	10161	18678	T>A	1	5.35389227968733e-05	T>	>A	18678
7029_GCGAAT_5029_ACCGAG	L1	liver	RNA labelling group	Actg1	-	25424	11464	10161	18678	T>C	4	0.000214155691187493	T>	>C	4669.5
7029_GCGAAT_5029_ACCGAG	L1	liver	RNA labelling group	Actg1	-	25424	11464	10161	18678	T>G	0	0	T>	>G	Inf
7029_GCGAAT_5029_ACCGAG	L1	liver	RNA labelling group	Actn1	-	13155	7074	7156	17454	A>C	0	0	A>	>C	Inf
7029_GCGAAT_5029_ACCGAG	L1	liver	RNA labelling group	Actn1	-	13155	7074	7156	17454	A>G	10	0.000760167236792094	A>	>G	1315.5
7029_GCGAAT_5029_ACCGAG	L1	liver	RNA labelling group	Actn1	-	13155	7074	7156	17454	A>T	3	0.000228050171037628	A>	>T	4385
7029_GCGAAT_5029_ACCGAG	L1	liver	RNA labelling group	Actn1	-	13155	7074	7156	17454	C>A	0	0	C>	>A	Inf
7029_GCGAAT_5029_ACCGAG	L1	liver	RNA labelling group	Actn1	-	13155	7074	7156	17454	C>G	0	0	C>	>G	Inf
7029_GCGAAT_5029_ACCGAG	L1	liver	RNA labelling group	Actn1	-	13155	7074	7156	17454	C>T	19	0.00268589199886909	C>	>T	372.315789473685
7029_GCGAAT_5029_ACCGAG	L1	liver	RNA labelling group	Actn1	-	13155	7074	7156	17454	G>A	0	0	G>	>A	Inf
7029_GCGAAT_5029_ACCGAG	L1	liver	RNA labelling group	Actn1	-	13155	7074	7156	17454	G>C	0	0	G>	>C	Inf
7029_GCGAAT_5029_ACCGAG	L1	liver	RNA labelling group	Actn1	-	13155	7074	7156	17454	G>T	1	0.000139742873113471	G>	>T	7156
7029_GCGAAT_5029_ACCGAG	L1	liver	RNA labelling group	Actn1	-	13155	7074	7156	17454	T>A	0	0	T>	>A	Inf
7029_GCGAAT_5029_ACCGAG	L1	liver	RNA labelling group	Actn1	-	13155	7074	7156	17454	T>C	2	0.000114586914174401	T>	>C	8727
7029_GCGAAT_5029_ACCGAG	L1	liver	RNA labelling group	Actn1	-	13155	7074	7156	17454	T>G	0	0	T>	>G	Inf
7029_GCGAAT_5029_ACCGAG	L1	liver	RNA labelling group	Actn4	-	44882	36160	43036	115018	A>C	3	6.68419410899693e-05	A>	>C	14960.6666666667
7029_GCGAAT_5029_ACCGAG	L1	liver	RNA labelling group	Actn4	-	44882	36160	43036	115018	A>G	87	0.0019384162916091	A>	>G	515.885057471267
7029_GCGAAT_5029_ACCGAG	L1	liver	RNA labelling group	Actn4	-	44882	36160	43036	115018	A>T	6	0.000133683882179939	A>	>T	7480.33333333333
7029_GCGAAT_5029_ACCGAG	L1	liver	RNA labelling group	Actn4	-	44882	36160	43036	115018	C>A	9	0.000248893805309735	C>	>A	4017.77777777778
7029_GCGAAT_5029_ACCGAG	L1	liver	RNA labelling group	Actn4	-	44882	36160	43036	115018	C>G	4	0.000110619469026549	C>	>G	9040
7029_GCGAAT_5029_ACCGAG	L1	liver	RNA labelling group	Actn4	-	44882	36160	43036	115018	C>T	80	0.00221238938053097	C>	>T	452.000000000001
7029_GCGAAT_5029_ACCGAG	L1	liver	RNA labelling group	Actn4	-	44882	36160	43036	115018	G>A	27	0.000627381726926294	G>	>A	1593.92592592593
7029_GCGAAT_5029_ACCGAG	L1	liver	RNA labelling group	Actn4	-	44882	36160	43036	115018	G>C	0	0	G>	>C	Inf
7029_GCGAAT_5029_ACCGAG	L1	liver	RNA labelling group	Actn4	-	44882	36160	43036	115018	G>T	1	2.32363602565294e-05	G>	>T	43036
7029_GCGAAT_5029_ACCGAG	L1	liver	RNA labelling group	Actn4	-	44882	36160	43036	115018	T>A	21	0.00018258011789459	T>	>A	5477.04761904762
7029_GCGAAT_5029_ACCGAG	L1	liver	RNA labelling group	Actn4	-	44882	36160	43036	115018	T>C	15	0.000130414369924707	T>	>C	7667.86666666667
7029_GCGAAT_5029_ACCGAG	L1	liver	RNA labelling group	Actn4	-	44882	36160	43036	115018	T>G	4	3.47771653132553e-05	T>	>G	28754.5
7029_GCGAAT_5029_ACCGAG	L1	liver	RNA labelling group	Actr1a	-	3569	3859	4699	3710	A>C	0	0	A>	>C	Inf
7029_GCGAAT_5029_ACCGAG	L1	liver	RNA labelling group	Actr1a	-	3569	3859	4699	3710	A>G	24	0.00672457270944242	A>	>G	148.708333333333
7029_GCGAAT_5029_ACCGAG	L1	liver	RNA labelling group	Actr1a	-	3569	3859	4699	3710	A>T	0	0	A>	>T	Inf
7029_GCGAAT_5029_ACCGAG	L1	liver	RNA labelling group	Actr1a	-	3569	3859	4699	3710	C>A	0	0	C>	>A	Inf
7029_GCGAAT_5029_ACCGAG	L1	liver	RNA labelling group	Actr1a	-	3569	3859	4699	3710	C>G	0	0	C>	>G	Inf
7029_GCGAAT_5029_ACCGAG	L1	liver	RNA labelling group	Actr1a	-	3569	3859	4699	3710	C>T	0	0	C>	>T	Inf
7029_GCGAAT_5029_ACCGAG	L1	liver	RNA labelling group	Actr1a	-	3569	3859	4699	3710	G>A	1	0.000212811236433284	G>	>A	4699
7029_GCGAAT_5029_ACCGAG	L1	liver	RNA labelling group	Actr1a	-	3569	3859	4699	3710	G>C	0	0	G>	>C	Inf
7029_GCGAAT_5029_ACCGAG	L1	liver	RNA labelling group	Actr1a	-	3569	3859	4699	3710	G>T	0	0	G>	>T	Inf
7029_GCGAAT_5029_ACCGAG	L1	liver	RNA labelling group	Actr1a	-	3569	3859	4699	3710	T>A	0	0	T>	>A	Inf
7029_GCGAAT_5029_ACCGAG	L1	liver	RNA labelling group	Actr1a	-	3569	3859	4699	3710	T>C	0	0	T>	>C	Inf
7029_GCGAAT_5029_ACCGAG	L1	liver	RNA labelling group	Actr1a	-	3569	3859	4699	3710	T>G	0	0	T>	>G	Inf
7029_GCGAAT_5029_ACCGAG	L1	liver	RNA labelling group	Actr1b	-	7033	3201	4580	7500	A>C	0	0	A>	>C	Inf
7029_GCGAAT_5029_ACCGAG	L1	liver	RNA labelling group	Actr1b	-	7033	3201	4580	7500	A>G	33	0.00469216550547419	A>	>G	213.121212121212
7029_GCGAAT_5029_ACCGAG	L1	liver	RNA labelling group	Actr1b	-	7033	3201	4580	7500	A>T	2	0.000284373666998436	A>	>T	3516.5
7029_GCGAAT_5029_ACCGAG	L1	liver	RNA labelling group	Actr1b	-	7033	3201	4580	7500	C>A	0	0	C>	>A	Inf
7029_GCGAAT_5029_ACCGAG	L1	liver	RNA labelling group	Actr1b	-	7033	3201	4580	7500	C>G	0	0	C>	>G	Inf
7029_GCGAAT_5029_ACCGAG	L1	liver	RNA labelling group	Actr1b	-	7033	3201	4580	7500	C>T	0	0	C>	>T	Inf
7029_GCGAAT_5029_ACCGAG	L1	liver	RNA labelling group	Actr1b	-	7033	3201	4580	7500	G>A	1	0.000218340611353712	G>	>A	4580
7029_GCGAAT_5029_ACCGAG	L1	liver	RNA labelling group	Actr1b	-	7033	3201	4580	7500	G>C	0	0	G>	>C	Inf
7029_GCGAAT_5029_ACCGAG	L1	liver	RNA labelling group	Actr1b	-	7033	3201	4580	7500	G>T	3	0.000655021834061135	G>	>T	1526.66666666667
7029_GCGAAT_5029_ACCGAG	L1	liver	RNA labelling group	Actr1b	-	7033	3201	4580	7500	T>A	1	0.000133333333333333	T>	>A	7500
7029_GCGAAT_5029_ACCGAG	L1	liver	RNA labelling group	Actr1b	-	7033	3201	4580	7500	T>C	0	0	T>	>C	Inf
7029_GCGAAT_5029_ACCGAG	L1	liver	RNA labelling group	Actr1b	-	7033	3201	4580	7500	T>G	0	0	T>	>G	Inf
7029_GCGAAT_5029_ACCGAG	L1	liver	RNA labelling group	Actr2	-	21466	8682	7276	25053	A>C	0	0	A>	>C	Inf
7029_GCGAAT_5029_ACCGAG	L1	liver	RNA labelling group	Actr2	-	21466	8682	7276	25053	A>G	116	0.00540389453088605	A>	>G	185.051724137931
7029_GCGAAT_5029_ACCGAG	L1	liver	RNA labelling group	Actr2	-	21466	8682	7276	25053	A>T	7	0.000326097083760365	A>	>T	3066.57142857143
7029_GCGAAT_5029_ACCGAG	L1	liver	RNA labelling group	Actr2	-	21466	8682	7276	25053	C>A	0	0	C>	>A	Inf
7029_GCGAAT_5029_ACCGAG	L1	liver	RNA labelling group	Actr2	-	21466	8682	7276	25053	C>G	0	0	C>	>G	Inf
7029_GCGAAT_5029_ACCGAG	L1	liver	RNA labelling group	Actr2	-	21466	8682	7276	25053	C>T	0	0	C>	>T	Inf
7029_GCGAAT_5029_ACCGAG	L1	liver	RNA labelling group	Actr2	-	21466	8682	7276	25053	G>A	17	0.00233644859813084	G>	>A	428
7029_GCGAAT_5029_ACCGAG	L1	liver	RNA labelling group	Actr2	-	21466	8682	7276	25053	G>C	0	0	G>	>C	Inf
7029_GCGAAT_5029_ACCGAG	L1	liver	RNA labelling group	Actr2	-	21466	8682	7276	25053	G>T	0	0	G>	>T	Inf
7029_GCGAAT_5029_ACCGAG	L1	liver	RNA labelling group	Actr2	-	21466	8682	7276	25053	T>A	2	7.98307587913623e-05	T>	>A	12526.5
7029_GCGAAT_5029_ACCGAG	L1	liver	RNA labelling group	Actr2	-	21466	8682	7276	25053	T>C	4	0.000159661517582725	T>	>C	6263.25
7029_GCGAAT_5029_ACCGAG	L1	liver	RNA labelling group	Actr2	-	21466	8682	7276	25053	T>G	0	0	T>	>G	Inf
7029_GCGAAT_5029_ACCGAG	L1	liver	RNA labelling group	Actr3	-	13145	5482	4568	10810	A>C	0	0	A>	>C	Inf
7029_GCGAAT_5029_ACCGAG	L1	liver	RNA labelling group	Actr3	-	13145	5482	4568	10810	A>G	18	0.00136934195511601	A>	>G	730.27777777778
7029_GCGAAT_5029_ACCGAG	L1	liver	RNA labelling group	Actr3	-	13145	5482	4568	10810	A>T	1	7.60745530620008e-05	A>	>T	13145
7029_GCGAAT_5029_ACCGAG	L1	liver	RNA labelling group	Actr3	-	13145	5482	4568	10810	C>A	0	0	C>	>A	Inf
7029_GCGAAT_5029_ACCGAG	L1	liver	RNA labelling group	Actr3	-	13145	5482	4568	10810	C>G	1	0.000182415176942722	C>	>G	5482
7029_GCGAAT_5029_ACCGAG	L1	liver	RNA labelling group	Actr3	-	13145	5482	4568	10810	C>T	1	0.000182415176942722	C>	>T	5482
7029_GCGAAT_5029_ACCGAG	L1	liver	RNA labelling group	Actr3	-	13145	5482	4568	10810	G>A	3	0.000656742556917688	G>	>A	1522.66666666667
7029_GCGAAT_5029_ACCGAG	L1	liver	RNA labelling group	Actr3	-	13145	5482	4568	10810	G>C	0	0	G>	>C	Inf
7029_GCGAAT_5029_ACCGAG	L1	liver	RNA labelling group	Actr3	-	13145	5482	4568	10810	G>T	0	0	G>	>T	Inf
7029_GCGAAT_5029_ACCGAG	L1	liver	RNA labelling group	Actr3	-	13145	5482	4568	10810	T>A	1	9.25069380203515e-05	T>	>A	10810
7029_GCGAAT_5029_ACCGAG	L1	liver	RNA labelling group	Actr3	-	13145	5482	4568	10810	T>C	3	0.000277520814061055	T>	>C	3603.33333333333
7029_GCGAAT_5029_ACCGAG	L1	liver	RNA labelling group	Actr3	-	13145	5482	4568	10810	T>G	0	0	T>	>G	Inf
7029_GCGAAT_5029_ACCGAG	L1	liver	RNA labelling group	Acvr1	-	2511	949	1018	2272	A>C	0	0	A>	>C	Inf
7029_GCGAAT_5029_ACCGAG	L1	liver	RNA labelling group	Acvr1	-	2511	949	1018	2272	A>G	2	0.000796495420151334	A>	>G	1255.5
7029_GCGAAT_5029_ACCGAG	L1	liver	RNA labelling group	Acvr1	-	2511	949	1018	2272	A>T	0	0	A>	>T	Inf
7029_GCGAAT_5029_ACCGAG	L1	liver	RNA labelling group	Acvr1	-	2511	949	1018	2272	C>A	0	0	C>	>A	Inf
7029_GCGAAT_5029_ACCGAG	L1	liver	RNA labelling group	Acvr1	-	2511	949	1018	2272	C>G	0	0	C>	>G	Inf
7029_GCGAAT_5029_ACCGAG	L1	liver	RNA labelling group	Acvr1	-	2511	949	1018	2272	C>T	0	0	C>	>T	Inf
7029_GCGAAT_5029_ACCGAG	L1	liver	RNA labelling group	Acvr1	-	2511	949	1018	2272	G>A	0	0	G>	>A	Inf
7029_GCGAAT_5029_ACCGAG	L1	liver	RNA labelling group	Acvr1	-	2511	949	1018	2272	G>C	0	0	G>	>C	Inf
7029_GCGAAT_5029_ACCGAG	L1	liver	RNA labelling group	Acvr1	-	2511	949	1018	2272	G>T	0	0	G>	>T	Inf
7029_GCGAAT_5029_ACCGAG	L1	liver	RNA labelling group	Acvr1	-	2511	949	1018	2272	T>A	0	0	T>	>A	Inf
7029_GCGAAT_5029_ACCGAG	L1	liver	RNA labelling group	Acvr1	-	2511	949	1018	2272	T>C	0	0	T>	>C	Inf
7029_GCGAAT_5029_ACCGAG	L1	liver	RNA labelling group	Acvr1	-	2511	949	1018	2272	T>G	0	0	T>	>G	Inf
7029_GCGAAT_5029_ACCGAG	L1	liver	RNA labelling group	Acy1	-	1794	1562	2048	1632	A>C	0	0	A>	>C	Inf
7029_GCGAAT_5029_ACCGAG	L1	liver	RNA labelling group	Acy1	-	1794	1562	2048	1632	A>G	3	0.00167224080267558	A>	>G	598.000000000002
7029_GCGAAT_5029_ACCGAG	L1	liver	RNA labelling group	Acy1	-	1794	1562	2048	1632	A>T	1	0.000557413600891862	A>	>T	1794
7029_GCGAAT_5029_ACCGAG	L1	liver	RNA labelling group	Acy1	-	1794	1562	2048	1632	C>A	0	0	C>	>A	Inf
7029_GCGAAT_5029_ACCGAG	L1	liver	RNA labelling group	Acy1	-	1794	1562	2048	1632	C>G	0	0	C>	>G	Inf
7029_GCGAAT_5029_ACCGAG	L1	liver	RNA labelling group	Acy1	-	1794	1562	2048	1632	C>T	0	0	C>	>T	Inf
7029_GCGAAT_5029_ACCGAG	L1	liver	RNA labelling group	Acy1	-	1794	1562	2048	1632	G>A	0	0	G>	>A	Inf
7029_GCGAAT_5029_ACCGAG	L1	liver	RNA labelling group	Acy1	-	1794	1562	2048	1632	G>C	0	0	G>	>C	Inf
7029_GCGAAT_5029_ACCGAG	L1	liver	RNA labelling group	Acy1	-	1794	1562	2048	1632	G>T	0	0	G>	>T	Inf
7029_GCGAAT_5029_ACCGAG	L1	liver	RNA labelling group	Acy1	-	1794	1562	2048	1632	T>A	0	0	T>	>A	Inf
7029_GCGAAT_5029_ACCGAG	L1	liver	RNA labelling group	Acy1	-	1794	1562	2048	1632	T>C	0	0	T>	>C	Inf
7029_GCGAAT_5029_ACCGAG	L1	liver	RNA labelling group	Acy1	-	1794	1562	2048	1632	T>G	0	0	T>	>G	Inf
7029_GCGAAT_5029_ACCGAG	L1	liver	RNA labelling group	Acyp1	-	2467	1013	893	2837	A>C	0	0	A>	>C	Inf
7029_GCGAAT_5029_ACCGAG	L1	liver	RNA labelling group	Acyp1	-	2467	1013	893	2837	A>G	5	0.00202675314146736	A>	>G	493.400000000002
7029_GCGAAT_5029_ACCGAG	L1	liver	RNA labelling group	Acyp1	-	2467	1013	893	2837	A>T	0	0	A>	>T	Inf
7029_GCGAAT_5029_ACCGAG	L1	liver	RNA labelling group	Acyp1	-	2467	1013	893	2837	C>A	0	0	C>	>A	Inf
7029_GCGAAT_5029_ACCGAG	L1	liver	RNA labelling group	Acyp1	-	2467	1013	893	2837	C>G	0	0	C>	>G	Inf
7029_GCGAAT_5029_ACCGAG	L1	liver	RNA labelling group	Acyp1	-	2467	1013	893	2837	C>T	0	0	C>	>T	Inf
7029_GCGAAT_5029_ACCGAG	L1	liver	RNA labelling group	Acyp1	-	2467	1013	893	2837	G>A	9	0.0100783874580067	G>	>A	99.2222222222223
7029_GCGAAT_5029_ACCGAG	L1	liver	RNA labelling group	Acyp1	-	2467	1013	893	2837	G>C	0	0	G>	>C	Inf
7029_GCGAAT_5029_ACCGAG	L1	liver	RNA labelling group	Acyp1	-	2467	1013	893	2837	G>T	0	0	G>	>T	Inf
7029_GCGAAT_5029_ACCGAG	L1	liver	RNA labelling group	Acyp1	-	2467	1013	893	2837	T>A	0	0	T>	>A	Inf
7029_GCGAAT_5029_ACCGAG	L1	liver	RNA labelling group	Acyp1	-	2467	1013	893	2837	T>C	1	0.000352485019386676	T>	>C	2837
7029_GCGAAT_5029_ACCGAG	L1	liver	RNA labelling group	Acyp1	-	2467	1013	893	2837	T>G	0	0	T>	>G	Inf
7029_GCGAAT_5029_ACCGAG	L1	liver	RNA labelling group	Adam17	-	6104	3968	1787	6699	A>C	0	0	A>	>C	Inf
7029_GCGAAT_5029_ACCGAG	L1	liver	RNA labelling group	Adam17	-	6104	3968	1787	6699	A>G	7	0.00114678899082568	A>	>G	872.000000000006
7029_GCGAAT_5029_ACCGAG	L1	liver	RNA labelling group	Adam17	-	6104	3968	1787	6699	A>T	0	0	A>	>T	Inf
7029_GCGAAT_5029_ACCGAG	L1	liver	RNA labelling group	Adam17	-	6104	3968	1787	6699	C>A	0	0	C>	>A	Inf
7029_GCGAAT_5029_ACCGAG	L1	liver	RNA labelling group	Adam17	-	6104	3968	1787	6699	C>G	0	0	C>	>G	Inf
7029_GCGAAT_5029_ACCGAG	L1	liver	RNA labelling group	Adam17	-	6104	3968	1787	6699	C>T	0	0	C>	>T	Inf
7029_GCGAAT_5029_ACCGAG	L1	liver	RNA labelling group	Adam17	-	6104	3968	1787	6699	G>A	2	0.00111919418019026	G>	>A	893.500000000002
7029_GCGAAT_5029_ACCGAG	L1	liver	RNA labelling group	Adam17	-	6104	3968	1787	6699	G>C	0	0	G>	>C	Inf
7029_GCGAAT_5029_ACCGAG	L1	liver	RNA labelling group	Adam17	-	6104	3968	1787	6699	G>T	2	0.00111919418019026	G>	>T	893.500000000002
7029_GCGAAT_5029_ACCGAG	L1	liver	RNA labelling group	Adam17	-	6104	3968	1787	6699	T>A	0	0	T>	>A	Inf
7029_GCGAAT_5029_ACCGAG	L1	liver	RNA labelling group	Adam17	-	6104	3968	1787	6699	T>C	1	0.000149276011344977	T>	>C	6699
7029_GCGAAT_5029_ACCGAG	L1	liver	RNA labelling group	Adam17	-	6104	3968	1787	6699	T>G	0	0	T>	>G	Inf
7029_GCGAAT_5029_ACCGAG	L1	liver	RNA labelling group	Adam9	-	3596	798	655	3627	A>C	0	0	A>	>C	Inf
7029_GCGAAT_5029_ACCGAG	L1	liver	RNA labelling group	Adam9	-	3596	798	655	3627	A>G	55	0.0152947719688543	A>	>G	65.3818181818182
7029_GCGAAT_5029_ACCGAG	L1	liver	RNA labelling group	Adam9	-	3596	798	655	3627	A>T	0	0	A>	>T	Inf
7029_GCGAAT_5029_ACCGAG	L1	liver	RNA labelling group	Adam9	-	3596	798	655	3627	C>A	0	0	C>	>A	Inf
7029_GCGAAT_5029_ACCGAG	L1	liver	RNA labelling group	Adam9	-	3596	798	655	3627	C>G	0	0	C>	>G	Inf
7029_GCGAAT_5029_ACCGAG	L1	liver	RNA labelling group	Adam9	-	3596	798	655	3627	C>T	0	0	C>	>T	Inf
7029_GCGAAT_5029_ACCGAG	L1	liver	RNA labelling group	Adam9	-	3596	798	655	3627	G>A	5	0.00763358778625954	G>	>A	131
7029_GCGAAT_5029_ACCGAG	L1	liver	RNA labelling group	Adam9	-	3596	798	655	3627	G>C	0	0	G>	>C	Inf
7029_GCGAAT_5029_ACCGAG	L1	liver	RNA labelling group	Adam9	-	3596	798	655	3627	G>T	0	0	G>	>T	Inf
7029_GCGAAT_5029_ACCGAG	L1	liver	RNA labelling group	Adam9	-	3596	798	655	3627	T>A	0	0	T>	>A	Inf
7029_GCGAAT_5029_ACCGAG	L1	liver	RNA labelling group	Adam9	-	3596	798	655	3627	T>C	0	0	T>	>C	Inf
7029_GCGAAT_5029_ACCGAG	L1	liver	RNA labelling group	Adam9	-	3596	798	655	3627	T>G	0	0	T>	>G	Inf
7029_GCGAAT_5029_ACCGAG	L1	liver	RNA labelling group	Adamts1	-	2963	1867	1228	3230	A>C	0	0	A>	>C	Inf
7029_GCGAAT_5029_ACCGAG	L1	liver	RNA labelling group	Adamts1	-	2963	1867	1228	3230	A>G	1	0.000337495781302734	A>	>G	2963
7029_GCGAAT_5029_ACCGAG	L1	liver	RNA labelling group	Adamts1	-	2963	1867	1228	3230	A>T	0	0	A>	>T	Inf
7029_GCGAAT_5029_ACCGAG	L1	liver	RNA labelling group	Adamts1	-	2963	1867	1228	3230	C>A	0	0	C>	>A	Inf
7029_GCGAAT_5029_ACCGAG	L1	liver	RNA labelling group	Adamts1	-	2963	1867	1228	3230	C>G	0	0	C>	>G	Inf
7029_GCGAAT_5029_ACCGAG	L1	liver	RNA labelling group	Adamts1	-	2963	1867	1228	3230	C>T	0	0	C>	>T	Inf
7029_GCGAAT_5029_ACCGAG	L1	liver	RNA labelling group	Adamts1	-	2963	1867	1228	3230	G>A	0	0	G>	>A	Inf
7029_GCGAAT_5029_ACCGAG	L1	liver	RNA labelling group	Adamts1	-	2963	1867	1228	3230	G>C	0	0	G>	>C	Inf
7029_GCGAAT_5029_ACCGAG	L1	liver	RNA labelling group	Adamts1	-	2963	1867	1228	3230	G>T	0	0	G>	>T	Inf
7029_GCGAAT_5029_ACCGAG	L1	liver	RNA labelling group	Adamts1	-	2963	1867	1228	3230	T>A	0	0	T>	>A	Inf
7029_GCGAAT_5029_ACCGAG	L1	liver	RNA labelling group	Adamts1	-	2963	1867	1228	3230	T>C	0	0	T>	>C	Inf
7029_GCGAAT_5029_ACCGAG	L1	liver	RNA labelling group	Adamts1	-	2963	1867	1228	3230	T>G	0	0	T>	>G	Inf
7029_GCGAAT_5029_ACCGAG	L1	liver	RNA labelling group	Adcy6	-	3239	1785	1236	3455	A>C	0	0	A>	>C	Inf
7029_GCGAAT_5029_ACCGAG	L1	liver	RNA labelling group	Adcy6	-	3239	1785	1236	3455	A>G	9	0.00277863538129052	A>	>G	359.888888888889
7029_GCGAAT_5029_ACCGAG	L1	liver	RNA labelling group	Adcy6	-	3239	1785	1236	3455	A>T	1	0.000308737264587836	A>	>T	3239
7029_GCGAAT_5029_ACCGAG	L1	liver	RNA labelling group	Adcy6	-	3239	1785	1236	3455	C>A	0	0	C>	>A	Inf
7029_GCGAAT_5029_ACCGAG	L1	liver	RNA labelling group	Adcy6	-	3239	1785	1236	3455	C>G	0	0	C>	>G	Inf
7029_GCGAAT_5029_ACCGAG	L1	liver	RNA labelling group	Adcy6	-	3239	1785	1236	3455	C>T	2	0.0011204481792717	C>	>T	892.500000000007
7029_GCGAAT_5029_ACCGAG	L1	liver	RNA labelling group	Adcy6	-	3239	1785	1236	3455	G>A	0	0	G>	>A	Inf
7029_GCGAAT_5029_ACCGAG	L1	liver	RNA labelling group	Adcy6	-	3239	1785	1236	3455	G>C	0	0	G>	>C	Inf
7029_GCGAAT_5029_ACCGAG	L1	liver	RNA labelling group	Adcy6	-	3239	1785	1236	3455	G>T	0	0	G>	>T	Inf
7029_GCGAAT_5029_ACCGAG	L1	liver	RNA labelling group	Adcy6	-	3239	1785	1236	3455	T>A	1	0.000289435600578871	T>	>A	3455
7029_GCGAAT_5029_ACCGAG	L1	liver	RNA labelling group	Adcy6	-	3239	1785	1236	3455	T>C	1	0.000289435600578871	T>	>C	3455
7029_GCGAAT_5029_ACCGAG	L1	liver	RNA labelling group	Adcy6	-	3239	1785	1236	3455	T>G	0	0	T>	>G	Inf
7029_GCGAAT_5029_ACCGAG	L1	liver	RNA labelling group	Adcy9	-	5315	4352	3464	3720	A>C	0	0	A>	>C	Inf
7029_GCGAAT_5029_ACCGAG	L1	liver	RNA labelling group	Adcy9	-	5315	4352	3464	3720	A>G	0	0	A>	>G	Inf
7029_GCGAAT_5029_ACCGAG	L1	liver	RNA labelling group	Adcy9	-	5315	4352	3464	3720	A>T	0	0	A>	>T	Inf
7029_GCGAAT_5029_ACCGAG	L1	liver	RNA labelling group	Adcy9	-	5315	4352	3464	3720	C>A	0	0	C>	>A	Inf
7029_GCGAAT_5029_ACCGAG	L1	liver	RNA labelling group	Adcy9	-	5315	4352	3464	3720	C>G	1	0.000229779411764706	C>	>G	4352
7029_GCGAAT_5029_ACCGAG	L1	liver	RNA labelling group	Adcy9	-	5315	4352	3464	3720	C>T	9	0.00206801470588235	C>	>T	483.555555555556
7029_GCGAAT_5029_ACCGAG	L1	liver	RNA labelling group	Adcy9	-	5315	4352	3464	3720	G>A	1	0.000288683602771363	G>	>A	3464
7029_GCGAAT_5029_ACCGAG	L1	liver	RNA labelling group	Adcy9	-	5315	4352	3464	3720	G>C	0	0	G>	>C	Inf
7029_GCGAAT_5029_ACCGAG	L1	liver	RNA labelling group	Adcy9	-	5315	4352	3464	3720	G>T	0	0	G>	>T	Inf
7029_GCGAAT_5029_ACCGAG	L1	liver	RNA labelling group	Adcy9	-	5315	4352	3464	3720	T>A	0	0	T>	>A	Inf
7029_GCGAAT_5029_ACCGAG	L1	liver	RNA labelling group	Adcy9	-	5315	4352	3464	3720	T>C	0	0	T>	>C	Inf
7029_GCGAAT_5029_ACCGAG	L1	liver	RNA labelling group	Adcy9	-	5315	4352	3464	3720	T>G	0	0	T>	>G	Inf
7029_GCGAAT_5029_ACCGAG	L1	liver	RNA labelling group	Adgra3	-	2126	872	764	2124	A>C	0	0	A>	>C	Inf
7029_GCGAAT_5029_ACCGAG	L1	liver	RNA labelling group	Adgra3	-	2126	872	764	2124	A>G	5	0.00235183443085606	A>	>G	425.200000000001
7029_GCGAAT_5029_ACCGAG	L1	liver	RNA labelling group	Adgra3	-	2126	872	764	2124	A>T	0	0	A>	>T	Inf
7029_GCGAAT_5029_ACCGAG	L1	liver	RNA labelling group	Adgra3	-	2126	872	764	2124	C>A	0	0	C>	>A	Inf
7029_GCGAAT_5029_ACCGAG	L1	liver	RNA labelling group	Adgra3	-	2126	872	764	2124	C>G	0	0	C>	>G	Inf
7029_GCGAAT_5029_ACCGAG	L1	liver	RNA labelling group	Adgra3	-	2126	872	764	2124	C>T	0	0	C>	>T	Inf
7029_GCGAAT_5029_ACCGAG	L1	liver	RNA labelling group	Adgra3	-	2126	872	764	2124	G>A	2	0.00261780104712041	G>	>A	382.000000000001
7029_GCGAAT_5029_ACCGAG	L1	liver	RNA labelling group	Adgra3	-	2126	872	764	2124	G>C	0	0	G>	>C	Inf
7029_GCGAAT_5029_ACCGAG	L1	liver	RNA labelling group	Adgra3	-	2126	872	764	2124	G>T	7	0.00916230366492146	G>	>T	109.142857142857
7029_GCGAAT_5029_ACCGAG	L1	liver	RNA labelling group	Adgra3	-	2126	872	764	2124	T>A	0	0	T>	>A	Inf
7029_GCGAAT_5029_ACCGAG	L1	liver	RNA labelling group	Adgra3	-	2126	872	764	2124	T>C	30	0.0141242937853107	T>	>C	70.8
7029_GCGAAT_5029_ACCGAG	L1	liver	RNA labelling group	Adgra3	-	2126	872	764	2124	T>G	0	0	T>	>G	Inf
7029_GCGAAT_5029_ACCGAG	L1	liver	RNA labelling group	Adgre5	-	3972	2640	2612	3835	A>C	0	0	A>	>C	Inf
7029_GCGAAT_5029_ACCGAG	L1	liver	RNA labelling group	Adgre5	-	3972	2640	2612	3835	A>G	3	0.000755287009063444	A>	>G	1324
7029_GCGAAT_5029_ACCGAG	L1	liver	RNA labelling group	Adgre5	-	3972	2640	2612	3835	A>T	0	0	A>	>T	Inf
7029_GCGAAT_5029_ACCGAG	L1	liver	RNA labelling group	Adgre5	-	3972	2640	2612	3835	C>A	0	0	C>	>A	Inf
7029_GCGAAT_5029_ACCGAG	L1	liver	RNA labelling group	Adgre5	-	3972	2640	2612	3835	C>G	2	0.000757575757575758	C>	>G	1320
7029_GCGAAT_5029_ACCGAG	L1	liver	RNA labelling group	Adgre5	-	3972	2640	2612	3835	C>T	0	0	C>	>T	Inf
7029_GCGAAT_5029_ACCGAG	L1	liver	RNA labelling group	Adgre5	-	3972	2640	2612	3835	G>A	2	0.000765696784073507	G>	>A	1306
7029_GCGAAT_5029_ACCGAG	L1	liver	RNA labelling group	Adgre5	-	3972	2640	2612	3835	G>C	3	0.00114854517611026	G>	>C	870.666666666667
7029_GCGAAT_5029_ACCGAG	L1	liver	RNA labelling group	Adgre5	-	3972	2640	2612	3835	G>T	0	0	G>	>T	Inf
7029_GCGAAT_5029_ACCGAG	L1	liver	RNA labelling group	Adgre5	-	3972	2640	2612	3835	T>A	0	0	T>	>A	Inf
7029_GCGAAT_5029_ACCGAG	L1	liver	RNA labelling group	Adgre5	-	3972	2640	2612	3835	T>C	0	0	T>	>C	Inf
7029_GCGAAT_5029_ACCGAG	L1	liver	RNA labelling group	Adgre5	-	3972	2640	2612	3835	T>G	0	0	T>	>G	Inf
7029_GCGAAT_5029_ACCGAG	L1	liver	RNA labelling group	Adgrl2	-	4429	2090	2494	4800	A>C	0	0	A>	>C	Inf
7029_GCGAAT_5029_ACCGAG	L1	liver	RNA labelling group	Adgrl2	-	4429	2090	2494	4800	A>G	3	0.000677353804470535	A>	>G	1476.33333333333
7029_GCGAAT_5029_ACCGAG	L1	liver	RNA labelling group	Adgrl2	-	4429	2090	2494	4800	A>T	3	0.000677353804470535	A>	>T	1476.33333333333
7029_GCGAAT_5029_ACCGAG	L1	liver	RNA labelling group	Adgrl2	-	4429	2090	2494	4800	C>A	0	0	C>	>A	Inf
7029_GCGAAT_5029_ACCGAG	L1	liver	RNA labelling group	Adgrl2	-	4429	2090	2494	4800	C>G	0	0	C>	>G	Inf
7029_GCGAAT_5029_ACCGAG	L1	liver	RNA labelling group	Adgrl2	-	4429	2090	2494	4800	C>T	5	0.00239234449760765	C>	>T	418.000000000001
7029_GCGAAT_5029_ACCGAG	L1	liver	RNA labelling group	Adgrl2	-	4429	2090	2494	4800	G>A	2	0.000801924619085806	G>	>A	1247
7029_GCGAAT_5029_ACCGAG	L1	liver	RNA labelling group	Adgrl2	-	4429	2090	2494	4800	G>C	0	0	G>	>C	Inf
7029_GCGAAT_5029_ACCGAG	L1	liver	RNA labelling group	Adgrl2	-	4429	2090	2494	4800	G>T	0	0	G>	>T	Inf
7029_GCGAAT_5029_ACCGAG	L1	liver	RNA labelling group	Adgrl2	-	4429	2090	2494	4800	T>A	0	0	T>	>A	Inf
7029_GCGAAT_5029_ACCGAG	L1	liver	RNA labelling group	Adgrl2	-	4429	2090	2494	4800	T>C	0	0	T>	>C	Inf
7029_GCGAAT_5029_ACCGAG	L1	liver	RNA labelling group	Adgrl2	-	4429	2090	2494	4800	T>G	0	0	T>	>G	Inf
7029_GCGAAT_5029_ACCGAG	L1	liver	RNA labelling group	Adipor2	-	77033	47130	50303	49310	A>C	1	1.29814495086521e-05	A>	>C	77033
7029_GCGAAT_5029_ACCGAG	L1	liver	RNA labelling group	Adipor2	-	77033	47130	50303	49310	A>G	136	0.00176547713317669	A>	>G	566.419117647059
7029_GCGAAT_5029_ACCGAG	L1	liver	RNA labelling group	Adipor2	-	77033	47130	50303	49310	A>T	12	0.000155777394103826	A>	>T	6419.41666666667
7029_GCGAAT_5029_ACCGAG	L1	liver	RNA labelling group	Adipor2	-	77033	47130	50303	49310	C>A	0	0	C>	>A	Inf
7029_GCGAAT_5029_ACCGAG	L1	liver	RNA labelling group	Adipor2	-	77033	47130	50303	49310	C>G	1	2.12179079142797e-05	C>	>G	47130
7029_GCGAAT_5029_ACCGAG	L1	liver	RNA labelling group	Adipor2	-	77033	47130	50303	49310	C>T	12	0.000254614894971356	C>	>T	3927.5
7029_GCGAAT_5029_ACCGAG	L1	liver	RNA labelling group	Adipor2	-	77033	47130	50303	49310	G>A	31	0.0006162654314852	G>	>A	1622.67741935484
7029_GCGAAT_5029_ACCGAG	L1	liver	RNA labelling group	Adipor2	-	77033	47130	50303	49310	G>C	4	7.95181201916387e-05	G>	>C	12575.75
7029_GCGAAT_5029_ACCGAG	L1	liver	RNA labelling group	Adipor2	-	77033	47130	50303	49310	G>T	6	0.000119277180287458	G>	>T	8383.83333333333
7029_GCGAAT_5029_ACCGAG	L1	liver	RNA labelling group	Adipor2	-	77033	47130	50303	49310	T>A	3	6.08395862908132e-05	T>	>A	16436.6666666667
7029_GCGAAT_5029_ACCGAG	L1	liver	RNA labelling group	Adipor2	-	77033	47130	50303	49310	T>C	4	8.1119448387751e-05	T>	>C	12327.5
7029_GCGAAT_5029_ACCGAG	L1	liver	RNA labelling group	Adipor2	-	77033	47130	50303	49310	T>G	0	0	T>	>G	Inf
7029_GCGAAT_5029_ACCGAG	L1	liver	RNA labelling group	Adnp	-	9671	3519	3123	5228	A>C	0	0	A>	>C	Inf
7029_GCGAAT_5029_ACCGAG	L1	liver	RNA labelling group	Adnp	-	9671	3519	3123	5228	A>G	40	0.00413607693103091	A>	>G	241.775
7029_GCGAAT_5029_ACCGAG	L1	liver	RNA labelling group	Adnp	-	9671	3519	3123	5228	A>T	0	0	A>	>T	Inf
7029_GCGAAT_5029_ACCGAG	L1	liver	RNA labelling group	Adnp	-	9671	3519	3123	5228	C>A	0	0	C>	>A	Inf
7029_GCGAAT_5029_ACCGAG	L1	liver	RNA labelling group	Adnp	-	9671	3519	3123	5228	C>G	0	0	C>	>G	Inf
7029_GCGAAT_5029_ACCGAG	L1	liver	RNA labelling group	Adnp	-	9671	3519	3123	5228	C>T	0	0	C>	>T	Inf
7029_GCGAAT_5029_ACCGAG	L1	liver	RNA labelling group	Adnp	-	9671	3519	3123	5228	G>A	3	0.000960614793467819	G>	>A	1041
7029_GCGAAT_5029_ACCGAG	L1	liver	RNA labelling group	Adnp	-	9671	3519	3123	5228	G>C	0	0	G>	>C	Inf
7029_GCGAAT_5029_ACCGAG	L1	liver	RNA labelling group	Adnp	-	9671	3519	3123	5228	G>T	0	0	G>	>T	Inf
7029_GCGAAT_5029_ACCGAG	L1	liver	RNA labelling group	Adnp	-	9671	3519	3123	5228	T>A	0	0	T>	>A	Inf
7029_GCGAAT_5029_ACCGAG	L1	liver	RNA labelling group	Adnp	-	9671	3519	3123	5228	T>C	0	0	T>	>C	Inf
7029_GCGAAT_5029_ACCGAG	L1	liver	RNA labelling group	Adnp	-	9671	3519	3123	5228	T>G	0	0	T>	>G	Inf
7029_GCGAAT_5029_ACCGAG	L1	liver	RNA labelling group	Ado	-	3937	2118	1893	3617	A>C	0	0	A>	>C	Inf
7029_GCGAAT_5029_ACCGAG	L1	liver	RNA labelling group	Ado	-	3937	2118	1893	3617	A>G	11	0.00279400558801117	A>	>G	357.909090909092
7029_GCGAAT_5029_ACCGAG	L1	liver	RNA labelling group	Ado	-	3937	2118	1893	3617	A>T	0	0	A>	>T	Inf
7029_GCGAAT_5029_ACCGAG	L1	liver	RNA labelling group	Ado	-	3937	2118	1893	3617	C>A	0	0	C>	>A	Inf
7029_GCGAAT_5029_ACCGAG	L1	liver	RNA labelling group	Ado	-	3937	2118	1893	3617	C>G	0	0	C>	>G	Inf
7029_GCGAAT_5029_ACCGAG	L1	liver	RNA labelling group	Ado	-	3937	2118	1893	3617	C>T	7	0.00330500472143531	C>	>T	302.571428571429
7029_GCGAAT_5029_ACCGAG	L1	liver	RNA labelling group	Ado	-	3937	2118	1893	3617	G>A	0	0	G>	>A	Inf
7029_GCGAAT_5029_ACCGAG	L1	liver	RNA labelling group	Ado	-	3937	2118	1893	3617	G>C	0	0	G>	>C	Inf
7029_GCGAAT_5029_ACCGAG	L1	liver	RNA labelling group	Ado	-	3937	2118	1893	3617	G>T	0	0	G>	>T	Inf
7029_GCGAAT_5029_ACCGAG	L1	liver	RNA labelling group	Ado	-	3937	2118	1893	3617	T>A	0	0	T>	>A	Inf
7029_GCGAAT_5029_ACCGAG	L1	liver	RNA labelling group	Ado	-	3937	2118	1893	3617	T>C	0	0	T>	>C	Inf
7029_GCGAAT_5029_ACCGAG	L1	liver	RNA labelling group	Ado	-	3937	2118	1893	3617	T>G	0	0	T>	>G	Inf
7029_GCGAAT_5029_ACCGAG	L1	liver	RNA labelling group	Adora1	-	21547	20940	12685	24846	A>C	0	0	A>	>C	Inf
7029_GCGAAT_5029_ACCGAG	L1	liver	RNA labelling group	Adora1	-	21547	20940	12685	24846	A>G	59	0.00273820021348679	A>	>G	365.203389830509
7029_GCGAAT_5029_ACCGAG	L1	liver	RNA labelling group	Adora1	-	21547	20940	12685	24846	A>T	2	9.28203462198914e-05	A>	>T	10773.5
7029_GCGAAT_5029_ACCGAG	L1	liver	RNA labelling group	Adora1	-	21547	20940	12685	24846	C>A	1	4.77554918815664e-05	C>	>A	20940
7029_GCGAAT_5029_ACCGAG	L1	liver	RNA labelling group	Adora1	-	21547	20940	12685	24846	C>G	1	4.77554918815664e-05	C>	>G	20940
7029_GCGAAT_5029_ACCGAG	L1	liver	RNA labelling group	Adora1	-	21547	20940	12685	24846	C>T	30	0.00143266475644699	C>	>T	698.000000000001
7029_GCGAAT_5029_ACCGAG	L1	liver	RNA labelling group	Adora1	-	21547	20940	12685	24846	G>A	12	0.000945999211667324	G>	>A	1057.08333333333
7029_GCGAAT_5029_ACCGAG	L1	liver	RNA labelling group	Adora1	-	21547	20940	12685	24846	G>C	0	0	G>	>C	Inf
7029_GCGAAT_5029_ACCGAG	L1	liver	RNA labelling group	Adora1	-	21547	20940	12685	24846	G>T	0	0	G>	>T	Inf
7029_GCGAAT_5029_ACCGAG	L1	liver	RNA labelling group	Adora1	-	21547	20940	12685	24846	T>A	3	0.000120743781695243	T>	>A	8282
7029_GCGAAT_5029_ACCGAG	L1	liver	RNA labelling group	Adora1	-	21547	20940	12685	24846	T>C	3	0.000120743781695243	T>	>C	8282
7029_GCGAAT_5029_ACCGAG	L1	liver	RNA labelling group	Adora1	-	21547	20940	12685	24846	T>G	0	0	T>	>G	Inf
7029_GCGAAT_5029_ACCGAG	L1	liver	RNA labelling group	Adprm	-	3605	1429	1169	2613	A>C	0	0	A>	>C	Inf
7029_GCGAAT_5029_ACCGAG	L1	liver	RNA labelling group	Adprm	-	3605	1429	1169	2613	A>G	7	0.00194174757281553	A>	>G	515.000000000001
7029_GCGAAT_5029_ACCGAG	L1	liver	RNA labelling group	Adprm	-	3605	1429	1169	2613	A>T	2	0.000554785020804438	A>	>T	1802.5
7029_GCGAAT_5029_ACCGAG	L1	liver	RNA labelling group	Adprm	-	3605	1429	1169	2613	C>A	0	0	C>	>A	Inf
7029_GCGAAT_5029_ACCGAG	L1	liver	RNA labelling group	Adprm	-	3605	1429	1169	2613	C>G	0	0	C>	>G	Inf
7029_GCGAAT_5029_ACCGAG	L1	liver	RNA labelling group	Adprm	-	3605	1429	1169	2613	C>T	1	0.000699790062981106	C>	>T	1429
7029_GCGAAT_5029_ACCGAG	L1	liver	RNA labelling group	Adprm	-	3605	1429	1169	2613	G>A	4	0.00342172797262617	G>	>A	292.25
7029_GCGAAT_5029_ACCGAG	L1	liver	RNA labelling group	Adprm	-	3605	1429	1169	2613	G>C	0	0	G>	>C	Inf
7029_GCGAAT_5029_ACCGAG	L1	liver	RNA labelling group	Adprm	-	3605	1429	1169	2613	G>T	0	0	G>	>T	Inf
7029_GCGAAT_5029_ACCGAG	L1	liver	RNA labelling group	Adprm	-	3605	1429	1169	2613	T>A	0	0	T>	>A	Inf
7029_GCGAAT_5029_ACCGAG	L1	liver	RNA labelling group	Adprm	-	3605	1429	1169	2613	T>C	0	0	T>	>C	Inf
7029_GCGAAT_5029_ACCGAG	L1	liver	RNA labelling group	Adprm	-	3605	1429	1169	2613	T>G	0	0	T>	>G	Inf
7029_GCGAAT_5029_ACCGAG	L1	liver	RNA labelling group	Adra1b	-	6306	6215	5094	4220	A>C	0	0	A>	>C	Inf
7029_GCGAAT_5029_ACCGAG	L1	liver	RNA labelling group	Adra1b	-	6306	6215	5094	4220	A>G	4	0.000634316523945449	A>	>G	1576.5
7029_GCGAAT_5029_ACCGAG	L1	liver	RNA labelling group	Adra1b	-	6306	6215	5094	4220	A>T	0	0	A>	>T	Inf
7029_GCGAAT_5029_ACCGAG	L1	liver	RNA labelling group	Adra1b	-	6306	6215	5094	4220	C>A	5	0.00080450522928399	C>	>A	1243
7029_GCGAAT_5029_ACCGAG	L1	liver	RNA labelling group	Adra1b	-	6306	6215	5094	4220	C>G	1	0.000160901045856798	C>	>G	6215
7029_GCGAAT_5029_ACCGAG	L1	liver	RNA labelling group	Adra1b	-	6306	6215	5094	4220	C>T	0	0	C>	>T	Inf
7029_GCGAAT_5029_ACCGAG	L1	liver	RNA labelling group	Adra1b	-	6306	6215	5094	4220	G>A	0	0	G>	>A	Inf
7029_GCGAAT_5029_ACCGAG	L1	liver	RNA labelling group	Adra1b	-	6306	6215	5094	4220	G>C	0	0	G>	>C	Inf
7029_GCGAAT_5029_ACCGAG	L1	liver	RNA labelling group	Adra1b	-	6306	6215	5094	4220	G>T	0	0	G>	>T	Inf
7029_GCGAAT_5029_ACCGAG	L1	liver	RNA labelling group	Adra1b	-	6306	6215	5094	4220	T>A	0	0	T>	>A	Inf
7029_GCGAAT_5029_ACCGAG	L1	liver	RNA labelling group	Adra1b	-	6306	6215	5094	4220	T>C	0	0	T>	>C	Inf
7029_GCGAAT_5029_ACCGAG	L1	liver	RNA labelling group	Adra1b	-	6306	6215	5094	4220	T>G	0	0	T>	>G	Inf
7029_GCGAAT_5029_ACCGAG	L1	liver	RNA labelling group	Adrb3	-	5900	3578	3669	5486	A>C	0	0	A>	>C	Inf
7029_GCGAAT_5029_ACCGAG	L1	liver	RNA labelling group	Adrb3	-	5900	3578	3669	5486	A>G	26	0.00440677966101694	A>	>G	226.923076923077
7029_GCGAAT_5029_ACCGAG	L1	liver	RNA labelling group	Adrb3	-	5900	3578	3669	5486	A>T	0	0	A>	>T	Inf
7029_GCGAAT_5029_ACCGAG	L1	liver	RNA labelling group	Adrb3	-	5900	3578	3669	5486	C>A	0	0	C>	>A	Inf
7029_GCGAAT_5029_ACCGAG	L1	liver	RNA labelling group	Adrb3	-	5900	3578	3669	5486	C>G	0	0	C>	>G	Inf
7029_GCGAAT_5029_ACCGAG	L1	liver	RNA labelling group	Adrb3	-	5900	3578	3669	5486	C>T	7	0.00195640022358859	C>	>T	511.142857142859
7029_GCGAAT_5029_ACCGAG	L1	liver	RNA labelling group	Adrb3	-	5900	3578	3669	5486	G>A	0	0	G>	>A	Inf
7029_GCGAAT_5029_ACCGAG	L1	liver	RNA labelling group	Adrb3	-	5900	3578	3669	5486	G>C	0	0	G>	>C	Inf
7029_GCGAAT_5029_ACCGAG	L1	liver	RNA labelling group	Adrb3	-	5900	3578	3669	5486	G>T	0	0	G>	>T	Inf
7029_GCGAAT_5029_ACCGAG	L1	liver	RNA labelling group	Adrb3	-	5900	3578	3669	5486	T>A	1	0.0001822821728035	T>	>A	5486
7029_GCGAAT_5029_ACCGAG	L1	liver	RNA labelling group	Adrb3	-	5900	3578	3669	5486	T>C	33	0.00601531170251549	T>	>C	166.242424242424
7029_GCGAAT_5029_ACCGAG	L1	liver	RNA labelling group	Adrb3	-	5900	3578	3669	5486	T>G	0	0	T>	>G	Inf
7029_GCGAAT_5029_ACCGAG	L1	liver	RNA labelling group	Adrbk1	-	1768	1591	1631	1339	A>C	0	0	A>	>C	Inf
7029_GCGAAT_5029_ACCGAG	L1	liver	RNA labelling group	Adrbk1	-	1768	1591	1631	1339	A>G	8	0.00452488687782805	A>	>G	221
7029_GCGAAT_5029_ACCGAG	L1	liver	RNA labelling group	Adrbk1	-	1768	1591	1631	1339	A>T	0	0	A>	>T	Inf
7029_GCGAAT_5029_ACCGAG	L1	liver	RNA labelling group	Adrbk1	-	1768	1591	1631	1339	C>A	0	0	C>	>A	Inf
7029_GCGAAT_5029_ACCGAG	L1	liver	RNA labelling group	Adrbk1	-	1768	1591	1631	1339	C>G	0	0	C>	>G	Inf
7029_GCGAAT_5029_ACCGAG	L1	liver	RNA labelling group	Adrbk1	-	1768	1591	1631	1339	C>T	1	0.000628535512256443	C>	>T	1591
7029_GCGAAT_5029_ACCGAG	L1	liver	RNA labelling group	Adrbk1	-	1768	1591	1631	1339	G>A	0	0	G>	>A	Inf
7029_GCGAAT_5029_ACCGAG	L1	liver	RNA labelling group	Adrbk1	-	1768	1591	1631	1339	G>C	4	0.00245248313917841	G>	>C	407.750000000001
7029_GCGAAT_5029_ACCGAG	L1	liver	RNA labelling group	Adrbk1	-	1768	1591	1631	1339	G>T	0	0	G>	>T	Inf
7029_GCGAAT_5029_ACCGAG	L1	liver	RNA labelling group	Adrbk1	-	1768	1591	1631	1339	T>A	0	0	T>	>A	Inf
7029_GCGAAT_5029_ACCGAG	L1	liver	RNA labelling group	Adrbk1	-	1768	1591	1631	1339	T>C	0	0	T>	>C	Inf
7029_GCGAAT_5029_ACCGAG	L1	liver	RNA labelling group	Adrbk1	-	1768	1591	1631	1339	T>G	0	0	T>	>G	Inf
7029_GCGAAT_5029_ACCGAG	L1	liver	RNA labelling group	Adss	-	5776	2823	3474	6372	A>C	0	0	A>	>C	Inf
7029_GCGAAT_5029_ACCGAG	L1	liver	RNA labelling group	Adss	-	5776	2823	3474	6372	A>G	6	0.0010387811634349	A>	>G	962.66666666667
7029_GCGAAT_5029_ACCGAG	L1	liver	RNA labelling group	Adss	-	5776	2823	3474	6372	A>T	1	0.000173130193905817	A>	>T	5776
7029_GCGAAT_5029_ACCGAG	L1	liver	RNA labelling group	Adss	-	5776	2823	3474	6372	C>A	0	0	C>	>A	Inf
7029_GCGAAT_5029_ACCGAG	L1	liver	RNA labelling group	Adss	-	5776	2823	3474	6372	C>G	0	0	C>	>G	Inf
7029_GCGAAT_5029_ACCGAG	L1	liver	RNA labelling group	Adss	-	5776	2823	3474	6372	C>T	0	0	C>	>T	Inf
7029_GCGAAT_5029_ACCGAG	L1	liver	RNA labelling group	Adss	-	5776	2823	3474	6372	G>A	7	0.00201496833621185	G>	>A	496.285714285717
7029_GCGAAT_5029_ACCGAG	L1	liver	RNA labelling group	Adss	-	5776	2823	3474	6372	G>C	0	0	G>	>C	Inf
7029_GCGAAT_5029_ACCGAG	L1	liver	RNA labelling group	Adss	-	5776	2823	3474	6372	G>T	0	0	G>	>T	Inf
7029_GCGAAT_5029_ACCGAG	L1	liver	RNA labelling group	Adss	-	5776	2823	3474	6372	T>A	2	0.000313873195229127	T>	>A	3186
7029_GCGAAT_5029_ACCGAG	L1	liver	RNA labelling group	Adss	-	5776	2823	3474	6372	T>C	1	0.000156936597614564	T>	>C	6372
7029_GCGAAT_5029_ACCGAG	L1	liver	RNA labelling group	Adss	-	5776	2823	3474	6372	T>G	2	0.000313873195229127	T>	>G	3186
7029_GCGAAT_5029_ACCGAG	L1	liver	RNA labelling group	Adtrp	-	72974	68201	23521	96736	A>C	6	8.22210650368624e-05	A>	>C	12162.3333333333
7029_GCGAAT_5029_ACCGAG	L1	liver	RNA labelling group	Adtrp	-	72974	68201	23521	96736	A>G	260	0.00356291281826403	A>	>G	280.669230769231
7029_GCGAAT_5029_ACCGAG	L1	liver	RNA labelling group	Adtrp	-	72974	68201	23521	96736	A>T	20	0.000274070216789541	A>	>T	3648.7
7029_GCGAAT_5029_ACCGAG	L1	liver	RNA labelling group	Adtrp	-	72974	68201	23521	96736	C>A	2	2.93250832099236e-05	C>	>A	34100.5
7029_GCGAAT_5029_ACCGAG	L1	liver	RNA labelling group	Adtrp	-	72974	68201	23521	96736	C>G	3	4.39876248148854e-05	C>	>G	22733.6666666667
7029_GCGAAT_5029_ACCGAG	L1	liver	RNA labelling group	Adtrp	-	72974	68201	23521	96736	C>T	25	0.000366563540124045	C>	>T	2728.04
7029_GCGAAT_5029_ACCGAG	L1	liver	RNA labelling group	Adtrp	-	72974	68201	23521	96736	G>A	5	0.000212575995918541	G>	>A	4704.2
7029_GCGAAT_5029_ACCGAG	L1	liver	RNA labelling group	Adtrp	-	72974	68201	23521	96736	G>C	2	8.50303983674164e-05	G>	>C	11760.5
7029_GCGAAT_5029_ACCGAG	L1	liver	RNA labelling group	Adtrp	-	72974	68201	23521	96736	G>T	2	8.50303983674164e-05	G>	>T	11760.5
7029_GCGAAT_5029_ACCGAG	L1	liver	RNA labelling group	Adtrp	-	72974	68201	23521	96736	T>A	12	0.000124048957988753	T>	>A	8061.33333333333
7029_GCGAAT_5029_ACCGAG	L1	liver	RNA labelling group	Adtrp	-	72974	68201	23521	96736	T>C	14	0.000144723784320212	T>	>C	6909.71428571429
7029_GCGAAT_5029_ACCGAG	L1	liver	RNA labelling group	Adtrp	-	72974	68201	23521	96736	T>G	1	1.03374131657294e-05	T>	>G	96736
7029_GCGAAT_5029_ACCGAG	L1	liver	RNA labelling group	Afg3l2	-	9619	4256	3276	9538	A>C	0	0	A>	>C	Inf
7029_GCGAAT_5029_ACCGAG	L1	liver	RNA labelling group	Afg3l2	-	9619	4256	3276	9538	A>G	15	0.00155941366046366	A>	>G	641.266666666669
7029_GCGAAT_5029_ACCGAG	L1	liver	RNA labelling group	Afg3l2	-	9619	4256	3276	9538	A>T	0	0	A>	>T	Inf
7029_GCGAAT_5029_ACCGAG	L1	liver	RNA labelling group	Afg3l2	-	9619	4256	3276	9538	C>A	0	0	C>	>A	Inf
7029_GCGAAT_5029_ACCGAG	L1	liver	RNA labelling group	Afg3l2	-	9619	4256	3276	9538	C>G	0	0	C>	>G	Inf
7029_GCGAAT_5029_ACCGAG	L1	liver	RNA labelling group	Afg3l2	-	9619	4256	3276	9538	C>T	0	0	C>	>T	Inf
7029_GCGAAT_5029_ACCGAG	L1	liver	RNA labelling group	Afg3l2	-	9619	4256	3276	9538	G>A	1	0.000305250305250305	G>	>A	3276
7029_GCGAAT_5029_ACCGAG	L1	liver	RNA labelling group	Afg3l2	-	9619	4256	3276	9538	G>C	0	0	G>	>C	Inf
7029_GCGAAT_5029_ACCGAG	L1	liver	RNA labelling group	Afg3l2	-	9619	4256	3276	9538	G>T	0	0	G>	>T	Inf
7029_GCGAAT_5029_ACCGAG	L1	liver	RNA labelling group	Afg3l2	-	9619	4256	3276	9538	T>A	0	0	T>	>A	Inf
7029_GCGAAT_5029_ACCGAG	L1	liver	RNA labelling group	Afg3l2	-	9619	4256	3276	9538	T>C	0	0	T>	>C	Inf
7029_GCGAAT_5029_ACCGAG	L1	liver	RNA labelling group	Afg3l2	-	9619	4256	3276	9538	T>G	0	0	T>	>G	Inf
7029_GCGAAT_5029_ACCGAG	L1	liver	RNA labelling group	Aftph	-	16110	8186	4540	14799	A>C	0	0	A>	>C	Inf
7029_GCGAAT_5029_ACCGAG	L1	liver	RNA labelling group	Aftph	-	16110	8186	4540	14799	A>G	57	0.00353817504655493	A>	>G	282.631578947369
7029_GCGAAT_5029_ACCGAG	L1	liver	RNA labelling group	Aftph	-	16110	8186	4540	14799	A>T	1	6.20732464307883e-05	A>	>T	16110
7029_GCGAAT_5029_ACCGAG	L1	liver	RNA labelling group	Aftph	-	16110	8186	4540	14799	C>A	0	0	C>	>A	Inf
7029_GCGAAT_5029_ACCGAG	L1	liver	RNA labelling group	Aftph	-	16110	8186	4540	14799	C>G	0	0	C>	>G	Inf
7029_GCGAAT_5029_ACCGAG	L1	liver	RNA labelling group	Aftph	-	16110	8186	4540	14799	C>T	9	0.001099438064989	C>	>T	909.55555555556
7029_GCGAAT_5029_ACCGAG	L1	liver	RNA labelling group	Aftph	-	16110	8186	4540	14799	G>A	5	0.00110132158590308	G>	>A	908.000000000003
7029_GCGAAT_5029_ACCGAG	L1	liver	RNA labelling group	Aftph	-	16110	8186	4540	14799	G>C	0	0	G>	>C	Inf
7029_GCGAAT_5029_ACCGAG	L1	liver	RNA labelling group	Aftph	-	16110	8186	4540	14799	G>T	0	0	G>	>T	Inf
7029_GCGAAT_5029_ACCGAG	L1	liver	RNA labelling group	Aftph	-	16110	8186	4540	14799	T>A	2	0.000135144266504494	T>	>A	7399.5
7029_GCGAAT_5029_ACCGAG	L1	liver	RNA labelling group	Aftph	-	16110	8186	4540	14799	T>C	2	0.000135144266504494	T>	>C	7399.5
7029_GCGAAT_5029_ACCGAG	L1	liver	RNA labelling group	Aftph	-	16110	8186	4540	14799	T>G	0	0	T>	>G	Inf
7029_GCGAAT_5029_ACCGAG	L1	liver	RNA labelling group	Agfg2	-	3912	3011	2619	4129	A>C	5	0.00127811860940695	A>	>C	782.400000000002
7029_GCGAAT_5029_ACCGAG	L1	liver	RNA labelling group	Agfg2	-	3912	3011	2619	4129	A>G	5	0.00127811860940695	A>	>G	782.400000000002
7029_GCGAAT_5029_ACCGAG	L1	liver	RNA labelling group	Agfg2	-	3912	3011	2619	4129	A>T	0	0	A>	>T	Inf
7029_GCGAAT_5029_ACCGAG	L1	liver	RNA labelling group	Agfg2	-	3912	3011	2619	4129	C>A	0	0	C>	>A	Inf
7029_GCGAAT_5029_ACCGAG	L1	liver	RNA labelling group	Agfg2	-	3912	3011	2619	4129	C>G	0	0	C>	>G	Inf
7029_GCGAAT_5029_ACCGAG	L1	liver	RNA labelling group	Agfg2	-	3912	3011	2619	4129	C>T	2	0.00066423115244105	C>	>T	1505.5
7029_GCGAAT_5029_ACCGAG	L1	liver	RNA labelling group	Agfg2	-	3912	3011	2619	4129	G>A	0	0	G>	>A	Inf
7029_GCGAAT_5029_ACCGAG	L1	liver	RNA labelling group	Agfg2	-	3912	3011	2619	4129	G>C	0	0	G>	>C	Inf
7029_GCGAAT_5029_ACCGAG	L1	liver	RNA labelling group	Agfg2	-	3912	3011	2619	4129	G>T	2	0.000763650248186331	G>	>T	1309.5
7029_GCGAAT_5029_ACCGAG	L1	liver	RNA labelling group	Agfg2	-	3912	3011	2619	4129	T>A	1	0.000242189392104626	T>	>A	4129
7029_GCGAAT_5029_ACCGAG	L1	liver	RNA labelling group	Agfg2	-	3912	3011	2619	4129	T>C	1	0.000242189392104626	T>	>C	4129
7029_GCGAAT_5029_ACCGAG	L1	liver	RNA labelling group	Agfg2	-	3912	3011	2619	4129	T>G	1	0.000242189392104626	T>	>G	4129
7029_GCGAAT_5029_ACCGAG	L1	liver	RNA labelling group	Aggf1	-	5699	3382	3100	7150	A>C	0	0	A>	>C	Inf
7029_GCGAAT_5029_ACCGAG	L1	liver	RNA labelling group	Aggf1	-	5699	3382	3100	7150	A>G	5	0.000877346902965433	A>	>G	1139.8
7029_GCGAAT_5029_ACCGAG	L1	liver	RNA labelling group	Aggf1	-	5699	3382	3100	7150	A>T	0	0	A>	>T	Inf
7029_GCGAAT_5029_ACCGAG	L1	liver	RNA labelling group	Aggf1	-	5699	3382	3100	7150	C>A	0	0	C>	>A	Inf
7029_GCGAAT_5029_ACCGAG	L1	liver	RNA labelling group	Aggf1	-	5699	3382	3100	7150	C>G	0	0	C>	>G	Inf
7029_GCGAAT_5029_ACCGAG	L1	liver	RNA labelling group	Aggf1	-	5699	3382	3100	7150	C>T	0	0	C>	>T	Inf
7029_GCGAAT_5029_ACCGAG	L1	liver	RNA labelling group	Aggf1	-	5699	3382	3100	7150	G>A	0	0	G>	>A	Inf
7029_GCGAAT_5029_ACCGAG	L1	liver	RNA labelling group	Aggf1	-	5699	3382	3100	7150	G>C	0	0	G>	>C	Inf
7029_GCGAAT_5029_ACCGAG	L1	liver	RNA labelling group	Aggf1	-	5699	3382	3100	7150	G>T	0	0	G>	>T	Inf
7029_GCGAAT_5029_ACCGAG	L1	liver	RNA labelling group	Aggf1	-	5699	3382	3100	7150	T>A	0	0	T>	>A	Inf
7029_GCGAAT_5029_ACCGAG	L1	liver	RNA labelling group	Aggf1	-	5699	3382	3100	7150	T>C	3	0.00041958041958042	T>	>C	2383.33333333333
7029_GCGAAT_5029_ACCGAG	L1	liver	RNA labelling group	Aggf1	-	5699	3382	3100	7150	T>G	0	0	T>	>G	Inf
7029_GCGAAT_5029_ACCGAG	L1	liver	RNA labelling group	Agl	-	10669	7490	7300	10296	A>C	0	0	A>	>C	Inf
7029_GCGAAT_5029_ACCGAG	L1	liver	RNA labelling group	Agl	-	10669	7490	7300	10296	A>G	23	0.00215577842346986	A>	>G	463.869565217393
7029_GCGAAT_5029_ACCGAG	L1	liver	RNA labelling group	Agl	-	10669	7490	7300	10296	A>T	0	0	A>	>T	Inf
7029_GCGAAT_5029_ACCGAG	L1	liver	RNA labelling group	Agl	-	10669	7490	7300	10296	C>A	1	0.00013351134846462	C>	>A	7490
7029_GCGAAT_5029_ACCGAG	L1	liver	RNA labelling group	Agl	-	10669	7490	7300	10296	C>G	0	0	C>	>G	Inf
7029_GCGAAT_5029_ACCGAG	L1	liver	RNA labelling group	Agl	-	10669	7490	7300	10296	C>T	2	0.000267022696929239	C>	>T	3745
7029_GCGAAT_5029_ACCGAG	L1	liver	RNA labelling group	Agl	-	10669	7490	7300	10296	G>A	1	0.000136986301369863	G>	>A	7300
7029_GCGAAT_5029_ACCGAG	L1	liver	RNA labelling group	Agl	-	10669	7490	7300	10296	G>C	0	0	G>	>C	Inf
7029_GCGAAT_5029_ACCGAG	L1	liver	RNA labelling group	Agl	-	10669	7490	7300	10296	G>T	0	0	G>	>T	Inf
7029_GCGAAT_5029_ACCGAG	L1	liver	RNA labelling group	Agl	-	10669	7490	7300	10296	T>A	1	9.71250971250971e-05	T>	>A	10296
7029_GCGAAT_5029_ACCGAG	L1	liver	RNA labelling group	Agl	-	10669	7490	7300	10296	T>C	4	0.000388500388500389	T>	>C	2574
7029_GCGAAT_5029_ACCGAG	L1	liver	RNA labelling group	Agl	-	10669	7490	7300	10296	T>G	0	0	T>	>G	Inf
7029_GCGAAT_5029_ACCGAG	L1	liver	RNA labelling group	Ago1	-	2767	1389	1833	2508	A>C	0	0	A>	>C	Inf
7029_GCGAAT_5029_ACCGAG	L1	liver	RNA labelling group	Ago1	-	2767	1389	1833	2508	A>G	1	0.000361402240693892	A>	>G	2767
7029_GCGAAT_5029_ACCGAG	L1	liver	RNA labelling group	Ago1	-	2767	1389	1833	2508	A>T	0	0	A>	>T	Inf
7029_GCGAAT_5029_ACCGAG	L1	liver	RNA labelling group	Ago1	-	2767	1389	1833	2508	C>A	0	0	C>	>A	Inf
7029_GCGAAT_5029_ACCGAG	L1	liver	RNA labelling group	Ago1	-	2767	1389	1833	2508	C>G	0	0	C>	>G	Inf
7029_GCGAAT_5029_ACCGAG	L1	liver	RNA labelling group	Ago1	-	2767	1389	1833	2508	C>T	0	0	C>	>T	Inf
7029_GCGAAT_5029_ACCGAG	L1	liver	RNA labelling group	Ago1	-	2767	1389	1833	2508	G>A	4	0.00218221494817239	G>	>A	458.250000000001
7029_GCGAAT_5029_ACCGAG	L1	liver	RNA labelling group	Ago1	-	2767	1389	1833	2508	G>C	1	0.000545553737043099	G>	>C	1833
7029_GCGAAT_5029_ACCGAG	L1	liver	RNA labelling group	Ago1	-	2767	1389	1833	2508	G>T	0	0	G>	>T	Inf
7029_GCGAAT_5029_ACCGAG	L1	liver	RNA labelling group	Ago1	-	2767	1389	1833	2508	T>A	0	0	T>	>A	Inf
7029_GCGAAT_5029_ACCGAG	L1	liver	RNA labelling group	Ago1	-	2767	1389	1833	2508	T>C	0	0	T>	>C	Inf
7029_GCGAAT_5029_ACCGAG	L1	liver	RNA labelling group	Ago1	-	2767	1389	1833	2508	T>G	0	0	T>	>G	Inf
7029_GCGAAT_5029_ACCGAG	L1	liver	RNA labelling group	Ago2	-	7261	4277	3337	6619	A>C	0	0	A>	>C	Inf
7029_GCGAAT_5029_ACCGAG	L1	liver	RNA labelling group	Ago2	-	7261	4277	3337	6619	A>G	25	0.00344305192122297	A>	>G	290.44
7029_GCGAAT_5029_ACCGAG	L1	liver	RNA labelling group	Ago2	-	7261	4277	3337	6619	A>T	0	0	A>	>T	Inf
7029_GCGAAT_5029_ACCGAG	L1	liver	RNA labelling group	Ago2	-	7261	4277	3337	6619	C>A	0	0	C>	>A	Inf
7029_GCGAAT_5029_ACCGAG	L1	liver	RNA labelling group	Ago2	-	7261	4277	3337	6619	C>G	1	0.000233808744447042	C>	>G	4277
7029_GCGAAT_5029_ACCGAG	L1	liver	RNA labelling group	Ago2	-	7261	4277	3337	6619	C>T	14	0.00327332242225859	C>	>T	305.5
7029_GCGAAT_5029_ACCGAG	L1	liver	RNA labelling group	Ago2	-	7261	4277	3337	6619	G>A	0	0	G>	>A	Inf
7029_GCGAAT_5029_ACCGAG	L1	liver	RNA labelling group	Ago2	-	7261	4277	3337	6619	G>C	0	0	G>	>C	Inf
7029_GCGAAT_5029_ACCGAG	L1	liver	RNA labelling group	Ago2	-	7261	4277	3337	6619	G>T	1	0.000299670362601139	G>	>T	3337
7029_GCGAAT_5029_ACCGAG	L1	liver	RNA labelling group	Ago2	-	7261	4277	3337	6619	T>A	0	0	T>	>A	Inf
7029_GCGAAT_5029_ACCGAG	L1	liver	RNA labelling group	Ago2	-	7261	4277	3337	6619	T>C	0	0	T>	>C	Inf
7029_GCGAAT_5029_ACCGAG	L1	liver	RNA labelling group	Ago2	-	7261	4277	3337	6619	T>G	0	0	T>	>G	Inf
7029_GCGAAT_5029_ACCGAG	L1	liver	RNA labelling group	Ago3	-	1832	1408	1049	1945	A>C	0	0	A>	>C	Inf
7029_GCGAAT_5029_ACCGAG	L1	liver	RNA labelling group	Ago3	-	1832	1408	1049	1945	A>G	6	0.00327510917030567	A>	>G	305.333333333334
7029_GCGAAT_5029_ACCGAG	L1	liver	RNA labelling group	Ago3	-	1832	1408	1049	1945	A>T	0	0	A>	>T	Inf
7029_GCGAAT_5029_ACCGAG	L1	liver	RNA labelling group	Ago3	-	1832	1408	1049	1945	C>A	0	0	C>	>A	Inf
7029_GCGAAT_5029_ACCGAG	L1	liver	RNA labelling group	Ago3	-	1832	1408	1049	1945	C>G	0	0	C>	>G	Inf
7029_GCGAAT_5029_ACCGAG	L1	liver	RNA labelling group	Ago3	-	1832	1408	1049	1945	C>T	0	0	C>	>T	Inf
7029_GCGAAT_5029_ACCGAG	L1	liver	RNA labelling group	Ago3	-	1832	1408	1049	1945	G>A	0	0	G>	>A	Inf
7029_GCGAAT_5029_ACCGAG	L1	liver	RNA labelling group	Ago3	-	1832	1408	1049	1945	G>C	0	0	G>	>C	Inf
7029_GCGAAT_5029_ACCGAG	L1	liver	RNA labelling group	Ago3	-	1832	1408	1049	1945	G>T	0	0	G>	>T	Inf
7029_GCGAAT_5029_ACCGAG	L1	liver	RNA labelling group	Ago3	-	1832	1408	1049	1945	T>A	0	0	T>	>A	Inf
7029_GCGAAT_5029_ACCGAG	L1	liver	RNA labelling group	Ago3	-	1832	1408	1049	1945	T>C	1	0.00051413881748072	T>	>C	1945
7029_GCGAAT_5029_ACCGAG	L1	liver	RNA labelling group	Ago3	-	1832	1408	1049	1945	T>G	0	0	T>	>G	Inf
7029_GCGAAT_5029_ACCGAG	L1	liver	RNA labelling group	Agpat2	-	47402	34262	41811	40579	A>C	3	6.32884688409772e-05	A>	>C	15800.6666666667
7029_GCGAAT_5029_ACCGAG	L1	liver	RNA labelling group	Agpat2	-	47402	34262	41811	40579	A>G	113	0.0023838656596768	A>	>G	419.486725663718
7029_GCGAAT_5029_ACCGAG	L1	liver	RNA labelling group	Agpat2	-	47402	34262	41811	40579	A>T	6	0.000126576937681954	A>	>T	7900.33333333333
7029_GCGAAT_5029_ACCGAG	L1	liver	RNA labelling group	Agpat2	-	47402	34262	41811	40579	C>A	2	5.83737084816998e-05	C>	>A	17131
7029_GCGAAT_5029_ACCGAG	L1	liver	RNA labelling group	Agpat2	-	47402	34262	41811	40579	C>G	0	0	C>	>G	Inf
7029_GCGAAT_5029_ACCGAG	L1	liver	RNA labelling group	Agpat2	-	47402	34262	41811	40579	C>T	38	0.00110910046115229	C>	>T	901.631578947374
7029_GCGAAT_5029_ACCGAG	L1	liver	RNA labelling group	Agpat2	-	47402	34262	41811	40579	G>A	18	0.000430508717801535	G>	>A	2322.83333333333
7029_GCGAAT_5029_ACCGAG	L1	liver	RNA labelling group	Agpat2	-	47402	34262	41811	40579	G>C	0	0	G>	>C	Inf
7029_GCGAAT_5029_ACCGAG	L1	liver	RNA labelling group	Agpat2	-	47402	34262	41811	40579	G>T	1	2.39171509889742e-05	G>	>T	41811
7029_GCGAAT_5029_ACCGAG	L1	liver	RNA labelling group	Agpat2	-	47402	34262	41811	40579	T>A	4	9.85731536016166e-05	T>	>A	10144.75
7029_GCGAAT_5029_ACCGAG	L1	liver	RNA labelling group	Agpat2	-	47402	34262	41811	40579	T>C	9	0.000221789595603637	T>	>C	4508.77777777778
7029_GCGAAT_5029_ACCGAG	L1	liver	RNA labelling group	Agpat2	-	47402	34262	41811	40579	T>G	0	0	T>	>G	Inf
7029_GCGAAT_5029_ACCGAG	L1	liver	RNA labelling group	Agpat3	-	45172	34167	32516	68524	A>C	2	4.42752147347915e-05	A>	>C	22586
7029_GCGAAT_5029_ACCGAG	L1	liver	RNA labelling group	Agpat3	-	45172	34167	32516	68524	A>G	482	0.0106703267510847	A>	>G	93.7178423236515
7029_GCGAAT_5029_ACCGAG	L1	liver	RNA labelling group	Agpat3	-	45172	34167	32516	68524	A>T	23	0.000509164969450102	A>	>T	1964
7029_GCGAAT_5029_ACCGAG	L1	liver	RNA labelling group	Agpat3	-	45172	34167	32516	68524	C>A	1	2.92680071413937e-05	C>	>A	34167
7029_GCGAAT_5029_ACCGAG	L1	liver	RNA labelling group	Agpat3	-	45172	34167	32516	68524	C>G	6	0.000175608042848362	C>	>G	5694.5
7029_GCGAAT_5029_ACCGAG	L1	liver	RNA labelling group	Agpat3	-	45172	34167	32516	68524	C>T	31	0.000907308221383206	C>	>T	1102.16129032258
7029_GCGAAT_5029_ACCGAG	L1	liver	RNA labelling group	Agpat3	-	45172	34167	32516	68524	G>A	22	0.0006765899864682	G>	>A	1478
7029_GCGAAT_5029_ACCGAG	L1	liver	RNA labelling group	Agpat3	-	45172	34167	32516	68524	G>C	0	0	G>	>C	Inf
7029_GCGAAT_5029_ACCGAG	L1	liver	RNA labelling group	Agpat3	-	45172	34167	32516	68524	G>T	3	9.22622708820273e-05	G>	>T	10838.6666666667
7029_GCGAAT_5029_ACCGAG	L1	liver	RNA labelling group	Agpat3	-	45172	34167	32516	68524	T>A	5	7.29671356021248e-05	T>	>A	13704.8
7029_GCGAAT_5029_ACCGAG	L1	liver	RNA labelling group	Agpat3	-	45172	34167	32516	68524	T>C	9	0.000131340844083825	T>	>C	7613.77777777778
7029_GCGAAT_5029_ACCGAG	L1	liver	RNA labelling group	Agpat3	-	45172	34167	32516	68524	T>G	0	0	T>	>G	Inf
7029_GCGAAT_5029_ACCGAG	L1	liver	RNA labelling group	Agrn	-	3273	2655	2097	3317	A>C	0	0	A>	>C	Inf
7029_GCGAAT_5029_ACCGAG	L1	liver	RNA labelling group	Agrn	-	3273	2655	2097	3317	A>G	19	0.00580507179957225	A>	>G	172.263157894737
7029_GCGAAT_5029_ACCGAG	L1	liver	RNA labelling group	Agrn	-	3273	2655	2097	3317	A>T	0	0	A>	>T	Inf
7029_GCGAAT_5029_ACCGAG	L1	liver	RNA labelling group	Agrn	-	3273	2655	2097	3317	C>A	0	0	C>	>A	Inf
7029_GCGAAT_5029_ACCGAG	L1	liver	RNA labelling group	Agrn	-	3273	2655	2097	3317	C>G	0	0	C>	>G	Inf
7029_GCGAAT_5029_ACCGAG	L1	liver	RNA labelling group	Agrn	-	3273	2655	2097	3317	C>T	0	0	C>	>T	Inf
7029_GCGAAT_5029_ACCGAG	L1	liver	RNA labelling group	Agrn	-	3273	2655	2097	3317	G>A	7	0.0033381020505484	G>	>A	299.571428571429
7029_GCGAAT_5029_ACCGAG	L1	liver	RNA labelling group	Agrn	-	3273	2655	2097	3317	G>C	0	0	G>	>C	Inf
7029_GCGAAT_5029_ACCGAG	L1	liver	RNA labelling group	Agrn	-	3273	2655	2097	3317	G>T	0	0	G>	>T	Inf
7029_GCGAAT_5029_ACCGAG	L1	liver	RNA labelling group	Agrn	-	3273	2655	2097	3317	T>A	0	0	T>	>A	Inf
7029_GCGAAT_5029_ACCGAG	L1	liver	RNA labelling group	Agrn	-	3273	2655	2097	3317	T>C	0	0	T>	>C	Inf
7029_GCGAAT_5029_ACCGAG	L1	liver	RNA labelling group	Agrn	-	3273	2655	2097	3317	T>G	0	0	T>	>G	Inf
7029_GCGAAT_5029_ACCGAG	L1	liver	RNA labelling group	Agt	-	60101	63449	65576	58378	A>C	5	8.31932912929901e-05	A>	>C	12020.2
7029_GCGAAT_5029_ACCGAG	L1	liver	RNA labelling group	Agt	-	60101	63449	65576	58378	A>G	752	0.0125122710104657	A>	>G	79.9215425531915
7029_GCGAAT_5029_ACCGAG	L1	liver	RNA labelling group	Agt	-	60101	63449	65576	58378	A>T	3	4.99159747757941e-05	A>	>T	20033.6666666667
7029_GCGAAT_5029_ACCGAG	L1	liver	RNA labelling group	Agt	-	60101	63449	65576	58378	C>A	4	6.3042758751123e-05	C>	>A	15862.25
7029_GCGAAT_5029_ACCGAG	L1	liver	RNA labelling group	Agt	-	60101	63449	65576	58378	C>G	0	0	C>	>G	Inf
7029_GCGAAT_5029_ACCGAG	L1	liver	RNA labelling group	Agt	-	60101	63449	65576	58378	C>T	5	7.88034484389037e-05	C>	>T	12689.8
7029_GCGAAT_5029_ACCGAG	L1	liver	RNA labelling group	Agt	-	60101	63449	65576	58378	G>A	30	0.000457484445528852	G>	>A	2185.86666666667
7029_GCGAAT_5029_ACCGAG	L1	liver	RNA labelling group	Agt	-	60101	63449	65576	58378	G>C	0	0	G>	>C	Inf
7029_GCGAAT_5029_ACCGAG	L1	liver	RNA labelling group	Agt	-	60101	63449	65576	58378	G>T	3	4.57484445528852e-05	G>	>T	21858.6666666667
7029_GCGAAT_5029_ACCGAG	L1	liver	RNA labelling group	Agt	-	60101	63449	65576	58378	T>A	4	6.85189626229059e-05	T>	>A	14594.5
7029_GCGAAT_5029_ACCGAG	L1	liver	RNA labelling group	Agt	-	60101	63449	65576	58378	T>C	9	0.000154167665901538	T>	>C	6486.44444444444
7029_GCGAAT_5029_ACCGAG	L1	liver	RNA labelling group	Agt	-	60101	63449	65576	58378	T>G	1	1.71297406557265e-05	T>	>G	58378
7029_GCGAAT_5029_ACCGAG	L1	liver	RNA labelling group	Agtpbp1	-	2713	1209	1055	2844	A>C	0	0	A>	>C	Inf
7029_GCGAAT_5029_ACCGAG	L1	liver	RNA labelling group	Agtpbp1	-	2713	1209	1055	2844	A>G	14	0.00516033910799852	A>	>G	193.785714285715
7029_GCGAAT_5029_ACCGAG	L1	liver	RNA labelling group	Agtpbp1	-	2713	1209	1055	2844	A>T	1	0.000368595650571323	A>	>T	2713
7029_GCGAAT_5029_ACCGAG	L1	liver	RNA labelling group	Agtpbp1	-	2713	1209	1055	2844	C>A	0	0	C>	>A	Inf
7029_GCGAAT_5029_ACCGAG	L1	liver	RNA labelling group	Agtpbp1	-	2713	1209	1055	2844	C>G	0	0	C>	>G	Inf
7029_GCGAAT_5029_ACCGAG	L1	liver	RNA labelling group	Agtpbp1	-	2713	1209	1055	2844	C>T	0	0	C>	>T	Inf
7029_GCGAAT_5029_ACCGAG	L1	liver	RNA labelling group	Agtpbp1	-	2713	1209	1055	2844	G>A	0	0	G>	>A	Inf
7029_GCGAAT_5029_ACCGAG	L1	liver	RNA labelling group	Agtpbp1	-	2713	1209	1055	2844	G>C	3	0.00284360189573459	G>	>C	351.666666666668
7029_GCGAAT_5029_ACCGAG	L1	liver	RNA labelling group	Agtpbp1	-	2713	1209	1055	2844	G>T	0	0	G>	>T	Inf
7029_GCGAAT_5029_ACCGAG	L1	liver	RNA labelling group	Agtpbp1	-	2713	1209	1055	2844	T>A	0	0	T>	>A	Inf
7029_GCGAAT_5029_ACCGAG	L1	liver	RNA labelling group	Agtpbp1	-	2713	1209	1055	2844	T>C	0	0	T>	>C	Inf
7029_GCGAAT_5029_ACCGAG	L1	liver	RNA labelling group	Agtpbp1	-	2713	1209	1055	2844	T>G	0	0	T>	>G	Inf
7029_GCGAAT_5029_ACCGAG	L1	liver	RNA labelling group	Ahctf1	-	7482	4264	2987	6776	A>C	0	0	A>	>C	Inf
7029_GCGAAT_5029_ACCGAG	L1	liver	RNA labelling group	Ahctf1	-	7482	4264	2987	6776	A>G	13	0.00173750334135257	A>	>G	575.538461538465
7029_GCGAAT_5029_ACCGAG	L1	liver	RNA labelling group	Ahctf1	-	7482	4264	2987	6776	A>T	0	0	A>	>T	Inf
7029_GCGAAT_5029_ACCGAG	L1	liver	RNA labelling group	Ahctf1	-	7482	4264	2987	6776	C>A	0	0	C>	>A	Inf
7029_GCGAAT_5029_ACCGAG	L1	liver	RNA labelling group	Ahctf1	-	7482	4264	2987	6776	C>G	0	0	C>	>G	Inf
7029_GCGAAT_5029_ACCGAG	L1	liver	RNA labelling group	Ahctf1	-	7482	4264	2987	6776	C>T	0	0	C>	>T	Inf
7029_GCGAAT_5029_ACCGAG	L1	liver	RNA labelling group	Ahctf1	-	7482	4264	2987	6776	G>A	2	0.000669568128557081	G>	>A	1493.5
7029_GCGAAT_5029_ACCGAG	L1	liver	RNA labelling group	Ahctf1	-	7482	4264	2987	6776	G>C	0	0	G>	>C	Inf
7029_GCGAAT_5029_ACCGAG	L1	liver	RNA labelling group	Ahctf1	-	7482	4264	2987	6776	G>T	0	0	G>	>T	Inf
7029_GCGAAT_5029_ACCGAG	L1	liver	RNA labelling group	Ahctf1	-	7482	4264	2987	6776	T>A	1	0.000147579693034238	T>	>A	6776
7029_GCGAAT_5029_ACCGAG	L1	liver	RNA labelling group	Ahctf1	-	7482	4264	2987	6776	T>C	2	0.000295159386068477	T>	>C	3388
7029_GCGAAT_5029_ACCGAG	L1	liver	RNA labelling group	Ahctf1	-	7482	4264	2987	6776	T>G	0	0	T>	>G	Inf
7029_GCGAAT_5029_ACCGAG	L1	liver	RNA labelling group	Ahcy	-	41062	28564	28245	52769	A>C	0	0	A>	>C	Inf
7029_GCGAAT_5029_ACCGAG	L1	liver	RNA labelling group	Ahcy	-	41062	28564	28245	52769	A>G	436	0.0106180897179874	A>	>G	94.1788990825688
7029_GCGAAT_5029_ACCGAG	L1	liver	RNA labelling group	Ahcy	-	41062	28564	28245	52769	A>T	2	4.87068335687497e-05	A>	>T	20531
7029_GCGAAT_5029_ACCGAG	L1	liver	RNA labelling group	Ahcy	-	41062	28564	28245	52769	C>A	1	3.50091023666153e-05	C>	>A	28564
7029_GCGAAT_5029_ACCGAG	L1	liver	RNA labelling group	Ahcy	-	41062	28564	28245	52769	C>G	2	7.00182047332306e-05	C>	>G	14282
7029_GCGAAT_5029_ACCGAG	L1	liver	RNA labelling group	Ahcy	-	41062	28564	28245	52769	C>T	13	0.000455118330765999	C>	>T	2197.23076923077
7029_GCGAAT_5029_ACCGAG	L1	liver	RNA labelling group	Ahcy	-	41062	28564	28245	52769	G>A	38	0.00134537086209948	G>	>A	743.289473684214
7029_GCGAAT_5029_ACCGAG	L1	liver	RNA labelling group	Ahcy	-	41062	28564	28245	52769	G>C	2	7.08089927420782e-05	G>	>C	14122.5
7029_GCGAAT_5029_ACCGAG	L1	liver	RNA labelling group	Ahcy	-	41062	28564	28245	52769	G>T	0	0	G>	>T	Inf
7029_GCGAAT_5029_ACCGAG	L1	liver	RNA labelling group	Ahcy	-	41062	28564	28245	52769	T>A	3	5.68515605753378e-05	T>	>A	17589.6666666667
7029_GCGAAT_5029_ACCGAG	L1	liver	RNA labelling group	Ahcy	-	41062	28564	28245	52769	T>C	14	0.00026530728268491	T>	>C	3769.21428571429
7029_GCGAAT_5029_ACCGAG	L1	liver	RNA labelling group	Ahcy	-	41062	28564	28245	52769	T>G	0	0	T>	>G	Inf
7029_GCGAAT_5029_ACCGAG	L1	liver	RNA labelling group	Ahcyl1	-	20086	11894	7151	19797	A>C	0	0	A>	>C	Inf
7029_GCGAAT_5029_ACCGAG	L1	liver	RNA labelling group	Ahcyl1	-	20086	11894	7151	19797	A>G	35	0.00174250721895847	A>	>G	573.885714285717
7029_GCGAAT_5029_ACCGAG	L1	liver	RNA labelling group	Ahcyl1	-	20086	11894	7151	19797	A>T	22	0.00109529025191675	A>	>T	913.000000000007
7029_GCGAAT_5029_ACCGAG	L1	liver	RNA labelling group	Ahcyl1	-	20086	11894	7151	19797	C>A	0	0	C>	>A	Inf
7029_GCGAAT_5029_ACCGAG	L1	liver	RNA labelling group	Ahcyl1	-	20086	11894	7151	19797	C>G	0	0	C>	>G	Inf
7029_GCGAAT_5029_ACCGAG	L1	liver	RNA labelling group	Ahcyl1	-	20086	11894	7151	19797	C>T	17	0.00142929208004035	C>	>T	699.647058823533
7029_GCGAAT_5029_ACCGAG	L1	liver	RNA labelling group	Ahcyl1	-	20086	11894	7151	19797	G>A	3	0.00041952174521046	G>	>A	2383.66666666667
7029_GCGAAT_5029_ACCGAG	L1	liver	RNA labelling group	Ahcyl1	-	20086	11894	7151	19797	G>C	0	0	G>	>C	Inf
7029_GCGAAT_5029_ACCGAG	L1	liver	RNA labelling group	Ahcyl1	-	20086	11894	7151	19797	G>T	3	0.00041952174521046	G>	>T	2383.66666666667
7029_GCGAAT_5029_ACCGAG	L1	liver	RNA labelling group	Ahcyl1	-	20086	11894	7151	19797	T>A	1	5.05127039450422e-05	T>	>A	19797
7029_GCGAAT_5029_ACCGAG	L1	liver	RNA labelling group	Ahcyl1	-	20086	11894	7151	19797	T>C	2	0.000101025407890084	T>	>C	9898.5
7029_GCGAAT_5029_ACCGAG	L1	liver	RNA labelling group	Ahcyl1	-	20086	11894	7151	19797	T>G	0	0	T>	>G	Inf
7029_GCGAAT_5029_ACCGAG	L1	liver	RNA labelling group	Ahr	-	8615	3487	3213	8574	A>C	0	0	A>	>C	Inf
7029_GCGAAT_5029_ACCGAG	L1	liver	RNA labelling group	Ahr	-	8615	3487	3213	8574	A>G	10	0.00116076610562971	A>	>G	861.500000000004
7029_GCGAAT_5029_ACCGAG	L1	liver	RNA labelling group	Ahr	-	8615	3487	3213	8574	A>T	5	0.000580383052814858	A>	>T	1723
7029_GCGAAT_5029_ACCGAG	L1	liver	RNA labelling group	Ahr	-	8615	3487	3213	8574	C>A	0	0	C>	>A	Inf
7029_GCGAAT_5029_ACCGAG	L1	liver	RNA labelling group	Ahr	-	8615	3487	3213	8574	C>G	0	0	C>	>G	Inf
7029_GCGAAT_5029_ACCGAG	L1	liver	RNA labelling group	Ahr	-	8615	3487	3213	8574	C>T	0	0	C>	>T	Inf
7029_GCGAAT_5029_ACCGAG	L1	liver	RNA labelling group	Ahr	-	8615	3487	3213	8574	G>A	0	0	G>	>A	Inf
7029_GCGAAT_5029_ACCGAG	L1	liver	RNA labelling group	Ahr	-	8615	3487	3213	8574	G>C	4	0.001244942421413	G>	>C	803.250000000006
7029_GCGAAT_5029_ACCGAG	L1	liver	RNA labelling group	Ahr	-	8615	3487	3213	8574	G>T	0	0	G>	>T	Inf
7029_GCGAAT_5029_ACCGAG	L1	liver	RNA labelling group	Ahr	-	8615	3487	3213	8574	T>A	0	0	T>	>A	Inf
7029_GCGAAT_5029_ACCGAG	L1	liver	RNA labelling group	Ahr	-	8615	3487	3213	8574	T>C	1	0.000116631677163518	T>	>C	8574
7029_GCGAAT_5029_ACCGAG	L1	liver	RNA labelling group	Ahr	-	8615	3487	3213	8574	T>G	0	0	T>	>G	Inf
7029_GCGAAT_5029_ACCGAG	L1	liver	RNA labelling group	Ahsa2	-	6356	4193	3909	7860	A>C	0	0	A>	>C	Inf
7029_GCGAAT_5029_ACCGAG	L1	liver	RNA labelling group	Ahsa2	-	6356	4193	3909	7860	A>G	11	0.00173064820641913	A>	>G	577.818181818182
7029_GCGAAT_5029_ACCGAG	L1	liver	RNA labelling group	Ahsa2	-	6356	4193	3909	7860	A>T	11	0.00173064820641913	A>	>T	577.818181818182
7029_GCGAAT_5029_ACCGAG	L1	liver	RNA labelling group	Ahsa2	-	6356	4193	3909	7860	C>A	0	0	C>	>A	Inf
7029_GCGAAT_5029_ACCGAG	L1	liver	RNA labelling group	Ahsa2	-	6356	4193	3909	7860	C>G	0	0	C>	>G	Inf
7029_GCGAAT_5029_ACCGAG	L1	liver	RNA labelling group	Ahsa2	-	6356	4193	3909	7860	C>T	0	0	C>	>T	Inf
7029_GCGAAT_5029_ACCGAG	L1	liver	RNA labelling group	Ahsa2	-	6356	4193	3909	7860	G>A	6	0.00153491941673062	G>	>A	651.500000000001
7029_GCGAAT_5029_ACCGAG	L1	liver	RNA labelling group	Ahsa2	-	6356	4193	3909	7860	G>C	0	0	G>	>C	Inf
7029_GCGAAT_5029_ACCGAG	L1	liver	RNA labelling group	Ahsa2	-	6356	4193	3909	7860	G>T	0	0	G>	>T	Inf
7029_GCGAAT_5029_ACCGAG	L1	liver	RNA labelling group	Ahsa2	-	6356	4193	3909	7860	T>A	1	0.000127226463104326	T>	>A	7860
7029_GCGAAT_5029_ACCGAG	L1	liver	RNA labelling group	Ahsa2	-	6356	4193	3909	7860	T>C	6	0.000763358778625954	T>	>C	1310
7029_GCGAAT_5029_ACCGAG	L1	liver	RNA labelling group	Ahsa2	-	6356	4193	3909	7860	T>G	0	0	T>	>G	Inf
7029_GCGAAT_5029_ACCGAG	L1	liver	RNA labelling group	AI182371	-	84590	75403	16518	151924	A>C	0	0	A>	>C	Inf
7029_GCGAAT_5029_ACCGAG	L1	liver	RNA labelling group	AI182371	-	84590	75403	16518	151924	A>G	342	0.00404303109114552	A>	>G	247.33918128655
7029_GCGAAT_5029_ACCGAG	L1	liver	RNA labelling group	AI182371	-	84590	75403	16518	151924	A>T	19	0.000224612838396974	A>	>T	4452.1052631579
7029_GCGAAT_5029_ACCGAG	L1	liver	RNA labelling group	AI182371	-	84590	75403	16518	151924	C>A	2	2.65241436017135e-05	C>	>A	37701.5
7029_GCGAAT_5029_ACCGAG	L1	liver	RNA labelling group	AI182371	-	84590	75403	16518	151924	C>G	3	3.97862154025702e-05	C>	>G	25134.3333333333
7029_GCGAAT_5029_ACCGAG	L1	liver	RNA labelling group	AI182371	-	84590	75403	16518	151924	C>T	24	0.000318289723220562	C>	>T	3141.79166666667
7029_GCGAAT_5029_ACCGAG	L1	liver	RNA labelling group	AI182371	-	84590	75403	16518	151924	G>A	21	0.00127134035597529	G>	>A	786.571428571435
7029_GCGAAT_5029_ACCGAG	L1	liver	RNA labelling group	AI182371	-	84590	75403	16518	151924	G>C	0	0	G>	>C	Inf
7029_GCGAAT_5029_ACCGAG	L1	liver	RNA labelling group	AI182371	-	84590	75403	16518	151924	G>T	31	0.00187674052548734	G>	>T	532.838709677421
7029_GCGAAT_5029_ACCGAG	L1	liver	RNA labelling group	AI182371	-	84590	75403	16518	151924	T>A	27	0.000177720439166952	T>	>A	5626.81481481481
7029_GCGAAT_5029_ACCGAG	L1	liver	RNA labelling group	AI182371	-	84590	75403	16518	151924	T>C	8	5.26579079013191e-05	T>	>C	18990.5
7029_GCGAAT_5029_ACCGAG	L1	liver	RNA labelling group	AI182371	-	84590	75403	16518	151924	T>G	2	1.31644769753298e-05	T>	>G	75962
7029_GCGAAT_5029_ACCGAG	L1	liver	RNA labelling group	AI314180	-	15788	16101	8365	27300	A>C	0	0	A>	>C	Inf
7029_GCGAAT_5029_ACCGAG	L1	liver	RNA labelling group	AI314180	-	15788	16101	8365	27300	A>G	34	0.00215353432987078	A>	>G	464.352941176472
7029_GCGAAT_5029_ACCGAG	L1	liver	RNA labelling group	AI314180	-	15788	16101	8365	27300	A>T	12	0.000760070939954396	A>	>T	1315.66666666667
7029_GCGAAT_5029_ACCGAG	L1	liver	RNA labelling group	AI314180	-	15788	16101	8365	27300	C>A	2	0.000124215887211974	C>	>A	8050.5
7029_GCGAAT_5029_ACCGAG	L1	liver	RNA labelling group	AI314180	-	15788	16101	8365	27300	C>G	0	0	C>	>G	Inf
7029_GCGAAT_5029_ACCGAG	L1	liver	RNA labelling group	AI314180	-	15788	16101	8365	27300	C>T	14	0.000869511210483821	C>	>T	1150.07142857143
7029_GCGAAT_5029_ACCGAG	L1	liver	RNA labelling group	AI314180	-	15788	16101	8365	27300	G>A	7	0.000836820083682008	G>	>A	1195
7029_GCGAAT_5029_ACCGAG	L1	liver	RNA labelling group	AI314180	-	15788	16101	8365	27300	G>C	0	0	G>	>C	Inf
7029_GCGAAT_5029_ACCGAG	L1	liver	RNA labelling group	AI314180	-	15788	16101	8365	27300	G>T	1	0.000119545726240287	G>	>T	8365
7029_GCGAAT_5029_ACCGAG	L1	liver	RNA labelling group	AI314180	-	15788	16101	8365	27300	T>A	10	0.000366300366300366	T>	>A	2730
7029_GCGAAT_5029_ACCGAG	L1	liver	RNA labelling group	AI314180	-	15788	16101	8365	27300	T>C	3	0.00010989010989011	T>	>C	9100
7029_GCGAAT_5029_ACCGAG	L1	liver	RNA labelling group	AI314180	-	15788	16101	8365	27300	T>G	1	3.66300366300366e-05	T>	>G	27300
7029_GCGAAT_5029_ACCGAG	L1	liver	RNA labelling group	AI464131	-	4128	3823	3399	5797	A>C	0	0	A>	>C	Inf
7029_GCGAAT_5029_ACCGAG	L1	liver	RNA labelling group	AI464131	-	4128	3823	3399	5797	A>G	42	0.0101744186046512	A>	>G	98.2857142857143
7029_GCGAAT_5029_ACCGAG	L1	liver	RNA labelling group	AI464131	-	4128	3823	3399	5797	A>T	0	0	A>	>T	Inf
7029_GCGAAT_5029_ACCGAG	L1	liver	RNA labelling group	AI464131	-	4128	3823	3399	5797	C>A	0	0	C>	>A	Inf
7029_GCGAAT_5029_ACCGAG	L1	liver	RNA labelling group	AI464131	-	4128	3823	3399	5797	C>G	0	0	C>	>G	Inf
7029_GCGAAT_5029_ACCGAG	L1	liver	RNA labelling group	AI464131	-	4128	3823	3399	5797	C>T	0	0	C>	>T	Inf
7029_GCGAAT_5029_ACCGAG	L1	liver	RNA labelling group	AI464131	-	4128	3823	3399	5797	G>A	0	0	G>	>A	Inf
7029_GCGAAT_5029_ACCGAG	L1	liver	RNA labelling group	AI464131	-	4128	3823	3399	5797	G>C	0	0	G>	>C	Inf
7029_GCGAAT_5029_ACCGAG	L1	liver	RNA labelling group	AI464131	-	4128	3823	3399	5797	G>T	0	0	G>	>T	Inf
7029_GCGAAT_5029_ACCGAG	L1	liver	RNA labelling group	AI464131	-	4128	3823	3399	5797	T>A	0	0	T>	>A	Inf
7029_GCGAAT_5029_ACCGAG	L1	liver	RNA labelling group	AI464131	-	4128	3823	3399	5797	T>C	0	0	T>	>C	Inf
7029_GCGAAT_5029_ACCGAG	L1	liver	RNA labelling group	AI464131	-	4128	3823	3399	5797	T>G	0	0	T>	>G	Inf
7029_GCGAAT_5029_ACCGAG	L1	liver	RNA labelling group	AI987944	-	7222	4265	3451	8002	A>C	0	0	A>	>C	Inf
7029_GCGAAT_5029_ACCGAG	L1	liver	RNA labelling group	AI987944	-	7222	4265	3451	8002	A>G	25	0.00346164497369149	A>	>G	288.880000000001
7029_GCGAAT_5029_ACCGAG	L1	liver	RNA labelling group	AI987944	-	7222	4265	3451	8002	A>T	5	0.0006923289947383	A>	>T	1444.4
7029_GCGAAT_5029_ACCGAG	L1	liver	RNA labelling group	AI987944	-	7222	4265	3451	8002	C>A	0	0	C>	>A	Inf
7029_GCGAAT_5029_ACCGAG	L1	liver	RNA labelling group	AI987944	-	7222	4265	3451	8002	C>G	0	0	C>	>G	Inf
7029_GCGAAT_5029_ACCGAG	L1	liver	RNA labelling group	AI987944	-	7222	4265	3451	8002	C>T	1	0.000234466588511137	C>	>T	4265
7029_GCGAAT_5029_ACCGAG	L1	liver	RNA labelling group	AI987944	-	7222	4265	3451	8002	G>A	0	0	G>	>A	Inf
7029_GCGAAT_5029_ACCGAG	L1	liver	RNA labelling group	AI987944	-	7222	4265	3451	8002	G>C	0	0	G>	>C	Inf
7029_GCGAAT_5029_ACCGAG	L1	liver	RNA labelling group	AI987944	-	7222	4265	3451	8002	G>T	0	0	G>	>T	Inf
7029_GCGAAT_5029_ACCGAG	L1	liver	RNA labelling group	AI987944	-	7222	4265	3451	8002	T>A	0	0	T>	>A	Inf
7029_GCGAAT_5029_ACCGAG	L1	liver	RNA labelling group	AI987944	-	7222	4265	3451	8002	T>C	1	0.000124968757810547	T>	>C	8002
7029_GCGAAT_5029_ACCGAG	L1	liver	RNA labelling group	AI987944	-	7222	4265	3451	8002	T>G	1	0.000124968757810547	T>	>G	8002
7029_GCGAAT_5029_ACCGAG	L1	liver	RNA labelling group	Aif1	-	3113	5493	3396	6857	A>C	0	0	A>	>C	Inf
7029_GCGAAT_5029_ACCGAG	L1	liver	RNA labelling group	Aif1	-	3113	5493	3396	6857	A>G	1	0.00032123353678124	A>	>G	3113
7029_GCGAAT_5029_ACCGAG	L1	liver	RNA labelling group	Aif1	-	3113	5493	3396	6857	A>T	1	0.00032123353678124	A>	>T	3113
7029_GCGAAT_5029_ACCGAG	L1	liver	RNA labelling group	Aif1	-	3113	5493	3396	6857	C>A	0	0	C>	>A	Inf
7029_GCGAAT_5029_ACCGAG	L1	liver	RNA labelling group	Aif1	-	3113	5493	3396	6857	C>G	0	0	C>	>G	Inf
7029_GCGAAT_5029_ACCGAG	L1	liver	RNA labelling group	Aif1	-	3113	5493	3396	6857	C>T	0	0	C>	>T	Inf
7029_GCGAAT_5029_ACCGAG	L1	liver	RNA labelling group	Aif1	-	3113	5493	3396	6857	G>A	0	0	G>	>A	Inf
7029_GCGAAT_5029_ACCGAG	L1	liver	RNA labelling group	Aif1	-	3113	5493	3396	6857	G>C	0	0	G>	>C	Inf
7029_GCGAAT_5029_ACCGAG	L1	liver	RNA labelling group	Aif1	-	3113	5493	3396	6857	G>T	0	0	G>	>T	Inf
7029_GCGAAT_5029_ACCGAG	L1	liver	RNA labelling group	Aif1	-	3113	5493	3396	6857	T>A	1	0.000145836371591075	T>	>A	6857
7029_GCGAAT_5029_ACCGAG	L1	liver	RNA labelling group	Aif1	-	3113	5493	3396	6857	T>C	0	0	T>	>C	Inf
7029_GCGAAT_5029_ACCGAG	L1	liver	RNA labelling group	Aif1	-	3113	5493	3396	6857	T>G	0	0	T>	>G	Inf
7029_GCGAAT_5029_ACCGAG	L1	liver	RNA labelling group	Aifm1	-	12443	4600	6544	12006	A>C	0	0	A>	>C	Inf
7029_GCGAAT_5029_ACCGAG	L1	liver	RNA labelling group	Aifm1	-	12443	4600	6544	12006	A>G	100	0.00803664711082536	A>	>G	124.43
7029_GCGAAT_5029_ACCGAG	L1	liver	RNA labelling group	Aifm1	-	12443	4600	6544	12006	A>T	1	8.03664711082536e-05	A>	>T	12443
7029_GCGAAT_5029_ACCGAG	L1	liver	RNA labelling group	Aifm1	-	12443	4600	6544	12006	C>A	0	0	C>	>A	Inf
7029_GCGAAT_5029_ACCGAG	L1	liver	RNA labelling group	Aifm1	-	12443	4600	6544	12006	C>G	6	0.00130434782608695	C>	>G	766.666666666671
7029_GCGAAT_5029_ACCGAG	L1	liver	RNA labelling group	Aifm1	-	12443	4600	6544	12006	C>T	1	0.000217391304347826	C>	>T	4600
7029_GCGAAT_5029_ACCGAG	L1	liver	RNA labelling group	Aifm1	-	12443	4600	6544	12006	G>A	2	0.000305623471882641	G>	>A	3272
7029_GCGAAT_5029_ACCGAG	L1	liver	RNA labelling group	Aifm1	-	12443	4600	6544	12006	G>C	0	0	G>	>C	Inf
7029_GCGAAT_5029_ACCGAG	L1	liver	RNA labelling group	Aifm1	-	12443	4600	6544	12006	G>T	1	0.00015281173594132	G>	>T	6544
7029_GCGAAT_5029_ACCGAG	L1	liver	RNA labelling group	Aifm1	-	12443	4600	6544	12006	T>A	1	8.32916874895885e-05	T>	>A	12006
7029_GCGAAT_5029_ACCGAG	L1	liver	RNA labelling group	Aifm1	-	12443	4600	6544	12006	T>C	2	0.000166583374979177	T>	>C	6003
7029_GCGAAT_5029_ACCGAG	L1	liver	RNA labelling group	Aifm1	-	12443	4600	6544	12006	T>G	0	0	T>	>G	Inf
7029_GCGAAT_5029_ACCGAG	L1	liver	RNA labelling group	Aig1	-	7601	4636	4709	6098	A>C	0	0	A>	>C	Inf
7029_GCGAAT_5029_ACCGAG	L1	liver	RNA labelling group	Aig1	-	7601	4636	4709	6098	A>G	62	0.00815682147085909	A>	>G	122.596774193549
7029_GCGAAT_5029_ACCGAG	L1	liver	RNA labelling group	Aig1	-	7601	4636	4709	6098	A>T	1	0.00013156163662676	A>	>T	7601
7029_GCGAAT_5029_ACCGAG	L1	liver	RNA labelling group	Aig1	-	7601	4636	4709	6098	C>A	0	0	C>	>A	Inf
7029_GCGAAT_5029_ACCGAG	L1	liver	RNA labelling group	Aig1	-	7601	4636	4709	6098	C>G	0	0	C>	>G	Inf
7029_GCGAAT_5029_ACCGAG	L1	liver	RNA labelling group	Aig1	-	7601	4636	4709	6098	C>T	0	0	C>	>T	Inf
7029_GCGAAT_5029_ACCGAG	L1	liver	RNA labelling group	Aig1	-	7601	4636	4709	6098	G>A	6	0.00127415587173497	G>	>A	784.833333333337
7029_GCGAAT_5029_ACCGAG	L1	liver	RNA labelling group	Aig1	-	7601	4636	4709	6098	G>C	0	0	G>	>C	Inf
7029_GCGAAT_5029_ACCGAG	L1	liver	RNA labelling group	Aig1	-	7601	4636	4709	6098	G>T	1	0.000212359311955829	G>	>T	4709
7029_GCGAAT_5029_ACCGAG	L1	liver	RNA labelling group	Aig1	-	7601	4636	4709	6098	T>A	1	0.000163988192850115	T>	>A	6098
7029_GCGAAT_5029_ACCGAG	L1	liver	RNA labelling group	Aig1	-	7601	4636	4709	6098	T>C	1	0.000163988192850115	T>	>C	6098
7029_GCGAAT_5029_ACCGAG	L1	liver	RNA labelling group	Aig1	-	7601	4636	4709	6098	T>G	0	0	T>	>G	Inf
7029_GCGAAT_5029_ACCGAG	L1	liver	RNA labelling group	Aim1	-	5570	3009	2962	3741	A>C	0	0	A>	>C	Inf
7029_GCGAAT_5029_ACCGAG	L1	liver	RNA labelling group	Aim1	-	5570	3009	2962	3741	A>G	13	0.00233393177737881	A>	>G	428.461538461539
7029_GCGAAT_5029_ACCGAG	L1	liver	RNA labelling group	Aim1	-	5570	3009	2962	3741	A>T	0	0	A>	>T	Inf
7029_GCGAAT_5029_ACCGAG	L1	liver	RNA labelling group	Aim1	-	5570	3009	2962	3741	C>A	0	0	C>	>A	Inf
7029_GCGAAT_5029_ACCGAG	L1	liver	RNA labelling group	Aim1	-	5570	3009	2962	3741	C>G	0	0	C>	>G	Inf
7029_GCGAAT_5029_ACCGAG	L1	liver	RNA labelling group	Aim1	-	5570	3009	2962	3741	C>T	0	0	C>	>T	Inf
7029_GCGAAT_5029_ACCGAG	L1	liver	RNA labelling group	Aim1	-	5570	3009	2962	3741	G>A	0	0	G>	>A	Inf
7029_GCGAAT_5029_ACCGAG	L1	liver	RNA labelling group	Aim1	-	5570	3009	2962	3741	G>C	0	0	G>	>C	Inf
7029_GCGAAT_5029_ACCGAG	L1	liver	RNA labelling group	Aim1	-	5570	3009	2962	3741	G>T	0	0	G>	>T	Inf
7029_GCGAAT_5029_ACCGAG	L1	liver	RNA labelling group	Aim1	-	5570	3009	2962	3741	T>A	1	0.000267308206361935	T>	>A	3741
7029_GCGAAT_5029_ACCGAG	L1	liver	RNA labelling group	Aim1	-	5570	3009	2962	3741	T>C	1	0.000267308206361935	T>	>C	3741
7029_GCGAAT_5029_ACCGAG	L1	liver	RNA labelling group	Aim1	-	5570	3009	2962	3741	T>G	0	0	T>	>G	Inf
7029_GCGAAT_5029_ACCGAG	L1	liver	RNA labelling group	Aimp1	-	3845	3646	2699	6564	A>C	0	0	A>	>C	Inf
7029_GCGAAT_5029_ACCGAG	L1	liver	RNA labelling group	Aimp1	-	3845	3646	2699	6564	A>G	3	0.000780234070221066	A>	>G	1281.66666666667
7029_GCGAAT_5029_ACCGAG	L1	liver	RNA labelling group	Aimp1	-	3845	3646	2699	6564	A>T	4	0.00104031209362808	A>	>T	961.250000000008
7029_GCGAAT_5029_ACCGAG	L1	liver	RNA labelling group	Aimp1	-	3845	3646	2699	6564	C>A	2	0.000548546352166758	C>	>A	1823
7029_GCGAAT_5029_ACCGAG	L1	liver	RNA labelling group	Aimp1	-	3845	3646	2699	6564	C>G	0	0	C>	>G	Inf
7029_GCGAAT_5029_ACCGAG	L1	liver	RNA labelling group	Aimp1	-	3845	3646	2699	6564	C>T	0	0	C>	>T	Inf
7029_GCGAAT_5029_ACCGAG	L1	liver	RNA labelling group	Aimp1	-	3845	3646	2699	6564	G>A	0	0	G>	>A	Inf
7029_GCGAAT_5029_ACCGAG	L1	liver	RNA labelling group	Aimp1	-	3845	3646	2699	6564	G>C	0	0	G>	>C	Inf
7029_GCGAAT_5029_ACCGAG	L1	liver	RNA labelling group	Aimp1	-	3845	3646	2699	6564	G>T	0	0	G>	>T	Inf
7029_GCGAAT_5029_ACCGAG	L1	liver	RNA labelling group	Aimp1	-	3845	3646	2699	6564	T>A	0	0	T>	>A	Inf
7029_GCGAAT_5029_ACCGAG	L1	liver	RNA labelling group	Aimp1	-	3845	3646	2699	6564	T>C	0	0	T>	>C	Inf
7029_GCGAAT_5029_ACCGAG	L1	liver	RNA labelling group	Aimp1	-	3845	3646	2699	6564	T>G	0	0	T>	>G	Inf
7029_GCGAAT_5029_ACCGAG	L1	liver	RNA labelling group	Aimp2	-	2443	2682	1951	2501	A>C	0	0	A>	>C	Inf
7029_GCGAAT_5029_ACCGAG	L1	liver	RNA labelling group	Aimp2	-	2443	2682	1951	2501	A>G	2	0.000818665575112567	A>	>G	1221.5
7029_GCGAAT_5029_ACCGAG	L1	liver	RNA labelling group	Aimp2	-	2443	2682	1951	2501	A>T	2	0.000818665575112567	A>	>T	1221.5
7029_GCGAAT_5029_ACCGAG	L1	liver	RNA labelling group	Aimp2	-	2443	2682	1951	2501	C>A	6	0.00223713646532438	C>	>A	447.000000000001
7029_GCGAAT_5029_ACCGAG	L1	liver	RNA labelling group	Aimp2	-	2443	2682	1951	2501	C>G	0	0	C>	>G	Inf
7029_GCGAAT_5029_ACCGAG	L1	liver	RNA labelling group	Aimp2	-	2443	2682	1951	2501	C>T	0	0	C>	>T	Inf
7029_GCGAAT_5029_ACCGAG	L1	liver	RNA labelling group	Aimp2	-	2443	2682	1951	2501	G>A	5	0.00256278831368528	G>	>A	390.200000000001
7029_GCGAAT_5029_ACCGAG	L1	liver	RNA labelling group	Aimp2	-	2443	2682	1951	2501	G>C	0	0	G>	>C	Inf
7029_GCGAAT_5029_ACCGAG	L1	liver	RNA labelling group	Aimp2	-	2443	2682	1951	2501	G>T	0	0	G>	>T	Inf
7029_GCGAAT_5029_ACCGAG	L1	liver	RNA labelling group	Aimp2	-	2443	2682	1951	2501	T>A	0	0	T>	>A	Inf
7029_GCGAAT_5029_ACCGAG	L1	liver	RNA labelling group	Aimp2	-	2443	2682	1951	2501	T>C	0	0	T>	>C	Inf
7029_GCGAAT_5029_ACCGAG	L1	liver	RNA labelling group	Aimp2	-	2443	2682	1951	2501	T>G	0	0	T>	>G	Inf
7029_GCGAAT_5029_ACCGAG	L1	liver	RNA labelling group	Aip	-	3234	1535	2597	1680	A>C	0	0	A>	>C	Inf
7029_GCGAAT_5029_ACCGAG	L1	liver	RNA labelling group	Aip	-	3234	1535	2597	1680	A>G	13	0.00401978973407544	A>	>G	248.769230769231
7029_GCGAAT_5029_ACCGAG	L1	liver	RNA labelling group	Aip	-	3234	1535	2597	1680	A>T	0	0	A>	>T	Inf
7029_GCGAAT_5029_ACCGAG	L1	liver	RNA labelling group	Aip	-	3234	1535	2597	1680	C>A	0	0	C>	>A	Inf
7029_GCGAAT_5029_ACCGAG	L1	liver	RNA labelling group	Aip	-	3234	1535	2597	1680	C>G	0	0	C>	>G	Inf
7029_GCGAAT_5029_ACCGAG	L1	liver	RNA labelling group	Aip	-	3234	1535	2597	1680	C>T	0	0	C>	>T	Inf
7029_GCGAAT_5029_ACCGAG	L1	liver	RNA labelling group	Aip	-	3234	1535	2597	1680	G>A	0	0	G>	>A	Inf
7029_GCGAAT_5029_ACCGAG	L1	liver	RNA labelling group	Aip	-	3234	1535	2597	1680	G>C	0	0	G>	>C	Inf
7029_GCGAAT_5029_ACCGAG	L1	liver	RNA labelling group	Aip	-	3234	1535	2597	1680	G>T	0	0	G>	>T	Inf
7029_GCGAAT_5029_ACCGAG	L1	liver	RNA labelling group	Aip	-	3234	1535	2597	1680	T>A	0	0	T>	>A	Inf
7029_GCGAAT_5029_ACCGAG	L1	liver	RNA labelling group	Aip	-	3234	1535	2597	1680	T>C	0	0	T>	>C	Inf
7029_GCGAAT_5029_ACCGAG	L1	liver	RNA labelling group	Aip	-	3234	1535	2597	1680	T>G	0	0	T>	>G	Inf
7029_GCGAAT_5029_ACCGAG	L1	liver	RNA labelling group	AK010878	-	2284	1102	664	2547	A>C	0	0	A>	>C	Inf
7029_GCGAAT_5029_ACCGAG	L1	liver	RNA labelling group	AK010878	-	2284	1102	664	2547	A>G	3	0.00131348511383537	A>	>G	761.333333333337
7029_GCGAAT_5029_ACCGAG	L1	liver	RNA labelling group	AK010878	-	2284	1102	664	2547	A>T	0	0	A>	>T	Inf
7029_GCGAAT_5029_ACCGAG	L1	liver	RNA labelling group	AK010878	-	2284	1102	664	2547	C>A	0	0	C>	>A	Inf
7029_GCGAAT_5029_ACCGAG	L1	liver	RNA labelling group	AK010878	-	2284	1102	664	2547	C>G	0	0	C>	>G	Inf
7029_GCGAAT_5029_ACCGAG	L1	liver	RNA labelling group	AK010878	-	2284	1102	664	2547	C>T	0	0	C>	>T	Inf
7029_GCGAAT_5029_ACCGAG	L1	liver	RNA labelling group	AK010878	-	2284	1102	664	2547	G>A	6	0.00903614457831325	G>	>A	110.666666666667
[truncated: 508,529 more rows]
