# Supplementary material for: SLAMseq reveals potential transfer of RNA from liver to kidney in the mouse
Source: Nat Commun. 2025 Aug 11;16:7413. doi: 10.1038/s41467-025-62688-9 (PMC12339719; doi:10.1038/s41467-025-62688-9)
Supplement: Supplementary file 6 — Source Data [file 41467_2025_62688_MOESM6_ESM.zip › Source data/FigS5c_data.csv]

library	sample_name	tissue	group	source	gene_name	length	readsCPM	conversionRate	Tcontent	coverageOnTs	conversionsOnTs	readCount	tcReadCount	multimapCount	tissue.x	tissue.y	cpm_raw	cpm_norm
L1	L1	liver	RNA labelling group	13	0610005C13Rik	250	237.604245196	0.0011911514464	70	35260	42	2430	42	0	liver	liver	237.604245195847	250.169026750208
L1	L1	liver	RNA labelling group	13	0610007P14Rik	666	205.92367917	0.00232971145951	234	52367	122	2106	114	0	liver	liver	205.923679169734	216.813156516847
L1	L1	liver	RNA labelling group	13	0610009B22Rik	431	26.4004716884	0.00394383972235	145	6339	25	270	28	0	liver	liver	26.4004716884275	27.7965585278008
L1	L1	liver	RNA labelling group	13	0610009L18Rik	176	2.05337002021	0	39	410	0	21	0	0	liver	liver	2.05337002021103	2.16195455216229
L1	L1	liver	RNA labelling group	13	0610009O20Rik	751	23.173747371	0	164	3579	0	237	0	0	liver	liver	23.173747370953	24.399201374403
L1	L1	liver	RNA labelling group	13	0610010B08Rik	4265	1.36891334681	0	1212	261	0	14	0	14	liver	liver	1.36891334680735	1.44130303477486
L1	L1	liver	RNA labelling group	13	0610010F05Rik	2327	14.2758106167	0.00304774805283	776	2953	9	146	9	0	liver	liver	14.2758106167052	15.0307316483664
L1	L1	liver	RNA labelling group	13	0610010K14Rik	368	23.3693064205	0.000646691097219	100	4639	3	239	3	1	liver	liver	23.3693064204969	24.6051018079422
L1	L1	liver	RNA labelling group	13	0610012G03Rik	1111	30.8983298279	0.0015368852459	279	3904	6	316	6	1	liver	liver	30.8983298279374	32.5322684992039
L1	L1	liver	RNA labelling group	13	0610030E20Rik	4041	48.5964238117	0.000776497994047	1210	7727	6	497	6	0	liver	liver	48.596423811661	51.1662577345075
L1	L1	liver	RNA labelling group	13	0610031O16Rik	250	1.66225192112	0	57	251	0	17	0	0	liver	liver	1.66225192112321	1.75015368508376
L1	L1	liver	RNA labelling group	13	0610037L13Rik	3256	12.8091177451	0.0011961722488	883	1672	2	131	2	0	liver	liver	12.8091177451259	13.4864783968219
L1	L1	liver	RNA labelling group	13	0610040J01Rik	761	23.9559835691	0.00192455735181	203	5196	10	245	10	0	liver	liver	23.9559835691287	25.22280310856
L1	L1	liver	RNA labelling group	13	0610043K17Rik	250	5.37787386246	0	53	542	0	55	0	0	liver	liver	5.37787386245745	5.6622619223298
L1	L1	liver	RNA labelling group	13	1010001N08Rik	250	0.293338574316	0	79	69	0	3	0	0	liver	liver	0.293338574315861	0.308850650308898
L1	L1	liver	RNA labelling group	13	1110002E22Rik	4380	0.48889762386	0	1388	90	0	5	0	0	liver	liver	0.488897623859769	0.514751083848164
L1	L1	liver	RNA labelling group	13	1110004E09Rik	290	15.7425034883	0.00568475452196	80	3870	22	161	22	0	liver	liver	15.7425034882845	16.5749848999109
L1	L1	liver	RNA labelling group	13	1110004F10Rik	783	15.0580468149	0.000338180588434	275	2957	1	154	1	46	liver	liver	15.0580468148809	15.8543333825234
L1	L1	liver	RNA labelling group	13	1110008F13Rik	479	205.72812012	0.00323257248612	145	40525	131	2104	112	0	liver	liver	205.728120120191	216.607256083307
L1	L1	liver	RNA labelling group	13	1110008L16Rik	295	9.38683437811	0.00437226733292	82	1601	7	96	7	0	liver	liver	9.38683437810755	9.88322080988474
L1	L1	liver	RNA labelling group	13	1110008P14Rik	2367	28.9427393325	0.0136623164763	544	4904	67	296	45	0	liver	liver	28.9427393324983	30.4732641638113
L1	L1	liver	RNA labelling group	13	1110012L19Rik	326	8.80015722948	0.000583430571762	83	1714	1	90	1	0	liver	liver	8.80015722947583	9.26551950926694
L1	L1	liver	RNA labelling group	13	1110020A21Rik	250	1.17335429726	0	62	203	0	12	0	0	liver	liver	1.17335429726344	1.23540260123559
L1	L1	liver	RNA labelling group	13	1110032A03Rik	1028	30.3116526793	0.00163087795597	284	3679	6	310	5	0	liver	liver	30.3116526793056	31.9145671985861
L1	L1	liver	RNA labelling group	13	1110034G24Rik	400	6.55122815972	0	124	1289	0	67	0	0	liver	liver	6.5512281597209	6.89766452356539
L1	L1	liver	RNA labelling group	13	1110037F02Rik	1962	24.8359992921	0.00478285823608	645	5227	25	254	21	0	liver	liver	24.8359992920762	26.1493550594867
L1	L1	liver	RNA labelling group	13	1110038B12Rik	250	45.858597118	0.0228713486638	74	8045	184	469	142	0	liver	liver	45.8585971180463	48.2836516649577
L1	L1	liver	RNA labelling group	13	1110038F14Rik	591	11.3424248735	0	170	2533	0	116	0	14	liver	liver	11.3424248735466	11.9422251452774
L1	L1	liver	RNA labelling group	13	1110059E24Rik	1860	11.6357634479	0.00115251632731	536	2603	3	119	3	0	liver	liver	11.6357634478625	12.2510757955863
L1	L1	liver	RNA labelling group	13	1110059G10Rik	2987	16.8180782608	0.00296540362438	867	3035	9	172	9	0	liver	liver	16.818078260776	17.7074372843768
L1	L1	liver	RNA labelling group	13	1110065P20Rik	382	19.0670073305	0.00151607034566	94	3298	5	195	5	0	liver	liver	19.067007330531	20.0752922700784
L1	L1	liver	RNA labelling group	13	1190002N15Rik	2451	59.7432896357	0.00229694378868	838	15673	36	611	36	0	liver	liver	59.7432896356637	62.9025824462456
L1	L1	liver	RNA labelling group	13	1190005I06Rik	370	7.43124388267	0.00427715996578	70	1169	5	76	5	0	liver	liver	7.43124388266848	7.82421647449209
L1	L1	liver	RNA labelling group	13	1190007I07Rik	498	19.9470230535	0	157	3452	0	204	0	7	liver	liver	19.9470230534786	21.0018442210051
L1	L1	liver	RNA labelling group	13	1300002E11Rik	500	22.5870702223	0.00364721485411	139	3016	11	231	11	0	liver	liver	22.5870702223213	23.7815000737852
L1	L1	liver	RNA labelling group	13	1300017J02Rik	259	744.786640188	0.00884086444008	70	91620	810	7617	718	4	liver	liver	744.786640187971	784.171801134292
L1	L1	liver	RNA labelling group	13	1500011B03Rik	1374	1.17335429726	0.0220994475138	382	181	4	12	1	0	liver	liver	1.17335429726344	1.23540260123559
L1	L1	liver	RNA labelling group	13	1500011K16Rik	608	21.1203773507	0.00557620817844	164	3766	21	216	21	0	liver	liver	21.120377350742	22.2372468222407
L1	L1	liver	RNA labelling group	13	1500015A07Rik	250	0.97779524772	0	79	135	0	10	0	0	liver	liver	0.977795247719537	1.02950216769633
L1	L1	liver	RNA labelling group	13	1500017E21Rik	250	1.07557477249	0	77	229	0	11	0	0	liver	liver	1.07557477249149	1.13245238446596
L1	L1	liver	RNA labelling group	13	1600002H07Rik	805	53.7787386246	0.00190177872245	226	8939	17	550	17	0	liver	liver	53.7787386245745	56.622619223298
L1	L1	liver	RNA labelling group	13	1600002K03Rik	329	8.31125960562	0.004402054292	71	1363	6	85	6	0	liver	liver	8.31125960561607	8.75076842541878
L1	L1	liver	RNA labelling group	13	1600012H06Rik	1769	47.6186285639	0.0021161781822	552	9451	20	487	19	6	liver	liver	47.6186285639415	50.1367555668111
L1	L1	liver	RNA labelling group	13	1600014C10Rik	2945	89.5660446911	0.00637426900585	882	17100	109	916	101	1	liver	liver	89.5660446911096	94.3023985609836
L1	L1	liver	RNA labelling group	13	1600020E01Rik	250	7.13790530835	0.00333333333333	79	900	3	73	3	0	liver	liver	7.13790530835262	7.51536582418319
L1	L1	liver	RNA labelling group	13	1700001C19Rik	828	2.05337002021	0.00819672131148	236	366	3	21	3	0	liver	liver	2.05337002021103	2.16195455216229
L1	L1	liver	RNA labelling group	13	1700001O22Rik	512	0.195559049544	0	102	16	0	2	0	0	liver	liver	0.195559049543907	0.205900433539265
L1	L1	liver	RNA labelling group	13	1700003E16Rik	1740	0.391118099088	0	319	32	0	4	0	0	liver	liver	0.391118099087815	0.411800867078531
L1	L1	liver	RNA labelling group	13	1700007L15Rik	250	2.4444881193	0	73	490	0	25	0	0	liver	liver	2.44448811929884	2.57375541924082
L1	L1	liver	RNA labelling group	13	1700008J07Rik	250	1.17335429726	0	79	228	0	12	0	0	liver	liver	1.17335429726344	1.23540260123559
L1	L1	liver	RNA labelling group	13	1700010I14Rik	332	0.684456673404	0	114	151	0	7	0	0	liver	liver	0.684456673403676	0.720651517387429
L1	L1	liver	RNA labelling group	13	1700012B07Rik	1317	0.293338574316	0	300	45	0	3	0	0	liver	liver	0.293338574315861	0.308850650308898
L1	L1	liver	RNA labelling group	13	1700012D01Rik	250	7.04012578358	0	79	1230	0	72	0	0	liver	liver	7.04012578358067	7.41241560741356
L1	L1	liver	RNA labelling group	13	1700012D14Rik	250	0.586677148632	0	75	102	0	6	0	0	liver	liver	0.586677148631722	0.617701300617796
L1	L1	liver	RNA labelling group	13	1700017B05Rik	2411	11.8313224974	0.00511945392491	674	2344	12	121	12	0	liver	liver	11.8313224974064	12.4569762291256
L1	L1	liver	RNA labelling group	13	1700020D05Rik	252	0.097779524772	0	56	14	0	1	0	0	liver	liver	0.0977795247719537	0.102950216769633
L1	L1	liver	RNA labelling group	13	1700020I14Rik	250	2.73782669361	0.0063829787234	82	470	3	28	3	0	liver	liver	2.7378266936147	2.88260606954972
L1	L1	liver	RNA labelling group	13	1700021F05Rik	281	22.0981725985	0.00068073519401	63	2938	2	226	2	0	liver	liver	22.0981725984615	23.266748989937
L1	L1	liver	RNA labelling group	13	1700024P16Rik	720	8.50681865516	0.00262329485834	233	1906	5	87	5	0	liver	liver	8.50681865515997	8.95666885895805
L1	L1	liver	RNA labelling group	13	1700025G04Rik	8870	5.18231481291	0	2435	980	0	53	0	1	liver	liver	5.18231481291355	5.45636148879053
L1	L1	liver	RNA labelling group	13	1700027J19Rik	75	1.27113382204	0	22	175	0	13	0	0	liver	liver	1.2711338220354	1.33835281800523
L1	L1	liver	RNA labelling group	13	1700028E10Rik	500	0.48889762386	0	155	85	0	5	0	0	liver	liver	0.488897623859769	0.514751083848164
L1	L1	liver	RNA labelling group	13	1700028K03Rik	2695	0.48889762386	0	834	110	0	5	0	0	liver	liver	0.488897623859769	0.514751083848164
L1	L1	liver	RNA labelling group	13	1700029I15Rik	405	0.586677148632	0	82	36	0	6	0	0	liver	liver	0.586677148631722	0.617701300617796
L1	L1	liver	RNA labelling group	13	1700029J07Rik	250	0.880015722948	0	70	170	0	9	0	0	liver	liver	0.880015722947583	0.926551950926694
L1	L1	liver	RNA labelling group	13	1700030C10Rik	250	3.81340146611	0	74	847	0	39	0	16	liver	liver	3.81340146610619	4.01505845401568
L1	L1	liver	RNA labelling group	13	1700030J22Rik	1543	0.293338574316	0	441	51	0	3	0	0	liver	liver	0.293338574315861	0.308850650308898
L1	L1	liver	RNA labelling group	13	1700030K09Rik	850	2.64004716884	0.0115273775216	199	347	4	27	4	0	liver	liver	2.64004716884275	2.77965585278008
L1	L1	liver	RNA labelling group	13	1700034J05Rik	1923	0.391118099088	0	515	12	0	4	0	4	liver	liver	0.391118099087815	0.411800867078531
L1	L1	liver	RNA labelling group	13	1700037H04Rik	560	2.34670859453	0	146	355	0	24	0	0	liver	liver	2.34670859452689	2.47080520247119
L1	L1	liver	RNA labelling group	13	1700040L02Rik	296	0.782236198176	0	74	118	0	8	0	0	liver	liver	0.78223619817563	0.823601734157062
L1	L1	liver	RNA labelling group	13	1700047I17Rik2	3603	0.48889762386	0	1010	80	0	5	0	5	liver	liver	0.488897623859769	0.514751083848164
L1	L1	liver	RNA labelling group	13	1700047M11Rik	250	0.684456673404	0	66	84	0	7	0	0	liver	liver	0.684456673403676	0.720651517387429
L1	L1	liver	RNA labelling group	13	1700054M17Rik	250	0.391118099088	0	51	32	0	4	0	0	liver	liver	0.391118099087815	0.411800867078531
L1	L1	liver	RNA labelling group	13	1700056E22Rik	250	1.36891334681	0	50	214	0	14	0	0	liver	liver	1.36891334680735	1.44130303477486
L1	L1	liver	RNA labelling group	13	1700061I17Rik	250	2.34670859453	0.0211267605634	55	284	6	24	6	0	liver	liver	2.34670859452689	2.47080520247119
L1	L1	liver	RNA labelling group	13	1700066M21Rik	1859	13.2002358442	0.00656934306569	627	2740	18	135	14	0	liver	liver	13.2002358442138	13.8982792639004
L1	L1	liver	RNA labelling group	13	1700067K01Rik	254	0.097779524772	0	36	11	0	1	0	0	liver	liver	0.0977795247719537	0.102950216769633
L1	L1	liver	RNA labelling group	13	1700086D15Rik	586	0.097779524772	0	134	7	0	1	0	0	liver	liver	0.0977795247719537	0.102950216769633
L1	L1	liver	RNA labelling group	13	1700086O06Rik	250	1.36891334681	0	72	152	0	14	0	12	liver	liver	1.36891334680735	1.44130303477486
L1	L1	liver	RNA labelling group	13	1700088E04Rik	783	0.97779524772	0	183	195	0	10	0	0	liver	liver	0.977795247719537	1.02950216769633
L1	L1	liver	RNA labelling group	13	1700094D03Rik	2736	8.0179210313	0.0030959752322	812	1615	5	82	5	0	liver	liver	8.0179210313002	8.44191777510988
L1	L1	liver	RNA labelling group	13	1700096K18Rik	250	0.880015722948	0	83	171	0	9	0	0	liver	liver	0.880015722947583	0.926551950926694
L1	L1	liver	RNA labelling group	13	1700097N02Rik	250	0.097779524772	0	75	17	0	1	0	0	liver	liver	0.0977795247719537	0.102950216769633
L1	L1	liver	RNA labelling group	13	1700102P08Rik	428	0.48889762386	0	134	122	0	5	0	0	liver	liver	0.488897623859769	0.514751083848164
L1	L1	liver	RNA labelling group	13	1700109H08Rik	265	0.391118099088	0	101	56	0	4	0	0	liver	liver	0.391118099087815	0.411800867078531
L1	L1	liver	RNA labelling group	13	1700112E06Rik	441	1.17335429726	0	123	218	0	12	0	0	liver	liver	1.17335429726344	1.23540260123559
L1	L1	liver	RNA labelling group	13	1700113A16Rik	250	1.66225192112	0	62	223	0	17	0	0	liver	liver	1.66225192112321	1.75015368508376
L1	L1	liver	RNA labelling group	13	1700119H24Rik	250	0.880015722948	0	40	144	0	9	0	0	liver	liver	0.880015722947583	0.926551950926694
L1	L1	liver	RNA labelling group	13	1700120C14Rik	250	1.17335429726	0	55	120	0	12	0	0	liver	liver	1.17335429726344	1.23540260123559
L1	L1	liver	RNA labelling group	13	1700123O20Rik	509	32.9516998481	0.000719010641357	147	6954	5	337	5	0	liver	liver	32.9516998481484	34.6942230513662
L1	L1	liver	RNA labelling group	13	1810009A15Rik	372	25.3248969159	0.00286861732645	83	3486	10	259	11	0	liver	liver	25.324896915936	26.6641061433349
L1	L1	liver	RNA labelling group	13	1810010H24Rik	668	6.55122815972	0.00153491941673	191	1303	2	67	2	0	liver	liver	6.5512281597209	6.89766452356539
L1	L1	liver	RNA labelling group	13	1810011H11Rik	1097	1.7600314459	0	282	317	0	18	0	0	liver	liver	1.76003144589517	1.85310390185339
L1	L1	liver	RNA labelling group	13	1810011O10Rik	1396	15.449164914	0.00180041152263	436	3888	7	158	7	0	liver	liver	15.4491649139687	16.266134249602
L1	L1	liver	RNA labelling group	13	1810013L24Rik	2886	26.4982512132	0.00447882736156	1001	4912	22	271	22	0	liver	liver	26.4982512131995	27.8995087445705
L1	L1	liver	RNA labelling group	13	1810021B22Rik	250	2.34670859453	0	68	508	0	24	0	0	liver	liver	2.34670859452689	2.47080520247119
L1	L1	liver	RNA labelling group	13	1810022K09Rik	878	84.3837298782	0.00518776616338	277	12915	67	863	67	18	liver	liver	84.383729878196	88.846037072193
L1	L1	liver	RNA labelling group	13	1810026J23Rik	2132	24.6404402425	0.00258603540879	640	5027	13	252	13	0	liver	liver	24.6404402425323	25.9434546259474
L1	L1	liver	RNA labelling group	13	1810030O07Rik	1637	14.2758106167	0.00479548660085	460	3545	17	146	17	0	liver	liver	14.2758106167052	15.0307316483664
L1	L1	liver	RNA labelling group	13	1810032O08Rik	1673	0.48889762386	0.044776119403	499	67	3	5	3	0	liver	liver	0.488897623859769	0.514751083848164
L1	L1	liver	RNA labelling group	13	1810034E14Rik	250	0.097779524772	0	76	17	0	1	0	0	liver	liver	0.0977795247719537	0.102950216769633
L1	L1	liver	RNA labelling group	13	1810037I17Rik	715	32.4628022243	0.00296992946418	249	8081	24	332	24	61	liver	liver	32.4628022242886	34.1794719675181
L1	L1	liver	RNA labelling group	13	1810041H14Rik	300	1.56447239635	0	84	251	0	16	0	0	liver	liver	1.56447239635126	1.64720346831412
L1	L1	liver	RNA labelling group	13	1810043G02Rik	1079	3.03116526793	0	266	486	0	31	0	0	liver	liver	3.03116526793056	3.19145671985861
L1	L1	liver	RNA labelling group	13	1810044D09Rik	250	1.95559049544	0.00320512820513	66	312	1	20	1	0	liver	liver	1.95559049543907	2.05900433539265
L1	L1	liver	RNA labelling group	13	1810046K07Rik	361	0.195559049544	0	118	60	0	2	0	0	liver	liver	0.195559049543907	0.205900433539265
L1	L1	liver	RNA labelling group	13	1810053B23Rik	500	2.64004716884	0	125	366	0	27	0	0	liver	liver	2.64004716884275	2.77965585278008
L1	L1	liver	RNA labelling group	13	1810055G02Rik	288	55.73432912	0.00142483970553	78	8422	12	570	9	2	liver	liver	55.7343291200136	58.6816235586906
L1	L1	liver	RNA labelling group	13	1810058I24Rik	250	12.026881547	0.00459066564652	89	2614	12	123	10	1	liver	liver	12.0268815469503	12.6628766626648
L1	L1	liver	RNA labelling group	13	1810062G17Rik	323	0.293338574316	0	79	66	0	3	0	0	liver	liver	0.293338574315861	0.308850650308898
L1	L1	liver	RNA labelling group	13	2010001A14Rik	250	4.59563766428	0	69	932	0	47	0	0	liver	liver	4.59563766428182	4.83866018817274
L1	L1	liver	RNA labelling group	13	2010003K11Rik	728	32.9516998481	0.00147892531427	179	4057	6	337	6	0	liver	liver	32.9516998481484	34.6942230513662
L1	L1	liver	RNA labelling group	13	2010005H15Rik	267	0.391118099088	0	98	88	0	4	0	0	liver	liver	0.391118099087815	0.411800867078531
L1	L1	liver	RNA labelling group	13	2010107E04Rik	252	312.796699745	0.0131822506704	76	57805	762	3199	531	0	liver	liver	312.79669974548	329.337743446055
L1	L1	liver	RNA labelling group	13	2010107G23Rik	1199	1.7600314459	0	322	339	0	18	0	0	liver	liver	1.76003144589517	1.85310390185339
L1	L1	liver	RNA labelling group	13	2010111I01Rik	6343	15.0580468149	0.00190114068441	1608	3156	6	154	6	0	liver	liver	15.0580468148809	15.8543333825234
L1	L1	liver	RNA labelling group	13	2010308F09Rik	250	0.48889762386	0	61	80	0	5	0	0	liver	liver	0.488897623859769	0.514751083848164
L1	L1	liver	RNA labelling group	13	2010315B03Rik	1187	7.3334643579	0	400	1437	0	75	0	0	liver	liver	7.33346435789653	7.72126625772245
L1	L1	liver	RNA labelling group	13	2200002D01Rik	1254	55.0498724466	0.00291414481058	261	4461	13	563	13	0	liver	liver	55.0498724466099	57.9609720413032
L1	L1	liver	RNA labelling group	13	2210011C24Rik	256	1.17335429726	0	66	166	0	12	0	0	liver	liver	1.17335429726344	1.23540260123559
L1	L1	liver	RNA labelling group	13	2210013O21Rik	1654	1.66225192112	0	555	373	0	17	0	0	liver	liver	1.66225192112321	1.75015368508376
L1	L1	liver	RNA labelling group	13	2210016F16Rik	1884	36.7651013143	0.00258583536848	503	6961	18	376	16	2	liver	liver	36.7651013142546	38.7092815053819
L1	L1	liver	RNA labelling group	13	2210016L21Rik	1786	4.79119671383	0	405	608	0	49	0	0	liver	liver	4.79119671382573	5.044560621712
L1	L1	liver	RNA labelling group	13	2210408F21Rik	250	41.7518570776	0.00441898527005	72	6110	27	427	28	0	liver	liver	41.7518570776242	43.9597425606332
L1	L1	liver	RNA labelling group	13	2210417A02Rik	250	7.13790530835	0.00328227571116	65	914	3	73	3	0	liver	liver	7.13790530835262	7.51536582418319
L1	L1	liver	RNA labelling group	13	2210418O10Rik	6500	0.097779524772	0	1740	9	0	1	0	0	liver	liver	0.0977795247719537	0.102950216769633
L1	L1	liver	RNA labelling group	13	2300009A05Rik	306	29.3338574316	0.0028901734104	107	6228	18	300	15	0	liver	liver	29.3338574315861	30.8850650308898
L1	L1	liver	RNA labelling group	13	2310001K24Rik	250	0.097779524772	0	83	26	0	1	0	0	liver	liver	0.0977795247719537	0.102950216769633
L1	L1	liver	RNA labelling group	13	2310007B03Rik	659	0.195559049544	0	189	32	0	2	0	0	liver	liver	0.195559049543907	0.205900433539265
L1	L1	liver	RNA labelling group	13	2310009A05Rik	250	34.1250541454	0.00129776496035	76	6935	9	349	9	0	liver	liver	34.1250541454118	35.9296256526018
L1	L1	liver	RNA labelling group	13	2310009B15Rik	309	9.48461390288	0.0065	104	2000	13	97	12	0	liver	liver	9.48461390287951	9.98617102665437
L1	L1	liver	RNA labelling group	13	2310010J17Rik	250	33.0494793729	0.00375872561303	65	5587	21	338	20	0	liver	liver	33.0494793729204	34.7971732681359
L1	L1	liver	RNA labelling group	13	2310011J03Rik	1094	10.5601886754	0.00331596399811	251	2111	7	108	7	0	liver	liver	10.560188675371	11.1186234111203
L1	L1	liver	RNA labelling group	13	2310015A10Rik	250	0.782236198176	0	71	124	0	8	0	0	liver	liver	0.78223619817563	0.823601734157062
L1	L1	liver	RNA labelling group	13	2310022A10Rik	1535	4.59563766428	0.00103092783505	397	970	1	47	1	0	liver	liver	4.59563766428182	4.83866018817274
L1	L1	liver	RNA labelling group	13	2310022B05Rik	2152	5.573432912	0	588	1296	0	57	0	0	liver	liver	5.57343291200136	5.86816235586906
L1	L1	liver	RNA labelling group	13	2310030G06Rik	810	9.97351152674	0.00198412698413	248	1512	3	102	3	0	liver	liver	9.97351152673928	10.5009221105025
L1	L1	liver	RNA labelling group	13	2310033P09Rik	394	4.8889762386	0.00406917599186	105	983	4	50	4	0	liver	liver	4.88897623859769	5.14751083848164
L1	L1	liver	RNA labelling group	13	2310034O05Rik	250	0.586677148632	0	70	133	0	6	0	0	liver	liver	0.586677148631722	0.617701300617796
L1	L1	liver	RNA labelling group	13	2310035C23Rik	1568	10.8535272497	0.00198886237072	582	2514	5	111	5	0	liver	liver	10.8535272496869	11.4274740614292
L1	L1	liver	RNA labelling group	13	2310036O22Rik	304	54.5609748228	0.00303424360642	95	11535	35	558	29	1	liver	liver	54.5609748227502	57.446220957455
L1	L1	liver	RNA labelling group	13	2310039H08Rik	269	44.7830223456	0.00309722596283	81	7426	23	458	23	0	liver	liver	44.7830223455548	47.1511992804918
L1	L1	liver	RNA labelling group	13	2310039L15Rik	250	0.195559049544	0	69	50	0	2	0	0	liver	liver	0.195559049543907	0.205900433539265
L1	L1	liver	RNA labelling group	13	2310040G24Rik	250	2.34670859453	0	53	272	0	24	0	0	liver	liver	2.34670859452689	2.47080520247119
L1	L1	liver	RNA labelling group	13	2310043O21Rik	250	0.586677148632	0	75	60	0	6	0	0	liver	liver	0.586677148631722	0.617701300617796
L1	L1	liver	RNA labelling group	13	2310057M21Rik	5350	2.54226764407	0.00578034682081	1623	519	3	26	3	0	liver	liver	2.5422676440708	2.67670563601045
L1	L1	liver	RNA labelling group	13	2310061I04Rik	336	18.9692278058	0.00251098556183	78	3186	8	194	8	0	liver	liver	18.969227805759	19.9723420533087
L1	L1	liver	RNA labelling group	13	2410002F23Rik	792	2.93338574316	0	230	555	0	30	0	14	liver	liver	2.93338574315861	3.08850650308898
L1	L1	liver	RNA labelling group	13	2410004B18Rik	1101	5.76899196155	0.00160642570281	323	1245	2	59	2	0	liver	liver	5.76899196154527	6.07406278940833
L1	L1	liver	RNA labelling group	13	2410006H16Rik	250	40.0896051565	0.00778707577871	82	8604	67	410	52	1	liver	liver	40.089605156501	42.2095888755494
L1	L1	liver	RNA labelling group	13	2410015M20Rik	419	67.5656516174	0.00636375206822	110	7857	50	691	42	5	liver	liver	67.56565161742	71.1385997878162
L1	L1	liver	RNA labelling group	13	2410016O06Rik	450	11.2446453488	0.000963855421687	137	2075	2	115	2	0	liver	liver	11.2446453487747	11.8392749285078
L1	L1	liver	RNA labelling group	13	2410089E03Rik	303	3.61784241656	0.019512195122	98	820	16	37	16	0	liver	liver	3.61784241656229	3.80915802047641
L1	L1	liver	RNA labelling group	13	2410131K14Rik	4910	4.98675576337	0.00388726919339	1307	1029	4	51	4	0	liver	liver	4.98675576336964	5.25046105525127
L1	L1	liver	RNA labelling group	13	2500002B13Rik	250	0.684456673404	0	87	75	0	7	0	0	liver	liver	0.684456673403676	0.720651517387429
L1	L1	liver	RNA labelling group	13	2510002D24Rik	1075	27.9649440848	0	236	3654	0	286	0	0	liver	liver	27.9649440847788	29.443761996115
L1	L1	liver	RNA labelling group	13	2510009E07Rik	4157	7.52902340744	0.00138696255201	1219	1442	2	77	2	0	liver	liver	7.52902340744043	7.92716669126172
L1	L1	liver	RNA labelling group	13	2510039O18Rik	697	35.2006289179	0.00241280982672	212	9118	22	360	22	1	liver	liver	35.2006289179033	37.0620780370678
L1	L1	liver	RNA labelling group	13	2610001J05Rik	2797	23.9559835691	0.00243172465395	840	5346	13	245	13	0	liver	liver	23.9559835691287	25.22280310856
L1	L1	liver	RNA labelling group	13	2610002M06Rik	5058	10.6579682001	0.00128479657388	1626	2335	3	109	3	0	liver	liver	10.657968200143	11.22157362789
L1	L1	liver	RNA labelling group	13	2610005L07Rik	250	0.684456673404	0	80	51	0	7	2	7	liver	liver	0.684456673403676	0.720651517387429
L1	L1	liver	RNA labelling group	13	2610008E11Rik	2097	5.37787386246	0	608	1205	0	55	0	0	liver	liver	5.37787386245745	5.6622619223298
L1	L1	liver	RNA labelling group	13	2610020H08Rik	255	2.4444881193	0	71	479	0	25	0	0	liver	liver	2.44448811929884	2.57375541924082
L1	L1	liver	RNA labelling group	13	2610021A01Rik	1404	3.42228336702	0	440	934	0	35	0	0	liver	liver	3.42228336701838	3.60325758693715
L1	L1	liver	RNA labelling group	13	2610035D17Rik	250	0.097779524772	0	90	18	0	1	0	0	liver	liver	0.0977795247719537	0.102950216769633
L1	L1	liver	RNA labelling group	13	2610044O15Rik8	2363	2.05337002021	0	673	363	0	21	0	0	liver	liver	2.05337002021103	2.16195455216229
L1	L1	liver	RNA labelling group	13	2610301B20Rik	1373	6.45344863495	0.00188087774295	425	1595	3	66	3	0	liver	liver	6.45344863494894	6.79471430679576
L1	L1	liver	RNA labelling group	13	2610306M01Rik	250	0.48889762386	0	78	92	0	5	0	0	liver	liver	0.488897623859769	0.514751083848164
L1	L1	liver	RNA labelling group	13	2610507B11Rik	642	52.4098252778	0.00445382090952	179	8532	38	536	36	281	liver	liver	52.4098252777672	55.1813161885231
L1	L1	liver	RNA labelling group	13	2610524H06Rik	759	0.391118099088	0	232	76	0	4	0	0	liver	liver	0.391118099087815	0.411800867078531
L1	L1	liver	RNA labelling group	13	2610528J11Rik	433	10.3646296258	0.00140778977006	140	2131	3	106	3	0	liver	liver	10.3646296258271	10.9127229775811
L1	L1	liver	RNA labelling group	13	2700038G22Rik	250	0.195559049544	0	60	40	0	2	0	0	liver	liver	0.195559049543907	0.205900433539265
L1	L1	liver	RNA labelling group	13	2700046G09Rik	250	0.48889762386	0	61	45	0	5	0	0	liver	liver	0.488897623859769	0.514751083848164
L1	L1	liver	RNA labelling group	13	2700049A03Rik	256	1.17335429726	0	71	227	0	12	0	0	liver	liver	1.17335429726344	1.23540260123559
L1	L1	liver	RNA labelling group	13	2700060E02Rik	766	92.3038713847	0.00675061664287	248	15406	104	944	78	138	liver	liver	92.3038713847243	97.1850046305333
L1	L1	liver	RNA labelling group	13	2700062C07Rik	345	4.10674004042	0.00760456273764	74	526	4	42	2	0	liver	liver	4.10674004042206	4.32390910432457
L1	L1	liver	RNA labelling group	13	2700081O15Rik	2801	2.05337002021	0	726	426	0	21	0	12	liver	liver	2.05337002021103	2.16195455216229
L1	L1	liver	RNA labelling group	13	2700097O09Rik	268	9.7779524772	0.00353892821031	81	1978	7	100	7	0	liver	liver	9.77795247719537	10.2950216769633
L1	L1	liver	RNA labelling group	13	2700099C18Rik	250	1.17335429726	0	63	243	0	12	0	0	liver	liver	1.17335429726344	1.23540260123559
L1	L1	liver	RNA labelling group	13	2810001G20Rik	250	1.07557477249	0	82	193	0	11	0	0	liver	liver	1.07557477249149	1.13245238446596
L1	L1	liver	RNA labelling group	13	2810004N23Rik	1346	34.9072903436	0.00406810305861	340	6637	27	357	27	0	liver	liver	34.9072903435875	36.7532273867589
L1	L1	liver	RNA labelling group	13	2810006K23Rik	2071	4.8889762386	0	531	461	0	50	0	0	liver	liver	4.88897623859769	5.14751083848164
L1	L1	liver	RNA labelling group	13	2810013P06Rik	250	7.72458245698	0.00524590163934	74	1525	8	79	8	0	liver	liver	7.72458245698434	8.13306712480098
L1	L1	liver	RNA labelling group	13	2810021J22Rik	3025	1.36891334681	0.0175438596491	792	171	3	14	3	0	liver	liver	1.36891334680735	1.44130303477486
L1	L1	liver	RNA labelling group	13	2810025M15Rik	250	5.76899196155	0	63	936	0	59	0	0	liver	liver	5.76899196154527	6.07406278940833
L1	L1	liver	RNA labelling group	13	2810029C07Rik	250	0.195559049544	0	56	16	0	2	0	0	liver	liver	0.195559049543907	0.205900433539265
L1	L1	liver	RNA labelling group	13	2810403A07Rik	1104	47.6186285639	0.000858838226109	381	12808	11	487	11	0	liver	liver	47.6186285639415	50.1367555668111
L1	L1	liver	RNA labelling group	13	2810403D21Rik	250	0.293338574316	0	97	63	0	3	0	0	liver	liver	0.293338574315861	0.308850650308898
L1	L1	liver	RNA labelling group	13	2810408I11Rik	250	3.03116526793	0	70	681	0	31	0	0	liver	liver	3.03116526793056	3.19145671985861
L1	L1	liver	RNA labelling group	13	2810417H13Rik	1663	3.42228336702	0	559	703	0	35	0	0	liver	liver	3.42228336701838	3.60325758693715
L1	L1	liver	RNA labelling group	13	2810428I15Rik	252	32.8539203234	0.0101481075151	54	3646	37	336	32	0	liver	liver	32.8539203233764	34.5912728345966
L1	L1	liver	RNA labelling group	13	2810459M11Rik	2367	62.0899982302	0.00248859394442	639	9644	24	635	24	0	liver	liver	62.0899982301906	65.3733876487168
L1	L1	liver	RNA labelling group	13	2810468N07Rik	250	0.293338574316	0	75	54	0	3	0	0	liver	liver	0.293338574315861	0.308850650308898
L1	L1	liver	RNA labelling group	13	2810474O19Rik	914	9.09349580379	0.00528670191135	311	2459	13	93	13	4	liver	liver	9.09349580379169	9.57437015957584
L1	L1	liver	RNA labelling group	13	2900005J15Rik	250	0.586677148632	0	106	102	0	6	0	0	liver	liver	0.586677148631722	0.617701300617796
L1	L1	liver	RNA labelling group	13	2900009J06Rik	250	1.7600314459	0.0384615384615	71	286	11	18	11	0	liver	liver	1.76003144589517	1.85310390185339
L1	L1	liver	RNA labelling group	13	2900011O08Rik	1753	0.391118099088	0	482	100	0	4	0	0	liver	liver	0.391118099087815	0.411800867078531
L1	L1	liver	RNA labelling group	13	2900026A02Rik	4706	36.7651013143	0.00111752654126	1228	5369	6	376	6	2	liver	liver	36.7651013142546	38.7092815053819
L1	L1	liver	RNA labelling group	13	2900055J20Rik	286	0.391118099088	0	87	12	0	4	0	0	liver	liver	0.391118099087815	0.411800867078531
L1	L1	liver	RNA labelling group	13	3010003L21Rik	250	0.684456673404	0	84	177	0	7	0	0	liver	liver	0.684456673403676	0.720651517387429
L1	L1	liver	RNA labelling group	13	3010026O09Rik	250	3.52006289179	0	49	560	0	36	0	0	liver	liver	3.52006289179033	3.70620780370678
L1	L1	liver	RNA labelling group	13	3110001I22Rik	428	2.24892906975	0	160	710	0	23	0	0	liver	liver	2.24892906975494	2.36785498570155
L1	L1	liver	RNA labelling group	13	3110002H16Rik	278	5.86677148632	0.00159744408946	86	1252	2	60	1	0	liver	liver	5.86677148631722	6.17701300617796
L1	L1	liver	RNA labelling group	13	3110009E18Rik	472	0.782236198176	0	147	220	0	8	0	0	liver	liver	0.78223619817563	0.823601734157062
L1	L1	liver	RNA labelling group	13	3110021N24Rik	1008	2.34670859453	0	274	436	0	24	0	0	liver	liver	2.34670859452689	2.47080520247119
L1	L1	liver	RNA labelling group	13	3110035E14Rik	2247	0.782236198176	0	672	244	0	8	0	0	liver	liver	0.78223619817563	0.823601734157062
L1	L1	liver	RNA labelling group	13	3110040N11Rik	412	2.15114954498	0.00245098039216	124	408	1	22	1	0	liver	liver	2.15114954498298	2.26490476893192
L1	L1	liver	RNA labelling group	13	3110043O21Rik	1899	21.3159364003	0.00462218649518	638	4976	23	218	16	0	liver	liver	21.3159364002859	22.4431472557799
L1	L1	liver	RNA labelling group	13	3110045C21Rik	250	3.52006289179	0	61	644	0	36	0	0	liver	liver	3.52006289179033	3.70620780370678
L1	L1	liver	RNA labelling group	13	3110056K07Rik	250	0.391118099088	0	84	52	0	4	0	0	liver	liver	0.391118099087815	0.411800867078531
L1	L1	liver	RNA labelling group	13	3110062M04Rik	2673	4.69341718905	0.00241837968561	635	827	2	48	2	0	liver	liver	4.69341718905378	4.94161040494237
L1	L1	liver	RNA labelling group	13	3110082I17Rik	1433	1.07557477249	0	353	177	0	11	0	0	liver	liver	1.07557477249149	1.13245238446596
L1	L1	liver	RNA labelling group	13	3300002I08Rik	252	0.684456673404	0	69	105	0	7	0	0	liver	liver	0.684456673403676	0.720651517387429
L1	L1	liver	RNA labelling group	13	3830406C13Rik	2148	15.1558263397	0	657	2935	0	155	0	0	liver	liver	15.1558263396528	15.9572835992931
L1	L1	liver	RNA labelling group	13	4430402I18Rik	2850	0.586677148632	0	801	125	0	6	0	0	liver	liver	0.586677148631722	0.617701300617796
L1	L1	liver	RNA labelling group	13	4632404H12Rik	250	0.391118099088	0	96	87	0	4	0	0	liver	liver	0.391118099087815	0.411800867078531
L1	L1	liver	RNA labelling group	13	4632415L05Rik	250	0.195559049544	0	73	42	0	2	0	2	liver	liver	0.195559049543907	0.205900433539265
L1	L1	liver	RNA labelling group	13	4833418N02Rik	250	1.66225192112	0	98	383	0	17	0	0	liver	liver	1.66225192112321	1.75015368508376
L1	L1	liver	RNA labelling group	13	4833420G17Rik	258	30.2138731545	0.00230884150482	91	7363	17	309	16	0	liver	liver	30.2138731545337	31.8116169818165
L1	L1	liver	RNA labelling group	13	4833422C13Rik	500	0.293338574316	0	153	63	0	3	0	0	liver	liver	0.293338574315861	0.308850650308898
L1	L1	liver	RNA labelling group	13	4833439L19Rik	1394	10.8535272497	0.00299251870324	433	2005	6	111	6	0	liver	liver	10.8535272496869	11.4274740614292
L1	L1	liver	RNA labelling group	13	4921507P07Rik	399	1.17335429726	0	124	152	0	12	0	0	liver	liver	1.17335429726344	1.23540260123559
L1	L1	liver	RNA labelling group	13	4921524J17Rik	1013	2.73782669361	0	369	735	0	28	0	0	liver	liver	2.7378266936147	2.88260606954972
L1	L1	liver	RNA labelling group	13	4921531C22Rik	250	0.782236198176	0	78	190	0	8	0	0	liver	liver	0.78223619817563	0.823601734157062
L1	L1	liver	RNA labelling group	13	4930402H24Rik	4087	41.9474161272	0.00325347530316	1119	6762	22	429	22	15	liver	liver	41.9474161271681	44.1656429941724
L1	L1	liver	RNA labelling group	13	4930430F08Rik	1292	9.58239342765	0.00383141762452	466	1827	7	98	7	0	liver	liver	9.58239342765146	10.089121243424
L1	L1	liver	RNA labelling group	13	4930432K21Rik	310	0.391118099088	0	81	56	0	4	0	0	liver	liver	0.391118099087815	0.411800867078531
L1	L1	liver	RNA labelling group	13	4930453N24Rik	4219	28.2582826591	0.00155732918046	1365	5137	8	289	19	32	liver	liver	28.2582826590946	29.7526126464239
L1	L1	liver	RNA labelling group	13	4930480K23Rik	500	0.48889762386	0	141	93	0	5	0	0	liver	liver	0.488897623859769	0.514751083848164
L1	L1	liver	RNA labelling group	13	4930481A15Rik	250	0.097779524772	0	68	12	0	1	0	0	liver	liver	0.0977795247719537	0.102950216769633
L1	L1	liver	RNA labelling group	13	4930511A08Rik	250	0.097779524772	0	70	17	0	1	0	0	liver	liver	0.0977795247719537	0.102950216769633
L1	L1	liver	RNA labelling group	13	4930518I15Rik	425	9.28905485334	0.00189155107188	100	1586	3	95	3	0	liver	liver	9.2890548533356	9.78027059311511
L1	L1	liver	RNA labelling group	13	4930522L14Rik	115	0.391118099088	0	37	44	0	4	0	0	liver	liver	0.391118099087815	0.411800867078531
L1	L1	liver	RNA labelling group	13	4930523C07Rik	3375	5.76899196155	0.00409836065574	885	1220	5	59	5	0	liver	liver	5.76899196154527	6.07406278940833
L1	L1	liver	RNA labelling group	13	4930524J08Rik	326	0.391118099088	0	100	100	0	4	0	0	liver	liver	0.391118099087815	0.411800867078531
L1	L1	liver	RNA labelling group	13	4930538K18Rik	619	0.586677148632	0	178	72	0	6	0	0	liver	liver	0.586677148631722	0.617701300617796
L1	L1	liver	RNA labelling group	13	4930539E08Rik	2493	1.56447239635	0	718	308	0	16	0	0	liver	liver	1.56447239635126	1.64720346831412
L1	L1	liver	RNA labelling group	13	4930539J05Rik	250	0.48889762386	0	68	75	0	5	0	0	liver	liver	0.488897623859769	0.514751083848164
L1	L1	liver	RNA labelling group	13	4930563E22Rik	2730	0.195559049544	0	780	36	0	2	0	0	liver	liver	0.195559049543907	0.205900433539265
L1	L1	liver	RNA labelling group	13	4930579G24Rik	1536	0.97779524772	0	518	236	0	10	0	0	liver	liver	0.977795247719537	1.02950216769633
L1	L1	liver	RNA labelling group	13	4930581F22Rik	250	10.1690705763	0.00280269058296	72	1784	5	104	5	0	liver	liver	10.1690705762832	10.7068225440418
L1	L1	liver	RNA labelling group	13	4931406C07Rik	1908	153.122735793	0.00663022573135	551	39516	262	1566	195	0	liver	liver	153.12273579288	161.220039461245
L1	L1	liver	RNA labelling group	13	4931406P16Rik	2222	9.7779524772	0.00430528375734	657	2555	11	100	11	0	liver	liver	9.77795247719537	10.2950216769633
L1	L1	liver	RNA labelling group	13	4931414P19Rik	618	1.46669287158	0	175	365	0	15	0	0	liver	liver	1.46669287157931	1.54425325154449
L1	L1	liver	RNA labelling group	13	4931428F04Rik	1571	0.97779524772	0	480	97	0	10	0	0	liver	liver	0.977795247719537	1.02950216769633
L1	L1	liver	RNA labelling group	13	4931440P22Rik	250	2.73782669361	0	77	839	0	28	0	0	liver	liver	2.7378266936147	2.88260606954972
L1	L1	liver	RNA labelling group	13	4932411N23Rik	1606	0.097779524772	0	472	5	0	1	0	0	liver	liver	0.0977795247719537	0.102950216769633
L1	L1	liver	RNA labelling group	13	4932438A13Rik	493	27.2804874114	0.00394402035623	199	7860	31	279	28	0	liver	liver	27.2804874113751	28.7231104787275
L1	L1	liver	RNA labelling group	13	4933404O12Rik	250	0.782236198176	0	80	146	0	8	0	0	liver	liver	0.78223619817563	0.823601734157062
L1	L1	liver	RNA labelling group	13	4933408B17Rik	348	0.293338574316	0	115	90	0	3	0	0	liver	liver	0.293338574315861	0.308850650308898
L1	L1	liver	RNA labelling group	13	4933421O10Rik	250	1.27113382204	0	77	250	0	13	0	13	liver	liver	1.2711338220354	1.33835281800523
L1	L1	liver	RNA labelling group	13	4933427D14Rik	1503	2.15114954498	0	417	353	0	22	0	0	liver	liver	2.15114954498298	2.26490476893192
L1	L1	liver	RNA labelling group	13	4933431E20Rik	250	3.03116526793	0	91	723	0	31	0	8	liver	liver	3.03116526793056	3.19145671985861
L1	L1	liver	RNA labelling group	13	4933434E20Rik	5323	84.3837298782	0.00308479915988	1568	15236	47	863	47	216	liver	liver	84.383729878196	88.846037072193
L1	L1	liver	RNA labelling group	13	4933438K21Rik	250	1.36891334681	0.0339805825243	69	206	7	14	7	14	liver	liver	1.36891334680735	1.44130303477486
L1	L1	liver	RNA labelling group	13	5031439G07Rik	5302	33.5383769968	0.000416377515614	1389	7205	3	343	3	0	liver	liver	33.5383769967801	35.311924351984
L1	L1	liver	RNA labelling group	13	5033403H07Rik	250	13.6891334681	0.00612557427259	50	1959	12	140	9	1	liver	liver	13.6891334680735	14.4130303477486
L1	L1	liver	RNA labelling group	13	5033417F24Rik	250	0.097779524772	0	57	21	0	1	0	0	liver	liver	0.0977795247719537	0.102950216769633
L1	L1	liver	RNA labelling group	13	5330417C22Rik	2721	0.097779524772	0	810	9	0	1	0	0	liver	liver	0.0977795247719537	0.102950216769633
L1	L1	liver	RNA labelling group	13	5430402O13Rik	250	0.293338574316	0	74	66	0	3	0	0	liver	liver	0.293338574315861	0.308850650308898
L1	L1	liver	RNA labelling group	13	5430403G16Rik	1036	2.24892906975	0	280	214	0	23	0	0	liver	liver	2.24892906975494	2.36785498570155
L1	L1	liver	RNA labelling group	13	5430405H02Rik	250	2.24892906975	0	61	327	0	23	0	0	liver	liver	2.24892906975494	2.36785498570155
L1	L1	liver	RNA labelling group	13	5430416N02Rik	250	2.34670859453	0.00833333333333	59	360	3	24	3	0	liver	liver	2.34670859452689	2.47080520247119
L1	L1	liver	RNA labelling group	13	5430427O19Rik	2773	0.586677148632	0	904	168	0	6	0	0	liver	liver	0.586677148631722	0.617701300617796
L1	L1	liver	RNA labelling group	13	5730405O15Rik	250	1.07557477249	0	77	186	0	11	0	0	liver	liver	1.07557477249149	1.13245238446596
L1	L1	liver	RNA labelling group	13	5730409E04Rik	1998	12.7113382204	0	515	1841	0	130	0	0	liver	liver	12.711338220354	13.3835281800523
L1	L1	liver	RNA labelling group	13	5730422E09Rik	250	0.48889762386	0	60	70	0	5	0	0	liver	liver	0.488897623859769	0.514751083848164
L1	L1	liver	RNA labelling group	13	5730435O14Rik	250	3.81340146611	0	49	176	0	39	0	0	liver	liver	3.81340146610619	4.01505845401568
L1	L1	liver	RNA labelling group	13	5730455P16Rik	3457	19.6536844792	0.000670016750419	942	2985	2	201	2	14	liver	liver	19.6536844791627	20.6929935706962
L1	L1	liver	RNA labelling group	13	5730480H06Rik	686	5.76899196155	0.00362647325476	243	1103	4	59	4	0	liver	liver	5.76899196154527	6.07406278940833
L1	L1	liver	RNA labelling group	13	5730507C01Rik	1063	1.17335429726	0	306	174	0	12	0	2	liver	liver	1.17335429726344	1.23540260123559
L1	L1	liver	RNA labelling group	13	5730508B09Rik	1935	4.49785813951	0.00525762355415	653	951	5	46	5	0	liver	liver	4.49785813950987	4.7357099714031
L1	L1	liver	RNA labelling group	13	5730559C18Rik	804	0.48889762386	0	236	110	0	5	0	0	liver	liver	0.488897623859769	0.514751083848164
L1	L1	liver	RNA labelling group	13	5830454E08Rik	250	0.195559049544	0	66	4	0	2	0	0	liver	liver	0.195559049543907	0.205900433539265
L1	L1	liver	RNA labelling group	13	5830473C10Rik	961	14.8624877653	0.00392927308448	251	2036	8	152	8	0	liver	liver	14.862487765337	15.6484329489842
L1	L1	liver	RNA labelling group	13	6030458C11Rik	4031	13.9824720424	0.00208188757807	1329	2882	6	143	6	0	liver	liver	13.9824720423894	14.7218809980575
L1	L1	liver	RNA labelling group	13	6330408A02Rik	2670	4.40007861474	0	514	708	0	45	0	0	liver	liver	4.40007861473792	4.63275975463347
L1	L1	liver	RNA labelling group	13	6330418K02Rik	250	0.880015722948	0	69	105	0	9	0	0	liver	liver	0.880015722947583	0.926551950926694
L1	L1	liver	RNA labelling group	13	6330549D23Rik	250	0.586677148632	0	90	99	0	6	0	0	liver	liver	0.586677148631722	0.617701300617796
L1	L1	liver	RNA labelling group	13	6430548M08Rik	4613	4.69341718905	0	1048	882	0	48	0	0	liver	liver	4.69341718905378	4.94161040494237
L1	L1	liver	RNA labelling group	13	6430550D23Rik	1151	0.586677148632	0	329	80	0	6	0	0	liver	liver	0.586677148631722	0.617701300617796
L1	L1	liver	RNA labelling group	13	6430571L13Rik	1667	1.36891334681	0	413	258	0	14	0	0	liver	liver	1.36891334680735	1.44130303477486
L1	L1	liver	RNA labelling group	13	6430573F11Rik	5033	3.61784241656	0	1454	790	0	37	0	0	liver	liver	3.61784241656229	3.80915802047641
L1	L1	liver	RNA labelling group	13	6820431F20Rik	250	3.71562194133	0.00700280112045	81	714	5	38	5	38	liver	liver	3.71562194133424	3.91210823724604
L1	L1	liver	RNA labelling group	13	8030462N17Rik	2358	10.3646296258	0.00286669851887	815	2093	6	106	6	0	liver	liver	10.3646296258271	10.9127229775811
L1	L1	liver	RNA labelling group	13	8430408G22Rik	532	89.4682651663	0.00223103619236	153	16136	36	915	36	0	liver	liver	89.4682651663376	94.1994483442139
L1	L1	liver	RNA labelling group	13	8430429K09Rik	500	0.195559049544	0	143	30	0	2	0	0	liver	liver	0.195559049543907	0.205900433539265
L1	L1	liver	RNA labelling group	13	9030617O03Rik	1766	16.6225192112	0.00123039064903	469	3251	4	170	4	4	liver	liver	16.6225192112321	17.5015368508376
L1	L1	liver	RNA labelling group	13	9030619P08Rik	250	2.05337002021	0	82	424	0	21	0	0	liver	liver	2.05337002021103	2.16195455216229
L1	L1	liver	RNA labelling group	13	9030624J02Rik	2092	10.3646296258	0.00469299960892	554	2557	12	106	12	0	liver	liver	10.3646296258271	10.9127229775811
L1	L1	liver	RNA labelling group	13	9130011E15Rik	992	6.45344863495	0.00759013282732	252	1054	8	66	8	0	liver	liver	6.45344863494894	6.79471430679576
L1	L1	liver	RNA labelling group	13	9130019O22Rik	3325	0.48889762386	0	792	97	0	5	0	0	liver	liver	0.488897623859769	0.514751083848164
L1	L1	liver	RNA labelling group	13	9130023H24Rik	1955	1.95559049544	0.0111420612813	562	359	4	20	2	0	liver	liver	1.95559049543907	2.05900433539265
L1	L1	liver	RNA labelling group	13	9130204L05Rik	250	0.684456673404	0	69	42	0	7	0	7	liver	liver	0.684456673403676	0.720651517387429
L1	L1	liver	RNA labelling group	13	9130221H12Rik	250	1.66225192112	0	68	346	0	17	0	0	liver	liver	1.66225192112321	1.75015368508376
L1	L1	liver	RNA labelling group	13	9130401M01Rik	269	48.6942033364	0.00232609658839	73	9028	21	498	21	0	liver	liver	48.6942033364329	51.2692079512771
L1	L1	liver	RNA labelling group	13	9130409I23Rik	853	4.10674004042	0	267	709	0	42	0	0	liver	liver	4.10674004042206	4.32390910432457
L1	L1	liver	RNA labelling group	13	9230112J17Rik	250	0.391118099088	0	62	68	0	4	0	0	liver	liver	0.391118099087815	0.411800867078531
L1	L1	liver	RNA labelling group	13	9330102E08Rik	250	0.195559049544	0	77	12	0	2	0	0	liver	liver	0.195559049543907	0.205900433539265
L1	L1	liver	RNA labelling group	13	9330151L19Rik	2002	4.59563766428	0	546	1116	0	47	0	0	liver	liver	4.59563766428182	4.83866018817274
L1	L1	liver	RNA labelling group	13	9330159M07Rik	250	0.880015722948	0.0364583333333	72	192	7	9	7	0	liver	liver	0.880015722947583	0.926551950926694
L1	L1	liver	RNA labelling group	13	9430015G10Rik	1751	1.56447239635	0	428	262	0	16	0	0	liver	liver	1.56447239635126	1.64720346831412
L1	L1	liver	RNA labelling group	13	9430016H08Rik	2219	20.2403616278	0.00211366838891	629	4258	9	207	9	0	liver	liver	20.2403616277944	21.310694871314
L1	L1	liver	RNA labelling group	13	9430020K01Rik	2609	2.15114954498	0	839	491	0	22	0	0	liver	liver	2.15114954498298	2.26490476893192
L1	L1	liver	RNA labelling group	13	9430037G07Rik	250	0.782236198176	0.0104166666667	86	96	1	8	1	4	liver	liver	0.78223619817563	0.823601734157062
L1	L1	liver	RNA labelling group	13	9430038I01Rik	5067	26.1071331141	0.0012466237274	1509	4813	6	267	6	0	liver	liver	26.1071331141116	27.4877078774919
L1	L1	liver	RNA labelling group	13	9430060I03Rik	250	0.391118099088	0	68	72	0	4	0	0	liver	liver	0.391118099087815	0.411800867078531
L1	L1	liver	RNA labelling group	13	9430076C15Rik	6289	0.48889762386	0	1931	113	0	5	0	0	liver	liver	0.488897623859769	0.514751083848164
L1	L1	liver	RNA labelling group	13	9530062K07Rik	250	0.195559049544	0	100	72	0	2	0	0	liver	liver	0.195559049543907	0.205900433539265
L1	L1	liver	RNA labelling group	13	9530068E07Rik	1652	86.8282179975	0.00412213008676	508	20863	86	888	80	0	liver	liver	86.8282179974949	91.4197924914339
L1	L1	liver	RNA labelling group	13	9530077C05Rik	451	1.07557477249	0	124	260	0	11	0	0	liver	liver	1.07557477249149	1.13245238446596
L1	L1	liver	RNA labelling group	13	9530082P21Rik	250	1.46669287158	0	67	231	0	15	3	0	liver	liver	1.46669287157931	1.54425325154449
L1	L1	liver	RNA labelling group	13	9930021J03Rik	1606	6.94234625881	0.0047619047619	591	1470	7	71	7	0	liver	liver	6.94234625880871	7.30946539064392
L1	L1	liver	RNA labelling group	13	9930104L06Rik	2032	0.48889762386	0	533	50	0	5	0	0	liver	liver	0.488897623859769	0.514751083848164
L1	L1	liver	RNA labelling group	13	9930111H07Rik	250	0.195559049544	0	71	34	0	2	0	2	liver	liver	0.195559049543907	0.205900433539265
L1	L1	liver	RNA labelling group	13	9930111J21Rik2	4660	15.8402830131	0	1193	1754	0	162	0	137	liver	liver	15.8402830130565	16.6779351166805
L1	L1	liver	RNA labelling group	13	A130010J15Rik	2699	7.52902340744	0	856	1419	0	77	0	0	liver	liver	7.52902340744043	7.92716669126172
L1	L1	liver	RNA labelling group	13	A1bg	270	0.684456673404	0	87	168	0	7	0	0	liver	liver	0.684456673403676	0.720651517387429
L1	L1	liver	RNA labelling group	13	A1cf	1896	36.2762036904	0.00292397660819	538	6156	18	371	18	0	liver	liver	36.2762036903948	38.1945304215337
L1	L1	liver	RNA labelling group	13	A230046K03Rik	2231	15.1558263397	0.00218955270566	722	3197	7	155	13	0	liver	liver	15.1558263396528	15.9572835992931
L1	L1	liver	RNA labelling group	13	A230050P20Rik	594	18.6758892314	0	126	3278	0	191	0	0	liver	liver	18.6758892314432	19.6634914029998
L1	L1	liver	RNA labelling group	13	A2m	250	0.684456673404	0	85	168	0	7	0	0	liver	liver	0.684456673403676	0.720651517387429
L1	L1	liver	RNA labelling group	13	A2ml1	285	49.4764395346	0.0069256248118	91	3321	23	506	65	0	liver	liver	49.4764395346086	52.0928096854342
L1	L1	liver	RNA labelling group	13	A330009N23Rik	250	0.293338574316	0	55	35	0	3	0	0	liver	liver	0.293338574315861	0.308850650308898
L1	L1	liver	RNA labelling group	13	A330040F15Rik	250	1.17335429726	0	101	346	0	12	0	0	liver	liver	1.17335429726344	1.23540260123559
L1	L1	liver	RNA labelling group	13	A3galt2	1626	0.880015722948	0	429	117	0	9	0	0	liver	liver	0.880015722947583	0.926551950926694
L1	L1	liver	RNA labelling group	13	A430005L14Rik	334	82.2325803332	0.00327581164083	81	17095	56	841	52	2	liver	liver	82.2325803332131	86.5811323032611
L1	L1	liver	RNA labelling group	13	A430033K04Rik	1958	2.83560621839	0	569	356	0	29	0	0	liver	liver	2.83560621838666	2.98555628631935
L1	L1	liver	RNA labelling group	13	A430035B10Rik	250	0.195559049544	0	88	18	0	2	0	0	liver	liver	0.195559049543907	0.205900433539265
L1	L1	liver	RNA labelling group	13	A430046D13Rik	250	0.293338574316	0	84	62	0	3	0	0	liver	liver	0.293338574315861	0.308850650308898
L1	L1	liver	RNA labelling group	13	A430105I19Rik	3069	4.69341718905	0	718	722	0	48	0	0	liver	liver	4.69341718905378	4.94161040494237
L1	L1	liver	RNA labelling group	13	A530072M11Rik	250	0.880015722948	0	69	104	0	9	0	0	liver	liver	0.880015722947583	0.926551950926694
L1	L1	liver	RNA labelling group	13	A530084C06Rik	2574	0.293338574316	0	629	21	0	3	0	0	liver	liver	0.293338574315861	0.308850650308898
L1	L1	liver	RNA labelling group	13	A630001G21Rik	1110	1.07557477249	0.00625	307	160	1	11	1	0	liver	liver	1.07557477249149	1.13245238446596
L1	L1	liver	RNA labelling group	13	A630033H20Rik	1567	0.097779524772	0	572	23	0	1	0	0	liver	liver	0.0977795247719537	0.102950216769633
L1	L1	liver	RNA labelling group	13	A630073D07Rik	295	0.097779524772	0	83	5	0	1	0	1	liver	liver	0.0977795247719537	0.102950216769633
L1	L1	liver	RNA labelling group	13	A630076J17Rik	942	0.586677148632	0	261	78	0	6	0	0	liver	liver	0.586677148631722	0.617701300617796
L1	L1	liver	RNA labelling group	13	A730008H23Rik	353	0.391118099088	0	121	104	0	4	0	0	liver	liver	0.391118099087815	0.411800867078531
L1	L1	liver	RNA labelling group	13	A730036I17Rik	250	0.293338574316	0	76	48	0	3	0	0	liver	liver	0.293338574315861	0.308850650308898
L1	L1	liver	RNA labelling group	13	A830010M20Rik	3417	0.97779524772	0.0119047619048	1128	168	2	10	2	0	liver	liver	0.977795247719537	1.02950216769633
L1	L1	liver	RNA labelling group	13	A830052D11Rik	250	0.586677148632	0	64	110	0	6	0	0	liver	liver	0.586677148631722	0.617701300617796
L1	L1	liver	RNA labelling group	13	A830080D01Rik	1022	5.76899196155	0.000726744186047	376	1376	1	59	1	0	liver	liver	5.76899196154527	6.07406278940833
L1	L1	liver	RNA labelling group	13	A930001A20Rik	250	0.195559049544	0	65	22	0	2	0	0	liver	liver	0.195559049543907	0.205900433539265
L1	L1	liver	RNA labelling group	13	A930004D18Rik	1641	0.48889762386	0	401	80	0	5	0	0	liver	liver	0.488897623859769	0.514751083848164
L1	L1	liver	RNA labelling group	13	A930005H10Rik	250	11.2446453488	0	71	1913	0	115	0	3	liver	liver	11.2446453487747	11.8392749285078
L1	L1	liver	RNA labelling group	13	A930011G23Rik	8118	11.5379839231	0.00191113234591	2257	2093	4	118	4	0	liver	liver	11.5379839230905	12.1481255788167
L1	L1	liver	RNA labelling group	13	A930012L18Rik	250	0.586677148632	0	52	78	0	6	0	0	liver	liver	0.586677148631722	0.617701300617796
L1	L1	liver	RNA labelling group	13	A930018P22Rik	253	0.782236198176	0	71	198	0	8	0	0	liver	liver	0.78223619817563	0.823601734157062
L1	L1	liver	RNA labelling group	13	A930033H14Rik	2564	4.40007861474	0.00211416490486	633	473	1	45	1	0	liver	liver	4.40007861473792	4.63275975463347
L1	L1	liver	RNA labelling group	13	AA414768	413	0.586677148632	0	148	92	0	6	0	0	liver	liver	0.586677148631722	0.617701300617796
L1	L1	liver	RNA labelling group	13	AA415398	309	5.96455101109	0.00609225413403	87	1149	7	61	7	0	liver	liver	5.96455101108918	6.2799632229476
L1	L1	liver	RNA labelling group	13	AA465934	250	1.46669287158	0	98	273	0	15	0	0	liver	liver	1.46669287157931	1.54425325154449
L1	L1	liver	RNA labelling group	13	AA467197	422	1.46669287158	0	150	365	0	15	0	0	liver	liver	1.46669287157931	1.54425325154449
L1	L1	liver	RNA labelling group	13	AA543186	250	0.391118099088	0	66	59	0	4	0	0	liver	liver	0.391118099087815	0.411800867078531
L1	L1	liver	RNA labelling group	13	AA986860	759	1.27113382204	0	180	194	0	13	0	0	liver	liver	1.2711338220354	1.33835281800523
L1	L1	liver	RNA labelling group	13	AB124611	540	5.573432912	0	140	901	0	57	0	0	liver	liver	5.57343291200136	5.86816235586906
L1	L1	liver	RNA labelling group	13	AI182371	1241	556.463275477	0.00404239817622	359	85098	344	5691	319	3	liver	liver	556.463275477189	585.88968363598
L1	L1	liver	RNA labelling group	13	AI314180	3487	114.499823508	0.00229635001209	1158	16548	38	1171	38	5	liver	liver	114.499823507958	120.55470383724
L1	L1	liver	RNA labelling group	13	AI413582	446	5.47565338723	0.00116279069767	100	860	1	56	1	0	liver	liver	5.47565338722941	5.76521213909943
L1	L1	liver	RNA labelling group	13	AI429214	952	2.73782669361	0.00343642611684	301	582	2	28	2	0	liver	liver	2.7378266936147	2.88260606954972
L1	L1	liver	RNA labelling group	13	AI464131	1877	29.2360779068	0.0101547388781	450	4136	42	299	42	0	liver	liver	29.2360779068142	30.7821148141202
L1	L1	liver	RNA labelling group	13	AI597479	2705	3.42228336702	0	916	896	0	35	0	0	liver	liver	3.42228336701838	3.60325758693715
L1	L1	liver	RNA labelling group	13	AI606181	2376	3.42228336702	0	740	873	0	35	0	0	liver	liver	3.42228336701838	3.60325758693715
L1	L1	liver	RNA labelling group	13	AI661453	1245	12.5157791708	0.00314465408805	294	1908	6	128	6	0	liver	liver	12.5157791708101	13.177627746513
L1	L1	liver	RNA labelling group	13	AI662270	250	3.61784241656	0	94	702	0	37	0	24	liver	liver	3.61784241656229	3.80915802047641
L1	L1	liver	RNA labelling group	13	AI837181	974	9.87573200197	0	240	1742	0	101	0	0	liver	liver	9.87573200196732	10.3979718937329
L1	L1	liver	RNA labelling group	13	AI846148	2233	0.48889762386	0	599	170	0	5	0	0	liver	liver	0.488897623859769	0.514751083848164
L1	L1	liver	RNA labelling group	13	AI987944	1419	36.0806446409	0.00345256180086	414	7241	25	369	25	0	liver	liver	36.0806446408509	37.9886299879945
L1	L1	liver	RNA labelling group	13	AK010878	1006	11.0490862992	0.00129421915444	294	2318	3	113	3	0	liver	liver	11.0490862992308	11.6333744949685
L1	L1	liver	RNA labelling group	13	AU015228	1532	0.48889762386	0	524	40	0	5	0	0	liver	liver	0.488897623859769	0.514751083848164
L1	L1	liver	RNA labelling group	13	AU019823	4001	24.7382197673	0.000359582883855	1275	2781	1	253	1	2	liver	liver	24.7382197673043	26.0464048427171
L1	L1	liver	RNA labelling group	13	AU021092	251	1.07557477249	0	49	70	0	11	0	0	liver	liver	1.07557477249149	1.13245238446596
L1	L1	liver	RNA labelling group	13	AU022252	6617	71.5746121331	0.00180988353793	1764	12708	23	732	23	219	liver	liver	71.5746121330701	75.3595586753711
L1	L1	liver	RNA labelling group	13	AU040320	1662	27.9649440848	0.00305958132045	462	6210	19	286	16	0	liver	liver	27.9649440847788	29.443761996115
L1	L1	liver	RNA labelling group	13	AU041133	1054	0.782236198176	0	308	148	0	8	0	0	liver	liver	0.78223619817563	0.823601734157062
L1	L1	liver	RNA labelling group	13	AW011738	1364	0.782236198176	0	349	120	0	8	0	0	liver	liver	0.78223619817563	0.823601734157062
L1	L1	liver	RNA labelling group	13	AW112010	250	95.4328161774	0.00757877941763	82	20056	152	976	130	8	liver	liver	95.4328161774268	100.479411567162
L1	L1	liver	RNA labelling group	13	AW146154	1410	5.37787386246	0.0148090413094	413	1283	19	55	11	0	liver	liver	5.37787386245745	5.6622619223298
L1	L1	liver	RNA labelling group	13	AW209491	374	13.298015369	0.0025289017341	120	2768	7	136	7	0	liver	liver	13.2980153689857	14.00122948067
L1	L1	liver	RNA labelling group	13	AW549542	250	3.03116526793	0	56	450	0	31	0	0	liver	liver	3.03116526793056	3.19145671985861
L1	L1	liver	RNA labelling group	13	AW549877	4161	14.0802515672	0.00297973778308	1487	3356	10	144	10	0	liver	liver	14.0802515671613	14.8248312148271
L1	L1	liver	RNA labelling group	13	AW554918	3500	2.54226764407	0.0112994350282	1040	531	6	26	6	0	liver	liver	2.5422676440708	2.67670563601045
L1	L1	liver	RNA labelling group	13	AW822252	250	0.48889762386	0	52	70	0	5	0	0	liver	liver	0.488897623859769	0.514751083848164
L1	L1	liver	RNA labelling group	13	AY074887	277	0.782236198176	0	77	28	0	8	0	3	liver	liver	0.78223619817563	0.823601734157062
L1	L1	liver	RNA labelling group	13	Aaas	256	8.0179210313	0.00352609308886	71	1418	5	82	5	0	liver	liver	8.0179210313002	8.44191777510988
L1	L1	liver	RNA labelling group	13	Aacs	1059	11.6357634479	0.00301334481274	281	2323	7	119	7	0	liver	liver	11.6357634478625	12.2510757955863
L1	L1	liver	RNA labelling group	13	Aadac	253	301.258715822	0.00847751813348	76	54733	464	3081	391	0	liver	liver	301.258715822389	317.189617867238
L1	L1	liver	RNA labelling group	13	Aadat	413	32.2672431747	0.00518507849633	144	6943	36	330	30	0	liver	liver	32.2672431747447	33.9735715339788
L1	L1	liver	RNA labelling group	13	Aaed1	515	14.569149191	0.00206896551724	163	2900	6	149	6	0	liver	liver	14.5691491910211	15.3395822986753
L1	L1	liver	RNA labelling group	13	Aagab	4304	25.6182354903	0.00181268882175	1159	4965	9	262	9	0	liver	liver	25.6182354902519	26.9729567936438
L1	L1	liver	RNA labelling group	13	Aak1	15929	18.1869916076	0.00134228187919	4608	3725	5	186	5	0	liver	liver	18.1869916075834	19.1487403191517
L1	L1	liver	RNA labelling group	13	Aamdc	511	32.8539203234	0.00136822302035	139	5847	8	336	8	0	liver	liver	32.8539203233764	34.5912728345966
L1	L1	liver	RNA labelling group	13	Aamp	394	99.4417766931	0.00239209568383	105	19230	46	1017	46	0	liver	liver	99.4417766930769	104.700370454716
L1	L1	liver	RNA labelling group	13	Aar2	1940	6.35566911018	0	477	1333	0	65	0	0	liver	liver	6.35566911017699	6.69176409002613
L1	L1	liver	RNA labelling group	13	Aard	768	1.17335429726	0	242	300	0	12	0	0	liver	liver	1.17335429726344	1.23540260123559
L1	L1	liver	RNA labelling group	13	Aars	2460	132.686815116	0.00300078482065	504	21661	65	1357	64	2	liver	liver	132.686815115541	139.703444156392
L1	L1	liver	RNA labelling group	13	Aars2	397	8.31125960562	0.000967117988395	65	1034	1	85	1	0	liver	liver	8.31125960561607	8.75076842541878
L1	L1	liver	RNA labelling group	13	Aarsd1	251	20.142582103	0.00419507079182	48	1907	8	206	8	0	liver	liver	20.1425821030225	21.2077446545443
L1	L1	liver	RNA labelling group	13	Aasdh	255	6.64900768449	0.00286944045911	84	1394	4	68	4	0	liver	liver	6.64900768449285	7.00061474033502
L1	L1	liver	RNA labelling group	13	Aasdhppt	2073	20.2403616278	0.00478577939836	742	4388	21	207	21	0	liver	liver	20.2403616277944	21.310694871314
L1	L1	liver	RNA labelling group	13	Aass	799	116.944311627	0.00548921014037	263	23865	131	1196	108	0	liver	liver	116.944311627257	123.128459256481
L1	L1	liver	RNA labelling group	13	Aatf	258	5.96455101109	0.0117785630153	77	849	10	61	10	0	liver	liver	5.96455101108918	6.2799632229476
L1	L1	liver	RNA labelling group	13	Aatk	1091	8.50681865516	0.00299251870324	286	2005	6	87	6	0	liver	liver	8.50681865515997	8.95666885895805
L1	L1	liver	RNA labelling group	13	Abat	3536	95.7261547517	0.00527250228654	942	18587	98	979	88	0	liver	liver	95.7261547517427	100.78826221747
L1	L1	liver	RNA labelling group	13	Abca1	3156	111.27309919	0.00330199673685	1008	25742	85	1138	71	0	liver	liver	111.273099190483	117.157346683842
L1	L1	liver	RNA labelling group	13	Abca13	882	0.293338574316	0	270	42	0	3	0	0	liver	liver	0.293338574315861	0.308850650308898
L1	L1	liver	RNA labelling group	13	Abca2	664	4.10674004042	0.0113452188006	151	617	7	42	7	0	liver	liver	4.10674004042206	4.32390910432457
L1	L1	liver	RNA labelling group	13	Abca3	804	16.2314011121	0.00213675213675	188	2808	6	166	6	1	liver	liver	16.2314011121443	17.089735983759
L1	L1	liver	RNA labelling group	13	Abca4	250	0.48889762386	0	65	85	0	5	0	0	liver	liver	0.488897623859769	0.514751083848164
L1	L1	liver	RNA labelling group	13	Abca5	3090	7.52902340744	0.00537634408602	1099	1488	8	77	11	0	liver	liver	7.52902340744043	7.92716669126172
L1	L1	liver	RNA labelling group	13	Abca6	751	67.8589901917	0.00808561236623	234	12615	102	694	94	0	liver	liver	67.8589901917359	71.4474504381251
L1	L1	liver	RNA labelling group	13	Abca7	254	2.34670859453	0	41	263	0	24	0	0	liver	liver	2.34670859452689	2.47080520247119
L1	L1	liver	RNA labelling group	13	Abca8a	675	10.4624091506	0.00184706316956	260	2707	5	107	5	0	liver	liver	10.462409150599	11.0156731943507
L1	L1	liver	RNA labelling group	13	Abca8b	2320	49.6719985842	0.00399590163934	721	9760	39	508	39	1	liver	liver	49.6719985841525	52.2987101189734
L1	L1	liver	RNA labelling group	13	Abca9	1216	1.66225192112	0	384	215	0	17	0	0	liver	liver	1.66225192112321	1.75015368508376
L1	L1	liver	RNA labelling group	13	Abcb10	1849	29.0405188573	0.000883912787272	521	6788	6	297	6	0	liver	liver	29.0405188572702	30.5762143805809
L1	L1	liver	RNA labelling group	13	Abcb11	802	137.380232305	0.00662449782033	220	23398	155	1405	131	8	liver	liver	137.380232304595	144.645054561334
L1	L1	liver	RNA labelling group	13	Abcb1a	1014	5.573432912	0.00386473429952	294	1035	4	57	4	0	liver	liver	5.57343291200136	5.86816235586906
L1	L1	liver	RNA labelling group	13	Abcb1b	365	0.097779524772	0	118	26	0	1	0	0	liver	liver	0.0977795247719537	0.102950216769633
L1	L1	liver	RNA labelling group	13	Abcb4	250	805.801063646	0.00364016512089	56	186530	679	8241	641	62	liver	liver	805.80106364567	848.412736398543
L1	L1	liver	RNA labelling group	13	Abcb6	330	63.0677934779	0.00719515273921	76	7922	57	645	43	0	liver	liver	63.0677934779101	66.4028898164131
L1	L1	liver	RNA labelling group	13	Abcb7	3584	35.0050698684	0.00503949877418	1264	7342	37	358	37	0	liver	liver	35.0050698683594	36.8561776035285
L1	L1	liver	RNA labelling group	13	Abcb8	675	23.0759678462	0.00231303006939	133	2594	6	236	6	0	liver	liver	23.0759678461811	24.2962511576333
L1	L1	liver	RNA labelling group	13	Abcb9	1133	1.7600314459	0	282	308	0	18	0	0	liver	liver	1.76003144589517	1.85310390185339
L1	L1	liver	RNA labelling group	13	Abcc1	2169	2.93338574316	0	549	680	0	30	0	0	liver	liver	2.93338574315861	3.08850650308898
L1	L1	liver	RNA labelling group	13	Abcc10	270	5.18231481291	0.000820344544709	80	1219	1	53	1	0	liver	liver	5.18231481291355	5.45636148879053
L1	L1	liver	RNA labelling group	13	Abcc12	1352	0.48889762386	0	393	107	0	5	0	0	liver	liver	0.488897623859769	0.514751083848164
L1	L1	liver	RNA labelling group	13	Abcc2	3183	326.290274164	0.00293779537617	1029	62632	184	3337	180	1	liver	liver	326.29027416401	343.544873360264
L1	L1	liver	RNA labelling group	13	Abcc3	372	88.0993518195	0.00415512465374	116	12996	54	901	53	5	liver	liver	88.0993518195303	92.7581453094391
L1	L1	liver	RNA labelling group	13	Abcc4	1641	3.03116526793	0.00162337662338	490	616	1	31	1	0	liver	liver	3.03116526793056	3.19145671985861
L1	L1	liver	RNA labelling group	13	Abcc5	1652	1.66225192112	0.00864553314121	514	347	3	17	3	0	liver	liver	1.66225192112321	1.75015368508376
L1	L1	liver	RNA labelling group	13	Abcc6	567	29.5294164811	0.00455290475323	125	5491	25	302	25	0	liver	liver	29.52941648113	31.0909654644291
L1	L1	liver	RNA labelling group	13	Abcc9	3400	11.4402043983	0	1030	2890	0	117	0	0	liver	liver	11.4402043983186	12.045175362047
L1	L1	liver	RNA labelling group	13	Abcd1	1520	15.8402830131	0.000915750915751	355	2184	2	162	2	6	liver	liver	15.8402830130565	16.6779351166805
L1	L1	liver	RNA labelling group	13	Abcd2	3115	45.2719199694	0.000581260172053	917	8602	5	463	5	5	liver	liver	45.2719199694146	47.66595036434
L1	L1	liver	RNA labelling group	13	Abcd3	1458	575.334723758	0.00343914231659	490	118925	409	5884	373	2	liver	liver	575.334723758176	605.759075472519
L1	L1	liver	RNA labelling group	13	Abcd4	560	7.43124388267	0.000898472596586	113	1113	1	76	1	42	liver	liver	7.43124388266848	7.82421647449209
L1	L1	liver	RNA labelling group	13	Abce1	1788	36.862880839	0.00369567987766	576	7847	29	377	25	0	liver	liver	36.8628808390265	38.8122317221515
L1	L1	liver	RNA labelling group	13	Abcf1	609	28.4538417086	0.00489816963135	147	3879	19	291	19	0	liver	liver	28.4538417086385	29.9585130799631
L1	L1	liver	RNA labelling group	13	Abcf2	526	17.1114168351	0.002209334438	136	3621	8	175	8	159	liver	liver	17.1114168350919	18.0162879346857
L1	L1	liver	RNA labelling group	13	Abcf3	1088	12.5157791708	0.00435255712731	302	1838	8	128	8	1	liver	liver	12.5157791708101	13.177627746513
L1	L1	liver	RNA labelling group	13	Abcg1	3696	5.47565338723	0	949	874	0	56	0	0	liver	liver	5.47565338722941	5.76521213909943
L1	L1	liver	RNA labelling group	13	Abcg2	3478	87.4148951461	0.0043956043956	1238	20020	88	894	82	6	liver	liver	87.4148951461266	92.0374937920516
L1	L1	liver	RNA labelling group	13	Abcg3	1528	4.20451956519	0.0026075619296	433	767	2	43	2	2	liver	liver	4.20451956519401	4.42685932109421
L1	L1	liver	RNA labelling group	13	Abcg5	314	60.03662821	0.0055524185959	85	10626	59	614	57	0	liver	liver	60.0366282099796	63.2114330965545
L1	L1	liver	RNA labelling group	13	Abcg8	1534	43.4141089987	0.00294629704031	375	7467	22	444	22	0	liver	liver	43.4141089987474	45.7098962457169
L1	L1	liver	RNA labelling group	13	Abhd1	254	2.73782669361	0.00547445255474	65	548	3	28	3	0	liver	liver	2.7378266936147	2.88260606954972
L1	L1	liver	RNA labelling group	13	Abhd10	1894	1.27113382204	0	657	317	0	13	0	0	liver	liver	1.2711338220354	1.33835281800523
L1	L1	liver	RNA labelling group	13	Abhd11	256	35.4939674922	0.00667111407605	53	4497	30	363	29	0	liver	liver	35.4939674922192	37.3709286873767
L1	L1	liver	RNA labelling group	13	Abhd12	613	16.5247396865	0.000656167979003	147	3048	2	169	2	0	liver	liver	16.5247396864602	17.3985866340679
L1	L1	liver	RNA labelling group	13	Abhd13	3737	17.6980939837	0.00445382090952	1221	4266	19	181	19	0	liver	liver	17.6980939837236	18.6339892353035
L1	L1	liver	RNA labelling group	13	Abhd14a	253	8.7023777047	0.001875	65	1600	3	89	3	0	liver	liver	8.70237770470388	9.16256929249731
L1	L1	liver	RNA labelling group	13	Abhd14b	760	131.904578917	0.00363746589876	205	16495	60	1349	60	0	liver	liver	131.904578917366	138.879842422235
L1	L1	liver	RNA labelling group	13	Abhd15	2054	40.6762823051	0	530	5341	0	416	0	5	liver	liver	40.6762823051327	42.8272901761672
L1	L1	liver	RNA labelling group	13	Abhd16a	252	36.2762036904	0.00315498882608	74	7607	24	371	24	0	liver	liver	36.2762036903948	38.1945304215337
L1	L1	liver	RNA labelling group	13	Abhd17a	490	39.014030384	0.00469004893964	90	4904	23	399	22	2	liver	liver	39.0140303840095	41.0771364910835
L1	L1	liver	RNA labelling group	13	Abhd17b	1323	40.8718413547	0.00175945708181	467	7957	14	418	10	0	liver	liver	40.8718413546766	43.0331906097065
L1	L1	liver	RNA labelling group	13	Abhd17c	1227	104.624091506	0.00248783724016	417	18088	45	1070	42	0	liver	liver	104.62409150599	110.156731943507
L1	L1	liver	RNA labelling group	13	Abhd18	3410	12.026881547	0.00120192307692	1044	2496	3	123	2	21	liver	liver	12.0268815469503	12.6628766626648
L1	L1	liver	RNA labelling group	13	Abhd2	5352	198.492435287	0.00504143496982	1530	46217	233	2030	206	1	liver	liver	198.492435287066	208.988940042354
L1	L1	liver	RNA labelling group	13	Abhd3	646	40.9696208794	0.0103990140194	230	12982	135	419	87	3	liver	liver	40.9696208794486	43.1361408264761
L1	L1	liver	RNA labelling group	13	Abhd4	1334	42.0451956519	0.00202675314147	325	7401	15	430	15	0	liver	liver	42.0451956519401	44.2685932109421
L1	L1	liver	RNA labelling group	13	Abhd5	1950	30.6049912536	0.00136861313869	593	6576	9	313	9	0	liver	liver	30.6049912536215	32.223417848895
L1	L1	liver	RNA labelling group	13	Abhd6	1126	96.2150523756	0.00294447560292	269	14264	42	984	34	3	liver	liver	96.2150523756024	101.303013301319
L1	L1	liver	RNA labelling group	13	Abhd8	483	5.37787386246	0	87	658	0	55	0	0	liver	liver	5.37787386245745	5.6622619223298
L1	L1	liver	RNA labelling group	13	Abi1	1799	37.742896562	0.00243174532994	648	9047	22	386	22	0	liver	liver	37.7428965619741	39.7387836730782
L1	L1	liver	RNA labelling group	13	Abi2	4248	4.49785813951	0	1409	866	0	46	0	0	liver	liver	4.49785813950987	4.7357099714031
L1	L1	liver	RNA labelling group	13	Abi3	2641	7.72458245698	0.00136054421769	523	735	1	79	1	0	liver	liver	7.72458245698434	8.13306712480098
L1	L1	liver	RNA labelling group	13	Abi3bp	1086	0.195559049544	0	388	46	0	2	0	0	liver	liver	0.195559049543907	0.205900433539265
L1	L1	liver	RNA labelling group	13	Abl1	2463	3.91118099088	0	613	925	0	40	0	0	liver	liver	3.91118099087815	4.11800867078531
L1	L1	liver	RNA labelling group	13	Abl2	6903	8.31125960562	0.000533902829685	2001	1873	1	85	1	0	liver	liver	8.31125960561607	8.75076842541878
L1	L1	liver	RNA labelling group	13	Ablim1	4729	27.5738259857	0.001386001386	1271	4329	6	282	6	0	liver	liver	27.5738259856909	29.0319611290364
L1	L1	liver	RNA labelling group	13	Ablim2	1822	4.8889762386	0	420	765	0	50	0	0	liver	liver	4.88897623859769	5.14751083848164
L1	L1	liver	RNA labelling group	13	Ablim3	1902	20.4359206773	0.00353798126951	466	4805	17	209	17	0	liver	liver	20.4359206773383	21.5165953048532
L1	L1	liver	RNA labelling group	13	Abr	2372	2.64004716884	0.0248868778281	622	442	11	27	6	0	liver	liver	2.64004716884275	2.77965585278008
L1	L1	liver	RNA labelling group	13	Abracl	391	21.4137159251	0.00186170212766	127	3760	7	219	7	0	liver	liver	21.4137159250579	22.5460974725496
L1	L1	liver	RNA labelling group	13	Abt1	3612	5.96455101109	0	1105	1273	0	61	0	0	liver	liver	5.96455101108918	6.2799632229476
L1	L1	liver	RNA labelling group	13	Abtb1	333	10.3646296258	0.00318979266348	68	1254	4	106	4	0	liver	liver	10.3646296258271	10.9127229775811
L1	L1	liver	RNA labelling group	13	Abtb2	1066	15.5469444387	0.00106467926537	275	3757	4	159	4	4	liver	liver	15.5469444387406	16.3690844663716
L1	L1	liver	RNA labelling group	13	Acaa1a	363	146.375948584	0.005957795161	79	21988	131	1497	107	2	liver	liver	146.375948583615	154.11647450414
L1	L1	liver	RNA labelling group	13	Acaa1b	315	466.017215063	0.0033832493469	71	70051	237	4766	206	0	liver	liver	466.017215063131	490.66073312407
L1	L1	liver	RNA labelling group	13	Acaa2	268	1162.20743144	0.00717262524175	63	196999	1413	11886	1182	6	liver	liver	1162.20743143944	1223.66627652385
L1	L1	liver	RNA labelling group	13	Acaca	1968	32.3650226995	0.00387596899225	434	5418	21	331	21	120	liver	liver	32.3650226995167	34.0765217507484
L1	L1	liver	RNA labelling group	13	Acacb	1141	29.4316369564	0.000926998841251	264	4315	4	301	4	0	liver	liver	29.4316369563581	30.9880152476594
L1	L1	liver	RNA labelling group	13	Acad10	253	9.7779524772	0.00764705882353	69	1700	13	100	11	0	liver	liver	9.77795247719537	10.2950216769633
L1	L1	liver	RNA labelling group	13	Acad11	1405	319.836825529	0.00327360713551	416	63233	207	3271	195	1	liver	liver	319.836825529061	336.750159053469
L1	L1	liver	RNA labelling group	13	Acad12	4374	4.10674004042	0	1106	578	0	42	0	1	liver	liver	4.10674004042206	4.32390910432457
L1	L1	liver	RNA labelling group	13	Acad8	1573	25.0315583416	0.00301140030114	500	4649	14	256	13	0	liver	liver	25.0315583416201	26.355255493026
L1	L1	liver	RNA labelling group	13	Acad9	1962	18.9692278058	0.00268997982515	553	2974	8	194	8	96	liver	liver	18.969227805759	19.9723420533087
L1	L1	liver	RNA labelling group	13	Acadl	595	433.261074265	0.00851467754732	184	70584	601	4431	493	0	liver	liver	433.261074264527	456.172410506243
L1	L1	liver	RNA labelling group	13	Acadm	578	375.766713699	0.00528565620158	192	91001	481	3843	391	767	liver	liver	375.766713698618	395.637683045699
L1	L1	liver	RNA labelling group	13	Acads	555	111.566437765	0.00455968422485	116	14694	67	1141	58	2	liver	liver	111.566437764799	117.466197334151
L1	L1	liver	RNA labelling group	13	Acadsb	5348	57.2988015164	0.00662163951794	1653	15102	100	586	79	1	liver	liver	57.2988015163649	60.3288270270048
L1	L1	liver	RNA labelling group	13	Acadvl	261	250.022244842	0.0083803498501	60	42361	355	2557	293	0	liver	liver	250.022244841886	263.243704279951
L1	L1	liver	RNA labelling group	13	Acap1	250	0.293338574316	0	61	42	0	3	0	0	liver	liver	0.293338574315861	0.308850650308898
L1	L1	liver	RNA labelling group	13	Acap2	3933	7.62680293221	0	1309	1878	0	78	0	0	liver	liver	7.62680293221239	8.03011690803135
L1	L1	liver	RNA labelling group	13	Acap3	1291	1.7600314459	0	312	275	0	18	0	0	liver	liver	1.76003144589517	1.85310390185339
L1	L1	liver	RNA labelling group	13	Acat1	2103	486.062017641	0.00475803944596	518	115804	551	4971	526	2	liver	liver	486.062017641382	511.765527561844
L1	L1	liver	RNA labelling group	13	Acat2	972	78.1258402928	0.0022154316272	286	13090	29	799	29	2	liver	liver	78.125840292791	82.2572231989365
L1	L1	liver	RNA labelling group	13	Acat3	856	84.9704070268	0.00318860244233	227	14740	47	869	44	1	liver	liver	84.9704070268278	89.4637383728108
L1	L1	liver	RNA labelling group	13	Acbd3	1837	14.8624877653	0.0104697986577	615	3725	39	152	35	0	liver	liver	14.862487765337	15.6484329489842
L1	L1	liver	RNA labelling group	13	Acbd4	538	54.8543133971	0.000817884405671	115	7336	6	561	6	0	liver	liver	54.854313397066	57.755071607764
L1	L1	liver	RNA labelling group	13	Acbd5	1995	187.150010414	0.00193711512581	679	49042	95	1914	90	209	liver	liver	187.150010413519	197.046714897077
L1	L1	liver	RNA labelling group	13	Acbd6	4922	22.3915111728	0.0011768167108	1454	3399	4	229	4	4	liver	liver	22.3915111727774	23.5755996402459
L1	L1	liver	RNA labelling group	13	Accs	2264	1.85781097067	0	659	263	0	19	0	1	liver	liver	1.85781097066712	1.95605411862302
L1	L1	liver	RNA labelling group	13	Acd	1992	19.8492435287	0.00028417163967	467	3519	1	203	1	0	liver	liver	19.8492435287066	20.8988940042354
L1	L1	liver	RNA labelling group	13	Ace	1304	0.293338574316	0	285	26	0	3	0	0	liver	liver	0.293338574315861	0.308850650308898
L1	L1	liver	RNA labelling group	13	Ace2	820	0.391118099088	0	246	76	0	4	0	0	liver	liver	0.391118099087815	0.411800867078531
L1	L1	liver	RNA labelling group	13	Acer2	3873	10.5601886754	0	1090	2261	0	108	0	4	liver	liver	10.560188675371	11.1186234111203
L1	L1	liver	RNA labelling group	13	Acer3	10448	19.9470230535	0.00231238175321	3102	4757	11	204	11	2	liver	liver	19.9470230534786	21.0018442210051
L1	L1	liver	RNA labelling group	13	Ache	250	0.391118099088	0	54	68	0	4	0	0	liver	liver	0.391118099087815	0.411800867078531
L1	L1	liver	RNA labelling group	13	Acin1	950	6.16011006063	0.00505369551485	269	1583	8	63	6	0	liver	liver	6.16011006063308	6.48586365648686
L1	L1	liver	RNA labelling group	13	Ackr2	1377	1.56447239635	0	351	225	0	16	0	0	liver	liver	1.56447239635126	1.64720346831412
L1	L1	liver	RNA labelling group	13	Ackr3	1842	0.293338574316	0	512	53	0	3	0	0	liver	liver	0.293338574315861	0.308850650308898
L1	L1	liver	RNA labelling group	13	Ackr4	556	0.391118099088	0	132	76	0	4	0	0	liver	liver	0.391118099087815	0.411800867078531
L1	L1	liver	RNA labelling group	13	Acly	1059	61.2099825072	0.00052114353782	332	13432	7	626	7	0	liver	liver	61.209982507243	64.4468356977901
L1	L1	liver	RNA labelling group	13	Acmsd	1633	2.24892906975	0	455	228	0	23	6	0	liver	liver	2.24892906975494	2.36785498570155
L1	L1	liver	RNA labelling group	13	Acnat1	3797	120.464374519	0.0016695997473	1291	22161	37	1232	37	3	liver	liver	120.464374519047	126.834667060187
L1	L1	liver	RNA labelling group	13	Acnat2	274	164.269601617	0.00183559213143	78	32687	60	1680	60	0	liver	liver	164.269601616882	172.956364172983
L1	L1	liver	RNA labelling group	13	Aco1	1342	107.753036299	0.00326116496059	416	22078	72	1102	63	0	liver	liver	107.753036298693	113.451138880135
L1	L1	liver	RNA labelling group	13	Aco2	375	139.629161374	0.00358170984803	114	29874	107	1428	76	0	liver	liver	139.62916137435	147.012909547036
L1	L1	liver	RNA labelling group	13	Acod1	1065	0.293338574316	0	284	69	0	3	0	0	liver	liver	0.293338574315861	0.308850650308898
L1	L1	liver	RNA labelling group	13	Acot1	307	159.087286804	0.00389872930304	85	20776	81	1627	75	1	liver	liver	159.087286803969	167.500002684192
L1	L1	liver	RNA labelling group	13	Acot11	3774	3.61784241656	0	916	511	0	37	0	3	liver	liver	3.61784241656229	3.80915802047641
L1	L1	liver	RNA labelling group	13	Acot12	1368	92.1083123352	0.00328887264754	432	16419	54	942	55	0	liver	liver	92.1083123351804	96.979104196994
L1	L1	liver	RNA labelling group	13	Acot13	257	136.891334681	0.00485114300904	48	15048	73	1400	70	0	liver	liver	136.891334680735	144.130303477486
L1	L1	liver	RNA labelling group	13	Acot2	795	218.243899291	0.00200453857791	253	26440	53	2232	53	4	liver	liver	218.243899291001	229.78488382982
L1	L1	liver	RNA labelling group	13	Acot3	1374	49.5742190594	0.00387356678029	393	6454	25	507	25	0	liver	liver	49.5742190593805	52.1957599022038
L1	L1	liver	RNA labelling group	13	Acot4	927	37.5473375124	0.00361930294906	298	7460	27	384	27	4	liver	liver	37.5473375124302	39.532883239539
L1	L1	liver	RNA labelling group	13	Acot5	263	0.684456673404	0	80	76	0	7	0	0	liver	liver	0.684456673403676	0.720651517387429
L1	L1	liver	RNA labelling group	13	Acot6	1816	3.52006289179	0	559	830	0	36	0	0	liver	liver	3.52006289179033	3.70620780370678
L1	L1	liver	RNA labelling group	13	Acot7	283	10.2668501011	0.00207325501037	67	1447	3	105	3	0	liver	liver	10.2668501010551	10.8097727608114
L1	L1	liver	RNA labelling group	13	Acot8	256	33.8317155711	0.0011135857461	63	5388	6	346	6	0	liver	liver	33.831715571096	35.6207750022929
L1	L1	liver	RNA labelling group	13	Acot9	251	2.73782669361	0.0156739811912	67	319	5	28	5	0	liver	liver	2.7378266936147	2.88260606954972
L1	L1	liver	RNA labelling group	13	Acox1	1665	2232.11099149	0.00462275846414	487	458168	2118	22828	1846	9	liver	liver	2232.11099149416	2350.14754841718
L1	L1	liver	RNA labelling group	13	Acox2	255	219.710592163	0.00200471438327	75	45393	91	2247	89	0	liver	liver	219.71059216258	231.329137081365
L1	L1	liver	RNA labelling group	13	Acox3	3665	20.3381411526	0.00497347480106	985	3016	15	208	12	1	liver	liver	20.3381411525664	21.4136450880836
L1	L1	liver	RNA labelling group	13	Acp1	2628	142.269208543	0.0028274519884	774	27233	77	1455	69	973	liver	liver	142.269208543193	149.792565399816
L1	L1	liver	RNA labelling group	13	Acp2	3358	123.299980737	0.00319215641566	886	17543	56	1261	38	19	liver	liver	123.299980737434	129.820223346507
L1	L1	liver	RNA labelling group	13	Acp5	293	58.1788172393	0.00992824142338	67	10173	101	595	81	2	liver	liver	58.1788172393125	61.2553789779315
L1	L1	liver	RNA labelling group	13	Acp6	309	27.6716055105	0.00257787325456	85	4655	12	283	12	0	liver	liver	27.6716055104629	29.1349113458061
L1	L1	liver	RNA labelling group	13	Acpp	4629	6.84456673404	0.0299896587384	1270	967	29	70	16	2	liver	liver	6.84456673403676	7.20651517387429
L1	L1	liver	RNA labelling group	13	Acrbp	636	5.28009433769	0	168	527	0	54	0	0	liver	liver	5.2800943376855	5.55931170556017
L1	L1	liver	RNA labelling group	13	Acsf2	1205	19.8492435287	0.00263504611331	327	2277	6	203	6	158	liver	liver	19.8492435287066	20.8988940042354
L1	L1	liver	RNA labelling group	13	Acsf3	1102	14.6669287158	0.00311526479751	240	1605	5	150	2	0	liver	liver	14.6669287157931	15.4425325154449
L1	L1	liver	RNA labelling group	13	Acsl1	1725	1074.20585914	0.00259272626204	478	241059	625	10986	601	62	liver	liver	1074.20585914468	1131.01108143118
L1	L1	liver	RNA labelling group	13	Acsl3	1328	36.2762036904	0.00322394933794	445	8685	28	371	28	0	liver	liver	36.2762036903948	38.1945304215337
L1	L1	liver	RNA labelling group	13	Acsl4	2794	47.3252899896	0.00221075902727	970	14927	33	484	32	0	liver	liver	47.3252899896256	49.8279049165022
L1	L1	liver	RNA labelling group	13	Acsl5	272	254.813441556	0.00484401130269	80	52023	252	2606	240	2	liver	liver	254.813441555711	268.288264901663
L1	L1	liver	RNA labelling group	13	Acsm1	250	241.613205711	0.00626095667418	67	39930	250	2471	189	2	liver	liver	241.613205711498	254.389985637762
L1	L1	liver	RNA labelling group	13	Acsm2	4824	2.15114954498	0.0104712041885	1399	382	4	22	2	0	liver	liver	2.15114954498298	2.26490476893192
L1	L1	liver	RNA labelling group	13	Acsm3	1682	25.6182354903	0.00192779530319	538	5706	11	262	11	0	liver	liver	25.6182354902519	26.9729567936438
L1	L1	liver	RNA labelling group	13	Acsm5	1207	54.6587543475	0.00154281306248	319	7778	12	559	12	0	liver	liver	54.6587543475221	57.5491711742247
L1	L1	liver	RNA labelling group	13	Acss1	1508	0.684456673404	0	451	147	0	7	0	0	liver	liver	0.684456673403676	0.720651517387429
L1	L1	liver	RNA labelling group	13	Acss2	1371	41.6540775529	0.00161665151056	380	9897	16	426	16	0	liver	liver	41.6540775528523	43.8567923438635
L1	L1	liver	RNA labelling group	13	Acta2	1331	1.17335429726	0	414	287	0	12	0	0	liver	liver	1.17335429726344	1.23540260123559
L1	L1	liver	RNA labelling group	13	Actb	683	1063.45011142	0.00405291545458	247	162599	659	10876	584	23	liver	liver	1063.45011141977	1119.68655758653
L1	L1	liver	RNA labelling group	13	Actc1	252	0.293338574316	0	78	78	0	3	0	0	liver	liver	0.293338574315861	0.308850650308898
L1	L1	liver	RNA labelling group	13	Actg1	703	105.699666278	0.00164945214625	217	25463	42	1081	42	1052	liver	liver	105.699666278482	111.289184327973
L1	L1	liver	RNA labelling group	13	Actl6a	371	21.4137159251	0.00159054760282	139	4401	7	219	7	0	liver	liver	21.4137159250579	22.5460974725496
L1	L1	liver	RNA labelling group	13	Actn1	780	72.0635097569	0.000759186152445	238	13172	10	737	10	0	liver	liver	72.0635097569299	75.8743097592193
L1	L1	liver	RNA labelling group	13	Actn4	982	388.869170018	0.00193462308205	241	44970	87	3977	87	0	liver	liver	388.86917001806	409.433012092829
L1	L1	liver	RNA labelling group	13	Actr10	2904	64.5344863495	0.00254976954006	927	10197	26	660	26	0	liver	liver	64.5344863494894	67.9471430679576
L1	L1	liver	RNA labelling group	13	Actr1a	1553	25.9115740646	0.00685127033971	383	3503	24	265	18	0	liver	liver	25.9115740645677	27.2818074439527
L1	L1	liver	RNA labelling group	13	Actr1b	1962	37.4495579877	0.00468417317246	445	7045	33	383	33	0	liver	liver	37.4495579876583	39.4299330227693
L1	L1	liver	RNA labelling group	13	Actr2	2385	102.277382911	0.00543350976627	833	21349	116	1046	103	14	liver	liver	102.277382911464	107.685926741036
L1	L1	liver	RNA labelling group	13	Actr3	1090	53.1920614759	0.00136923779096	387	13146	18	544	18	272	liver	liver	53.1920614759428	56.0049179226802
L1	L1	liver	RNA labelling group	13	Actr3b	745	0.880015722948	0	228	153	0	9	0	0	liver	liver	0.880015722947583	0.926551950926694
L1	L1	liver	RNA labelling group	13	Actr5	321	9.19127532856	0	77	1645	0	94	0	0	liver	liver	9.19127532856365	9.67732037634548
L1	L1	liver	RNA labelling group	13	Actr6	458	5.18231481291	0	178	1547	0	53	0	0	liver	liver	5.18231481291355	5.45636148879053
L1	L1	liver	RNA labelling group	13	Actr8	325	29.5294164811	0.000612745098039	94	4896	3	302	1	0	liver	liver	29.52941648113	31.0909654644291
L1	L1	liver	RNA labelling group	13	Acvr1	1105	10.3646296258	0.000806451612903	338	2480	2	106	2	0	liver	liver	10.3646296258271	10.9127229775811
L1	L1	liver	RNA labelling group	13	Acvr1b	2819	2.93338574316	0	751	753	0	30	0	0	liver	liver	2.93338574315861	3.08850650308898
L1	L1	liver	RNA labelling group	13	Acvr1c	7465	0.391118099088	0	2436	80	0	4	0	0	liver	liver	0.391118099087815	0.411800867078531
L1	L1	liver	RNA labelling group	13	Acvr2a	3481	13.1024563194	0	1169	2402	0	134	0	0	liver	liver	13.1024563194418	13.7953290471308
L1	L1	liver	RNA labelling group	13	Acvr2b	8687	13.0046767947	0	2469	2129	0	133	0	20	liver	liver	13.0046767946698	13.6923788303612
L1	L1	liver	RNA labelling group	13	Acvrl1	1859	1.95559049544	0	418	270	0	20	0	0	liver	liver	1.95559049543907	2.05900433539265
L1	L1	liver	RNA labelling group	13	Acy1	260	11.9291020222	0.0016694490818	68	1797	3	122	3	0	liver	liver	11.9291020221784	12.5599264458952
L1	L1	liver	RNA labelling group	13	Acy3	333	35.591747017	0.000185804533631	83	5382	1	364	1	0	liver	liver	35.5917470169911	37.4738789041463
L1	L1	liver	RNA labelling group	13	Acyp1	254	11.146865824	0.00203169443316	90	2461	5	114	5	0	liver	liver	11.1468658240027	11.7363247117381
L1	L1	liver	RNA labelling group	13	Acyp2	334	0.97779524772	0.0486725663717	119	226	11	10	8	0	liver	liver	0.977795247719537	1.02950216769633
L1	L1	liver	RNA labelling group	13	Ada	510	2.24892906975	0	149	413	0	23	0	0	liver	liver	2.24892906975494	2.36785498570155
L1	L1	liver	RNA labelling group	13	Adal	1368	9.97351152674	0.000501253132832	420	1995	1	102	1	0	liver	liver	9.97351152673928	10.5009221105025
L1	L1	liver	RNA labelling group	13	Adam10	2135	27.4760464609	0.00276967930029	741	6860	19	281	16	0	liver	liver	27.476046460919	28.9290109122668
L1	L1	liver	RNA labelling group	13	Adam11	2583	5.28009433769	0.00570613409415	584	701	4	54	4	0	liver	liver	5.2800943376855	5.55931170556017
L1	L1	liver	RNA labelling group	13	Adam12	4743	1.07557477249	0	1273	197	0	11	0	0	liver	liver	1.07557477249149	1.13245238446596
L1	L1	liver	RNA labelling group	13	Adam15	271	7.43124388267	0	55	1279	0	76	0	0	liver	liver	7.43124388266848	7.82421647449209
L1	L1	liver	RNA labelling group	13	Adam17	1767	29.4316369564	0.00114603798297	546	6108	7	301	7	0	liver	liver	29.4316369563581	30.9880152476594
L1	L1	liver	RNA labelling group	13	Adam19	3502	0.782236198176	0	950	304	0	8	0	0	liver	liver	0.78223619817563	0.823601734157062
L1	L1	liver	RNA labelling group	13	Adam1a	278	0.97779524772	0	105	192	0	10	0	0	liver	liver	0.977795247719537	1.02950216769633
L1	L1	liver	RNA labelling group	13	Adam2	339	0.48889762386	0	111	85	0	5	0	0	liver	liver	0.488897623859769	0.514751083848164
L1	L1	liver	RNA labelling group	13	Adam23	3620	7.72458245698	0	1168	1542	0	79	0	0	liver	liver	7.72458245698434	8.13306712480098
L1	L1	liver	RNA labelling group	13	Adam32	280	0.782236198176	0	58	96	0	8	0	0	liver	liver	0.78223619817563	0.823601734157062
L1	L1	liver	RNA labelling group	13	Adam33	1116	0.195559049544	0	257	32	0	2	0	0	liver	liver	0.195559049543907	0.205900433539265
L1	L1	liver	RNA labelling group	13	Adam4	250	0.48889762386	0	79	102	0	5	0	0	liver	liver	0.488897623859769	0.514751083848164
L1	L1	liver	RNA labelling group	13	Adam8	545	1.36891334681	0	144	285	0	14	0	0	liver	liver	1.36891334680735	1.44130303477486
L1	L1	liver	RNA labelling group	13	Adam9	1319	13.298015369	0.0152185943553	458	3614	55	136	28	0	liver	liver	13.2980153689857	14.00122948067
L1	L1	liver	RNA labelling group	13	Adamdec1	982	4.79119671383	0	306	1049	0	49	0	0	liver	liver	4.79119671382573	5.044560621712
L1	L1	liver	RNA labelling group	13	Adamts1	1574	14.8624877653	0.000337268128162	459	2965	1	152	1	0	liver	liver	14.862487765337	15.6484329489842
L1	L1	liver	RNA labelling group	13	Adamts10	588	1.17335429726	0	133	168	0	12	0	0	liver	liver	1.17335429726344	1.23540260123559
L1	L1	liver	RNA labelling group	13	Adamts13	503	2.05337002021	0	139	595	0	21	0	21	liver	liver	2.05337002021103	2.16195455216229
L1	L1	liver	RNA labelling group	13	Adamts14	1366	0.97779524772	0	314	164	0	10	0	0	liver	liver	0.977795247719537	1.02950216769633
L1	L1	liver	RNA labelling group	13	Adamts2	3544	4.20451956519	0.0111731843575	948	537	6	43	6	24	liver	liver	4.20451956519401	4.42685932109421
L1	L1	liver	RNA labelling group	13	Adamts4	3089	1.17335429726	0	787	155	0	12	0	1	liver	liver	1.17335429726344	1.23540260123559
L1	L1	liver	RNA labelling group	13	Adamts5	4453	1.7600314459	0	1373	268	0	18	0	1	liver	liver	1.76003144589517	1.85310390185339
L1	L1	liver	RNA labelling group	13	Adamts6	2991	0.782236198176	0.0110497237569	875	181	2	8	2	0	liver	liver	0.78223619817563	0.823601734157062
L1	L1	liver	RNA labelling group	13	Adamts7	520	2.05337002021	0	122	547	0	21	0	0	liver	liver	2.05337002021103	2.16195455216229
L1	L1	liver	RNA labelling group	13	Adamts9	1883	0.586677148632	0	611	139	0	6	0	0	liver	liver	0.586677148631722	0.617701300617796
L1	L1	liver	RNA labelling group	13	Adamtsl2	618	2.15114954498	0	142	356	0	22	0	0	liver	liver	2.15114954498298	2.26490476893192
L1	L1	liver	RNA labelling group	13	Adamtsl3	2020	0.097779524772	0	638	4	0	1	0	1	liver	liver	0.0977795247719537	0.102950216769633
L1	L1	liver	RNA labelling group	13	Adamtsl4	632	3.22672431747	0	165	656	0	33	0	0	liver	liver	3.22672431747447	3.39735715339788
L1	L1	liver	RNA labelling group	13	Adamtsl5	1464	0.195559049544	0	351	18	0	2	0	0	liver	liver	0.195559049543907	0.205900433539265
L1	L1	liver	RNA labelling group	13	Adap1	1173	1.07557477249	0	264	148	0	11	0	0	liver	liver	1.07557477249149	1.13245238446596
L1	L1	liver	RNA labelling group	13	Adap2	528	54.463195298	0.00353164900842	93	3681	13	557	11	0	liver	liver	54.4631952979782	57.3432707406854
L1	L1	liver	RNA labelling group	13	Adar	2300	8.99571627902	0.00204359673025	583	1468	3	92	3	0	liver	liver	8.99571627901974	9.47141994280621
L1	L1	liver	RNA labelling group	13	Adarb1	4056	3.71562194133	0	1006	566	0	38	0	0	liver	liver	3.71562194133424	3.91210823724604
L1	L1	liver	RNA labelling group	13	Adarb2	7178	0.97779524772	0	2009	82	0	10	0	9	liver	liver	0.977795247719537	1.02950216769633
L1	L1	liver	RNA labelling group	13	Adat1	2759	4.10674004042	0.0114358322745	780	787	9	42	9	0	liver	liver	4.10674004042206	4.32390910432457
L1	L1	liver	RNA labelling group	13	Adat2	996	0.782236198176	0	276	128	0	8	0	0	liver	liver	0.78223619817563	0.823601734157062
L1	L1	liver	RNA labelling group	13	Adat3	3157	25.6182354903	0.000941442289588	765	5311	5	262	5	0	liver	liver	25.6182354902519	26.9729567936438
L1	L1	liver	RNA labelling group	13	Adck1	534	14.7647082406	0.00363541937159	155	3851	14	151	14	0	liver	liver	14.764708240565	15.5454827322145
L1	L1	liver	RNA labelling group	13	Adck2	1260	14.7647082406	0.0048182216382	382	2283	11	151	11	0	liver	liver	14.764708240565	15.5454827322145
L1	L1	liver	RNA labelling group	13	Adck5	255	14.569149191	0.00185299567634	52	1619	3	149	3	0	liver	liver	14.5691491910211	15.3395822986753
L1	L1	liver	RNA labelling group	13	Adcy4	284	1.95559049544	0	56	214	0	20	0	0	liver	liver	1.95559049543907	2.05900433539265
L1	L1	liver	RNA labelling group	13	Adcy5	1996	1.46669287158	0	518	350	0	15	0	0	liver	liver	1.46669287157931	1.54425325154449
L1	L1	liver	RNA labelling group	13	Adcy6	2364	15.2536058644	0.00277692070349	607	3241	9	156	9	0	liver	liver	15.2536058644248	16.0602338160627
L1	L1	liver	RNA labelling group	13	Adcy7	2144	1.56447239635	0	640	354	0	16	0	0	liver	liver	1.56447239635126	1.64720346831412
L1	L1	liver	RNA labelling group	13	Adcy9	3012	27.2804874114	0	861	5317	0	279	0	0	liver	liver	27.2804874113751	28.7231104787275
L1	L1	liver	RNA labelling group	13	Adcyap1r1	4284	2.24892906975	0	1177	446	0	23	0	0	liver	liver	2.24892906975494	2.36785498570155
L1	L1	liver	RNA labelling group	13	Add1	1888	11.6357634479	0.00207125103563	488	2414	5	119	5	0	liver	liver	11.6357634478625	12.2510757955863
L1	L1	liver	RNA labelling group	13	Add3	2109	11.9291020222	0	691	2692	0	122	0	0	liver	liver	11.9291020221784	12.5599264458952
L1	L1	liver	RNA labelling group	13	Adgb	900	0.48889762386	0	296	102	0	5	0	0	liver	liver	0.488897623859769	0.514751083848164
L1	L1	liver	RNA labelling group	13	Adgra2	2019	2.64004716884	0	436	598	0	27	0	0	liver	liver	2.64004716884275	2.77965585278008
L1	L1	liver	RNA labelling group	13	Adgra3	321	10.4624091506	0.00234741784038	108	2130	5	107	5	0	liver	liver	10.462409150599	11.0156731943507
L1	L1	liver	RNA labelling group	13	Adgrd1	2040	1.36891334681	0	527	240	0	14	0	0	liver	liver	1.36891334680735	1.44130303477486
L1	L1	liver	RNA labelling group	13	Adgre1	409	19.8492435287	0.00157356412274	142	3813	6	203	6	0	liver	liver	19.8492435287066	20.8988940042354
L1	L1	liver	RNA labelling group	13	Adgre4	1276	5.37787386246	0	492	1430	0	55	0	0	liver	liver	5.37787386245745	5.6622619223298
L1	L1	liver	RNA labelling group	13	Adgre5	622	20.3381411526	0.000755096904103	145	3973	3	208	3	0	liver	liver	20.3381411525664	21.4136450880836
L1	L1	liver	RNA labelling group	13	Adgrf1	819	0.684456673404	0	215	79	0	7	0	0	liver	liver	0.684456673403676	0.720651517387429
L1	L1	liver	RNA labelling group	13	Adgrf5	4222	28.747180283	0.000194552529183	1042	5140	1	294	1	0	liver	liver	28.7471802829544	30.267363730272
L1	L1	liver	RNA labelling group	13	Adgrg1	1230	2.64004716884	0.00451467268623	315	443	2	27	2	0	liver	liver	2.64004716884275	2.77965585278008
L1	L1	liver	RNA labelling group	13	Adgrg2	1587	8.40903913039	0.000546149645003	501	1831	1	86	1	0	liver	liver	8.40903913038802	8.85371864218841
L1	L1	liver	RNA labelling group	13	Adgrg3	733	4.40007861474	0	184	641	0	45	0	0	liver	liver	4.40007861473792	4.63275975463347
L1	L1	liver	RNA labelling group	13	Adgrg6	2888	1.07557477249	0	858	189	0	11	0	0	liver	liver	1.07557477249149	1.13245238446596
L1	L1	liver	RNA labelling group	13	Adgrl1	2868	5.18231481291	0	678	1019	0	53	0	0	liver	liver	5.18231481291355	5.45636148879053
L1	L1	liver	RNA labelling group	13	Adgrl2	2436	22.293731648	0.000674915635546	652	4445	3	228	3	0	liver	liver	22.2937316480054	23.4726494234763
L1	L1	liver	RNA labelling group	13	Adgrl4	1790	10.5601886754	0	561	2150	0	108	0	0	liver	liver	10.560188675371	11.1186234111203
L1	L1	liver	RNA labelling group	13	Adgrv1	1528	0.782236198176	0	537	107	0	8	0	0	liver	liver	0.78223619817563	0.823601734157062
L1	L1	liver	RNA labelling group	13	Adh1	257	2354.53095651	0.0035912504081	79	398190	1430	24080	1309	9	liver	liver	2354.53095650864	2479.04121981276
L1	L1	liver	RNA labelling group	13	Adh4	250	86.3393203736	0.00208596713021	77	15820	33	883	33	0	liver	liver	86.3393203736351	90.9050414075857
L1	L1	liver	RNA labelling group	13	Adh5	429	389.358067642	0.00648110554729	129	66501	431	3982	359	4	liver	liver	389.35806764192	409.947763176677
L1	L1	liver	RNA labelling group	13	Adh6-ps1	250	1.85781097067	0	84	351	0	19	0	0	liver	liver	1.85781097066712	1.95605411862302
L1	L1	liver	RNA labelling group	13	Adh7	2176	16.5247396865	0.00376266280753	698	3455	13	169	13	0	liver	liver	16.5247396864602	17.3985866340679
L1	L1	liver	RNA labelling group	13	Adhfe1	1696	54.1698567237	0.00508474576271	503	10030	51	554	51	4	liver	liver	54.1698567236623	57.0344200903765
L1	L1	liver	RNA labelling group	13	Adi1	1090	48.009746663	0.00129290079925	343	8508	11	491	8	46	liver	liver	48.0097466630293	50.5485564338897
L1	L1	liver	RNA labelling group	13	Adipoq	434	0.293338574316	0	130	78	0	3	0	0	liver	liver	0.293338574315861	0.308850650308898
L1	L1	liver	RNA labelling group	13	Adipor1	1693	72.3568483312	0.00471819507592	469	11657	55	740	63	11	liver	liver	72.3568483312457	76.1831604095282
L1	L1	liver	RNA labelling group	13	Adipor2	2650	355.819690645	0.00176508760545	700	77050	136	3639	129	0	liver	liver	355.81969064514	374.635838824693
L1	L1	liver	RNA labelling group	13	Adk	631	854.788605556	0.00548466284804	219	180868	992	8742	795	3	liver	liver	854.788605556419	899.990795000129
L1	L1	liver	RNA labelling group	13	Adm	652	2.64004716884	0	190	540	0	27	0	0	liver	liver	2.64004716884275	2.77965585278008
L1	L1	liver	RNA labelling group	13	Adnp	1082	33.2450384225	0.00413180456564	378	9681	40	340	40	0	liver	liver	33.2450384224643	35.0030737016751
L1	L1	liver	RNA labelling group	13	Adnp2	1384	1.36891334681	0.0104529616725	448	287	3	14	3	0	liver	liver	1.36891334680735	1.44130303477486
L1	L1	liver	RNA labelling group	13	Ado	3495	19.2625663801	0.00279046169457	1084	3942	11	197	11	0	liver	liver	19.2625663800749	20.2811927036176
L1	L1	liver	RNA labelling group	13	Adora1	3736	124.37555551	0.00273692999954	862	21557	59	1272	55	0	liver	liver	124.375555509925	130.952675730973
L1	L1	liver	RNA labelling group	13	Adora2a	856	0.684456673404	0	205	181	0	7	0	0	liver	liver	0.684456673403676	0.720651517387429
L1	L1	liver	RNA labelling group	13	Adora2b	728	0.684456673404	0	209	140	0	7	0	0	liver	liver	0.684456673403676	0.720651517387429
L1	L1	liver	RNA labelling group	13	Adpgk	918	9.7779524772	0.00146627565982	260	2728	4	100	3	0	liver	liver	9.77795247719537	10.2950216769633
L1	L1	liver	RNA labelling group	13	Adprh	291	4.79119671383	0	111	1163	0	49	0	0	liver	liver	4.79119671382573	5.044560621712
L1	L1	liver	RNA labelling group	13	Adprhl2	556	6.25788958541	0.00496524329692	125	1007	5	64	5	0	liver	liver	6.25788958540504	6.58881387325649
L1	L1	liver	RNA labelling group	13	Adprm	261	13.7869129928	0.00117405341943	94	3407	4	141	7	0	liver	liver	13.7869129928455	14.5159805645182
L1	L1	liver	RNA labelling group	13	Adra1a	4499	4.10674004042	0.00319488817891	1321	626	2	42	2	0	liver	liver	4.10674004042206	4.32390910432457
L1	L1	liver	RNA labelling group	13	Adra1b	1256	34.6139517693	0.00063371356147	342	6312	4	354	4	0	liver	liver	34.6139517692716	36.44437673645
L1	L1	liver	RNA labelling group	13	Adra2a	1370	1.66225192112	0	380	256	0	17	0	0	liver	liver	1.66225192112321	1.75015368508376
L1	L1	liver	RNA labelling group	13	Adra2b	2295	4.49785813951	0	686	928	0	46	0	1	liver	liver	4.49785813950987	4.7357099714031
L1	L1	liver	RNA labelling group	13	Adrb1	1090	4.59563766428	0	263	579	0	47	0	0	liver	liver	4.59563766428182	4.83866018817274
L1	L1	liver	RNA labelling group	13	Adrb2	783	0.293338574316	0	323	41	0	3	0	0	liver	liver	0.293338574315861	0.308850650308898
L1	L1	liver	RNA labelling group	13	Adrb3	827	31.5827865013	0.00440976933514	232	5896	26	323	26	1	liver	liver	31.582786501341	33.2529200165914
L1	L1	liver	RNA labelling group	13	Adrbk1	1290	10.7557477249	0.00451722190853	300	1771	8	110	8	0	liver	liver	10.7557477249149	11.3245238446596
L1	L1	liver	RNA labelling group	13	Adrm1	255	35.0050698684	0.00275774289351	65	4714	13	358	13	147	liver	liver	35.0050698683594	36.8561776035285
L1	L1	liver	RNA labelling group	13	Adsl	2199	13.3957948938	0.000465766185375	608	2147	1	137	1	0	liver	liver	13.3957948937577	14.1041796974397
L1	L1	liver	RNA labelling group	13	Adss	1434	28.8449598077	0.00103914097679	497	5774	6	295	6	0	liver	liver	28.8449598077263	30.3703139470417
L1	L1	liver	RNA labelling group	13	Adssl1	345	5.67121243677	0	90	1099	0	58	0	0	liver	liver	5.67121243677331	5.9711125726387
L1	L1	liver	RNA labelling group	13	Adtrp	1692	435.803341909	0.00355881628295	489	73058	260	4457	236	3	liver	liver	435.803341908598	458.849116142253
L1	L1	liver	RNA labelling group	13	Aebp1	399	0.586677148632	0	83	18	0	6	0	0	liver	liver	0.586677148631722	0.617701300617796
L1	L1	liver	RNA labelling group	13	Aebp2	5749	23.7604245196	0.00314698259904	1789	5402	17	243	19	0	liver	liver	23.7604245195847	25.0169026750207
L1	L1	liver	RNA labelling group	13	Aen	3793	17.6980939837	0.00201369311317	1003	2483	5	181	5	171	liver	liver	17.6980939837236	18.6339892353035
L1	L1	liver	RNA labelling group	13	Aes	678	132.78459464	0.00487617092262	145	15586	76	1358	72	2	liver	liver	132.784594640313	139.806394373161
L1	L1	liver	RNA labelling group	13	Afap1	4198	0.97779524772	0	1229	185	0	10	0	0	liver	liver	0.977795247719537	1.02950216769633
L1	L1	liver	RNA labelling group	13	Afap1l1	1026	0.97779524772	0	277	208	0	10	0	0	liver	liver	0.977795247719537	1.02950216769633
L1	L1	liver	RNA labelling group	13	Afdn	2307	36.7651013143	0.00130969171872	730	9926	13	376	13	0	liver	liver	36.7651013142546	38.7092815053819
L1	L1	liver	RNA labelling group	13	Aff1	4499	10.5601886754	0.00204813108039	1343	1953	4	108	4	0	liver	liver	10.560188675371	11.1186234111203
L1	L1	liver	RNA labelling group	13	Aff4	6315	33.5383769968	0.00177529799645	2042	7886	14	343	14	4	liver	liver	33.5383769967801	35.311924351984
L1	L1	liver	RNA labelling group	13	Afg3l1	1850	55.6365495952	0.0034675913577	459	7498	26	569	23	0	liver	liver	55.6365495952417	58.578673341921
L1	L1	liver	RNA labelling group	13	Afg3l2	516	41.3607389785	0.00155860349127	138	9624	15	423	15	1	liver	liver	41.3607389785364	43.5479416935546
L1	L1	liver	RNA labelling group	13	Afm	1389	82.5259189075	0.0059035081767	425	14737	87	844	83	4	liver	liver	82.5259189075289	86.88998295357
L1	L1	liver	RNA labelling group	13	Afmid	1874	71.183494034	0.00141810446703	399	8462	12	728	12	0	liver	liver	71.1834940339823	74.9477578082926
L1	L1	liver	RNA labelling group	13	Afp	260	0.391118099088	0.0235294117647	103	85	2	4	1	0	liver	liver	0.391118099087815	0.411800867078531
L1	L1	liver	RNA labelling group	13	Aftph	1089	70.6945964101	0.00353488372093	361	16125	57	723	55	0	liver	liver	70.6945964101225	74.4330067244445
L1	L1	liver	RNA labelling group	13	Aga	250	61.307762032	0.00677069899407	87	15508	105	627	73	0	liver	liver	61.307762032015	64.5497859145597
L1	L1	liver	RNA labelling group	13	Agap1	8723	12.6135586956	0.000416493127863	2134	2401	1	129	1	0	liver	liver	12.613558695582	13.2805779632826
L1	L1	liver	RNA labelling group	13	Agap2	1358	2.34670859453	0	303	287	0	24	0	0	liver	liver	2.34670859452689	2.47080520247119
L1	L1	liver	RNA labelling group	13	Agap3	1300	18.7736687562	0.0018192844148	264	3298	6	192	6	0	liver	liver	18.7736687562151	19.7664416197695
L1	L1	liver	RNA labelling group	13	Agbl3	2022	0.391118099088	0	565	76	0	4	0	0	liver	liver	0.391118099087815	0.411800867078531
L1	L1	liver	RNA labelling group	13	Agbl5	2179	1.56447239635	0	546	179	0	16	0	0	liver	liver	1.56447239635126	1.64720346831412
L1	L1	liver	RNA labelling group	13	Agfg1	6124	29.0405188573	0.00270717401113	2102	6649	18	297	18	0	liver	liver	29.0405188572702	30.5762143805809
L1	L1	liver	RNA labelling group	13	Agfg2	1306	21.4137159251	0.00127844541038	341	3911	5	219	5	0	liver	liver	21.4137159250579	22.5460974725496
L1	L1	liver	RNA labelling group	13	Aggf1	819	30.2138731545	0.000877346902965	247	5699	5	309	5	0	liver	liver	30.2138731545337	31.8116169818165
L1	L1	liver	RNA labelling group	13	Agk	900	4.20451956519	0.00279069767442	283	1075	3	43	3	27	liver	liver	4.20451956519401	4.42685932109421
L1	L1	liver	RNA labelling group	13	Agl	7401	57.2988015164	0.0021509398672	2396	10693	23	586	23	6	liver	liver	57.2988015163649	60.3288270270048
L1	L1	liver	RNA labelling group	13	Agmat	250	211.008214458	0.00833654322346	62	36346	303	2158	259	5	liver	liver	211.008214457876	222.166567788867
L1	L1	liver	RNA labelling group	13	Agmo	1668	78.1258402928	0.00677069899407	540	15508	105	799	101	0	liver	liver	78.125840292791	82.2572231989365
L1	L1	liver	RNA labelling group	13	Ago1	4491	14.8624877653	0.000360880548538	1279	2771	1	152	1	0	liver	liver	14.862487765337	15.6484329489842
L1	L1	liver	RNA labelling group	13	Ago2	11064	34.8095108188	0.00343926262209	3277	7269	25	356	21	26	liver	liver	34.8095108188155	36.6502771699892
L1	L1	liver	RNA labelling group	13	Ago3	12938	10.7557477249	0.00302571860817	4012	1983	6	110	6	0	liver	liver	10.7557477249149	11.3245238446596
L1	L1	liver	RNA labelling group	13	Ago4	3682	1.7600314459	0.00247524752475	1115	404	1	18	1	0	liver	liver	1.76003144589517	1.85310390185339
L1	L1	liver	RNA labelling group	13	Agpat1	1012	8.80015722948	0.00205620287868	267	1459	3	90	3	0	liver	liver	8.80015722947583	9.26551950926694
L1	L1	liver	RNA labelling group	13	Agpat2	530	266.742543578	0.00237934810073	97	47492	113	2728	110	2	liver	liver	266.74254357789	280.848191347558
L1	L1	liver	RNA labelling group	13	Agpat3	4509	294.805267187	0.0103763888209	1156	40862	424	3015	362	2	liver	liver	294.80526718744	310.394903560443
L1	L1	liver	RNA labelling group	13	Agpat4	566	0.586677148632	0	143	96	0	6	0	0	liver	liver	0.586677148631722	0.617701300617796
L1	L1	liver	RNA labelling group	13	Agpat5	9642	17.8936530333	0.00132555673383	3066	3772	5	183	5	0	liver	liver	17.8936530332675	18.8398896688428
L1	L1	liver	RNA labelling group	13	Agpat9	1274	31.7783455509	0.00262927256792	456	6846	18	325	14	0	liver	liver	31.778345550885	33.4588204501306
L1	L1	liver	RNA labelling group	13	Agps	6695	8.60459817993	0.00315623356128	2299	1901	6	88	6	0	liver	liver	8.60459817993193	9.05961907572768
L1	L1	liver	RNA labelling group	13	Agrn	1207	17.6980939837	0.00579975579976	346	3276	19	181	19	0	liver	liver	17.6980939837236	18.6339892353035
L1	L1	liver	RNA labelling group	13	Agt	396	396.398193426	0.0127166844938	99	58899	749	4054	556	1	liver	liver	396.3981934255	417.360178784091
L1	L1	liver	RNA labelling group	13	Agtpbp1	1991	13.298015369	0.00489853044087	640	2858	14	136	14	1	liver	liver	13.2980153689857	14.00122948067
L1	L1	liver	RNA labelling group	13	Agtr1a	834	61.1122029825	0.00391153904017	234	13294	52	625	52	0	liver	liver	61.1122029824711	64.3438854810205
L1	L1	liver	RNA labelling group	13	Agtrap	3461	6.25788958541	0.00104384133612	785	958	1	64	1	0	liver	liver	6.25788958540504	6.58881387325649
L1	L1	liver	RNA labelling group	13	Agxt	254	78.908076491	0.00991169580105	54	11098	110	807	77	5	liver	liver	78.9080764909666	83.0808249330936
L1	L1	liver	RNA labelling group	13	Agxt2	1500	90.2505013645	0.00628398791541	429	16550	104	923	71	0	liver	liver	90.2505013645133	95.023050078371
L1	L1	liver	RNA labelling group	13	Ahctf1	1587	33.2450384225	0.00173680694723	512	7485	13	340	13	0	liver	liver	33.2450384224643	35.0030737016751
L1	L1	liver	RNA labelling group	13	Ahcy	1139	256.280134427	0.0106046602131	310	41114	436	2621	364	7	liver	liver	256.280134427291	269.832518153207
L1	L1	liver	RNA labelling group	13	Ahcyl1	2174	92.3038713847	0.00174077389834	684	20106	35	944	29	0	liver	liver	92.3038713847243	97.1850046305333
L1	L1	liver	RNA labelling group	13	Ahcyl2	3346	9.7779524772	0	1039	2096	0	100	0	0	liver	liver	9.77795247719537	10.2950216769633
L1	L1	liver	RNA labelling group	13	Ahdc1	1167	21.2181568755	0.000287935502447	327	3473	1	217	1	1	liver	liver	21.218156875514	22.3401970390103
L1	L1	liver	RNA labelling group	13	Ahi1	1343	2.24892906975	0	401	451	0	23	0	0	liver	liver	2.24892906975494	2.36785498570155
L1	L1	liver	RNA labelling group	13	Ahnak	1238	18.5781097067	0	405	3559	0	190	0	0	liver	liver	18.5781097066712	19.5605411862302
L1	L1	liver	RNA labelling group	13	Ahnak2	712	0.48889762386	0	175	40	0	5	0	0	liver	liver	0.488897623859769	0.514751083848164
L1	L1	liver	RNA labelling group	13	Ahr	2715	37.5473375124	0.00116036203295	908	8618	10	384	10	0	liver	liver	37.5473375124302	39.532883239539
L1	L1	liver	RNA labelling group	13	Ahsa1	295	160.84731825	0.00136247516321	91	35230	48	1645	47	1338	liver	liver	160.847318249864	169.353106586046
L1	L1	liver	RNA labelling group	13	Ahsa2	2789	37.5473375124	0.00174160861305	828	6316	11	384	11	0	liver	liver	37.5473375124302	39.532883239539
L1	L1	liver	RNA labelling group	13	Ahsg	376	18861.2792104	0.0173953988317	82	2478414	43113	192896	31720	123	liver	liver	18861.2792104108	19858.6850139951
L1	L1	liver	RNA labelling group	13	Aida	2891	11.146865824	0.00472103004292	840	2330	11	114	11	54	liver	liver	11.1468658240027	11.7363247117381
L1	L1	liver	RNA labelling group	13	Aif1	251	29.7249755307	0.000321336760925	53	3112	1	304	1	0	liver	liver	29.7249755306739	31.2968658979683
L1	L1	liver	RNA labelling group	13	Aifm1	251	57.4943605659	0.00802181934863	78	12466	100	588	76	0	liver	liver	57.4943605659088	60.534727460544
L1	L1	liver	RNA labelling group	13	Aifm2	2169	34.2228336702	0.00207382828702	540	4822	10	350	9	0	liver	liver	34.2228336701838	36.0325758693714
L1	L1	liver	RNA labelling group	13	Aifm3	319	2.4444881193	0	75	386	0	25	0	0	liver	liver	2.44448811929884	2.57375541924082
L1	L1	liver	RNA labelling group	13	Aig1	1076	40.0896051565	0.00786602385181	306	7882	62	410	43	0	liver	liver	40.089605156501	42.2095888755494
L1	L1	liver	RNA labelling group	13	Aim1	1562	26.7915897875	0.00233016669654	432	5579	13	274	13	0	liver	liver	26.7915897875153	28.2083593948794
L1	L1	liver	RNA labelling group	13	Aim1l	252	0.586677148632	0	68	106	0	6	0	0	liver	liver	0.586677148631722	0.617701300617796
L1	L1	liver	RNA labelling group	13	Aim2	1022	1.07557477249	0	275	208	0	11	0	0	liver	liver	1.07557477249149	1.13245238446596
L1	L1	liver	RNA labelling group	13	Aimp1	259	27.86716456	0.000778008298755	57	3856	3	285	3	1	liver	liver	27.8671645600068	29.3408117793453
L1	L1	liver	RNA labelling group	13	Aimp2	251	15.0580468149	0.000829531314807	60	2411	2	154	2	0	liver	liver	15.0580468148809	15.8543333825234
L1	L1	liver	RNA labelling group	13	Aip	953	16.6225192112	0.00407907122686	213	3187	13	170	13	0	liver	liver	16.6225192112321	17.5015368508376
L1	L1	liver	RNA labelling group	13	Airn	250	4.10674004042	0	55	325	0	42	0	0	liver	liver	4.10674004042206	4.32390910432457
L1	L1	liver	RNA labelling group	13	Ajap1	1155	0.391118099088	0	270	104	0	4	0	0	liver	liver	0.391118099087815	0.411800867078531
L1	L1	liver	RNA labelling group	13	Ajuba	1462	1.95559049544	0	420	442	0	20	0	0	liver	liver	1.95559049543907	2.05900433539265
L1	L1	liver	RNA labelling group	13	Ak2	1432	333.134840898	0.00382069709968	410	70406	269	3407	250	25	liver	liver	333.134840898046	350.751388534139
L1	L1	liver	RNA labelling group	13	Ak3	2301	170.918609301	0.00792072959071	679	31689	251	1748	216	2	liver	liver	170.918609301375	179.956978913318
L1	L1	liver	RNA labelling group	13	Ak4	4104	43.2185499492	0.00210249671485	1219	11415	24	442	24	16	liver	liver	43.2185499492035	45.5039958121777
L1	L1	liver	RNA labelling group	13	Ak6	1417	27.4760464609	0.000211685012701	389	4724	1	281	1	4	liver	liver	27.476046460919	28.9290109122668
L1	L1	liver	RNA labelling group	13	Ak7	738	0.293338574316	0.015873015873	198	63	1	3	1	0	liver	liver	0.293338574315861	0.308850650308898
L1	L1	liver	RNA labelling group	13	Akap1	963	110.295303943	0.00187609438839	282	23986	45	1128	45	0	liver	liver	110.295303942764	116.127844516146
L1	L1	liver	RNA labelling group	13	Akap10	3714	3.81340146611	0	1164	685	0	39	0	0	liver	liver	3.81340146610619	4.01505845401568
L1	L1	liver	RNA labelling group	13	Akap11	3530	37.3517784629	0.0026468492314	1186	9823	26	382	26	0	liver	liver	37.3517784628863	39.3269828059997
L1	L1	liver	RNA labelling group	13	Akap12	1003	3.42228336702	0	328	932	0	35	0	0	liver	liver	3.42228336701838	3.60325758693715
L1	L1	liver	RNA labelling group	13	Akap13	3986	18.6758892314	0.00485549132948	1096	4325	21	191	21	0	liver	liver	18.6758892314432	19.6634914029998
L1	L1	liver	RNA labelling group	13	Akap17b	2790	2.24892906975	0.00785854616896	892	509	4	23	4	0	liver	liver	2.24892906975494	2.36785498570155
L1	L1	liver	RNA labelling group	13	Akap2	4093	32.16946365	0.000251256281407	1161	3980	1	329	1	0	liver	liver	32.1694636499728	33.8706213172092
L1	L1	liver	RNA labelling group	13	Akap5	4099	0.097779524772	0	1348	3	0	1	0	0	liver	liver	0.0977795247719537	0.102950216769633
L1	L1	liver	RNA labelling group	13	Akap7	2258	5.37787386246	0.0133971291866	737	1045	14	55	14	0	liver	liver	5.37787386245745	5.6622619223298
L1	L1	liver	RNA labelling group	13	Akap8	1585	26.3026921637	0.000734034744311	540	4087	3	269	3	0	liver	liver	26.3026921636555	27.6936083110312
L1	L1	liver	RNA labelling group	13	Akap8l	251	7.3334643579	0.0038961038961	34	770	3	75	3	0	liver	liver	7.33346435789653	7.72126625772245
L1	L1	liver	RNA labelling group	13	Akap9	1980	19.3603459048	0.00143575017947	609	4179	6	198	6	0	liver	liver	19.3603459048468	20.3841429203873
L1	L1	liver	RNA labelling group	13	Akip1	296	17.3069758846	0.00144196106705	87	2774	4	177	4	0	liver	liver	17.3069758846358	18.222188368225
L1	L1	liver	RNA labelling group	13	Akirin1	2295	23.173747371	0.00244413407821	737	5728	14	237	14	198	liver	liver	23.173747370953	24.399201374403
L1	L1	liver	RNA labelling group	13	Akirin2	684	12.7113382204	0.00141093474427	250	2835	4	130	4	0	liver	liver	12.711338220354	13.3835281800523
L1	L1	liver	RNA labelling group	13	Akna	923	1.95559049544	0	249	485	0	20	0	0	liver	liver	1.95559049543907	2.05900433539265
L1	L1	liver	RNA labelling group	13	Akr1a1	251	220.297269311	0.0108499095841	83	28203	306	2253	227	22	liver	liver	220.297269311212	231.946838381983
L1	L1	liver	RNA labelling group	13	Akr1b10	296	2.24892906975	0	74	257	0	23	0	0	liver	liver	2.24892906975494	2.36785498570155
L1	L1	liver	RNA labelling group	13	Akr1b3	367	5.47565338723	0.00384985563041	109	1039	4	56	4	56	liver	liver	5.47565338722941	5.76521213909943
L1	L1	liver	RNA labelling group	13	Akr1b7	255	1.66225192112	0.0375	67	240	9	17	9	5	liver	liver	1.66225192112321	1.75015368508376
L1	L1	liver	RNA labelling group	13	Akr1b8	295	2.34670859453	0	69	313	0	24	0	0	liver	liver	2.34670859452689	2.47080520247119
L1	L1	liver	RNA labelling group	13	Akr1c12	250	65.9033996963	0.00672548452415	82	13828	93	674	72	0	liver	liver	65.9033996962968	69.3884461027324
L1	L1	liver	RNA labelling group	13	Akr1c13	257	74.2146593019	0.0043116177426	85	16931	73	759	66	3	liver	liver	74.2146593019129	78.1392145281512
L1	L1	liver	RNA labelling group	13	Akr1c14	1432	62.2855572797	0.00198778929433	464	14086	28	637	22	0	liver	liver	62.2855572797345	65.579288082256
L1	L1	liver	RNA labelling group	13	Akr1c19	251	64.0455887256	0.00301886792453	83	14575	44	655	43	0	liver	liver	64.0455887256297	67.4323919841094
L1	L1	liver	RNA labelling group	13	Akr1c20	825	39.4051484831	0.00556490229067	270	7727	43	403	37	0	liver	liver	39.4051484830973	41.488937358162
L1	L1	liver	RNA labelling group	13	Akr1c21	250	0.097779524772	0	73	19	0	1	0	0	liver	liver	0.0977795247719537	0.102950216769633
L1	L1	liver	RNA labelling group	13	Akr1c6	339	514.3203003	0.00478412726366	117	102213	489	5260	446	2	liver	liver	514.320300300476	541.518140208268
L1	L1	liver	RNA labelling group	13	Akr1d1	1649	42.3385342263	0.00271535580524	528	10680	29	433	25	0	liver	liver	42.338534226256	44.577443861251
L1	L1	liver	RNA labelling group	13	Akr1e1	2499	36.3739832152	0.000490556781948	728	8154	4	372	7	0	liver	liver	36.3739832151668	38.2974806383034
L1	L1	liver	RNA labelling group	13	Akr7a5	622	107.948595348	0.00430021501075	136	19999	86	1104	70	1	liver	liver	107.948595348237	113.657039313675
L1	L1	liver	RNA labelling group	13	Akt1	877	31.8761250757	0.000774113639882	218	6459	5	326	5	0	liver	liver	31.8761250756569	33.5617706669003
L1	L1	liver	RNA labelling group	13	Akt1s1	686	6.25788958541	0	162	824	0	64	0	0	liver	liver	6.25788958540504	6.58881387325649
L1	L1	liver	RNA labelling group	13	Akt2	2685	53.2898410007	0.00281000725163	686	11032	31	545	31	452	liver	liver	53.2898410007148	56.1078681394498
L1	L1	liver	RNA labelling group	13	Akt3	3503	2.93338574316	0.0104166666667	1039	576	6	30	6	0	liver	liver	2.93338574315861	3.08850650308898
L1	L1	liver	RNA labelling group	13	Aktip	1916	15.7425034883	0.00861793807852	532	3133	27	161	27	0	liver	liver	15.7425034882845	16.5749848999109
L1	L1	liver	RNA labelling group	13	Alad	3433	103.646296258	0.00325757575758	841	13200	43	1060	41	1	liver	liver	103.646296258271	109.127229775811
L1	L1	liver	RNA labelling group	13	Alas1	726	250.511142466	0.00298145534774	195	50311	150	2562	145	0	liver	liver	250.511142465745	263.758455363799
L1	L1	liver	RNA labelling group	13	Alas2	266	14.6669287158	0.00438946528332	77	2506	11	150	9	0	liver	liver	14.6669287157931	15.4425325154449
L1	L1	liver	RNA labelling group	13	Alb	276	38738.8788013	0.0143936255894	81	6769316	97435	396186	77092	756	liver	liver	38738.8788013013	40787.4345810937
L1	L1	liver	RNA labelling group	13	Alcam	3179	62.7744549036	0.00357258850276	1053	12316	44	642	44	0	liver	liver	62.7744549035943	66.0940391661042
L1	L1	liver	RNA labelling group	13	Aldh16a1	1564	42.8274318501	0.00678066037736	420	6784	46	438	44	11	liver	liver	42.8274318501157	45.0921949450991
L1	L1	liver	RNA labelling group	13	Aldh18a1	932	1.07557477249	0	256	198	0	11	0	0	liver	liver	1.07557477249149	1.13245238446596
L1	L1	liver	RNA labelling group	13	Aldh1a1	496	732.955317691	0.00638461315477	147	137988	881	7496	685	2	liver	liver	732.955317690565	771.714824905167
L1	L1	liver	RNA labelling group	13	Aldh1a3	2346	0.391118099088	0	639	70	0	4	0	1	liver	liver	0.391118099087815	0.411800867078531
L1	L1	liver	RNA labelling group	13	Aldh1a7	510	238.777599493	0.00854090888162	151	43438	371	2442	247	0	liver	liver	238.777599493111	251.404429351443
L1	L1	liver	RNA labelling group	13	Aldh1b1	585	26.0093535893	0.00129557653156	140	5403	7	266	7	0	liver	liver	26.0093535893397	27.3847576607223
L1	L1	liver	RNA labelling group	13	Aldh1l1	1282	77.1480450451	0.00661308373181	332	9829	65	789	65	2	liver	liver	77.1480450450715	81.2277210312402
L1	L1	liver	RNA labelling group	13	Aldh1l2	3132	0.97779524772	0	886	130	0	10	0	0	liver	liver	0.977795247719537	1.02950216769633
L1	L1	liver	RNA labelling group	13	Aldh2	2248	1938.77241718	0.0105755613334	529	228073	2412	19828	1970	20	liver	liver	1938.7724171783	2041.29689810828
L1	L1	liver	RNA labelling group	13	Aldh3a2	3619	435.21666476	0.00339357406619	994	86929	295	4451	261	1	liver	liver	435.216664759966	458.231414841635
L1	L1	liver	RNA labelling group	13	Aldh3b1	403	1.85781097067	0	91	279	0	19	0	0	liver	liver	1.85781097066712	1.95605411862302
L1	L1	liver	RNA labelling group	13	Aldh4a1	1421	71.3790530835	0.00603307016237	363	13426	81	730	68	3	liver	liver	71.3790530835262	75.1536582418319
L1	L1	liver	RNA labelling group	13	Aldh5a1	4191	45.3696994942	0.00633640552995	1237	8680	55	464	39	0	liver	liver	45.3696994941865	47.7689005811096
L1	L1	liver	RNA labelling group	13	Aldh6a1	1723	135.717980383	0.0121235082402	588	31674	384	1388	262	0	liver	liver	135.717980383472	142.89490087625
L1	L1	liver	RNA labelling group	13	Aldh7a1	2279	194.385695247	0.00901705462088	625	34712	313	1988	253	0	liver	liver	194.385695246644	204.66503093803
L1	L1	liver	RNA labelling group	13	Aldh8a1	745	259.40907922	0.0036068709896	175	50182	181	2653	179	1	liver	liver	259.409079219993	273.126925089836
L1	L1	liver	RNA labelling group	13	Aldh9a1	1033	170.136373103	0.00525882029748	291	25481	134	1740	115	0	liver	liver	170.136373103199	179.133377179161
L1	L1	liver	RNA labelling group	13	Aldoa	252	99.2462176435	0.0014601585315	64	14382	21	1015	21	64	liver	liver	99.246217643533	104.494470021177
L1	L1	liver	RNA labelling group	13	Aldoart1	727	0.097779524772	0	197	10	0	1	0	0	liver	liver	0.0977795247719537	0.102950216769633
L1	L1	liver	RNA labelling group	13	Aldob	800	7063.59286953	0.00428071981371	206	796595	3410	72240	3088	20	liver	liver	7063.59286952594	7437.12365943827
L1	L1	liver	RNA labelling group	13	Aldoc	1427	6.94234625881	0.00169635284139	384	1179	2	71	2	0	liver	liver	6.94234625880871	7.30946539064392
L1	L1	liver	RNA labelling group	13	Alg1	286	51.43203003	0.00391632438628	93	10469	41	526	34	0	liver	liver	51.4320300300476	54.1518140208268
L1	L1	liver	RNA labelling group	13	Alg10b	2425	8.99571627902	0.00384122919334	797	2343	9	92	9	0	liver	liver	8.99571627901974	9.47141994280621
L1	L1	liver	RNA labelling group	13	Alg11	3475	32.0716841252	0.00145387258789	1074	7566	11	328	10	0	liver	liver	32.0716841252008	33.7676711004395
L1	L1	liver	RNA labelling group	13	Alg12	586	8.0179210313	0	127	1448	0	82	0	0	liver	liver	8.0179210313002	8.44191777510988
L1	L1	liver	RNA labelling group	13	Alg13	1067	1.36891334681	0.0173010380623	329	289	5	14	5	0	liver	liver	1.36891334680735	1.44130303477486
L1	L1	liver	RNA labelling group	13	Alg14	1904	41.0674004042	0.00686204431737	585	6995	48	420	48	0	liver	liver	41.0674004042206	43.2390910432457
L1	L1	liver	RNA labelling group	13	Alg2	1726	4.10674004042	0	511	950	0	42	0	0	liver	liver	4.10674004042206	4.32390910432457
L1	L1	liver	RNA labelling group	13	Alg3	271	13.7869129928	0.00883116883117	66	1925	17	141	15	1	liver	liver	13.7869129928455	14.5159805645182
L1	L1	liver	RNA labelling group	13	Alg5	609	98.170642871	0.00826533856098	206	18874	156	1004	112	0	liver	liver	98.1706428710415	103.362017636711
L1	L1	liver	RNA labelling group	13	Alg6	1392	9.19127532856	0.00278551532033	463	2154	6	94	6	0	liver	liver	9.19127532856365	9.67732037634548
L1	L1	liver	RNA labelling group	13	Alg8	426	17.2091963599	0.00500277932185	131	3598	18	176	19	0	liver	liver	17.2091963598639	18.1192381514554
L1	L1	liver	RNA labelling group	13	Alg9	782	17.6980939837	0.0067920585162	223	3828	26	181	22	0	liver	liver	17.6980939837236	18.6339892353035
L1	L1	liver	RNA labelling group	13	Alkbh1	2672	4.40007861474	0.004158004158	837	962	4	45	4	0	liver	liver	4.40007861473792	4.63275975463347
L1	L1	liver	RNA labelling group	13	Alkbh2	259	11.0490862992	0.00296735905045	62	1685	5	113	5	0	liver	liver	11.0490862992308	11.6333744949685
L1	L1	liver	RNA labelling group	13	Alkbh3	341	12.8091177451	0	95	2387	0	131	0	0	liver	liver	12.8091177451259	13.4864783968219
L1	L1	liver	RNA labelling group	13	Alkbh4	1160	4.8889762386	0	298	732	0	50	0	0	liver	liver	4.88897623859769	5.14751083848164
L1	L1	liver	RNA labelling group	13	Alkbh5	4098	52.8009433769	0.0024115063302	1312	11611	28	540	28	0	liver	liver	52.800943376855	55.5931170556017
L1	L1	liver	RNA labelling group	13	Alkbh6	251	6.45344863495	0.00319829424307	50	938	3	66	3	0	liver	liver	6.45344863494894	6.79471430679576
L1	L1	liver	RNA labelling group	13	Alkbh7	447	10.2668501011	0.00512445095168	100	1366	7	105	7	0	liver	liver	10.2668501010551	10.8097727608114
L1	L1	liver	RNA labelling group	13	Alkbh8	5558	12.3202201213	0.00154639175258	1688	1940	3	126	3	2	liver	liver	12.3202201212662	12.9717273129737
L1	L1	liver	RNA labelling group	13	Alox12	2000	1.36891334681	0	524	230	0	14	0	0	liver	liver	1.36891334680735	1.44130303477486
L1	L1	liver	RNA labelling group	13	Alox5ap	474	9.87573200197	0	136	2279	0	101	0	0	liver	liver	9.87573200196732	10.3979718937329
L1	L1	liver	RNA labelling group	13	Alpk1	622	0.097779524772	0	216	20	0	1	0	0	liver	liver	0.0977795247719537	0.102950216769633
L1	L1	liver	RNA labelling group	13	Alpl	706	12.1246610717	0.00523062291964	156	2103	11	124	7	0	liver	liver	12.1246610717223	12.7658268794345
L1	L1	liver	RNA labelling group	13	Als2	1802	54.1698567237	0.00185643564356	476	11312	21	554	21	10	liver	liver	54.1698567236623	57.0344200903765
L1	L1	liver	RNA labelling group	13	Als2cl	2034	16.8180782608	0.0046511627907	491	3870	18	172	12	0	liver	liver	16.818078260776	17.7074372843768
L1	L1	liver	RNA labelling group	13	Alyref	2732	20.5337002021	0.00270929287456	912	3691	10	210	10	26	liver	liver	20.5337002021103	21.6195455216229
L1	L1	liver	RNA labelling group	13	Alyref2	437	12.2224405965	0.00553250345781	143	2169	12	125	12	1	liver	liver	12.2224405964942	12.8687770962041
L1	L1	liver	RNA labelling group	13	Amacr	1375	100.517351466	0.00297176820208	428	24228	72	1028	66	0	liver	liver	100.517351465568	105.832822839182
L1	L1	liver	RNA labelling group	13	Ambp	250	3843.02866211	0.0107528612915	58	496891	5343	39303	4175	108	liver	liver	3843.0286621121	4046.25236969687
L1	L1	liver	RNA labelling group	13	Ambra1	1026	9.28905485334	0.00229885057471	218	1305	3	95	3	0	liver	liver	9.2890548533356	9.78027059311511
L1	L1	liver	RNA labelling group	13	Amd1	1871	1.27113382204	0	609	289	0	13	0	0	liver	liver	1.2711338220354	1.33835281800523
L1	L1	liver	RNA labelling group	13	Amd2	3744	1.66225192112	0	1216	362	0	17	0	0	liver	liver	1.66225192112321	1.75015368508376
L1	L1	liver	RNA labelling group	13	Amdhd1	1077	56.7121243677	0.00223618358002	317	9391	21	580	17	0	liver	liver	56.7121243677331	59.711125726387
L1	L1	liver	RNA labelling group	13	Amdhd2	314	17.991432558	0.0154162384378	68	1946	30	184	8	0	liver	liver	17.9914325580395	18.9428398856124
L1	L1	liver	RNA labelling group	13	Amer1	4798	3.91118099088	0	1464	875	0	40	0	0	liver	liver	3.91118099087815	4.11800867078531
L1	L1	liver	RNA labelling group	13	Amfr	1579	263.222480686	0.0041848683969	470	54482	228	2692	190	0	liver	liver	263.222480686099	277.141983543851
L1	L1	liver	RNA labelling group	13	Amhr2	259	0.782236198176	0	73	152	0	8	0	0	liver	liver	0.78223619817563	0.823601734157062
L1	L1	liver	RNA labelling group	13	Amica1	1090	3.52006289179	0.00592592592593	305	675	4	36	4	0	liver	liver	3.52006289179033	3.70620780370678
L1	L1	liver	RNA labelling group	13	Amigo1	3621	3.61784241656	0.00404858299595	954	494	2	37	2	0	liver	liver	3.61784241656229	3.80915802047641
L1	L1	liver	RNA labelling group	13	Amigo2	906	17.4047554094	0.00121359223301	291	3296	4	178	4	0	liver	liver	17.4047554094078	18.3251385849946
L1	L1	liver	RNA labelling group	13	Ammecr1	4387	8.80015722948	0.00837988826816	1454	1432	12	90	12	0	liver	liver	8.80015722947583	9.26551950926694
L1	L1	liver	RNA labelling group	13	Ammecr1l	3328	115.477618756	0.000924000924001	994	21645	20	1181	20	0	liver	liver	115.477618755677	121.584206004936
L1	L1	liver	RNA labelling group	13	Amn	418	0.195559049544	0	119	32	0	2	0	0	liver	liver	0.195559049543907	0.205900433539265
L1	L1	liver	RNA labelling group	13	Amn1	689	4.59563766428	0.00717213114754	260	976	7	47	7	0	liver	liver	4.59563766428182	4.83866018817274
L1	L1	liver	RNA labelling group	13	Amot	3952	12.417999646	0.000735294117647	1283	2720	2	127	2	0	liver	liver	12.4179996460381	13.0746775297434
L1	L1	liver	RNA labelling group	13	Amotl1	5826	14.2758106167	0.000316957210777	1546	3155	1	146	1	0	liver	liver	14.2758106167052	15.0307316483664
L1	L1	liver	RNA labelling group	13	Amotl2	1712	12.7113382204	0.00191644308164	495	2609	5	130	5	0	liver	liver	12.711338220354	13.3835281800523
L1	L1	liver	RNA labelling group	13	Ampd2	856	9.7779524772	0.00985221674877	247	2030	20	100	12	0	liver	liver	9.77795247719537	10.2950216769633
L1	L1	liver	RNA labelling group	13	Ampd3	1498	0.880015722948	0	445	234	0	9	0	0	liver	liver	0.880015722947583	0.926551950926694
L1	L1	liver	RNA labelling group	13	Amt	956	50.0631166832	0.00361958193829	295	11051	40	512	40	0	liver	liver	50.0631166832403	52.710510986052
L1	L1	liver	RNA labelling group	13	Amy1	492	174.047554094	0.00768781327839	173	32519	250	1780	217	3	liver	liver	174.047554094078	183.251385849946
L1	L1	liver	RNA labelling group	13	Amz2	2210	18.871448281	0.0020325203252	623	2952	6	193	6	0	liver	liver	18.8714482809871	19.8693918365391
L1	L1	liver	RNA labelling group	13	Anapc1	3943	29.2360779068	0.00286168521463	1203	6290	18	299	18	0	liver	liver	29.2360779068142	30.7821148141202
L1	L1	liver	RNA labelling group	13	Anapc10	3897	1.85781097067	0	1206	333	0	19	0	0	liver	liver	1.85781097066712	1.95605411862302
L1	L1	liver	RNA labelling group	13	Anapc11	2773	34.5161722445	0.0115885416667	731	7680	89	353	52	0	liver	liver	34.5161722444997	36.3414265196803
L1	L1	liver	RNA labelling group	13	Anapc13	432	58.7654943879	0.0132207124495	101	8169	108	601	72	17	liver	liver	58.7654943879442	61.8730802785493
L1	L1	liver	RNA labelling group	13	Anapc15	2608	5.08453528814	0.00506970849176	712	789	4	52	9	5	liver	liver	5.08453528814159	5.3534112720209
L1	L1	liver	RNA labelling group	13	Anapc16	1314	22.8804087966	0.00456498388829	369	3724	17	234	17	0	liver	liver	22.8804087966372	24.0903507240941
L1	L1	liver	RNA labelling group	13	Anapc2	563	21.4137159251	0.00251335218347	148	3183	8	219	8	0	liver	liver	21.4137159250579	22.5460974725496
L1	L1	liver	RNA labelling group	13	Anapc4	1313	36.0806446409	0.00110601990836	420	6329	7	369	7	0	liver	liver	36.0806446408509	37.9886299879945
L1	L1	liver	RNA labelling group	13	Anapc5	580	47.6186285639	0.00542556798915	156	8847	48	487	38	19	liver	liver	47.6186285639415	50.1367555668111
L1	L1	liver	RNA labelling group	13	Anapc7	2909	18.871448281	0.00268456375839	771	2235	6	193	6	10	liver	liver	18.8714482809871	19.8693918365391
L1	L1	liver	RNA labelling group	13	Ang	250	680.252153838	0.013005017164	76	106036	1379	6957	1059	0	liver	liver	680.252153838482	716.224658066335
L1	L1	liver	RNA labelling group	13	Angel1	1779	1.17335429726	0.00588235294118	467	170	1	12	1	0	liver	liver	1.17335429726344	1.23540260123559
L1	L1	liver	RNA labelling group	13	Angel2	1871	28.5516212334	0.00179784258889	570	5006	9	292	9	1	liver	liver	28.5516212334105	30.0614632967328
L1	L1	liver	RNA labelling group	13	Angpt1	2303	0.391118099088	0	753	112	0	4	0	0	liver	liver	0.391118099087815	0.411800867078531
L1	L1	liver	RNA labelling group	13	Angpt2	1785	0.97779524772	0.0179640718563	506	167	3	10	3	0	liver	liver	0.977795247719537	1.02950216769633
L1	L1	liver	RNA labelling group	13	Angptl2	1431	4.10674004042	0	374	853	0	42	0	0	liver	liver	4.10674004042206	4.32390910432457
L1	L1	liver	RNA labelling group	13	Angptl3	250	513.342505053	0.00653797719471	71	57969	379	5250	346	4	liver	liver	513.342505052757	540.488638040572
L1	L1	liver	RNA labelling group	13	Angptl4	1637	132.882374165	0.00238572900287	424	18443	44	1359	44	0	liver	liver	132.882374165085	139.909344589931
L1	L1	liver	RNA labelling group	13	Angptl6	255	8.80015722948	0.0032154340836	65	1555	5	90	5	0	liver	liver	8.80015722947583	9.26551950926694
L1	L1	liver	RNA labelling group	13	Angptl8	260	6.45344863495	0.00872093023256	29	344	3	66	3	0	liver	liver	6.45344863494894	6.79471430679576
L1	L1	liver	RNA labelling group	13	Ank	1692	28.1605031343	0.000323415265201	501	6184	2	288	2	0	liver	liver	28.1605031343227	29.6496624296542
L1	L1	liver	RNA labelling group	13	Ank1	2460	0.195559049544	0	536	8	0	2	0	2	liver	liver	0.195559049543907	0.205900433539265
L1	L1	liver	RNA labelling group	13	Ank2	3962	1.27113382204	0	1173	253	0	13	0	0	liver	liver	1.2711338220354	1.33835281800523
L1	L1	liver	RNA labelling group	13	Ank3	4542	32.5605817491	0.000802246289611	1305	4986	4	333	4	2	liver	liver	32.5605817490606	34.2824221842877
L1	L1	liver	RNA labelling group	13	Ankfy1	4501	26.596030738	0.00207072316024	1282	6278	13	272	11	1	liver	liver	26.5960307379714	28.0024589613401
L1	L1	liver	RNA labelling group	13	Ankhd1	777	75.0946750249	0.00336783308691	254	12174	41	768	41	0	liver	liver	75.0946750248604	79.0657664790779
L1	L1	liver	RNA labelling group	13	Ankib1	2757	13.0046767947	0.00299962504687	920	2667	8	133	8	0	liver	liver	13.0046767946698	13.6923788303612
L1	L1	liver	RNA labelling group	13	Ankle2	2235	28.747180283	0.00187617260788	705	5863	11	294	11	0	liver	liver	28.7471802829544	30.267363730272
L1	L1	liver	RNA labelling group	13	Ankmy2	891	3.71562194133	0	265	730	0	38	0	0	liver	liver	3.71562194133424	3.91210823724604
L1	L1	liver	RNA labelling group	13	Ankra2	1822	17.4047554094	0.00443401147626	549	3834	17	178	17	0	liver	liver	17.4047554094078	18.3251385849946
L1	L1	liver	RNA labelling group	13	Ankrd1	742	1.17335429726	0.00890207715134	204	337	3	12	3	0	liver	liver	1.17335429726344	1.23540260123559
L1	L1	liver	RNA labelling group	13	Ankrd10	4070	9.58239342765	0.00311249444197	1234	2249	7	98	5	0	liver	liver	9.58239342765146	10.089121243424
L1	L1	liver	RNA labelling group	13	Ankrd11	2364	21.1203773507	0.00304136253041	648	4932	15	216	13	100	liver	liver	21.120377350742	22.2372468222407
L1	L1	liver	RNA labelling group	13	Ankrd12	2658	3.32450384225	0	849	422	0	34	0	0	liver	liver	3.32450384224643	3.50030737016751
L1	L1	liver	RNA labelling group	13	Ankrd13a	1398	10.9513067745	0	353	2065	0	112	0	0	liver	liver	10.9513067744588	11.5304242781989
L1	L1	liver	RNA labelling group	13	Ankrd13b	1786	1.27113382204	0.00625	346	160	1	13	1	0	liver	liver	1.2711338220354	1.33835281800523
L1	L1	liver	RNA labelling group	13	Ankrd13c	2164	18.4803301819	0.00241196333816	733	4146	10	189	10	0	liver	liver	18.4803301818992	19.4575909694606
L1	L1	liver	RNA labelling group	13	Ankrd13d	374	0.586677148632	0	80	48	0	6	0	0	liver	liver	0.586677148631722	0.617701300617796
L1	L1	liver	RNA labelling group	13	Ankrd16	434	10.0712910515	0.00371229698376	139	2155	8	103	8	0	liver	liver	10.0712910515112	10.6038723272722
L1	L1	liver	RNA labelling group	13	Ankrd17	2116	25.6182354903	0.00117762512267	707	5095	6	262	6	0	liver	liver	25.6182354902519	26.9729567936438
L1	L1	liver	RNA labelling group	13	Ankrd2	250	0.097779524772	0	35	12	0	1	0	0	liver	liver	0.0977795247719537	0.102950216769633
L1	L1	liver	RNA labelling group	13	Ankrd23	1358	1.85781097067	0.00296735905045	316	337	1	19	1	0	liver	liver	1.85781097066712	1.95605411862302
L1	L1	liver	RNA labelling group	13	Ankrd24	435	4.49785813951	0.00227272727273	96	880	2	46	1	0	liver	liver	4.49785813950987	4.7357099714031
L1	L1	liver	RNA labelling group	13	Ankrd26	1715	4.20451956519	0.00301810865191	600	994	3	43	3	0	liver	liver	4.20451956519401	4.42685932109421
L1	L1	liver	RNA labelling group	13	Ankrd27	1636	30.8005503032	0.000305017538508	441	6557	2	315	2	0	liver	liver	30.8005503031654	32.4293182824343
L1	L1	liver	RNA labelling group	13	Ankrd28	2006	4.69341718905	0.000936329588015	651	1068	1	48	1	0	liver	liver	4.69341718905378	4.94161040494237
L1	L1	liver	RNA labelling group	13	Ankrd33b	6748	9.09349580379	0.00354191263282	1901	1694	6	93	6	8	liver	liver	9.09349580379169	9.57437015957584
L1	L1	liver	RNA labelling group	13	Ankrd37	258	0.195559049544	0	88	36	0	2	0	0	liver	liver	0.195559049543907	0.205900433539265
L1	L1	liver	RNA labelling group	13	Ankrd39	1380	2.93338574316	0	369	509	0	30	0	0	liver	liver	2.93338574315861	3.08850650308898
L1	L1	liver	RNA labelling group	13	Ankrd40	2441	37.9384556115	0.0041718170581	664	6472	27	388	30	2	liver	liver	37.938455611518	39.9446841066175
L1	L1	liver	RNA labelling group	13	Ankrd42	1493	0.195559049544	0	450	36	0	2	0	0	liver	liver	0.195559049543907	0.205900433539265
L1	L1	liver	RNA labelling group	13	Ankrd44	3193	2.73782669361	0	1070	534	0	28	0	0	liver	liver	2.7378266936147	2.88260606954972
L1	L1	liver	RNA labelling group	13	Ankrd46	1589	35.8850855913	0.00203174603175	505	7875	16	367	16	0	liver	liver	35.885085591307	37.7827295544552
L1	L1	liver	RNA labelling group	13	Ankrd49	1532	28.8449598077	0.000317863954228	456	3146	1	295	1	0	liver	liver	28.8449598077263	30.3703139470417
L1	L1	liver	RNA labelling group	13	Ankrd50	3250	7.52902340744	0.00568475452196	1003	1935	11	77	8	0	liver	liver	7.52902340744043	7.92716669126172
L1	L1	liver	RNA labelling group	13	Ankrd52	3390	0.97779524772	0	887	135	0	10	0	0	liver	liver	0.977795247719537	1.02950216769633
L1	L1	liver	RNA labelling group	13	Ankrd54	1019	6.35566911018	0	231	964	0	65	0	0	liver	liver	6.35566911017699	6.69176409002613
L1	L1	liver	RNA labelling group	13	Ankrd66	742	0.293338574316	0	194	48	0	3	0	0	liver	liver	0.293338574315861	0.308850650308898
L1	L1	liver	RNA labelling group	13	Ankrd9	1325	2.05337002021	0.00653594771242	322	306	2	21	2	0	liver	liver	2.05337002021103	2.16195455216229
L1	L1	liver	RNA labelling group	13	Anks1	3366	9.28905485334	0.000524383848977	813	1907	1	95	1	0	liver	liver	9.2890548533356	9.78027059311511
L1	L1	liver	RNA labelling group	13	Anks1b	8723	0.195559049544	0	2424	12	0	2	0	2	liver	liver	0.195559049543907	0.205900433539265
L1	L1	liver	RNA labelling group	13	Anks3	395	5.96455101109	0	78	840	0	61	0	0	liver	liver	5.96455101108918	6.2799632229476
L1	L1	liver	RNA labelling group	13	Anks4b	2567	31.5827865013	0.00121432908318	740	4941	6	323	6	0	liver	liver	31.582786501341	33.2529200165914
L1	L1	liver	RNA labelling group	13	Anks6	1506	0.48889762386	0	339	116	0	5	0	0	liver	liver	0.488897623859769	0.514751083848164
L1	L1	liver	RNA labelling group	13	Ankub1	2088	0.48889762386	0	653	20	0	5	0	3	liver	liver	0.488897623859769	0.514751083848164
L1	L1	liver	RNA labelling group	13	Ankzf1	509	11.146865824	0	148	1487	0	114	0	0	liver	liver	11.1468658240027	11.7363247117381
L1	L1	liver	RNA labelling group	13	Anln	1911	0.97779524772	0	639	277	0	10	0	0	liver	liver	0.977795247719537	1.02950216769633
L1	L1	liver	RNA labelling group	13	Ano1	1450	3.71562194133	0.00157977883096	389	633	1	38	1	0	liver	liver	3.71562194133424	3.91210823724604
L1	L1	liver	RNA labelling group	13	Ano10	1056	12.7113382204	0.00852676456656	258	2111	18	130	15	0	liver	liver	12.711338220354	13.3835281800523
L1	L1	liver	RNA labelling group	13	Ano2	614	0.586677148632	0	168	108	0	6	0	0	liver	liver	0.586677148631722	0.617701300617796
L1	L1	liver	RNA labelling group	13	Ano6	2771	4.49785813951	0	742	824	0	46	0	0	liver	liver	4.49785813950987	4.7357099714031
L1	L1	liver	RNA labelling group	13	Ano7	1280	0.195559049544	0	367	44	0	2	0	0	liver	liver	0.195559049543907	0.205900433539265
L1	L1	liver	RNA labelling group	13	Ano8	366	1.56447239635	0.004329004329	73	462	2	16	1	0	liver	liver	1.56447239635126	1.64720346831412
L1	L1	liver	RNA labelling group	13	Anp32a	1238	39.7962665822	0.00170962651236	359	7604	13	407	13	0	liver	liver	39.7962665821852	41.9007382252405
L1	L1	liver	RNA labelling group	13	Anp32b	503	97.6817452472	0.0036496350365	163	20276	74	999	58	167	liver	liver	97.6817452471818	102.847266552863
L1	L1	liver	RNA labelling group	13	Anp32e	2140	16.720298736	0.00110472823685	737	4526	5	171	5	0	liver	liver	16.7202987360041	17.6044870676072
L1	L1	liver	RNA labelling group	13	Anpep	421	114.793162082	0.00503209242619	93	19475	98	1174	87	1	liver	liver	114.793162082274	120.863554487549
L1	L1	liver	RNA labelling group	13	Antxr1	4885	1.66225192112	0	1300	258	0	17	0	0	liver	liver	1.66225192112321	1.75015368508376
L1	L1	liver	RNA labelling group	13	Antxr2	4470	30.1160936298	0.00417439703154	1366	6468	27	308	26	0	liver	liver	30.1160936297617	31.7086667650469
L1	L1	liver	RNA labelling group	13	Anxa1	286	5.96455101109	0	96	1255	0	61	0	0	liver	liver	5.96455101108918	6.2799632229476
L1	L1	liver	RNA labelling group	13	Anxa11	895	15.6447239635	0.00112909296199	246	2657	3	160	3	160	liver	liver	15.6447239635126	16.4720346831412
L1	L1	liver	RNA labelling group	13	Anxa13	410	1.66225192112	0.00769230769231	101	260	2	17	2	0	liver	liver	1.66225192112321	1.75015368508376
L1	L1	liver	RNA labelling group	13	Anxa2	290	27.86716456	0.000684814244136	78	5841	4	285	3	0	liver	liver	27.8671645600068	29.3408117793453
L1	L1	liver	RNA labelling group	13	Anxa3	1290	6.06233053586	0	356	1436	0	62	0	0	liver	liver	6.06233053586113	6.38291343971723
L1	L1	liver	RNA labelling group	13	Anxa4	924	29.4316369564	0.00811359026369	326	7395	60	301	52	0	liver	liver	29.4316369563581	30.9880152476594
L1	L1	liver	RNA labelling group	13	Anxa5	421	87.1215565718	0.00607259825328	134	14656	89	891	87	2	liver	liver	87.1215565718107	91.7286431417428
L1	L1	liver	RNA labelling group	13	Anxa6	509	87.023777047	0.00256579429661	120	13641	35	890	34	1	liver	liver	87.0237770470388	91.6256929249731
L1	L1	liver	RNA labelling group	13	Anxa7	1218	85.5570841755	0.00351973031925	362	20172	71	875	57	6	liver	liver	85.5570841754595	90.0814396734286
L1	L1	liver	RNA labelling group	13	Anxa9	696	0.684456673404	0	171	119	0	7	0	0	liver	liver	0.684456673403676	0.720651517387429
L1	L1	liver	RNA labelling group	13	Aox1	335	64.3389272999	0.00370089999159	95	11889	44	658	47	87	liver	liver	64.3389272999455	67.7412426344183
L1	L1	liver	RNA labelling group	13	Aox3	1178	16.9158577855	0.00727493179751	364	3299	24	173	24	0	liver	liver	16.915857785548	17.8103875011465
L1	L1	liver	RNA labelling group	13	Ap1ar	1484	16.8180782608	0.00468933177022	501	4265	20	172	20	1	liver	liver	16.818078260776	17.7074372843768
L1	L1	liver	RNA labelling group	13	Ap1b1	1002	30.2138731545	0.00152207001522	251	5913	9	309	9	0	liver	liver	30.2138731545337	31.8116169818165
L1	L1	liver	RNA labelling group	13	Ap1g1	4014	79.4947536396	0.00130592777652	1281	17612	23	813	23	0	liver	liver	79.4947536395984	83.6985262337114
L1	L1	liver	RNA labelling group	13	Ap1g2	267	8.11570055607	0.00192307692308	65	1040	2	83	2	0	liver	liver	8.11570055607216	8.54486799187952
L1	L1	liver	RNA labelling group	13	Ap1m1	630	22.6848497471	0.000482858522453	153	4142	2	232	2	0	liver	liver	22.6848497470933	23.8844502905548
L1	L1	liver	RNA labelling group	13	Ap1m2	1219	0.391118099088	0	392	68	0	4	0	0	liver	liver	0.391118099087815	0.411800867078531
L1	L1	liver	RNA labelling group	13	Ap1s1	751	20.5337002021	0.00346420323326	182	3464	12	210	12	0	liver	liver	20.5337002021103	21.6195455216229
L1	L1	liver	RNA labelling group	13	Ap1s2	4171	5.18231481291	0	1415	1115	0	53	1	1	liver	liver	5.18231481291355	5.45636148879053
L1	L1	liver	RNA labelling group	13	Ap1s3	2291	0.48889762386	0	817	122	0	5	0	0	liver	liver	0.488897623859769	0.514751083848164
L1	L1	liver	RNA labelling group	13	Ap2a1	367	4.20451956519	0.0209698558322	81	763	16	43	16	0	liver	liver	4.20451956519401	4.42685932109421
L1	L1	liver	RNA labelling group	13	Ap2a2	1642	38.1340146611	0.00164846486709	431	4853	8	390	8	5	liver	liver	38.134014661062	40.1505845401568
L1	L1	liver	RNA labelling group	13	Ap2b1	3032	16.0358420626	0.00095785440613	766	2088	2	164	2	0	liver	liver	16.0358420626004	16.8838355502198
L1	L1	liver	RNA labelling group	13	Ap2m1	1464	98.0728633463	0.003125	426	18560	58	1003	58	494	liver	liver	98.0728633462696	103.259067419942
L1	L1	liver	RNA labelling group	13	Ap2s1	283	18.9692278058	0.00195236235845	54	2561	5	194	4	2	liver	liver	18.969227805759	19.9723420533087
L1	L1	liver	RNA labelling group	13	Ap3b1	558	34.1250541454	0.00351466992665	173	6544	23	349	23	0	liver	liver	34.1250541454118	35.9296256526018
L1	L1	liver	RNA labelling group	13	Ap3d1	934	43.7074475731	0.000312597686777	253	6398	2	447	2	0	liver	liver	43.7074475730633	46.0187468960258
L1	L1	liver	RNA labelling group	13	Ap3m1	5302	43.1207704244	0.000577901063338	1541	8652	5	441	5	68	liver	liver	43.1207704244316	45.401045595408
L1	L1	liver	RNA labelling group	13	Ap3m2	2166	0.880015722948	0	590	136	0	9	0	0	liver	liver	0.880015722947583	0.926551950926694
L1	L1	liver	RNA labelling group	13	Ap3s1	935	32.8539203234	0.0023721978413	340	8431	20	336	18	317	liver	liver	32.8539203233764	34.5912728345966
L1	L1	liver	RNA labelling group	13	Ap3s2	5160	15.8402830131	0.00669721536835	1374	2837	19	162	19	0	liver	liver	15.8402830130565	16.6779351166805
L1	L1	liver	RNA labelling group	13	Ap4b1	265	23.8582040444	0.00162220620043	88	5548	9	244	9	0	liver	liver	23.8582040443567	25.1198528917904
L1	L1	liver	RNA labelling group	13	Ap4e1	4171	8.11570055607	0	1359	1399	0	83	0	44	liver	liver	8.11570055607216	8.54486799187952
L1	L1	liver	RNA labelling group	13	Ap4m1	1996	8.21348008084	0.000713266761769	449	1402	1	84	1	0	liver	liver	8.21348008084411	8.64781820864915
L1	L1	liver	RNA labelling group	13	Ap4s1	886	5.96455101109	0.0026714158504	253	1123	3	61	3	0	liver	liver	5.96455101108918	6.2799632229476
L1	L1	liver	RNA labelling group	13	Ap5b1	250	0.293338574316	0	58	12	0	3	0	0	liver	liver	0.293338574315861	0.308850650308898
L1	L1	liver	RNA labelling group	13	Ap5m1	1646	17.2091963599	0.00245535714286	581	4480	11	176	11	0	liver	liver	17.2091963598639	18.1192381514554
L1	L1	liver	RNA labelling group	13	Ap5s1	874	10.1690705763	0	204	1705	0	104	0	0	liver	liver	10.1690705762832	10.7068225440418
L1	L1	liver	RNA labelling group	13	Ap5z1	1229	11.3424248735	0.0018115942029	284	1656	3	116	3	0	liver	liver	11.3424248735466	11.9422251452774
L1	L1	liver	RNA labelling group	13	Apaf1	3761	3.22672431747	0	1214	791	0	33	0	0	liver	liver	3.22672431747447	3.39735715339788
L1	L1	liver	RNA labelling group	13	Apba3	266	17.1114168351	0.00190258751903	70	2628	5	175	5	0	liver	liver	17.1114168350919	18.0162879346857
L1	L1	liver	RNA labelling group	13	Apbb1ip	332	2.64004716884	0	126	660	0	27	0	0	liver	liver	2.64004716884275	2.77965585278008
L1	L1	liver	RNA labelling group	13	Apbb2	3817	27.2804874114	0.00104340567613	1201	4792	5	279	5	0	liver	liver	27.2804874113751	28.7231104787275
L1	L1	liver	RNA labelling group	13	Apbb3	284	3.81340146611	0	91	683	0	39	0	0	liver	liver	3.81340146610619	4.01505845401568
L1	L1	liver	RNA labelling group	13	Apc	3764	17.6980939837	0.00183739090492	1237	4354	8	181	6	0	liver	liver	17.6980939837236	18.6339892353035
L1	L1	liver	RNA labelling group	13	Apcdd1	1167	0.48889762386	0	327	135	0	5	0	0	liver	liver	0.488897623859769	0.514751083848164
L1	L1	liver	RNA labelling group	13	Apcs	250	3378.77147849	0.0098659670487	77	679609	6705	34555	4992	157	liver	liver	3378.77147849486	3557.44474047466
L1	L1	liver	RNA labelling group	13	Apeh	254	36.2762036904	0.00574030087094	58	5052	29	371	12	0	liver	liver	36.2762036903948	38.1945304215337
L1	L1	liver	RNA labelling group	13	Apex1	300	17.4047554094	0.00169683257919	102	3536	6	178	6	0	liver	liver	17.4047554094078	18.3251385849946
L1	L1	liver	RNA labelling group	13	Apex2	5674	4.30229908997	0.00709219858156	1730	846	6	44	6	1	liver	liver	4.30229908996596	4.52980953786384
L1	L1	liver	RNA labelling group	13	Aph1a	2221	96.6061704747	0.00290020652986	564	22757	66	988	66	621	liver	liver	96.6061704746903	101.714814168397
L1	L1	liver	RNA labelling group	13	Aph1b	4011	6.25788958541	0.0036523009496	1229	1369	5	64	5	0	liver	liver	6.25788958540504	6.58881387325649
L1	L1	liver	RNA labelling group	13	Aph1c	4300	0.293338574316	0	1275	50	0	3	0	0	liver	liver	0.293338574315861	0.308850650308898
L1	L1	liver	RNA labelling group	13	Api5	2077	25.2271173912	0.00147662018048	694	6095	9	258	9	51	liver	liver	25.2271173911641	26.5611559265652
L1	L1	liver	RNA labelling group	13	Apip	261	18.7736687562	0.000751314800902	70	2662	2	192	2	0	liver	liver	18.7736687562151	19.7664416197695
L1	L1	liver	RNA labelling group	13	Aplf	1570	1.7600314459	0	396	310	0	18	0	3	liver	liver	1.76003144589517	1.85310390185339
L1	L1	liver	RNA labelling group	13	Aplp2	1314	119.584358796	0.00591820510556	430	22642	134	1223	114	2	liver	liver	119.584358796099	125.908115109261
L1	L1	liver	RNA labelling group	13	Apmap	899	42.3385342263	0.00846694289317	281	11102	94	433	76	0	liver	liver	42.338534226256	44.577443861251
L1	L1	liver	RNA labelling group	13	Apoa1	250	15136.3682142	0.00950924004261	43	1803509	17150	154801	14713	123	liver	liver	15136.3682142232	15936.7965061559
L1	L1	liver	RNA labelling group	13	Apoa1bp	254	66.7834154192	0.00598921940507	62	10018	60	683	56	1	liver	liver	66.7834154192444	70.3149980536591
L1	L1	liver	RNA labelling group	13	Apoa2	258	6132.92735275	0.00842710891074	61	925703	7801	62722	6808	81	liver	liver	6132.92735274648	6457.2434962249
L1	L1	liver	RNA labelling group	13	Apoa4	251	3825.52612718	0.0133767187318	44	498478	6668	39124	4952	87	liver	liver	3825.52612717792	4027.82428089511
L1	L1	liver	RNA labelling group	13	Apoa5	1675	1005.27129418	0.00402382325756	388	143893	579	10281	529	92	liver	liver	1005.27129418046	1058.43117860859
L1	L1	liver	RNA labelling group	13	Apob	942	144.518137613	0.00912313873789	248	21155	193	1478	152	7	liver	liver	144.518137612948	152.160420385517
L1	L1	liver	RNA labelling group	13	Apobec1	1015	18.7736687562	0.00733634311512	254	1772	13	192	13	0	liver	liver	18.7736687562151	19.7664416197695
L1	L1	liver	RNA labelling group	13	Apobec3	1437	2.73782669361	0	414	332	0	28	0	0	liver	liver	2.7378266936147	2.88260606954972
L1	L1	liver	RNA labelling group	13	Apobr	945	2.54226764407	0	213	397	0	26	0	0	liver	liver	2.5422676440708	2.67670563601045
L1	L1	liver	RNA labelling group	13	Apoc1	252	2916.5676649	0.0109951129223	44	307955	3386	29828	2812	59	liver	liver	2916.56766489784	3070.7990658046
L1	L1	liver	RNA labelling group	13	Apoc2	250	788.689646811	0.0131158316154	49	100413	1317	8066	1042	0	liver	liver	788.689646810579	830.396448463857
L1	L1	liver	RNA labelling group	13	Apoc3	367	2258.80480176	0.00878498051718	102	310530	2728	23101	2363	138	liver	liver	2258.8048017569	2378.25295759529
L1	L1	liver	RNA labelling group	13	Apoc4	251	1466.98621015	0.007678227714	54	190669	1464	15003	1216	65	liver	liver	1466.98621015362	1544.5621021948
L1	L1	liver	RNA labelling group	13	Apoe	644	9347.13589105	0.00676074434274	178	1301336	8798	95594	7399	223	liver	liver	9347.13589105014	9841.42302187627
L1	L1	liver	RNA labelling group	13	Apof	250	1406.16734575	0.00766064282163	74	279611	2142	14381	1676	3	liver	liver	1406.16734574547	1480.52706736409
L1	L1	liver	RNA labelling group	13	Apoh	250	1942.29248007	0.0116671863632	87	423324	4939	19864	3659	21	liver	liver	1942.29248007009	2045.00310591198
L1	L1	liver	RNA labelling group	13	Apol11b	914	0.293338574316	0	269	21	0	3	0	3	liver	liver	0.293338574315861	0.308850650308898
L1	L1	liver	RNA labelling group	13	Apol7a	787	56.9076834173	0.00258552108194	211	10056	26	582	26	0	liver	liver	56.907683417277	59.9170261599262
L1	L1	liver	RNA labelling group	13	Apol9a	444	8.80015722948	0.00438276113952	76	1369	6	90	6	0	liver	liver	8.80015722947583	9.26551950926694
L1	L1	liver	RNA labelling group	13	Apol9b	444	17.8936530333	0.0014450867052	76	2768	4	183	4	0	liver	liver	17.8936530332675	18.8398896688428
L1	L1	liver	RNA labelling group	13	Apold1	2511	2.15114954498	0.0126582278481	771	316	4	22	4	0	liver	liver	2.15114954498298	2.26490476893192
L1	L1	liver	RNA labelling group	13	Apom	251	226.750717946	0.00682964687621	51	25770	176	2319	164	0	liver	liver	226.750717946161	238.741552688778
L1	L1	liver	RNA labelling group	13	Apon	691	524.489370877	0.004914775698	248	105193	517	5364	445	7	liver	liver	524.48937087676	552.22496275231
L1	L1	liver	RNA labelling group	13	Apoo	286	0.684456673404	0	87	119	0	7	0	0	liver	liver	0.684456673403676	0.720651517387429
L1	L1	liver	RNA labelling group	13	Apoo-ps	276	3.42228336702	0	84	532	0	35	0	0	liver	liver	3.42228336701838	3.60325758693715
L1	L1	liver	RNA labelling group	13	Apool	473	16.1336215874	0.00871776244097	154	2753	24	165	20	0	liver	liver	16.1336215873724	16.9867857669894
L1	L1	liver	RNA labelling group	13	Apopt1	3415	17.0136373103	0.00384480950717	886	2861	11	174	11	14	liver	liver	17.0136373103199	17.9133377179161
L1	L1	liver	RNA labelling group	13	App	895	67.2723130431	0.00622186920837	307	15108	94	688	80	0	liver	liver	67.2723130431041	70.8297491375073
L1	L1	liver	RNA labelling group	13	Appbp2	4384	28.2582826591	0.00299024236701	1408	6354	19	289	19	1	liver	liver	28.2582826590946	29.7526126464239
L1	L1	liver	RNA labelling group	13	Appbp2os	250	2.34670859453	0	53	296	0	24	0	0	liver	liver	2.34670859452689	2.47080520247119
L1	L1	liver	RNA labelling group	13	Appl1	4812	16.1336215874	0	1658	3031	0	165	1	0	liver	liver	16.1336215873724	16.9867857669894
L1	L1	liver	RNA labelling group	13	Appl2	874	19.1647868553	0.00153139356815	274	3918	6	196	6	0	liver	liver	19.1647868553029	20.178242486848
L1	L1	liver	RNA labelling group	13	Aprt	331	103.939634833	0.00341016735081	83	15835	54	1063	49	0	liver	liver	103.939634832587	109.43608042612
L1	L1	liver	RNA labelling group	13	Aptx	4481	6.35566911018	0.00114025085519	1203	877	1	65	1	0	liver	liver	6.35566911017699	6.69176409002613
L1	L1	liver	RNA labelling group	13	Aqp1	1758	76.9524859955	0.000439487996484	439	18203	8	787	8	0	liver	liver	76.9524859955276	81.021820597701
L1	L1	liver	RNA labelling group	13	Aqp11	2623	58.6677148632	0.00374627501064	765	11745	44	600	37	5	liver	liver	58.6677148631722	61.7701300617796
L1	L1	liver	RNA labelling group	13	Aqp3	812	1.85781097067	0	215	403	0	19	0	7	liver	liver	1.85781097066712	1.95605411862302
L1	L1	liver	RNA labelling group	13	Aqp4	4057	25.8137945398	0.00273048506264	1239	6226	17	264	17	0	liver	liver	25.8137945397958	27.178857227183
L1	L1	liver	RNA labelling group	13	Aqp8	548	65.1211634981	0.0029456253483	142	12561	37	666	27	7	liver	liver	65.1211634981212	68.5648443685754
L1	L1	liver	RNA labelling group	13	Aqp9	1552	393.562587207	0.00298252604018	429	87845	262	4025	251	0	liver	liver	393.562587207114	414.374622497772
L1	L1	liver	RNA labelling group	13	Aqr	528	5.28009433769	0.0108333333333	195	1200	13	54	13	0	liver	liver	5.2800943376855	5.55931170556017
L1	L1	liver	RNA labelling group	13	Ar	6338	38.3295737106	0.0014883167138	1938	6719	10	392	10	4	liver	liver	38.3295737106058	40.356484973696
L1	L1	liver	RNA labelling group	13	Araf	1281	42.5340932758	0.00298618887645	421	8037	24	435	24	7	liver	liver	42.5340932757999	44.7833442947902
L1	L1	liver	RNA labelling group	13	Arap1	1265	16.9158577855	0.00338314068227	301	3547	12	173	12	0	liver	liver	16.915857785548	17.8103875011465
L1	L1	liver	RNA labelling group	13	Arap2	1825	17.600314459	0.00404975412207	650	3457	14	180	14	0	liver	liver	17.6003144589517	18.5310390185339
L1	L1	liver	RNA labelling group	13	Arap3	549	8.60459817993	0	135	1154	0	88	0	0	liver	liver	8.60459817993193	9.05961907572768
L1	L1	liver	RNA labelling group	13	Arcn1	2363	85.0681865516	0.00285986653956	730	16784	48	870	43	379	liver	liver	85.0681865515997	89.5666885895805
L1	L1	liver	RNA labelling group	13	Areg	265	0.293338574316	0	96	51	0	3	0	0	liver	liver	0.293338574315861	0.308850650308898
L1	L1	liver	RNA labelling group	13	Arel1	2331	40.8718413547	0.00134448760084	655	6694	9	418	9	0	liver	liver	40.8718413546766	43.0331906097065
L1	L1	liver	RNA labelling group	13	Arf1	1122	239.364276642	0.00172296144661	326	58620	101	2448	98	1465	liver	liver	239.364276641743	252.022130652061
L1	L1	liver	RNA labelling group	13	Arf2	1601	8.7023777047	0.00461183704842	450	1301	6	89	6	0	liver	liver	8.70237770470388	9.16256929249731
L1	L1	liver	RNA labelling group	13	Arf3	2712	26.7915897875	0.000727272727273	867	5500	4	274	4	13	liver	liver	26.7915897875153	28.2083593948794
L1	L1	liver	RNA labelling group	13	Arf4	1391	91.9127532856	0.00242677111717	481	23488	57	940	53	0	liver	liver	91.9127532856365	96.7732037634548
L1	L1	liver	RNA labelling group	13	Arf5	445	202.208057228	0.00407029509639	138	36361	148	2068	133	0	liver	liver	202.2080572284	212.9010482796
L1	L1	liver	RNA labelling group	13	Arf6	2659	74.605777401	0.00294329649207	859	16648	49	763	49	0	liver	liver	74.6057774010007	78.5510153952298
L1	L1	liver	RNA labelling group	13	Arfgap1	1156	14.8624877653	0.00969645868465	303	2372	23	152	23	1	liver	liver	14.862487765337	15.6484329489842
L1	L1	liver	RNA labelling group	13	Arfgap2	1586	5.18231481291	0	424	754	0	53	0	0	liver	liver	5.18231481291355	5.45636148879053
L1	L1	liver	RNA labelling group	13	Arfgap3	945	5.28009433769	0	265	1083	0	54	0	0	liver	liver	5.2800943376855	5.55931170556017
L1	L1	liver	RNA labelling group	13	Arfgef1	1408	45.858597118	0.00369528140989	470	10554	39	469	33	7	liver	liver	45.8585971180463	48.2836516649577
L1	L1	liver	RNA labelling group	13	Arfgef2	3264	27.6716055105	0.00197877316064	952	5559	11	283	11	0	liver	liver	27.6716055104629	29.1349113458061
L1	L1	liver	RNA labelling group	13	Arfip1	1643	11.9291020222	0.00170823368637	598	2927	5	122	5	0	liver	liver	11.9291020221784	12.5599264458952
L1	L1	liver	RNA labelling group	13	Arfip2	2037	9.97351152674	0	500	1704	0	102	0	0	liver	liver	9.97351152673928	10.5009221105025
L1	L1	liver	RNA labelling group	13	Arfrp1	1896	22.1959521232	0.00410421127766	523	5604	23	227	14	0	liver	liver	22.1959521232335	23.3696992067066
L1	L1	liver	RNA labelling group	13	Arg1	403	1266.34262532	0.00497811757941	115	187822	935	12951	818	1	liver	liver	1266.34262532157	1333.30825738351
L1	L1	liver	RNA labelling group	13	Arglu1	2177	30.6049912536	0.0028378857751	816	5638	16	313	16	0	liver	liver	30.6049912536215	32.223417848895
L1	L1	liver	RNA labelling group	13	Arhgap1	1458	6.84456673404	0	422	1498	0	70	0	14	liver	liver	6.84456673403676	7.20651517387429
L1	L1	liver	RNA labelling group	13	Arhgap10	553	1.56447239635	0	125	342	0	16	0	0	liver	liver	1.56447239635126	1.64720346831412
L1	L1	liver	RNA labelling group	13	Arhgap12	2129	26.4004716884	0.00339750849377	760	7064	24	270	24	0	liver	liver	26.4004716884275	27.7965585278008
L1	L1	liver	RNA labelling group	13	Arhgap15	2758	1.17335429726	0	838	312	0	12	0	0	liver	liver	1.17335429726344	1.23540260123559
L1	L1	liver	RNA labelling group	13	Arhgap17	1010	7.13790530835	0.000875656742557	279	1142	1	73	1	0	liver	liver	7.13790530835262	7.51536582418319
L1	L1	liver	RNA labelling group	13	Arhgap18	1552	8.21348008084	0.000473933649289	493	2110	1	84	1	0	liver	liver	8.21348008084411	8.64781820864915
L1	L1	liver	RNA labelling group	13	Arhgap19	3598	0.684456673404	0	1138	224	0	7	0	0	liver	liver	0.684456673403676	0.720651517387429
L1	L1	liver	RNA labelling group	13	Arhgap21	1300	26.7915897875	0.0025247212287	377	4753	12	274	12	0	liver	liver	26.7915897875153	28.2083593948794
L1	L1	liver	RNA labelling group	13	Arhgap23	1277	8.80015722948	0.00217509516041	347	1839	4	90	4	0	liver	liver	8.80015722947583	9.26551950926694
L1	L1	liver	RNA labelling group	13	Arhgap24	610	2.34670859453	0	196	477	0	24	0	0	liver	liver	2.34670859452689	2.47080520247119
L1	L1	liver	RNA labelling group	13	Arhgap25	1375	1.46669287158	0	365	237	0	15	0	0	liver	liver	1.46669287157931	1.54425325154449
L1	L1	liver	RNA labelling group	13	Arhgap26	5295	4.79119671383	0.00282220131703	1504	1063	3	49	3	0	liver	liver	4.79119671382573	5.044560621712
L1	L1	liver	RNA labelling group	13	Arhgap27	2175	0.097779524772	0	546	22	0	1	0	0	liver	liver	0.0977795247719537	0.102950216769633
L1	L1	liver	RNA labelling group	13	Arhgap27os3	250	0.391118099088	0	56	48	0	4	0	0	liver	liver	0.391118099087815	0.411800867078531
L1	L1	liver	RNA labelling group	13	Arhgap28	3027	0.293338574316	0	874	45	0	3	0	0	liver	liver	0.293338574315861	0.308850650308898
L1	L1	liver	RNA labelling group	13	Arhgap29	1778	37.6451170372	0.00115247205255	659	8677	10	385	10	3	liver	liver	37.6451170372022	39.6358334563086
L1	L1	liver	RNA labelling group	13	Arhgap30	899	3.03116526793	0	265	482	0	31	0	0	liver	liver	3.03116526793056	3.19145671985861
L1	L1	liver	RNA labelling group	13	Arhgap31	3085	7.82236198176	0	830	1403	0	80	0	0	liver	liver	7.8223619817563	8.23601734157062
L1	L1	liver	RNA labelling group	13	Arhgap32	7403	10.1690705763	0	2206	1803	0	104	0	0	liver	liver	10.1690705762832	10.7068225440418
L1	L1	liver	RNA labelling group	13	Arhgap35	3934	42.436313751	0.00273112112522	981	7323	20	434	20	4	liver	liver	42.4363137510279	44.6803940780206
L1	L1	liver	RNA labelling group	13	Arhgap39	1210	1.07557477249	0	285	175	0	11	0	4	liver	liver	1.07557477249149	1.13245238446596
L1	L1	liver	RNA labelling group	13	Arhgap4	3355	1.56447239635	0	717	266	0	16	0	0	liver	liver	1.56447239635126	1.64720346831412
L1	L1	liver	RNA labelling group	13	Arhgap42	4059	32.4628022243	0.00186862153227	1350	6957	13	332	13	0	liver	liver	32.4628022242886	34.1794719675181
L1	L1	liver	RNA labelling group	13	Arhgap44	3029	1.27113382204	0	908	245	0	13	0	0	liver	liver	1.2711338220354	1.33835281800523
L1	L1	liver	RNA labelling group	13	Arhgap45	423	2.24892906975	0.0140845070423	98	284	4	23	4	0	liver	liver	2.24892906975494	2.36785498570155
L1	L1	liver	RNA labelling group	13	Arhgap5	1272	57.5921400907	0.004489413026	487	14924	67	589	69	0	liver	liver	57.5921400906807	60.6376776773137
L1	L1	liver	RNA labelling group	13	Arhgap6	2761	2.4444881193	0	890	653	0	25	0	0	liver	liver	2.44448811929884	2.57375541924082
L1	L1	liver	RNA labelling group	13	Arhgap9	273	1.66225192112	0	81	302	0	17	0	0	liver	liver	1.66225192112321	1.75015368508376
L1	L1	liver	RNA labelling group	13	Arhgdia	1996	25.5204559655	0.000598444045482	486	3342	2	261	2	0	liver	liver	25.5204559654799	26.8700065768741
L1	L1	liver	RNA labelling group	13	Arhgdib	472	11.4402043983	0	133	2045	0	117	0	0	liver	liver	11.4402043983186	12.045175362047
L1	L1	liver	RNA labelling group	13	Arhgef1	344	11.4402043983	0.00252070579762	85	2777	7	117	7	0	liver	liver	11.4402043983186	12.045175362047
L1	L1	liver	RNA labelling group	13	Arhgef10	1255	1.7600314459	0	350	439	0	18	0	0	liver	liver	1.76003144589517	1.85310390185339
L1	L1	liver	RNA labelling group	13	Arhgef10l	505	13.7869129928	0.00159680638723	137	2505	4	141	2	5	liver	liver	13.7869129928455	14.5159805645182
L1	L1	liver	RNA labelling group	13	Arhgef11	932	5.08453528814	0	261	1261	0	52	0	0	liver	liver	5.08453528814159	5.3534112720209
L1	L1	liver	RNA labelling group	13	Arhgef12	5340	136.304657532	0.0021343198634	1584	28112	60	1394	60	1	liver	liver	136.304657532103	143.512602176868
L1	L1	liver	RNA labelling group	13	Arhgef15	1524	1.27113382204	0	373	181	0	13	0	0	liver	liver	1.2711338220354	1.33835281800523
L1	L1	liver	RNA labelling group	13	Arhgef16	486	2.24892906975	0	113	342	0	23	0	0	liver	liver	2.24892906975494	2.36785498570155
L1	L1	liver	RNA labelling group	13	Arhgef17	3654	2.34670859453	0	863	531	0	24	0	0	liver	liver	2.34670859452689	2.47080520247119
L1	L1	liver	RNA labelling group	13	Arhgef18	2066	14.2758106167	0	529	2423	0	146	0	0	liver	liver	14.2758106167052	15.0307316483664
L1	L1	liver	RNA labelling group	13	Arhgef19	685	23.8582040444	0.00188560653677	174	4773	9	244	9	0	liver	liver	23.8582040443567	25.1198528917904
L1	L1	liver	RNA labelling group	13	Arhgef2	1417	6.94234625881	0	343	928	0	71	0	0	liver	liver	6.94234625880871	7.30946539064392
L1	L1	liver	RNA labelling group	13	Arhgef25	315	0.97779524772	0	80	236	0	10	0	0	liver	liver	0.977795247719537	1.02950216769633
L1	L1	liver	RNA labelling group	13	Arhgef26	1875	26.6938102627	0.00125	599	5600	7	273	7	0	liver	liver	26.6938102627434	28.1054091781097
L1	L1	liver	RNA labelling group	13	Arhgef3	1932	16.1336215874	0.0043431053203	529	3684	16	165	13	0	liver	liver	16.1336215873724	16.9867857669894
L1	L1	liver	RNA labelling group	13	Arhgef40	1098	7.13790530835	0	267	1869	0	73	0	0	liver	liver	7.13790530835262	7.51536582418319
L1	L1	liver	RNA labelling group	13	Arhgef5	549	18.9692278058	0.000306466441925	161	3263	1	194	1	0	liver	liver	18.969227805759	19.9723420533087
L1	L1	liver	RNA labelling group	13	Arhgef7	4560	22.6848497471	0.00154867256637	1257	4520	7	232	7	0	liver	liver	22.6848497470933	23.8844502905548
L1	L1	liver	RNA labelling group	13	Arhgef9	5907	0.391118099088	0	1904	64	0	4	0	0	liver	liver	0.391118099087815	0.411800867078531
L1	L1	liver	RNA labelling group	13	Arid1a	1323	19.9470230535	0.00150112584438	419	3997	6	204	6	3	liver	liver	19.9470230534786	21.0018442210051
L1	L1	liver	RNA labelling group	13	Arid1b	4645	65.1211634981	0.00302314596127	1416	10585	32	666	32	0	liver	liver	65.1211634981212	68.5648443685754
L1	L1	liver	RNA labelling group	13	Arid2	3563	21.7070544994	0.00151090006475	1176	4633	7	222	7	0	liver	liver	21.7070544993737	22.8549481228585
L1	L1	liver	RNA labelling group	13	Arid3a	3082	7.92014150653	0.00182982616651	824	1093	2	81	2	0	liver	liver	7.92014150652825	8.33896755834025
L1	L1	liver	RNA labelling group	13	Arid3b	2338	2.83560621839	0.00355239786856	609	563	2	29	2	0	liver	liver	2.83560621838666	2.98555628631935
L1	L1	liver	RNA labelling group	13	Arid4a	1747	9.28905485334	0.000389408099688	617	2568	1	95	1	0	liver	liver	9.2890548533356	9.78027059311511
L1	L1	liver	RNA labelling group	13	Arid4b	5505	45.2719199694	0.00276192229792	1827	5431	15	463	13	0	liver	liver	45.2719199694146	47.66595036434
L1	L1	liver	RNA labelling group	13	Arid5a	3826	0.586677148632	0	873	54	0	6	0	0	liver	liver	0.586677148631722	0.617701300617796
L1	L1	liver	RNA labelling group	13	Arid5b	1161	36.4717627399	0.00343864173651	397	9306	32	373	32	0	liver	liver	36.4717627399387	38.400430855073
L1	L1	liver	RNA labelling group	13	Arih1	5036	46.1519356924	0.00527086383602	1680	10245	54	472	45	0	liver	liver	46.1519356923621	48.5925023152666
L1	L1	liver	RNA labelling group	13	Arih2	2140	26.4982512132	0.00291704649043	608	5485	16	271	16	12	liver	liver	26.4982512131995	27.8995087445705
L1	L1	liver	RNA labelling group	13	Arl1	1142	211.399332557	0.00474761087969	367	32648	155	2162	137	649	liver	liver	211.399332556964	222.578368655946
L1	L1	liver	RNA labelling group	13	Arl10	893	5.96455101109	0.00422297297297	268	1184	5	61	5	0	liver	liver	5.96455101108918	6.2799632229476
L1	L1	liver	RNA labelling group	13	Arl11	663	0.097779524772	0	163	22	0	1	0	0	liver	liver	0.0977795247719537	0.102950216769633
L1	L1	liver	RNA labelling group	13	Arl13b	1959	1.36891334681	0	671	331	0	14	0	0	liver	liver	1.36891334680735	1.44130303477486
L1	L1	liver	RNA labelling group	13	Arl14ep	2289	15.8402830131	0.00659077291791	738	3338	22	162	22	0	liver	liver	15.8402830130565	16.6779351166805
L1	L1	liver	RNA labelling group	13	Arl15	2605	5.76899196155	0	829	1259	0	59	0	0	liver	liver	5.76899196154527	6.07406278940833
L1	L1	liver	RNA labelling group	13	Arl16	1427	17.3069758846	0.00512070226774	321	2734	14	177	14	13	liver	liver	17.3069758846358	18.222188368225
L1	L1	liver	RNA labelling group	13	Arl2	284	4.49785813951	0	57	457	0	46	0	0	liver	liver	4.49785813950987	4.7357099714031
L1	L1	liver	RNA labelling group	13	Arl2bp	1339	3.91118099088	0.00455580865604	394	878	4	40	4	0	liver	liver	3.91118099087815	4.11800867078531
L1	L1	liver	RNA labelling group	13	Arl3	260	33.9294950959	0.00571514513461	60	6649	38	347	38	7	liver	liver	33.9294950958679	35.7237252190626
L1	L1	liver	RNA labelling group	13	Arl4a	2853	72.9435254799	0.00189380655117	952	14257	27	746	27	7	liver	liver	72.9435254798775	76.800861710146
L1	L1	liver	RNA labelling group	13	Arl4c	4354	1.56447239635	0	1177	332	0	16	0	0	liver	liver	1.56447239635126	1.64720346831412
L1	L1	liver	RNA labelling group	13	Arl4d	577	0.782236198176	0.00649350649351	173	154	1	8	1	0	liver	liver	0.78223619817563	0.823601734157062
L1	L1	liver	RNA labelling group	13	Arl5a	4433	110.001965368	0.00199838591907	1433	26021	52	1125	52	879	liver	liver	110.001965368448	115.818993865837
L1	L1	liver	RNA labelling group	13	Arl5b	6152	20.9248183012	0.00551181102362	2143	5080	28	214	28	0	liver	liver	20.9248183011981	22.0313463887014
L1	L1	liver	RNA labelling group	13	Arl6	870	2.34670859453	0.00541516245487	316	554	3	24	3	0	liver	liver	2.34670859452689	2.47080520247119
L1	L1	liver	RNA labelling group	13	Arl6ip1	1402	254.813441556	0.00362439215923	465	66218	240	2606	220	0	liver	liver	254.813441555711	268.288264901663
L1	L1	liver	RNA labelling group	13	Arl6ip4	253	35.8850855913	0.00363636363636	64	5225	19	367	13	0	liver	liver	35.885085591307	37.7827295544552
L1	L1	liver	RNA labelling group	13	Arl6ip5	799	9.38683437811	0.00168728908886	236	1778	3	96	3	0	liver	liver	9.38683437810755	9.88322080988474
L1	L1	liver	RNA labelling group	13	Arl6ip6	1833	7.62680293221	0.0016602102933	709	1807	3	78	3	0	liver	liver	7.62680293221239	8.03011690803135
L1	L1	liver	RNA labelling group	13	Arl8a	998	2.54226764407	0	301	701	0	26	0	0	liver	liver	2.5422676440708	2.67670563601045
L1	L1	liver	RNA labelling group	13	Arl8b	3726	55.2454314962	0.00315201729107	1182	11104	35	565	28	9	liver	liver	55.2454314961538	58.1668724748425
L1	L1	liver	RNA labelling group	13	Armc1	2770	108.730831546	0.00137912625678	899	22478	31	1112	31	51	liver	liver	108.730831546413	114.480641047832
L1	L1	liver	RNA labelling group	13	Armc10	2019	5.67121243677	0.00387296669249	613	1291	5	58	5	5	liver	liver	5.67121243677331	5.9711125726387
L1	L1	liver	RNA labelling group	13	Armc5	283	3.42228336702	0	55	390	0	35	0	0	liver	liver	3.42228336701838	3.60325758693715
L1	L1	liver	RNA labelling group	13	Armc6	493	3.61784241656	0	109	589	0	37	0	0	liver	liver	3.61784241656229	3.80915802047641
L1	L1	liver	RNA labelling group	13	Armc7	1401	0.684456673404	0.00662251655629	309	151	1	7	1	0	liver	liver	0.684456673403676	0.720651517387429
L1	L1	liver	RNA labelling group	13	Armc8	4548	18.6758892314	0.00171736997056	1460	4076	7	191	7	0	liver	liver	18.6758892314432	19.6634914029998
L1	L1	liver	RNA labelling group	13	Armc9	2852	1.07557477249	0	734	205	0	11	0	0	liver	liver	1.07557477249149	1.13245238446596
L1	L1	liver	RNA labelling group	13	Armcx1	396	2.05337002021	0	145	587	0	21	0	0	liver	liver	2.05337002021103	2.16195455216229
L1	L1	liver	RNA labelling group	13	Armcx2	386	1.66225192112	0	136	425	0	17	0	0	liver	liver	1.66225192112321	1.75015368508376
L1	L1	liver	RNA labelling group	13	Armcx3	1724	10.4624091506	0.000772499034376	528	2589	2	107	2	93	liver	liver	10.462409150599	11.0156731943507
L1	L1	liver	RNA labelling group	13	Armcx4	1357	0.293338574316	0	389	93	0	3	0	0	liver	liver	0.293338574315861	0.308850650308898
L1	L1	liver	RNA labelling group	13	Armcx5	329	0.586677148632	0	135	187	0	6	0	0	liver	liver	0.586677148631722	0.617701300617796
L1	L1	liver	RNA labelling group	13	Armt1	4478	10.8535272497	0.00142045454545	1390	2112	3	111	2	0	liver	liver	10.8535272496869	11.4274740614292
L1	L1	liver	RNA labelling group	13	Arnt	2362	18.4803301819	0.00231578947368	778	4750	11	189	11	0	liver	liver	18.4803301818992	19.4575909694606
L1	L1	liver	RNA labelling group	13	Arntl	507	12.026881547	0.00776156473145	185	3221	25	123	15	0	liver	liver	12.0268815469503	12.6628766626648
L1	L1	liver	RNA labelling group	13	Arntl2	883	2.15114954498	0	290	367	0	22	0	0	liver	liver	2.15114954498298	2.26490476893192
L1	L1	liver	RNA labelling group	13	Arpc1a	346	34.711731294	0.00727617842455	107	6322	46	355	28	3	liver	liver	34.7117312940436	36.5473269532196
L1	L1	liver	RNA labelling group	13	Arpc1b	2048	162.216231597	0.00217401806851	477	20699	45	1659	40	178	liver	liver	162.216231596671	170.794409620821
L1	L1	liver	RNA labelling group	13	Arpc2	418	252.466732961	0.00452700261418	142	47051	213	2582	179	2	liver	liver	252.466732961184	265.817459699192
L1	L1	liver	RNA labelling group	13	Arpc3	428	91.7171942361	0.00695915279879	111	23135	161	938	124	0	liver	liver	91.7171942360926	96.5673033299155
L1	L1	liver	RNA labelling group	13	Arpc4	1672	39.894046107	0.00108991825613	445	5505	6	408	6	0	liver	liver	39.8940461069571	42.0036884420102
L1	L1	liver	RNA labelling group	13	Arpc5	1275	79.1036355405	0.00420593089496	401	18783	79	809	76	15	liver	liver	79.1036355405105	83.2867253666329
L1	L1	liver	RNA labelling group	13	Arpc5l	757	45.858597118	0.0017891221374	224	8384	15	469	15	0	liver	liver	45.8585971180463	48.2836516649577
L1	L1	liver	RNA labelling group	13	Arpin	1483	1.27113382204	0	432	342	0	13	0	0	liver	liver	1.2711338220354	1.33835281800523
L1	L1	liver	RNA labelling group	13	Arpp19	3738	137.08689373	0.00423577138766	1250	16762	71	1402	63	16	liver	liver	137.086893730279	144.336203911025
L1	L1	liver	RNA labelling group	13	Arrb1	5618	8.80015722948	0	1463	1055	0	90	0	24	liver	liver	8.80015722947583	9.26551950926694
L1	L1	liver	RNA labelling group	13	Arrb2	571	7.82236198176	0	142	1335	0	80	0	0	liver	liver	7.8223619817563	8.23601734157062
L1	L1	liver	RNA labelling group	13	Arrdc1	254	2.34670859453	0.0119402985075	70	335	4	24	2	0	liver	liver	2.34670859452689	2.47080520247119
L1	L1	liver	RNA labelling group	13	Arrdc2	812	6.64900768449	0.0198329853862	166	958	19	68	19	0	liver	liver	6.64900768449285	7.00061474033502
L1	L1	liver	RNA labelling group	13	Arrdc3	2617	9.68017295242	0.00478468899522	875	2508	12	99	12	0	liver	liver	9.68017295242342	10.1920714601936
L1	L1	liver	RNA labelling group	13	Arrdc4	2828	7.3334643579	0.00250469630557	829	1597	4	75	4	1	liver	liver	7.33346435789653	7.72126625772245
L1	L1	liver	RNA labelling group	13	Arsa	1156	21.022597826	0.00573280159521	261	4012	23	215	20	0	liver	liver	21.02259782597	22.134296605471
L1	L1	liver	RNA labelling group	13	Arsb	2285	7.13790530835	0.00917431192661	669	1417	13	73	13	0	liver	liver	7.13790530835262	7.51536582418319
L1	L1	liver	RNA labelling group	13	Arsg	837	47.4230695144	0.00202253683906	225	6922	14	485	14	0	liver	liver	47.4230695143975	49.9308551332719
L1	L1	liver	RNA labelling group	13	Arsk	1834	22.6848497471	0.00199434934353	665	6017	12	232	12	0	liver	liver	22.6848497470933	23.8844502905548
L1	L1	liver	RNA labelling group	13	Art2b	2140	0.195559049544	0	579	4	0	2	0	0	liver	liver	0.195559049543907	0.205900433539265
L1	L1	liver	RNA labelling group	13	Art4	1124	2.24892906975	0.0127551020408	253	392	5	23	5	0	liver	liver	2.24892906975494	2.36785498570155
L1	L1	liver	RNA labelling group	13	Arv1	806	2.64004716884	0	214	710	0	27	0	0	liver	liver	2.64004716884275	2.77965585278008
L1	L1	liver	RNA labelling group	13	Arvcf	1867	7.04012578358	0	467	1050	0	72	0	0	liver	liver	7.04012578358067	7.41241560741356
L1	L1	liver	RNA labelling group	13	As3mt	527	35.8850855913	0.00545270098909	145	7886	43	367	41	0	liver	liver	35.885085591307	37.7827295544552
L1	L1	liver	RNA labelling group	13	Asah1	1399	12.7113382204	0.0150517403575	441	2126	32	130	26	0	liver	liver	12.711338220354	13.3835281800523
L1	L1	liver	RNA labelling group	13	Asah2	2107	10.5601886754	0.00891364902507	668	1795	16	108	15	0	liver	liver	10.560188675371	11.1186234111203
L1	L1	liver	RNA labelling group	13	Asap1	2607	11.4402043983	0.00178890876565	795	2236	4	117	4	0	liver	liver	11.4402043983186	12.045175362047
L1	L1	liver	RNA labelling group	13	Asap2	2379	8.11570055607	0.00117027501463	745	1709	2	83	2	0	liver	liver	8.11570055607216	8.54486799187952
L1	L1	liver	RNA labelling group	13	Asap3	2713	6.16011006063	0	622	785	0	63	0	0	liver	liver	6.16011006063308	6.48586365648686
L1	L1	liver	RNA labelling group	13	Asb1	5005	6.35566911018	0.00302800908403	1524	1321	4	65	4	0	liver	liver	6.35566911017699	6.69176409002613
L1	L1	liver	RNA labelling group	13	Asb10	836	0.391118099088	0	195	40	0	4	0	0	liver	liver	0.391118099087815	0.411800867078531
L1	L1	liver	RNA labelling group	13	Asb13	1564	27.0849283618	0.00400278454577	436	5746	23	277	23	0	liver	liver	27.0849283618312	28.5172100451883
L1	L1	liver	RNA labelling group	13	Asb2	396	0.684456673404	0	84	96	0	7	0	0	liver	liver	0.684456673403676	0.720651517387429
L1	L1	liver	RNA labelling group	13	Asb3	2437	9.87573200197	0.00068422853233	855	2923	2	101	2	0	liver	liver	9.87573200196732	10.3979718937329
L1	L1	liver	RNA labelling group	13	Asb4	2411	1.27113382204	0	771	316	0	13	0	0	liver	liver	1.2711338220354	1.33835281800523
L1	L1	liver	RNA labelling group	13	Asb6	744	2.4444881193	0	165	389	0	25	0	0	liver	liver	2.44448811929884	2.57375541924082
L1	L1	liver	RNA labelling group	13	Asb7	3221	11.0490862992	0.000397930760048	1022	2513	1	113	1	0	liver	liver	11.0490862992308	11.6333744949685
L1	L1	liver	RNA labelling group	13	Asb8	1169	34.1250541454	0.00213827512473	352	7015	15	349	15	0	liver	liver	34.1250541454118	35.9296256526018
L1	L1	liver	RNA labelling group	13	Ascc1	290	7.92014150653	0.00294117647059	71	1020	3	81	3	0	liver	liver	7.92014150652825	8.33896755834025
L1	L1	liver	RNA labelling group	13	Ascc2	2622	15.449164914	0.00181818181818	661	2200	4	158	4	0	liver	liver	15.4491649139687	16.266134249602
L1	L1	liver	RNA labelling group	13	Ascc3	610	12.026881547	0	200	2404	0	123	0	36	liver	liver	12.0268815469503	12.6628766626648
L1	L1	liver	RNA labelling group	13	Asf1a	1404	4.59563766428	0.015243902439	481	984	15	47	15	0	liver	liver	4.59563766428182	4.83866018817274
L1	L1	liver	RNA labelling group	13	Asf1b	857	0.97779524772	0	246	244	0	10	0	0	liver	liver	0.977795247719537	1.02950216769633
L1	L1	liver	RNA labelling group	13	Asgr1	252	2159.46080459	0.00706643684951	78	453694	3206	22085	2544	25	liver	liver	2159.4608045886	2273.65553735734
L1	L1	liver	RNA labelling group	13	Asgr2	306	151.362704347	0.00915075980291	59	24151	221	1548	163	3	liver	liver	151.362704346984	159.366935559391
L1	L1	liver	RNA labelling group	13	Ash1l	2293	17.600314459	0.00056545094713	693	3537	2	180	2	3	liver	liver	17.6003144589517	18.5310390185339
L1	L1	liver	RNA labelling group	13	Ash2l	1579	20.3381411526	0.000956937799043	447	4180	4	208	4	0	liver	liver	20.3381411525664	21.4136450880836
L1	L1	liver	RNA labelling group	13	Asic5	250	5.76899196155	0	98	1172	0	59	0	0	liver	liver	5.76899196154527	6.07406278940833
L1	L1	liver	RNA labelling group	13	Asl	496	151.851601971	0.00267911818739	96	13064	35	1553	35	1	liver	liver	151.851601970844	159.88168664324
L1	L1	liver	RNA labelling group	13	Asna1	255	16.5247396865	0.000511247443763	54	1956	1	169	1	0	liver	liver	16.5247396864602	17.3985866340679
L1	L1	liver	RNA labelling group	13	Asns	253	39.2095894336	0.00454455641178	62	5061	23	401	22	0	liver	liver	39.2095894335534	41.2830369246227
L1	L1	liver	RNA labelling group	13	Asnsd1	278	26.1071331141	0.00251098556183	83	4779	12	267	11	6	liver	liver	26.1071331141116	27.4877078774919
L1	L1	liver	RNA labelling group	13	Aspa	448	4.79119671383	0.0045197740113	145	885	4	49	4	0	liver	liver	4.79119671382573	5.044560621712
L1	L1	liver	RNA labelling group	13	Aspdh	257	25.6182354903	0.0031265031265	76	4158	13	262	12	0	liver	liver	25.6182354902519	26.9729567936438
L1	L1	liver	RNA labelling group	13	Aspg	828	36.7651013143	0.00263443359678	204	6453	17	376	15	0	liver	liver	36.7651013142546	38.7092815053819
L1	L1	liver	RNA labelling group	13	Asph	8953	46.1519356924	0.0017955217575	2973	9468	17	472	17	0	liver	liver	46.1519356923621	48.5925023152666
L1	L1	liver	RNA labelling group	13	Asprv1	517	0.391118099088	0	135	72	0	4	0	0	liver	liver	0.391118099087815	0.411800867078531
L1	L1	liver	RNA labelling group	13	Aspscr1	329	8.0179210313	0	58	529	0	82	4	0	liver	liver	8.0179210313002	8.44191777510988
L1	L1	liver	RNA labelling group	13	Asrgl1	3311	10.2668501011	0.00696864111498	891	1435	10	105	10	17	liver	liver	10.2668501010551	10.8097727608114
L1	L1	liver	RNA labelling group	13	Ass1	264	328.148085135	0.011087101919	63	38874	431	3356	361	7	liver	liver	328.148085134677	345.500927478887
L1	L1	liver	RNA labelling group	13	Aste1	557	1.07557477249	0	192	143	0	11	0	0	liver	liver	1.07557477249149	1.13245238446596
L1	L1	liver	RNA labelling group	13	Astn2	649	0.195559049544	0	203	44	0	2	0	0	liver	liver	0.195559049543907	0.205900433539265
L1	L1	liver	RNA labelling group	13	Asun	314	13.3957948938	0.00184049079755	116	3260	6	137	6	0	liver	liver	13.3957948937577	14.1041796974397
L1	L1	liver	RNA labelling group	13	Asxl1	2167	14.3735901415	0.00188964474679	682	2646	5	147	5	23	liver	liver	14.3735901414772	15.133681865136
L1	L1	liver	RNA labelling group	13	Asxl2	10041	36.3739832152	0.00220488466757	3081	5896	13	372	13	8	liver	liver	36.3739832151668	38.2974806383034
L1	L1	liver	RNA labelling group	13	Asxl3	4678	0.293338574316	0	1441	78	0	3	0	0	liver	liver	0.293338574315861	0.308850650308898
L1	L1	liver	RNA labelling group	13	Atad1	2104	72.6501869056	0.00186275688018	771	16642	31	743	31	4	liver	liver	72.6501869055616	76.4920110598371
L1	L1	liver	RNA labelling group	13	Atad2	1482	4.30229908997	0	556	904	0	44	0	0	liver	liver	4.30229908996596	4.52980953786384
L1	L1	liver	RNA labelling group	13	Atad2b	3363	16.3291806369	0.0012908777969	1163	4648	6	167	6	0	liver	liver	16.3291806369163	17.1926862005287
L1	L1	liver	RNA labelling group	13	Atad3a	548	27.9649440848	0.00050075112669	132	3994	2	286	2	2	liver	liver	27.9649440847788	29.443761996115
L1	L1	liver	RNA labelling group	13	Atad3aos	500	1.07557477249	0	148	132	0	11	0	0	liver	liver	1.07557477249149	1.13245238446596
L1	L1	liver	RNA labelling group	13	Atad5	1423	0.195559049544	0	558	56	0	2	0	0	liver	liver	0.195559049543907	0.205900433539265
L1	L1	liver	RNA labelling group	13	Atat1	1343	5.67121243677	0.00360490266763	370	1387	5	58	5	0	liver	liver	5.67121243677331	5.9711125726387
L1	L1	liver	RNA labelling group	13	Ate1	3146	28.6494007582	0.00336300692384	962	5055	17	293	14	0	liver	liver	28.6494007581824	30.1644135135024
L1	L1	liver	RNA labelling group	13	Atf1	1300	28.2582826591	0.00386749621658	476	5947	23	289	27	26	liver	liver	28.2582826590946	29.7526126464239
L1	L1	liver	RNA labelling group	13	Atf2	4507	29.8227550554	0.00172215843858	1631	6968	12	305	12	0	liver	liver	29.8227550554459	31.399816114738
L1	L1	liver	RNA labelling group	13	Atf3	1186	1.17335429726	0	300	193	0	12	0	0	liver	liver	1.17335429726344	1.23540260123559
L1	L1	liver	RNA labelling group	13	Atf4	252	252.173394387	0.00459042061063	61	56204	258	2579	247	5	liver	liver	252.173394386869	265.508609048883
L1	L1	liver	RNA labelling group	13	Atf5	670	1315.33016723	0.00272578177254	157	218286	595	13452	546	5	liver	liver	1315.33016723232	1384.8863159851
L1	L1	liver	RNA labelling group	13	Atf6	5422	66.3922973202	0.00387886021185	1501	13406	52	679	50	0	liver	liver	66.3922973201566	69.9031971865806
L1	L1	liver	RNA labelling group	13	Atf6b	377	33.5383769968	0.00126625992863	111	8687	11	343	11	0	liver	liver	33.5383769967801	35.311924351984
L1	L1	liver	RNA labelling group	13	Atf7	7367	8.50681865516	0	2319	1413	0	87	0	0	liver	liver	8.50681865515997	8.95666885895805
L1	L1	liver	RNA labelling group	13	Atf7ip	4046	30.2138731545	0.0001584534939	1265	6311	1	309	1	43	liver	liver	30.2138731545337	31.8116169818165
L1	L1	liver	RNA labelling group	13	Atg10	913	7.72458245698	0	286	1473	0	79	0	0	liver	liver	7.72458245698434	8.13306712480098
L1	L1	liver	RNA labelling group	13	Atg101	277	35.2984084427	0.00100344036697	88	6976	7	361	7	0	liver	liver	35.2984084426753	37.1650282538374
L1	L1	liver	RNA labelling group	13	Atg12	2090	46.9341718905	0.00285124373218	632	10171	29	480	29	0	liver	liver	46.9341718905378	49.4161040494237
L1	L1	liver	RNA labelling group	13	Atg13	1774	22.6848497471	0.0108363434287	443	3599	39	232	33	0	liver	liver	22.6848497470933	23.8844502905548
L1	L1	liver	RNA labelling group	13	Atg14	1944	18.6758892314	0.00295930949445	575	4055	12	191	12	0	liver	liver	18.6758892314432	19.6634914029998
L1	L1	liver	RNA labelling group	13	Atg16l1	1119	40.0896051565	0.00201420544896	291	9433	19	410	18	0	liver	liver	40.089605156501	42.2095888755494
L1	L1	liver	RNA labelling group	13	Atg16l2	4588	5.86677148632	0	1346	1208	0	60	0	0	liver	liver	5.86677148631722	6.17701300617796
L1	L1	liver	RNA labelling group	13	Atg2a	498	22.1959521232	0.00232666356445	115	4298	10	227	10	0	liver	liver	22.1959521232335	23.3696992067066
L1	L1	liver	RNA labelling group	13	Atg2b	3534	25.8137945398	0.00318906605923	1056	4390	14	264	14	0	liver	liver	25.8137945397958	27.178857227183
L1	L1	liver	RNA labelling group	13	Atg3	898	50.4542347823	0.00288649291111	330	11779	34	516	34	2	liver	liver	50.4542347823281	53.1223118531305
L1	L1	liver	RNA labelling group	13	Atg4a	1836	8.0179210313	0.00259067357513	548	1544	4	82	4	0	liver	liver	8.0179210313002	8.44191777510988
L1	L1	liver	RNA labelling group	13	Atg4a-ps	879	0.391118099088	0	260	84	0	4	0	0	liver	liver	0.391118099087815	0.411800867078531
L1	L1	liver	RNA labelling group	13	Atg4b	2851	26.2049126389	0.00242130750605	729	5369	13	268	13	0	liver	liver	26.2049126388836	27.5906580942616
L1	L1	liver	RNA labelling group	13	Atg4c	1223	14.0802515672	0.00192826841496	438	2593	5	144	5	0	liver	liver	14.0802515671613	14.8248312148271
L1	L1	liver	RNA labelling group	13	Atg4d	4336	12.417999646	0	1101	1730	0	127	0	0	liver	liver	12.4179996460381	13.0746775297434
L1	L1	liver	RNA labelling group	13	Atg5	1247	95.0416980783	0.00195278846706	399	17411	34	972	34	0	liver	liver	95.041698078339	100.067610700083
L1	L1	liver	RNA labelling group	13	Atg7	1641	38.6229122849	0.00273575796588	352	6214	17	395	15	0	liver	liver	38.6229122849217	40.6653356240049
L1	L1	liver	RNA labelling group	13	Atg9a	1681	22.0003930737	0.000369959304477	439	2703	1	225	1	0	liver	liver	22.0003930736896	23.1637987731674
L1	L1	liver	RNA labelling group	13	Atic	960	19.3603459048	0.000467180565288	312	4281	2	198	2	1	liver	liver	19.3603459048468	20.3841429203873
L1	L1	liver	RNA labelling group	13	Atl1	747	1.95559049544	0	287	578	0	20	0	0	liver	liver	1.95559049543907	2.05900433539265
L1	L1	liver	RNA labelling group	13	Atl2	2330	121.637728816	0.00291852208449	851	33236	97	1244	77	0	liver	liver	121.63772881631	128.070069661423
L1	L1	liver	RNA labelling group	13	Atl3	4659	44.9785813951	0.00404987743792	1561	9383	38	460	32	0	liver	liver	44.9785813950987	47.357099714031
L1	L1	liver	RNA labelling group	13	Atm	2624	25.6182354903	0.00384459732902	822	4942	19	262	19	0	liver	liver	25.6182354902519	26.9729567936438
L1	L1	liver	RNA labelling group	13	Atmin	2452	9.28905485334	0.00164473684211	672	1824	3	95	3	0	liver	liver	9.2890548533356	9.78027059311511
L1	L1	liver	RNA labelling group	13	Atn1	528	5.67121243677	0.0162601626016	124	492	8	58	8	0	liver	liver	5.67121243677331	5.9711125726387
L1	L1	liver	RNA labelling group	13	Atoh8	973	27.1827078866	0.00664451827243	197	4214	28	278	26	0	liver	liver	27.1827078866031	28.6201602619579
L1	L1	liver	RNA labelling group	13	Atox1	298	211.790450656	0.00970516873759	74	27202	264	2166	280	3	liver	liver	211.790450656052	222.990169523024
L1	L1	liver	RNA labelling group	13	Atp10a	689	0.391118099088	0	202	100	0	4	0	0	liver	liver	0.391118099087815	0.411800867078531
L1	L1	liver	RNA labelling group	13	Atp10d	1515	3.03116526793	0.00128865979381	493	776	1	31	1	4	liver	liver	3.03116526793056	3.19145671985861
L1	L1	liver	RNA labelling group	13	Atp11a	4324	17.5025349342	0	1136	3177	0	179	0	0	liver	liver	17.5025349341797	18.4280888017643
L1	L1	liver	RNA labelling group	13	Atp11b	1200	30.7027707784	0.00324780772978	419	6158	20	314	20	0	liver	liver	30.7027707783935	32.3263680656647
L1	L1	liver	RNA labelling group	13	Atp11c	2508	85.0681865516	0.0035459143766	871	19177	68	870	70	0	liver	liver	85.0681865515997	89.5666885895805
L1	L1	liver	RNA labelling group	13	Atp13a1	253	30.1160936298	0.00670055452865	56	4328	29	308	29	0	liver	liver	30.1160936297617	31.7086667650469
L1	L1	liver	RNA labelling group	13	Atp13a2	711	8.21348008084	0.00171673819742	183	1165	2	84	2	3	liver	liver	8.21348008084411	8.64781820864915
L1	L1	liver	RNA labelling group	13	Atp13a3	3388	82.5259189075	0.00190114068441	1196	18936	36	844	32	0	liver	liver	82.5259189075289	86.88998295357
L1	L1	liver	RNA labelling group	13	Atp1a1	337	898.984950753	0.00260254655551	79	192888	502	9194	480	6	liver	liver	898.984950753342	946.524292980003
L1	L1	liver	RNA labelling group	13	Atp1a4	290	0.097779524772	0	65	16	0	1	0	0	liver	liver	0.0977795247719537	0.102950216769633
L1	L1	liver	RNA labelling group	13	Atp1b1	1177	54.463195298	0.00418702023726	414	11464	48	557	28	0	liver	liver	54.4631952979782	57.3432707406854
L1	L1	liver	RNA labelling group	13	Atp1b3	869	49.8675576337	0.00336800396236	274	10095	34	510	32	0	liver	liver	49.8675576336964	52.5046105525127
L1	L1	liver	RNA labelling group	13	Atp23	503	5.47565338723	0.00706713780919	149	849	6	56	6	0	liver	liver	5.47565338722941	5.76521213909943
L1	L1	liver	RNA labelling group	13	Atp2a2	1605	163.682924468	0.00203054157047	527	35951	73	1674	68	1	liver	liver	163.68292446825	172.338662872365
L1	L1	liver	RNA labelling group	13	Atp2a3	1341	0.782236198176	0	342	120	0	8	0	0	liver	liver	0.78223619817563	0.823601734157062
L1	L1	liver	RNA labelling group	13	Atp2b1	3024	50.8453528814	0.00119047619048	1012	11760	14	520	14	94	liver	liver	50.8453528814159	53.534112720209
L1	L1	liver	RNA labelling group	13	Atp2b2	4706	4.10674004042	0.0010649627263	1325	939	1	42	1	0	liver	liver	4.10674004042206	4.32390910432457
L1	L1	liver	RNA labelling group	13	Atp2b4	7542	9.48461390288	0	2124	1228	0	97	0	21	liver	liver	9.48461390287951	9.98617102665437
L1	L1	liver	RNA labelling group	13	Atp2c1	2871	19.0670073305	0.00177975528365	1010	4495	8	195	8	0	liver	liver	19.067007330531	20.0752922700784
L1	L1	liver	RNA labelling group	13	Atp4a	350	0.48889762386	0.0166666666667	87	60	1	5	1	0	liver	liver	0.488897623859769	0.514751083848164
L1	L1	liver	RNA labelling group	13	Atp5a1	719	452.328081595	0.0109742391855	237	90758	996	4626	700	1	liver	liver	452.328081595058	476.247702776321
L1	L1	liver	RNA labelling group	13	Atp5b	365	533.680646205	0.0130436189839	98	92689	1209	5458	832	135	liver	liver	533.680646205323	561.902283128655
L1	L1	liver	RNA labelling group	13	Atp5c1	295	128.971193174	0.00897553644485	92	23954	215	1319	160	700	liver	liver	128.971193174207	135.791335919146
L1	L1	liver	RNA labelling group	13	Atp5d	335	205.532561071	0.00791360208547	73	21482	170	2102	127	12	liver	liver	205.532561070647	216.401355649768
L1	L1	liver	RNA labelling group	13	Atp5e	262	190.76785283	0.0181662087912	78	29120	529	1951	378	29	liver	liver	190.767852830082	200.855872917553
L1	L1	liver	RNA labelling group	13	Atp5f1	434	290.796306672	0.0106263701324	142	59757	635	2974	451	11	liver	liver	290.79630667179	306.173944672888
L1	L1	liver	RNA labelling group	13	Atp5g1	4387	153.122735793	0.0107491589399	1239	24374	262	1566	191	1169	liver	liver	153.12273579288	161.220039461245
L1	L1	liver	RNA labelling group	13	Atp5g2	570	132.002358442	0.0086157144035	183	24258	209	1350	131	1327	liver	liver	132.002358442138	138.982792639004
L1	L1	liver	RNA labelling group	13	Atp5g3	251	685.630027701	0.00711422661175	95	162913	1159	7012	899	2	liver	liver	685.630027700939	721.886919988665
L1	L1	liver	RNA labelling group	13	Atp5h	258	195.363490494	0.0136715704112	62	19237	263	1998	215	426	liver	liver	195.363490494364	205.694533105726
L1	L1	liver	RNA labelling group	13	Atp5j	255	203.088072951	0.00977002855855	85	39918	390	2077	276	2074	liver	liver	203.088072951348	213.827600230527
L1	L1	liver	RNA labelling group	13	Atp5j2	517	318.272353133	0.0134515817376	126	40367	543	3255	421	30	liver	liver	318.272353132709	335.102955585155
L1	L1	liver	RNA labelling group	13	Atp5k	259	94.2594618802	0.0102236039699	82	16726	171	964	113	13	liver	liver	94.2594618801634	99.2440089659259
L1	L1	liver	RNA labelling group	13	Atp5l	306	354.548556823	0.0119638992721	119	81328	973	3626	706	3613	liver	liver	354.548556823104	373.297486006688
L1	L1	liver	RNA labelling group	13	Atp5o	259	202.892513902	0.011801867472	68	28809	340	2075	290	154	liver	liver	202.892513901804	213.621699796988
L1	L1	liver	RNA labelling group	13	Atp5s	1072	10.6579682001	0	341	2160	0	109	0	0	liver	liver	10.657968200143	11.22157362789
L1	L1	liver	RNA labelling group	13	Atp5sl	660	19.9470230535	0.000733317037399	153	4091	3	204	3	0	liver	liver	19.9470230534786	21.0018442210051
L1	L1	liver	RNA labelling group	13	Atp6ap1	1009	145.984830485	0.00569577842305	325	26862	153	1493	119	1	liver	liver	145.984830484527	153.704673637062
L1	L1	liver	RNA labelling group	13	Atp6ap2	1178	132.197917492	0.00891000891001	424	26936	240	1352	168	0	liver	liver	132.197917491681	139.188693072543
L1	L1	liver	RNA labelling group	13	Atp6v0a1	1314	38.2317941858	0.00360631104433	303	6655	24	391	22	1	liver	liver	38.2317941858339	40.2535347569264
L1	L1	liver	RNA labelling group	13	Atp6v0a2	2652	29.8227550554	0.00284360189573	719	5275	15	305	15	0	liver	liver	29.8227550554459	31.399816114738
L1	L1	liver	RNA labelling group	13	Atp6v0a4	507	0.48889762386	0	152	110	0	5	0	0	liver	liver	0.488897623859769	0.514751083848164
L1	L1	liver	RNA labelling group	13	Atp6v0b	289	69.032344489	0.0022780896591	86	12291	28	706	28	0	liver	liver	69.0323444889993	72.6828530393607
L1	L1	liver	RNA labelling group	13	Atp6v0c	542	3.42228336702	0.0176991150442	146	226	4	35	4	0	liver	liver	3.42228336701838	3.60325758693715
L1	L1	liver	RNA labelling group	13	Atp6v0d1	444	45.7608175933	0.00300792999727	120	7314	22	468	22	0	liver	liver	45.7608175932743	48.1807014481881
L1	L1	liver	RNA labelling group	13	Atp6v0d2	1381	0.782236198176	0	404	129	0	8	0	0	liver	liver	0.78223619817563	0.823601734157062
L1	L1	liver	RNA labelling group	13	Atp6v0e	2938	117.82432735	0.00416999378937	934	22542	94	1205	73	0	liver	liver	117.824327350204	124.055011207407
L1	L1	liver	RNA labelling group	13	Atp6v0e2	1407	0.880015722948	0	378	136	0	9	0	0	liver	liver	0.880015722947583	0.926551950926694
L1	L1	liver	RNA labelling group	13	Atp6v1a	2022	132.393476541	0.00274387026419	664	28427	78	1354	60	0	liver	liver	132.393476541225	139.394593506083
L1	L1	liver	RNA labelling group	13	Atp6v1b2	1148	46.2497152171	0.00216131250614	366	10179	22	473	22	0	liver	liver	46.2497152171341	48.6954525320363
L1	L1	liver	RNA labelling group	13	Atp6v1c1	971	32.9516998481	0.00134048257373	314	6714	9	337	9	0	liver	liver	32.9516998481484	34.6942230513662
L1	L1	liver	RNA labelling group	13	Atp6v1d	489	36.6673217895	0.00360014400576	165	8333	30	375	30	0	liver	liver	36.6673217894826	38.6063312886123
L1	L1	liver	RNA labelling group	13	Atp6v1e1	458	93.8683437811	0.00322342972923	131	21716	70	960	65	0	liver	liver	93.8683437810756	98.8322080988474
L1	L1	liver	RNA labelling group	13	Atp6v1f	257	105.601886754	0.00409431032049	80	21249	87	1080	68	17	liver	liver	105.60188675371	111.186234111203
L1	L1	liver	RNA labelling group	13	Atp6v1g1	764	103.352957684	0.00174367916303	247	22940	40	1057	33	900	liver	liver	103.352957683955	108.818379125502
L1	L1	liver	RNA labelling group	13	Atp6v1h	384	56.5165653182	0.00401986285174	150	16916	68	578	61	0	liver	liver	56.5165653181892	59.5052252928477
L1	L1	liver	RNA labelling group	13	Atp7a	3545	18.9692278058	0.00184501845018	1219	4336	8	194	8	0	liver	liver	18.969227805759	19.9723420533087
L1	L1	liver	RNA labelling group	13	Atp7b	1866	13.0046767947	0.000346020761246	505	2890	1	133	1	19	liver	liver	13.0046767946698	13.6923788303612
L1	L1	liver	RNA labelling group	13	Atp8a1	4678	1.56447239635	0	1524	424	0	16	0	0	liver	liver	1.56447239635126	1.64720346831412
L1	L1	liver	RNA labelling group	13	Atp8b1	2361	28.5516212334	0.000810241451953	789	6171	5	292	5	0	liver	liver	28.5516212334105	30.0614632967328
L1	L1	liver	RNA labelling group	13	Atp8b2	1752	0.097779524772	0	485	15	0	1	0	0	liver	liver	0.0977795247719537	0.102950216769633
L1	L1	liver	RNA labelling group	13	Atp8b4	1837	2.4444881193	0	507	615	0	25	0	0	liver	liver	2.44448811929884	2.57375541924082
L1	L1	liver	RNA labelling group	13	Atp8b5	2445	0.97779524772	0.0327868852459	766	183	6	10	6	0	liver	liver	0.977795247719537	1.02950216769633
L1	L1	liver	RNA labelling group	13	Atp9a	334	124.668894084	0.00496237543217	70	24585	122	1275	112	0	liver	liver	124.668894084241	131.261526381282
L1	L1	liver	RNA labelling group	13	Atp9b	1872	11.146865824	0.000779423226812	441	1283	1	114	1	2	liver	liver	11.1468658240027	11.7363247117381
L1	L1	liver	RNA labelling group	13	Atpaf1	1118	8.60459817993	0.00338066260987	331	1479	5	88	5	75	liver	liver	8.60459817993193	9.05961907572768
L1	L1	liver	RNA labelling group	13	Atpaf2	777	4.98675576337	0.002079002079	219	962	2	51	2	0	liver	liver	4.98675576336964	5.25046105525127
L1	L1	liver	RNA labelling group	13	Atpif1	260	48.6942033364	0.00531430306711	55	6586	35	498	29	0	liver	liver	48.6942033364329	51.2692079512771
L1	L1	liver	RNA labelling group	13	Atr	387	9.7779524772	0	129	1631	0	100	0	0	liver	liver	9.77795247719537	10.2950216769633
L1	L1	liver	RNA labelling group	13	Atraid	266	201.914718654	0.00503945524718	70	40679	205	2065	179	5	liver	liver	201.914718654084	212.592197629292
L1	L1	liver	RNA labelling group	13	Atrip	257	2.64004716884	0.0108695652174	58	368	4	27	4	0	liver	liver	2.64004716884275	2.77965585278008
L1	L1	liver	RNA labelling group	13	Atrn	4392	31.9739046004	0.00357978796641	1175	7263	26	327	26	0	liver	liver	31.9739046004289	33.6647208836699
L1	L1	liver	RNA labelling group	13	Atrnl1	2126	12.7113382204	0.00494108703915	624	2631	13	130	10	0	liver	liver	12.711338220354	13.3835281800523
L1	L1	liver	RNA labelling group	13	Atrx	7013	25.0315583416	0.0042621204049	2545	5631	24	256	24	0	liver	liver	25.0315583416201	26.355255493026
L1	L1	liver	RNA labelling group	13	Atxn1	7299	24.1515426187	0.00547757617254	2246	5842	32	247	23	0	liver	liver	24.1515426186726	25.4287035420993
L1	L1	liver	RNA labelling group	13	Atxn10	1023	81.5481236598	0.00500824528187	334	16373	82	834	81	0	liver	liver	81.5481236598094	85.8604807858737
L1	L1	liver	RNA labelling group	13	Atxn1l	5114	6.16011006063	0.00783289817232	1516	1532	12	63	12	0	liver	liver	6.16011006063308	6.48586365648686
L1	L1	liver	RNA labelling group	13	Atxn2	584	85.8504227498	0.00266969610906	168	17605	47	878	47	0	liver	liver	85.8504227497753	90.3902903237375
L1	L1	liver	RNA labelling group	13	Atxn2l	961	7.43124388267	0.00376411543287	223	1594	6	76	6	0	liver	liver	7.43124388266848	7.82421647449209
L1	L1	liver	RNA labelling group	13	Atxn3	4462	12.3202201213	0.00257542310522	1485	2718	7	126	7	0	liver	liver	12.3202201212662	12.9717273129737
L1	L1	liver	RNA labelling group	13	Atxn7	3977	42.7296523253	0.00237051084509	1263	8437	20	437	20	0	liver	liver	42.7296523253438	44.9892447283295
L1	L1	liver	RNA labelling group	13	Atxn7l1	5446	3.91118099088	0.0141843971631	1586	564	8	40	6	0	liver	liver	3.91118099087815	4.11800867078531
L1	L1	liver	RNA labelling group	13	Atxn7l2	256	0.586677148632	0	64	78	0	6	0	0	liver	liver	0.586677148631722	0.617701300617796
L1	L1	liver	RNA labelling group	13	Atxn7l3	2355	6.16011006063	0	595	1158	0	63	0	0	liver	liver	6.16011006063308	6.48586365648686
L1	L1	liver	RNA labelling group	13	Atxn7l3b	3001	325.99693559	0.00217965302759	924	56431	123	3334	123	1	liver	liver	325.996935589694	343.236022709955
L1	L1	liver	RNA labelling group	13	Auh	6718	39.2095894336	0.00491285530471	1780	8549	42	401	42	0	liver	liver	39.2095894335534	41.2830369246227
L1	L1	liver	RNA labelling group	13	Aunip	255	1.17335429726	0	60	206	0	12	0	0	liver	liver	1.17335429726344	1.23540260123559
L1	L1	liver	RNA labelling group	13	Aup1	382	123.886657886	0.00891622891899	77	14468	129	1267	116	1	liver	liver	123.886657886065	130.437924647125
L1	L1	liver	RNA labelling group	13	Aurka	606	0.195559049544	0	174	56	0	2	0	0	liver	liver	0.195559049543907	0.205900433539265
L1	L1	liver	RNA labelling group	13	Aurkaip1	319	76.4635883717	0.0054490792935	90	10644	58	782	50	0	liver	liver	76.4635883716678	80.5070695138528
L1	L1	liver	RNA labelling group	13	Aurkb	603	0.195559049544	0	188	56	0	2	0	0	liver	liver	0.195559049543907	0.205900433539265
L1	L1	liver	RNA labelling group	13	Auts2	2393	0.782236198176	0	607	171	0	8	0	0	liver	liver	0.78223619817563	0.823601734157062
L1	L1	liver	RNA labelling group	13	Aven	3750	13.5913539433	0.00326797385621	1059	2448	8	139	7	0	liver	liver	13.5913539433016	14.3100801309789
L1	L1	liver	RNA labelling group	13	Avil	431	0.195559049544	0	99	16	0	2	0	0	liver	liver	0.195559049543907	0.205900433539265
L1	L1	liver	RNA labelling group	13	Avl9	5286	16.8180782608	0.000224618149146	1631	4452	1	172	1	0	liver	liver	16.818078260776	17.7074372843768
L1	L1	liver	RNA labelling group	13	Avpi1	416	44.4896837712	0.00289722476365	103	6558	19	455	17	0	liver	liver	44.4896837712389	46.8423486301829
L1	L1	liver	RNA labelling group	13	Avpr1a	1093	33.8317155711	0.00120228434025	343	6654	8	346	7	0	liver	liver	33.831715571096	35.6207750022929
L1	L1	liver	RNA labelling group	13	Axin1	750	10.0712910515	0	208	2188	0	103	0	0	liver	liver	10.0712910515112	10.6038723272722
L1	L1	liver	RNA labelling group	13	Axin2	1388	4.10674004042	0.00219058050383	379	913	2	42	2	0	liver	liver	4.10674004042206	4.32390910432457
L1	L1	liver	RNA labelling group	13	Axl	2162	13.2002358442	0.000429922613929	566	2326	1	135	1	3	liver	liver	13.2002358442138	13.8982792639004
L1	L1	liver	RNA labelling group	13	Azgp1	352	2199.06151212	0.00910382934637	90	376435	3427	22490	2869	7	liver	liver	2199.06151212124	2315.35037514904
L1	L1	liver	RNA labelling group	13	Azi2	5335	28.0627236096	0.00206114737204	1678	5822	12	287	12	30	liver	liver	28.0627236095507	29.5467122128846
L1	L1	liver	RNA labelling group	13	Azin1	2955	48.889762386	0.00317404337859	1042	11342	36	500	36	0	liver	liver	48.8897623859769	51.4751083848164
L1	L1	liver	RNA labelling group	13	Azin2	1081	0.097779524772	0	313	17	0	1	0	0	liver	liver	0.0977795247719537	0.102950216769633
L1	L1	liver	RNA labelling group	13	B130006D01Rik	198	2.05337002021	0.0197044334975	48	203	4	21	4	0	liver	liver	2.05337002021103	2.16195455216229
L1	L1	liver	RNA labelling group	13	B130034C11Rik	250	0.391118099088	0	56	100	0	4	0	0	liver	liver	0.391118099087815	0.411800867078531
L1	L1	liver	RNA labelling group	13	B230118H07Rik	1627	25.1293378664	0.00816326530612	473	5390	44	257	35	0	liver	liver	25.1293378663921	26.4582057097956
L1	L1	liver	RNA labelling group	13	B230208H11Rik	250	1.7600314459	0	94	506	0	18	0	0	liver	liver	1.76003144589517	1.85310390185339
L1	L1	liver	RNA labelling group	13	B230217C12Rik	2019	1.27113382204	0	539	243	0	13	0	0	liver	liver	1.2711338220354	1.33835281800523
L1	L1	liver	RNA labelling group	13	B230219D22Rik	3858	34.711731294	0.00179948586118	1265	7780	14	355	14	11	liver	liver	34.7117312940436	36.5473269532196
L1	L1	liver	RNA labelling group	13	B230354K17Rik	250	0.293338574316	0	90	73	0	3	0	0	liver	liver	0.293338574315861	0.308850650308898
L1	L1	liver	RNA labelling group	13	B2m	448	4085.91300165	0.0102444862048	153	849823	8706	41787	6671	17	liver	liver	4085.91300164563	4301.98070815264
L1	L1	liver	RNA labelling group	13	B3galnt1	1012	0.391118099088	0	327	84	0	4	0	0	liver	liver	0.391118099087815	0.411800867078531
L1	L1	liver	RNA labelling group	13	B3galnt2	2038	6.94234625881	0.00177514792899	604	1690	3	71	3	0	liver	liver	6.94234625880871	7.30946539064392
L1	L1	liver	RNA labelling group	13	B3galt1	3959	62.7744549036	0.00233208955224	1245	12864	30	642	30	2	liver	liver	62.7744549035943	66.0940391661042
L1	L1	liver	RNA labelling group	13	B3galt4	255	0.195559049544	0	49	16	0	2	0	0	liver	liver	0.195559049543907	0.205900433539265
L1	L1	liver	RNA labelling group	13	B3galt6	2173	4.20451956519	0	647	902	0	43	0	0	liver	liver	4.20451956519401	4.42685932109421
L1	L1	liver	RNA labelling group	13	B3gat3	402	27.5738259857	0	85	3141	0	282	0	0	liver	liver	27.5738259856909	29.0319611290364
L1	L1	liver	RNA labelling group	13	B3glct	2993	3.71562194133	0.00166666666667	897	600	1	38	1	0	liver	liver	3.71562194133424	3.91210823724604
L1	L1	liver	RNA labelling group	13	B3gnt2	1254	18.3825506571	0.00496551724138	440	3625	18	188	18	0	liver	liver	18.3825506571273	19.354640752691
L1	L1	liver	RNA labelling group	13	B3gnt3	1848	0.586677148632	0	520	84	0	6	0	0	liver	liver	0.586677148631722	0.617701300617796
L1	L1	liver	RNA labelling group	13	B3gnt5	2590	0.684456673404	0	828	147	0	7	0	0	liver	liver	0.684456673403676	0.720651517387429
L1	L1	liver	RNA labelling group	13	B3gnt8	252	2.64004716884	0	66	631	0	27	0	0	liver	liver	2.64004716884275	2.77965585278008
L1	L1	liver	RNA labelling group	13	B3gnt9	917	0.586677148632	0	229	66	0	6	0	0	liver	liver	0.586677148631722	0.617701300617796
L1	L1	liver	RNA labelling group	13	B3gntl1	2253	2.4444881193	0	519	304	0	25	0	0	liver	liver	2.44448811929884	2.57375541924082
L1	L1	liver	RNA labelling group	13	B430203G13Rik	975	0.880015722948	0	269	121	0	9	0	8	liver	liver	0.880015722947583	0.926551950926694
L1	L1	liver	RNA labelling group	13	B430218F22Rik	649	0.293338574316	0.0714285714286	197	42	3	3	3	3	liver	liver	0.293338574315861	0.308850650308898
L1	L1	liver	RNA labelling group	13	B430306N03Rik	2839	1.7600314459	0	715	255	0	18	0	1	liver	liver	1.76003144589517	1.85310390185339
L1	L1	liver	RNA labelling group	13	B4galnt1	1126	34.4183927197	0.00335137922145	291	3879	13	352	13	1	liver	liver	34.4183927197277	36.2384763029107
L1	L1	liver	RNA labelling group	13	B4galnt3	1471	1.07557477249	0	333	160	0	11	0	0	liver	liver	1.07557477249149	1.13245238446596
L1	L1	liver	RNA labelling group	13	B4galnt4	531	0.586677148632	0	120	186	0	6	0	0	liver	liver	0.586677148631722	0.617701300617796
L1	L1	liver	RNA labelling group	13	B4galt1	2775	74.1168797771	0.00388130712408	872	15974	62	758	52	0	liver	liver	74.1168797771409	78.0362643113816
L1	L1	liver	RNA labelling group	13	B4galt2	853	0.684456673404	0	216	115	0	7	0	0	liver	liver	0.684456673403676	0.720651517387429
L1	L1	liver	RNA labelling group	13	B4galt3	518	7.62680293221	0	155	1454	0	78	0	0	liver	liver	7.62680293221239	8.03011690803135
L1	L1	liver	RNA labelling group	13	B4galt4	1024	1.17335429726	0	287	182	0	12	0	0	liver	liver	1.17335429726344	1.23540260123559
L1	L1	liver	RNA labelling group	13	B4galt5	2892	24.7382197673	0.000579710144928	796	6900	4	253	4	0	liver	liver	24.7382197673043	26.0464048427171
L1	L1	liver	RNA labelling group	13	B4galt6	3722	2.24892906975	0	1199	354	0	23	0	6	liver	liver	2.24892906975494	2.36785498570155
L1	L1	liver	RNA labelling group	13	B4galt7	1070	5.18231481291	0	283	910	0	53	0	0	liver	liver	5.18231481291355	5.45636148879053
L1	L1	liver	RNA labelling group	13	B4gat1	636	21.3159364003	0.0033242671502	178	3309	11	218	10	0	liver	liver	21.3159364002859	22.4431472557799
L1	L1	liver	RNA labelling group	13	B630019K06Rik	1205	0.880015722948	0	387	202	0	9	0	0	liver	liver	0.880015722947583	0.926551950926694
L1	L1	liver	RNA labelling group	13	B930025P03Rik	250	8.50681865516	0.00225606316977	77	1773	4	87	4	0	liver	liver	8.50681865515997	8.95666885895805
L1	L1	liver	RNA labelling group	13	B930094E09Rik	827	0.97779524772	0	236	212	0	10	0	0	liver	liver	0.977795247719537	1.02950216769633
L1	L1	liver	RNA labelling group	13	B9d1	277	0.195559049544	0	61	34	0	2	0	0	liver	liver	0.195559049543907	0.205900433539265
L1	L1	liver	RNA labelling group	13	B9d2	366	6.25788958541	0	77	945	0	64	0	0	liver	liver	6.25788958540504	6.58881387325649
L1	L1	liver	RNA labelling group	13	BB218582	250	0.097779524772	0	69	14	0	1	0	0	liver	liver	0.0977795247719537	0.102950216769633
L1	L1	liver	RNA labelling group	13	BC003331	1516	90.2505013645	0.00267653758542	376	17560	47	923	47	0	liver	liver	90.2505013645133	95.023050078371
L1	L1	liver	RNA labelling group	13	BC003965	2564	31.7783455509	0.00258899676375	817	6180	16	325	13	0	liver	liver	31.778345550885	33.4588204501306
L1	L1	liver	RNA labelling group	13	BC004004	1609	151.069365773	0.00147068654322	427	14959	22	1545	22	4	liver	liver	151.069365772668	159.058084909083
L1	L1	liver	RNA labelling group	13	BC005537	1364	84.5792889277	0.00164491138703	439	18846	31	865	31	1	liver	liver	84.57928892774	89.0519375057323
L1	L1	liver	RNA labelling group	13	BC005561	478	8.89793675425	0	108	1008	0	91	0	0	liver	liver	8.89793675424779	9.36846972603658
L1	L1	liver	RNA labelling group	13	BC005624	1033	15.9380625378	0.00184275184275	262	3256	6	163	6	116	liver	liver	15.9380625378285	16.7808853334501
L1	L1	liver	RNA labelling group	13	BC017158	1380	11.0490862992	0.00275916436736	315	2537	7	113	7	0	liver	liver	11.0490862992308	11.6333744949685
L1	L1	liver	RNA labelling group	13	BC017643	1642	10.0712910515	0.00317604355717	407	2204	7	103	7	0	liver	liver	10.0712910515112	10.6038723272722
L1	L1	liver	RNA labelling group	13	BC021891	2457	4.79119671383	0	699	1198	0	49	0	0	liver	liver	4.79119671382573	5.044560621712
L1	L1	liver	RNA labelling group	13	BC022687	535	0.195559049544	0	154	34	0	2	0	0	liver	liver	0.195559049543907	0.205900433539265
L1	L1	liver	RNA labelling group	13	BC024139	623	4.00896051565	0.0135135135135	120	518	7	41	4	0	liver	liver	4.0089605156501	4.22095888755494
L1	L1	liver	RNA labelling group	13	BC024978	6261	4.00896051565	0.0048465266559	1607	619	3	41	3	0	liver	liver	4.0089605156501	4.22095888755494
L1	L1	liver	RNA labelling group	13	BC025446	1026	397.278209148	0.00274414850686	280	74340	204	4063	200	3	liver	liver	397.278209148448	418.286730735018
L1	L1	liver	RNA labelling group	13	BC025920	405	0.684456673404	0	101	90	0	7	0	0	liver	liver	0.684456673403676	0.720651517387429
L1	L1	liver	RNA labelling group	13	BC026585	593	8.40903913039	0	163	1437	0	86	0	21	liver	liver	8.40903913038802	8.85371864218841
L1	L1	liver	RNA labelling group	13	BC028528	287	0.684456673404	0	78	129	0	7	0	2	liver	liver	0.684456673403676	0.720651517387429
L1	L1	liver	RNA labelling group	13	BC029214	258	2.24892906975	0	68	295	0	23	0	0	liver	liver	2.24892906975494	2.36785498570155
L1	L1	liver	RNA labelling group	13	BC029722	1195	16.5247396865	0.003367003367	268	2376	8	169	8	0	liver	liver	16.5247396864602	17.3985866340679
L1	L1	liver	RNA labelling group	13	BC030336	4534	12.2224405965	0.00291226792865	1502	2747	8	125	6	4	liver	liver	12.2224405964942	12.8687770962041
L1	L1	liver	RNA labelling group	13	BC030499	2065	2.24892906975	0.0185758513932	626	323	6	23	6	0	liver	liver	2.24892906975494	2.36785498570155
L1	L1	liver	RNA labelling group	13	BC030867	491	0.097779524772	0	112	6	0	1	0	0	liver	liver	0.0977795247719537	0.102950216769633
L1	L1	liver	RNA labelling group	13	BC031181	592	95.8239342765	0.00428513127466	179	14702	63	980	59	1	liver	liver	95.8239342765146	100.89121243424
L1	L1	liver	RNA labelling group	13	BC034090	1049	1.27113382204	0	245	172	0	13	0	0	liver	liver	1.2711338220354	1.33835281800523
L1	L1	liver	RNA labelling group	13	BC035044	2038	0.782236198176	0	573	167	0	8	0	0	liver	liver	0.78223619817563	0.823601734157062
L1	L1	liver	RNA labelling group	13	BC037034	751	3.52006289179	0.00109769484083	189	911	1	36	1	0	liver	liver	3.52006289179033	3.70620780370678
L1	L1	liver	RNA labelling group	13	BC048403	1759	1.36891334681	0	558	212	0	14	0	0	liver	liver	1.36891334680735	1.44130303477486
L1	L1	liver	RNA labelling group	13	BC048546	228	49.2808804851	0.00710534445474	71	3237	23	504	65	0	liver	liver	49.2808804850647	51.8869092518949
L1	L1	liver	RNA labelling group	13	BC049352	1235	0.48889762386	0	290	100	0	5	0	0	liver	liver	0.488897623859769	0.514751083848164
L1	L1	liver	RNA labelling group	13	BC049762	250	0.782236198176	0	62	148	0	8	0	0	liver	liver	0.78223619817563	0.823601734157062
L1	L1	liver	RNA labelling group	13	BC051142	484	0.293338574316	0	96	17	0	3	0	0	liver	liver	0.293338574315861	0.308850650308898
L1	L1	liver	RNA labelling group	13	BC051226	250	6.94234625881	0	72	1764	0	71	0	0	liver	liver	6.94234625880871	7.30946539064392
L1	L1	liver	RNA labelling group	13	BC052040	1737	3.32450384225	0.00335570469799	518	596	2	34	2	0	liver	liver	3.32450384224643	3.50030737016751
L1	L1	liver	RNA labelling group	13	BC055324	914	0.97779524772	0	255	216	0	10	0	0	liver	liver	0.977795247719537	1.02950216769633
L1	L1	liver	RNA labelling group	13	BC065397	250	1.36891334681	0	67	300	0	14	0	0	liver	liver	1.36891334680735	1.44130303477486
L1	L1	liver	RNA labelling group	13	BC068281	860	1.07557477249	0	288	232	0	11	0	0	liver	liver	1.07557477249149	1.13245238446596
L1	L1	liver	RNA labelling group	13	BC089597	226	110.099744893	0.00657022649991	64	17351	114	1126	96	0	liver	liver	110.09974489322	115.921944082606
L1	L1	liver	RNA labelling group	13	BC100530	250	6.16011006063	0.00607902735562	86	987	6	63	6	0	liver	liver	6.16011006063308	6.48586365648686
L1	L1	liver	RNA labelling group	13	BC106179	3228	0.293338574316	0	887	54	0	3	0	0	liver	liver	0.293338574315861	0.308850650308898
L1	L1	liver	RNA labelling group	13	Baat	402	133.175712739	0.00259454359619	120	25438	66	1362	68	3	liver	liver	133.175712739401	140.21819524024
L1	L1	liver	RNA labelling group	13	Babam1	484	42.436313751	0.00373269114991	112	8305	31	434	31	0	liver	liver	42.4363137510279	44.6803940780206
L1	L1	liver	RNA labelling group	13	Bace1	4104	34.320613195	0.0025641025641	1126	6630	17	351	17	0	liver	liver	34.3206131949557	36.1355260861411
L1	L1	liver	RNA labelling group	13	Bace2	6041	8.31125960562	0	1760	1705	0	85	0	0	liver	liver	8.31125960561607	8.75076842541878
L1	L1	liver	RNA labelling group	13	Bach1	3475	49.8675576337	0.00155991030516	1078	10257	16	510	16	77	liver	liver	49.8675576336964	52.5046105525127
L1	L1	liver	RNA labelling group	13	Bach2	5812	7.72458245698	0	1784	1615	0	79	0	0	liver	liver	7.72458245698434	8.13306712480098
L1	L1	liver	RNA labelling group	13	Bad	687	39.5029280079	0.00146305779078	159	5468	8	404	6	0	liver	liver	39.5029280078693	41.5918875749316
L1	L1	liver	RNA labelling group	13	Bag1	277	39.014030384	0.00534580688273	71	5986	32	399	29	4	liver	liver	39.0140303840095	41.0771364910835
L1	L1	liver	RNA labelling group	13	Bag2	1277	1.27113382204	0.00872093023256	334	344	3	13	3	0	liver	liver	1.2711338220354	1.33835281800523
L1	L1	liver	RNA labelling group	13	Bag3	585	27.7693850352	0.00296515937732	183	5396	16	284	16	0	liver	liver	27.7693850352349	29.2378615625757
L1	L1	liver	RNA labelling group	13	Bag4	3386	28.1605031343	0.00106302201974	1119	6585	7	288	7	0	liver	liver	28.1605031343227	29.6496624296542
L1	L1	liver	RNA labelling group	13	Bag5	556	11.8313224974	0.00142551674982	194	2806	4	121	4	0	liver	liver	11.8313224974064	12.4569762291256
L1	L1	liver	RNA labelling group	13	Bag6	264	24.7382197673	0.00394425453589	77	3803	15	253	15	0	liver	liver	24.7382197673043	26.0464048427171
L1	L1	liver	RNA labelling group	13	Bahcc1	2414	1.85781097067	0	609	455	0	19	0	4	liver	liver	1.85781097066712	1.95605411862302
L1	L1	liver	RNA labelling group	13	Bahd1	1956	3.52006289179	0.00740740740741	481	810	6	36	6	0	liver	liver	3.52006289179033	3.70620780370678
L1	L1	liver	RNA labelling group	13	Baiap2	2478	24.2493221434	0.00349976668222	570	4286	15	248	15	0	liver	liver	24.2493221434445	25.5316537588689
L1	L1	liver	RNA labelling group	13	Baiap2l1	1461	31.1916684023	0.00365024058404	395	6027	22	319	22	0	liver	liver	31.1916684022532	32.8411191495128
L1	L1	liver	RNA labelling group	13	Bak1	1121	9.97351152674	0.016393442623	246	1220	20	102	20	0	liver	liver	9.97351152673928	10.5009221105025
L1	L1	liver	RNA labelling group	13	Bambi	4004	2.4444881193	0	1288	548	0	25	0	0	liver	liver	2.44448811929884	2.57375541924082
L1	L1	liver	RNA labelling group	13	Banf1	379	30.1160936298	0.0033153750518	118	7239	24	308	24	0	liver	liver	30.1160936297617	31.7086667650469
L1	L1	liver	RNA labelling group	13	Bank1	789	1.07557477249	0	257	187	0	11	0	0	liver	liver	1.07557477249149	1.13245238446596
L1	L1	liver	RNA labelling group	13	Banp	3625	32.9516998481	0.00295290122545	843	6773	20	337	18	0	liver	liver	32.9516998481484	34.6942230513662
L1	L1	liver	RNA labelling group	13	Bap1	1105	8.89793675425	0.001953125	287	1536	3	91	3	0	liver	liver	8.89793675424779	9.36846972603658
L1	L1	liver	RNA labelling group	13	Bard1	3120	0.684456673404	0	1085	201	0	7	0	1	liver	liver	0.684456673403676	0.720651517387429
L1	L1	liver	RNA labelling group	13	Barhl1	1949	1.07557477249	0	438	150	0	11	0	0	liver	liver	1.07557477249149	1.13245238446596
L1	L1	liver	RNA labelling group	13	Basp1	954	6.25788958541	0	272	1119	0	64	0	0	liver	liver	6.25788958540504	6.58881387325649
L1	L1	liver	RNA labelling group	13	Batf	335	0.684456673404	0	65	84	0	7	0	0	liver	liver	0.684456673403676	0.720651517387429
L1	L1	liver	RNA labelling group	13	Batf2	481	0.48889762386	0	109	54	0	5	0	0	liver	liver	0.488897623859769	0.514751083848164
L1	L1	liver	RNA labelling group	13	Batf3	310	1.36891334681	0	77	288	0	14	0	0	liver	liver	1.36891334680735	1.44130303477486
L1	L1	liver	RNA labelling group	13	Bax	252	11.6357634479	0.00162999185004	70	1227	2	119	2	9	liver	liver	11.6357634478625	12.2510757955863
L1	L1	liver	RNA labelling group	13	Baz1a	1316	24.2493221434	0.00143652361286	435	5569	8	248	8	14	liver	liver	24.2493221434445	25.5316537588689
L1	L1	liver	RNA labelling group	13	Baz1b	1667	57.2010219916	0.00273344502248	445	11341	31	585	31	0	liver	liver	57.2010219915929	60.2258768102351
L1	L1	liver	RNA labelling group	13	Baz2a	2550	9.09349580379	0.00247035573123	739	2024	5	93	5	55	liver	liver	9.09349580379169	9.57437015957584
L1	L1	liver	RNA labelling group	13	Baz2b	1286	6.64900768449	0.00567465321564	434	1586	9	68	9	0	liver	liver	6.64900768449285	7.00061474033502
L1	L1	liver	RNA labelling group	13	Bbc3	1100	12.6135586956	0.00137249519627	240	3643	5	129	5	0	liver	liver	12.613558695582	13.2805779632826
L1	L1	liver	RNA labelling group	13	Bbip1	1686	6.94234625881	0.0104849279161	494	1526	16	71	9	0	liver	liver	6.94234625880871	7.30946539064392
L1	L1	liver	RNA labelling group	13	Bbox1	2757	141.682531395	0.00646830530401	945	32466	210	1449	189	4	liver	liver	141.682531394561	149.174864099198
L1	L1	liver	RNA labelling group	13	Bbs1	3790	1.66225192112	0	1010	335	0	17	0	0	liver	liver	1.66225192112321	1.75015368508376
L1	L1	liver	RNA labelling group	13	Bbs10	567	1.95559049544	0.00207468879668	168	482	1	20	1	0	liver	liver	1.95559049543907	2.05900433539265
L1	L1	liver	RNA labelling group	13	Bbs2	322	1.17335429726	0	89	274	0	12	0	0	liver	liver	1.17335429726344	1.23540260123559
L1	L1	liver	RNA labelling group	13	Bbs4	991	7.23568483312	0.00587371512482	224	681	4	74	4	0	liver	liver	7.23568483312457	7.61831604095282
L1	L1	liver	RNA labelling group	13	Bbs5	367	0.097779524772	0	146	21	0	1	0	0	liver	liver	0.0977795247719537	0.102950216769633
L1	L1	liver	RNA labelling group	13	Bbs7	762	3.22672431747	0.00584112149533	249	856	5	33	5	0	liver	liver	3.22672431747447	3.39735715339788
L1	L1	liver	RNA labelling group	13	Bbs9	387	5.573432912	0	112	1236	0	57	0	0	liver	liver	5.57343291200136	5.86816235586906
L1	L1	liver	RNA labelling group	13	Bbx	7598	15.449164914	0.00149880095923	2458	3336	5	158	5	16	liver	liver	15.4491649139687	16.266134249602
L1	L1	liver	RNA labelling group	13	Bcam	485	2.15114954498	0	101	305	0	22	0	0	liver	liver	2.15114954498298	2.26490476893192
L1	L1	liver	RNA labelling group	13	Bcap29	988	9.68017295242	0.0132299270073	325	2192	29	99	20	0	liver	liver	9.68017295242342	10.1920714601936
L1	L1	liver	RNA labelling group	13	Bcap31	458	128.286736501	0.00968678150089	155	26531	257	1312	171	0	liver	liver	128.286736500803	135.070684401758
L1	L1	liver	RNA labelling group	13	Bcar1	408	23.2715268957	0.00190621425848	98	5246	10	238	10	0	liver	liver	23.271526895725	24.5021515911726
L1	L1	liver	RNA labelling group	13	Bcar3	431	26.8893693123	0.00343112026077	137	5829	20	275	20	0	liver	liver	26.8893693122873	28.311309611649
L1	L1	liver	RNA labelling group	13	Bcas2	777	32.0716841252	0.00315910396324	242	6964	22	328	22	14	liver	liver	32.0716841252008	33.7676711004395
L1	L1	liver	RNA labelling group	13	Bcas3	2127	9.48461390288	0.000600961538462	648	1664	1	97	1	0	liver	liver	9.48461390287951	9.98617102665437
L1	L1	liver	RNA labelling group	13	Bcat2	367	2.05337002021	0	91	268	0	21	0	0	liver	liver	2.05337002021103	2.16195455216229
L1	L1	liver	RNA labelling group	13	Bccip	268	20.0448025783	0.00362705355238	97	4687	17	205	21	0	liver	liver	20.0448025782505	21.1047944377747
L1	L1	liver	RNA labelling group	13	Bcdin3d	375	3.91118099088	0	84	653	0	40	0	0	liver	liver	3.91118099087815	4.11800867078531
L1	L1	liver	RNA labelling group	13	Bche	4109	75.4857931239	0.00977576831429	1336	16367	160	772	125	1	liver	liver	75.4857931239483	79.4775673461565
L1	L1	liver	RNA labelling group	13	Bckdha	545	63.6544706265	0.00298730395818	124	8034	24	651	20	1	liver	liver	63.6544706265419	67.0205911170309
L1	L1	liver	RNA labelling group	13	Bckdhb	280	92.9883280581	0.00392786014605	91	18076	71	951	59	0	liver	liver	92.988328058128	97.9056561479207
L1	L1	liver	RNA labelling group	13	Bckdk	2138	3.52006289179	0.00591715976331	501	676	4	36	4	0	liver	liver	3.52006289179033	3.70620780370678
L1	L1	liver	RNA labelling group	13	Bcl10	1058	9.97351152674	0.00292077400511	366	2739	8	102	8	0	liver	liver	9.97351152673928	10.5009221105025
L1	L1	liver	RNA labelling group	13	Bcl11a	4602	0.293338574316	0	1488	69	0	3	0	0	liver	liver	0.293338574315861	0.308850650308898
L1	L1	liver	RNA labelling group	13	Bcl2	7164	5.28009433769	0	2045	1106	0	54	0	0	liver	liver	5.2800943376855	5.55931170556017
L1	L1	liver	RNA labelling group	13	Bcl2a1a	253	2.15114954498	0	79	502	0	22	0	0	liver	liver	2.15114954498298	2.26490476893192
L1	L1	liver	RNA labelling group	13	Bcl2a1b	250	0.880015722948	0	82	141	0	9	0	0	liver	liver	0.880015722947583	0.926551950926694
L1	L1	liver	RNA labelling group	13	Bcl2l1	3073	20.3381411526	0.00114547537228	816	3492	4	208	4	0	liver	liver	20.3381411525664	21.4136450880836
L1	L1	liver	RNA labelling group	13	Bcl2l11	6043	16.5247396865	0.000523149359142	1869	3823	2	169	1	1	liver	liver	16.5247396864602	17.3985866340679
L1	L1	liver	RNA labelling group	13	Bcl2l12	406	0.391118099088	0	129	118	0	4	0	0	liver	liver	0.391118099087815	0.411800867078531
L1	L1	liver	RNA labelling group	13	Bcl2l13	5451	30.2138731545	0.00394190871369	1558	4820	19	309	19	0	liver	liver	30.2138731545337	31.8116169818165
L1	L1	liver	RNA labelling group	13	Bcl2l14	997	1.66225192112	0	271	304	0	17	0	0	liver	liver	1.66225192112321	1.75015368508376
L1	L1	liver	RNA labelling group	13	Bcl2l15	1594	0.293338574316	0	477	33	0	3	0	0	liver	liver	0.293338574315861	0.308850650308898
L1	L1	liver	RNA labelling group	13	Bcl2l2	3316	7.13790530835	0.00064391500322	871	1553	1	73	1	0	liver	liver	7.13790530835262	7.51536582418319
L1	L1	liver	RNA labelling group	13	Bcl3	412	39.6984870574	0.00341406166649	95	9373	32	406	31	0	liver	liver	39.6984870574132	41.7977880084709
L1	L1	liver	RNA labelling group	13	Bcl6	1075	14.1780310919	0.00170881749829	324	2926	5	145	5	0	liver	liver	14.1780310919333	14.9277814315967
L1	L1	liver	RNA labelling group	13	Bcl6b	1900	2.34670859453	0	587	352	0	24	0	0	liver	liver	2.34670859452689	2.47080520247119
L1	L1	liver	RNA labelling group	13	Bcl7a	8076	6.25788958541	0	2122	1218	0	64	0	0	liver	liver	6.25788958540504	6.58881387325649
L1	L1	liver	RNA labelling group	13	Bcl7b	1194	16.3291806369	0.00715776916194	299	3353	24	167	14	0	liver	liver	16.3291806369163	17.1926862005287
L1	L1	liver	RNA labelling group	13	Bcl7c	5683	18.7736687562	0.0039827414537	1457	3013	12	192	12	186	liver	liver	18.7736687562151	19.7664416197695
L1	L1	liver	RNA labelling group	13	Bcl9	1198	0.97779524772	0.00689655172414	405	145	1	10	1	0	liver	liver	0.977795247719537	1.02950216769633
L1	L1	liver	RNA labelling group	13	Bcl9l	831	43.7074475731	0.00169890224778	215	7652	13	447	13	0	liver	liver	43.7074475730633	46.0187468960258
L1	L1	liver	RNA labelling group	13	Bclaf1	2624	31.4850069766	0.00405173757207	922	6417	26	322	23	0	liver	liver	31.4850069765691	33.1499697998217
L1	L1	liver	RNA labelling group	13	Bco1	785	12.2224405965	0.00129954515919	154	1539	2	125	2	0	liver	liver	12.2224405964942	12.8687770962041
L1	L1	liver	RNA labelling group	13	Bco2	319	6.16011006063	0.00766283524904	88	1305	10	63	10	0	liver	liver	6.16011006063308	6.48586365648686
L1	L1	liver	RNA labelling group	13	Bcor	888	12.2224405965	0.00193370165746	325	3620	7	125	7	0	liver	liver	12.2224405964942	12.8687770962041
L1	L1	liver	RNA labelling group	13	Bcorl1	1961	6.16011006063	0.00647249190939	595	927	6	63	6	0	liver	liver	6.16011006063308	6.48586365648686
L1	L1	liver	RNA labelling group	13	Bcr	2594	12.1246610717	0.000514403292181	657	1944	1	124	1	0	liver	liver	12.1246610717223	12.7658268794345
L1	L1	liver	RNA labelling group	13	Bcs1l	571	11.5379839231	0.00383325347389	157	2087	8	118	8	0	liver	liver	11.5379839230905	12.1481255788167
L1	L1	liver	RNA labelling group	13	Bdh1	1807	294.903046712	0.00223576275723	464	63513	142	3016	125	0	liver	liver	294.903046712212	310.497853777212
L1	L1	liver	RNA labelling group	13	Bdh2	267	3.81340146611	0	73	734	0	39	0	0	liver	liver	3.81340146610619	4.01505845401568
L1	L1	liver	RNA labelling group	13	Bdnf	2891	3.61784241656	0.00266311584554	942	751	2	37	2	0	liver	liver	3.61784241656229	3.80915802047641
L1	L1	liver	RNA labelling group	13	Bdp1	2436	2.73782669361	0	904	654	0	28	0	0	liver	liver	2.7378266936147	2.88260606954972
L1	L1	liver	RNA labelling group	13	Becn1	3290	58.4721558136	0.00350821240631	1008	12542	44	598	42	0	liver	liver	58.4721558136283	61.5642296282404
L1	L1	liver	RNA labelling group	13	Bend3	3327	1.27113382204	0	965	266	0	13	0	0	liver	liver	1.2711338220354	1.33835281800523
L1	L1	liver	RNA labelling group	13	Bend6	1307	0.097779524772	0.125	383	8	1	1	1	0	liver	liver	0.0977795247719537	0.102950216769633
L1	L1	liver	RNA labelling group	13	Bend7	2472	13.8846925176	0.00167504187605	729	2985	5	142	4	0	liver	liver	13.8846925176174	14.6189307812878
L1	L1	liver	RNA labelling group	13	Bet1	1229	48.4986442869	0.00509747808979	452	11182	57	496	43	0	liver	liver	48.498644286889	51.0633075177378
L1	L1	liver	RNA labelling group	13	Bet1l	1072	31.289447927	0.00191082802548	249	3140	6	320	6	0	liver	liver	31.2894479270252	32.9440693662825
L1	L1	liver	RNA labelling group	13	Bex2	251	0.586677148632	0	94	174	0	6	0	0	liver	liver	0.586677148631722	0.617701300617796
L1	L1	liver	RNA labelling group	13	Bex3	313	0.391118099088	0	95	88	0	4	0	0	liver	liver	0.391118099087815	0.411800867078531
L1	L1	liver	RNA labelling group	13	Bfar	1765	232.715268957	0.00188662021118	486	32863	62	2380	62	0	liver	liver	232.71526895725	245.021515911726
L1	L1	liver	RNA labelling group	13	Bgn	1140	63.458911577	0.00110909457552	318	9918	11	649	11	0	liver	liver	63.458911576998	66.8146906834916
L1	L1	liver	RNA labelling group	13	Bhlhb9	421	1.17335429726	0	140	224	0	12	0	0	liver	liver	1.17335429726344	1.23540260123559
L1	L1	liver	RNA labelling group	13	Bhlhe40	1631	26.2049126389	0.00158045977011	493	6960	11	268	11	0	liver	liver	26.2049126388836	27.5906580942616
L1	L1	liver	RNA labelling group	13	Bhlhe41	5575	0.293338574316	0	1598	75	0	3	0	0	liver	liver	0.293338574315861	0.308850650308898
L1	L1	liver	RNA labelling group	13	Bhmt	585	1820.8503103	0.00395012061715	145	274422	1084	18622	1007	9525	liver	liver	1820.85031030332	1917.1389366841
L1	L1	liver	RNA labelling group	13	Bhmt2	1343	134.153507987	0.00296153126754	399	32078	95	1372	85	245	liver	liver	134.15350798712	141.247697407936
L1	L1	liver	RNA labelling group	13	Bicc1	2573	4.59563766428	0	757	702	0	47	0	0	liver	liver	4.59563766428182	4.83866018817274
L1	L1	liver	RNA labelling group	13	Bicd1	6714	0.293338574316	0	2355	60	0	3	0	0	liver	liver	0.293338574315861	0.308850650308898
L1	L1	liver	RNA labelling group	13	Bicd2	3674	12.6135586956	0.00809170600135	1024	1483	12	129	8	0	liver	liver	12.613558695582	13.2805779632826
L1	L1	liver	RNA labelling group	13	Bid	1427	21.6092749746	0.00594895413548	368	5211	31	221	31	0	liver	liver	21.6092749746018	22.7519979060888
L1	L1	liver	RNA labelling group	13	Bik	410	10.2668501011	0.00709677419355	117	1550	11	105	11	0	liver	liver	10.2668501010551	10.8097727608114
L1	L1	liver	RNA labelling group	13	Bin1	498	7.92014150653	0	124	612	0	81	0	0	liver	liver	7.92014150652825	8.33896755834025
L1	L1	liver	RNA labelling group	13	Bin2	458	5.86677148632	0	65	929	0	60	0	0	liver	liver	5.86677148631722	6.17701300617796
L1	L1	liver	RNA labelling group	13	Bin3	921	12.2224405965	0.00172057811425	245	2906	5	125	5	0	liver	liver	12.2224405964942	12.8687770962041
L1	L1	liver	RNA labelling group	13	Birc2	524	15.5469444387	0.00150105073551	182	3331	5	159	5	0	liver	liver	15.5469444387406	16.3690844663716
L1	L1	liver	RNA labelling group	13	Birc3	2089	10.7557477249	0.00106100795756	610	1885	2	110	2	0	liver	liver	10.7557477249149	11.3245238446596
L1	L1	liver	RNA labelling group	13	Birc5	2937	1.27113382204	0	889	255	0	13	0	0	liver	liver	1.2711338220354	1.33835281800523
L1	L1	liver	RNA labelling group	13	Birc6	1118	32.5605817491	0.00449248911975	407	7123	32	333	31	1	liver	liver	32.5605817490606	34.2824221842877
L1	L1	liver	RNA labelling group	13	Bivm	1629	7.82236198176	0.00359158542842	539	1949	7	80	7	0	liver	liver	7.8223619817563	8.23601734157062
L1	L1	liver	RNA labelling group	13	Blcap	1528	32.2672431747	0.00253868471954	475	8272	21	330	21	0	liver	liver	32.2672431747447	33.9735715339788
L1	L1	liver	RNA labelling group	13	Blm	614	0.782236198176	0.0617283950617	170	162	10	8	5	0	liver	liver	0.78223619817563	0.823601734157062
L1	L1	liver	RNA labelling group	13	Blmh	762	85.2637456011	0.00308981049162	201	14564	45	872	44	0	liver	liver	85.2637456011436	89.7725890231197
L1	L1	liver	RNA labelling group	13	Blnk	252	0.97779524772	0	73	182	0	10	0	0	liver	liver	0.977795247719537	1.02950216769633
L1	L1	liver	RNA labelling group	13	Bloc1s1	495	87.5126746709	0.0109696376102	104	10210	112	895	98	23	liver	liver	87.5126746708986	92.1404440088213
L1	L1	liver	RNA labelling group	13	Bloc1s2	435	5.28009433769	0.00721784776903	129	1524	11	54	11	19	liver	liver	5.2800943376855	5.55931170556017
L1	L1	liver	RNA labelling group	13	Bloc1s3	2528	5.47565338723	0.00106951871658	701	935	1	56	1	0	liver	liver	5.47565338722941	5.76521213909943
L1	L1	liver	RNA labelling group	13	Bloc1s4	624	21.2181568755	0.00155309648612	210	5151	8	217	8	0	liver	liver	21.218156875514	22.3401970390103
L1	L1	liver	RNA labelling group	13	Bloc1s5	1143	28.1605031343	0.00458428839342	314	4799	22	288	22	0	liver	liver	28.1605031343227	29.6496624296542
L1	L1	liver	RNA labelling group	13	Bloc1s6	2857	11.3424248735	0.00350175087544	880	1999	7	116	7	0	liver	liver	11.3424248735466	11.9422251452774
L1	L1	liver	RNA labelling group	13	Blvra	329	17.7958735085	0.00641539695269	78	2494	16	182	14	0	liver	liver	17.7958735084956	18.7369394520732
L1	L1	liver	RNA labelling group	13	Blvrb	497	214.52827735	0.00938046902345	122	28570	268	2194	200	1	liver	liver	214.528277349666	225.872775592574
L1	L1	liver	RNA labelling group	13	Blzf1	2577	10.3646296258	0.002457002457	737	2035	5	106	5	3	liver	liver	10.3646296258271	10.9127229775811
L1	L1	liver	RNA labelling group	13	Bmf	3801	2.05337002021	0	951	326	0	21	0	1	liver	liver	2.05337002021103	2.16195455216229
L1	L1	liver	RNA labelling group	13	Bmi1	2148	30.018314105	0.00192747861703	793	8301	16	307	16	2	liver	liver	30.0183141049898	31.6057165482772
L1	L1	liver	RNA labelling group	13	Bmp1	560	49.2808804851	0.00410424789657	130	4873	20	504	19	0	liver	liver	49.2808804850647	51.8869092518949
L1	L1	liver	RNA labelling group	13	Bmp10	3415	3.91118099088	0	1006	816	0	40	0	0	liver	liver	3.91118099087815	4.11800867078531
L1	L1	liver	RNA labelling group	13	Bmp2	1181	27.86716456	0.000165261940175	386	6051	1	285	1	0	liver	liver	27.8671645600068	29.3408117793453
L1	L1	liver	RNA labelling group	13	Bmp2k	4786	5.573432912	0.00528700906344	1543	1324	7	57	4	0	liver	liver	5.57343291200136	5.86816235586906
L1	L1	liver	RNA labelling group	13	Bmp4	339	4.10674004042	0.00157728706625	71	634	1	42	1	0	liver	liver	4.10674004042206	4.32390910432457
L1	L1	liver	RNA labelling group	13	Bmp5	1734	5.96455101109	0	600	1386	0	61	0	0	liver	liver	5.96455101108918	6.2799632229476
L1	L1	liver	RNA labelling group	13	Bmp6	1246	1.56447239635	0	340	309	0	16	0	0	liver	liver	1.56447239635126	1.64720346831412
L1	L1	liver	RNA labelling group	13	Bmp7	2125	0.684456673404	0	482	93	0	7	0	0	liver	liver	0.684456673403676	0.720651517387429
L1	L1	liver	RNA labelling group	13	Bmper	1183	11.4402043983	0.00175824175824	396	2275	4	117	4	0	liver	liver	11.4402043983186	12.045175362047
L1	L1	liver	RNA labelling group	13	Bmpr1a	3996	32.6583612738	0.00217233888487	1317	6905	15	334	12	0	liver	liver	32.6583612738325	34.3853724010573
L1	L1	liver	RNA labelling group	13	Bmpr2	8529	50.3564552576	0.00168365915256	2998	10691	18	515	18	0	liver	liver	50.3564552575562	53.0193616363608
L1	L1	liver	RNA labelling group	13	Bms1	271	25.6182354903	0.00403601366035	80	6442	26	262	22	0	liver	liver	25.6182354902519	26.9729567936438
L1	L1	liver	RNA labelling group	13	Bmt2	4884	18.5781097067	0.00438116100767	1674	3652	16	190	16	0	liver	liver	18.5781097066712	19.5605411862302
L1	L1	liver	RNA labelling group	13	Bmx	894	0.097779524772	0	287	19	0	1	0	0	liver	liver	0.0977795247719537	0.102950216769633
L1	L1	liver	RNA labelling group	13	Bmyc	283	4.59563766428	0	89	983	0	47	0	0	liver	liver	4.59563766428182	4.83866018817274
L1	L1	liver	RNA labelling group	13	Bnc1	1681	0.880015722948	0	525	243	0	9	0	0	liver	liver	0.880015722947583	0.926551950926694
L1	L1	liver	RNA labelling group	13	Bnip1	580	5.86677148632	0.00279329608939	122	716	2	60	2	0	liver	liver	5.86677148631722	6.17701300617796
L1	L1	liver	RNA labelling group	13	Bnip2	5115	65.7078406468	0.000703680247695	1598	14211	10	672	10	17	liver	liver	65.7078406467529	69.1825456691932
L1	L1	liver	RNA labelling group	13	Bnip3	1174	261.560228765	0.00352591547877	401	59559	210	2675	193	744	liver	liver	261.560228764976	275.391829858767
L1	L1	liver	RNA labelling group	13	Bnip3l	2572	138.064688978	0.00343768285547	825	27344	94	1412	92	803	liver	liver	138.064688977999	145.365706078721
L1	L1	liver	RNA labelling group	13	Boc	567	0.293338574316	0	150	63	0	3	0	0	liver	liver	0.293338574315861	0.308850650308898
L1	L1	liver	RNA labelling group	13	Bod1	969	26.4982512132	0.000940203083866	271	5318	5	271	5	65	liver	liver	26.4982512131995	27.8995087445705
L1	L1	liver	RNA labelling group	13	Bod1l	1294	4.59563766428	0.00323362974939	476	1237	4	47	3	0	liver	liver	4.59563766428182	4.83866018817274
L1	L1	liver	RNA labelling group	13	Bok	643	8.11570055607	0.00488201790073	143	1229	6	83	6	0	liver	liver	8.11570055607216	8.54486799187952
L1	L1	liver	RNA labelling group	13	Bola1	458	30.9961093527	0.00163265306122	87	3675	6	317	6	0	liver	liver	30.9961093527093	32.6352187159736
L1	L1	liver	RNA labelling group	13	Bola2	774	62.187777755	0.00917003419335	184	6434	59	636	42	0	liver	liver	62.1877777549626	65.4763378654864
L1	L1	liver	RNA labelling group	13	Bola3	1994	70.1079192615	0.00743695490501	526	14791	110	717	108	60	liver	liver	70.1079192614908	73.8153054238267
L1	L1	liver	RNA labelling group	13	Bop1	409	11.8313224974	0.00296208530806	95	1688	5	121	5	0	liver	liver	11.8313224974064	12.4569762291256
L1	L1	liver	RNA labelling group	13	Bora	829	0.48889762386	0	242	100	0	5	0	0	liver	liver	0.488897623859769	0.514751083848164
L1	L1	liver	RNA labelling group	13	Borcs5	916	3.61784241656	0	241	625	0	37	0	0	liver	liver	3.61784241656229	3.80915802047641
L1	L1	liver	RNA labelling group	13	Borcs6	698	14.4713696662	0.00127291242363	178	3928	5	148	5	0	liver	liver	14.4713696662491	15.2366320819056
L1	L1	liver	RNA labelling group	13	Borcs7	1816	20.3381411526	0.000902255639098	525	3325	3	208	3	1	liver	liver	20.3381411525664	21.4136450880836
L1	L1	liver	RNA labelling group	13	Borcs8	2202	22.6848497471	0.00727679820879	468	3573	26	232	25	0	liver	liver	22.6848497470933	23.8844502905548
L1	L1	liver	RNA labelling group	13	Bpgm	1164	13.298015369	0.00206896551724	333	2900	6	136	6	0	liver	liver	13.2980153689857	14.00122948067
L1	L1	liver	RNA labelling group	13	Bphl	311	75.0946750249	0.00474488538329	95	16228	77	768	62	0	liver	liver	75.0946750248604	79.0657664790779
L1	L1	liver	RNA labelling group	13	Bpnt1	1245	37.5473375124	0.00394372202089	446	9382	37	384	33	0	liver	liver	37.5473375124302	39.532883239539
L1	L1	liver	RNA labelling group	13	Bptf	3806	64.1433682504	0.00185908161368	1206	10758	20	656	20	0	liver	liver	64.1433682504016	67.5353422008791
L1	L1	liver	RNA labelling group	13	Braf	7145	27.3782669361	0.00196116885664	2255	5099	10	280	10	0	liver	liver	27.378266936147	28.8260606954972
L1	L1	liver	RNA labelling group	13	Brap	2166	144.713696662	0.00306802244039	524	22816	70	1480	67	54	liver	liver	144.713696662491	152.366320819056
L1	L1	liver	RNA labelling group	13	Brat1	2039	1.95559049544	0	481	372	0	20	0	0	liver	liver	1.95559049543907	2.05900433539265
L1	L1	liver	RNA labelling group	13	Brca1	1014	0.782236198176	0	313	188	0	8	0	0	liver	liver	0.78223619817563	0.823601734157062
L1	L1	liver	RNA labelling group	13	Brca2	650	1.07557477249	0	210	236	0	11	0	0	liver	liver	1.07557477249149	1.13245238446596
L1	L1	liver	RNA labelling group	13	Brcc3	4132	15.7425034883	0	1329	2637	0	161	0	0	liver	liver	15.7425034882845	16.5749848999109
L1	L1	liver	RNA labelling group	13	Brd1	3044	20.0448025783	0.00203045685279	999	4925	10	205	5	0	liver	liver	20.0448025782505	21.1047944377747
L1	L1	liver	RNA labelling group	13	Brd2	556	33.6361565216	0.00391786003783	167	7402	29	344	29	0	liver	liver	33.6361565215521	35.4148745687537
L1	L1	liver	RNA labelling group	13	Brd3	3049	68.8367854395	0.00299470168164	885	13023	39	704	39	4	liver	liver	68.8367854394554	72.4769526058214
L1	L1	liver	RNA labelling group	13	Brd4	3553	24.9337788168	0.00204624514017	1058	4887	10	255	9	0	liver	liver	24.9337788168482	26.2523052762563
L1	L1	liver	RNA labelling group	13	Brd7	1502	21.4137159251	0.00138153350219	503	4343	6	219	6	5	liver	liver	21.4137159250579	22.5460974725496
L1	L1	liver	RNA labelling group	13	Brd8	2526	19.6536844792	0.00148625216745	757	4037	6	201	6	0	liver	liver	19.6536844791627	20.6929935706962
L1	L1	liver	RNA labelling group	13	Brd9	556	3.1289447927	0	162	578	0	32	0	0	liver	liver	3.12894479270252	3.29440693662825
L1	L1	liver	RNA labelling group	13	Brdt	1832	2.15114954498	0.0018691588785	573	535	1	22	1	0	liver	liver	2.15114954498298	2.26490476893192
L1	L1	liver	RNA labelling group	13	Bre	473	30.1160936298	0.00253217978476	124	4739	12	308	12	0	liver	liver	30.1160936297617	31.7086667650469
L1	L1	liver	RNA labelling group	13	Brf1	471	7.72458245698	0.00226244343891	129	1326	3	79	3	0	liver	liver	7.72458245698434	8.13306712480098
L1	L1	liver	RNA labelling group	13	Brf2	1049	3.81340146611	0	266	652	0	39	0	0	liver	liver	3.81340146610619	4.01505845401568
L1	L1	liver	RNA labelling group	13	Bri3	433	223.817332203	0.00190002140869	137	37368	71	2289	67	2217	liver	liver	223.817332203002	235.653046185689
L1	L1	liver	RNA labelling group	13	Bri3bp	6452	38.3295737106	0.00149273985615	1887	7369	11	392	11	4	liver	liver	38.3295737106058	40.356484973696
L1	L1	liver	RNA labelling group	13	Brip1	3325	0.880015722948	0	1080	168	0	9	0	0	liver	liver	0.880015722947583	0.926551950926694
L1	L1	liver	RNA labelling group	13	Brip1os	500	0.097779524772	0	159	26	0	1	0	0	liver	liver	0.0977795247719537	0.102950216769633
L1	L1	liver	RNA labelling group	13	Brix1	1646	26.1071331141	0.00737599114881	472	5423	40	267	40	1	liver	liver	26.1071331141116	27.4877078774919
L1	L1	liver	RNA labelling group	13	Brk1	860	45.6630380685	0.00452232899943	251	8845	40	467	40	0	liver	liver	45.6630380685024	48.0777512314185
L1	L1	liver	RNA labelling group	13	Brms1	503	1.85781097067	0	112	226	0	19	0	0	liver	liver	1.85781097066712	1.95605411862302
L1	L1	liver	RNA labelling group	13	Brms1l	1456	4.10674004042	0	481	1139	0	42	0	0	liver	liver	4.10674004042206	4.32390910432457
L1	L1	liver	RNA labelling group	13	Brox	2010	37.8406760867	0.00163589623744	642	8558	14	387	14	260	liver	liver	37.8406760867461	39.8417338898479
L1	L1	liver	RNA labelling group	13	Brpf1	696	13.9824720424	0.00346170488966	185	2311	8	143	8	0	liver	liver	13.9824720423894	14.7218809980575
L1	L1	liver	RNA labelling group	13	Brpf3	2096	20.7292592517	0.000794281175536	534	5036	4	212	4	0	liver	liver	20.7292592516542	21.8254459551621
L1	L1	liver	RNA labelling group	13	Brwd1	6471	13.9824720424	0.00268817204301	2216	3348	9	143	9	0	liver	liver	13.9824720423894	14.7218809980575
L1	L1	liver	RNA labelling group	13	Brwd3	6553	7.62680293221	0	2401	1835	0	78	0	0	liver	liver	7.62680293221239	8.03011690803135
L1	L1	liver	RNA labelling group	13	Bscl2	267	38.1340146611	0.00425298394842	77	7289	31	390	28	2	liver	liver	38.134014661062	40.1505845401568
L1	L1	liver	RNA labelling group	13	Bsdc1	1425	27.5738259857	0.0046783625731	361	5130	24	282	24	1	liver	liver	27.5738259856909	29.0319611290364
L1	L1	liver	RNA labelling group	13	Bsg	484	275.053803184	0.0101107743756	108	38276	387	2813	322	9	liver	liver	275.053803183506	289.598959772977
L1	L1	liver	RNA labelling group	13	Bst1	1884	0.684456673404	0	563	154	0	7	0	0	liver	liver	0.684456673403676	0.720651517387429
L1	L1	liver	RNA labelling group	13	Bst2	275	19.7514640039	0.00904799370574	82	2542	23	202	16	2	liver	liver	19.7514640039346	20.7959437874658
L1	L1	liver	RNA labelling group	13	Btaf1	2653	22.9781883214	0.00271812992661	761	3679	10	235	10	4	liver	liver	22.9781883214091	24.1933009408637
L1	L1	liver	RNA labelling group	13	Btbd1	1495	43.6096680483	0.00174872208771	478	7434	13	446	13	142	liver	liver	43.6096680482914	45.9157966792562
L1	L1	liver	RNA labelling group	13	Btbd10	803	1.07557477249	0	290	260	0	11	0	0	liver	liver	1.07557477249149	1.13245238446596
L1	L1	liver	RNA labelling group	13	Btbd11	1943	1.27113382204	0	581	269	0	13	0	0	liver	liver	1.2711338220354	1.33835281800523
L1	L1	liver	RNA labelling group	13	Btbd2	913	5.573432912	0.00102354145343	191	977	1	57	1	0	liver	liver	5.57343291200136	5.86816235586906
L1	L1	liver	RNA labelling group	13	Btbd3	2932	3.42228336702	0	942	833	0	35	0	0	liver	liver	3.42228336701838	3.60325758693715
L1	L1	liver	RNA labelling group	13	Btbd6	404	10.8535272497	0	103	2383	0	111	0	0	liver	liver	10.8535272496869	11.4274740614292
L1	L1	liver	RNA labelling group	13	Btbd7	715	7.23568483312	0.00110558319514	282	1809	2	74	2	1	liver	liver	7.23568483312457	7.61831604095282
L1	L1	liver	RNA labelling group	13	Btbd9	4849	25.0315583416	0.00233160621762	1161	3860	9	256	9	0	liver	liver	25.0315583416201	26.355255493026
L1	L1	liver	RNA labelling group	13	Btc	2069	2.54226764407	0	686	626	0	26	0	0	liver	liver	2.5422676440708	2.67670563601045
L1	L1	liver	RNA labelling group	13	Btd	666	79.8858717387	0.00337815012499	164	14801	50	817	45	0	liver	liver	79.8858717386862	84.1103271007899
L1	L1	liver	RNA labelling group	13	Btf3	261	138.162468503	0.010161190102	92	27359	278	1413	194	1397	liver	liver	138.162468502771	145.468656295491
L1	L1	liver	RNA labelling group	13	Btf3l4	2672	64.5344863495	0.00317153888582	966	14504	46	660	46	600	liver	liver	64.5344863494894	67.9471430679576
L1	L1	liver	RNA labelling group	13	Btg1	4170	105.406327704	0.00259677516758	1404	33118	86	1078	64	1006	liver	liver	105.406327704166	110.980333677664
L1	L1	liver	RNA labelling group	13	Btg2	2504	22.8804087966	0.00366937041329	715	5178	19	234	19	0	liver	liver	22.8804087966372	24.0903507240941
L1	L1	liver	RNA labelling group	13	Btg3	877	0.97779524772	0.0175438596491	321	57	1	10	1	0	liver	liver	0.977795247719537	1.02950216769633
L1	L1	liver	RNA labelling group	13	Btk	400	0.97779524772	0	116	216	0	10	0	0	liver	liver	0.977795247719537	1.02950216769633
L1	L1	liver	RNA labelling group	13	Btnl9	3469	11.9291020222	0.00378250591017	992	2115	8	122	8	0	liver	liver	11.9291020221784	12.5599264458952
L1	L1	liver	RNA labelling group	13	Btrc	4402	7.82236198176	0.00248292985723	1133	1611	4	80	4	8	liver	liver	7.8223619817563	8.23601734157062
L1	L1	liver	RNA labelling group	13	Bub3	3264	17.0136373103	0.00461741424802	1096	4548	21	174	21	0	liver	liver	17.0136373103199	17.9133377179161
L1	L1	liver	RNA labelling group	13	Bud13	602	2.34670859453	0	175	683	0	24	0	0	liver	liver	2.34670859452689	2.47080520247119
L1	L1	liver	RNA labelling group	13	Bud31	251	48.4008647621	0.000548772122376	64	7289	4	495	4	0	liver	liver	48.4008647621171	50.9603573009682
L1	L1	liver	RNA labelling group	13	Bves	3170	0.195559049544	0	964	14	0	2	0	2	liver	liver	0.195559049543907	0.205900433539265
L1	L1	liver	RNA labelling group	13	Bvht	250	1.17335429726	0	65	251	0	12	0	0	liver	liver	1.17335429726344	1.23540260123559
L1	L1	liver	RNA labelling group	13	Bysl	2222	12.2224405965	0.00404653515427	566	1977	8	125	8	0	liver	liver	12.2224405964942	12.8687770962041
L1	L1	liver	RNA labelling group	13	Bzw1	2288	48.9875419107	0.00201110898295	789	10442	21	501	21	220	liver	liver	48.9875419107488	51.578058601586
L1	L1	liver	RNA labelling group	13	Bzw2	446	9.97351152674	0.00236406619385	132	1692	4	102	4	0	liver	liver	9.97351152673928	10.5009221105025
L1	L1	liver	RNA labelling group	13	C030006K11Rik	1558	17.1114168351	0.00367524223187	323	2993	11	175	11	0	liver	liver	17.1114168350919	18.0162879346857
L1	L1	liver	RNA labelling group	13	C130026I21Rik	1366	0.880015722948	0	387	174	0	9	0	6	liver	liver	0.880015722947583	0.926551950926694
L1	L1	liver	RNA labelling group	13	C130050O18Rik	828	1.46669287158	0	217	148	0	15	0	3	liver	liver	1.46669287157931	1.54425325154449
L1	L1	liver	RNA labelling group	13	C130074G19Rik	2382	52.2142662282	0.00191489361702	532	9400	18	534	18	0	liver	liver	52.2142662282233	54.9754157549839
L1	L1	liver	RNA labelling group	13	C1d	2481	35.2006289179	0.00378474275577	896	8455	32	360	32	0	liver	liver	35.2006289179033	37.0620780370678
L1	L1	liver	RNA labelling group	13	C1galt1	4430	36.6673217895	0.00234741784038	1525	9372	22	375	19	0	liver	liver	36.6673217894826	38.6063312886123
L1	L1	liver	RNA labelling group	13	C1galt1c1	384	27.1827078866	0.00209946201286	151	7621	16	278	10	0	liver	liver	27.1827078866031	28.6201602619579
L1	L1	liver	RNA labelling group	13	C1qa	250	58.8632739127	0.00018455292055	59	10837	2	602	2	2	liver	liver	58.8632739127161	61.9760304953189
L1	L1	liver	RNA labelling group	13	C1qb	266	53.6809590998	0.00138100352923	59	6517	9	549	9	0	liver	liver	53.6809590998026	56.5196690065284
L1	L1	liver	RNA labelling group	13	C1qbp	265	70.6945964101	0.00581757739456	86	19252	112	723	99	0	liver	liver	70.6945964101225	74.4330067244445
L1	L1	liver	RNA labelling group	13	C1qc	250	48.7919828612	0.000664577992974	70	10533	7	499	9	0	liver	liver	48.7919828612049	51.3721581680467
L1	L1	liver	RNA labelling group	13	C1qtnf1	3431	10.2668501011	0	922	2028	0	105	0	0	liver	liver	10.2668501010551	10.8097727608114
L1	L1	liver	RNA labelling group	13	C1qtnf2	250	0.586677148632	0	64	120	0	6	0	0	liver	liver	0.586677148631722	0.617701300617796
L1	L1	liver	RNA labelling group	13	C1qtnf4	257	0.097779524772	0	44	8	0	1	0	0	liver	liver	0.0977795247719537	0.102950216769633
L1	L1	liver	RNA labelling group	13	C1qtnf5	375	2.24892906975	0	82	315	0	23	0	0	liver	liver	2.24892906975494	2.36785498570155
L1	L1	liver	RNA labelling group	13	C1qtnf6	1831	1.07557477249	0	462	177	0	11	0	0	liver	liver	1.07557477249149	1.13245238446596
L1	L1	liver	RNA labelling group	13	C1qtnf9	845	0.586677148632	0	203	92	0	6	0	0	liver	liver	0.586677148631722	0.617701300617796
L1	L1	liver	RNA labelling group	13	C1ra	463	224.012891253	0.00886545781224	128	42299	375	2291	285	0	liver	liver	224.012891252546	235.858946619229
L1	L1	liver	RNA labelling group	13	C1rb	377	34.320613195	0.0126494541674	103	5771	73	351	56	338	liver	liver	34.3206131949557	36.1355260861411
L1	L1	liver	RNA labelling group	13	C1rl	1523	500.240048733	0.00381320806853	372	72380	276	5116	253	830	liver	liver	500.240048733315	526.693308993441
L1	L1	liver	RNA labelling group	13	C1s1	600	258.431283972	0.00927427608685	179	63509	589	2643	445	6	liver	liver	258.431283972274	272.097422922139
L1	L1	liver	RNA labelling group	13	C1s2	541	0.391118099088	0	160	44	0	4	3	0	liver	liver	0.391118099087815	0.411800867078531
L1	L1	liver	RNA labelling group	13	C2	256	57.3965810411	0.00467205750225	73	11130	52	587	45	0	liver	liver	57.3965810411368	60.4317772437744
L1	L1	liver	RNA labelling group	13	C2cd2	4147	140.998074721	0.00339259640986	1224	23286	79	1442	76	0	liver	liver	140.998074721157	148.45421258181
L1	L1	liver	RNA labelling group	13	C2cd2l	2507	62.9700139531	0.00228832951945	674	13984	32	644	32	0	liver	liver	62.9700139531382	66.2999395996435
L1	L1	liver	RNA labelling group	13	C2cd3	838	4.10674004042	0.014953271028	232	1070	16	42	8	0	liver	liver	4.10674004042206	4.32390910432457
L1	L1	liver	RNA labelling group	13	C2cd4d	250	1.17335429726	0.00378787878788	65	264	1	12	1	0	liver	liver	1.17335429726344	1.23540260123559
L1	L1	liver	RNA labelling group	13	C2cd5	1088	1.95559049544	0	337	537	0	20	0	0	liver	liver	1.95559049543907	2.05900433539265
L1	L1	liver	RNA labelling group	13	C3	250	7262.37864339	0.0120536380349	55	1146127	13815	74273	10677	88	liver	liver	7262.37864338732	7646.42145013093
L1	L1	liver	RNA labelling group	13	C330006A16Rik	1576	66.1967382706	0.0011611030479	425	13780	16	677	16	3	liver	liver	66.1967382706127	69.6972967530413
L1	L1	liver	RNA labelling group	13	C330007P06Rik	2912	37.3517784629	0.00146764509673	949	7495	11	382	8	271	liver	liver	37.3517784628863	39.3269828059997
L1	L1	liver	RNA labelling group	13	C330013E15Rik	250	2.4444881193	0	78	376	0	25	0	0	liver	liver	2.44448811929884	2.57375541924082
L1	L1	liver	RNA labelling group	13	C330018D20Rik	1911	13.4935744185	0.00509337860781	596	2945	15	138	15	0	liver	liver	13.4935744185296	14.2071299142093
L1	L1	liver	RNA labelling group	13	C330021F23Rik	685	0.391118099088	0.0526315789474	157	76	4	4	4	4	liver	liver	0.391118099087815	0.411800867078531
L1	L1	liver	RNA labelling group	13	C330027C09Rik	1322	0.097779524772	0	501	23	0	1	0	0	liver	liver	0.0977795247719537	0.102950216769633
L1	L1	liver	RNA labelling group	13	C3ar1	2685	6.55122815972	0.000734214390602	896	1362	1	67	1	0	liver	liver	6.5512281597209	6.89766452356539
L1	L1	liver	RNA labelling group	13	C4a	256	25.5204559655	0.00983975260051	54	3557	35	261	26	0	liver	liver	25.5204559654799	26.8700065768741
L1	L1	liver	RNA labelling group	13	C4b	257	721.808451867	0.00896184893151	56	106786	957	7382	776	0	liver	liver	721.808451866562	759.978500193429
L1	L1	liver	RNA labelling group	13	C4bp	1433	1079.48595348	0.0106213936463	487	261171	2774	11040	2181	6	liver	liver	1079.48595348237	1136.57039313675
L1	L1	liver	RNA labelling group	13	C530008M17Rik	3961	0.097779524772	0	1178	4	0	1	0	1	liver	liver	0.0977795247719537	0.102950216769633
L1	L1	liver	RNA labelling group	13	C5ar1	1295	1.27113382204	0	429	338	0	13	0	0	liver	liver	1.2711338220354	1.33835281800523
L1	L1	liver	RNA labelling group	13	C5ar2	2339	7.04012578358	0	676	1107	0	72	0	0	liver	liver	7.04012578358067	7.41241560741356
L1	L1	liver	RNA labelling group	13	C6	957	32.0716841252	0.010115842715	273	6129	62	328	55	22	liver	liver	32.0716841252008	33.7676711004395
L1	L1	liver	RNA labelling group	13	C730034F03Rik	934	2.83560621839	0	235	484	0	29	0	29	liver	liver	2.83560621838666	2.98555628631935
L1	L1	liver	RNA labelling group	13	C77080	1877	27.4760464609	0.00403669724771	460	5450	22	281	22	0	liver	liver	27.476046460919	28.9290109122668
L1	L1	liver	RNA labelling group	13	C77370	6418	0.391118099088	0	2101	70	0	4	0	0	liver	liver	0.391118099087815	0.411800867078531
L1	L1	liver	RNA labelling group	13	C87436	434	5.86677148632	0.00202839756592	123	986	2	60	2	0	liver	liver	5.86677148631722	6.17701300617796
L1	L1	liver	RNA labelling group	13	C8a	1830	1028.6406006	0.00833104162285	497	185451	1545	10520	1345	6	liver	liver	1028.64060060095	1083.03628041654
L1	L1	liver	RNA labelling group	13	C8b	388	167.887444033	0.0124861171878	98	29713	371	1717	315	4	liver	liver	167.887444033444	176.765522193459
L1	L1	liver	RNA labelling group	13	C8g	257	305.561014912	0.00823052913199	70	53824	443	3125	390	8	liver	liver	305.561014912355	321.719427405102
L1	L1	liver	RNA labelling group	13	C9	532	440.105640999	0.0113593652119	142	47890	544	4501	453	9	liver	liver	440.105640998564	463.378925680117
L1	L1	liver	RNA labelling group	13	C920006O11Rik	250	6.25788958541	0	95	1834	0	64	0	0	liver	liver	6.25788958540504	6.58881387325649
L1	L1	liver	RNA labelling group	13	CH25-588N10.2	963	1.27113382204	0.00571428571429	258	175	1	13	2	0	liver	liver	1.2711338220354	1.33835281800523
L1	L1	liver	RNA labelling group	13	Caap1	946	6.35566911018	0.010511562719	370	1427	15	65	15	0	liver	liver	6.35566911017699	6.69176409002613
L1	L1	liver	RNA labelling group	13	Cab39	2357	36.1784241656	0.00146942466373	750	8847	13	370	13	77	liver	liver	36.1784241656229	38.0915802047641
L1	L1	liver	RNA labelling group	13	Cab39l	1911	55.4409905457	0.00342501297353	549	9635	33	567	31	0	liver	liver	55.4409905456978	58.3727729083817
L1	L1	liver	RNA labelling group	13	Cabin1	434	8.11570055607	0.00134138162307	109	1491	2	83	2	0	liver	liver	8.11570055607216	8.54486799187952
L1	L1	liver	RNA labelling group	13	Cables1	1026	2.93338574316	0.00857632933105	271	583	5	30	5	0	liver	liver	2.93338574315861	3.08850650308898
L1	L1	liver	RNA labelling group	13	Cables2	1504	23.173747371	0.00196678321678	410	4576	9	237	9	11	liver	liver	23.173747370953	24.399201374403
L1	L1	liver	RNA labelling group	13	Cabyr	866	2.4444881193	0	225	500	0	25	0	0	liver	liver	2.44448811929884	2.57375541924082
L1	L1	liver	RNA labelling group	13	Cacfd1	3935	20.5337002021	0.00531443755536	1176	4516	24	210	24	0	liver	liver	20.5337002021103	21.6195455216229
L1	L1	liver	RNA labelling group	13	Cachd1	1634	3.03116526793	0	449	264	0	31	0	0	liver	liver	3.03116526793056	3.19145671985861
L1	L1	liver	RNA labelling group	13	Cacna1a	782	3.22672431747	0	160	336	0	33	0	0	liver	liver	3.22672431747447	3.39735715339788
L1	L1	liver	RNA labelling group	13	Cacna1d	2132	0.195559049544	0	609	38	0	2	0	0	liver	liver	0.195559049543907	0.205900433539265
L1	L1	liver	RNA labelling group	13	Cacna2d1	4703	1.17335429726	0	1575	242	0	12	0	0	liver	liver	1.17335429726344	1.23540260123559
L1	L1	liver	RNA labelling group	13	Cacnb3	965	0.293338574316	0	191	33	0	3	0	3	liver	liver	0.293338574315861	0.308850650308898
L1	L1	liver	RNA labelling group	13	Cacng7	1523	0.684456673404	0	381	139	0	7	0	0	liver	liver	0.684456673403676	0.720651517387429
L1	L1	liver	RNA labelling group	13	Cactin	297	9.7779524772	0.00100250626566	75	1995	2	100	2	0	liver	liver	9.77795247719537	10.2950216769633
L1	L1	liver	RNA labelling group	13	Cacul1	4351	72.7479664303	0.00280356364089	1421	16051	45	744	45	27	liver	liver	72.7479664303335	76.5949612766067
L1	L1	liver	RNA labelling group	13	Cacybp	1247	49.2808804851	0.00164338537387	360	9736	16	504	16	16	liver	liver	49.2808804850647	51.8869092518949
L1	L1	liver	RNA labelling group	13	Cad	378	4.10674004042	0	103	839	0	42	0	0	liver	liver	4.10674004042206	4.32390910432457
L1	L1	liver	RNA labelling group	13	Cadm1	4221	68.5434468651	0.00427899015832	1327	14022	60	701	41	0	liver	liver	68.5434468651395	72.1681019555125
L1	L1	liver	RNA labelling group	13	Cadm3	3763	0.684456673404	0	967	83	0	7	0	0	liver	liver	0.684456673403676	0.720651517387429
L1	L1	liver	RNA labelling group	13	Cadm4	919	9.38683437811	0.00797266514806	205	878	7	96	7	0	liver	liver	9.38683437810755	9.88322080988474
L1	L1	liver	RNA labelling group	13	Cadps2	2405	16.5247396865	0	775	2467	0	169	0	30	liver	liver	16.5247396864602	17.3985866340679
L1	L1	liver	RNA labelling group	13	Cage1	1659	2.34670859453	0	553	485	0	24	0	0	liver	liver	2.34670859452689	2.47080520247119
L1	L1	liver	RNA labelling group	13	Calb1	3301	0.097779524772	0	1043	15	0	1	0	0	liver	liver	0.0977795247719537	0.102950216769633
L1	L1	liver	RNA labelling group	13	Calcoco1	1549	11.146865824	0.00108774474257	371	2758	3	114	3	0	liver	liver	11.1468658240027	11.7363247117381
L1	L1	liver	RNA labelling group	13	Calcrl	2828	19.1647868553	0	966	3358	0	196	0	0	liver	liver	19.1647868553029	20.178242486848
L1	L1	liver	RNA labelling group	13	Cald1	2245	256.084575378	0.00222199979982	725	49955	111	2619	103	6	liver	liver	256.084575377747	269.626617719668
L1	L1	liver	RNA labelling group	13	Calhm2	2790	1.17335429726	0	758	227	0	12	0	0	liver	liver	1.17335429726344	1.23540260123559
L1	L1	liver	RNA labelling group	13	Calm1	3560	521.164867035	0.00422768212732	1079	97926	414	5330	369	12	liver	liver	521.164867034513	548.724655382142
L1	L1	liver	RNA labelling group	13	Calm2	626	110.686422042	0.0024167237282	235	24827	60	1132	56	29	liver	liver	110.686422041852	116.539645383224
L1	L1	liver	RNA labelling group	13	Calm3	1681	44.4896837712	0.00286093797895	429	9787	28	455	25	0	liver	liver	44.4896837712389	46.8423486301829
L1	L1	liver	RNA labelling group	13	Calml4	811	4.49785813951	0	201	791	0	46	0	0	liver	liver	4.49785813950987	4.7357099714031
L1	L1	liver	RNA labelling group	13	Caln1	8002	8.21348008084	0.000630119722747	2095	1587	1	84	3	0	liver	liver	8.21348008084411	8.64781820864915
L1	L1	liver	RNA labelling group	13	Calr	797	637.522501513	0.00691887774533	247	110278	763	6520	597	189	liver	liver	637.522501513138	671.235413338005
L1	L1	liver	RNA labelling group	13	Calr3	439	3.61784241656	0.0253699788584	135	473	12	37	6	0	liver	liver	3.61784241656229	3.80915802047641
L1	L1	liver	RNA labelling group	13	Calu	3259	37.2539989381	0.00566387103801	977	9181	52	381	38	76	liver	liver	37.2539989381144	39.2240325892301
L1	L1	liver	RNA labelling group	13	Caly	467	0.293338574316	0	119	48	0	3	0	0	liver	liver	0.293338574315861	0.308850650308898
L1	L1	liver	RNA labelling group	13	Camk1	250	7.52902340744	0.000562429696288	67	1778	1	77	1	0	liver	liver	7.52902340744043	7.92716669126172
L1	L1	liver	RNA labelling group	13	Camk1d	5552	40.8718413547	0.00318933024065	1514	10347	33	418	33	2	liver	liver	40.8718413546766	43.0331906097065
L1	L1	liver	RNA labelling group	13	Camk2a	3490	0.097779524772	0	941	20	0	1	0	0	liver	liver	0.0977795247719537	0.102950216769633
L1	L1	liver	RNA labelling group	13	Camk2b	2187	2.54226764407	0.0187165775401	534	374	7	26	5	0	liver	liver	2.5422676440708	2.67670563601045
L1	L1	liver	RNA labelling group	13	Camk2d	6274	5.96455101109	0	2062	1389	0	61	0	0	liver	liver	5.96455101108918	6.2799632229476
L1	L1	liver	RNA labelling group	13	Camk2g	1992	7.72458245698	0.00369458128079	510	1624	6	79	6	0	liver	liver	7.72458245698434	8.13306712480098
L1	L1	liver	RNA labelling group	13	Camk2n1	3338	772.556025223	0.00306088792137	895	75795	232	7901	223	22	liver	liver	772.556025223206	813.409662696868
L1	L1	liver	RNA labelling group	13	Camk2n2	958	1.85781097067	0	191	349	0	19	0	0	liver	liver	1.85781097066712	1.95605411862302
L1	L1	liver	RNA labelling group	13	Camk4	10566	0.97779524772	0	3129	168	0	10	0	10	liver	liver	0.977795247719537	1.02950216769633
L1	L1	liver	RNA labelling group	13	Camkk1	1780	0.293338574316	0	420	63	0	3	0	0	liver	liver	0.293338574315861	0.308850650308898
L1	L1	liver	RNA labelling group	13	Camkk2	5837	34.4183927197	0.0049504950495	1580	6666	33	352	32	0	liver	liver	34.4183927197277	36.2384763029107
L1	L1	liver	RNA labelling group	13	Camkmt	441	0.195559049544	0	140	38	0	2	0	0	liver	liver	0.195559049543907	0.205900433539265
L1	L1	liver	RNA labelling group	13	Caml	416	12.5157791708	0.00122950819672	131	2440	3	128	2	0	liver	liver	12.5157791708101	13.177627746513
L1	L1	liver	RNA labelling group	13	Camp	250	0.880015722948	0	64	144	0	9	0	0	liver	liver	0.880015722947583	0.926551950926694
L1	L1	liver	RNA labelling group	13	Camsap1	2888	13.298015369	0	856	3319	0	136	0	13	liver	liver	13.2980153689857	14.00122948067
L1	L1	liver	RNA labelling group	13	Camsap2	2719	9.97351152674	0.00089928057554	932	2224	2	102	2	0	liver	liver	9.97351152673928	10.5009221105025
L1	L1	liver	RNA labelling group	13	Camsap3	286	9.09349580379	0	63	1478	0	93	0	0	liver	liver	9.09349580379169	9.57437015957584
L1	L1	liver	RNA labelling group	13	Camta1	5234	3.81340146611	0.00348128807659	1639	1149	4	39	4	0	liver	liver	3.81340146610619	4.01505845401568
L1	L1	liver	RNA labelling group	13	Camta2	736	8.89793675425	0.00136518771331	191	1465	2	91	2	0	liver	liver	8.89793675424779	9.36846972603658
L1	L1	liver	RNA labelling group	13	Cand1	4169	54.0720771989	0.00346079176163	1370	11847	41	553	40	0	liver	liver	54.0720771988904	56.9314698736069
L1	L1	liver	RNA labelling group	13	Cand2	1693	1.7600314459	0	402	242	0	18	0	18	liver	liver	1.76003144589517	1.85310390185339
L1	L1	liver	RNA labelling group	13	Cant1	1606	15.7425034883	0	400	2608	0	161	0	0	liver	liver	15.7425034882845	16.5749848999109
L1	L1	liver	RNA labelling group	13	Canx	2325	273.684889837	0.00738226559185	836	58925	435	2799	314	0	liver	liver	273.684889836698	288.157656738202
L1	L1	liver	RNA labelling group	13	Cap1	1087	47.0319514153	0.00274129069103	291	8755	24	481	23	0	liver	liver	47.0319514153097	49.5190542661933
L1	L1	liver	RNA labelling group	13	Capg	261	0.48889762386	0	63	75	0	5	0	0	liver	liver	0.488897623859769	0.514751083848164
L1	L1	liver	RNA labelling group	13	Capn1	816	15.3513853892	0.00209205020921	182	1912	4	157	4	0	liver	liver	15.3513853891967	16.1631840328323
L1	L1	liver	RNA labelling group	13	Capn10	775	23.9559835691	0.00182852498984	215	4922	9	245	9	0	liver	liver	23.9559835691287	25.22280310856
L1	L1	liver	RNA labelling group	13	Capn11	381	0.195559049544	0	86	18	0	2	0	0	liver	liver	0.195559049543907	0.205900433539265
L1	L1	liver	RNA labelling group	13	Capn15	1442	8.89793675425	0.00705218617772	330	1418	10	91	10	0	liver	liver	8.89793675424779	9.36846972603658
L1	L1	liver	RNA labelling group	13	Capn2	956	61.7966596559	0.00234375	242	10240	24	632	24	0	liver	liver	61.7966596558747	65.0645369984079
L1	L1	liver	RNA labelling group	13	Capn3	420	3.1289447927	0	109	475	0	32	0	0	liver	liver	3.12894479270252	3.29440693662825
L1	L1	liver	RNA labelling group	13	Capn5	2314	1.66225192112	0	585	250	0	17	0	0	liver	liver	1.66225192112321	1.75015368508376
L1	L1	liver	RNA labelling group	13	Capn6	1413	1.07557477249	0	394	212	0	11	0	0	liver	liver	1.07557477249149	1.13245238446596
L1	L1	liver	RNA labelling group	13	Capn7	964	34.8095108188	0.00523311132255	314	8408	44	356	34	0	liver	liver	34.8095108188155	36.6502771699892
L1	L1	liver	RNA labelling group	13	Capn8	1533	8.89793675425	0.00346260387812	409	1444	5	91	5	0	liver	liver	8.89793675424779	9.36846972603658
L1	L1	liver	RNA labelling group	13	Capns1	573	72.454627856	0.00387921996226	131	9538	37	741	34	0	liver	liver	72.4546278560177	76.2861106262978
L1	L1	liver	RNA labelling group	13	Caprin1	5137	160.6517592	0.00184108243958	1802	34219	63	1643	58	792	liver	liver	160.65175920032	169.147206152507
L1	L1	liver	RNA labelling group	13	Capza1	2205	16.9158577855	0.000508259212198	728	3935	2	173	2	155	liver	liver	16.915857785548	17.8103875011465
L1	L1	liver	RNA labelling group	13	Capza2	1537	56.5165653182	0.00218094306987	562	13297	29	578	28	2	liver	liver	56.5165653181892	59.5052252928477
L1	L1	liver	RNA labelling group	13	Capzb	828	81.450344135	0.00348540004647	216	12911	45	833	42	4	liver	liver	81.4503441350374	85.757530569104
L1	L1	liver	RNA labelling group	13	Car1	322	0.684456673404	0	107	168	0	7	0	0	liver	liver	0.684456673403676	0.720651517387429
L1	L1	liver	RNA labelling group	13	Car11	271	0.195559049544	0	66	30	0	2	0	0	liver	liver	0.195559049543907	0.205900433539265
L1	L1	liver	RNA labelling group	13	Car14	378	10.3646296258	0.000688231245699	116	2906	2	106	2	0	liver	liver	10.3646296258271	10.9127229775811
L1	L1	liver	RNA labelling group	13	Car2	680	2.73782669361	0	202	596	0	28	0	0	liver	liver	2.7378266936147	2.88260606954972
L1	L1	liver	RNA labelling group	13	Car3	862	21.9026135489	0.000954502068088	228	3143	3	224	3	0	liver	liver	21.9026135489176	23.0608485563977
L1	L1	liver	RNA labelling group	13	Car5a	262	13.8846925176	0.000745156482861	38	1342	1	142	1	99	liver	liver	13.8846925176174	14.6189307812878
L1	L1	liver	RNA labelling group	13	Car5b	2369	4.8889762386	0	769	809	0	50	0	18	liver	liver	4.88897623859769	5.14751083848164
L1	L1	liver	RNA labelling group	13	Car7	664	0.391118099088	0	144	60	0	4	0	0	liver	liver	0.391118099087815	0.411800867078531
L1	L1	liver	RNA labelling group	13	Car8	4759	46.1519356924	0.00320479685723	1616	9673	31	472	31	0	liver	liver	46.1519356923621	48.5925023152666
L1	L1	liver	RNA labelling group	13	Car9	619	0.097779524772	0.0714285714286	191	14	1	1	1	0	liver	liver	0.0977795247719537	0.102950216769633
L1	L1	liver	RNA labelling group	13	Card10	1457	4.00896051565	0.0029197080292	385	685	2	41	2	0	liver	liver	4.0089605156501	4.22095888755494
L1	L1	liver	RNA labelling group	13	Card19	250	9.28905485334	0.00347826086957	79	2300	8	95	8	0	liver	liver	9.2890548533356	9.78027059311511
L1	L1	liver	RNA labelling group	13	Card6	2404	12.2224405965	0.00195790504161	685	2043	4	125	4	0	liver	liver	12.2224405964942	12.8687770962041
L1	L1	liver	RNA labelling group	13	Carf	3266	1.17335429726	0	1165	244	0	12	0	0	liver	liver	1.17335429726344	1.23540260123559
L1	L1	liver	RNA labelling group	13	Carhsp1	2372	64.730045399	0.00191979522184	602	9376	18	662	18	220	liver	liver	64.7300453990333	68.1530435014969
L1	L1	liver	RNA labelling group	13	Carm1	1819	9.68017295242	0	403	1691	0	99	0	1	liver	liver	9.68017295242342	10.1920714601936
L1	L1	liver	RNA labelling group	13	Carmil1	985	3.32450384225	0	321	837	0	34	0	0	liver	liver	3.32450384224643	3.50030737016751
L1	L1	liver	RNA labelling group	13	Carnmt1	671	31.3872274518	0.00138355111453	211	6505	9	321	10	304	liver	liver	31.3872274517971	33.0470195830521
L1	L1	liver	RNA labelling group	13	Carns1	1014	0.391118099088	0	247	72	0	4	0	0	liver	liver	0.391118099087815	0.411800867078531
L1	L1	liver	RNA labelling group	13	Cars	724	10.5601886754	0	163	1343	0	108	0	0	liver	liver	10.560188675371	11.1186234111203
L1	L1	liver	RNA labelling group	13	Cars2	291	5.28009433769	0.00734618916437	75	1089	8	54	8	1	liver	liver	5.2800943376855	5.55931170556017
L1	L1	liver	RNA labelling group	13	Casc3	1596	14.1780310919	0.000966494845361	480	3104	3	145	3	0	liver	liver	14.1780310919333	14.9277814315967
L1	L1	liver	RNA labelling group	13	Casc4	2672	1.07557477249	0.00920245398773	858	326	3	11	3	4	liver	liver	1.07557477249149	1.13245238446596
L1	L1	liver	RNA labelling group	13	Casd1	1443	23.56486547	0.00175100682893	504	5711	10	241	10	0	liver	liver	23.5648654700408	24.8110022414815
L1	L1	liver	RNA labelling group	13	Cask	5091	11.3424248735	0.0013611615245	1505	2204	3	116	3	0	liver	liver	11.3424248735466	11.9422251452774
L1	L1	liver	RNA labelling group	13	Caskin1	1691	0.48889762386	0	381	30	0	5	0	0	liver	liver	0.488897623859769	0.514751083848164
L1	L1	liver	RNA labelling group	13	Caskin2	804	13.1024563194	0.00480139676997	180	2291	11	134	10	0	liver	liver	13.1024563194418	13.7953290471308
L1	L1	liver	RNA labelling group	13	Casp1	255	3.32450384225	0	88	440	0	34	0	0	liver	liver	3.32450384224643	3.50030737016751
L1	L1	liver	RNA labelling group	13	Casp12	1302	1.85781097067	0	465	524	0	19	0	0	liver	liver	1.85781097066712	1.95605411862302
L1	L1	liver	RNA labelling group	13	Casp2	2031	2.05337002021	0.00232558139535	732	430	1	21	1	0	liver	liver	2.05337002021103	2.16195455216229
L1	L1	liver	RNA labelling group	13	Casp3	1550	11.5379839231	0.00436522371772	453	2749	12	118	11	1	liver	liver	11.5379839230905	12.1481255788167
L1	L1	liver	RNA labelling group	13	Casp4	262	0.48889762386	0	65	20	0	5	0	0	liver	liver	0.488897623859769	0.514751083848164
L1	L1	liver	RNA labelling group	13	Casp6	539	32.8539203234	0.00319763866683	208	8131	26	336	26	0	liver	liver	32.8539203233764	34.5912728345966
L1	L1	liver	RNA labelling group	13	Casp7	1249	5.67121243677	0.00198150594452	384	1514	3	58	3	0	liver	liver	5.67121243677331	5.9711125726387
L1	L1	liver	RNA labelling group	13	Casp8	749	24.1515426187	0.00320980449373	225	3427	11	247	12	6	liver	liver	24.1515426186726	25.4287035420993
L1	L1	liver	RNA labelling group	13	Casp8ap2	626	1.07557477249	0	253	312	0	11	0	0	liver	liver	1.07557477249149	1.13245238446596
L1	L1	liver	RNA labelling group	13	Casp9	2328	8.31125960562	0.00214707461084	711	1863	4	85	4	0	liver	liver	8.31125960561607	8.75076842541878
L1	L1	liver	RNA labelling group	13	Casq1	451	0.293338574316	0	135	72	0	3	0	0	liver	liver	0.293338574315861	0.308850650308898
L1	L1	liver	RNA labelling group	13	Cast	1627	21.022597826	0.00180505415162	541	3878	7	215	7	152	liver	liver	21.02259782597	22.134296605471
L1	L1	liver	RNA labelling group	13	Casz1	3756	1.66225192112	0	955	269	0	17	0	0	liver	liver	1.66225192112321	1.75015368508376
L1	L1	liver	RNA labelling group	13	Cat	907	927.145453888	0.00482620179609	265	236625	1142	9482	932	22	liver	liver	927.145453887665	976.173955409657
L1	L1	liver	RNA labelling group	13	Catsper2	250	6.55122815972	0.00392541707556	72	1019	4	67	4	0	liver	liver	6.5512281597209	6.89766452356539
L1	L1	liver	RNA labelling group	13	Catsper3	250	0.097779524772	0	62	11	0	1	0	0	liver	liver	0.0977795247719537	0.102950216769633
L1	L1	liver	RNA labelling group	13	Catsper4	538	0.097779524772	0	118	10	0	1	0	0	liver	liver	0.0977795247719537	0.102950216769633
L1	L1	liver	RNA labelling group	13	Cav1	2069	1.46669287158	0.00251256281407	681	398	1	15	1	0	liver	liver	1.46669287157931	1.54425325154449
L1	L1	liver	RNA labelling group	13	Cav2	2681	3.52006289179	0.0143626570916	905	557	8	36	4	0	liver	liver	3.52006289179033	3.70620780370678
L1	L1	liver	RNA labelling group	13	Cbfa2t2	5938	3.1289447927	0.00120481927711	1721	830	1	32	1	0	liver	liver	3.12894479270252	3.29440693662825
L1	L1	liver	RNA labelling group	13	Cbfa2t3	5571	11.9291020222	0	1314	2201	0	122	0	0	liver	liver	11.9291020221784	12.5599264458952
L1	L1	liver	RNA labelling group	13	Cbfb	2063	11.9291020222	0.00946465542739	751	3381	32	122	32	0	liver	liver	11.9291020221784	12.5599264458952
L1	L1	liver	RNA labelling group	13	Cbl	8558	7.82236198176	0.00214899713467	2720	1396	3	80	3	0	liver	liver	7.8223619817563	8.23601734157062
L1	L1	liver	RNA labelling group	13	Cblb	3355	7.52902340744	0	1116	1789	0	77	0	1	liver	liver	7.52902340744043	7.92716669126172
L1	L1	liver	RNA labelling group	13	Cblc	317	19.2625663801	0.00348779272546	53	2007	7	197	7	0	liver	liver	19.2625663800749	20.2811927036176
L1	L1	liver	RNA labelling group	13	Cbll1	2450	14.7647082406	0.00156543519098	863	3194	5	151	5	0	liver	liver	14.764708240565	15.5454827322145
L1	L1	liver	RNA labelling group	13	Cbln3	4060	0.391118099088	0	1067	40	0	4	0	0	liver	liver	0.391118099087815	0.411800867078531
L1	L1	liver	RNA labelling group	13	Cbr1	416	102.179603387	0.00541302509163	110	17735	96	1045	88	0	liver	liver	102.179603386692	107.582976524266
L1	L1	liver	RNA labelling group	13	Cbr2	250	0.097779524772	0	64	3	0	1	0	1	liver	liver	0.0977795247719537	0.102950216769633
L1	L1	liver	RNA labelling group	13	Cbr3	258	6.25788958541	0.00322372662798	85	1551	5	64	5	0	liver	liver	6.25788958540504	6.58881387325649
L1	L1	liver	RNA labelling group	13	Cbr4	3483	31.6805660261	0.00732113144759	1070	6010	44	324	33	0	liver	liver	31.680566026113	33.355870233361
L1	L1	liver	RNA labelling group	13	Cbs	567	111.957555864	0.00379848060776	131	20008	76	1145	71	0	liver	liver	111.957555863887	117.877998201229
L1	L1	liver	RNA labelling group	13	Cbwd1	1021	8.50681865516	0.00346020761246	341	2023	7	87	7	0	liver	liver	8.50681865515997	8.95666885895805
L1	L1	liver	RNA labelling group	13	Cbx1	1604	1.7600314459	0	523	385	0	18	0	0	liver	liver	1.76003144589517	1.85310390185339
L1	L1	liver	RNA labelling group	13	Cbx2	2105	5.67121243677	0	569	1153	0	58	0	0	liver	liver	5.67121243677331	5.9711125726387
L1	L1	liver	RNA labelling group	13	Cbx3	1275	77.4413836194	0.00250476449769	449	18365	46	792	46	792	liver	liver	77.4413836193873	81.5365716815491
L1	L1	liver	RNA labelling group	13	Cbx4	3321	7.82236198176	0.00112803158488	820	1773	2	80	2	0	liver	liver	7.8223619817563	8.23601734157062
L1	L1	liver	RNA labelling group	13	Cbx5	8172	29.0405188573	0.00384615384615	2638	3640	14	297	15	1	liver	liver	29.0405188572702	30.5762143805809
L1	L1	liver	RNA labelling group	13	Cbx6	4520	6.55122815972	0	1104	1175	0	67	0	1	liver	liver	6.5512281597209	6.89766452356539
L1	L1	liver	RNA labelling group	13	Cbx7	2516	3.1289447927	0	619	837	0	32	0	0	liver	liver	3.12894479270252	3.29440693662825
L1	L1	liver	RNA labelling group	13	Cbx8	2381	2.73782669361	0.00429184549356	646	699	3	28	3	0	liver	liver	2.7378266936147	2.88260606954972
L1	L1	liver	RNA labelling group	13	Cby1	592	1.07557477249	0.0243902439024	119	205	5	11	5	0	liver	liver	1.07557477249149	1.13245238446596
L1	L1	liver	RNA labelling group	13	Cc2d1a	409	2.83560621839	0	69	179	0	29	0	0	liver	liver	2.83560621838666	2.98555628631935
L1	L1	liver	RNA labelling group	13	Cc2d1b	605	14.3735901415	0.00584551148225	141	2395	14	147	14	0	liver	liver	14.3735901414772	15.133681865136
L1	L1	liver	RNA labelling group	13	Cc2d2a	252	0.586677148632	0.00900900900901	95	111	1	6	1	0	liver	liver	0.586677148631722	0.617701300617796
L1	L1	liver	RNA labelling group	13	Ccar1	835	21.3159364003	0.00420256356377	290	4759	20	218	21	0	liver	liver	21.3159364002859	22.4431472557799
L1	L1	liver	RNA labelling group	13	Ccbe1	4431	3.81340146611	0	1381	892	0	39	0	0	liver	liver	3.81340146610619	4.01505845401568
L1	L1	liver	RNA labelling group	13	Ccdc102a	393	1.36891334681	0	88	235	0	14	0	0	liver	liver	1.36891334680735	1.44130303477486
L1	L1	liver	RNA labelling group	13	Ccdc107	268	90.1527218397	0.0110359558562	42	8427	93	922	80	0	liver	liver	90.1527218397413	94.9200998616014
L1	L1	liver	RNA labelling group	13	Ccdc115	828	14.4713696662	0.00274040857	224	4014	11	148	11	6	liver	liver	14.4713696662491	15.2366320819056
L1	L1	liver	RNA labelling group	13	Ccdc117	2409	25.8137945398	0.00140801001252	758	6392	9	264	9	0	liver	liver	25.8137945397958	27.178857227183
L1	L1	liver	RNA labelling group	13	Ccdc12	352	21.9026135489	0.00289296046287	91	4148	12	224	12	143	liver	liver	21.9026135489176	23.0608485563977
L1	L1	liver	RNA labelling group	13	Ccdc120	1442	5.67121243677	0	418	1017	0	58	0	1	liver	liver	5.67121243677331	5.9711125726387
L1	L1	liver	RNA labelling group	13	Ccdc122	659	1.36891334681	0	252	287	0	14	0	0	liver	liver	1.36891334680735	1.44130303477486
L1	L1	liver	RNA labelling group	13	Ccdc124	253	12.3202201213	0.0243519245876	47	1273	31	126	31	0	liver	liver	12.3202201212662	12.9717273129737
L1	L1	liver	RNA labelling group	13	Ccdc125	1122	6.74678720926	0	282	1126	0	69	0	11	liver	liver	6.74678720926481	7.10356495710466
L1	L1	liver	RNA labelling group	13	Ccdc126	1757	0.293338574316	0	556	87	0	3	0	0	liver	liver	0.293338574315861	0.308850650308898
L1	L1	liver	RNA labelling group	13	Ccdc127	8666	15.9380625378	0.000584624378837	2520	3421	2	163	2	0	liver	liver	15.9380625378285	16.7808853334501
L1	L1	liver	RNA labelling group	13	Ccdc130	1136	4.20451956519	0	233	636	0	43	0	0	liver	liver	4.20451956519401	4.42685932109421
L1	L1	liver	RNA labelling group	13	Ccdc134	1211	3.03116526793	0	282	643	0	31	0	0	liver	liver	3.03116526793056	3.19145671985861
L1	L1	liver	RNA labelling group	13	Ccdc137	1877	2.64004716884	0	495	440	0	27	0	0	liver	liver	2.64004716884275	2.77965585278008
L1	L1	liver	RNA labelling group	13	Ccdc138	390	0.880015722948	0	142	204	0	9	0	0	liver	liver	0.880015722947583	0.926551950926694
L1	L1	liver	RNA labelling group	13	Ccdc14	1260	0.195559049544	0	451	48	0	2	0	0	liver	liver	0.195559049543907	0.205900433539265
L1	L1	liver	RNA labelling group	13	Ccdc141	4651	7.52902340744	0.000524383848977	1431	1907	1	77	1	0	liver	liver	7.52902340744043	7.92716669126172
L1	L1	liver	RNA labelling group	13	Ccdc146	451	0.097779524772	0	130	4	0	1	0	1	liver	liver	0.0977795247719537	0.102950216769633
L1	L1	liver	RNA labelling group	13	Ccdc148	1857	3.42228336702	0	547	532	0	35	0	1	liver	liver	3.42228336701838	3.60325758693715
L1	L1	liver	RNA labelling group	13	Ccdc149	1926	4.69341718905	0	467	914	0	48	0	0	liver	liver	4.69341718905378	4.94161040494237
L1	L1	liver	RNA labelling group	13	Ccdc15	2199	4.30229908997	0	792	730	0	44	0	0	liver	liver	4.30229908996596	4.52980953786384
L1	L1	liver	RNA labelling group	13	Ccdc157	2566	8.11570055607	0.00243427458617	668	2054	5	83	5	0	liver	liver	8.11570055607216	8.54486799187952
L1	L1	liver	RNA labelling group	13	Ccdc158	2372	0.097779524772	0	745	30	0	1	0	0	liver	liver	0.0977795247719537	0.102950216769633
L1	L1	liver	RNA labelling group	13	Ccdc159	250	0.195559049544	0	62	14	0	2	0	0	liver	liver	0.195559049543907	0.205900433539265
L1	L1	liver	RNA labelling group	13	Ccdc162	467	2.83560621839	0	138	483	0	29	0	0	liver	liver	2.83560621838666	2.98555628631935
L1	L1	liver	RNA labelling group	13	Ccdc163	255	2.64004716884	0.00858369098712	64	466	4	27	4	0	liver	liver	2.64004716884275	2.77965585278008
L1	L1	liver	RNA labelling group	13	Ccdc166	1722	3.03116526793	0	413	364	0	31	0	0	liver	liver	3.03116526793056	3.19145671985861
L1	L1	liver	RNA labelling group	13	Ccdc167	5452	5.18231481291	0.0099573257468	1266	703	7	53	6	0	liver	liver	5.18231481291355	5.45636148879053
L1	L1	liver	RNA labelling group	13	Ccdc17	250	4.49785813951	0.0048971596474	83	1021	5	46	5	0	liver	liver	4.49785813950987	4.7357099714031
L1	L1	liver	RNA labelling group	13	Ccdc171	981	1.46669287158	0.026455026455	298	189	5	15	5	0	liver	liver	1.46669287157931	1.54425325154449
L1	L1	liver	RNA labelling group	13	Ccdc173	274	0.48889762386	0	76	78	0	5	0	0	liver	liver	0.488897623859769	0.514751083848164
L1	L1	liver	RNA labelling group	13	Ccdc174	508	4.59563766428	0.00226757369614999	140	882	2	47	2	0	liver	liver	4.59563766428182	4.83866018817274
L1	L1	liver	RNA labelling group	13	Ccdc181	255	6.35566911018	0.00209205020921	62	1434	3	65	3	0	liver	liver	6.35566911017699	6.69176409002613
L1	L1	liver	RNA labelling group	13	Ccdc186	3732	5.96455101109	0.00153846153846	1177	1300	2	61	2	0	liver	liver	5.96455101108918	6.2799632229476
L1	L1	liver	RNA labelling group	13	Ccdc189	1028	0.097779524772	0	235	8	0	1	0	0	liver	liver	0.0977795247719537	0.102950216769633
L1	L1	liver	RNA labelling group	13	Ccdc191	1237	5.573432912	0	343	1163	0	57	0	0	liver	liver	5.57343291200136	5.86816235586906
L1	L1	liver	RNA labelling group	13	Ccdc22	253	9.19127532856	0	72	1425	0	94	0	0	liver	liver	9.19127532856365	9.67732037634548
L1	L1	liver	RNA labelling group	13	Ccdc25	1446	96.4106114251	0.00229925716307	409	22616	52	986	52	2	liver	liver	96.4106114251464	101.508913734858
L1	L1	liver	RNA labelling group	13	Ccdc28a	2022	16.9158577855	0.00237037037037	578	3375	8	173	4	0	liver	liver	16.915857785548	17.8103875011465
L1	L1	liver	RNA labelling group	13	Ccdc28b	366	3.32450384225	0.0072202166065	82	554	4	34	4	1	liver	liver	3.32450384224643	3.50030737016751
L1	L1	liver	RNA labelling group	13	Ccdc3	1690	2.24892906975	0	475	417	0	23	0	0	liver	liver	2.24892906975494	2.36785498570155
L1	L1	liver	RNA labelling group	13	Ccdc30	1730	3.1289447927	0	520	510	0	32	0	0	liver	liver	3.12894479270252	3.29440693662825
L1	L1	liver	RNA labelling group	13	Ccdc32	1578	7.82236198176	0.0015690376569	404	1912	3	80	3	0	liver	liver	7.8223619817563	8.23601734157062
L1	L1	liver	RNA labelling group	13	Ccdc34	1806	0.391118099088	0	587	116	0	4	0	0	liver	liver	0.391118099087815	0.411800867078531
L1	L1	liver	RNA labelling group	13	Ccdc36	1152	0.684456673404	0	311	66	0	7	0	7	liver	liver	0.684456673403676	0.720651517387429
L1	L1	liver	RNA labelling group	13	Ccdc40	803	0.293338574316	0	178	72	0	3	0	0	liver	liver	0.293338574315861	0.308850650308898
L1	L1	liver	RNA labelling group	13	Ccdc43	1625	9.7779524772	0.00587084148728	540	2044	12	100	12	0	liver	liver	9.77795247719537	10.2950216769633
L1	L1	liver	RNA labelling group	13	Ccdc47	3858	100.81069004	0.00451936548109	1311	22127	100	1031	82	52	liver	liver	100.810690039884	106.141673489491
L1	L1	liver	RNA labelling group	13	Ccdc50	7255	35.0050698684	0.00180483696306	2335	8311	15	358	15	2	liver	liver	35.0050698683594	36.8561776035285
L1	L1	liver	RNA labelling group	13	Ccdc51	1096	4.40007861474	0	308	1081	0	45	0	0	liver	liver	4.40007861473792	4.63275975463347
L1	L1	liver	RNA labelling group	13	Ccdc53	544	26.1071331141	0.00206689214581	160	5322	11	267	9	0	liver	liver	26.1071331141116	27.4877078774919
L1	L1	liver	RNA labelling group	13	Ccdc57	263	0.586677148632	0	57	91	0	6	0	0	liver	liver	0.586677148631722	0.617701300617796
L1	L1	liver	RNA labelling group	13	Ccdc58	259	45.858597118	0.0035035035035	82	9990	35	469	31	1	liver	liver	45.8585971180463	48.2836516649577
L1	L1	liver	RNA labelling group	13	Ccdc59	808	26.8893693123	0.000827129859388	247	3627	3	275	5	3	liver	liver	26.8893693122873	28.311309611649
L1	L1	liver	RNA labelling group	13	Ccdc6	4232	29.0405188573	0.00194647201946	1240	6165	12	297	12	9	liver	liver	29.0405188572702	30.5762143805809
L1	L1	liver	RNA labelling group	13	Ccdc61	251	1.56447239635	0	69	243	0	16	0	0	liver	liver	1.56447239635126	1.64720346831412
L1	L1	liver	RNA labelling group	13	Ccdc62	1804	0.586677148632	0	534	144	0	6	0	0	liver	liver	0.586677148631722	0.617701300617796
L1	L1	liver	RNA labelling group	13	Ccdc64	1230	1.46669287158	0.0114942528736	253	261	3	15	3	0	liver	liver	1.46669287157931	1.54425325154449
L1	L1	liver	RNA labelling group	13	Ccdc66	250	7.04012578358	0	78	1533	0	72	0	0	liver	liver	7.04012578358067	7.41241560741356
L1	L1	liver	RNA labelling group	13	Ccdc68	449	1.66225192112	0	139	368	0	17	0	0	liver	liver	1.66225192112321	1.75015368508376
L1	L1	liver	RNA labelling group	13	Ccdc69	1164	0.293338574316	0	279	33	0	3	0	0	liver	liver	0.293338574315861	0.308850650308898
L1	L1	liver	RNA labelling group	13	Ccdc71	1654	19.3603459048	0.000216262975779	451	4624	1	198	1	0	liver	liver	19.3603459048468	20.3841429203873
L1	L1	liver	RNA labelling group	13	Ccdc71l	3303	4.30229908997	0.000864304235091	1118	1157	1	44	1	11	liver	liver	4.30229908996596	4.52980953786384
L1	L1	liver	RNA labelling group	13	Ccdc73	672	3.03116526793	0	232	298	0	31	0	0	liver	liver	3.03116526793056	3.19145671985861
L1	L1	liver	RNA labelling group	13	Ccdc77	1022	5.08453528814	0	254	693	0	52	0	0	liver	liver	5.08453528814159	5.3534112720209
L1	L1	liver	RNA labelling group	13	Ccdc8	1121	1.95559049544	0	325	539	0	20	0	0	liver	liver	1.95559049543907	2.05900433539265
L1	L1	liver	RNA labelling group	13	Ccdc80	414	1.66225192112	0.00266666666667	142	375	1	17	1	0	liver	liver	1.66225192112321	1.75015368508376
L1	L1	liver	RNA labelling group	13	Ccdc82	3111	1.85781097067	0	930	588	0	19	0	0	liver	liver	1.85781097066712	1.95605411862302
L1	L1	liver	RNA labelling group	13	Ccdc84	2321	13.3957948938	0.000883392226148	668	2264	2	137	2	1	liver	liver	13.3957948937577	14.1041796974397
L1	L1	liver	RNA labelling group	13	Ccdc85b	3822	5.67121243677	0	999	601	0	58	0	0	liver	liver	5.67121243677331	5.9711125726387
L1	L1	liver	RNA labelling group	13	Ccdc86	1689	18.0892120828	0.00208507089241	423	2398	5	185	5	0	liver	liver	18.0892120828114	19.0457901023821
L1	L1	liver	RNA labelling group	13	Ccdc88a	3939	1.07557477249	0.00469483568075	1374	213	1	11	1	0	liver	liver	1.07557477249149	1.13245238446596
L1	L1	liver	RNA labelling group	13	Ccdc88b	441	0.586677148632	0	73	58	0	6	0	0	liver	liver	0.586677148631722	0.617701300617796
L1	L1	liver	RNA labelling group	13	Ccdc88c	500	1.46669287158	0	143	281	0	15	0	0	liver	liver	1.46669287157931	1.54425325154449
L1	L1	liver	RNA labelling group	13	Ccdc9	533	10.0712910515	0.00236826524571	127	1689	4	103	4	0	liver	liver	10.0712910515112	10.6038723272722
L1	L1	liver	RNA labelling group	13	Ccdc90b	466	7.72458245698	0	176	1996	0	79	0	0	liver	liver	7.72458245698434	8.13306712480098
L1	L1	liver	RNA labelling group	13	Ccdc91	928	22.4892906975	0.00366225839268	262	4915	18	230	18	0	liver	liver	22.4892906975494	23.6785498570155
L1	L1	liver	RNA labelling group	13	Ccdc93	5217	5.08453528814	0.00350877192982	1421	1140	4	52	4	7	liver	liver	5.08453528814159	5.3534112720209
L1	L1	liver	RNA labelling group	13	Ccdc94	648	3.1289447927	0	131	311	0	32	0	0	liver	liver	3.12894479270252	3.29440693662825
L1	L1	liver	RNA labelling group	13	Ccdc97	1887	22.5870702223	0.00104036620891	454	4806	5	231	5	0	liver	liver	22.5870702223213	23.7815000737852
L1	L1	liver	RNA labelling group	13	Cchcr1	250	1.46669287158	0	45	193	0	15	0	0	liver	liver	1.46669287157931	1.54425325154449
L1	L1	liver	RNA labelling group	13	Ccl12	251	1.56447239635	0	82	280	0	16	0	0	liver	liver	1.56447239635126	1.64720346831412
L1	L1	liver	RNA labelling group	13	Ccl17	250	0.48889762386	0	46	65	0	5	0	0	liver	liver	0.488897623859769	0.514751083848164
L1	L1	liver	RNA labelling group	13	Ccl19	269	1.07557477249	0	54	187	0	11	0	11	liver	liver	1.07557477249149	1.13245238446596
L1	L1	liver	RNA labelling group	13	Ccl2	275	3.81340146611	0	111	1070	0	39	0	0	liver	liver	3.81340146610619	4.01505845401568
L1	L1	liver	RNA labelling group	13	Ccl22	1813	0.097779524772	0	479	3	0	1	0	1	liver	liver	0.0977795247719537	0.102950216769633
L1	L1	liver	RNA labelling group	13	Ccl24	858	8.40903913039	0	218	1643	0	86	0	0	liver	liver	8.40903913038802	8.85371864218841
L1	L1	liver	RNA labelling group	13	Ccl25	805	9.28905485334	0.0172727272727	214	1100	19	95	19	0	liver	liver	9.2890548533356	9.78027059311511
L1	L1	liver	RNA labelling group	13	Ccl27a	561	8.31125960562	0	130	942	0	85	0	0	liver	liver	8.31125960561607	8.75076842541878
L1	L1	liver	RNA labelling group	13	Ccl3	410	0.293338574316	0	129	60	0	3	0	0	liver	liver	0.293338574315861	0.308850650308898
L1	L1	liver	RNA labelling group	13	Ccl4	302	0.293338574316	0	112	51	0	3	0	0	liver	liver	0.293338574315861	0.308850650308898
L1	L1	liver	RNA labelling group	13	Ccl5	251	0.97779524772	0	63	138	0	10	0	0	liver	liver	0.977795247719537	1.02950216769633
L1	L1	liver	RNA labelling group	13	Ccl6	943	91.7171942361	0.00316502281761	288	13586	43	938	43	0	liver	liver	91.7171942360926	96.5673033299155
[truncated: 161,178 more rows]
