# Supplementary material for: SLAMseq reveals potential transfer of RNA from liver to kidney in the mouse
Source: Nat Commun. 2025 Aug 11;16:7413. doi: 10.1038/s41467-025-62688-9 (PMC12339719; doi:10.1038/s41467-025-62688-9)
Supplement: Supplementary file 6 — Source Data [file 41467_2025_62688_MOESM6_ESM.zip › Source data/FigS8h_data.csv]

gene	logFC	logCPM	F	PValue	FDR	change	label
Kif27	1.80452263821026	0.68114534055352	25.2785022355055	4.60961538790001e-05	0.334303122962438	not significant	NA
Glt1d1	-1.13372836132613	3.5029096767726	25.1014900169776	4.81323335918851e-05	0.334303122962438	not significant	NA
Coq10b	0.704600210669859	5.48559133035199	18.5455020824757	0.000272739210994871	0.587921554050357	not significant	NA
Tsc22d3	0.763010323137602	5.85365284751213	18.0301486706822	0.000316511710541827	0.587921554050357	not significant	NA
Rab7b	-0.674387552487745	2.80714629810338	17.807103445037	0.000337789370793638	0.587921554050357	not significant	NA
Tpd52l1	0.514458586061472	4.58136003263951	17.7791335604157	0.000340566072030615	0.587921554050357	not significant	NA
Zmym6	-0.683886234229241	2.87463910464398	16.9459556349648	0.000435884586676096	0.587921554050357	not significant	NA
Mtmr4	0.511040102797914	6.54036555611347	16.8719515221236	0.000445667215689993	0.587921554050357	not significant	NA
Idh1	0.502680756786353	9.16560306757068	16.7167058234028	0.000466978420105596	0.587921554050357	not significant	NA
Enpp1	0.361518915804781	5.03318637700119	15.5958425220255	0.000658341455030792	0.587921554050357	not significant	NA
Dapk1	-0.994840327396484	5.89886989297146	15.5486673700519	0.000668090653706501	0.587921554050357	not significant	NA
Ace2	0.54590705123393	5.37482805801388	15.1947339578667	0.000746477344074397	0.587921554050357	not significant	NA
Apoh	0.840464560163403	3.89385954454463	15.1829621034981	0.000749251843551547	0.587921554050357	not significant	NA
Slc25a22	-0.964573491268696	4.08773522170568	15.1344160412362	0.000760813435983663	0.587921554050357	not significant	NA
Npas2	-2.01762003757869	2.69436908753415	14.8985785342685	0.000819828485948791	0.587921554050357	not significant	NA
Rtp4	-0.675611198568084	3.65002232356942	14.3615661733715	0.000973793393434486	0.587921554050357	not significant	NA
Nhp2	-0.491260095287348	5.78562041760969	14.2248397492109	0.00101787191228649	0.587921554050357	not significant	NA
Irf9	-0.575266240385885	4.78675551418141	14.2218930058027	0.00101884563167963	0.587921554050357	not significant	NA
Cavin3	-0.666063724213976	4.57026979979471	14.0123862212749	0.00109076014608575	0.587921554050357	not significant	NA
Maz	-1.27499879380832	4.4996203652568	13.2355786400695	0.00141015493788414	0.587921554050357	not significant	NA
Hba-a1	-2.01295634013805	3.70638648897806	13.2068602550084	0.0014237811299737	0.587921554050357	not significant	NA
Basp1	-1.13242979343161	3.27169892871238	13.1644684139028	0.00144415943917961	0.587921554050357	not significant	NA
1700007K13Rik	-1.35950796271817	-0.144441668331818	13.1013448684882	0.00147509848106568	0.587921554050357	not significant	NA
Cys1	0.365330260788872	6.02987880319737	13.0200606741278	0.00151601335162277	0.587921554050357	not significant	NA
Leng8	-1.03153563000246	5.61151732181998	13.0059726173573	0.00152323030407831	0.587921554050357	not significant	NA
Serpinf2	-0.703629435129756	7.61861390920218	12.8273228460677	0.00161808911772496	0.587921554050357	not significant	NA
Itga5	-1.48774103637984	2.67481175287112	12.6982393613852	0.00169065542375547	0.587921554050357	not significant	NA
Fscn1	-0.86311660009365	3.00051827903391	12.6064822089078	0.00174440560968162	0.587921554050357	not significant	NA
Slc26a4	0.401313456963092	5.50181858823533	12.5576901176609	0.00177374820277796	0.587921554050357	not significant	NA
Ptgs2	2.61844201642251	0.497809859236032	12.4552809362096	0.00183711074211614	0.587921554050357	not significant	NA
Dock5	-0.479829715953745	3.94711069325347	12.3656094572026	0.00189463361127229	0.587921554050357	not significant	NA
Clcf1	-1.5571637412835	2.55054099646759	12.3461706817675	0.00190736202865401	0.587921554050357	not significant	NA
Hnf1b	-0.72482721046222	6.78707557517728	12.3294392084028	0.00191839282822374	0.587921554050357	not significant	NA
Ethe1	-0.764946389700707	7.15002008769276	12.3090420204337	0.00193193510278706	0.587921554050357	not significant	NA
Adamts16	-1.51148714404393	1.08950300106368	12.0671557064777	0.0021007793033428	0.587921554050357	not significant	NA
Vps37d	-0.936394260856339	2.87345654893597	12.0578274481301	0.00210760705686039	0.587921554050357	not significant	NA
Zfhx2	-0.751335839378514	4.92953589705195	12.0249389467727	0.0021318744615879	0.587921554050357	not significant	NA
Cdt1	-1.00226299186558	3.22030150673867	11.9851918463064	0.0021616125149902	0.587921554050357	not significant	NA
Ptrh1	-1.22440969404349	2.82650172039181	11.9087441770137	0.00222009690785425	0.587921554050357	not significant	NA
Alpl	0.504351865560243	8.14661159658899	11.835315126085	0.00227791008463971	0.587921554050357	not significant	NA
Lnx1	1.13783689271702	2.04629695690439	11.7978847572781	0.00230801427274147	0.587921554050357	not significant	NA
Cpne1,Gm28036	-0.568275453073657	4.18920768429557	11.7540264823061	0.00234384487205289	0.587921554050357	not significant	NA
Tssk1	-2.492976410151	-0.881708854973113	11.7463525408264	0.0023501767163874	0.587921554050357	not significant	NA
Dcdc2a	-0.894220700147302	4.10117757954139	11.6997955854537	0.00238899599135266	0.587921554050357	not significant	NA
Nat8f5	0.769865919428415	5.24981545361766	11.6105676291352	0.00246537601174204	0.587921554050357	not significant	NA
Tor3a	-0.474944980917951	3.72972206061979	11.462810654861	0.00259781892781283	0.587921554050357	not significant	NA
Nus1	0.331047548436355	8.80868739962287	11.4280293600932	0.00263011852788576	0.587921554050357	not significant	NA
Tnk2	-0.656469759716866	3.56658285586082	11.4257201622455	0.00263227851330522	0.587921554050357	not significant	NA
Enpp5	0.304067868321999	6.41776654068669	11.4188973995441	0.0026386717965558	0.587921554050357	not significant	NA
Rpain	-0.549140472022844	4.75654285835973	11.415883738872	0.00264150117889508	0.587921554050357	not significant	NA
Ppard	-1.13296835885362	4.46611736874125	11.1783454940071	0.0028753510620256	0.587921554050357	not significant	NA
Parvg	-1.72790997293353	0.851241527668587	10.9487941628692	0.00312309892117115	0.587921554050357	not significant	NA
Zfp2	-0.598053664700657	2.4845508304791	10.9346191674291	0.00313914854016117	0.587921554050357	not significant	NA
Nox4	0.518240194751722	7.61770422942961	10.9013201550771	0.00317720885459819	0.587921554050357	not significant	NA
Hba-a2	-1.88202550179786	3.59480817019008	10.8999004676277	0.00317884276541201	0.587921554050357	not significant	NA
Slc7a9	0.427496429694074	7.20614328323866	10.8342146563027	0.00325545901660126	0.587921554050357	not significant	NA
Neurl3	-0.782265691763438	2.46271045764505	10.8267876902039	0.0032642487369462	0.587921554050357	not significant	NA
Rdh16f2	0.818302058354937	6.62303494136559	10.7928186244401	0.00330478439033929	0.587921554050357	not significant	NA
Aqp8	-1.75987670006841	0.857159307506385	10.7626754313202	0.00334121799346081	0.587921554050357	not significant	NA
Cldn16	0.451275613887055	3.75594169266744	10.6844740741764	0.00343781304369983	0.587921554050357	not significant	NA
Sgk1	0.747976913039489	6.70413383441217	10.6632308837044	0.00346457989394522	0.587921554050357	not significant	NA
Sp100	-0.966076073746788	3.87223473746428	10.6609524567745	0.00346746432868541	0.587921554050357	not significant	NA
Stard4	0.422445049197948	5.51592102649017	10.6084112355247	0.00353471779762831	0.587921554050357	not significant	NA
Tpra1	-1.2226333460232	5.47265433367247	10.5816732923858	0.00356949203655038	0.587921554050357	not significant	NA
Lypd6b	1.02132318777464	2.04310635957034	10.5406121758606	0.0036236286489161	0.587921554050357	not significant	NA
Chst2	-0.619046165840342	4.14896044024687	10.4406576333614	0.00375922338978648	0.587921554050357	not significant	NA
Clcn2	0.424262432230189	4.23168048319082	10.4060517656252	0.00380746037708232	0.587921554050357	not significant	NA
Sntg2	-1.17096356758986	0.178593547945215	10.2998125921949	0.00395984848558605	0.587921554050357	not significant	NA
Ddx11	-1.32505536155512	0.6579206474218	10.2767892746295	0.00399374941980974	0.587921554050357	not significant	NA
Mtus1	0.343730384647572	6.48222259250667	10.2540982045103	0.0040274736127637	0.587921554050357	not significant	NA
Spsb2	-0.586342335191422	5.40096308313139	10.2507220390491	0.00403251808309151	0.587921554050357	not significant	NA
Rragd	0.383593988655405	5.92689071027126	10.2500027433603	0.00403359371039821	0.587921554050357	not significant	NA
Slc16a11	-0.694316834904461	3.43192904608198	10.2334269006199	0.00405846866177862	0.587921554050357	not significant	NA
Usp6nl	0.468197929895567	4.07855876733629	10.220585587333	0.00407785525730428	0.587921554050357	not significant	NA
Eps8l3	-1.18272244226737	2.03571098087802	10.2167139630778	0.00408372022938274	0.587921554050357	not significant	NA
Thra	-0.469654914561904	6.5804964840175	10.1933654464758	0.00411928721978811	0.587921554050357	not significant	NA
Aplnr	-1.02126788420504	1.35512686810611	10.1358073920966	0.00420842950219458	0.587921554050357	not significant	NA
Selenow	-1.02559396128357	5.64208968324526	10.0997072664536	0.00426542048618918	0.587921554050357	not significant	NA
Gmip	-0.546113400846842	3.45984341331792	10.0689554249428	0.00431463803305643	0.587921554050357	not significant	NA
Fosl1	-2.89616793707138	1.1727176015296	10.0466997002946	0.00435064731320202	0.587921554050357	not significant	NA
Fam219b	-0.509063932678931	3.40604342761972	10.0239679639747	0.00438776830989122	0.587921554050357	not significant	NA
Ltk	-2.47554423488428	-0.707534133479737	9.9568538376767	0.004499413986127	0.587921554050357	not significant	NA
Ptk2b	-1.30544677727283	5.2840846304331	9.94906313642042	0.00451257511012956	0.587921554050357	not significant	NA
Trir	-0.810557911316684	6.91242928558553	9.92401504785374	0.00455517758776034	0.587921554050357	not significant	NA
Prr12	-1.28722235719049	4.8448579857373	9.91572567624782	0.0045693736708189	0.587921554050357	not significant	NA
Ypel2	-0.748409721007864	4.6604345314391	9.88732044624482	0.00461838985420103	0.587921554050357	not significant	NA
Pdk4	-1.16280645337477	5.22365900607194	9.87909145307117	0.00463269769506261	0.587921554050357	not significant	NA
Ffar1	1.91218994375952	-0.295841434801516	9.84237467697689	0.00469713455946432	0.587921554050357	not significant	NA
Scfd2	0.464028249829714	4.37493000166901	9.84188016955273	0.00469800910821152	0.587921554050357	not significant	NA
Tacc2	-0.461224621814964	7.01175008642344	9.84185631474191	0.0046980513005706	0.587921554050357	not significant	NA
Nr2c2ap	-0.517046567533233	4.40536626462613	9.82699194349247	0.00472442338973722	0.587921554050357	not significant	NA
Tmc7	-1.43688419702211	-0.255548291675525	9.77319874892213	0.0048212325137329	0.587921554050357	not significant	NA
Map3k9	-0.911896655240455	1.98312752860599	9.76019181465425	0.00484496686053613	0.587921554050357	not significant	NA
Chst13	-2.93609546333128	-0.731875228353527	9.74422275624249	0.00487428233300357	0.587921554050357	not significant	NA
Gar1	-0.476574467103396	4.56649329966699	9.71144444205972	0.00493506918554237	0.587921554050357	not significant	NA
Ccdc28a	-0.428708322799438	4.00108880464726	9.69929451854413	0.00495781256035509	0.587921554050357	not significant	NA
Ncoa4	0.420640571427662	6.36704475517011	9.697173551935	0.00496179459974069	0.587921554050357	not significant	NA
Arl2bp	-0.316480683322624	5.33696353651678	9.68585674000434	0.00498310109758288	0.587921554050357	not significant	NA
Fos	-1.21015593022286	3.52424128381004	9.66330387592109	0.00502586298886029	0.587921554050357	not significant	NA
Pde6d	-0.599510353816782	4.1057870878162	9.64518778599595	0.00506050500750272	0.587921554050357	not significant	NA
Vangl2	-0.621278916448051	2.55416671091326	9.54736697466106	0.00525216043580072	0.587921554050357	not significant	NA
Apod	1.31121031599126	1.21074343087796	9.53109285879468	0.00528481402233789	0.587921554050357	not significant	NA
Clip2	-0.952265724376915	2.96211692376983	9.5296438775332	0.00528773218327339	0.587921554050357	not significant	NA
Wdtc1	-0.489602836804397	5.9957907048232	9.5153249500887	0.00531666521951112	0.587921554050357	not significant	NA
Mink1	-0.67804751592411	6.16578263189056	9.43356797269215	0.0054852400801353	0.587921554050357	not significant	NA
Nr1d2	0.590403342609143	6.30257687424449	9.41772464814765	0.00551858348964299	0.587921554050357	not significant	NA
Igf2r	0.41747848702572	6.30898943520561	9.39586529562385	0.00556495504054269	0.587921554050357	not significant	NA
Kctd13	-0.873208707029703	3.6100332685904	9.34833620589078	0.0056672693052615	0.587921554050357	not significant	NA
Mtfp1	0.360832111661717	5.10159488189788	9.31307544080561	0.00574451251124518	0.587921554050357	not significant	NA
Cdc25b	0.514611375572736	2.9411245624589	9.26257577321549	0.00585716565866626	0.587921554050357	not significant	NA
Ngfr	-1.05208987059121	1.54629346970351	9.26187240677399	0.00585875179193382	0.587921554050357	not significant	NA
Als2cl	-0.454425989638434	4.51290349163454	9.25506185641825	0.00587413448374667	0.587921554050357	not significant	NA
Sult1c2	0.415231938415098	6.45417580626578	9.25490577553764	0.00587448753788477	0.587921554050357	not significant	NA
Gtpbp1	-1.13110618012015	4.74815460484847	9.24927797632961	0.00588723321986527	0.587921554050357	not significant	NA
Krt20	-2.92113021892217	3.844947559859	9.23742082480758	0.00591418678542155	0.587921554050357	not significant	NA
Spry1	-0.706429876795448	4.65586419043804	9.22922126141508	0.0059329054544937	0.587921554050357	not significant	NA
Smpdl3b	-1.60050141256602	1.70420972900119	9.15534814147034	0.00610452341608757	0.587921554050357	not significant	NA
Herpud1	0.499640211731548	8.33287063345639	9.14329584978341	0.00613303811841546	0.587921554050357	not significant	NA
Asah1	0.441218595245844	5.38788805092062	9.13644171268406	0.00614931986691905	0.587921554050357	not significant	NA
Lgals4	-0.719708844743171	3.38304901647839	9.13017028187806	0.00616425915038247	0.587921554050357	not significant	NA
U2af2	-1.06029837455689	6.68382635906879	9.1152181421661	0.00620003848871675	0.587921554050357	not significant	NA
Hilpda	-0.74293550756807	2.62154059048276	9.10122785808724	0.00623372349751122	0.587921554050357	not significant	NA
2210011C24Rik	-0.5443450162156	5.15780837404301	9.09847331916598	0.00624037945241068	0.587921554050357	not significant	NA
Abcd2	3.44226833444595	-0.803253431200724	9.04635906859485	0.00636779344756213	0.587921554050357	not significant	NA
Cnppd1	-0.514977786693639	5.96357497274164	9.00652370543752	0.00646712042515184	0.587921554050357	not significant	NA
Blm	-1.64120256775921	-0.112236010460994	8.9912209783471	0.00650572976962923	0.587921554050357	not significant	NA
Gtpbp2	-0.423345733771124	4.82326835272265	8.99107521753623	0.00650609874885684	0.587921554050357	not significant	NA
Atf7	-0.780040880096939	4.58829625789673	8.98649905153333	0.00651769460284734	0.587921554050357	not significant	NA
Banf1	-0.860763615823095	6.45919182936877	8.97056343451416	0.00655825306306111	0.587921554050357	not significant	NA
Ankrd17	0.288958270615324	5.88168767524472	8.96957465891486	0.00656077879110182	0.587921554050357	not significant	NA
Tulp4	0.447427029898738	4.38047294372538	8.95921577756382	0.00658730406665281	0.587921554050357	not significant	NA
Kctd6	0.450409125600905	4.06338695022165	8.93881529770087	0.00663988849690352	0.587921554050357	not significant	NA
Stra6l	-0.881423122657073	4.50204821298721	8.93365001620649	0.00665327585956641	0.587921554050357	not significant	NA
Bcl9	-0.808458137073479	2.97047748572391	8.93123720337422	0.0066595395745781	0.587921554050357	not significant	NA
Tpst2	-0.435025971371018	4.58373531029449	8.89219712442913	0.0067617973098248	0.587921554050357	not significant	NA
Spp2	0.409152936239999	7.67689510290155	8.87258565696718	0.00681381786880662	0.587921554050357	not significant	NA
Arl6ip6	-0.448221476060748	3.38884841345604	8.83912224113777	0.00690360333286182	0.587921554050357	not significant	NA
Twnk	-0.358439814084306	4.07111465517931	8.81869066409891	0.00695906407471699	0.587921554050357	not significant	NA
Fosb	-2.81951681330381	2.13082126722464	8.81738468105657	0.00696262578422003	0.587921554050357	not significant	NA
Samd10	-1.01501124369002	3.77595791351614	8.80643313673149	0.00699257233317349	0.587921554050357	not significant	NA
Arntl	-1.40188436281575	2.75243791641633	8.80262524502367	0.00700301811054303	0.587921554050357	not significant	NA
Fam60a	-0.421969203523755	3.77138453033051	8.80262508842986	0.00700301854046355	0.587921554050357	not significant	NA
Tedc2	-0.650642015671884	2.18526413584895	8.80140939078408	0.00700635705513527	0.587921554050357	not significant	NA
Hmgb1	0.283165607726915	8.10100795276352	8.79283985032726	0.0070299403338423	0.587921554050357	not significant	NA
Crlf2	-0.485977199343935	3.93890542394897	8.74302410489455	0.00716877810858332	0.587921554050357	not significant	NA
Gjb2	0.478350359653025	6.81764336151262	8.73040582126487	0.00720442371406534	0.587921554050357	not significant	NA
Gch1	-1.36240094655774	2.14852375480413	8.72382967849815	0.0072230782206562	0.587921554050357	not significant	NA
2010003K11Rik	-1.52039377520941	2.52165916180586	8.72287023340228	0.00722580432340629	0.587921554050357	not significant	NA
Oasl1	-1.28689979451373	1.11970084143507	8.71360810823153	0.00725217953368516	0.587921554050357	not significant	NA
Cd59a	0.335015045068932	7.88186848909296	8.70647199092938	0.00727257305839968	0.587921554050357	not significant	NA
Zfp532	-0.573008000817366	2.20138982628047	8.69222138083227	0.00731348785240031	0.587921554050357	not significant	NA
Il1rn	-2.86882855995206	0.100516562827289	8.66519018401317	0.00739179623175659	0.587921554050357	not significant	NA
Sema4c	-0.623921932634964	3.45162371819183	8.66227447290915	0.00740029804899311	0.587921554050357	not significant	NA
Espnl	2.32457003146733	-0.911396575455536	8.63690168758251	0.00747473866491579	0.587921554050357	not significant	NA
Samd1	-0.60143070926472	4.16090008259462	8.62678045691415	0.0075046632536053	0.587921554050357	not significant	NA
Atp8b1	0.683763369087096	2.44195556178729	8.61177896178253	0.00754926030772098	0.587921554050357	not significant	NA
Fbxo30	0.40898204038536	3.94887687816829	8.61134654633367	0.00755055013772393	0.587921554050357	not significant	NA
Tinagl1	-0.923935301999621	6.31266750854739	8.6089712833911	0.00755763952542512	0.587921554050357	not significant	NA
Tbx10	-1.31734837368765	1.35724111096258	8.58801005470951	0.00762052129898303	0.587921554050357	not significant	NA
Pcyox1	0.297480199598954	6.76913232985816	8.58010776393761	0.00764437708948893	0.587921554050357	not significant	NA
Zfp422	-0.38476417822968	3.81036801072666	8.56918735268217	0.0076774798320885	0.587921554050357	not significant	NA
Erbb4	0.416255152460383	4.03592629809729	8.55251721681821	0.00772831695871878	0.587921554050357	not significant	NA
E430018J23Rik	0.759326333588884	2.43352186832782	8.51813105436409	0.0078343581409948	0.587921554050357	not significant	NA
Megf9	0.537407675088599	3.26911710219111	8.51770711074809	0.00783567549116161	0.587921554050357	not significant	NA
Slc16a5	0.357850279538005	4.8104628036612	8.51425328644834	0.00784641691713324	0.587921554050357	not significant	NA
Aaas	-0.594127087607984	4.37488251760725	8.50713073789342	0.00786861945137006	0.587921554050357	not significant	NA
Pex26	0.334717574850008	5.00670311985352	8.50531677643706	0.00787428503427271	0.587921554050357	not significant	NA
Akr1c20	1.95254805426975	-0.602788465047864	8.49978173255529	0.00789160059308461	0.587921554050357	not significant	NA
Kmt2d	-0.387084517657494	5.45656109988497	8.48577006010357	0.0079356221337717	0.587921554050357	not significant	NA
Sphk2	-0.436595874626041	5.32561492098423	8.47674089113498	0.00796413331123558	0.587921554050357	not significant	NA
Sf3b4	-0.561891792179379	4.89678136803936	8.4708099474928	0.00798292280928303	0.587921554050357	not significant	NA
Galnt3	0.354564536604381	5.29922439400822	8.44716917293217	0.00805830550356532	0.587921554050357	not significant	NA
Mocs1	-0.442011228418738	4.78832488114007	8.42514964400748	0.00812922574650154	0.587921554050357	not significant	NA
Narf	0.604832299500494	3.35754176964701	8.41593869816386	0.00815909637828698	0.587921554050357	not significant	NA
Rasgef1b	0.65857480171063	4.01794348725137	8.41383420873521	0.00816593811986021	0.587921554050357	not significant	NA
Rdh10	-0.387506626748628	6.21913129169901	8.41087495745924	0.00817556942613884	0.587921554050357	not significant	NA
Tmem86b	-0.976658869282522	3.28509462736234	8.40719362981629	0.00818756833827722	0.587921554050357	not significant	NA
Tcf15	-1.01562048739945	1.23654033042397	8.39787130255048	0.0082180405422719	0.587921554050357	not significant	NA
Tusc1	-0.408518624925375	3.45707184502669	8.3953669281362	0.00822624799176109	0.587921554050357	not significant	NA
Egfr	0.30140703808972	5.6153407049976	8.37749317631367	0.00828508806562948	0.587921554050357	not significant	NA
Mocs3	-0.373047857709383	3.5810062930544	8.35325892822201	0.00836561008431571	0.587921554050357	not significant	NA
Use1	0.338276515464694	5.48450676124424	8.34798617935668	0.00838324380151169	0.587921554050357	not significant	NA
Slc22a7	-0.724999727196722	5.49443649517306	8.33739295717487	0.00841879500772713	0.587921554050357	not significant	NA
Plvap	-0.360787042192042	7.32201330081518	8.32838062449254	0.00844917175724257	0.587921554050357	not significant	NA
Slx1b	0.467564745436814	3.27331677825733	8.32465692148458	0.00846175809076469	0.587921554050357	not significant	NA
Acsf2	-1.01539885271191	1.58091070796849	8.31612451620254	0.00849067624831425	0.587921554050357	not significant	NA
Abca13	0.565936000287112	6.8536340655571	8.31499772826439	0.00849450332432324	0.587921554050357	not significant	NA
Clpx	-0.584154909155124	5.88198890041489	8.31078573468585	0.00850882601392154	0.587921554050357	not significant	NA
Psme3	-0.689297867695956	6.56715911376912	8.29794860834444	0.00855264279339935	0.587921554050357	not significant	NA
Dtx3	-0.720323297491062	4.74395788525599	8.29450450328154	0.00856444085208415	0.587921554050357	not significant	NA
Hey1	1.34736250442369	0.923677704802487	8.29314610181482	0.00856909910594235	0.587921554050357	not significant	NA
Slc25a5	0.363667577930775	10.3014203006813	8.28060804712852	0.00861222714103779	0.587921554050357	not significant	NA
Exoc3l	-1.20611591614225	1.63723574568504	8.26254439843972	0.00867478393900179	0.587921554050357	not significant	NA
Zeb1	-0.515476479968657	2.87849783277048	8.233868241519	0.00877512633949742	0.587921554050357	not significant	NA
Ppp1r14a	-1.20041749739556	2.19051873826877	8.23122663642012	0.00878443401189907	0.587921554050357	not significant	NA
Arl3	0.312669638657454	6.83795869671134	8.22994563957595	0.00878895151798208	0.587921554050357	not significant	NA
Cyp2f2	-1.14796999011281	1.48599823146627	8.22524732496633	0.00880554235797508	0.587921554050357	not significant	NA
Ap2a1	-0.887097254008872	3.68740768213144	8.22003615324572	0.00882398468210794	0.587921554050357	not significant	NA
Fkbp4	-0.760606475848877	7.76846481632636	8.21772615579442	0.00883217339926108	0.587921554050357	not significant	NA
Slc24a3	-1.23409817707959	1.25317169533321	8.21018943070194	0.00885894877283114	0.587921554050357	not significant	NA
Ptpn23	-0.682281634920554	4.74644984866532	8.17562731446558	0.00898288959322928	0.587921554050357	not significant	NA
Emb	0.376993771338867	4.48985731997765	8.16933858240639	0.00900564647260657	0.587921554050357	not significant	NA
Arhgap26	-0.528430209033594	4.1186916223398	8.16557026364472	0.00901931330026318	0.587921554050357	not significant	NA
Armcx6	-1.69239521495492	0.174698735881399	8.1644270029311	0.00902346417275257	0.587921554050357	not significant	NA
Mbnl1	0.337877108955978	6.70234144693173	8.16133773602637	0.00903469102877663	0.587921554050357	not significant	NA
Casp8	-0.38125286495354	5.24334361965031	8.15689801230256	0.00905085267496943	0.587921554050357	not significant	NA
Gsk3a	-0.703849663622782	5.96878882853501	8.14990691301965	0.00907636670491518	0.587921554050357	not significant	NA
Tbc1d31	-0.736644251629438	1.08196445055635	8.13355384755587	0.00913635807213267	0.587921554050357	not significant	NA
Fbxw2	0.317588139545584	4.82196072862241	8.12521527789855	0.00916711669993977	0.587921554050357	not significant	NA
C2cd5	0.542240041699223	3.33805590235663	8.12071907581005	0.00918374937508816	0.587921554050357	not significant	NA
Atp1b2	-1.01646290518965	4.11951105650244	8.10479605643991	0.00924292159237882	0.587921554050357	not significant	NA
Epb41l3	0.381678622626341	5.2774965665457	8.09258200417789	0.00928859622474592	0.587921554050357	not significant	NA
Slc25a48	0.40514172174228	5.97504462258345	8.09160944156944	0.00929224384102726	0.587921554050357	not significant	NA
Rtl6	-0.754846005345111	3.22237089973908	8.08660880910594	0.00931102382106965	0.587921554050357	not significant	NA
Tram2	-0.643059126961477	3.23456733784501	8.06319548773649	0.0093995126248315	0.587921554050357	not significant	NA
Dnajc6	0.594498001943929	4.02640894005016	8.03955043907768	0.00948982119127639	0.587921554050357	not significant	NA
Ccdc114	-1.07547212432851	2.6799108767451	8.02648019510477	0.00954015208767735	0.587921554050357	not significant	NA
Lasp1	-0.471935543496148	7.44417112272571	7.99980379871617	0.00964379549168161	0.587921554050357	not significant	NA
Hlf	0.439003911281851	6.74037093636991	7.99505310273975	0.009662383146596	0.587921554050357	not significant	NA
Manba	0.349071699415793	6.25644741642774	7.98107573957822	0.0097173012141303	0.587921554050357	not significant	NA
Slc16a3	1.27352154858976	1.090850404604	7.98072218944093	0.00971869480381455	0.587921554050357	not significant	NA
Stc1	0.78514373901495	3.91651050199903	7.93979584560566	0.00988151697238688	0.587921554050357	not significant	NA
Ypel3	-0.772113446825062	7.12957157370629	7.93766370742852	0.00989008175669813	0.587921554050357	not significant	NA
Rbm38	-0.549410537552153	3.11437559138346	7.93591727908462	0.00989710326030014	0.587921554050357	not significant	NA
Zfr2	-1.09979975291797	0.695123605096621	7.9324851867886	0.0099109180238231	0.587921554050357	not significant	NA
Chst12	-1.15207374956671	0.692701629431704	7.93120671270486	0.0099160695499024	0.587921554050357	not significant	NA
Ifi35	-0.52016022251664	3.58646565340982	7.92614268923493	0.0099365037938001	0.587921554050357	not significant	NA
Pex16	-0.467808176368376	4.0613343130417	7.91846728246385	0.00996756423107656	0.587921554050357	not significant	NA
Eln	-0.976844084254103	2.91730211193463	7.91662325952905	0.00997504250627542	0.587921554050357	not significant	NA
Fam118a	-0.54377898558046	2.4506049436711	7.90678175379893	0.0100150588997268	0.587921554050357	not significant	NA
Zfp672	0.456377750639823	3.76825413399352	7.90266651352593	0.0100318444008039	0.587921554050357	not significant	NA
AI413582	-0.69332138020967	4.13085616249134	7.88681291682638	0.0100968003330043	0.587921554050357	not significant	NA
Inpp5b	0.26325668753118	6.32043017207916	7.8816005547998	0.0101182580639672	0.587921554050357	not significant	NA
Ubxn2b	0.319835857805598	5.32301262231058	7.87606301289216	0.0101411097058975	0.587921554050357	not significant	NA
Olfml1	0.620312640278812	2.60354572681888	7.86730195318048	0.0101773803911423	0.587921554050357	not significant	NA
Txndc17	0.323795767332695	8.00631856571975	7.85038121302755	0.0102478387345655	0.587921554050357	not significant	NA
Kynu	1.14330691927332	2.65584271347056	7.84016397360313	0.0102906445843887	0.587921554050357	not significant	NA
Anks1b	-1.48412576378802	0.665356786949097	7.83593545100237	0.0103084180859577	0.587921554050357	not significant	NA
Vwa1	-0.829731295245079	5.60368567435968	7.82157528496595	0.0103690311521032	0.587921554050357	not significant	NA
Uap1l1	0.382715618527668	6.82343496984179	7.81991825077885	0.0103760506774053	0.587921554050357	not significant	NA
Camk2n2	-0.660197437345481	3.13627510465033	7.79960386975093	0.01046253483185	0.587921554050357	not significant	NA
Spire2	-0.99475361357794	1.75713580128942	7.78251705455138	0.0105358957070457	0.587921554050357	not significant	NA
Slc15a3	-1.07050844506516	1.47128027442225	7.774630136716	0.0105699492816588	0.587921554050357	not significant	NA
Asl	0.505007984931135	7.39069705118806	7.76858132405984	0.0105961488913483	0.587921554050357	not significant	NA
Ltbp4	-0.603438572145988	4.56250892025812	7.76704261690148	0.0106028250446503	0.587921554050357	not significant	NA
Mindy1	-0.436366705392579	6.1942860390824	7.75919346408104	0.0106369534715519	0.587921554050357	not significant	NA
Lrrc32	-0.977240210188164	3.82954915381989	7.75400799170215	0.0106595667449425	0.587921554050357	not significant	NA
Dph1,Ovca2	-0.281342670689812	5.12336283383016	7.7504005730356	0.010675329657686	0.587921554050357	not significant	NA
Tmem171	-0.63407279012362	3.49881904107668	7.7432755388482	0.0107065388780173	0.587921554050357	not significant	NA
Ccser1	0.60077511400457	2.86509832616892	7.73686380121523	0.0107347099798165	0.587921554050357	not significant	NA
Ndufaf4	0.278056705190748	6.36913268486473	7.71201163190925	0.0108446796888572	0.587921554050357	not significant	NA
Frzb	-0.41684471249611	5.1429301848121	7.70968660028425	0.0108550314175372	0.587921554050357	not significant	NA
Osbpl7	-0.599251181460352	3.11774021693688	7.67774491761077	0.0109983573266522	0.587921554050357	not significant	NA
Hes6	0.375812298607763	6.90415018973734	7.67640557318781	0.0110044126748657	0.587921554050357	not significant	NA
Efnb1	-0.38722677388305	4.78782034936978	7.67205502649735	0.0110241075159964	0.587921554050357	not significant	NA
Pde8a	0.48508281636572	4.6658855267449	7.6626653999821	0.0110667472067449	0.587921554050357	not significant	NA
Gpatch11	0.472380489221245	4.42685682673177	7.65629820439888	0.0110957653882958	0.587921554050357	not significant	NA
Mospd3	-0.752915562683825	4.89412456729231	7.63495237916148	0.01119366378678	0.587921554050357	not significant	NA
AI846148	-0.755755216315584	2.38529845201441	7.6337376919615	0.0111992633766795	0.587921554050357	not significant	NA
Col15a1	-0.858458868161242	5.2706643360719	7.63194185337579	0.0112075476968114	0.587921554050357	not significant	NA
Zfp513	-0.424060407169312	3.86876162369429	7.63119465500742	0.0112109965686131	0.587921554050357	not significant	NA
Cdk5rap2	-0.738660973455501	2.44506360973178	7.6266721655618	0.0112318962728374	0.587921554050357	not significant	NA
Notch3	-0.577842556469614	3.85888599911233	7.57694933428213	0.0114645441979541	0.587921554050357	not significant	NA
Greb1l	-0.669459999025762	2.74446119586873	7.56511676820463	0.0115206897345926	0.587921554050357	not significant	NA
Vsig10l	-0.780369910434153	2.27025754785959	7.53341210392684	0.0116726341652717	0.587921554050357	not significant	NA
Ccl2	-1.6989401209	1.57650261007105	7.53158449602878	0.0116814603313055	0.587921554050357	not significant	NA
Ccdc51	-0.478737146434408	3.14941729132331	7.52672730643785	0.0117049533432294	0.587921554050357	not significant	NA
Ube2u	0.427532314676872	3.41442593730354	7.51948953055397	0.0117400577344539	0.587921554050357	not significant	NA
Npr1	-0.746952412030725	4.94392919960758	7.51652277828438	0.0117544806240149	0.587921554050357	not significant	NA
Parp12	-0.430081814555052	3.81078898653973	7.51448202473602	0.0117644131482514	0.587921554050357	not significant	NA
Grem2	1.53643442084874	2.36538993708059	7.4984407691593	0.0118428116227356	0.587921554050357	not significant	NA
Ifitm3	-0.714980466830326	7.27325105243515	7.49099894855057	0.0118793782812683	0.587921554050357	not significant	NA
Zbtb17	0.409267556805485	3.33331886862791	7.48014535305123	0.0119329335423956	0.587921554050357	not significant	NA
Arhgef1	-0.700165865400644	4.61421593802017	7.4721749182842	0.0119724325279822	0.587921554050357	not significant	NA
Zfp362	-0.501711987495417	4.13521525627796	7.46189551756539	0.0120235878884118	0.587921554050357	not significant	NA
Zfp160	0.612374727027738	3.12531560920255	7.44371306547609	0.0121146663277342	0.587921554050357	not significant	NA
Mphosph8	0.375717111993508	4.38901478940471	7.44371036385179	0.0121146799171728	0.587921554050357	not significant	NA
Pcdh7	0.447974179710979	3.86645594634495	7.42714933657068	0.012198301561367	0.587921554050357	not significant	NA
Pank1	-0.382129195658095	8.30988739760141	7.41841811061024	0.0122426452941921	0.587921554050357	not significant	NA
Maml1	-0.389404385576473	3.53051722371218	7.39953453434374	0.012339162033784	0.587921554050357	not significant	NA
Srsf4	-0.348126439097977	4.38201990550115	7.39616829786431	0.0123564556904313	0.587921554050357	not significant	NA
Faim	-0.432664683951388	3.71349825152378	7.39060662751567	0.0123850869716752	0.587921554050357	not significant	NA
Slc6a8	0.301701159699055	7.77197599955915	7.38482632800025	0.0124149216215855	0.587921554050357	not significant	NA
Mgl2	-0.768408228638077	2.50712553133319	7.36461039230648	0.0125198924947713	0.587921554050357	not significant	NA
Zfp709	0.731892396277159	1.94088845992489	7.35801174442624	0.0125543683285134	0.587921554050357	not significant	NA
Prpf40b	-0.558269144799653	3.33380264780416	7.35785083465267	0.0125552103429601	0.587921554050357	not significant	NA
Bbc3	-0.835510707345698	2.17156726249085	7.35664730410892	0.0125615102045371	0.587921554050357	not significant	NA
Kmt2b	-0.814987782934032	3.57145692910233	7.35529507805659	0.0125685925870818	0.587921554050357	not significant	NA
Zscan12	0.687015124524507	2.75601162662213	7.34794598372215	0.0126071614174216	0.587921554050357	not significant	NA
Pithd1	-0.438240009417728	4.68427997116941	7.34738667572869	0.0126101020885126	0.587921554050357	not significant	NA
Med28	-0.306083990377308	8.02587553759396	7.3454437775346	0.0126203231599517	0.587921554050357	not significant	NA
Adam12	-0.812307563041249	1.77226117526076	7.34088558175158	0.0126443386510687	0.587921554050357	not significant	NA
Mapkapk2	-0.403839636486958	6.68696159092149	7.33621215071336	0.0126690138367723	0.587921554050357	not significant	NA
Usp42	0.67091131145957	1.87868236626791	7.32962060177407	0.0127039071746156	0.587921554050357	not significant	NA
Lrp3	-0.504601771203506	3.4217913954263	7.32682340049297	0.0127187467311875	0.587921554050357	not significant	NA
Fads2	-0.860072483626336	1.79120560739566	7.32372159125022	0.0127352247303452	0.587921554050357	not significant	NA
Tpbgl	-0.938209443710484	0.864913096658329	7.30996599813828	0.0128085852155265	0.587921554050357	not significant	NA
Hnf1a	-0.390884559053903	5.06341928571374	7.2618232839187	0.0130690469925145	0.587921554050357	not significant	NA
Tnfrsf23	-1.40569463720562	0.725465871830112	7.24265468535424	0.0131743817251199	0.587921554050357	not significant	NA
Cxcl2	-2.33779810103266	1.01227266976132	7.24115555093718	0.0131826592993671	0.587921554050357	not significant	NA
Zfp839	-0.391164980479024	3.89479639216548	7.21604245995076	0.0133221832848104	0.587921554050357	not significant	NA
Ubald1	-0.671465844994191	5.47930441656843	7.176614595638	0.0135445508024876	0.587921554050357	not significant	NA
Nav2	-0.511940288603437	5.19139637385934	7.17305362306041	0.0135648358256243	0.587921554050357	not significant	NA
Mrnip	-0.577929294214115	3.58836195483756	7.15503985514753	0.0136679682886296	0.587921554050357	not significant	NA
Eed	0.373249659755062	4.2781741386785	7.14547608514826	0.013723075761784	0.587921554050357	not significant	NA
Tcp11	-3.00591817984166	-1.07059736183631	7.1421765264283	0.0137421452764588	0.587921554050357	not significant	NA
Ifi47	-0.523599301458222	3.09988445234636	7.13020025499998	0.0138116082886523	0.587921554050357	not significant	NA
1700011H14Rik	0.293530741416853	6.92213028769787	7.12957049420553	0.0138152716905292	0.587921554050357	not significant	NA
Enpp2	0.383949666013807	8.84049365506443	7.11644112312525	0.0138918928152661	0.587921554050357	not significant	NA
Cpeb3	0.440681769758552	6.05722299020489	7.10484916546617	0.0139599335003177	0.587921554050357	not significant	NA
Ptms	-0.917161674414567	8.30533585581811	7.09354984065381	0.0140266122688851	0.587921554050357	not significant	NA
Dysf	-0.432362695892752	4.15381679330909	7.06518878840134	0.0141955352057498	0.587921554050357	not significant	NA
Wdr25	-0.589004192321969	2.32013316938104	7.06061495741211	0.0142229882895494	0.587921554050357	not significant	NA
Fancb	1.52635009901645	-0.172234545632822	7.05912022631263	0.0142319727343684	0.587921554050357	not significant	NA
Smap2	-0.31806695184162	5.02090808295183	7.0577514761793	0.0142402054596862	0.587921554050357	not significant	NA
Cubn	0.425504064824935	8.09143623744373	7.04078478910122	0.0143426959009723	0.587921554050357	not significant	NA
Slain2	0.304252923685605	5.97482194346915	7.0338294454902	0.014384947112906	0.587921554050357	not significant	NA
Gmpr	-0.578296654440702	6.78844990414019	7.03242604233021	0.0143934890056136	0.587921554050357	not significant	NA
Tor1aip1	0.297107257021273	5.99833598167087	7.02973988838539	0.0144098541237442	0.587921554050357	not significant	NA
Rinl	-0.603208281530019	2.54542558842403	7.0220557764813	0.0144567828383473	0.587921554050357	not significant	NA
Fanca	0.787388430169846	1.24326008270539	7.0159495826532	0.0144941956911821	0.587921554050357	not significant	NA
Nr4a1	-1.74317696253772	4.94448913279361	7.00363605857033	0.0145699680848525	0.587921554050357	not significant	NA
Cnot8	-0.268077153361195	5.28114206561665	6.9688878819177	0.0147861738462714	0.587921554050357	not significant	NA
Myo1e	-0.649670406204631	4.95610780879239	6.96433151636054	0.0148147868428704	0.587921554050357	not significant	NA
Ttc26	0.6865799738098	2.0706631015079	6.95238742483287	0.0148900851290377	0.587921554050357	not significant	NA
Ctnnal1	0.39641561047488	4.9755839725478	6.950123158682	0.0149044073954271	0.587921554050357	not significant	NA
Kbtbd2	0.33664134749019	4.19752888745753	6.94963693614683	0.0149074849137974	0.587921554050357	not significant	NA
Pdk1	0.549956905615895	4.39921042220575	6.94150160479243	0.0149590817471232	0.587921554050357	not significant	NA
Sfpq	0.361774422319756	6.32627796305093	6.93998863359699	0.0149686993175354	0.587921554050357	not significant	NA
Cxcl10	-1.30433122598972	2.61541518347888	6.93428312322495	0.0150050295426664	0.587921554050357	not significant	NA
Tnks1bp1	-0.892729851371576	4.4795401422989	6.92877106422742	0.0150402208753745	0.587921554050357	not significant	NA
Obsl1	-1.0949564738768	1.29644288166661	6.90980300876553	0.015162022521979	0.587921554050357	not significant	NA
Cep135	1.16285534176525	0.0662316603038035	6.90510249628401	0.0151923753700864	0.587921554050357	not significant	NA
0610010K14Rik,Gm21988	-0.364564699351619	5.63955808152701	6.89826559976095	0.0152366440082703	0.587921554050357	not significant	NA
Dnajb9	0.423012194706831	5.59193263978001	6.89708021095358	0.0152443339034279	0.587921554050357	not significant	NA
Rab40c	-0.348553986684883	4.00442530370179	6.87781570015472	0.015369912906265	0.587921554050357	not significant	NA
Oasl2	-0.640626411716161	3.10740096960195	6.8633336297435	0.0154650726296186	0.587921554050357	not significant	NA
Spag9	0.282722584073412	6.49520283259366	6.85817908309083	0.0154991000719113	0.587921554050357	not significant	NA
Rap2b	-0.825000365366291	2.30028696039922	6.85293098468765	0.0155338304738854	0.587921554050357	not significant	NA
Pptc7	0.333516964051386	7.76103210185647	6.84491565575935	0.0155870404120977	0.587921554050357	not significant	NA
Inafm1	-0.541268025127547	3.91687892880336	6.84290933207699	0.0156003910681273	0.587921554050357	not significant	NA
Nfix	-0.500830489361168	6.27724106672477	6.83813259725672	0.0156322279436816	0.587921554050357	not significant	NA
Lrp2	0.417021930430719	9.96232301538516	6.8359376794405	0.015646881216288	0.587921554050357	not significant	NA
Cebpb	-0.787179892448503	5.15825844047003	6.83271759980632	0.0156684060648578	0.587921554050357	not significant	NA
Ddx6	0.335592812148852	6.4228768063398	6.82583972962908	0.0157144918224133	0.587921554050357	not significant	NA
Tm2d3	0.246992934410012	7.20942660020904	6.82274787565822	0.0157352580556835	0.587921554050357	not significant	NA
Trim47	-0.54350340804294	5.36587644709519	6.82248180901143	0.0157370464975686	0.587921554050357	not significant	NA
Gm5475	-1.13660735859371	1.00503198597599	6.81521426408794	0.0157859847011375	0.587921554050357	not significant	NA
Loxl4	-1.41494718576168	0.776656130919496	6.80937650713607	0.0158254173462166	0.587921554050357	not significant	NA
Usp3	0.311612885566659	5.26549523616691	6.79827643638132	0.0159006976070411	0.587921554050357	not significant	NA
Scaf1	-0.629489396671955	4.64716306546448	6.793277899135	0.0159347272322265	0.587921554050357	not significant	NA
Gm21969,Iffo2	-0.479438109514568	2.87651826554636	6.79166183107969	0.015945746576585	0.587921554050357	not significant	NA
Nova2	-0.923775556946214	2.14607028567291	6.78731176206465	0.015975450071382	0.587921554050357	not significant	NA
Arid1a	-0.58806429419632	5.70660226369562	6.78467449892364	0.0159934879498827	0.587921554050357	not significant	NA
Alg3	-0.503527981542733	4.53169927225791	6.78416525936242	0.0159969735587896	0.587921554050357	not significant	NA
Pim1	-0.529833236470982	4.42413694094917	6.7805831908543	0.0160215157039721	0.587921554050357	not significant	NA
Arrb1	-0.330032242945486	5.71238944510403	6.77945792493807	0.0160292339639709	0.587921554050357	not significant	NA
Gtpbp6	-0.519939899163147	3.80243921676018	6.77918047705788	0.0160311376283153	0.587921554050357	not significant	NA
Arhgap23	-0.599297332354632	3.3871662423227	6.77517579308585	0.0160586431029993	0.587921554050357	not significant	NA
2310022B05Rik	-0.546822996447584	5.53058069288804	6.77445342473622	0.0160636101395741	0.587921554050357	not significant	NA
Rexo2	-0.374453996892587	6.90415217303979	6.77215038417684	0.0160794573383557	0.587921554050357	not significant	NA
Gnb1l	-0.544102094792721	2.14575466482743	6.76202221892216	0.0161493554439167	0.587921554050357	not significant	NA
Dmwd	-0.38616156903416	4.5276265280571	6.76178071550879	0.0161510262583012	0.587921554050357	not significant	NA
Msantd4	0.357330045461112	4.74057681428403	6.75744612151036	0.016181047320991	0.587921554050357	not significant	NA
Kank2	-0.495459061594789	4.72063105615425	6.74989109809223	0.0162335210399939	0.587921554050357	not significant	NA
Ttbk1	-0.684536787600212	2.4653590438102	6.74694382198891	0.0162540426701458	0.587921554050357	not significant	NA
Grb2	-0.281366479411536	6.5321819630651	6.73619207814161	0.0163291507085712	0.587921554050357	not significant	NA
Qrsl1	0.310367878287602	4.3271390281756	6.73332678996307	0.0163492316165404	0.587921554050357	not significant	NA
Khsrp	-0.738943443012653	6.20520633372415	6.71207894218595	0.016499002210474	0.587921554050357	not significant	NA
Hmga1b	-1.31982259505639	0.07710276207594	6.71139281948619	0.01650386383939	0.587921554050357	not significant	NA
Eif5a	-0.494727181724527	8.76438242779741	6.70595694180648	0.0165424368707352	0.587921554050357	not significant	NA
AI314180	0.329520749520064	6.07369568688069	6.69848203937752	0.0165956424293985	0.587921554050357	not significant	NA
Hbb-bs	-1.56418242353295	6.30669419787249	6.68768116445947	0.0166728579176177	0.587921554050357	not significant	NA
Psmb8	-0.479254672637622	4.7035021408538	6.682360826218	0.016711039642819	0.587921554050357	not significant	NA
Atp2c1	0.283474900091448	5.22749893999326	6.68136812575183	0.0167181745617814	0.587921554050357	not significant	NA
Dennd2d	0.508531019865251	3.27259163094883	6.67798128164911	0.0167425425839081	0.587921554050357	not significant	NA
3110040N11Rik	-0.605679881741483	2.15439976714164	6.6759647887303	0.0167570697933678	0.587921554050357	not significant	NA
Zfp595	0.651320325192522	1.90585349220545	6.6759434859412	0.0167572233375395	0.587921554050357	not significant	NA
Slitrk6	0.853633094128256	1.76296256230419	6.6752322980595	0.0167623502653848	0.587921554050357	not significant	NA
Trim3	-0.480894179599264	4.12341237246538	6.67520845872501	0.0167625221524649	0.587921554050357	not significant	NA
Ring1	-0.550669826798068	4.21964757804002	6.6695685997554	0.0168032419020845	0.587921554050357	not significant	NA
Gm4450	0.59275209253404	5.83832726693741	6.66246399203673	0.0168546935851615	0.587921554050357	not significant	NA
Trak1	0.224123226513962	6.61477217341822	6.65952118874413	0.0168760566468089	0.587921554050357	not significant	NA
Rgs3	-0.401253805736739	3.72560730561535	6.65643188315061	0.016898515595826	0.587921554050357	not significant	NA
Txnrd3	-0.382470585420069	4.48713672683962	6.64288338908365	0.0169974046779026	0.587921554050357	not significant	NA
Itga2	1.64059997697646	0.534425814308262	6.64160575451115	0.0170067631205142	0.587921554050357	not significant	NA
Slc12a4	-0.697328552127278	3.49858711478643	6.63956434536084	0.017021727955337	0.587921554050357	not significant	NA
Sp6	-1.27098927287934	-0.137785050112152	6.63797212363191	0.0170334101131831	0.587921554050357	not significant	NA
Glrx	0.329381251091701	5.87951833068122	6.63761773765938	0.0170360114606806	0.587921554050357	not significant	NA
Pgp	-0.375164019255732	5.10903152370402	6.63201088763031	0.0170772269652736	0.587921554050357	not significant	NA
2610528J11Rik	-0.450801608519021	6.54110010372973	6.62776643802497	0.0171085012429926	0.587921554050357	not significant	NA
Kcna2	-1.4454609258087	-0.669175657699799	6.62556988360376	0.0171247110431164	0.587921554050357	not significant	NA
Dpp4	0.36127188764918	5.54147580760803	6.61609904013424	0.0171947981942785	0.587921554050357	not significant	NA
S100a14	1.71996022698547	0.351275776955247	6.60277378496512	0.0172939494138982	0.587921554050357	not significant	NA
Rnps1	-0.3183494272506	5.10561485503131	6.59929121059969	0.0173199673146715	0.587921554050357	not significant	NA
Atg16l1	0.311864477014324	4.88306325396478	6.59612738618824	0.0173436415782308	0.587921554050357	not significant	NA
Plcl1	0.357333338448653	3.93192371900691	6.59153462924562	0.0173780722634684	0.587921554050357	not significant	NA
Vgll4	-0.705948611577399	2.8351355822976	6.58762034322933	0.0174074765841668	0.587921554050357	not significant	NA
Rnf145	0.460190521726383	5.70499269764195	6.58314783361959	0.0174411419998733	0.587921554050357	not significant	NA
Tbl1x	-0.46922425561774	5.74034580132035	6.58260169322706	0.0174452578547122	0.587921554050357	not significant	NA
2310022A10Rik	-0.542826433269375	3.16338033808842	6.5736494619129	0.0175128782515786	0.587921554050357	not significant	NA
Tnfrsf4	-1.11349254862546	0.211206363458227	6.57270115085716	0.0175200583328675	0.587921554050357	not significant	NA
Kdm2b	-0.392896122776422	3.62630546890193	6.55697803126903	0.0176395830234417	0.587921554050357	not significant	NA
Calhm2	-0.760286251314115	1.74840957529865	6.54719544851829	0.0177144058429141	0.587921554050357	not significant	NA
Abat	0.331994418402541	7.59231221915865	6.54451370858659	0.0177349788838967	0.587921554050357	not significant	NA
Capn15	-0.517497493734859	3.94147187061939	6.53943166717008	0.0177740387853766	0.587921554050357	not significant	NA
Cfap69	0.354343449276126	3.99799346528356	6.53617226072251	0.0177991404746164	0.587921554050357	not significant	NA
Angptl3	0.604298015817573	2.48105327530862	6.53539751278362	0.0178051128402673	0.587921554050357	not significant	NA
Lrrc14b	-0.948525690016808	1.08176354985209	6.52855882793166	0.0178579275027175	0.587921554050357	not significant	NA
Smad9	1.22154947348214	0.228012535251284	6.52319511621841	0.0178994729053993	0.587921554050357	not significant	NA
Cnnm3	-0.302945446567624	4.98790437168238	6.5212607708701	0.0179144820044136	0.587921554050357	not significant	NA
Faap20	-0.30028381092991	5.52190010515669	6.51657149385753	0.0179509254444222	0.587921554050357	not significant	NA
Jun	-0.451521728959136	5.58955801646757	6.51392358511398	0.0179715404747213	0.587921554050357	not significant	NA
Tnfrsf25	-0.977569439496124	0.752025168539818	6.50899488705386	0.0180099824787418	0.587921554050357	not significant	NA
S100a8	1.46681359664954	2.84361999282652	6.50223045400027	0.0180628914247709	0.587921554050357	not significant	NA
Zfp9	-1.23301740136036	-0.107821010482833	6.49003228217222	0.0181587383910909	0.587921554050357	not significant	NA
Col4a1	-0.428610948796813	8.46857802296124	6.48859807355626	0.0181700447621677	0.587921554050357	not significant	NA
Apol9a	-1.41489837914158	-0.121490405453814	6.47570207892777	0.0182720607285351	0.587921554050357	not significant	NA
Srd5a3	-0.562781738421017	4.67709304360653	6.47371184208783	0.0182878614823971	0.587921554050357	not significant	NA
Mlph	-0.454098816792696	3.48129470898002	6.46954599224292	0.018320983915988	0.587921554050357	not significant	NA
Agk	-0.379632256158647	3.12208497830477	6.45402980878656	0.0184449403629897	0.587921554050357	not significant	NA
Akap7	0.66935586075941	3.3629475055247	6.45088216149429	0.0184702000482868	0.587921554050357	not significant	NA
Spice1	-0.510209770623481	2.70507493505455	6.45013231741532	0.0184762231744035	0.587921554050357	not significant	NA
Galt	0.273455904690906	5.97543758379523	6.4364593039969	0.018586435609859	0.587921554050357	not significant	NA
Rassf4	-0.64716961867339	1.94566268090717	6.43588881048186	0.0185910499800196	0.587921554050357	not significant	NA
Adgra3	0.286094484343716	5.84862457782064	6.4314479383868	0.0186270130402024	0.587921554050357	not significant	NA
Trim25	-0.246138567775565	6.03979994606526	6.42797076419351	0.018655225887239	0.587921554050357	not significant	NA
Fbxw4	-0.297310392257887	4.23206906053983	6.42310956353678	0.0186947480372245	0.587921554050357	not significant	NA
Fmo1	0.332745575699891	9.15742277882336	6.42111528386534	0.0187109887000263	0.587921554050357	not significant	NA
Larp4	0.326910295856223	6.4426606226926	6.41846560668856	0.0187325909503609	0.587921554050357	not significant	NA
Snrpa	-0.38145790390286	4.98886176538136	6.41003286276006	0.018801526119815	0.587921554050357	not significant	NA
Rmdn1	0.427467928052817	5.25256527019329	6.4100030043057	0.0188017707044766	0.587921554050357	not significant	NA
Usp37	0.564114346949052	2.79484353907304	6.40997634697372	0.0188019890702271	0.587921554050357	not significant	NA
Kcnh1	-1.11198226885723	0.717829280186921	6.40296008726521	0.0188595615356379	0.587921554050357	not significant	NA
1700019D03Rik	2.1579132818052	-0.391325722455978	6.39613051894894	0.018915790458462	0.587921554050357	not significant	NA
Smad3	-0.351959164494392	4.92397671655235	6.39529935190027	0.0189226463064639	0.587921554050357	not significant	NA
Cib1	-0.507905254079529	7.02772815885247	6.395261386181	0.0189229595311699	0.587921554050357	not significant	NA
Natd1	-0.29333516268443	4.51197690394771	6.39017687327261	0.0189649599177141	0.587921554050357	not significant	NA
Hbb-bt	-1.46702099814394	4.06649122699758	6.3868596853751	0.018992417282592	0.587921554050357	not significant	NA
Bicd1	0.410201653148787	3.70324755214142	6.38408016199655	0.0190154582849715	0.587921554050357	not significant	NA
Slc35a5	0.314716549899833	4.56508472147324	6.37483367409618	0.0190923315677851	0.587921554050357	not significant	NA
Plscr3	-0.505778541676293	3.97956902081707	6.37212778729333	0.0191148930559585	0.587921554050357	not significant	NA
Fbxl20	-0.598292440427359	4.45312754603049	6.36951642733849	0.0191366945101885	0.587921554050357	not significant	NA
Lrp12	0.658646185212587	3.43495690258207	6.36945870846725	0.0191371766999197	0.587921554050357	not significant	NA
Arhgef39	-0.754728382886434	3.63504094285342	6.35930557675186	0.0192222077403681	0.587921554050357	not significant	NA
Wdr72	0.281144096503447	5.24562597655307	6.34167772483942	0.0193708386736927	0.587921554050357	not significant	NA
Npy1r	1.17064148277795	2.55650921042586	6.33715313943143	0.0194091940509863	0.587921554050357	not significant	NA
Sh3bp2	-0.652537607547025	4.0231888733455	6.33268548201986	0.0194471497687267	0.587921554050357	not significant	NA
Dpm2	-0.604274222359836	5.47391704078898	6.32999864839923	0.0194700159676108	0.587921554050357	not significant	NA
Hnrnpa0	-0.228910197945811	7.49981524476901	6.32703965375226	0.019495233002065	0.587921554050357	not significant	NA
Smyd5	-0.551782869271592	2.82110260234011	6.32604046464331	0.0195037564600098	0.587921554050357	not significant	NA
Rnf5	-0.463183272478446	7.2475399608845	6.31934191078321	0.0195610048251518	0.587921554050357	not significant	NA
Pdcd4	0.35205955758754	6.01664096469113	6.30694159442938	0.0196674767043454	0.587921554050357	not significant	NA
H2-K1	-0.506356048907401	7.92481893912597	6.30612713019963	0.0196744924113952	0.587921554050357	not significant	NA
Zfp641	-0.421977076287316	2.81499858614046	6.30268038763826	0.0197042131253338	0.587921554050357	not significant	NA
Ubxn6	0.247410141224357	5.97446710307827	6.30111936828943	0.0197176899818062	0.587921554050357	not significant	NA
Mrc2	-0.472061342653051	3.61753041242069	6.29724074543682	0.0197512199922871	0.587921554050357	not significant	NA
Trpc6	-0.758200732421931	2.09280496599218	6.29691975478479	0.0197539977414048	0.587921554050357	not significant	NA
Bmp1	-0.60979326006937	2.85056486872695	6.2906099255829	0.0198086893207281	0.587921554050357	not significant	NA
Tyk2	-0.325781411899156	4.00764061785491	6.2901327909541	0.0198128318187565	0.587921554050357	not significant	NA
Myo18a	-0.54333672341615	6.37160218800864	6.2899998614527	0.0198139860886197	0.587921554050357	not significant	NA
Mal	0.353728231652034	8.32652103981144	6.28686468056682	0.0198412315871586	0.587921554050357	not significant	NA
Reep2	1.97990870037693	-0.568560032054967	6.28605247396373	0.0198482966615782	0.587921554050357	not significant	NA
Scn1b	-0.915993890765492	4.14926464707044	6.27948490934091	0.0199055283528691	0.587921554050357	not significant	NA
Vwa2	-0.526299346375272	3.86656463230539	6.27198704225434	0.0199710916108736	0.587921554050357	not significant	NA
Trac	-0.729032795060081	1.59521975674961	6.26510749862345	0.0200314595755214	0.587921554050357	not significant	NA
Megf8	-0.375357856340618	4.01446248109053	6.26230863733816	0.0200560776704909	0.587921554050357	not significant	NA
Lgi2	1.13255400799001	1.57217622920885	6.25290111610918	0.0201390710573186	0.587921554050357	not significant	NA
Per3	0.959478534975852	4.19539972197426	6.25272785365147	0.0201406031637621	0.587921554050357	not significant	NA
Cbx2	-0.616137620367425	2.09999124703153	6.24927742755358	0.0201711412511781	0.587921554050357	not significant	NA
Plekha5	-0.253862034704676	4.467159266997	6.24336201673324	0.0202236157490131	0.587921554050357	not significant	NA
Ripply3	-0.583345060457933	3.07521244790125	6.23152269058983	0.0203290972272325	0.587921554050357	not significant	NA
Shq1	-0.823572967280582	2.05609677442133	6.22756929715962	0.0203644559387915	0.587921554050357	not significant	NA
Ap1g1	0.219052485766017	7.29953313112327	6.22641696408556	0.0203747751601256	0.587921554050357	not significant	NA
Ddb1	0.247072616908253	7.5961219548253	6.22124453804207	0.0204211663527783	0.587921554050357	not significant	NA
Dgkh	-0.30926126284556	6.01517950417087	6.2194011145391	0.0204377283257113	0.587921554050357	not significant	NA
Palld	0.43434903565107	6.96932498837123	6.21566722436277	0.0204713207647103	0.587921554050357	not significant	NA
Uqcrb	0.333699945845482	9.06247113561921	6.21554950785036	0.0204723808160129	0.587921554050357	not significant	NA
Cilp2	-1.21984466710757	-0.19697169750305	6.21447374405273	0.0204820710295525	0.587921554050357	not significant	NA
Rprm	2.11420594941361	-0.338577325909852	6.21128335494613	0.0205108393054394	0.587921554050357	not significant	NA
Nlrc5	-0.740055202283848	1.66782418864919	6.20616079510134	0.0205571244426005	0.587921554050357	not significant	NA
Pth1r	0.261585344698752	10.4187495352032	6.20107976835589	0.0206031492136199	0.587921554050357	not significant	NA
Rasgrf2	0.57683406888916	2.74810007473175	6.19489374103065	0.0206593382005566	0.587921554050357	not significant	NA
Prcp	0.295466016516086	4.85729081475741	6.19446182702331	0.0206632677340496	0.587921554050357	not significant	NA
Rpl5	0.24861983360215	9.4249108726816	6.18724300026438	0.020729067630382	0.587921554050357	not significant	NA
Fndc3a	0.436615684984985	4.96431476739776	6.182112232079	0.0207759766308507	0.587921554050357	not significant	NA
Gan	-0.291402473713158	4.72132462079181	6.17694053499553	0.0208233794860222	0.587921554050357	not significant	NA
Snrpb	-0.388191886424489	6.5593986856766	6.15801134262708	0.020997911089643	0.587921554050357	not significant	NA
Aqp4	0.772116505440189	4.96711335048764	6.15256182868631	0.0210484584521746	0.587921554050357	not significant	NA
Pdlim4	-0.557211610290878	2.54281894599035	6.1490205546601	0.0210813784368972	0.587921554050357	not significant	NA
Ctso	0.408337515052554	3.95201350915109	6.1446259665651	0.0211223106632098	0.587921554050357	not significant	NA
Arhgef28	0.271955509357055	6.1952156993522	6.13963952058696	0.0211688628304644	0.587921554050357	not significant	NA
Mrps7	-0.217920956248861	6.67138911831333	6.13368227792578	0.0212246279793597	0.587921554050357	not significant	NA
Ighg1	3.1223345260182	2.26215063435128	6.131183734116	0.0212480652852032	0.587921554050357	not significant	NA
Sec61a2	-0.374808412223054	3.81687533650035	6.12887203761882	0.0212697755678071	0.587921554050357	not significant	NA
Pex6	-0.4312401192441	4.79019317514744	6.11892723019183	0.0213634543745696	0.587921554050357	not significant	NA
Tmem161b	0.459018620271847	3.00165914766368	6.11820380709514	0.0213702868384453	0.587921554050357	not significant	NA
Faah	-0.485426500346751	5.83276568530653	6.1171419800981	0.0213803198110089	0.587921554050357	not significant	NA
Cxcl14	-0.751002174422786	5.7873472442332	6.11613377028111	0.0213898510230153	0.587921554050357	not significant	NA
Pik3c2a	0.364521624717044	5.59542472574737	6.11323577000874	0.0214172739235439	0.587921554050357	not significant	NA
Svip	0.269493728602761	5.73171275287569	6.11167105541184	0.0214320966249921	0.587921554050357	not significant	NA
Arv1	-0.61110378404107	1.81636789626906	6.10865061163912	0.0214607419308236	0.587921554050357	not significant	NA
H2-D1	-0.287887161521212	8.01963605555536	6.10805270786569	0.021466417390438	0.587921554050357	not significant	NA
Abcb10	0.291545214918045	4.88984591425181	6.08713309249432	0.0216660485213422	0.587921554050357	not significant	NA
Fxyd2	-0.634615863328004	11.8210878265568	6.07966368134422	0.0217378278250998	0.587921554050357	not significant	NA
Etfbkmt	-0.527233069105255	3.11250700595879	6.07932295350001	0.0217411084535116	0.587921554050357	not significant	NA
Phospho2	0.271778488624947	5.00899048583547	6.07366846844835	0.0217956321275549	0.587921554050357	not significant	NA
Col4a3bp	0.282241169245446	5.53095221361301	6.07288515572136	0.0218031972700399	0.587921554050357	not significant	NA
Tpp2	0.301141836716607	4.49722684790468	6.07117315652019	0.0218197417450398	0.587921554050357	not significant	NA
Mcmbp	-0.249413287999448	5.22515640231054	6.06174578652563	0.0219110972567113	0.587921554050357	not significant	NA
Taok3	-0.529481487474854	5.38842749011244	6.05357050952723	0.0219906645655002	0.587921554050357	not significant	NA
Cyth2	-0.458683840823361	5.33407934322031	6.05108193084258	0.02201494897557	0.587921554050357	not significant	NA
Dclre1b	0.490296061629548	2.26014515367515	6.04815647918299	0.0220435347659513	0.587921554050357	not significant	NA
Tie1	-0.759928463098837	5.33004097825995	6.04722822813747	0.0220526137313018	0.587921554050357	not significant	NA
Wdfy3	0.24342928398283	6.7868682891799	6.04506213310031	0.0220738159167758	0.587921554050357	not significant	NA
Calcoco1	-0.70530852905267	5.44985334958379	6.04456829354545	0.0220786528996697	0.587921554050357	not significant	NA
Uck2	-0.381462047898911	4.15536569208043	6.04454074330135	0.0220789227793019	0.587921554050357	not significant	NA
Frat2	1.41422941957843	0.182190453914808	6.04003934116077	0.0221230675099052	0.587921554050357	not significant	NA
Nkd1	-0.741300528869952	2.24789331931926	6.03948371705335	0.0221285232681239	0.587921554050357	not significant	NA
Zmat3	-0.263355334307776	4.90664182555029	6.03771022407709	0.0221459475012332	0.587921554050357	not significant	NA
Plin2	-0.740059489719215	7.84180854956276	6.03595344871551	0.0221632225634212	0.587921554050357	not significant	NA
Gm10644	-0.807104345371085	0.791025084894108	6.03141238316257	0.0222079462705049	0.587921554050357	not significant	NA
Gm45208,Praf2	-0.494844873111097	3.82678576376124	6.02990670139473	0.022222797513819	0.587921554050357	not significant	NA
Ptprd	0.315749868272672	7.87504103567804	6.02805130375894	0.0222411133944315	0.587921554050357	not significant	NA
Rab11b	-0.404213953981975	7.63089400448767	6.02333655290109	0.0222877316229454	0.587921554050357	not significant	NA
Prkab2	-0.320442847280922	3.91369153153569	6.02101645477281	0.0223107121242586	0.587921554050357	not significant	NA
Gnl1	-0.299012339177967	5.21503558318527	6.01760068462309	0.0223445933023705	0.587921554050357	not significant	NA
Slc25a28	-0.289586768556239	5.54080972358036	6.01473810109176	0.022373031570487	0.587921554050357	not significant	NA
Mum1	-0.451690011612313	3.41616111856307	6.00680216722633	0.0224520820966631	0.587921554050357	not significant	NA
Ngf	-0.939458430377572	1.70895486809175	6.00467306909786	0.0224733431619441	0.587921554050357	not significant	NA
Man1c1	-0.602539621934451	3.71732184986601	5.99726843342374	0.0225474604156083	0.587921554050357	not significant	NA
Cfl1	-0.62016319669125	9.27451171697549	5.99299870407654	0.0225903224300367	0.587921554050357	not significant	NA
Fbrsl1	-0.30571299656151	4.68278941956565	5.98701805197661	0.0226505124790521	0.587921554050357	not significant	NA
Tmem125	-0.371925705705721	4.90110108103311	5.98154329912879	0.0227057678672504	0.587921554050357	not significant	NA
Aqp3	0.470756809140609	6.22899564387273	5.97573096045791	0.0227645949483541	0.587921554050357	not significant	NA
Fam129b	-0.572274914945553	4.78746218843859	5.97322561136482	0.0227900041508211	0.587921554050357	not significant	NA
Espn	-0.699149163837117	5.89779124545562	5.97232211688698	0.0227991751308837	0.587921554050357	not significant	NA
Crip3	-1.36734063752521	0.000181863983738506	5.96046627291722	0.0229199006972705	0.587921554050357	not significant	NA
Topbp1	-0.400672801188017	3.42033467760957	5.95813705137636	0.0229437023471624	0.587921554050357	not significant	NA
Jund	-0.748965711088626	7.37261345700187	5.95378312237458	0.0229882678500468	0.587921554050357	not significant	NA
Etnppl	0.539884553950776	4.19422948962047	5.9523221066772	0.023003243988053	0.587921554050357	not significant	NA
Ndufaf7	0.297592750429263	4.86244007740866	5.94838928494287	0.0230436114544578	0.587921554050357	not significant	NA
Pkn1	-0.485677334881165	5.69728673768159	5.94253910131032	0.0231038054312153	0.587921554050357	not significant	NA
Cdc5l	0.248183024307324	5.13922418754184	5.93826634426508	0.023147879676489	0.587921554050357	not significant	NA
Gltp	-0.248898246466314	6.78087731199613	5.93787315682627	0.023151940183231	0.587921554050357	not significant	NA
Zfp319	0.491584387046623	3.0781993536441	5.93307322259637	0.0232015739267925	0.587921554050357	not significant	NA
Fbf1	-0.542981481690052	3.63010020519806	5.93025291154846	0.0232307927063846	0.587921554050357	not significant	NA
Col4a2	-0.572397261932608	7.41642001812474	5.92988679012456	0.0232345887791254	0.587921554050357	not significant	NA
Mlf2	-0.547561533387688	7.88408017814634	5.9287972209005	0.0232458899006071	0.587921554050357	not significant	NA
Ppp2r5c	0.234459421091024	6.47082288211465	5.92568968531923	0.0232781552607945	0.587921554050357	not significant	NA
Nt5dc1	0.403441311436921	4.81592318020781	5.90534330772501	0.0234906487332843	0.589720136236446	not significant	NA
Isg15	-0.861197132508814	3.29792679914462	5.89952414343289	0.0235518201454454	0.589720136236446	not significant	NA
Fndc3b	-0.303721422215022	4.93971892441877	5.89811620439649	0.0235666471691076	0.589720136236446	not significant	NA
Ctif	-0.587063434998253	4.24014646663574	5.89558415453585	0.0235933384254598	0.589720136236446	not significant	NA
Ttc7	0.282323222900767	6.6311999573209	5.88846170312673	0.0236685997830375	0.589720136236446	not significant	NA
Itpkb	-0.744691396860812	4.66771473593964	5.88301070225986	0.0237263802201316	0.589720136236446	not significant	NA
Efcab14	-0.226720442850093	5.33730750130373	5.86193169801519	0.0239513024971038	0.589720136236446	not significant	NA
Stat6	-0.418195628250037	5.15191767218837	5.86175071551916	0.023953243931833	0.589720136236446	not significant	NA
Ugt1a1,Ugt1a10,Ugt1a2,Ugt1a5,Ugt1a6a,Ugt1a6b,Ugt1a7c,Ugt1a8,Ugt1a9	0.416055832785182	10.8843234290536	5.85667628637801	0.024007749870087	0.589720136236446	not significant	NA
Tnfaip8	0.581281784305955	7.8799442842811	5.85618781412002	0.0240130039919448	0.589720136236446	not significant	NA
Atp6ap2	0.222944981257092	7.88497139680168	5.85551859534563	0.0240202043486284	0.589720136236446	not significant	NA
Clint1	0.319081361762238	5.1696818291626	5.8494249054474	0.0240858794211409	0.589720136236446	not significant	NA
Itih3	-0.935872813799512	1.73647246279385	5.84144383606019	0.0241721990868719	0.589720136236446	not significant	NA
Gmfg	-0.405377939768374	2.9620630701526	5.83700500454939	0.0242203568434646	0.589720136236446	not significant	NA
Prima1	-0.655408320468713	2.39021861621042	5.83230431137838	0.0242714723445677	0.589720136236446	not significant	NA
Nat8f6	0.754684176757774	6.86182634129338	5.83070241206624	0.0242889189460777	0.589720136236446	not significant	NA
Car14	0.617379693234187	5.81072578361821	5.8259142500097	0.0243411512537558	0.589720136236446	not significant	NA
Kdm5b	-0.336937302056699	3.79168163750569	5.8212508064189	0.0243921435756217	0.589720136236446	not significant	NA
0610040J01Rik	0.271141821993661	5.68318019890279	5.81541901306205	0.0244560790292798	0.589720136236446	not significant	NA
Timm50	-0.472585698582399	5.75395096307913	5.80578420027078	0.0245621181340474	0.589720136236446	not significant	NA
Mycbp2	0.33928125958963	4.4422235164257	5.8055911613202	0.024564247924955	0.589720136236446	not significant	NA
Ppp1r1b	-0.536617567864228	6.12645461633754	5.80441804690112	0.0245771952820079	0.589720136236446	not significant	NA
Cryl1	0.270968410295329	7.8363611033459	5.80245312466107	0.0245988986819578	0.589720136236446	not significant	NA
Cdkn1a	-1.07193467209689	5.05871508421138	5.80214896886164	0.0246022601233539	0.589720136236446	not significant	NA
Mif4gd	-0.310906343291323	5.82192844214739	5.77607150850875	0.0248923762219412	0.589720136236446	not significant	NA
Aqr	0.520336116231693	3.05044545853423	5.77287969256511	0.0249281472770157	0.589720136236446	not significant	NA
BC017158	-0.399870910195117	4.45862132643282	5.76773821692609	0.0249858891321408	0.589720136236446	not significant	NA
Trafd1	-0.60409179117177	4.19424878881288	5.76253199164374	0.0250445103588423	0.589720136236446	not significant	NA
Tcn2	0.246510614525771	10.3283912367992	5.75742072906638	0.02510221173512	0.589720136236446	not significant	NA
Trim37	-0.304431173355867	4.26238185061964	5.75151836018266	0.0251690287036744	0.589720136236446	not significant	NA
Yars	0.232383640258846	5.14856404384957	5.75022737407924	0.025183669589443	0.589720136236446	not significant	NA
Kcnt1	0.541513657228114	2.67848438249017	5.74785714812446	0.025210574740429	0.589720136236446	not significant	NA
Otop1	5.15193370420954	-1.11418080119366	5.91999855904988	0.0252922217467653	0.589720136236446	not significant	NA
Hspa8	0.407409932471214	10.6228505469395	5.73937342248601	0.0253071394341436	0.589720136236446	not significant	NA
Zfp60	0.57206338906439	2.6052231944359	5.73889203624502	0.0253126311079098	0.589720136236446	not significant	NA
Sqor	0.299744874017936	7.16539937685284	5.73538787995962	0.0253526467872553	0.589720136236446	not significant	NA
Mbip	-0.578137891614883	1.9353820102776	5.72688228762993	0.0254500704696411	0.589720136236446	not significant	NA
Gnai3	0.257379913122233	5.16564827149166	5.7169461693622	0.0255644093363723	0.589720136236446	not significant	NA
Gmcl1	-0.662795057520206	4.69339346439194	5.71485361628246	0.0255885622391782	0.589720136236446	not significant	NA
Msl1	-0.232846744143477	6.94703410382327	5.70766094640031	0.0256717768439652	0.589720136236446	not significant	NA
Trp53	-0.664704969487563	3.63051299923448	5.70702732242473	0.0256791219424961	0.589720136236446	not significant	NA
Dcp2	-0.251816522116323	4.24137951701474	5.70656810724638	0.0256844467256045	0.589720136236446	not significant	NA
Plch2	2.69607125557692	-1.19981979867005	5.69869855396383	0.0257758892507914	0.589720136236446	not significant	NA
Myo1g	-0.897918089674415	0.884933879343413	5.69094632655668	0.0258663241492662	0.589720136236446	not significant	NA
Mapk6	-0.547440359518105	3.66475834076679	5.69089220085423	0.0258669568062477	0.589720136236446	not significant	NA
Ppp1r16b	0.410208218259375	5.96212243752861	5.69026002892079	0.0258743473296135	0.589720136236446	not significant	NA
Pex11b	-0.492646408383517	5.12178810040207	5.68864396207071	0.0258932509831604	0.589720136236446	not significant	NA
Ubr4	-0.226383063072978	6.63494369772941	5.68811715252173	0.0258994165775749	0.589720136236446	not significant	NA
Npl	0.574756511006736	4.26988202613801	5.68047962208252	0.0259889880406409	0.589720136236446	not significant	NA
Cdkn1c	-0.305429143582405	5.65010017060442	5.67791667249083	0.0260191233151611	0.589720136236446	not significant	NA
Gigyf1	-0.438502932732141	4.90456798695228	5.66843876963874	0.0261309044919244	0.589720136236446	not significant	NA
Llgl2	-0.376790446036021	5.56509311992924	5.6642967964226	0.0261799227686314	0.589720136236446	not significant	NA
Myom3	-1.49686347109905	0.668566022645323	5.66282775767601	0.026197332813103	0.589720136236446	not significant	NA
Stk10	-0.642436623643655	2.37234886429242	5.65507440918817	0.0262894347698556	0.589720136236446	not significant	NA
Foxk2	0.308816392278441	5.38094253177091	5.65037148239741	0.0263454770407738	0.589720136236446	not significant	NA
Eno3	0.47753612222837	2.44810339803915	5.64928991684498	0.0263583843515439	0.589720136236446	not significant	NA
Mocos	-0.412735193218158	3.90601039867102	5.64523804588397	0.026406801888236	0.589720136236446	not significant	NA
Chmp4b	-0.272365872669706	7.27663525125652	5.63809573212946	0.0264923906135678	0.589720136236446	not significant	NA
Flvcr1	0.508268910887435	4.15215858155535	5.63384874323256	0.0265434306329776	0.589720136236446	not significant	NA
Mettl3	-0.310865854219989	4.57453981219907	5.63180726282894	0.026568004100531	0.589720136236446	not significant	NA
Zfp180	0.345740680927954	4.34275796705506	5.63078991754456	0.0265802594596122	0.589720136236446	not significant	NA
Angptl1	1.26330955614085	-0.782081083473587	5.62280926714203	0.0266766171054612	0.589720136236446	not significant	NA
Tmem213	0.269978790635586	6.66176511162985	5.62192471513172	0.0266873211153006	0.589720136236446	not significant	NA
Trim28	-0.439290642378632	5.82457000736764	5.62143129708135	0.0266932940781861	0.589720136236446	not significant	NA
Ehd3	-0.328154356302606	5.65948940522439	5.6197386384542	0.0267137955381709	0.589720136236446	not significant	NA
Cactin	-0.325364408985384	4.48234411027573	5.6146508012809	0.026775525376821	0.589720136236446	not significant	NA
Endog	0.326047291676515	5.73507993653835	5.6134902396433	0.0267896285873663	0.589720136236446	not significant	NA
Casr	0.344236004687698	3.68454774326917	5.61298334241527	0.0267957910358796	0.589720136236446	not significant	NA
Asrgl1	0.410250559298614	3.29716457142635	5.60951954466759	0.0268379435274438	0.589720136236446	not significant	NA
Pcif1	-0.530553232957957	4.36073165970836	5.6092275648615	0.026841500144729	0.589720136236446	not significant	NA
Gm5431	-1.45919026585165	-0.63648425949186	5.60056059136193	0.0269473131615183	0.589720136236446	not significant	NA
Fmo2	0.361574915085693	7.89084181712094	5.59838709669014	0.026973921906081	0.589720136236446	not significant	NA
Hrct1	0.712432358267217	1.90164333893717	5.59132622335502	0.0270605666722171	0.589720136236446	not significant	NA
Nckap5l	-0.741838653738408	1.66175987064693	5.5885337500163	0.0270949192351997	0.589720136236446	not significant	NA
4930402H24Rik	0.384467555536117	6.89255890458221	5.58381970271409	0.0271530213576303	0.589720136236446	not significant	NA
Kctd5	-0.36137117635386	3.4031664953226	5.58075332964066	0.0271908901338489	0.589720136236446	not significant	NA
Dcakd	-0.383317129891252	4.50723304763028	5.57854064297476	0.0272182528143392	0.589720136236446	not significant	NA
Jade3	-0.745050811506356	1.68946647483027	5.5761996906405	0.0272472351776611	0.589720136236446	not significant	NA
Kdm4a	-0.284905391988662	5.53541791863807	5.56890636940583	0.0273377521891284	0.589720136236446	not significant	NA
Aldh1a2	-1.15512444338161	4.09642589872954	5.56542197126017	0.0273811154956692	0.589720136236446	not significant	NA
Dtx4	-0.549829225409584	4.89713837280449	5.56406120572177	0.0273980710872414	0.589720136236446	not significant	NA
Gbp4	-0.751508893735514	2.13545048965275	5.56152629844644	0.0274296881868391	0.589720136236446	not significant	NA
Sdr39u1	-0.398809922105464	6.49782825453997	5.5580022460052	0.0274737103788057	0.589720136236446	not significant	NA
Ptpru	-0.517851046853426	4.11044074631613	5.55301398420175	0.0275361584675273	0.589720136236446	not significant	NA
Trpm7	0.357333011097074	6.21228099352411	5.55051545058076	0.0275674972736895	0.589720136236446	not significant	NA
Nup62	-0.265279731258565	4.4947947463245	5.54719758307954	0.0276091745443066	0.589720136236446	not significant	NA
Zmynd12	-1.14025907250006	0.0675985840092216	5.54502280746787	0.0276365311319851	0.589720136236446	not significant	NA
Gatd1	-0.539781885207414	4.08068939331776	5.53419616326381	0.0277731717395906	0.589720136236446	not significant	NA
Trim26	-0.359691998731322	4.48841107339933	5.53090179619759	0.027814898980838	0.589720136236446	not significant	NA
Hirip3	-0.430230146451781	3.39341752320948	5.52724928204585	0.0278612445740208	0.589720136236446	not significant	NA
Tmem186	-0.348522242216368	3.55837362261881	5.52005162049212	0.0279528264052904	0.589720136236446	not significant	NA
Celf4	-0.859961577314291	0.950578952349166	5.51714298366723	0.0279899308847062	0.589720136236446	not significant	NA
Ptp4a3	-0.799889570003174	3.42069991138308	5.51557436670596	0.0280099640531002	0.589720136236446	not significant	NA
Dyrk1b	-0.550192979955432	2.60375239570262	5.51512962748215	0.0280156468376105	0.589720136236446	not significant	NA
Ttc38	0.299275729789283	6.34521355675226	5.51512861298089	0.0280156598021687	0.589720136236446	not significant	NA
Prdx5	-0.593839752940093	10.9773990342712	5.51261202579707	0.0280478405446885	0.589720136236446	not significant	NA
Sox9	-1.62823588116269	3.2604498535396	5.50675025174153	0.0281229581363509	0.589720136236446	not significant	NA
H2-Q7	-0.41393697408932	4.75589740110877	5.49691114933297	0.028249550862557	0.589720136236446	not significant	NA
Adat3,Scamp4	-0.415663382806123	5.61898644987819	5.49087987436218	0.0283274660439619	0.589720136236446	not significant	NA
Itga3	-0.804592166133142	5.25246774720897	5.48427204769444	0.0284131055031395	0.589720136236446	not significant	NA
Arhgef7	-0.32477187947416	6.02157727435466	5.47371767695288	0.0285504948186868	0.589720136236446	not significant	NA
Rps4x	0.309911330297966	9.06663156912123	5.46953284045959	0.0286051756931605	0.589720136236446	not significant	NA
Impact	0.417845528517095	3.41556361864329	5.46771280887179	0.0286289935611093	0.589720136236446	not significant	NA
Snx15	-0.567756979810584	3.04308175265644	5.46750520892285	0.0286317117301308	0.589720136236446	not significant	NA
Hdac5	-0.425105241780295	4.6260407724748	5.46620167813482	0.0286487858536388	0.589720136236446	not significant	NA
Efcab12	-0.57412915910489	1.68687621083681	5.4650484425532	0.0286639008533396	0.589720136236446	not significant	NA
BC005624	-0.429333307257926	5.28093116600179	5.46178996076717	0.0287066567206806	0.589720136236446	not significant	NA
Cabcoco1	0.483839210142304	3.65203659049454	5.46159768517496	0.0287091818757102	0.589720136236446	not significant	NA
Slc16a14	-1.57785268283819	0.921401502839581	5.4599993942835	0.0287301818493091	0.589720136236446	not significant	NA
Mboat1	-0.32102400422715	2.99774832087292	5.45971853119407	0.028733873889843	0.589720136236446	not significant	NA
Havcr1	-1.93326839847816	6.12695881813242	5.45482435841262	0.0287982947499767	0.589720136236446	not significant	NA
Matn2	0.549945612961383	3.5675603132266	5.45290364945866	0.0288236207392679	0.589720136236446	not significant	NA
Rhov	-0.902238303767746	3.11064762299344	5.45242392449264	0.02882995016199	0.589720136236446	not significant	NA
Irf7	-0.567772126036517	4.11217447560796	5.45009722470131	0.028860670378678	0.589720136236446	not significant	NA
Papd7	0.31063178858305	4.68757544340042	5.44893942112503	0.0288759709044283	0.589720136236446	not significant	NA
Bub3	-0.326211819725584	5.61221565453493	5.4386519433836	0.0290123206194215	0.589720136236446	not significant	NA
Gngt2	-0.499327197384323	3.35905136569342	5.43807157939425	0.0290200341765778	0.589720136236446	not significant	NA
Skiv2l	0.313213130926404	6.24238271537922	5.43137148932399	0.0291092507611395	0.589720136236446	not significant	NA
Ptprf	0.201025868434431	7.66035918838744	5.43114897782624	0.0291122189256914	0.589720136236446	not significant	NA
Prdm11	-0.531911805083646	2.00000851832986	5.43108446766297	0.0291130795143536	0.589720136236446	not significant	NA
Klc1	-0.41217268775776	5.69597120046379	5.42830599997135	0.0291501723022985	0.589720136236446	not significant	NA
Adgra1	2.40447212111373	-0.630952686054616	5.42683599744236	0.0291698183573496	0.589720136236446	not significant	NA
Tmem100	1.3828734594791	0.657778036266319	5.41787171900604	0.0292899439181276	0.589720136236446	not significant	NA
Ahdc1	-0.532417567961749	5.8579259073232	5.41402220338127	0.0293416990983903	0.589720136236446	not significant	NA
Fabp3	0.399794626051044	6.66945966008354	5.40736109572247	0.0294314969828299	0.589720136236446	not significant	NA
Mta2	-0.644769182817219	5.20742371635256	5.39826195467783	0.0295546593357236	0.589720136236446	not significant	NA
Hsd17b2	-0.506372560741682	4.28750362655686	5.39697400736745	0.0295721390438283	0.589720136236446	not significant	NA
Nr5a2	-1.5326295851844	-0.94911917572199	5.39539462531664	0.0295935898327536	0.589720136236446	not significant	NA
Crtap	-0.451228721568526	5.77989029008898	5.39441255611688	0.029606936844118	0.589720136236446	not significant	NA
Pgap1	0.333273798596951	4.46656196410451	5.39259410010038	0.02963166873595	0.589720136236446	not significant	NA
H2-Q6	-0.705102004052585	4.59216789798611	5.39075594362697	0.0296566920712748	0.589720136236446	not significant	NA
Fam96b	-0.344118208551706	5.70385860259629	5.38887467141328	0.0296823268515764	0.589720136236446	not significant	NA
Lyplal1	0.355615074419223	5.75552816080751	5.38767643322027	0.0296986673365375	0.589720136236446	not significant	NA
Per2	0.899677163020821	4.72054949788206	5.38665408982401	0.0297126170899896	0.589720136236446	not significant	NA
Nsfl1c	-0.447706272859218	6.36959586915799	5.38084012407237	0.0297920875718124	0.589720136236446	not significant	NA
1700003E16Rik	-0.820616238074178	1.10891937566398	5.37926961835233	0.0298135954514923	0.589720136236446	not significant	NA
Spns3	0.651319560625618	3.69250293843062	5.37329692228757	0.0298955496986627	0.589720136236446	not significant	NA
Snn	0.265061582593172	6.51483804008578	5.37236249088568	0.0299083942870247	0.589720136236446	not significant	NA
Pola2	-0.44171135829462	2.93870418662818	5.3683813469958	0.0299631879282381	0.589720136236446	not significant	NA
Pbld2	0.437552910189042	4.82045609201727	5.36677223870483	0.0299853664422494	0.589720136236446	not significant	NA
Zfp935	0.502285678175003	2.42359099764969	5.3661309150346	0.0299942109984367	0.589720136236446	not significant	NA
Tarbp2	-0.317558538478917	4.70497553409993	5.36236621598546	0.0300461892651802	0.589720136236446	not significant	NA
Pias3	-0.389416924747238	3.59558569111053	5.36020794688037	0.0300760334336579	0.589720136236446	not significant	NA
Snx3	-0.37853372404294	7.74027693932828	5.35481483257734	0.0301507536902538	0.589720136236446	not significant	NA
Mpzl3	0.606673701547967	2.13704629985066	5.3547656803789	0.0301514356369428	0.589720136236446	not significant	NA
Rasa3	-0.503823241060756	2.60021703433909	5.35271942797365	0.0301798410542792	0.589720136236446	not significant	NA
Gm20605,Sap25	-0.533132845355716	3.91606125972331	5.35142664143749	0.0301978025476124	0.589720136236446	not significant	NA
Npnt	-0.4103607637869	6.57862912419031	5.35049526218476	0.0302107502020078	0.589720136236446	not significant	NA
Adk	0.286231993953294	7.35068630395925	5.3501156127493	0.0302160297170121	0.589720136236446	not significant	NA
Pxn	-0.316417791095324	6.3931530769066	5.34893956936958	0.0302323906755732	0.589720136236446	not significant	NA
Cox4i2	-1.15839531319171	-0.475975352213181	5.34876346185549	0.0302348415137333	0.589720136236446	not significant	NA
Slc25a39	-0.622372966188801	9.72983253273218	5.34772759996603	0.0302492618130058	0.589720136236446	not significant	NA
Rela	-0.300783736238248	5.4174804527933	5.34673020112333	0.0302631539446239	0.589720136236446	not significant	NA
Ppp2r3c	0.581524691866246	2.34633657403808	5.34611123560934	0.030271778712818	0.589720136236446	not significant	NA
Colgalt2	0.472120141515458	2.89118833788137	5.34117322510533	0.0303406844358821	0.589720136236446	not significant	NA
Tbc1d22b	-0.63101052819565	4.95761387247756	5.34026139960566	0.0303534273857738	0.589720136236446	not significant	NA
Cdk4	-0.457947719414876	5.28088709921725	5.33997788663739	0.0303573907596262	0.589720136236446	not significant	NA
Sema3b	0.306901943412707	5.4478593600408	5.33828470613825	0.0303810726723678	0.589720136236446	not significant	NA
Satb2	-0.524112537179439	2.32419784126077	5.33742448643586	0.0303931121847492	0.589720136236446	not significant	NA
Papd5	0.265243583980643	5.2620242898871	5.33587237393096	0.0304148488513771	0.589720136236446	not significant	NA
Crlf3	-0.479110594476715	3.43502891131487	5.33565975359254	0.0304178278632536	0.589720136236446	not significant	NA
Cul3	0.286229513464464	6.59958697835181	5.33541357832717	0.0304212774195989	0.589720136236446	not significant	NA
Mark4	-0.692631523595394	4.91340686182026	5.32807984098554	0.0305242433988989	0.589720136236446	not significant	NA
Grip2	-0.712861459005395	1.77457383101446	5.32749534228538	0.030532466565179	0.589720136236446	not significant	NA
Tmem268	-0.363038732850857	3.4698870039991	5.32674547587997	0.0305430198822679	0.589720136236446	not significant	NA
Ddx46	-0.255034702068507	4.91002097618623	5.32665878525967	0.0305442401945118	0.589720136236446	not significant	NA
Etnk1	0.227329121203801	6.73178671106868	5.32499394254128	0.0305676861763841	0.589720136236446	not significant	NA
Ogfr	-0.4125035187402	4.3008260372389	5.32192515288763	0.030610956789541	0.589720136236446	not significant	NA
Acad11	0.408794559090668	7.37390710916487	5.32077765445798	0.0306271543918187	0.589720136236446	not significant	NA
Aqp1	0.322641192954433	9.58486392987977	5.31870050496884	0.0306564989789465	0.589720136236446	not significant	NA
Zyg11b	0.223757157904871	5.52635195404703	5.31566225461854	0.0306994781006613	0.589720136236446	not significant	NA
Nynrin	-0.829333175768573	1.99841035378039	5.31558904020121	0.0307005146250926	0.589720136236446	not significant	NA
Dusp16	0.367701098422275	5.07717961228198	5.31012113464608	0.0307780367582074	0.589720136236446	not significant	NA
Mall	1.04163446572109	0.294504021558523	5.30695109772431	0.0308230808842115	0.589720136236446	not significant	NA
Hr	-1.568145890121	0.143469788423598	5.30274013026178	0.0308830301939663	0.589720136236446	not significant	NA
Cd99l2	0.254272178943912	5.45489260530264	5.30230584453575	0.0308892203162243	0.589720136236446	not significant	NA
Cyp2c69	1.06459832653434	0.527404441706089	5.30206134826726	0.030892705872595	0.589720136236446	not significant	NA
Ajap1	1.65729991188651	0.0184477731966791	5.30112399455785	0.030906072937883	0.589720136236446	not significant	NA
Gm45837,Pde2a	-0.386586519442142	5.28850979583593	5.29663184511821	0.0309702229148266	0.590133561741915	not significant	NA
H1fx	-1.1850955770703	0.351809969107926	5.28706379625502	0.0311073569594809	0.591245427113879	not significant	NA
Bcl9l	-0.602054195410972	5.03814284923834	5.28485164474518	0.0311391593644725	0.591245427113879	not significant	NA
Camkk2	-0.318246154300408	5.48207773662357	5.28321722473045	0.0311626795681369	0.591245427113879	not significant	NA
Ubl5	-0.540346012719847	7.35765039719195	5.28070806951406	0.0311988264397433	0.591245427113879	not significant	NA
Irf5	-0.498563503070251	3.37806915458654	5.27471148234202	0.031285403690877	0.591687757901158	not significant	NA
Kmt2c	0.259269678163885	5.2475485139628	5.27319385896797	0.0313073574298	0.591687757901158	not significant	NA
Aplp2	-0.277664660536769	7.92484196125731	5.26557823526082	0.0314177850333065	0.592968005295735	not significant	NA
D3Ertd751e	0.335459531407105	4.66795005021831	5.26044645054563	0.0314924427761845	0.593570586979618	not significant	NA
Cyb561	-0.292240136238612	5.60077795773426	5.25270155664715	0.0316054930596416	0.593777497718922	not significant	NA
Ksr1	-0.536148756744464	2.4562991024738	5.25032199305041	0.0316403182395608	0.593777497718922	not significant	NA
Kansl3	0.2718097893107	5.99122655300895	5.2470580612043	0.0316881562231287	0.593777497718922	not significant	NA
Naga	0.319578126745372	4.08001972911965	5.24587486243191	0.0317055178518898	0.593777497718922	not significant	NA
Arhgap28	-0.900140993004911	1.38629847986043	5.24508266924795	0.0317171480316349	0.593777497718922	not significant	NA
Pnp	-0.282684208459918	6.86916195715446	5.22492432130099	0.0320147076084348	0.597009124462092	not significant	NA
Ranbp3	-0.247035994031545	5.10184835358452	5.22458064393973	0.0320198077252987	0.597009124462092	not significant	NA
Kat6b	0.371777126434507	4.5619050007653	5.22242924069326	0.0320517549085578	0.597009124462092	not significant	NA
Fdft1	0.378595119486715	4.94576339300128	5.22176130131762	0.0320616807176388	0.597009124462092	not significant	NA
Gse1	-0.352279707674828	4.26862660064447	5.21620015803238	0.0321444551345094	0.597299394962062	not significant	NA
Ly75	-0.83529541031367	0.750487819214794	5.21344381149332	0.032185570547469	0.597299394962062	not significant	NA
Sema5a	-0.412034083324477	6.03599017948207	5.20305857616631	0.0323410137514135	0.597299394962062	not significant	NA
Arhgap19	-1.4545522809438	-0.434735091545811	5.2012814200861	0.0323676979637484	0.597299394962062	not significant	NA
Anapc15	-0.376675393397822	3.83731346713458	5.19889014304292	0.0324036422414393	0.597299394962062	not significant	NA
Prmt6	-0.428556976992604	3.71564463132231	5.19630279983183	0.0324425840918965	0.597299394962062	not significant	NA
Ankrd29	0.38390208937651	4.42848915725592	5.1914920772401	0.0325151293829012	0.597299394962062	not significant	NA
Chrna2	-1.79130739928413	-0.444306975537877	5.1909745747095	0.0325229441077789	0.597299394962062	not significant	NA
Zfp664	0.299466365891759	5.36373220579869	5.18889927645652	0.0325543040278529	0.597299394962062	not significant	NA
Mboat2	0.556389868378531	3.04943732285566	5.18628314001675	0.0325938849030125	0.597299394962062	not significant	NA
Lgals9	-0.477053132435102	4.57567720367154	5.18515908463517	0.0326109078882711	0.597299394962062	not significant	NA
Rabgap1l	0.270202648626573	5.42561976361194	5.18460492222879	0.0326193039361044	0.597299394962062	not significant	NA
Ripor3	-0.729739501930522	2.16309861794307	5.18348648521722	0.0326362566248798	0.597299394962062	not significant	NA
Prune1	-0.266888503107888	5.33235519442669	5.17204534259123	0.032810244219838	0.599393313703308	not significant	NA
Tiprl	0.265232442764697	5.14022786945431	5.17029411017671	0.0328369672254134	0.599393313703308	not significant	NA
Ccnd1	0.494315859253221	8.09217723383938	5.15792265030885	0.0330264469109031	0.601243802385962	not significant	NA
Mapk15	-0.780925412952248	3.91489484048906	5.15126033471239	0.033128993920026	0.601243802385962	not significant	NA
Zfp704	0.321141793509649	6.31316853277234	5.14492557722843	0.0332268304906115	0.601243802385962	not significant	NA
Ywhah	-0.370792027928543	6.84679310821194	5.13582867509264	0.0333678941877681	0.601243802385962	not significant	NA
Gdf15	-0.744496670027505	5.72927992834973	5.1328128059502	0.0334148088168914	0.601243802385962	not significant	NA
Grb14	0.306472077023909	4.25499295073799	5.13267525710877	0.03341695027999	0.601243802385962	not significant	NA
Tbc1d25	-0.5747422289299	3.22276933654352	5.13221388272994	0.0334241344254224	0.601243802385962	not significant	NA
Tmem131	0.306451246665127	4.72439749488151	5.13066722688971	0.0334482303323236	0.601243802385962	not significant	NA
Arhgef40	-0.361782868318997	3.80834689657769	5.12467170935193	0.0335418210378691	0.601243802385962	not significant	NA
Parp10	-0.399550088607771	4.49993045151202	5.11558777417462	0.0336841826650744	0.601243802385962	not significant	NA
Xrcc5	0.314103597015965	5.1333600310318	5.11255378549703	0.0337318816728626	0.601243802385962	not significant	NA
Afg1l	-0.269274163523437	4.51099957583658	5.105522094073	0.0338427224430021	0.601243802385962	not significant	NA
Rwdd4a	0.236880846424096	5.5345146736706	5.10337402641478	0.0338766639550831	0.601243802385962	not significant	NA
Arhgap4	-0.708384620056492	1.57131329837062	5.10307037080936	0.0338814650835229	0.601243802385962	not significant	NA
BC049352	-1.99219279188806	-0.886238130635499	5.09950090450706	0.0339379595469404	0.601243802385962	not significant	NA
Rmnd5b	-0.363392239718877	4.89802647745312	5.09509048914323	0.0340079098983521	0.601243802385962	not significant	NA
Fam214b	-0.419309792015549	4.69022022272308	5.09435610634443	0.0340195731107136	0.601243802385962	not significant	NA
Pfdn2	-0.230982176782485	6.18304402906174	5.09382546335405	0.0340280033920815	0.601243802385962	not significant	NA
Golga5	-0.339997512384782	3.42740440431967	5.09367843695596	0.0340303396031201	0.601243802385962	not significant	NA
Unc13c	1.05882202865921	0.746406600656293	5.0884702868451	0.0341132119934867	0.601243802385962	not significant	NA
Evi5l	-0.394599309492316	3.39841794405191	5.08331720421422	0.0341954311437939	0.601243802385962	not significant	NA
Evi5	0.287820553944787	6.05648233608316	5.08119795147085	0.0342293090547701	0.601243802385962	not significant	NA
Rgs1	-1.72145046932576	-0.854438739487591	5.07935811835098	0.0342587507767445	0.601243802385962	not significant	NA
Crbn	0.390325440657771	3.79940619684823	5.07281999983809	0.0343636065072015	0.601243802385962	not significant	NA
Ube2j2	-0.396498050723243	5.39104639776842	5.06926455747345	0.0344207784604764	0.601243802385962	not significant	NA
Eef1a1	0.267642601514848	11.9136130157728	5.0652824390677	0.0344849382220397	0.601243802385962	not significant	NA
Loxl1	-0.579148141188544	4.2740864944448	5.05994834444674	0.0345710914515028	0.601243802385962	not significant	NA
Bmyc	-0.657793072629784	3.29906557782229	5.05765769999365	0.0346081627666018	0.601243802385962	not significant	NA
Gnat1	-1.90512929201214	-0.797811004116008	5.05445158256167	0.0346601248790257	0.601243802385962	not significant	NA
Nup37	0.497175259150856	2.14176989241711	5.0508176344384	0.034719126853419	0.601243802385962	not significant	NA
Robo3	-0.726596903223834	2.6696709170358	5.0473805616467	0.0347750360838515	0.601243802385962	not significant	NA
Sord	0.332585031778299	10.995459993334	5.04673400537611	0.0347855646001504	0.601243802385962	not significant	NA
Dnajb6	0.241479966463377	7.54000657784244	5.04644373799796	0.0347902924754867	0.601243802385962	not significant	NA
Emid1	-0.547452634115829	3.0569306912466	5.0455536852638	0.0348047941539869	0.601243802385962	not significant	NA
Rfx1	-0.484446205129367	4.30416315053572	5.04356510886479	0.0348372186679546	0.601243802385962	not significant	NA
Hspbp1	-0.501466148812801	4.90721300227928	5.03613486772443	0.0349586721369144	0.601243802385962	not significant	NA
Dnaja2	0.22166206279423	7.28981150836825	5.03478416280432	0.0349808015652127	0.601243802385962	not significant	NA
Vegfd	0.493285145173223	3.33315434206323	5.03196418658777	0.0350270536900847	0.601243802385962	not significant	NA
Kctd10	-0.540922497939669	5.01012900676435	5.02934465625816	0.0350700797153676	0.601243802385962	not significant	NA
Lfng	-0.749344227490553	2.88786767158069	5.0288531266629	0.035078159745412	0.601243802385962	not significant	NA
Ergic3	-0.505456997814656	7.41503001155533	5.02829544940073	0.0350873296783044	0.601243802385962	not significant	NA
Nfil3	-0.877833606303638	3.8367489260954	5.02707624824576	0.0351073864801671	0.601243802385962	not significant	NA
Drap1	-0.497799442953526	6.81760733843082	5.02645377849105	0.0351176315536469	0.601243802385962	not significant	NA
Myom2	-0.381366054959796	3.4244283006573	5.0249740709693	0.0351419991683223	0.601243802385962	not significant	NA
Hoxc8	-0.337492528178907	4.11593908241976	5.02496613245681	0.0351421299498249	0.601243802385962	not significant	NA
Polr2b	0.234850007647652	4.77908985142396	5.02488065613768	0.0351435381476903	0.601243802385962	not significant	NA
Enah	0.222122853938744	6.52641620617539	5.02479532522159	0.0351449440132923	0.601243802385962	not significant	NA
Dmrtc1a	1.93849269699782	-0.808207901714701	5.02061279357394	0.0352139306034239	0.601243802385962	not significant	NA
Mfsd4b3	-0.459923650056455	4.20506194751393	5.01869506593772	0.0352456124043115	0.601243802385962	not significant	NA
Nostrin	0.643221658913096	1.96687388167893	5.01818716137235	0.0352540085978844	0.601243802385962	not significant	NA
Cab39l	0.279767811653085	6.42046661546854	5.01309459731773	0.0353383183022344	0.601243802385962	not significant	NA
Khnyn	-0.305534790690699	3.6378305377496	5.00656780260927	0.0354467036429231	0.601243802385962	not significant	NA
Hoxd10	0.252423015154335	4.75258907205918	5.00472652166021	0.0354773478360233	0.601243802385962	not significant	NA
Chn1	-0.424048028833923	3.31637425953745	5.00085414625061	0.0355418924124245	0.601243802385962	not significant	NA
Iqgap2	0.357177200808852	5.07396449107828	5.00061709799168	0.0355458478042804	0.601243802385962	not significant	NA
Tert	1.05801439265044	1.46855889137138	4.99917983385537	0.0355698406119511	0.601243802385962	not significant	NA
Vps11	-0.308320203837379	4.88661801704709	4.99566421338964	0.0356286049366204	0.601243802385962	not significant	NA
Nr1d1	-1.11114309482652	5.15086314169473	4.99492564630779	0.0356409640958343	0.601243802385962	not significant	NA
Rhpn1	-0.299880823545409	4.27653628392647	4.99269021174348	0.0356784011489177	0.601243802385962	not significant	NA
Brdt	-0.806515010243701	1.05479915817612	4.99241828343051	0.0356829581733053	0.601243802385962	not significant	NA
Slc25a27	-0.943428614527047	0.646718426861533	4.9874557635766	0.0357662359438542	0.601243802385962	not significant	NA
Tln2	0.378934021141013	6.7252746827524	4.9864074864952	0.0357838553653214	0.601243802385962	not significant	NA
Ciapin1	-0.340647145577084	6.04969470802479	4.98578043298391	0.0357943995299008	0.601243802385962	not significant	NA
Cog2	-0.368333982823576	4.94818238388867	4.98427953563796	0.0358196519199394	0.601243802385962	not significant	NA
Cdh13	-0.435857837385351	3.14762880622176	4.98321609737315	0.0358375562360177	0.601243802385962	not significant	NA
Ski	-0.274811972404456	6.21838594685109	4.98066401769692	0.0358805647282694	0.601243802385962	not significant	NA
Il2ra	-1.35653754517372	-0.469044076874221	4.9802758913007	0.0358871106416314	0.601243802385962	not significant	NA
Epb41l5	0.235080708463295	6.20310595206671	4.9796716131521	0.0358973047151132	0.601243802385962	not significant	NA
Exoc6b	-0.406645865254636	3.65296762649517	4.97803863606769	0.0359248690504894	0.601243802385962	not significant	NA
Pigb	-0.358771006232959	3.33317691078759	4.97193938592683	0.0360280336986862	0.601768700858857	not significant	NA
1110059G10Rik	-0.299146856396487	3.83327304869383	4.96919295142589	0.0360745964193234	0.601768700858857	not significant	NA
Ucp2	-0.759791931968964	7.60053648377626	4.9603500911457	0.0362249771882232	0.601768700858857	not significant	NA
Ddx50	0.256197051332166	5.47421626607025	4.95344367589359	0.0363429169749189	0.601768700858857	not significant	NA
Cdk5r1	-0.738492004635029	1.23477580458965	4.94817592346617	0.0364331636808757	0.601768700858857	not significant	NA
Cdk16	-0.452222011805099	6.15898113872576	4.94612392413597	0.0364683865065391	0.601768700858857	not significant	NA
Tti1	-0.359475875908188	5.14969633145199	4.94425116041674	0.0365005661361588	0.601768700858857	not significant	NA
Zfp282	-0.324565295251399	3.90907715404904	4.94365995067472	0.0365107314978765	0.601768700858857	not significant	NA
Piezo2	-0.712337397637762	1.52439092523077	4.94117762848752	0.0365534477120318	0.601768700858857	not significant	NA
Prrt1	-0.751881594321272	1.28380280935522	4.93565508856236	0.0366486821409765	0.601768700858857	not significant	NA
Cox6a1	-0.268643508700263	10.7084369303497	4.93457886030262	0.0366672738037927	0.601768700858857	not significant	NA
Smarcc2	-0.53007702493717	5.58643932137645	4.92730705642829	0.0367931711595649	0.601768700858857	not significant	NA
Ccdc126	0.457447005911607	2.51831049192692	4.9257575053533	0.036820061426655	0.601768700858857	not significant	NA
Rdh5	-0.427905599430459	2.96558901002011	4.92479409501346	0.0368367911875128	0.601768700858857	not significant	NA
Abi3	-0.463584312034894	3.70497908440894	4.92086605762795	0.0369050906296475	0.601768700858857	not significant	NA
Tmprss9	-0.860856266131305	1.43287067904747	4.92035235298954	0.0369140332808649	0.601768700858857	not significant	NA
Ms4a4c	-1.3751759883885	-0.237967789846953	4.91824704923212	0.036950708197962	0.601768700858857	not significant	NA
Tmem60	0.286828724805271	4.26412962009353	4.90942952002926	0.0371047574596249	0.601768700858857	not significant	NA
Pak1ip1	-0.223901665198881	5.36765033268427	4.90839023094103	0.0371229621877015	0.601768700858857	not significant	NA
Rasl10a	-1.69201712026164	-0.863467766703905	4.90491467887324	0.0371839147478464	0.601768700858857	not significant	NA
Traf5	-0.489034276230357	2.84242421426306	4.90060534210121	0.0372596461318484	0.601768700858857	not significant	NA
Ntrk3	-0.695740212317867	2.220408747352	4.89956885848796	0.0372778869403428	0.601768700858857	not significant	NA
Hspb1	-0.963547082924218	6.45167082942222	4.89805867402669	0.0373044822638132	0.601768700858857	not significant	NA
AC132392.1,Mical2	-0.879075843224342	2.0592138256098	4.89721557350459	0.0373193390879869	0.601768700858857	not significant	NA
Mapre3	-0.702106615085348	5.27560209826631	4.89695359931214	0.0373239568608222	0.601768700858857	not significant	NA
Des	-0.780974904578304	2.95951391942307	4.89646125616388	0.0373326370450205	0.601768700858857	not significant	NA
Myo10	0.220259005131847	5.6245265265473	4.89466923150266	0.0373642502471331	0.601768700858857	not significant	NA
Sdc2	0.312261537796951	6.97353115931987	4.89163007690285	0.037417932973013	0.601768700858857	not significant	NA
Cdh2	0.428961894552737	4.50197292238014	4.89106744669128	0.0374278806174433	0.601768700858857	not significant	NA
Dxo	-0.339405802354308	4.72076521412231	4.89080296613813	0.0374325578220366	0.601768700858857	not significant	NA
Sucnr1	0.553867880850398	4.62158376018485	4.88917637571044	0.0374613377050289	0.601768700858857	not significant	NA
Prnp	0.306845425980692	6.97477407675396	4.88730657827278	0.03749445148773	0.601768700858857	not significant	NA
Puf60	-0.488988448650703	6.95747982876632	4.88257050922357	0.0375784738127133	0.601768700858857	not significant	NA
Tamm41	0.333956652444028	4.27049866726722	4.87336716154191	0.037742356114266	0.601768700858857	not significant	NA
Igf1r	-0.314169905625856	7.7431716645249	4.87154300191176	0.037774933946513	0.601768700858857	not significant	NA
Psph	0.394472360663463	3.87348573132664	4.87061940817405	0.0377914405502738	0.601768700858857	not significant	NA
Hexim2	-0.53542205952657	1.77311180156837	4.87033443081233	0.0377965353454215	0.601768700858857	not significant	NA
Fkbp1a	-0.493793639382582	7.5637413741367	4.86903437421975	0.0378197874225894	0.601768700858857	not significant	NA
Map4k4	-0.372826183196786	4.61107606466124	4.86839746214028	0.0378311847433986	0.601768700858857	not significant	NA
Cdc123	0.210502296023029	6.10587442080096	4.86837719393221	0.0378315474993721	0.601768700858857	not significant	NA
Dctn1	-0.501560026324748	5.76018686523632	4.8661442685102	0.03787153588063	0.601768700858857	not significant	NA
Smim8	0.294799462807405	5.02349219961321	4.86428070239248	0.0379049459831012	0.601768700858857	not significant	NA
Mrpl30	0.296134032327659	6.60001506934992	4.86170672184347	0.037951146961722	0.601768700858857	not significant	NA
Srgap1	-0.451204787328258	2.75872573360532	4.86091022365825	0.0379654563241705	0.601768700858857	not significant	NA
Zfp93	0.425147833467088	2.38799013004988	4.86076605039184	0.0379680470948546	0.601768700858857	not significant	NA
Usp21	-0.320924285936426	4.50397189074053	4.86024889822156	0.0379773418733312	0.601768700858857	not significant	NA
Igbp1	0.280277506426722	5.83759445094912	4.85893228321006	0.0380010169563298	0.601768700858857	not significant	NA
Ppp1r15b	0.198218779493081	6.33955939939959	4.85507465600063	0.0380704796022646	0.601768700858857	not significant	NA
Zmat5	-0.581987590009344	4.2857372587759	4.85229603563214	0.0381206015253146	0.601768700858857	not significant	NA
Riox1	-0.316802014884044	3.92563616964687	4.84976550330719	0.0381663129256701	0.601768700858857	not significant	NA
Sowahb	0.449810439500914	4.27767005831682	4.84731639603152	0.0382106121949995	0.601768700858857	not significant	NA
Tspan1	0.38068102999996	5.53110490825029	4.84377829805542	0.0382747112268615	0.601768700858857	not significant	NA
Rere	0.294693457438194	7.46040123949697	4.83927523324425	0.0383564674057089	0.601768700858857	not significant	NA
Pfkp	0.291672834878703	5.98147640842741	4.83798370410098	0.0383799522317807	0.601768700858857	not significant	NA
Cltb	-0.39913168814653	6.99404885107841	4.83562830329226	0.0384228238884453	0.601768700858857	not significant	NA
Akap1	-0.208003833623123	6.11898704449817	4.83506182669038	0.038433142606857	0.601768700858857	not significant	NA
Lrrc57	-0.374767273728407	3.25970063442143	4.83252746313983	0.0384793457866881	0.601768700858857	not significant	NA
Sorbs2	-0.321288415954579	3.88389416958555	4.8309583359586	0.0385079833716198	0.601768700858857	not significant	NA
Scnm1	-0.572350599697538	4.98517326424059	4.83072975313327	0.0385121571566859	0.601768700858857	not significant	NA
Lamb1	0.25816551042115	7.48712761248056	4.82472865346724	0.038621915945304	0.602805656624964	not significant	NA
Plpp1	-0.243040157042857	6.38664454555711	4.81380625267984	0.0388225887912782	0.60501668679308	not significant	NA
Palm3	-0.622782954566749	3.19954932022833	4.81228200350495	0.0388506863882677	0.60501668679308	not significant	NA
Mea1	-0.341958047099616	6.64330980944838	4.804779876808	0.0389893125081363	0.605444180026612	not significant	NA
Ormdl3	-0.472010594406364	4.06497390185682	4.80406800121859	0.0390024956109749	0.605444180026612	not significant	NA
5730409E04Rik	-0.449273337928054	3.09470267542775	4.80372261272829	0.0390088936090863	0.605444180026612	not significant	NA
Tuft1	-0.39293083762123	4.40477571509971	4.79796921269272	0.0391156438703776	0.605830686495129	not significant	NA
Parvb	-0.40878708608001	3.87201333708853	4.7954210829984	0.0391630276409549	0.605830686495129	not significant	NA
Atp1a1	0.280511778891626	12.1475006394077	4.79533466062812	0.0391646358413812	0.605830686495129	not significant	NA
Eif3l	0.229231584968106	6.75728441458056	4.79260207276168	0.0392155238645843	0.60594309455277	not significant	NA
Brca2	-0.776748472047233	0.746028732816008	4.78594749983446	0.0393397612532551	0.607187359521074	not significant	NA
P2rx5	-0.350245578101772	3.62669463094349	4.78156735840998	0.0394217779785422	0.607663651992359	not significant	NA
Hcfc1	-0.313447356006553	5.75336028334129	4.77825454461359	0.039483937196383	0.607663651992359	not significant	NA
Nepn	0.504538295576939	3.32886237583682	4.77730065618956	0.0395018557158664	0.607663651992359	not significant	NA
Bcl3	-0.841147363361997	3.87630530399464	4.77479249086689	0.0395490145785605	0.607716107865911	not significant	NA
Rhbdf1	-0.390172267837313	5.28246082874785	4.76928234924545	0.0396528397529789	0.607839677601797	not significant	NA
Rft1	0.403615292334054	4.52952537171051	4.76892872318514	0.0396595134451407	0.607839677601797	not significant	NA
Akt1	-0.559266076863185	6.18688645095779	4.76564207123404	0.0397216002425134	0.607839677601797	not significant	NA
Vdac2	0.204872598897579	8.51615127709972	4.76508748531384	0.0397320874855973	0.607839677601797	not significant	NA
Lrg1	-1.15192847983421	4.69440165256785	4.75995908852722	0.0398292135343578	0.608093364841698	not significant	NA
Slco4c1	0.444887601120467	3.71813624996695	4.75265130031993	0.0399680770479268	0.608093364841698	not significant	NA
Eif2ak2	-0.344953847137905	3.07774712675325	4.75250735935942	0.0399708177017566	0.608093364841698	not significant	NA
Prdm5	0.71504689680825	1.78594690124309	4.74831771748411	0.0400506818070216	0.608093364841698	not significant	NA
Pcgf1	-0.559853818676252	1.90243342772725	4.74747177624098	0.0400668291675997	0.608093364841698	not significant	NA
Calm2	0.205076066390278	7.28282157867263	4.74217522826829	0.0401680967033224	0.608093364841698	not significant	NA
Sde2	-0.362466913787241	4.25486770794315	4.73959499706216	0.0402175339176723	0.608093364841698	not significant	NA
Fbln2	-0.900441837235311	0.588168572078429	4.73891853539595	0.0402305062544865	0.608093364841698	not significant	NA
Ppp1r42	-1.39617603112731	-0.21660756228123	4.73848309144616	0.0402388591477146	0.608093364841698	not significant	NA
Gabpb1	-0.385812274007961	3.45748634064143	4.73809694902519	0.0402462679496158	0.608093364841698	not significant	NA
Phlda3	-0.697116009233304	2.58975830900995	4.73752661404433	0.0402572136109941	0.608093364841698	not significant	NA
Creb1	0.269815796992903	5.75523226112444	4.73461661570652	0.0403131134614248	0.608093364841698	not significant	NA
Erlec1	0.22953615188291	5.4648036595198	4.73130548652485	0.040376825227519	0.608093364841698	not significant	NA
Il21r	-0.852815488645831	0.871623825856092	4.73017105362021	0.0403986797278674	0.608093364841698	not significant	NA
Med20	-0.390262325778062	4.09295966582484	4.71990020449762	0.0405971520320491	0.608093364841698	not significant	NA
Snx33	-0.564779095641143	3.37793342189813	4.71338967117565	0.0407235292965739	0.608093364841698	not significant	NA
Tmem238	-0.289598850194338	5.92960471543804	4.7107125139038	0.0407756246757182	0.608093364841698	not significant	NA
Sfrp2	-0.491632207785973	2.81601772049799	4.7086119761071	0.0408165520597474	0.608093364841698	not significant	NA
Ss18l2	0.289345672818248	6.30843480516428	4.70695613780944	0.0408488474344831	0.608093364841698	not significant	NA
Pygo2	-0.348497107372555	4.82809107879439	4.70593266284532	0.0408688236276886	0.608093364841698	not significant	NA
Trib2	-0.299443871408902	6.07330038431107	4.7040915676509	0.0409047858530625	0.608093364841698	not significant	NA
Pcyt1a	0.26136807309854	6.32210511725516	4.70379639659761	0.040910554762958	0.608093364841698	not significant	NA
Tead3	-0.319643563875484	4.29287930587658	4.70327020070875	0.040920841164005	0.608093364841698	not significant	NA
Nlgn2	-0.598818504129349	2.6516449327329	4.70013128052648	0.04098226328136	0.608093364841698	not significant	NA
Nptn	0.209682612876563	7.22776230879762	4.70001738440897	0.0409844939428717	0.608093364841698	not significant	NA
Slc22a13	-0.403344803692159	6.48161822347935	4.69951967820636	0.0409942431504742	0.608093364841698	not significant	NA
Izumo4	-0.649686049198354	2.97660002477443	4.69916932410563	0.0410011075512172	0.608093364841698	not significant	NA
Rnf208	-0.550655760936401	4.14444104025812	4.69494919659373	0.0410838932961879	0.608093364841698	not significant	NA
Slc2a4	0.327176149007421	4.51944255546043	4.6934190584815	0.0411139563483895	0.608093364841698	not significant	NA
Fam131c	-0.936041416414659	1.21124354440676	4.69321839741427	0.0411179006307857	0.608093364841698	not significant	NA
Itgb2	-0.565657503338018	2.3455598221317	4.69165935496261	0.0411485603865803	0.608093364841698	not significant	NA
Cldn1	-0.504982508820388	4.73019318704894	4.68997460916646	0.0411817211584932	0.608093364841698	not significant	NA
Ppp1r11	-0.518632466381657	6.00294029644154	4.687998344281	0.0412206582737202	0.608093364841698	not significant	NA
Shtn1	-0.396787446643128	3.41145347207903	4.68695402080415	0.0412412506807225	0.608093364841698	not significant	NA
Dab2ip	-0.239694170453921	5.27596688598833	4.68214219026799	0.0413362822555362	0.608093364841698	not significant	NA
Hhip	1.58769125913326	-0.0400416932891779	4.67978172789214	0.041382990572074	0.608093364841698	not significant	NA
Map1a	-0.91432594346427	0.916637671596218	4.67895995931428	0.0413992655060614	0.608093364841698	not significant	NA
Fkbp14	-0.342266141052768	2.80230037573065	4.67830910623835	0.0414121606176839	0.608093364841698	not significant	NA
Syde1	-0.281128798947526	4.4368972598008	4.67078944679728	0.0415614735990858	0.608553434687335	not significant	NA
Adamts14	-1.14555428722047	0.123648008966678	4.67014689391051	0.0415742604665515	0.608553434687335	not significant	NA
Rnf6	0.334214160660832	5.43647296618173	4.66594078499148	0.0416580720544829	0.608553434687335	not significant	NA
Slc38a7	-0.452672063418316	3.66816103977789	4.66394703757057	0.0416978662981519	0.608553434687335	not significant	NA
Csnk1g2	-0.2854190107404	5.97743394001158	4.66181301273123	0.0417405078958614	0.608553434687335	not significant	NA
Crtc3	-0.290136576562165	3.96034540503499	4.65842546409334	0.0418082981027125	0.608553434687335	not significant	NA
St6galnac6	-0.528389795650092	2.40554748615834	4.65722977267436	0.0418322554061903	0.608553434687335	not significant	NA
Ppp1r14b	-0.436276835858428	5.05115381925775	4.65708140252264	0.041835229283073	0.608553434687335	not significant	NA
Triap1	0.208266790563495	5.86334792711598	4.65238720691995	0.041929441181437	0.608553434687335	not significant	NA
Nat10	-0.390553054036148	3.14610542626673	4.64967681360676	0.0419839473301382	0.608553434687335	not significant	NA
Fam213b	0.453284841628179	4.17289468179896	4.64880172460155	0.0420015624699315	0.608553434687335	not significant	NA
Actr1b	-0.513397326566101	6.69112104607999	4.64782245263897	0.0420212846447308	0.608553434687335	not significant	NA
Phf12	-0.46898624459135	4.66895019768093	4.64754884247494	0.042026796918038	0.608553434687335	not significant	NA
Flt4	-0.416647885473171	3.57569899885893	4.64605927244249	0.0420568207688317	0.608553434687335	not significant	NA
Hsd17b14	-1.20226736374536	2.96025612361891	4.64360122520517	0.0421064181880905	0.608637102029933	not significant	NA
Oxa1l	-0.219782749915716	5.94683179634729	4.63727977958376	0.0422342727487271	0.608889406650456	not significant	NA
Tarbp1	-0.786067950768094	1.01031915262198	4.63427856188253	0.0422951271537952	0.608889406650456	not significant	NA
Zfr	0.249858206290531	6.49998483232493	4.62801769795047	0.0424223945355582	0.608889406650456	not significant	NA
Lipt2	-0.57110788431606	2.15030683811429	4.62786113819232	0.0424255825252318	0.608889406650456	not significant	NA
Chrna4	0.404670273336956	5.84207683787286	4.62627764738554	0.0424578419664872	0.608889406650456	not significant	NA
Cbx8	-0.477611141679312	2.74432553777282	4.62596332148311	0.0424642488160183	0.608889406650456	not significant	NA
Usp1	-0.339803867925255	4.68629600416044	4.62277594675468	0.0425292781305321	0.608889406650456	not significant	NA
Uba1	-0.509169252895302	7.9039033801498	4.61814802523275	0.0426238977090652	0.608889406650456	not significant	NA
Klhdc8a	-0.391765276604147	5.09446555535049	4.61380345848396	0.0427129400909272	0.608889406650456	not significant	NA
Wwtr1	0.248356684500206	7.00297323709622	4.60770999969923	0.0428381798923241	0.608889406650456	not significant	NA
Ccl3	-1.29504382832897	0.323706467669902	4.60694546755907	0.0428539226623605	0.608889406650456	not significant	NA
Atp6v1b2	-0.277935984206289	8.63577175949587	4.60674710815513	0.042858008221829	0.608889406650456	not significant	NA
Mapk14	0.225210840552617	6.56808585865917	4.60399521564076	0.0429147336196184	0.608889406650456	not significant	NA
Kirrel	-0.884085394864151	0.331985752505229	4.59988993039995	0.0429995142869399	0.608889406650456	not significant	NA
Pcsk7	-0.584967172663639	4.10247144587926	4.59943170996241	0.0430089889824107	0.608889406650456	not significant	NA
Pcmt1	0.204460284769427	6.47277126454621	4.5992139752371	0.043013491942641	0.608889406650456	not significant	NA
Hif3a	1.25451573456745	0.671035605328898	4.59824846727299	0.0430334659699628	0.608889406650456	not significant	NA
Foxq1	0.461208776380363	5.18022576009204	4.59679656202765	0.0430635220817924	0.608889406650456	not significant	NA
Trim67	-1.29137572854575	-0.212146146250057	4.59488069787544	0.043103218924145	0.608889406650456	not significant	NA
Foxred1	0.289567267455802	4.91495523765632	4.59430328519376	0.0431151910503046	0.608889406650456	not significant	NA
Ift172	0.259829652032611	3.68973802983492	4.59409320153337	0.0431195478743612	0.608889406650456	not significant	NA
Arf3	-0.277779841605793	6.50492150451967	4.59030001786021	0.0431982983896926	0.608889406650456	not significant	NA
Nsg1	0.495398933295406	2.00267193316353	4.58842885317506	0.0432372055037295	0.608889406650456	not significant	NA
4930539E08Rik	-1.6799673483272	-0.0185593142500002	4.58655740470292	0.043276158065033	0.608889406650456	not significant	NA
Sp140	-0.712724371152467	1.31383097604602	4.5781338789046	0.0434519772413649	0.608889406650456	not significant	NA
Spire1	0.249183958996653	4.5964493837592	4.57702683340651	0.0434751437955111	0.608889406650456	not significant	NA
Lama2	-0.571169421942618	3.76307187389877	4.57302682345077	0.0435589661072596	0.608889406650456	not significant	NA
Emc8	-0.261231429862475	5.4885056811202	4.56915887915855	0.0436401943774548	0.608889406650456	not significant	NA
Ppm1g	-0.311696230852429	5.64306060519893	4.56732357916008	0.0436787961416327	0.608889406650456	not significant	NA
Sorl1	0.184082885079556	7.15062737809023	4.56449210060529	0.0437384260755447	0.608889406650456	not significant	NA
Slc1a5	-0.349277615520103	4.67195272279575	4.55926844399094	0.043848675658657	0.608889406650456	not significant	NA
Me3	0.305647410108676	4.30244530481172	4.55864813161592	0.043861788682847	0.608889406650456	not significant	NA
CT025619.2	-0.737149708290508	2.04394131101248	4.55829252263822	0.0438693080348336	0.608889406650456	not significant	NA
C130074G19Rik	-0.405285203652859	7.64020629850132	4.55656373439984	0.0439058839964345	0.608889406650456	not significant	NA
Baiap2l2	-0.506057806622463	6.55561510979506	4.55565114843964	0.0439252054495877	0.608889406650456	not significant	NA
Scnn1a	-0.498906447265829	5.93557631128688	4.55174993257741	0.0440079110412263	0.608889406650456	not significant	NA
Arl8a	-0.298909648776253	4.5283244182312	4.55076757895763	0.0440287645818291	0.608889406650456	not significant	NA
Folh1	0.431014842643027	5.56648781654179	4.54968205371378	0.0440518212366179	0.608889406650456	not significant	NA
Cept1	0.247475798949091	6.07186548253503	4.54895317526492	0.0440673103281815	0.608889406650456	not significant	NA
Nampt	0.368635535348137	6.87409803305521	4.54543897238248	0.0441420755025276	0.608889406650456	not significant	NA
Adprh	-0.356835007133465	3.95313440782945	4.54068562693527	0.0442434315255932	0.608889406650456	not significant	NA
Uqcc1	0.212798228370371	6.10902302126289	4.54064510563553	0.0442442966935067	0.608889406650456	not significant	NA
Dnase1l1	0.344607840529271	3.40212422445132	4.53649805831026	0.0443329411328118	0.608889406650456	not significant	NA
Bco1	-0.785841692759298	2.34107413586374	4.53334070046723	0.0444005650801901	0.608889406650456	not significant	NA
Plbd2	-0.590402988189728	6.56543051884591	4.53298278356235	0.0444082382510783	0.608889406650456	not significant	NA
Clptm1	-0.494738907438508	7.31637164321004	4.53295982128689	0.0444087305769499	0.608889406650456	not significant	NA
Dhx58	-0.766099368967339	0.874858296189548	4.53220274439702	0.0444249662407464	0.608889406650456	not significant	NA
Csf1r	-0.41217493865589	5.95416829492424	4.53105978811404	0.0444494898603721	0.608889406650456	not significant	NA
Plet1	0.664967681918899	5.20463146474711	4.52685431056046	0.0445398555350886	0.608889406650456	not significant	NA
Slc16a1	-0.680469953383828	5.08513370630276	4.52441542416024	0.0445923563908294	0.608889406650456	not significant	NA
Gtf2f2	0.425582854059632	3.97342822796576	4.52315804892777	0.0446194506582916	0.608889406650456	not significant	NA
Glipr2	-0.881686061385037	1.63679127304563	4.5215309182174	0.0446545401113717	0.608889406650456	not significant	NA
Tagln3	-1.42450075499807	-0.30941330553075	4.52024018472724	0.0446823972404429	0.608889406650456	not significant	NA
Apex1	-0.40253273290361	3.65497134533889	4.5194044852027	0.0447004441079772	0.608889406650456	not significant	NA
Pi4k2a	-0.203716862818208	6.20179843513185	4.51870280924676	0.0447156031027695	0.608889406650456	not significant	NA
Polr2g	-0.208306743654231	5.47410945773366	4.51829380553699	0.0447244418892735	0.608889406650456	not significant	NA
Med10	-0.260913269985753	4.53418022523823	4.5179309839179	0.0447322843075219	0.608889406650456	not significant	NA
Syt12	-0.687565913504281	1.93762539404061	4.51544016175718	0.0447861655655102	0.608889406650456	not significant	NA
Plaur	-0.896210546753472	3.25077771426572	4.51185570058165	0.0448638329895642	0.608889406650456	not significant	NA
Pkmyt1	-1.09065223921242	0.998056143762857	4.50936284820056	0.0449179373066065	0.608889406650456	not significant	NA
Dpf3	-0.5410194557676	1.93536601718664	4.50701310570916	0.0449690030619428	0.608889406650456	not significant	NA
Crls1	0.266737571517537	5.0328636814521	4.50504730105909	0.0450117752605297	0.608889406650456	not significant	NA
Mtss1l	-0.615003142773121	3.60961744784783	4.50433425899686	0.0450273010625598	0.608889406650456	not significant	NA
Fbxl17	0.309105207821998	4.97021943923912	4.49969643546381	0.0451284329065663	0.608889406650456	not significant	NA
Slc9a2	0.341780033324968	5.74016003509762	4.49694987454867	0.0451884450237753	0.608889406650456	not significant	NA
Adi1	-0.618560932279454	5.60075533890092	4.49416431759403	0.0452494012753915	0.608889406650456	not significant	NA
Spink8	0.699381280408579	4.74534728547888	4.49174052460089	0.0453025166246576	0.608889406650456	not significant	NA
Adam11	-0.599205829885242	2.96147120650952	4.48971876030777	0.0453468757303556	0.608889406650456	not significant	NA
E2f4	-0.351311845058313	4.75367829568175	4.48922336380919	0.0453577526027362	0.608889406650456	not significant	NA
Dffa	-0.295937859663222	4.8195691599434	4.48864146347938	0.0453705325076	0.608889406650456	not significant	NA
Mkrn1	-0.256741286883188	6.54188408782431	4.48756824180239	0.0453941136583896	0.608889406650456	not significant	NA
Cdkal1	0.27154633417646	5.53702602841124	4.4856473694216	0.0454363542167878	0.608889406650456	not significant	NA
Zbtb7b	-0.455793182569456	5.06453542687963	4.485562116523	0.0454382299822259	0.608889406650456	not significant	NA
Slc7a8	0.282603744855852	7.25028148981335	4.48339507948786	0.0454859393053543	0.608889406650456	not significant	NA
B3galt6	-0.420083608453232	3.02691167166544	4.48299657958931	0.0454947188068947	0.608889406650456	not significant	NA
Helz2	-0.368381662969698	3.60934719376286	4.48066985890291	0.0455460178989506	0.608889406650456	not significant	NA
Sh2d3c	-0.601070999329156	3.91841422408811	4.47990940812762	0.0455627983370342	0.608889406650456	not significant	NA
Mcee	0.248340316542042	7.18011269003729	4.47270462447376	0.045722129234394	0.608889406650456	not significant	NA
Gm45234	-0.7968683859693	4.06390314172115	4.47144231605979	0.045750109428777	0.608889406650456	not significant	NA
Ly86	-0.851639154759301	2.91542860706333	4.47002713688721	0.0457815011426203	0.608889406650456	not significant	NA
Aspg	-0.38004288965309	4.8798124902746	4.46658530008516	0.0458579500883126	0.608889406650456	not significant	NA
Chd1l	-0.353511548081766	3.04236057696256	4.46619142156396	0.0458667079815729	0.608889406650456	not significant	NA
9930104L06Rik	0.485331589356278	1.98300497441663	4.46427022431028	0.0459094529203929	0.608889406650456	not significant	NA
Cd86	-0.634847409496959	1.17877334658316	4.46176867958405	0.0459651775473993	0.608889406650456	not significant	NA
Josd2	-0.433029025245506	4.95833832095934	4.46041070450371	0.0459954599186877	0.608889406650456	not significant	NA
Cc2d1b	-0.246343516212963	4.76729556681287	4.4603441082152	0.0459969455724525	0.608889406650456	not significant	NA
Gstm7	-0.452400296805893	2.9908957832009	4.45711721769466	0.0460689972029	0.608889406650456	not significant	NA
Dhrs3	-0.41268033306459	8.02136395172456	4.4563537052109	0.0460860639439551	0.608889406650456	not significant	NA
Ssna1	-0.259107685835914	4.9843197184002	4.45393774453062	0.0461401148305268	0.608889406650456	not significant	NA
Spi1	-0.559586068543667	2.25393837672933	4.45182728265387	0.0461873895920678	0.608889406650456	not significant	NA
Arhgap29	-0.296929531763121	5.62868491511823	4.45136068541475	0.0461978488487567	0.608889406650456	not significant	NA
Mafa	-1.67276659045612	-0.937648888059904	4.43648763529327	0.0465326501682448	0.608889406650456	not significant	NA
Shmt1	0.313898028879251	5.54453528179269	4.435683383714	0.0465508323535881	0.608889406650456	not significant	NA
Reep5	-0.237144015986813	7.85549605226274	4.4339313870647	0.0465904685708958	0.608889406650456	not significant	NA
Snap23	0.241164358802586	6.21113904982572	4.43300205407527	0.046611508776052	0.608889406650456	not significant	NA
Pitpnm3	0.601558684845757	1.67947093887379	4.43217559142914	0.0466302290072961	0.608889406650456	not significant	NA
Comt	-0.378176342210189	8.03458165693666	4.42913877463246	0.0466990890582849	0.608889406650456	not significant	NA
Hmces	-0.439292062840172	3.87608767785642	4.4235387745564	0.0468263711029375	0.608889406650456	not significant	NA
Bex4	0.440831539607354	2.71823596981268	4.42270013294095	0.0468454662747053	0.608889406650456	not significant	NA
Ppih	-0.283338905611534	3.63864613940471	4.42235701023586	0.0468532814304737	0.608889406650456	not significant	NA
Dvl1	0.213243683360739	6.31297943737428	4.4218379571554	0.0468651064766823	0.608889406650456	not significant	NA
Dnah7b	-0.593571632018557	1.56173483787818	4.42171244967918	0.0468679662893932	0.608889406650456	not significant	NA
H2-Eb1	-0.775003490661548	6.81621038058277	4.4211159000467	0.0468815619637696	0.608889406650456	not significant	NA
Apc2	-1.27336257272795	-0.321517577267536	4.4195261425788	0.0469178151347836	0.608889406650456	not significant	NA
Cenpo	-0.592980745934575	1.77319774044274	4.41722465824349	0.0469703548419878	0.608889406650456	not significant	NA
Nxt2	0.362861189681754	6.27314057146555	4.41719500244236	0.0469710322768527	0.608889406650456	not significant	NA
Plcg2	-0.53534514820129	3.35827131082741	4.4155589562746	0.0470084220062393	0.608889406650456	not significant	NA
Tgfb1i1	-0.444004412310591	3.61807658912762	4.4123463377288	0.0470819402165718	0.608889406650456	not significant	NA
Bmp7	0.254246616414697	5.93797457605057	4.40865270401547	0.0471666267642455	0.608889406650456	not significant	NA
Rhob	-0.435810440316995	5.99087466640677	4.40642082628456	0.0472178820676826	0.608889406650456	not significant	NA
Slc7a7	0.270422382133076	7.3676531749464	4.40430480398632	0.0472665349022685	0.608889406650456	not significant	NA
Fadd	-0.302456457445635	4.4334936585536	4.40346022611558	0.0472859697603687	0.608889406650456	not significant	NA
Tlr12	0.377163070194184	5.95380764228194	4.40343838042209	0.0472864725786425	0.608889406650456	not significant	NA
Fbxo3	0.207145965372116	6.23132387876172	4.3981054418006	0.0474094009133714	0.608889406650456	not significant	NA
Chst3	-0.66346554789112	2.05015135752883	4.39650223184409	0.0474464267495707	0.608889406650456	not significant	NA
Tmem269	-1.97667405163046	-0.833036260336464	4.39389285259607	0.0475067598204364	0.608889406650456	not significant	NA
Tspyl2	-0.508279155968363	3.21066266190575	4.39322382637526	0.047522242759407	0.608889406650456	not significant	NA
Map3k1	-0.285432039980954	4.46347164992405	4.39262847124547	0.0475360255636221	0.608889406650456	not significant	NA
Erp44	0.260917019757055	5.96309837412854	4.39097068755383	0.0475744280078563	0.608889406650456	not significant	NA
Ybx2	-0.566758713960442	4.09126442883973	4.38724592703013	0.0476608398652099	0.608889406650456	not significant	NA
Npat	-0.511156354736691	2.24385918347758	4.3869997313913	0.047666557683918	0.608889406650456	not significant	NA
Dgkg	-0.734436295546783	2.78538343447439	4.38527995529008	0.0477065206036098	0.608889406650456	not significant	NA
Trp63	1.65180782328615	-0.393077416944748	4.384521304646	0.0477241616247913	0.608889406650456	not significant	NA
Zfp958	0.813622969888796	1.95029767914779	4.38129078658984	0.0477993640049703	0.608889406650456	not significant	NA
Vps37b	-0.392713683084614	3.76128929703588	4.38088198270162	0.04780888999273	0.608889406650456	not significant	NA
Wipi1	-0.294283517285513	6.34927155919991	4.37849243537801	0.0478646144304943	0.608889406650456	not significant	NA
Zfp90	-0.38053136828709	2.49287536106743	4.37784312155236	0.0478797691720681	0.608889406650456	not significant	NA
Rdh16	0.307345403874489	7.75653251690325	4.37776229728869	0.0478816559599067	0.608889406650456	not significant	NA
Tcf7l1	-0.463336249524461	4.42284770218238	4.37755621985596	0.0478864670789453	0.608889406650456	not significant	NA
Fzd8	-0.319803690019414	3.72801481044028	4.37752500912438	0.0478871957777047	0.608889406650456	not significant	NA
Sike1	-0.299960079615809	4.93961036192192	4.37644558153409	0.0479124056475047	0.608889406650456	not significant	NA
Plxna1	-0.317919991816366	4.33871432336236	4.37585671694296	0.0479261648199285	0.608889406650456	not significant	NA
Slc29a1	-0.419822053047836	4.86654712154211	4.37355935512655	0.0479798867957903	0.608889406650456	not significant	NA
Smdt1	-0.235164859988415	8.46416978967643	4.37280484827517	0.0479975451934525	0.608889406650456	not significant	NA
Fahd2a	0.256093586943573	6.092174714041	4.36582939602307	0.0481611465388368	0.609826152143209	not significant	NA
Morn1	0.436254838575003	2.75174095439504	4.36302965166192	0.0482269887098132	0.609826152143209	not significant	NA
Zfp398	0.379889125094453	3.28008593868023	4.35868162308174	0.04832944417633	0.609826152143209	not significant	NA
Copg2	0.404412235464286	4.07749730978242	4.35685297250017	0.0483726074184091	0.609826152143209	not significant	NA
Sipa1	-0.452282635626416	4.07510115054217	4.35683029511369	0.0483731429663431	0.609826152143209	not significant	NA
Ntrk2	-1.31919847965844	0.312026310092163	4.35631789599455	0.0483852455446085	0.609826152143209	not significant	NA
Tmed6	0.525824016711212	3.47452984929977	4.35525508670186	0.0484103594244517	0.609826152143209	not significant	NA
Colca2	-1.26070966097503	-0.268092416696082	4.35473757298263	0.0484225934643985	0.609826152143209	not significant	NA
Tmem184a	0.264983461780669	4.7565545991045	4.35285418533315	0.0484671463442077	0.60983435676394	not significant	NA
Prmt9	0.289136064299876	4.26629802297248	4.3472148298691	0.0486008269248306	0.610657440761853	not significant	NA
Spty2d1	0.361446442742826	4.20895277594753	4.34638711225768	0.0486204830093305	0.610657440761853	not significant	NA
Tm7sf2,Vps51	-0.46576181058908	4.87944955754334	4.34319120213424	0.0486964618098782	0.611059214996403	not significant	NA
Plekha4	-0.700544507130096	1.81983842420625	4.33321270237616	0.0489345542956401	0.612253616165696	not significant	NA
Ptgfrn	-0.473338960922735	2.9895410353909	4.33205952466626	0.0489621545694969	0.612253616165696	not significant	NA
Esrrb	0.358550249087055	4.64114012311602	4.33110718706634	0.0489849611984754	0.612253616165696	not significant	NA
Ranbp6	0.425589512956543	3.48001178325934	4.329875449321	0.0490144767497459	0.612253616165696	not significant	NA
Fzr1	-0.573059000428163	4.26849790615416	4.32957914436627	0.049021579968748	0.612253616165696	not significant	NA
Mdfi	-1.21472677665763	-0.339309263136704	4.32022384791022	0.0492464515891019	0.612253616165696	not significant	NA
S100a10	-0.516500690235638	7.90620053875495	4.31997687058899	0.0492524039378767	0.612253616165696	not significant	NA
Cacnb4	0.378044412829722	4.4539246162925	4.31922504619397	0.0492705285136558	0.612253616165696	not significant	NA
Chmp4c	-0.339320198027121	4.01159663832347	4.31743031773745	0.0493138253865722	0.612253616165696	not significant	NA
Lhfpl4	-1.09608930030943	-0.382441591784594	4.31540042844265	0.0493628473008898	0.612253616165696	not significant	NA
Foxp4	-0.729827650899916	3.94378072439497	4.3148279782515	0.0493766819679191	0.612253616165696	not significant	NA
D030056L22Rik	-0.272216570122094	3.8994405676989	4.31407103043226	0.0493949822134767	0.612253616165696	not significant	NA
Rtp3	-0.587162606836794	2.16135086510122	4.31395555852217	0.0493977745792407	0.612253616165696	not significant	NA
Cgnl1	0.19464876015675	7.82521232634596	4.30848783601728	0.0495302009728751	0.612253616165696	not significant	NA
Srcin1	-0.480844347912734	4.05149482802425	4.30774098952796	0.0495483205202749	0.612253616165696	not significant	NA
Atrn	0.250178676944446	4.46988237431995	4.30442100867463	0.0496289588092549	0.612253616165696	not significant	NA
Rnf220	-0.359038583938492	5.72508129327497	4.30424602243187	0.0496332131319366	0.612253616165696	not significant	NA
Dgke	-0.503099454932166	2.69717027480584	4.30337807066031	0.0496543211628567	0.612253616165696	not significant	NA
Fermt1	0.464674404738169	2.7749768756963	4.30215296276375	0.0496841323009781	0.612253616165696	not significant	NA
Nol6	-0.559059102742292	4.24456343293545	4.3016095368755	0.0496973622310752	0.612253616165696	not significant	NA
Yipf3	-0.246728320746436	5.95151888955759	4.29904798200337	0.0497597780901095	0.612253616165696	not significant	NA
Vezt	0.226592738281229	4.37034142398532	4.29898523047494	0.0497613082320258	0.612253616165696	not significant	NA
Lbr	0.273787777529967	5.95709101053508	4.29011383903061	0.0499781666123868	0.614377621604128	not significant	NA
Fastkd5	0.436359970656534	3.53306035742072	4.28767763165189	0.0500379060820031	0.614568128545627	not significant	NA
Mbnl2	0.232205203822804	7.40995327499433	4.28579966776091	0.0500840117748429	0.614590996081575	not significant	NA
Pdgfb	-0.652198528851812	3.63440081243027	4.27785128488732	0.0502796851374016	0.615937702840185	not significant	NA
Shisa4	-0.581658245421105	4.04120160126945	4.27663578981416	0.0503096844621479	0.615937702840185	not significant	NA
Stk32c	-0.514561051574116	2.08738726416027	4.27594351401148	0.0503267794056302	0.615937702840185	not significant	NA
Asb4	-1.0406890439212	0.157803977579423	4.27296533264614	0.0504003971905824	0.616295701914068	not significant	NA
Rrp9	-0.580550240447305	3.42444168657831	4.26922705179211	0.0504929766034755	0.616839846331205	not significant	NA
Gm21983,Rab4b	-0.463256593573364	5.47456297112692	4.26758478865176	0.0505337085252978	0.616839846331205	not significant	NA
Slc13a3	0.303972795196269	10.1976181198681	4.26522049733843	0.0505924137920139	0.61686533601253	not significant	NA
Gm9844	-1.05102604357235	1.53653275871598	4.2630384061223	0.0506466635957297	0.61686533601253	not significant	NA
Ncmap	1.35536122546097	-0.618601757089501	4.2605291428536	0.0507091288225567	0.61686533601253	not significant	NA
Rfxap	-0.26806417990651	4.33645640093918	4.25755514358995	0.0507832761648369	0.61686533601253	not significant	NA
Ipmk	-0.268186412588708	6.16216435650238	4.25513960154534	0.0508435905287665	0.61686533601253	not significant	NA
Lmtk3	-0.734151242648962	2.08003536473326	4.25471812905387	0.0508541227098411	0.61686533601253	not significant	NA
Stard10	-0.595980018283683	8.28283311337957	4.25340699546898	0.0508869024501722	0.61686533601253	not significant	NA
Tubb6	-0.962627973941797	3.0381322504322	4.25324088232949	0.0508910571643769	0.61686533601253	not significant	NA
Pkhd1	0.282308683822256	5.44961383079397	4.24929737547285	0.0509898025506915	0.616996774769379	not significant	NA
Olfm2	-1.49208658328473	0.607338746697466	4.24926018535632	0.0509907348236446	0.616996774769379	not significant	NA
Sowahc	0.333494379060106	3.46778202236677	4.24538692314885	0.0510879346638202	0.617634900274262	not significant	NA
Sgol2a	-1.90897550858593	-0.953378725595534	4.23712178852952	0.0512960517137863	0.618697037642921	not significant	NA
Coro6	-0.941536233789442	1.01493032223981	4.2364747248278	0.0513123853601839	0.618697037642921	not significant	NA
Ryr2	-2.60360183802465	-1.36252309016296	4.23360472424127	0.0513849030551875	0.618697037642921	not significant	NA
Pgf	-1.27125077707277	-0.474804019673628	4.23355647016307	0.0513861233067224	0.618697037642921	not significant	NA
Krt14	1.65229679887166	-0.674381951136942	4.23306763312562	0.0513984868936672	0.618697037642921	not significant	NA
Cyb5a	-0.276345375160427	9.46506731397022	4.22935789038855	0.0514924230473466	0.618814948235974	not significant	NA
Samhd1	-0.196975218062271	5.09467893285845	4.22662433092961	0.0515617653098991	0.618814948235974	not significant	NA
Rgs16	-1.26113163179858	0.28297312971246	4.22558025810083	0.0515882782537598	0.618814948235974	not significant	NA
Wnt5a	0.463695254400489	3.89096040722964	4.22516757758455	0.0515987620275979	0.618814948235974	not significant	NA
Ufl1	0.31563451565213	3.6748386923513	4.22389830491427	0.0516310218850691	0.618814948235974	not significant	NA
Smim19	-0.284083471319388	5.3619439138014	4.22099994590465	0.0517047723651453	0.618845637161416	not significant	NA
Dlst	0.189135876271399	8.32288066244551	4.220296787138	0.0517226826538337	0.618845637161416	not significant	NA
Nek6	-0.482755259608402	4.80524423176222	4.21852864588611	0.0517677503923885	0.618851825043604	not significant	NA
Xrcc6	0.338468820892272	3.66359586682232	4.21370452388105	0.0518909378704689	0.619791073051319	not significant	NA
Zdhhc14	-0.417587766046964	2.46162573659671	4.21100383539305	0.0519600469878188	0.62008334425068	not significant	NA
Dynlrb2	1.55369537074041	-0.717839305857692	4.20557975552717	0.0520991616233944	0.620580363695698	not significant	NA
Sh3kbp1	-0.42102705389797	2.67094463146761	4.20529719351823	0.0521064202237562	0.620580363695698	not significant	NA
Acot13	0.269843839911927	8.86331815829522	4.20415707428799	0.0521357198497501	0.620580363695698	not significant	NA
Ube2m	-0.508023604968235	6.68973474846331	4.19837768231712	0.0522845305556439	0.620713046115258	not significant	NA
Sparc	-0.390992762350931	8.596203845453	4.19347430550347	0.0524111628736724	0.620713046115258	not significant	NA
Eef1akmt1	-0.253031813911258	4.49988083905815	4.19245522907007	0.052437524692002	0.620713046115258	not significant	NA
Snx6	0.222408791965094	7.30720730432603	4.19234193705154	0.0524404562972679	0.620713046115258	not significant	NA
Tbc1d1	0.266687162362038	5.54025539273698	4.18951666006357	0.0525136248259824	0.620713046115258	not significant	NA
Calm3	-0.234465994191154	8.52642293359714	4.18804066696816	0.0525518958685845	0.620713046115258	not significant	NA
Dusp5	-1.4108972946471	1.71903521316303	4.18416251064973	0.0526526034474496	0.620713046115258	not significant	NA
Fam102a	0.203302675020594	6.15165897397475	4.18367189420785	0.0526653593141635	0.620713046115258	not significant	NA
Tmed4	0.234590012524958	6.95759078145051	4.1816662665735	0.0527175414344656	0.620713046115258	not significant	NA
6430548M08Rik	0.348022929890031	3.74109957818761	4.18123436766466	0.0527287861871182	0.620713046115258	not significant	NA
Il13ra1	0.307941218604406	5.74046251052191	4.18065000362737	0.0527440047929966	0.620713046115258	not significant	NA
Prpf6	0.188977732802457	6.15972813983874	4.18034523211676	0.0527519439408046	0.620713046115258	not significant	NA
Crybg2	-0.898994526910485	2.45842876183992	4.17993482438323	0.0527626370015906	0.620713046115258	not significant	NA
Pfkm	0.294621143379438	4.65410383348346	4.17955826463825	0.0527724503248232	0.620713046115258	not significant	NA
Anxa2	-0.491143436619711	6.38289056562986	4.17426730305164	0.0529105543673069	0.621810922771793	not significant	NA
Tmem52	-0.903326249656182	1.06760058667027	4.17128580327421	0.0529885576666336	0.621930225514411	not significant	NA
Terf2	-0.412528005817532	4.60433489278979	4.1689920087247	0.0530486577007955	0.621930225514411	not significant	NA
Rin3	-0.454049294782055	3.06763117557533	4.16874926151832	0.053055022477473	0.621930225514411	not significant	NA
Nfkb2	-0.753848324610007	4.1253193620039	4.16249973286223	0.0532191822964071	0.622449788901427	not significant	NA
Zbtb40	0.382424499276577	3.82880571257816	4.15930843233922	0.0533032321346706	0.622449788901427	not significant	NA
Lin7c	0.244953371359325	6.36762981758963	4.15661808569339	0.0533742052597763	0.622449788901427	not significant	NA
Slc48a1	-0.434737251104787	7.77720269268614	4.15572261305353	0.0533978521965253	0.622449788901427	not significant	NA
Aip	-0.483496537761078	5.41094554085596	4.15289918758593	0.0534724888484193	0.622449788901427	not significant	NA
Phf11a	-1.07722911978463	-0.281994105772393	4.15169854263743	0.0535042635038649	0.622449788901427	not significant	NA
Mylip	-0.523064758624166	3.89763790449665	4.14681141307165	0.0536338209596321	0.622449788901427	not significant	NA
6430573F11Rik	-0.752311994195532	1.20655790331744	4.14659443051888	0.0536395813988571	0.622449788901427	not significant	NA
Smc1a	-0.235039591472328	6.36900265230413	4.14583882942662	0.0536596465286877	0.622449788901427	not significant	NA
Sumo1	0.208604784569381	6.77465937179739	4.1454717278146	0.0536693980552505	0.622449788901427	not significant	NA
Acvr1b	-0.369018270261106	4.72246862522105	4.14540593975145	0.0536711458330243	0.622449788901427	not significant	NA
Zfp959	0.550030760864964	2.29458403399019	4.1453676175972	0.0536721639594829	0.622449788901427	not significant	NA
Zscan29	0.263807175300669	4.04286887658882	4.14500234939903	0.0536818693473407	0.622449788901427	not significant	NA
Tax1bp1	0.189879373759984	7.94065417688167	4.14294108842829	0.0537366755872103	0.622565605155911	not significant	NA
Ikzf4	-0.50736607346343	2.56479974576782	4.13990886354145	0.0538174139280654	0.622981414062298	not significant	NA
Ptgr2	0.252948369928837	6.97110992796676	4.13574339827989	0.0539285513318592	0.623464223083583	not significant	NA
Fam198b	-0.558860424550746	1.5328019739257	4.13498224691673	0.0539488874916468	0.623464223083583	not significant	NA
Dguok	-0.393281649482198	4.47679065143195	4.12781735873243	0.0541407434517269	0.623843597506773	not significant	NA
Gnmt	0.364156160668027	4.51732020628238	4.12610330561761	0.0541867557758123	0.623843597506773	not significant	NA
Ppm1l	0.235188312657334	5.34381222595024	4.12562443414232	0.0541996186112845	0.623843597506773	not significant	NA
Lrrc61	-0.386412881289808	4.35003415129998	4.12310937169048	0.0542672319392676	0.623843597506773	not significant	NA
Macrod1	-0.410137090338876	4.81537569157187	4.12226848435822	0.0542898591668059	0.623843597506773	not significant	NA
Wfdc15b	0.259106229118187	8.27703336714029	4.11858766890676	0.0543890314278136	0.623843597506773	not significant	NA
As3mt	0.289075178755649	5.0216894577687	4.11819423724517	0.0543996438214805	0.623843597506773	not significant	NA
Mmrn2	-0.221157061941248	5.70745687838563	4.11674483944526	0.0544387600447372	0.623843597506773	not significant	NA
Ramp2	-0.400655572947897	4.64323848871742	4.11545290467137	0.054473653584276	0.623843597506773	not significant	NA
Junb	-0.694927893429986	5.37802290830547	4.11518266298428	0.054480955684012	0.623843597506773	not significant	NA
Steap3	-0.870069930109711	2.58789731587032	4.11433249985931	0.0545039348716765	0.623843597506773	not significant	NA
Sf3b5	0.178962421639918	6.38319262045231	4.11371493463624	0.0545206340344988	0.623843597506773	not significant	NA
Supt16	-0.37637440898618	4.38512792250154	4.110916402958	0.0545963800649767	0.624113262763346	not significant	NA
Ripk4	0.287712440931686	3.92534838995439	4.1083006143111	0.0546672879448151	0.624113262763346	not significant	NA
Elovl3	5.2325390832864	-1.19047695678179	4.20660887489796	0.0546789893299973	0.624113262763346	not significant	NA
Mrto4	-0.310232965438679	4.40760272066123	4.10442347170143	0.0547725805809212	0.624198901429573	not significant	NA
Cryzl1	0.200513091431189	4.46955525605957	4.10428434451659	0.0547763631734684	0.624198901429573	not significant	NA
Tubgcp3	-0.239558909035704	3.74496936110912	4.10181441187133	0.0548435651442889	0.624452429032228	not significant	NA
Slc12a9	-0.599487473180518	3.59221111095141	4.09647148377738	0.0549892561402738	0.624748311932964	not significant	NA
Oaz1	-0.208793774489025	9.07840342124685	4.096119508411	0.054998869224446	0.624748311932964	not significant	NA
Acat2	0.207163755983573	7.42982300179199	4.09591422835947	0.0550044766751145	0.624748311932964	not significant	NA
Lipa	0.261891011845501	8.44280386586153	4.09395830964848	0.0550579373213476	0.624844613832386	not significant	NA
Serpinh1	-0.427443387039373	5.76663697585252	4.089418277788	0.0551822564799642	0.625279047524566	not significant	NA
Tagln	-0.594967963671903	5.58570124324993	4.08584304749028	0.0552803809712603	0.625279047524566	not significant	NA
4930524N10Rik	1.71949121039019	-0.708677583006709	4.08508013405305	0.0553013452646057	0.625279047524566	not significant	NA
Klhl21	-0.238497676011461	4.53192089906292	4.08444705560922	0.0553187486441044	0.625279047524566	not significant	NA
AI597479	0.411769307622485	2.73922304371241	4.08277815608161	0.0553646566510558	0.625279047524566	not significant	NA
Decr2	0.339379427593448	7.8772418568417	4.08271856165187	0.0553662967716662	0.625279047524566	not significant	NA
Ost4	-0.299553831351032	7.88653034452309	4.07999734434618	0.05544124723317	0.625423558526052	not significant	NA
Snapc4	-0.301814184014656	3.25113218894813	4.07790961469867	0.0554988276736124	0.625423558526052	not significant	NA
Rnf149	0.192804219007372	7.56487608720037	4.07487267486182	0.0555827090297708	0.625423558526052	not significant	NA
Zfp623	-0.312930645651816	3.97505326537599	4.07441045545818	0.055595488315717	0.625423558526052	not significant	NA
Uaca	0.269010095564965	4.87530900784624	4.07183784438565	0.0556666760065645	0.625423558526052	not significant	NA
Aldh9a1	0.303250421963969	9.10038557326357	4.0703299581142	0.0557084494234182	0.625423558526052	not significant	NA
Rps3a1	0.284687384498402	9.51325108688093	4.06746997654665	0.0557877781914298	0.625423558526052	not significant	NA
Slc35c2	-0.47074973650369	4.63807354800999	4.06711414910132	0.0557976569317672	0.625423558526052	not significant	NA
Vps13c	1.04491510662078	0.580505651388434	4.06496539730304	0.0558573543922346	0.625423558526052	not significant	NA
Ddx5	0.265058369958589	8.45575485549073	4.06104811672641	0.0559663726189433	0.625423558526052	not significant	NA
Eid1	-0.432927106542859	5.29358812623049	4.06036636394068	0.0559853705378707	0.625423558526052	not significant	NA
Atg16l2	-0.388259481501029	2.80194218290635	4.05827153079429	0.0560437916198643	0.625423558526052	not significant	NA
Patl1	-0.527377497609683	3.85586971381642	4.05803871602336	0.0560502886753564	0.625423558526052	not significant	NA
Gtf2ird1	-0.214727394032771	4.57642215269964	4.05630545556142	0.0560986848927161	0.625423558526052	not significant	NA
Rras	-0.544350238353863	4.85585767780669	4.05584436719506	0.0561115674274891	0.625423558526052	not significant	NA
Gtf2h4	-0.418996530535705	3.22884264894297	4.05285620717566	0.056195136364464	0.625423558526052	not significant	NA
Elovl6	0.328604289806997	4.85296985370667	4.05227102204492	0.0562115186078892	0.625423558526052	not significant	NA
Trappc1	-0.560809169148244	5.97203513129446	4.05169636555584	0.0562276113833831	0.625423558526052	not significant	NA
Mroh1	0.222523758119411	5.69666977454443	4.05144893361266	0.0562345421207284	0.625423558526052	not significant	NA
Ddx47	-0.18504951405016	5.1620152573887	4.0462883666918	0.0563793146043289	0.625630040013262	not significant	NA
Irf2bp1	-0.373032689185446	4.55913017758158	4.04548986167608	0.0564017533593581	0.625630040013262	not significant	NA
Tnfrsf22	-0.896850560268648	1.35692603750379	4.04017176065095	0.0565514562221043	0.625630040013262	not significant	NA
Abca1	0.407064301664983	4.08034490106352	4.03919495399835	0.0565790020802382	0.625630040013262	not significant	NA
Mov10	-0.332113768478883	3.74301505734786	4.0378510737811	0.0566169243035259	0.625630040013262	not significant	NA
Map2k7	-0.54503006486021	4.44662090990541	4.03674841253312	0.0566480612757636	0.625630040013262	not significant	NA
Heatr3	0.225905014269549	4.81064561603017	4.03495858389279	0.0566986439385534	0.625630040013262	not significant	NA
Dmpk	-0.519870821488085	3.70569052536772	4.0349112548373	0.0566999822098293	0.625630040013262	not significant	NA
Atp5c1	0.282406136295305	9.1083779264232	4.03377820705116	0.056732030866918	0.625630040013262	not significant	NA
Fbxo28	0.240751589356149	4.62836991484108	4.03122453813941	0.056804337817501	0.625630040013262	not significant	NA
Ifngr2	-0.390480292662376	5.04199640416125	4.02879418750021	0.0568732503169925	0.625630040013262	not significant	NA
Tinag	0.300780344255897	6.86383503156157	4.02849146465869	0.0568818406650104	0.625630040013262	not significant	NA
Med13	0.259444197221971	6.64250800356738	4.02690362915619	0.0569269227413573	0.625630040013262	not significant	NA
Pitpnm2	-0.64773913306398	4.14391479762282	4.02633363039559	0.0569431161417473	0.625630040013262	not significant	NA
Rab7	-0.266631687961092	8.42907796365735	4.0259652886468	0.0569535833450448	0.625630040013262	not significant	NA
Serpinb8	0.325951036901562	3.09561674131167	4.02525675242117	0.0569737240383541	0.625630040013262	not significant	NA
Ccdc174	-0.390708288067777	4.06626724009514	4.02040900878707	0.057111742323283	0.626650246929481	not significant	NA
Chchd7	0.272939038964133	6.74329478562025	4.01504282370725	0.0572649643920431	0.627357466084691	not significant	NA
Rsu1	-0.237850513251615	4.82441443172123	4.01498833167504	0.0572665227122157	0.627357466084691	not significant	NA
Prkaa2	0.292511476557246	6.85803050512491	4.00899155668853	0.0574383087256934	0.628060372263188	not significant	NA
Wdr36	0.305432627004823	3.80905097718175	4.00854103183405	0.0574512382849903	0.628060372263188	not significant	NA
Lgr4	0.244817039692858	6.59833929300276	4.00801545602568	0.0574663259050113	0.628060372263188	not significant	NA
Lsm4	-0.298628382552529	6.40465982395833	4.00585046739543	0.0575285234052936	0.628245847974004	not significant	NA
Aktip	0.196290999551508	6.83644494405666	4.00336645986852	0.057599980247635	0.628532070400548	not significant	NA
Fis1	-0.516294309171654	6.77212159372966	4.0006329034896	0.0576787324728634	0.628704507110215	not significant	NA
Lipe	-0.480373186496919	4.59116479953372	3.99967693101601	0.0577063023947537	0.628704507110215	not significant	NA
Elavl1	-0.34922911629085	5.15842260529467	3.99662573167229	0.0577943982482494	0.628839027829975	not significant	NA
Tecr	-0.548374201072886	8.08428742766998	3.99343164512332	0.0578867835136525	0.628839027829975	not significant	NA
Gpc3	0.348723312446734	3.55525184577798	3.9932837253505	0.057891065989606	0.628839027829975	not significant	NA
Vsig2	0.726882551269404	1.45079017009952	3.99243271242765	0.057915710956642	0.628839027829975	not significant	NA
Arhgef3	0.25345263802335	5.42415937581546	3.99092387699359	0.0579594355180164	0.628839027829975	not significant	NA
Actn3	1.56406473814546	-0.796097409598991	3.98744266212695	0.0580604610049434	0.628839027829975	not significant	NA
Slc22a8	-0.663362240408849	8.53778737942784	3.9861027931581	0.058099397611762	0.628839027829975	not significant	NA
Il15	0.474056183464907	4.22750762135616	3.98515291015856	0.0581270192134532	0.628839027829975	not significant	NA
Ppp1r9b	-0.490934870838134	5.28453811265524	3.9842009527182	0.0581547161243564	0.628839027829975	not significant	NA
Slmap	0.326715028679497	5.34955147615017	3.98282745036458	0.0581947042139841	0.628839027829975	not significant	NA
Galm	0.263786605081344	7.0111802695797	3.97858598568072	0.0583183876020613	0.628839027829975	not significant	NA
Pip5k1a	-0.250139760382267	5.39012099807836	3.9773700935114	0.058353898798333	0.628839027829975	not significant	NA
Sars2	-0.504722552142358	2.70282571527222	3.97030277043885	0.0585607938388616	0.628839027829975	not significant	NA
H6pd	-0.226616517563379	7.36719717793995	3.96904459595521	0.0585977141916891	0.628839027829975	not significant	NA
Osbpl8	-0.29816731130984	6.80633953331682	3.96880338558287	0.058604795385877	0.628839027829975	not significant	NA
Egfl7	-0.254636258351505	5.91498014777033	3.96796496286083	0.0586294164712139	0.628839027829975	not significant	NA
Ebf1	-0.314417066487931	4.31045658831181	3.96495491566339	0.0587179064078213	0.628839027829975	not significant	NA
Thap4	0.201958533471851	6.09835881783799	3.96395048511513	0.0587474686545258	0.628839027829975	not significant	NA
Akap2,Pakap	-0.348055764071085	7.25158186879133	3.96353631805695	0.0587596632870389	0.628839027829975	not significant	NA
Tle3	-0.320153554539363	5.6211196450069	3.96238203538425	0.058793664903192	0.628839027829975	not significant	NA
Susd3	0.348642194606865	6.55753141444842	3.96142514438789	0.0588218689407308	0.628839027829975	not significant	NA
Spopl	0.320307155043423	4.38665333454152	3.95939049755217	0.0588818906513862	0.628839027829975	not significant	NA
Ptpn13	0.26319461433079	4.21930833071518	3.95919974239686	0.058887521465992	0.628839027829975	not significant	NA
Rpl9-ps6	0.36788605318617	8.70028747892987	3.95574031104738	0.0589897452409615	0.628839027829975	not significant	NA
Samm50	0.209887046139315	7.96847494978457	3.9551839883736	0.0590062030272736	0.628839027829975	not significant	NA
Sptb	-0.49745234305202	2.03798845384861	3.95474743532906	0.0590191213076575	0.628839027829975	not significant	NA
Pcsk9	0.813510945454282	2.26997211165277	3.95153974202459	0.0591141406882137	0.628839027829975	not significant	NA
Ubald2	-0.241981032141255	6.33202595582262	3.95087687786085	0.0591337979742303	0.628839027829975	not significant	NA
AL670603.1,Pik3r3	0.439406832034276	2.52992993712864	3.9505381646996	0.0591438454099634	0.628839027829975	not significant	NA
Ckap4	-0.50371847787129	4.40709633965435	3.95041084370842	0.0591476227053145	0.628839027829975	not significant	NA
Dhrs11	-1.12170638794947	2.03721918999077	3.94765720112189	0.0592293836124677	0.628839027829975	not significant	NA
Mrpl57	-0.240630255491362	6.4905518598645	3.94530932080953	0.0592991982689225	0.628839027829975	not significant	NA
Lmo7	0.239445282271147	7.02783400533283	3.94130156083299	0.0594185862615799	0.628839027829975	not significant	NA
Phf11b	-0.52574539716923	2.12952243884526	3.94047711905534	0.0594431796440545	0.628839027829975	not significant	NA
4933415A04Rik	1.45263772190411	-0.557084939541935	3.939555757256	0.0594706778950786	0.628839027829975	not significant	NA
Gem	0.83252343331347	1.48793118789095	3.93919659615842	0.0594814010612491	0.628839027829975	not significant	NA
Fance	-0.29368030698564	3.63239012454261	3.93704908428386	0.059545563430245	0.628839027829975	not significant	NA
Agmo	0.56397322735544	2.49185536067733	3.93529951947956	0.0595978943628235	0.628839027829975	not significant	NA
Nhlrc2	-0.266467363090301	4.38229991475483	3.93467448216168	0.0596166024378391	0.628839027829975	not significant	NA
Six5	-0.35680738720798	2.6516234193149	3.93362670819527	0.0596479784979525	0.628839027829975	not significant	NA
Tra2a	0.285060818580183	5.41881987341564	3.93312913835119	0.0596628850323441	0.628839027829975	not significant	NA
Gm5662	2.16199688016668	-0.977637609002365	3.93164370186765	0.0597074119794514	0.628839027829975	not significant	NA
Hipk1	0.199806511987431	6.67097937396217	3.93164288713457	0.0597074364119959	0.628839027829975	not significant	NA
Sugp1	-0.267501376924241	4.95868151856617	3.92963785461473	0.0597675986318688	0.628839027829975	not significant	NA
Selenof	0.258770380940285	7.46692947201156	3.92869309592982	0.0597959706093198	0.628839027829975	not significant	NA
Mpnd	0.334664920713744	4.68922246115921	3.92774083525195	0.0598245833961443	0.628839027829975	not significant	NA
Cox7b	0.266043573145376	10.1647632225691	3.9270178539571	0.0598463173847259	0.628839027829975	not significant	NA
Syp	-0.731035462331452	1.92774573819578	3.92297534002756	0.0599680076872288	0.629641417069763	not significant	NA
Wfdc1	-0.709797931137835	1.4746943614924	3.91836955293767	0.0601069974871612	0.630162012264439	not significant	NA
Lipo2	-1.78629880638823	-0.884062889466136	3.91821804291243	0.0601115758645216	0.630162012264439	not significant	NA
Nsf	-0.257449063368615	5.31155665391577	3.91560082770469	0.0601907264039801	0.630162012264439	not significant	NA
C5ar1	-0.792501701722025	0.941749776690528	3.91532585653805	0.0601990490443388	0.630162012264439	not significant	NA
Csnk1e	-0.428344852126683	3.36693313063005	3.91296438831282	0.0602705783374074	0.630257308984577	not significant	NA
Hnrnpab	-0.201848817756682	7.7666751434634	3.91203039228967	0.0602988959499318	0.630257308984577	not significant	NA
Oaz2	0.181661735280352	7.17453512141089	3.90726735211925	0.0604435413423658	0.630942254621307	not significant	NA
Prpf8	-0.295872969061243	6.67524777450923	3.90672995193517	0.0604598860609777	0.630942254621307	not significant	NA
Usp22	-0.225941599364838	4.7511914693457	3.90407976174793	0.0605405637348002	0.630942254621307	not significant	NA
Echs1	0.246728580513547	7.63048296154484	3.90289611385881	0.0605766362101707	0.630942254621307	not significant	NA
Map2k7,Tgfbr3l	-0.681237187640591	1.42438920007106	3.90226608459876	0.0605958467635019	0.630942254621307	not significant	NA
Arfgap2	-0.393170920765835	4.76086831959385	3.9002788218325	0.0606564869144495	0.630942254621307	not significant	NA
Pclo	0.541749047539531	2.34362574388304	3.89943116676798	0.0606823736357401	0.630942254621307	not significant	NA
Slc5a2	0.261702293208124	8.99491549568991	3.89444293852579	0.060834965380666	0.631006706620683	not significant	NA
Pdzrn3	0.330921635011107	5.10365156535709	3.89407772165374	0.0608461546607573	0.631006706620683	not significant	NA
Xaf1	-0.401579142764915	3.27071124939833	3.89341354413187	0.0608665093143103	0.631006706620683	not significant	NA
Ensa	0.199223055995506	5.52846104903291	3.89329070398985	0.060870274772998	0.631006706620683	not significant	NA
Fam19a5	-0.312700191967997	3.45808099234231	3.88527838687837	0.0611164530569971	0.632945110637668	not significant	NA
Ubr3	0.213921501105379	6.6884134289189	3.88424151251866	0.0611483938143942	0.632945110637668	not significant	NA
Gpm6b	-0.373980500823182	3.78964248992347	3.87889990210995	0.0613132429821791	0.63347314852986	not significant	NA
Itpa	0.273223609589899	5.34872810308524	3.87878641395019	0.0613167508662995	0.63347314852986	not significant	NA
Hunk	-0.459134776385376	3.99293484722056	3.87491407027985	0.0614365809536208	0.63347314852986	not significant	NA
Slc39a6	-0.428655543274252	2.46321992622829	3.87484752322693	0.0614386425902875	0.63347314852986	not significant	NA
Mnd1	0.550151102549012	2.0359075910434	3.87385612013145	0.0614693657293106	0.63347314852986	not significant	NA
Gkap1	0.311220410298838	5.05691812604592	3.8722997402442	0.0615176325687103	0.63347314852986	not significant	NA
Farsb	-0.275285060605021	6.39988680844347	3.87226762018293	0.0615186291387791	0.63347314852986	not significant	NA
Aen	-0.2961236448881	5.21414216597655	3.86943840107464	0.0616064818628547	0.63390788115327	not significant	NA
Prrc2a	-0.323415602042683	5.50786359339957	3.86463266760688	0.0617560370781298	0.634545781666578	not significant	NA
Sar1b	0.194013293488974	7.27588258111465	3.86333994643741	0.0617963373651372	0.634545781666578	not significant	NA
Stx7	0.198528562829508	7.42801785964301	3.86304560989806	0.0618055174281823	0.634545781666578	not significant	NA
Slc25a4	0.251432795594164	8.17373420435358	3.86121111741521	0.0618627684638348	0.634664487984586	not significant	NA
Retnlg	1.4710080589245	1.04800298432241	3.84848879295734	0.0622614754763134	0.637542090027038	not significant	NA
Bckdha	-0.426618770426219	6.43821143945807	3.84834651982854	0.0622659507293287	0.637542090027038	not significant	NA
Plekhg1	-0.534736243468632	3.22287477845611	3.84755202407248	0.062290948625181	0.637542090027038	not significant	NA
Uggt1	0.197450287500082	6.33415611904167	3.8462243690879	0.0623327473021451	0.637542090027038	not significant	NA
Zfp512	-0.247476040730667	4.31206049921159	3.84495509817387	0.0623727377688247	0.637542090027038	not significant	NA
Spata2	0.263591736064316	4.80939183562813	3.84218767463362	0.0624600314536437	0.637964924207769	not significant	NA
Tcof1	-0.412122289441503	4.78514662718506	3.83988458430426	0.0625327847412275	0.637971485658711	not significant	NA
Trim34a	-0.330320963075405	2.97690019120583	3.83881435016105	0.0625666256959064	0.637971485658711	not significant	NA
Scnn1g	0.302218851231124	4.31822906318861	3.83780834532093	0.062598454751481	0.637971485658711	not significant	NA
Dbnl	-0.177983372035635	5.71450996755551	3.83150825564312	0.062798204095292	0.638835409406906	not significant	NA
Nup88	0.335811489827291	4.58571978953986	3.82935931122204	0.0628665042529788	0.638835409406906	not significant	NA
Adcyap1r1	-0.773809515289194	1.17279558445708	3.82849567983326	0.0628939770133338	0.638835409406906	not significant	NA
Slc25a30	-0.288964141606978	7.57704954650205	3.82799877513027	0.0629097901284666	0.638835409406906	not significant	NA
Shmt2	-0.571219652768071	7.5254361833261	3.82789259589442	0.0629131696831508	0.638835409406906	not significant	NA
Gstm1	-0.602597660851622	10.4930108514034	3.82587672404281	0.062977371706113	0.639020212103444	not significant	NA
Snapc2	-0.361448046162382	4.08739631534716	3.82034267307633	0.0631540061099278	0.640344743702925	not significant	NA
Wdr45b	0.25124131905645	5.28513497801023	3.80862631033287	0.0635298337583449	0.64037224214386	not significant	NA
Relb	-0.64773824821252	2.44622083184164	3.80831439394554	0.0635398739583014	0.64037224214386	not significant	NA
Tnfrsf12a	-1.01088723101865	4.14400315845758	3.8079256902561	0.0635523883794454	0.64037224214386	not significant	NA
Mpp7	0.400946757436428	3.44116312091385	3.80691070083085	0.0635850795001177	0.64037224214386	not significant	NA
Gpatch4	-0.371549348119049	3.63485701535318	3.8054787669314	0.0636312323386043	0.64037224214386	not significant	NA
Svep1	-0.376448496801025	3.60531267859749	3.80518965421581	0.0636405554028529	0.64037224214386	not significant	NA
Fermt3	-0.551209042440299	1.91278508605021	3.80503067162246	0.0636456828042253	0.64037224214386	not significant	NA
Phf21a	-0.192897894316657	5.32732371672033	3.80320009957226	0.0637047551713272	0.64037224214386	not significant	NA
Ccnyl1	0.283365131812904	3.6132534997525	3.80028829209237	0.0637988478271944	0.64037224214386	not significant	NA
Mxra7	-0.474971212925858	3.92863017000184	3.79962893396543	0.0638201764533158	0.64037224214386	not significant	NA
Nxf1	-0.189418181293078	7.62486335295944	3.797423115908	0.0638915884419053	0.64037224214386	not significant	NA
Trim62	-0.750876316001364	1.10787971701648	3.79578188636708	0.0639447813878961	0.64037224214386	not significant	NA
Hdac4	-0.312146900890738	4.0107184718255	3.79568598715149	0.0639478910844493	0.64037224214386	not significant	NA
Cops5	0.189766148428734	6.50716445696317	3.79435963097976	0.0639909181611962	0.64037224214386	not significant	NA
Pank2	-0.205236584609755	5.0730292743214	3.79406278644119	0.0640005523399933	0.64037224214386	not significant	NA
Rpl36a-ps1	0.226158832995934	8.2813459700264	3.79382167263698	0.0640083789792559	0.64037224214386	not significant	NA
Nemp1	-0.576298711772115	1.84683781861043	3.79198511011075	0.0640680303040271	0.64037224214386	not significant	NA
Prdm9	-0.340699215753878	2.87466746617543	3.79090990773808	0.0641029821844902	0.64037224214386	not significant	NA
Wrap53	-0.440787053150103	2.90447550085205	3.78859393470948	0.0641783420558628	0.64037224214386	not significant	NA
Mapk7	-0.470066167088143	2.89700603748306	3.78766711300528	0.0642085283995687	0.64037224214386	not significant	NA
Esyt1	-0.577885387812744	4.07542325875674	3.78654785710002	0.0642450038770869	0.64037224214386	not significant	NA
Cdc42bpb	-0.254242529441383	5.09671890059388	3.78317353169111	0.0643551131072438	0.64037224214386	not significant	NA
Ccdc124	-0.438808432205871	5.254959056632	3.78281123729614	0.0643669481081251	0.64037224214386	not significant	NA
Mapkap1	-0.339745673657803	5.49929598346549	3.78061221228101	0.064438836553519	0.64037224214386	not significant	NA
Snw1	0.176662393574739	5.94050218305247	3.78001039896916	0.0644585264332792	0.64037224214386	not significant	NA
Fam149a	0.245562324276674	5.7955031032203	3.7791215082525	0.0644876213565645	0.64037224214386	not significant	NA
Ccdc3	0.650962091600608	2.3075438252251	3.77833448012334	0.064513394654128	0.64037224214386	not significant	NA
Rpl36a	0.269347958433469	5.92087516952941	3.77698793859779	0.064557517954758	0.64037224214386	not significant	NA
Zwint	-0.248487762866114	6.52380185221971	3.77599783195372	0.0645899836192264	0.64037224214386	not significant	NA
Ddrgk1	-0.270305084111886	7.03129126216894	3.77522862753949	0.0646152187482645	0.64037224214386	not significant	NA
B3gnt9	-0.74820530415128	0.880919497531794	3.77391065669215	0.0646584833099733	0.64037224214386	not significant	NA
Dnph1	-0.310227227250563	5.17977204889949	3.77381652735711	0.0646615745252617	0.64037224214386	not significant	NA
Il2rg	-0.619080539311067	2.12863896498899	3.77331610243252	0.0646780113546782	0.64037224214386	not significant	NA
Nat8f3	0.53848105068129	3.81321773167614	3.770215082338	0.064779973088528	0.640924933171469	not significant	NA
Adam15	-0.473692821013855	5.72983811308619	3.76725865007136	0.0648773516613545	0.641431524503826	not significant	NA
Mbd6	-0.375077215461443	4.45320695485521	3.76361851921587	0.0649974794480311	0.641949900737087	not significant	NA
Card14	-0.816338405022117	1.14612571269926	3.76151338132037	0.0650670668953188	0.641949900737087	not significant	NA
Tbc1d10b	-0.338609115588576	5.02547427507411	3.76023630517598	0.06510932338299	0.641949900737087	not significant	NA
Uhrf1bp1l	0.247097048607695	7.41905616099079	3.75942539629111	0.0651361713769204	0.641949900737087	not significant	NA
Ggct	-0.423045538817229	6.04902558798073	3.75503787763808	0.0652816550461376	0.641949900737087	not significant	NA
Copg1	-0.32667814840996	5.46311560254785	3.75388454917035	0.0653199592861473	0.641949900737087	not significant	NA
Pea15a	-0.458762012209393	5.93031302155914	3.75358247107715	0.0653299961172192	0.641949900737087	not significant	NA
Vcam1	-0.503994610699305	4.33692030540262	3.74933372582065	0.0654713514590544	0.641949900737087	not significant	NA
Picalm	0.191096996176732	8.53763186058042	3.7492176119342	0.0654752194570755	0.641949900737087	not significant	NA
Zfp395	-0.538920245158098	2.43247436484799	3.74539507493053	0.0656027020481595	0.641949900737087	not significant	NA
Ccar1	0.278117977849043	5.02351143942156	3.74481490151886	0.0656220757479636	0.641949900737087	not significant	NA
Cox8a	-0.245314124345484	10.852813543436	3.74468798227868	0.0656263148264444	0.641949900737087	not significant	NA
Aak1	0.160215378585314	6.21154971886742	3.74226526030701	0.0657072932767354	0.641949900737087	not significant	NA
Ccl5	-0.815119763159148	1.82935840797235	3.73929005462435	0.0658068944416374	0.641949900737087	not significant	NA
Il15ra	-0.399212037557439	3.29504206279672	3.73860535147813	0.0658298406993034	0.641949900737087	not significant	NA
Nos2	-1.12890287287774	-0.149695391356862	3.73761323527088	0.0658631054189443	0.641949900737087	not significant	NA
Kcng2	-1.02389450109552	-0.375944576229317	3.73650247678155	0.0659003708865665	0.641949900737087	not significant	NA
Bicdl1	-0.205371139815811	4.93246973861225	3.73555786918843	0.0659320810147083	0.641949900737087	not significant	NA
Suclg1	0.272767787704721	8.97813594006583	3.73544181787737	0.0659359780164617	0.641949900737087	not significant	NA
Capn11	2.53973127162259	-0.79081743099667	3.73449412287843	0.0659678114536056	0.641949900737087	not significant	NA
Pdgfrb	-0.403358576952309	4.83782184131948	3.7334063144753	0.0660043729976568	0.641949900737087	not significant	NA
2810474O19Rik	-0.374630119008415	3.86720800278496	3.73304282151972	0.0660165952567939	0.641949900737087	not significant	NA
Elac2	-0.333832879151739	4.22585445752355	3.73268995360618	0.0660284627277461	0.641949900737087	not significant	NA
Knl1	1.09854091572422	-0.370108284137675	3.73237956790208	0.0660389034737094	0.641949900737087	not significant	NA
Marc2	0.171198000726201	9.01145710944374	3.73045108133811	0.0661038161317467	0.642131545374891	not significant	NA
Tcf12	0.232368546966456	4.74437592646302	3.72718903765155	0.0662137821871422	0.642750278379869	not significant	NA
Lrmda	0.320226414737787	3.31770800615926	3.72406036706663	0.0663194485270134	0.643326438190463	not significant	NA
Gpr35	-0.93512422615149	0.180629184103825	3.71895747689199	0.0664922049483761	0.644014862548534	not significant	NA
Usp46	0.279135612296202	4.71686093517646	3.71772376095711	0.0665340490866008	0.644014862548534	not significant	NA
Dcaf11	0.180486856824179	6.91490434096778	3.71618770995644	0.0665861896325512	0.644014862548534	not significant	NA
Mitf	0.234728548645745	4.79253373331972	3.71483150196901	0.0666322643052538	0.644014862548534	not significant	NA
Tex38	0.998658054006462	-0.348239748884011	3.71262226320942	0.066707397165727	0.644014862548534	not significant	NA
Kctd2	0.207418394017645	6.0089296477634	3.71219273456723	0.066722016022388	0.644014862548534	not significant	NA
Tfg	0.207293224156078	6.00356767039347	3.71161414266291	0.0667417139828518	0.644014862548534	not significant	NA
Rwdd1	0.268675713608717	4.9665281810811	3.71010276316426	0.0667931997348606	0.644014862548534	not significant	NA
Lrch1	0.268661915365788	3.61880602479048	3.70967806983878	0.0668076752524971	0.644014862548534	not significant	NA
Rnaseh1	-0.304761195348055	2.73227405605706	3.70561480045713	0.0669463517152474	0.64490414124584	not significant	NA
Afap1	-0.374527352979606	4.81012556266052	3.70207655528236	0.0670673775142473	0.645593710829912	not significant	NA
Plau	-0.365353120811375	7.51811231954234	3.70018197028997	0.0671322846545935	0.645593710829912	not significant	NA
Ticrr	-0.39947260713772	2.50591030292335	3.69938797857709	0.0671595075975291	0.645593710829912	not significant	NA
Ace	-0.305490637359687	6.57579769048618	3.69749274043198	0.0672245390987402	0.645593710829912	not significant	NA
Anxa6	-0.678875772349115	6.2885903744544	3.69612564234853	0.067271493166087	0.645593710829912	not significant	NA
Fkbp3	0.207049530645384	6.13928650686041	3.69458009815657	0.0673246212633879	0.645593710829912	not significant	NA
Evl	-0.40820518367747	2.71249582408095	3.69345052830045	0.0673634805780353	0.645593710829912	not significant	NA
Bcl2l1	-0.535607060840457	6.39763188822143	3.69194921338926	0.0674151683122971	0.645593710829912	not significant	NA
Cbfa2t3	-0.438185239533127	4.41347111782125	3.69081586682538	0.067454217552635	0.645593710829912	not significant	NA
Spint2	-0.369326828236571	7.1435518041824	3.68948676641359	0.067500044403484	0.645593710829912	not significant	NA
Hectd3	-0.262711359735657	5.14336107725049	3.68847124160146	0.0675350832824975	0.645593710829912	not significant	NA
Vldlr	0.223464407095444	6.89866028297293	3.68712266939859	0.0675816455181893	0.645593710829912	not significant	NA
Alkbh4	-0.314116240713719	3.37610132289197	3.68595131926079	0.0676221185845167	0.645593710829912	not significant	NA
Gatb	0.226748118769612	5.64270466634516	3.6828217898984	0.0677303876278351	0.646183251743308	not significant	NA
Slc38a2	0.277924019643093	6.44383291208448	3.68034623276868	0.067816172302846	0.646557618022536	not significant	NA
Rps23	0.201257808226246	9.49718604165443	3.67618334098736	0.0679607079220675	0.647491216560658	not significant	NA
Mgarp	2.11272498535921	-1.22576442972062	3.67169839331059	0.0681168196857323	0.64853375068849	not significant	NA
Upb1	0.302003124880254	7.68906033062911	3.66902390836972	0.0682101081726711	0.64874240776031	not significant	NA
Pak1	-0.259872690511041	5.8260386585564	3.66839288714841	0.0682321400718316	0.64874240776031	not significant	NA
Vps50	0.257475606498441	4.0954631275181	3.66657142577337	0.0682957814692463	0.648903351839467	not significant	NA
Endod1	0.366669580121075	4.78903141030603	3.66130024665641	0.0684803380256424	0.650099265321172	not significant	NA
Lamp1	0.158603397765659	10.4561423206337	3.66030496962898	0.0685152490411199	0.650099265321172	not significant	NA
Per1	0.689033103643699	4.21284059271912	3.64948396852702	0.0688961308642698	0.652871445610929	not significant	NA
Sp2	-0.539900209892526	3.82801630144986	3.64826131722784	0.0689393183416179	0.652871445610929	not significant	NA
Mrps25	0.184294284492946	6.02080125985343	3.64614190367084	0.0690142553888125	0.652871445610929	not significant	NA
Fcamr	-1.29490947455832	-0.979923123221778	3.64556790478611	0.0690345665592429	0.652871445610929	not significant	NA
Efr3a	-0.336534886166444	6.27057231860912	3.64480882510393	0.0690614373893198	0.652871445610929	not significant	NA
B3gnt7	-0.775372625625072	1.54720144776507	3.64401891747072	0.0690894122128043	0.652871445610929	not significant	NA
Tatdn1	0.222488289856595	4.78174574340511	3.64010565952352	0.0692281928441906	0.653494589021397	not significant	NA
Hoxd9	0.224391098510121	5.2054631567103	3.63950720696601	0.0692494446072634	0.653494589021397	not significant	NA
Kdelr2	0.152664415379635	6.59080776927032	3.63748812304861	0.0693211997881715	0.653607002127677	not significant	NA
Ppp1r21	-0.235008483755362	5.6683325945252	3.63252264403093	0.0694980276278364	0.653607002127677	not significant	NA
Mapt	-0.258732950130709	8.52952745151214	3.63136164761318	0.0695394468074192	0.653607002127677	not significant	NA
Srgap2	-0.197522310615253	4.75196557865495	3.63103141267569	0.06955123327939	0.653607002127677	not significant	NA
Riok1	-0.221815912959948	4.63644308795313	3.63037542252405	0.0695746531198178	0.653607002127677	not significant	NA
Pfn1	-0.502995241387906	6.45821126368952	3.63011640401394	0.0695839029579268	0.653607002127677	not significant	NA
Slc7a5	-0.80299242779739	1.06224605746209	3.62840234952316	0.0696451492334622	0.653607002127677	not significant	NA
Ppp2r1b	-0.262620351437814	5.32478321562355	3.62785234635098	0.0696648149191129	0.653607002127677	not significant	NA
Klhl29	1.04920806607951	0.0506175321356301	3.62729276066649	0.0696848297567554	0.653607002127677	not significant	NA
Fnbp1l	0.276992477844282	5.27424106113034	3.62433766756919	0.0697906345166821	0.654157695054812	not significant	NA
Ehd4	-0.238166955107644	6.36332118452305	3.61816674744359	0.0700121729482842	0.655666248027191	not significant	NA
Col16a1	-0.389213115996295	4.03602409398466	3.61708167007659	0.070051210821167	0.655666248027191	not significant	NA
Manbal	-0.232993441029527	4.37002848260797	3.61033543096082	0.0702944804380038	0.655666248027191	not significant	NA
Phb	-0.404731594824832	7.85144748126127	3.60696960425634	0.0704162138831797	0.655666248027191	not significant	NA
Smpd1	0.178135344872527	6.95520781562568	3.60425923620007	0.0705144165327166	0.655666248027191	not significant	NA
Atic	-0.272401681736931	4.29914476731771	3.60398786472054	0.0705242575583413	0.655666248027191	not significant	NA
Tcea3	0.280514457921513	7.29009423044089	3.60082318779349	0.0706391377234272	0.655666248027191	not significant	NA
Smim11	0.178155386796441	5.57051606365993	3.59727740616991	0.0707681069464131	0.655666248027191	not significant	NA
Dph3	0.169148434958196	5.80940066264472	3.59679749036936	0.0707855834342811	0.655666248027191	not significant	NA
Fyb2	-0.748099396624168	0.200640922836186	3.5951335884246	0.0708462139424773	0.655666248027191	not significant	NA
2210016L21Rik	-0.314264865258748	5.18843072185161	3.59450729515185	0.0708690506937144	0.655666248027191	not significant	NA
Gm13889	-0.515954604809406	4.45910709839195	3.59148850311997	0.0709792443054736	0.655666248027191	not significant	NA
Zfp385a	-0.810699026892264	2.24082036596735	3.59142196749156	0.0709816752352672	0.655666248027191	not significant	NA
Ppp3r1	0.314215684657293	6.25487009749264	3.58864595027212	0.0710831841845447	0.655666248027191	not significant	NA
Mcm10	0.522594273428344	2.2246594663854	3.58780545053626	0.0711139510211543	0.655666248027191	not significant	NA
Mknk2	0.28055474048488	7.19502393193484	3.58544802988322	0.0712003268010534	0.655666248027191	not significant	NA
Flcn	-0.282154670296361	4.58815769039346	3.58459326655126	0.0712316749739738	0.655666248027191	not significant	NA
Mob1b	0.275135745041164	4.9329420542945	3.58420259932515	0.0712460078348196	0.655666248027191	not significant	NA
Coro1a	-0.493083316649335	3.40448459319735	3.58137153589704	0.0713499731228878	0.655666248027191	not significant	NA
Lpcat1	-0.399491200428343	2.80500625770853	3.58116069600172	0.0713577227590065	0.655666248027191	not significant	NA
Cry2	0.463138723126739	3.85554957329378	3.57817040940771	0.0714677377021656	0.655666248027191	not significant	NA
Rfc5	0.288622374839832	3.45110172344496	3.57639640052117	0.0715330966960072	0.655666248027191	not significant	NA
Zfp472	-0.540488620327695	1.51663627756826	3.57565722076991	0.0715603501678873	0.655666248027191	not significant	NA
Ppp2r5e	0.20827828802453	6.92417782301691	3.5748780284124	0.0715890917820297	0.655666248027191	not significant	NA
Ppargc1b	-0.304863771589264	4.57910093704476	3.57462283700331	0.0715985077540639	0.655666248027191	not significant	NA
Babam2	-0.408504381158314	5.98627399258887	3.5728979591031	0.0716621889807271	0.655666248027191	not significant	NA
Larp1	-0.229877888143069	7.81200308376564	3.57102045485729	0.0717315788450679	0.655666248027191	not significant	NA
Btbd6	-0.25932872550932	4.17660066738757	3.56814239686523	0.0718380972758228	0.655666248027191	not significant	NA
Sel1l	0.202295700896096	7.9349434904462	3.56778678119421	0.0718512713761197	0.655666248027191	not significant	NA
Avpr2	0.380901226037319	4.68162641939139	3.56655527659668	0.0718969149655821	0.655666248027191	not significant	NA
Igtp	-0.42839121685296	4.09405671600949	3.56628989263077	0.0719067553151281	0.655666248027191	not significant	NA
Fmnl1	-0.419545615401171	5.44584685096996	3.56533672863862	0.0719421110502852	0.655666248027191	not significant	NA
Carm1	-0.370644321856468	4.89230390972957	3.56489987323744	0.0719583219963104	0.655666248027191	not significant	NA
Sort1	0.283470342864864	5.48614594707059	3.56467305458729	0.0719667404940261	0.655666248027191	not significant	NA
Thrap3	-0.380781305178918	5.64364041820026	3.56362561753002	0.0720056313361714	0.655666248027191	not significant	NA
Pde3b	0.390299396175242	3.56736574852407	3.56278452797829	0.0720368780309087	0.655666248027191	not significant	NA
Baat	1.29055358755532	0.0608577245892454	3.56218246417051	0.0720592544013075	0.655666248027191	not significant	NA
Magohb	-0.464563845593748	2.14682740875987	3.56150248229012	0.0720845362639075	0.655666248027191	not significant	NA
Noc2l	-0.284278354003756	4.47989396889735	3.56018279345871	0.0721336315776051	0.655666248027191	not significant	NA
Ihh	-0.825193316421284	3.76627765230766	3.55850911025481	0.0721959513940039	0.655666248027191	not significant	NA
Tmem140	-0.308539677899028	6.0518696320396	3.55409058409639	0.0723607725584436	0.655666248027191	not significant	NA
Tnip1	-0.272308825059261	4.15751972044738	3.55352348775714	0.0723819577698134	0.655666248027191	not significant	NA
Mrps34,Nme3	0.195285691267956	6.166656439336	3.55314460668769	0.0723961157212757	0.655666248027191	not significant	NA
Fbxo45	0.283793870486094	3.32879765779931	3.55312357786161	0.0723969016151976	0.655666248027191	not significant	NA
Myo6	0.213782154207267	8.23916493783415	3.55129920758662	0.0724651196278764	0.655666248027191	not significant	NA
Gapvd1	-0.233625594479076	6.14232004773713	3.55125853410786	0.0724666413559984	0.655666248027191	not significant	NA
Scfd1	0.257375399723162	5.67318679353964	3.54769114112039	0.072600251849416	0.655666248027191	not significant	NA
Mis18a	-0.513238096540329	2.39397569799615	3.54508143417081	0.072698172770069	0.655666248027191	not significant	NA
Efhd2	-0.453423442397395	4.64976896184123	3.54422385142137	0.0727303838750238	0.655666248027191	not significant	NA
Ash1l	0.235247144631895	4.27247097312316	3.54044168031069	0.0728726389070374	0.655666248027191	not significant	NA
Rragc	0.19383557666608	6.64977180658611	3.5401947880029	0.072881936108811	0.655666248027191	not significant	NA
Tpt1	0.216879168609999	11.4545407449571	3.53759905597122	0.0729797657287358	0.655666248027191	not significant	NA
Alas2	-1.19965146242772	0.0620738574839691	3.53721909982468	0.0729940983912294	0.655666248027191	not significant	NA
Tmem56	0.250870367933627	4.29174744941146	3.53672897236829	0.0730125916911486	0.655666248027191	not significant	NA
Pex14	-0.198002363997957	5.44805158123815	3.53652388390926	0.0730203316041652	0.655666248027191	not significant	NA
Pds5a	0.287940488300455	4.87794678883179	3.53334043593124	0.0731405937247985	0.655666248027191	not significant	NA
Cep85	-0.421541288591879	4.83602528052848	3.53300728685562	0.0731531923270728	0.655666248027191	not significant	NA
Amfr	0.19079498016178	7.2360462046263	3.53159068092921	0.0732067915031799	0.655666248027191	not significant	NA
Loxl3	-0.679084452079897	2.11717376476577	3.52814571653309	0.0733373243859939	0.655666248027191	not significant	NA
Ildr2	0.306188710914739	6.2698062745	3.52617596461006	0.0734120800547087	0.655666248027191	not significant	NA
Ccnd3	0.309000291403004	7.19134968410354	3.52577241558052	0.0734274062599775	0.655666248027191	not significant	NA
Neu3	-0.748008416264607	1.16190975991711	3.52561476973744	0.0734333944167098	0.655666248027191	not significant	NA
Bcor	-0.442436584577148	2.88907154012519	3.52545243171587	0.0734395613906439	0.655666248027191	not significant	NA
Rbck1	-0.179520519855145	5.39627531982487	3.52385061006204	0.0735004440141378	0.655666248027191	not significant	NA
Ccdc186	-0.213579494542979	4.24147359960947	3.52321617570976	0.0735245738321382	0.655666248027191	not significant	NA
Lama4	-0.53513612488289	1.2016452245073	3.5227147851757	0.0735436499441816	0.655666248027191	not significant	NA
Gdi2	0.194761763602885	8.88181188179674	3.52242218343175	0.0735547850147483	0.655666248027191	not significant	NA
Spata17	-1.69711855684692	-0.483728985863122	3.52215603717881	0.073564914991153	0.655666248027191	not significant	NA
Homez	0.331103919146456	3.19245337541729	3.5215839277128	0.0735866958627894	0.655666248027191	not significant	NA
Crocc	-0.298717873479176	4.04457653685277	3.52104738241881	0.0736071294874906	0.655666248027191	not significant	NA
Kng2	0.275765370454484	8.31091407097545	3.52095161861773	0.0736107772109116	0.655666248027191	not significant	NA
Fgf2	-0.996909582417892	0.958605174252222	3.52088424014213	0.0736133438377811	0.655666248027191	not significant	NA
Commd7	-0.179538875966002	4.95959086406407	3.52071785668283	0.0736196822698194	0.655666248027191	not significant	NA
Slain1	-0.737098766161003	1.07839041656153	3.51960271044426	0.0736621802924026	0.655666248027191	not significant	NA
Spryd3	-0.303936762652148	4.83353706757174	3.51787191831527	0.073728196219889	0.655666248027191	not significant	NA
Lrp6	-0.191108129466031	6.54600345251199	3.51735610154023	0.0737478836456603	0.655666248027191	not significant	NA
Ror1	0.357428336406981	2.37911932493915	3.51721414210096	0.0737533029378079	0.655666248027191	not significant	NA
Cd151	-0.259204060025934	6.92753100063062	3.51718152074496	0.0737545483204563	0.655666248027191	not significant	NA
Chmp7	0.196727771490471	5.15993750161994	3.51713450783531	0.0737563431706256	0.655666248027191	not significant	NA
Pax2	-0.545491365144655	5.03376959318936	3.51617046974088	0.0737931590901224	0.655666248027191	not significant	NA
Sema4a	-0.391101006584717	6.37103589360293	3.51597588522308	0.0738005926894586	0.655666248027191	not significant	NA
Gm19426	-0.598888979451684	1.10912444749553	3.51541449662732	0.073822043907172	0.655666248027191	not significant	NA
Fam129a	0.366491204818265	3.63913034210641	3.50749778574257	0.0741253123743317	0.657777241744646	not significant	NA
Yipf1	0.176939613412223	5.59732613954962	3.50673968670246	0.074154428088123	0.657777241744646	not significant	NA
Hipk3	0.188899939500189	6.42061593807027	3.50515261829415	0.074215423881088	0.657898183236881	not significant	NA
Hapln1	-1.90349763430394	-0.839188722331663	3.50177604013388	0.0743453875472483	0.658629960726292	not significant	NA
Cstf2t	0.200389023905791	5.26704005049756	3.4991793438149	0.0744455114286468	0.658794861078104	not significant	NA
Cog4	0.19154803251845	6.44220639012312	3.49807947499569	0.0744879670166033	0.658794861078104	not significant	NA
Cyp4a14	1.317853622057	8.95230162590039	3.49723995605155	0.0745203916457243	0.658794861078104	not significant	NA
Tsacc	-0.426636569668305	1.76686499031473	3.49326417220681	0.0746741680101454	0.658794861078104	not significant	NA
6430571L13Rik	-0.610454682900542	1.97614757507108	3.4928523242155	0.0746901183787039	0.658794861078104	not significant	NA
Erlin1	0.220514789186994	5.85444303310534	3.49119346058174	0.0747544037474989	0.658794861078104	not significant	NA
Cracr2b	-0.422919287753129	2.71853500731055	3.48935913442925	0.0748255627108757	0.658794861078104	not significant	NA
Tnks	0.238366046697826	5.11802315784818	3.48803725651484	0.0748768904916774	0.658794861078104	not significant	NA
Ube2h	-0.276500663958103	6.40572584824434	3.48682218566086	0.0749241066682983	0.658794861078104	not significant	NA
Thbs1	-0.420623465610174	3.59926235544298	3.48654601871241	0.0749348429467704	0.658794861078104	not significant	NA
Trappc6a	-0.298854020293088	5.03806817134944	3.4864535260725	0.0749384390895161	0.658794861078104	not significant	NA
AC174678.2,Tm9sf1	-0.255373896091087	5.05679115612054	3.4854780784345	0.0749763768634973	0.658794861078104	not significant	NA
Exo1	-1.47323625595735	-0.899777000208789	3.48537108198004	0.0749805395842259	0.658794861078104	not significant	NA
Ube2q1	-0.22992187833238	5.81272508399628	3.48363323955378	0.0750481878941933	0.658972426067155	not significant	NA
AI837181	-0.417067664281619	5.2156265170689	3.4776561648481	0.0752813906638267	0.659354048329534	not significant	NA
Kcnn4	-1.05558967682927	0.274467051671609	3.47402195500125	0.0754235904586034	0.659354048329534	not significant	NA
Gng4	0.869880340127002	0.619278728401507	3.47232452350735	0.0754901134158199	0.659354048329534	not significant	NA
Ndufb10	0.247013751052624	8.04953459935365	3.47206062865876	0.0755004616012624	0.659354048329534	not significant	NA
Tln1	-0.363660871669616	7.4846600878817	3.4716810337269	0.0755153496246596	0.659354048329534	not significant	NA
Hdgfl2	-0.223932904011333	4.83385780098494	3.47069340455453	0.0755541010470753	0.659354048329534	not significant	NA
Tmem181a	-0.201185331714291	3.97099512391238	3.46699960155967	0.0756992366747233	0.659354048329534	not significant	NA
Gm45902	0.701630865932815	0.666104726876035	3.46598351270702	0.0757392166203589	0.659354048329534	not significant	NA
Aplp1	-0.47816540908103	2.53077841609478	3.46560060505063	0.0757542891401695	0.659354048329534	not significant	NA
Cyth4	-0.560153850311424	2.53857989916293	3.46506665136447	0.0757753130862165	0.659354048329534	not significant	NA
Mocs2	0.216630223932898	7.0985504497177	3.46243974739546	0.0758788427006605	0.659354048329534	not significant	NA
Ropn1l	0.361745700932475	3.61208019879098	3.46157167170032	0.0759130903713951	0.659354048329534	not significant	NA
Btc	0.754450953593513	1.57394389535763	3.46153226656185	0.0759146454199484	0.659354048329534	not significant	NA
Mcm2	-0.555666985078914	2.99714293713672	3.46011339024067	0.0759706630504993	0.659354048329534	not significant	NA
Eif6	-0.435538635533798	6.72320634713765	3.45916159135518	0.0760082669421196	0.659354048329534	not significant	NA
Vps35	0.230155113610327	6.89851242531371	3.4586412796499	0.0760288325762064	0.659354048329534	not significant	NA
Tigd3	-1.18890090309068	-0.767097921443879	3.45799675560663	0.076054316641273	0.659354048329534	not significant	NA
Tubb5	-0.436266435367353	6.07889230918887	3.4576741132981	0.0760670773953617	0.659354048329534	not significant	NA
Bmt2	0.209176606135629	5.42393949767957	3.45623957085477	0.0761238444504714	0.659354048329534	not significant	NA
Wfdc16	-0.833202601558949	1.03813075682123	3.4562270199945	0.0761243413220551	0.659354048329534	not significant	NA
Tmem86a	-0.423987663623872	5.14381037158357	3.45356138269555	0.0762299547715448	0.659354048329534	not significant	NA
Rnf128	0.205666819260443	7.58867431692364	3.45301032280812	0.0762518089404246	0.659354048329534	not significant	NA
Ttc16	-1.33583446741423	-0.79150005815031	3.45170392412869	0.0763036474229688	0.659354048329534	not significant	NA
Srcap	-0.635404247672974	0.732773427220214	3.45145619478446	0.0763134819999272	0.659354048329534	not significant	NA
Pfdn5	0.217162620048119	7.40063410840216	3.45123092997527	0.0763224260242196	0.659354048329534	not significant	NA
Cblb	-0.320984373026702	3.15559862848796	3.45114664610318	0.0763257727819373	0.659354048329534	not significant	NA
Meox1	-0.518954280788971	2.50421296660887	3.4482124441328	0.0764423897278012	0.659686754196002	not significant	NA
Hcls1	-0.546112322486135	2.66650893402352	3.44778822727615	0.0764592667378564	0.659686754196002	not significant	NA
Hnrnpr	0.306122823184225	6.39734849923984	3.44381941314028	0.0766173692906064	0.660445043771271	not significant	NA
Cops7b	-0.283186263911241	3.93818761231036	3.44319584701515	0.07664224393919	0.660445043771271	not significant	NA
AW011738	-0.88660636628819	0.0522776996175278	3.44005444440599	0.0767676987117898	0.661115996779586	not significant	NA
Tnfrsf10b	-0.441976777474296	2.18725254995496	3.43645336071851	0.0769118016764765	0.661946615296118	not significant	NA
Zfp951	1.37289651986949	0.100557042256596	3.43367602892198	0.0770231532822408	0.662494502937218	not significant	NA
Pde4dip	0.16419756336992	6.60843114825436	3.42962289611777	0.0771859882692371	0.662538755630376	not significant	NA
Lst1	-0.551749911717242	1.70928998071799	3.42914256449217	0.0772053118480853	0.662538755630376	not significant	NA
Nans	-0.263666114346735	4.15786060342478	3.42574220237437	0.0773422663961684	0.662538755630376	not significant	NA
Fam110a	-0.280939578167871	4.08760820036269	3.42454188805019	0.0773906774806011	0.662538755630376	not significant	NA
Masp2	-0.870330104986612	1.82947202084947	3.42349759342632	0.0774328243154433	0.662538755630376	not significant	NA
Csnk2a1	0.189349223741694	6.08259917148914	3.42335310802806	0.077438657699769	0.662538755630376	not significant	NA
Man2b1	0.201815686886525	7.05364996336201	3.42318495166702	0.0774454474003439	0.662538755630376	not significant	NA
Dnaja1	0.294442289438543	8.44453726350886	3.42260613951907	0.0774688235071772	0.662538755630376	not significant	NA
Klhl6	-0.383277405342415	2.83201042025832	3.4224879074832	0.0774735994645144	0.662538755630376	not significant	NA
Nt5e	-0.476752783730064	6.12232644433182	3.42160631099018	0.0775092220365635	0.662538755630376	not significant	NA
Nyap1	-1.28186117159847	-0.476895575196913	3.41974672168625	0.0775844240244047	0.662538755630376	not significant	NA
Usp15	0.214705708473727	5.07665549732214	3.41807058963258	0.0776522788677166	0.662538755630376	not significant	NA
Tor4a	-0.378032333375215	2.94454839255442	3.41770237027392	0.0776671946290477	0.662538755630376	not significant	NA
Pdlim3	-0.713412882319329	1.13954416879545	3.41631516097704	0.0777234170341462	0.662538755630376	not significant	NA
Itga9	-0.28749137572953	4.17623093385141	3.41581421823111	0.0777437313136212	0.662538755630376	not significant	NA
2010300C02Rik	-1.10566950232371	-0.275075024617772	3.41394259531031	0.0778196835819484	0.662779414246992	not significant	NA
Lmbrd2	0.246861126694923	5.76334278784792	3.4104475616766	0.0779617439670691	0.663420018305735	not significant	NA
Tbc1d8	-0.5731493520465	1.66485225813448	3.40974301000361	0.0779904175288507	0.663420018305735	not significant	NA
Tmem88	-0.27786385729614	3.26003663505853	3.40739085973104	0.0780862322614215	0.663446090561375	not significant	NA
Dhrs7	0.23983346968762	4.35567886917896	3.40592998560299	0.0781458090455872	0.663446090561375	not significant	NA
Lgi4	-1.0077853922429	-0.292978792329745	3.40494770690998	0.078185897333472	0.663446090561375	not significant	NA
6820408C15Rik	-1.11607915223552	-0.399321080964152	3.40410716514882	0.0782202199003967	0.663446090561375	not significant	NA
Dmxl1	0.323708859999007	4.6933841393995	3.40317838904624	0.0782581655703676	0.663446090561375	not significant	NA
Nos1ap	-0.5754493336957	2.54449551606411	3.40127356322816	0.078336054554467	0.663446090561375	not significant	NA
Agfg2	0.286368192785235	5.18185768207248	3.39801664116471	0.0784694378729759	0.663446090561375	not significant	NA
Ino80b	-0.472705857503077	3.87536719813198	3.39721973803426	0.0785021138465636	0.663446090561375	not significant	NA
Tro	-1.24290078009423	-1.03218550210499	3.39566459517306	0.0785659255361518	0.663446090561375	not significant	NA
Psmg2	0.253417687383051	4.87106499640899	3.3954891335951	0.0785731289410669	0.663446090561375	not significant	NA
BC035947	-0.385888295196144	6.77692375798262	3.39450770253799	0.0786134346532443	0.663446090561375	not significant	NA
C1qc	-0.551139856337523	4.28622701187032	3.39442870819974	0.0786166798510609	0.663446090561375	not significant	NA
Sos2	0.285201452692261	5.25507360903002	3.39370018569974	0.0786466158387368	0.663446090561375	not significant	NA
Zfp41	-0.429514894918621	1.70701941839727	3.39225254123161	0.0787061404590822	0.663446090561375	not significant	NA
Zdhhc18	-0.408761026552696	3.51970763661779	3.39216126251636	0.0787098954175471	0.663446090561375	not significant	NA
Pdlim1	-0.45048316305532	3.25994638318675	3.38979479202179	0.0788073175568099	0.66355246538148	not significant	NA
Yeats4	-0.248997209622791	5.13402998778971	3.38953423551396	0.0788180525433332	0.66355246538148	not significant	NA
Hs6st2	-0.478286973533995	3.07816181326065	3.38599175793921	0.0789641704656208	0.663977348586942	not significant	NA
Zfp653	-0.47925936091529	2.83427188478229	3.38578455324746	0.0789727267596004	0.663977348586942	not significant	NA
Vamp2	-0.331495359208937	5.969228361422	3.38469030173588	0.0790179303895559	0.663977348586942	not significant	NA
Sumo2	0.211112711617214	7.4488836782133	3.38187075122677	0.0791345435294603	0.663977348586942	not significant	NA
H3f3b	-0.163379155063291	8.50851875428541	3.37854825678698	0.0792722120551685	0.663977348586942	not significant	NA
Ddx24	-0.247442685926196	5.93995279166225	3.37384325627844	0.0794676368793974	0.663977348586942	not significant	NA
Haus5	-0.313712808763228	3.13295374226736	3.37164468779713	0.0795591456846068	0.663977348586942	not significant	NA
Vpreb1	0.704363664853925	1.81968770854724	3.36920200598859	0.0796609572309635	0.663977348586942	not significant	NA
Gm8126	-1.12933745526824	0.346667356819425	3.36707907492061	0.0797495633064213	0.663977348586942	not significant	NA
Dcn	0.292567752029511	7.08285516284463	3.36666054224903	0.0797670452451047	0.663977348586942	not significant	NA
Smim26	0.309134139327877	6.13436347365113	3.36621722777363	0.0797855671204261	0.663977348586942	not significant	NA
Tmem256	0.210168813939535	7.73747951419916	3.36552227351493	0.0798146125815255	0.663977348586942	not significant	NA
Lin9	0.512676413340522	2.27101169765692	3.36497979256786	0.0798372939128525	0.663977348586942	not significant	NA
Usp25	0.251910101340453	4.69922060857545	3.36424999406353	0.0798678187669187	0.663977348586942	not significant	NA
Orc6	-0.544370536860269	2.03535794175591	3.36409042164978	0.0798744948984517	0.663977348586942	not significant	NA
Zfp493	-0.717857865624636	0.836858461712013	3.36388879450272	0.0798829314190133	0.663977348586942	not significant	NA
Abhd4	-0.313994787756782	5.43871138657413	3.36386104292881	0.0798840926858325	0.663977348586942	not significant	NA
Pcsk6	-0.459825195062969	4.98348821443896	3.36302419970829	0.0799191195870073	0.663977348586942	not significant	NA
Uevld	0.329860686410485	3.05416828006826	3.36032223877112	0.0800323335935516	0.663977348586942	not significant	NA
Ly96	0.415797852407884	2.94118186854049	3.36018064092075	0.0800382717295602	0.663977348586942	not significant	NA
Arxes1	-2.42683925523101	-1.15982318713122	3.35707688386614	0.0801685603270472	0.663977348586942	not significant	NA
Ythdf3	0.173402016288586	6.3246238723009	3.35686898585848	0.0801772961301335	0.663977348586942	not significant	NA
Cd74	-0.542222613035025	7.74845390143263	3.35618980151633	0.0802058428632684	0.663977348586942	not significant	NA
Bicd2	0.245468833544254	4.96749529043706	3.3560328450368	0.0802124415507982	0.663977348586942	not significant	NA
Kxd1	0.227624200081631	5.75543252317113	3.35415743225152	0.0802913351110302	0.663977348586942	not significant	NA
Csk	-0.238272409272075	5.95734022657228	3.34878012364645	0.0805180398157031	0.663977348586942	not significant	NA
Malrd1	0.642724189637358	0.929094540107001	3.3483976435892	0.0805341930463966	0.663977348586942	not significant	NA
Scyl2	0.227101779680992	5.14555048981846	3.34825280520978	0.0805403109610112	0.663977348586942	not significant	NA
Fgfbp1	0.586114500070724	0.966563164464833	3.34722318709533	0.0805838170425129	0.663977348586942	not significant	NA
Pef1	-0.218337893422755	5.84735743745048	3.34617066921679	0.080628318719276	0.663977348586942	not significant	NA
Cep76	0.364158352885974	2.62164007807186	3.34560760887201	0.0806521371833502	0.663977348586942	not significant	NA
Klk1b3	0.861354506347137	0.163415673942737	3.34460434021147	0.0806945973351608	0.663977348586942	not significant	NA
Nos1	-0.987376877299117	0.30865311335253	3.34407416944996	0.0807170455208148	0.663977348586942	not significant	NA
Mapk9	0.194246242582336	5.47392407697954	3.34353371348923	0.080739936599346	0.663977348586942	not significant	NA
Creb3l4	1.19417990069705	-0.494025996044384	3.34342056551462	0.0807447299421168	0.663977348586942	not significant	NA
Lrfn1	-0.772708343023974	1.50522052323029	3.34337502362851	0.0807466593477276	0.663977348586942	not significant	NA
Crb3	-0.227365538044974	4.58781656427377	3.34142996571729	0.0808291123166948	0.663977348586942	not significant	NA
Pdap1	-0.347281055997981	6.94154697936538	3.34124202928829	0.0808370842678111	0.663977348586942	not significant	NA
Synpo	-0.290797632655071	5.42895429440448	3.34091254958747	0.0808510624349039	0.663977348586942	not significant	NA
Prps2	0.209804470517013	5.81853537906854	3.33990777867657	0.0808937070054964	0.663977348586942	not significant	NA
Serinc5	0.332472819806521	3.0607178798729	3.33834953466934	0.0809598933809651	0.663977348586942	not significant	NA
Gm2a	0.201648917844778	9.24416401328653	3.3361684665641	0.0810526389762298	0.663977348586942	not significant	NA
Rpl39	0.251343175390148	9.01237431244728	3.33106682461395	0.081270054518602	0.663977348586942	not significant	NA
Prss35	2.83838814748761	-0.601085684407421	3.3615495829549	0.0812752732079846	0.663977348586942	not significant	NA
Kcnj10	0.200814221933536	5.45607099698429	3.33084439633607	0.0812795489684853	0.663977348586942	not significant	NA
Ncbp2	0.214446450107158	5.52589268507548	3.33069347478014	0.0812859918498269	0.663977348586942	not significant	NA
Slc22a2	-0.358247969252117	8.21561390113566	3.328068232849	0.0813981583111822	0.663977348586942	not significant	NA
Morc4	-0.286208791474302	3.32325612427655	3.32692410056214	0.0814470984555036	0.663977348586942	not significant	NA
Mmp11	-0.49186017137108	1.89952598479822	3.32509399828623	0.0815254513988771	0.663977348586942	not significant	NA
Ccl21a	-0.41496577671531	2.65622108672464	3.32239080060195	0.0816413434812421	0.663977348586942	not significant	NA
Cdkn2b	0.76957857110377	2.26960846560104	3.32192027572005	0.081661535317639	0.663977348586942	not significant	NA
Dnaaf5	-0.231611715055441	4.2405531711445	3.32110850866663	0.0816963845550937	0.663977348586942	not significant	NA
Sfswap	-0.276063831304544	5.77607263424881	3.31945215662747	0.0817675450777461	0.663977348586942	not significant	NA
Ctxn1	-0.773596896653645	2.1101539310417	3.31747302644237	0.0818526665388196	0.663977348586942	not significant	NA
Ptprj	0.23507829445323	4.7010800590277	3.31715135681373	0.0818665110437837	0.663977348586942	not significant	NA
Npy	-0.791467435761472	2.97442913628766	3.31522704713573	0.08194938878095	0.663977348586942	not significant	NA
Lgalsl	-0.364386315122905	3.71155873582781	3.31507976414622	0.0819557360672416	0.663977348586942	not significant	NA
Nemf	0.257701740226981	5.1963297170505	3.3138944755116	0.0820068377261102	0.663977348586942	not significant	NA
Rundc3a	-0.587888326322787	1.46410129609469	3.30922660155113	0.0822084424010188	0.663977348586942	not significant	NA
Hnrnpl	-0.19987203321163	6.51629771423218	3.30674169889465	0.0823159978856506	0.663977348586942	not significant	NA
Dhrs7b	-0.177344619253291	5.85030194409064	3.30500592235648	0.08239122473679	0.663977348586942	not significant	NA
Add1	-0.330434068306902	5.85247746490328	3.30474703531758	0.0824024514368009	0.663977348586942	not significant	NA
Gm20696	-0.57286597522762	1.20831707644852	3.30219583882284	0.0825131790649724	0.663977348586942	not significant	NA
Hip1	-0.439594493796335	3.029584866172	3.30215579998817	0.082514918206432	0.663977348586942	not significant	NA
Ddb2	0.343156341360469	2.33802224544437	3.29992057405641	0.0826120753620032	0.663977348586942	not significant	NA
Serpina3a	-0.818446952256973	0.321979886448913	3.29801705847744	0.0826949182642316	0.663977348586942	not significant	NA
Nmral1	0.467406658778185	2.05841272529141	3.2979637826965	0.0826972382569728	0.663977348586942	not significant	NA
Rbm3	0.384990159185864	6.48231383117027	3.2974959246617	0.0827176152266905	0.663977348586942	not significant	NA
Mlxipl	-0.233005123050992	6.96830033173596	3.29745791817209	0.0827192708058783	0.663977348586942	not significant	NA
St3gal1	-0.522503262720296	3.61727968308104	3.29596486988221	0.082784338877607	0.663977348586942	not significant	NA
Tmsb10	-0.363875332973347	6.56098237896124	3.29436490717013	0.0828541318670665	0.663977348586942	not significant	NA
Plxdc2	0.202450399284243	6.77240845990822	3.29406699158277	0.0828671349232866	0.663977348586942	not significant	NA
Kif1a	-0.997040093007595	-0.400995596761669	3.29235823725454	0.082941762017433	0.663977348586942	not significant	NA
Pml	-0.27569266184774	4.83779640807032	3.2911224913784	0.0829957795167533	0.663977348586942	not significant	NA
Vcan	1.39913577244627	1.45063581138793	3.29034367570999	0.0830298443099028	0.663977348586942	not significant	NA
Mon1a	-0.558707739658145	3.37184706905098	3.28917185880623	0.08308112905616	0.663977348586942	not significant	NA
Nucb2	0.280280712280221	4.84155651936636	3.28852157458336	0.0831096046046525	0.663977348586942	not significant	NA
Angel2	0.207761086653888	5.86051426246983	3.28846726855243	0.0831119831417022	0.663977348586942	not significant	NA
Afap1l1	-0.303318110628592	5.76272390431378	3.28267440314639	0.0833661549086863	0.663977348586942	not significant	NA
Bnip3	0.307589850456301	8.01305602069428	3.28102801616406	0.0834385564442527	0.663977348586942	not significant	NA
Tmem176b	-0.479354143835218	10.427218828021	3.28084289005453	0.0834467020875105	0.663977348586942	not significant	NA
Anxa3	-0.468401694855079	4.33301229376993	3.27943156238315	0.083508831384358	0.663977348586942	not significant	NA
Rab31	-0.235169210790819	4.51668993351152	3.2786780050489	0.0835420262436148	0.663977348586942	not significant	NA
St3gal3	-0.443317590846308	4.0634834549873	3.27688926857486	0.083620882611106	0.663977348586942	not significant	NA
Capns1	-0.383124943571263	8.15006811137824	3.27625239952588	0.0836489796793455	0.663977348586942	not significant	NA
Sp4	0.344866003412999	2.87871343249263	3.27225729384792	0.0838254823842099	0.663977348586942	not significant	NA
Pggt1b	0.771582138309438	1.15638286032725	3.269815785464	0.0839335590833393	0.663977348586942	not significant	NA
Cdk2	-0.44392258407208	2.62041929253801	3.26939520942751	0.0839521926827208	0.663977348586942	not significant	NA
Ppp1r3c	0.81747558389815	1.30112935402141	3.26669893476816	0.0840717644339592	0.663977348586942	not significant	NA
Fermt2	0.203646756522737	5.44241277387143	3.26561917229389	0.0841197037769783	0.663977348586942	not significant	NA
Mal2	0.401275641727926	6.22296520429144	3.26527020477127	0.0841352039964143	0.663977348586942	not significant	NA
Ush1c	-0.3443987066436	7.00683191580812	3.26486906659	0.0841530255708744	0.663977348586942	not significant	NA
Ncstn	-0.338025694939541	4.70853451629146	3.26403516050044	0.0841900878916901	0.663977348586942	not significant	NA
Cep120	-0.216435346286574	4.33131348204424	3.26400199608132	0.0841915622484077	0.663977348586942	not significant	NA
Ndel1	0.174298944349161	7.65882242313332	3.26398370830278	0.084192375262249	0.663977348586942	not significant	NA
Crip2	-0.416679120624322	6.24314837547073	3.2637516609071	0.0842026921048811	0.663977348586942	not significant	NA
Kdelr1	0.191407886780184	8.03643170927912	3.26226550011422	0.0842688015132794	0.663977348586942	not significant	NA
Marcksl1	-0.419310111377669	3.2818425020644	3.26164544490165	0.084296401351331	0.663977348586942	not significant	NA
Abl1	-0.301130524539042	3.92177767721903	3.25990844924749	0.0843737738937485	0.663977348586942	not significant	NA
Pgm3	0.293849489474357	4.45183042120579	3.25887365321143	0.0844199066879419	0.663977348586942	not significant	NA
Eif4a3	-0.20448174378097	5.71227874042913	3.25606846948931	0.0845451125689169	0.663977348586942	not significant	NA
Acss3	0.437520809914666	2.93778175617849	3.25586734806581	0.0845540976035786	0.663977348586942	not significant	NA
Hectd4	-0.219699738244726	4.12528290594403	3.25336715881114	0.0846658848071494	0.663977348586942	not significant	NA
Sergef	0.272969371586629	4.20169187629289	3.25289223622613	0.0846871385801779	0.663977348586942	not significant	NA
Xpnpep2	0.338425903290567	2.99547636319118	3.25233718119002	0.0847119862518095	0.663977348586942	not significant	NA
Evc	-0.421448016391578	6.59441447650226	3.2520473337506	0.0847249649473072	0.663977348586942	not significant	NA
Rpl7a	0.222332066052099	9.31102952362568	3.25170114899935	0.0847404693046352	0.663977348586942	not significant	NA
Gchfr	-0.225540131607573	5.74608149925812	3.25008212164461	0.0848130231447519	0.663977348586942	not significant	NA
Gm10358	-0.672083125288179	2.86369618452662	3.24950154227682	0.0848390582444961	0.663977348586942	not significant	NA
Strap	0.172459587983708	6.70592801414371	3.24918833245743	0.0848531074398733	0.663977348586942	not significant	NA
Oard1	0.276518252819115	4.58625395149119	3.24867375227388	0.0848761950424739	0.663977348586942	not significant	NA
Irgm1	0.296271798727916	4.37177317440311	3.24865567601189	0.0848770061996127	0.663977348586942	not significant	NA
Nme4	-0.668006357135906	3.28533110118965	3.24835090948125	0.0848906836901936	0.663977348586942	not significant	NA
Nat8	0.287966662476379	8.44045315817805	3.24828684092968	0.084893559319752	0.663977348586942	not significant	NA
Tbx21	-1.53674882146557	-1.09666007301841	3.24803577651957	0.0849048290871252	0.663977348586942	not significant	NA
Tspan6	0.645522989459906	2.96942087780736	3.24702076417054	0.084950408521603	0.663977348586942	not significant	NA
Abcc9	-0.339131270405931	3.26512259233097	3.2467166708662	0.0849640694211321	0.663977348586942	not significant	NA
Matr3	0.252926135179214	6.46648728764358	3.24646486052941	0.0849753835124316	0.663977348586942	not significant	NA
Trip11	0.193834165019559	4.93473544613914	3.24593185588922	0.0849993376836142	0.663977348586942	not significant	NA
Sephs1	0.173542885730451	5.48897259973072	3.24445091317578	0.0850659347983878	0.663977348586942	not significant	NA
Rad18	-0.721632545180959	0.255416246476728	3.24334052003261	0.0851159080356897	0.663977348586942	not significant	NA
Ppp2r3d	-0.373586309166492	3.62605060997136	3.2375548852169	0.0853768395352324	0.663977348586942	not significant	NA
Gtf2e2	0.244057410277683	4.63185884869129	3.23739605247822	0.0853840158892237	0.663977348586942	not significant	NA
Cdkl1	0.286012839713011	4.01714234890918	3.23692782889828	0.0854051751413002	0.663977348586942	not significant	NA
Atraid	0.213417861548897	7.73975713595651	3.23675500030352	0.0854129868796677	0.663977348586942	not significant	NA
Ndufa11	0.21043974211612	7.94257598697451	3.23568075420553	0.0854615605998076	0.663977348586942	not significant	NA
Fsd1l	-0.539282652485357	1.46132688481099	3.23452772336939	0.0855137321910764	0.663977348586942	not significant	NA
Strada	-0.309253586529328	4.22078155231257	3.23451540885911	0.0855142895885059	0.663977348586942	not significant	NA
Exoc6	0.341992815137549	4.94921586408127	3.23373287615028	0.0855497183375615	0.663977348586942	not significant	NA
Bex3	-0.257216636973546	4.52537864463625	3.23306395689477	0.0855800167361203	0.663977348586942	not significant	NA
Zdhhc5	0.240937588218141	5.97760784561302	3.23273212671883	0.0855950514336295	0.663977348586942	not significant	NA
Pld2	-0.414147952638692	2.57678429060624	3.23252858822057	0.0856042749485099	0.663977348586942	not significant	NA
Btrc	-0.576304181609006	3.48482667902644	3.23238650180295	0.0856107143919654	0.663977348586942	not significant	NA
Scn5a	1.15642559701556	-0.770116970419008	3.2297550680528	0.0857300737537751	0.663977348586942	not significant	NA
Tapbp	-0.402093869315099	6.74355533040412	3.22957727448821	0.0857381452314454	0.663977348586942	not significant	NA
Piezo1	-0.423839490830161	5.07346268846133	3.22904530524256	0.0857623008294643	0.663977348586942	not significant	NA
Bik	-0.314547958054521	3.79388993344659	3.22834277047475	0.0857942134918738	0.663977348586942	not significant	NA
AC013548.1,Igf2	-0.521921814181773	1.21342371413304	3.22795024385815	0.0858120499969202	0.663977348586942	not significant	NA
Bad	-0.200692223274086	5.84787819779795	3.22692439397907	0.0858586850911227	0.663977348586942	not significant	NA
Ranbp3l	0.563715182268326	4.76095737797788	3.22594067913742	0.0859034322232017	0.663977348586942	not significant	NA
Xylt1	0.387832319103567	3.31249711233845	3.22445602464701	0.0859710170659726	0.663977348586942	not significant	NA
BC029722	-0.254444994268799	5.21659451395194	3.2225136189191	0.0860595325455971	0.663977348586942	not significant	NA
Myl6b	-0.575261234363067	3.28001007244876	3.22249402330276	0.0860604260545393	0.663977348586942	not significant	NA
Tpcn1	-0.200588845895034	7.65364326340986	3.22191887422965	0.0860866561241201	0.663977348586942	not significant	NA
Ifitm2	-0.396398449463337	6.18919780905611	3.2215575323815	0.0861031400913096	0.663977348586942	not significant	NA
Glrx5	-0.207248447829613	8.21901276667089	3.2205106548425	0.086150917934303	0.663977348586942	not significant	NA
Stxbp2	-0.41660883267586	6.02047293759461	3.22002046961917	0.0861732997428129	0.663977348586942	not significant	NA
Cux2	-0.678187975358351	1.16983417882589	3.21942344023599	0.0862005691183464	0.663977348586942	not significant	NA
Epb41l1	-0.401247715994132	5.680001035318	3.21918610915727	0.0862114120074688	0.663977348586942	not significant	NA
Serpinb6b	-0.36882783787233	3.28928493512663	3.21885368876729	0.0862266018686057	0.663977348586942	not significant	NA
Plekhf2	0.231290419519991	6.32292730465043	3.21837838382459	0.086248326172362	0.663977348586942	not significant	NA
Spred2	-0.280331064244713	3.77083563451797	3.21783469155221	0.0862731839430926	0.663977348586942	not significant	NA
Pcdh18	-0.40529731286763	2.99395989202037	3.21721394955506	0.0863015745694828	0.663977348586942	not significant	NA
Sh3pxd2a	-0.348566110937037	4.09551102260453	3.21677308907734	0.086321744582262	0.663977348586942	not significant	NA
Exoc3	-0.27438418839775	5.1473557596017	3.21668918039767	0.0863255841441707	0.663977348586942	not significant	NA
Acy3	-0.450563152790128	11.1619400044514	3.21508516412803	0.08639901998047	0.663977348586942	not significant	NA
Stk11ip	-0.36161456752622	3.37344106206899	3.21435175183748	0.0864326214537417	0.663977348586942	not significant	NA
Snrnp70	-0.383413458005651	6.67000400492001	3.21372337471459	0.0864614227235365	0.663977348586942	not significant	NA
Hibch	0.301976856868252	5.44230045446749	3.21304414647047	0.0864925671937523	0.663977348586942	not significant	NA
Fam227a	-0.502796990946296	1.9864806327362	3.21242541623778	0.0865209489468022	0.663977348586942	not significant	NA
Invs	0.249108483661751	3.61704126259936	3.20973756122659	0.0866443684253802	0.663977348586942	not significant	NA
Dqx1	0.406391556349432	2.27333296560415	3.20871820376174	0.0866912279262287	0.663977348586942	not significant	NA
Lca5	1.1066789519012	-0.575927761834839	3.20789297346146	0.0867291849206076	0.663977348586942	not significant	NA
Dusp23	-0.306370998400341	5.13356532052189	3.20731908161059	0.086755592763948	0.663977348586942	not significant	NA
Mien1	-0.35051323775521	7.66085667065485	3.2063751389535	0.0867990488432893	0.663977348586942	not significant	NA
Alg1	-0.173749726261199	5.83531331133677	3.20628560073861	0.0868031722002655	0.663977348586942	not significant	NA
Arl10	0.422272485796515	2.67776506857305	3.20249160467398	0.0869780990832787	0.664949242909094	not significant	NA
Lamp2	0.211449360734975	9.5659180339388	3.19867804668323	0.0871543385787424	0.665022379504709	not significant	NA
Hmga2	1.03205584930465	-0.223848447684501	3.19830268992299	0.0871717075896058	0.665022379504709	not significant	NA
Tmem50a	0.156758488757166	7.47029068170296	3.19690659801989	0.0872363445476872	0.665022379504709	not significant	NA
Rnf19b	0.2672419231896	4.50586047147781	3.19675304186118	0.0872434573482484	0.665022379504709	not significant	NA
Ptafr	-0.829037355370284	0.322987932230251	3.19655601920237	0.0872525845213716	0.665022379504709	not significant	NA
Ndufs1	0.217537579391801	7.97606432453045	3.19511079046633	0.0873195692167991	0.665022379504709	not significant	NA
Bop1	-0.2464098370796	4.71930421039548	3.19353285555506	0.0873927725822077	0.665022379504709	not significant	NA
Rbms1	-0.223147921304434	7.64595723126116	3.19344049441055	0.0873970595864425	0.665022379504709	not significant	NA
Insrr	-0.591301026744398	2.68784101313601	3.1929779045731	0.0874185346609746	0.665022379504709	not significant	NA
Rapgef1	0.173586401626728	6.11157029612481	3.18782466137833	0.087658179593019	0.666480444842161	not significant	NA
Eloa	-0.259178896390599	4.17472734422076	3.18645021509991	0.0877222246862875	0.66660252905756	not significant	NA
Pigx	-0.231588154891926	4.93082035186411	3.18503252317578	0.0877883415853322	0.666740214850656	not significant	NA
Stk26	0.644662369673977	1.69047397978388	3.18287525008156	0.0878890609091658	0.66714040715258	not significant	NA
Tm9sf2	0.179077857833152	7.82882971167741	3.18021342403045	0.088013521131327	0.66772027418638	not significant	NA
Itgax	-0.717101248752131	1.76907272020396	3.1769903505541	0.0881644967516059	0.668029048244989	not significant	NA
Cideb	-0.41131455617383	9.03216575608749	3.17643439709046	0.0881905690695804	0.668029048244989	not significant	NA
Atpaf1	-0.170128035681668	5.54338480341125	3.1743068571736	0.088290425809757	0.668029048244989	not significant	NA
S100a9	1.09501510816923	2.88236574361067	3.17405722416209	0.0883021509813226	0.668029048244989	not significant	NA
Prickle2	-0.31540542578744	2.76295427858998	3.17400554896793	0.0883045783713341	0.668029048244989	not significant	NA
Phldb3	-0.563776895671883	1.58516777166604	3.17178734885379	0.0884088488759574	0.668029048244989	not significant	NA
Vps28	-0.408804213826067	7.14343045764232	3.17059831615454	0.0884648001293031	0.668029048244989	not significant	NA
Pex3	0.264775045767925	4.65610906319897	3.16908106050876	0.0885362557644497	0.668029048244989	not significant	NA
Snrpc	-0.19356232288874	4.8404548273861	3.16883369606324	0.088547911799637	0.668029048244989	not significant	NA
Myh11	-0.399968754971991	4.44544892610198	3.16718633537348	0.0886255822060079	0.668029048244989	not significant	NA
Cmbl	0.359324994955642	8.12011965671045	3.16514253798696	0.088722053529441	0.668029048244989	not significant	NA
Usp43	-0.594198139926761	1.79649402854507	3.16492244113761	0.0887324497843708	0.668029048244989	not significant	NA
Pgam5	-0.173649281481182	4.7302188960935	3.16481844050394	0.0887373627352462	0.668029048244989	not significant	NA
Prr3	-0.288706784490974	3.1480147277382	3.16408554289934	0.0887719934667692	0.668029048244989	not significant	NA
Hlx	-0.472262957317218	2.39700423027851	3.16400959635414	0.0887755829717263	0.668029048244989	not significant	NA
Ano9	-0.521026779422349	1.78438966689218	3.16200367280398	0.088870450896048	0.66803563151669	not significant	NA
Ccdc152	-1.31108837419253	-0.747474084090302	3.16107570331473	0.0889143778572879	0.66803563151669	not significant	NA
Glul	0.30639690817679	9.59612285959641	3.16053240063497	0.0889401076414218	0.66803563151669	not significant	NA
Gale	-0.434469207177383	2.47928878977016	3.15917286151419	0.089004530592542	0.66803563151669	not significant	NA
Ptch2	-0.928319408029754	1.2784074978276	3.15891165840429	0.0890169141125472	0.66803563151669	not significant	NA
Ano6	-0.252664425858706	5.38626370500292	3.15553004514565	0.0891774149562403	0.668878764123722	not significant	NA
Gatad2a	-0.324305714284961	6.8599561562837	3.1520311533413	0.0893438347566142	0.669765358124192	not significant	NA
Mrps6	0.230005610611691	7.91229187848085	3.14804471526672	0.0895338821844591	0.670828024500712	not significant	NA
Cda	-0.377344820688611	8.6919082517091	3.14500094890075	0.0896793041869138	0.671245892114624	not significant	NA
Rbm39	-0.241409687098019	8.22936884964822	3.14485469293757	0.0896862987376533	0.671245892114624	not significant	NA
Rbsn	0.262992851569871	4.84283594426724	3.13976375665027	0.0899301618665612	0.672358951429735	not significant	NA
Tef	0.442816417232731	8.0750383873495	3.13944006194314	0.0899456932411359	0.672358951429735	not significant	NA
Uqcrc1	-0.366391329814069	7.81896682956415	3.13745172702897	0.0900411647843881	0.672358951429735	not significant	NA
Zfp263	0.264339282544324	3.85252455321599	3.13682458342618	0.0900713019353748	0.672358951429735	not significant	NA
Armcx2	-0.353426513160601	3.70634629604128	3.13636788370461	0.0900932558179429	0.672358951429735	not significant	NA
Higd1b	0.769483546914722	0.723056444069313	3.13569877793806	0.0901254313989034	0.672358951429735	not significant	NA
1700037H04Rik	-0.401818912578871	5.64688768939148	3.13426963570098	0.0901941997495005	0.672510804466082	not significant	NA
Scmh1	-0.322078470716653	4.47142893420111	3.13206802702393	0.0903002570355122	0.672689474657262	not significant	NA
Clic5	0.227982934778251	6.23752270830201	3.1317619132128	0.0903150147747314	0.672689474657262	not significant	NA
Pot1a	-0.346763290496639	3.03614498699793	3.13021108764758	0.090389822961918	0.672885868576636	not significant	NA
Smad1	-0.296817063991618	3.60926109231633	3.1284655678729	0.090474108581159	0.673152566845677	not significant	NA
Smu1	0.160672877273298	6.228046703509	3.12566992945028	0.0906092907837499	0.673370679640355	not significant	NA
Rcn3	-0.410101789980169	4.67086507590617	3.12413935370289	0.0906834003637898	0.673370679640355	not significant	NA
Nrgn	-0.873767720308157	2.40649235778508	3.12404361802057	0.0906880381615666	0.673370679640355	not significant	NA
Pde4b	-0.216544372324294	4.70206232451557	3.12385193157041	0.0906973250023112	0.673370679640355	not significant	NA
B4galt2,Ccdc24	-0.886268340486612	-0.0569168131997147	3.11848953491333	0.090957569769569	0.673602625396283	not significant	NA
Gtf3c2	-0.273771431087072	6.2623758405947	3.11843018880222	0.09096045475613	0.673602625396283	not significant	NA
Dtx2	-0.392339211676409	2.56554806476492	3.1180459900484	0.0909791343360525	0.673602625396283	not significant	NA
Sgsh	-0.24725770934956	3.70602284901679	3.11738058474409	0.0910114965714521	0.673602625396283	not significant	NA
B3galt5	0.299904853414354	4.99390841974141	3.11635100860784	0.0910615966723561	0.673602625396283	not significant	NA
Trim36	0.910898850754278	0.0637924034202408	3.11450752541448	0.0911513820551456	0.673602625396283	not significant	NA
Ly6d	1.0936264724251	1.07791778389228	3.11417727608987	0.0911674774147013	0.673602625396283	not significant	NA
Naxd	-0.204936956862966	6.15166488036784	3.11253144795454	0.0912477392368436	0.673602625396283	not significant	NA
Srm	-0.379482188457492	5.1238186179855	3.11211237476692	0.0912681891812533	0.673602625396283	not significant	NA
Pcyox1l	-0.454608072213236	2.75137174645964	3.11203275062511	0.0912720752824233	0.673602625396283	not significant	NA
Sav1	-0.198432732082276	5.21371046169231	3.11051804995704	0.0913460376236894	0.673602625396283	not significant	NA
Elmod3	-0.32669209821078	4.94950207254338	3.10894617847257	0.0914228650253529	0.673602625396283	not significant	NA
Cyp26b1	-1.15755658376897	4.30397776914494	3.10850787345831	0.0914443011376397	0.673602625396283	not significant	NA
Alas1	0.567065972501896	8.17625862538433	3.10696129035566	0.0915199861669281	0.673602625396283	not significant	NA
Atp5b	0.229609894213107	11.4050423282889	3.10609732384666	0.09156229763176	0.673602625396283	not significant	NA
Fpgs	-0.261372602440368	5.26885838063135	3.10573425356189	0.0915800852181404	0.673602625396283	not significant	NA
Zcchc14	-0.399564456286004	3.92335752010198	3.10478704278448	0.0916265099430899	0.673602625396283	not significant	NA
Gabrr2	-1.4021715245319	-0.335736967695425	3.10306727079439	0.0917108691829776	0.673602625396283	not significant	NA
Shisa5	-0.209959981348918	7.29725192012993	3.10197697467748	0.0917643976271594	0.673602625396283	not significant	NA
Rilpl2	0.258851606479681	5.45194337627186	3.10172305798776	0.0917768689469839	0.673602625396283	not significant	NA
Tsen34	-0.309275416341318	5.65673724633182	3.10101905275626	0.0918114569962867	0.673602625396283	not significant	NA
Dok4	-0.222738824133189	4.20015057310393	3.09935744117385	0.0918931525342385	0.673602625396283	not significant	NA
Csnk1d	-0.207357753614785	6.72764894824806	3.0973379830602	0.0919925555530134	0.673602625396283	not significant	NA
Ccdc157	-0.279294872681537	4.30826864523064	3.09729868767825	0.0919944910102945	0.673602625396283	not significant	NA
Carmil1	0.258216506699446	3.82697885750237	3.09532256444942	0.0920918840024901	0.673602625396283	not significant	NA
Bin2	-0.613855191021665	2.09131062262548	3.09384942067735	0.0921645654663981	0.673602625396283	not significant	NA
Wdr19	-0.344214320555129	2.98805782664395	3.0919735529145	0.0922572126451507	0.673602625396283	not significant	NA
D8Ertd738e	-0.227748121362841	7.54512071388254	3.09170440035717	0.0922705146667195	0.673602625396283	not significant	NA
Prr14	0.211994941218974	3.82320491017104	3.09110527950628	0.0923001323198416	0.673602625396283	not significant	NA
F2	-0.830462885012647	1.33377204857936	3.08851434734494	0.092428342486265	0.673602625396283	not significant	NA
Axl	-0.434301601815445	5.3146087079092	3.08848707804899	0.0924296929825701	0.673602625396283	not significant	NA
Adam10	0.209752452108353	5.46408236367832	3.0865813933393	0.0925241276117496	0.673602625396283	not significant	NA
Raver1	-0.494008775774771	3.53423246586152	3.08598517774337	0.0925536955501101	0.673602625396283	not significant	NA
Fnip1	0.19758972214928	6.54942171165982	3.08329641721051	0.0926871746019681	0.673602625396283	not significant	NA
Flnc	-1.35696691251877	-0.560160142520445	3.08230635256061	0.0927363809289404	0.673602625396283	not significant	NA
Ociad2	0.407381790743064	4.2457387638688	3.07966313838545	0.0928678974191941	0.673602625396283	not significant	NA
Umps	0.180198554616111	4.81127833305492	3.0793685555615	0.0928825681528087	0.673602625396283	not significant	NA
Rnf2	0.225555285657504	4.89583079426363	3.07898612070113	0.0929016180787921	0.673602625396283	not significant	NA
Gstm4	-0.323215720995179	3.68135374489679	3.0788450201892	0.0929086477513589	0.673602625396283	not significant	NA
Coa4	-0.223222429964464	3.83466128614389	3.07816120334007	0.0929427244641777	0.673602625396283	not significant	NA
Prom2	0.480683933379898	2.97075452271221	3.07758211146042	0.0929715937411547	0.673602625396283	not significant	NA
Eif4ebp1	-0.402013356040067	4.63280670301722	3.0754062694853	0.0930801582503988	0.673602625396283	not significant	NA
Slc13a4	0.515857285359154	2.85760650609496	3.07518358255167	0.0930912775949653	0.673602625396283	not significant	NA
Gm10073	1.00430394766146	-0.239098793578489	3.0748888614471	0.0931059961637512	0.673602625396283	not significant	NA
Fam167a	1.73153815672392	-0.880798194704304	3.07042374875828	0.0933293173852258	0.673602625396283	not significant	NA
Stx6	-0.246818080148417	4.46392611215421	3.06915877146309	0.0933926977193151	0.673602625396283	not significant	NA
Osbpl3	-0.19520878958502	6.64321070354071	3.06749423285799	0.0934761737275645	0.673602625396283	not significant	NA
Polr3h	-0.253857930854909	4.24206941533732	3.06374722827675	0.0936644015420282	0.673602625396283	not significant	NA
Dlc1	-0.232280439012084	5.96175363787553	3.06340002194678	0.0936818654249878	0.673602625396283	not significant	NA
Gm21981,Tomm6	-0.195400046338888	7.91345131370071	3.06252045292745	0.0937261231459877	0.673602625396283	not significant	NA
Hoxb5	-0.304356124332101	4.40013472790193	3.05999291491267	0.0938534376222865	0.673602625396283	not significant	NA
Pip5k1c	-0.290239198439346	6.01405818309561	3.05936905101028	0.0938848931017429	0.673602625396283	not significant	NA
Klhl15	-0.468256462842103	1.61317441543413	3.05934524871156	0.0938860934658304	0.673602625396283	not significant	NA
Ttll3	-0.411031272704044	1.81866542922097	3.05828943775735	0.093939356557155	0.673602625396283	not significant	NA
Synj2	-0.771438440987478	0.911131051739768	3.05647174465233	0.0940311369044923	0.673602625396283	not significant	NA
Ddx27	-0.245432466482495	4.49654213066571	3.05626123762378	0.0940417727067848	0.673602625396283	not significant	NA
Ggact	0.242445071826943	7.10289203302612	3.0561110031005	0.0940493641130243	0.673602625396283	not significant	NA
Dync1li2	0.154483399188588	5.95743339658243	3.05602084019019	0.0940539204197704	0.673602625396283	not significant	NA
Zfp511	-0.281070353339633	3.73626770487456	3.05516155256161	0.0940973566508475	0.673602625396283	not significant	NA
Serpina1d	1.49087394904582	1.77916371961773	3.0550860385156	0.0941011749317043	0.673602625396283	not significant	NA
Itsn2	0.175971787844488	5.42706742813846	3.05453931567655	0.094128824706332	0.673602625396283	not significant	NA
Tspan7	0.243841975181584	4.96935563446517	3.05262397474642	0.0942257648977979	0.673602625396283	not significant	NA
Lypla2	-0.327802090539689	5.38198085576432	3.05253799535106	0.0942301192460893	0.673602625396283	not significant	NA
Ier5	-0.383029102130576	4.73959207881407	3.05243546899054	0.09423531190562	0.673602625396283	not significant	NA
Ube2e2	0.288958029708066	3.51496410570483	3.0517733310213	0.0942688552503275	0.673602625396283	not significant	NA
Emx2	-0.185253964494893	5.22683506396695	3.04954733939055	0.0943817237188079	0.673602625396283	not significant	NA
Josd1	-0.264229045714724	3.92237268149834	3.04678259487401	0.0945221279761427	0.673602625396283	not significant	NA
Zdhhc6	-0.190534508870468	5.95261415193011	3.04672220601988	0.0945251974563055	0.673602625396283	not significant	NA
Cfap97	0.360182710521233	4.19443296863728	3.04654034256619	0.0945344420176183	0.673602625396283	not significant	NA
Heyl	-0.579436736239371	2.94063647792208	3.04358691057585	0.0946847191376708	0.673602625396283	not significant	NA
Tgfbi	-0.350509737815244	5.04443889676243	3.04279400623879	0.094725111055708	0.673602625396283	not significant	NA
Pde4a	-0.541500231481882	3.3400016856117	3.0408165540414	0.094825933060871	0.673602625396283	not significant	NA
Bcat1	-0.597774111949549	4.89746363396521	3.04028200832583	0.0948532086919305	0.673602625396283	not significant	NA
Mustn1	-0.431370930364501	3.05218270925333	3.03933797518881	0.0949014010003056	0.673602625396283	not significant	NA
Aprt	-0.246366601413247	7.27020753254225	3.03622796590206	0.0950603662376187	0.673602625396283	not significant	NA
Nhlrc1	-0.506707582708504	2.15344752506749	3.03606125833047	0.0950688960658927	0.673602625396283	not significant	NA
Vps72	-0.59731330462668	4.70896406705438	3.03478883849826	0.0951340305060599	0.673602625396283	not significant	NA
Nphs2	-0.290023858209938	5.73974069870197	3.0336764578555	0.0951910150807225	0.673602625396283	not significant	NA
Fam134b	0.258190108250454	7.12658813366803	3.03364983094396	0.0951923795986982	0.673602625396283	not significant	NA
Ccdc148	0.510930061698078	2.36837225604991	3.03313465807226	0.0952187845269181	0.673602625396283	not significant	NA
2810006K23Rik	-0.465334957673356	3.67797608192098	3.0329855823316	0.0952264269159212	0.673602625396283	not significant	NA
Ccnj	0.582232666039055	1.55746558929654	3.03278142564625	0.0952368941929133	0.673602625396283	not significant	NA
Coro2b	-0.633986360378849	2.91791380557859	3.03268252124167	0.0952419655814056	0.673602625396283	not significant	NA
Ide	0.216592358981091	5.88898231321024	3.0326205563222	0.0952451430332274	0.673602625396283	not significant	NA
Mfsd4a	0.309496609468	6.05038863192737	3.03201605214482	0.0952761473998457	0.673602625396283	not significant	NA
Cox7a2l	0.176608731353031	8.21552423360968	3.03152909371896	0.0953011314940543	0.673602625396283	not significant	NA
Syne4	-0.420194824231215	5.93940291572842	3.03036033276678	0.095361127482307	0.673602625396283	not significant	NA
Coq10a	0.268922552811526	4.0211804375656	3.02856751557964	0.095453243396168	0.673602625396283	not significant	NA
Tmsb4x	0.260313785160049	8.85740718821827	3.02734381352199	0.0955161772010717	0.673602625396283	not significant	NA
Ccdc85a	-0.841596238114688	0.155132217219584	3.02725408383753	0.0955207938071489	0.673602625396283	not significant	NA
Pcbp4	-0.323168468001466	5.16624825823844	3.02515371497446	0.0956289321671022	0.673602625396283	not significant	NA
Rac2	-0.528341888081587	2.6894056524303	3.0219577134497	0.0957937525133648	0.673602625396283	not significant	NA
Ndfip1	0.190554427030547	5.06110521452503	3.02182450981307	0.0958006290897951	0.673602625396283	not significant	NA
Ints8	0.287373840999532	3.60034407173453	3.0214851729314	0.095818149790972	0.673602625396283	not significant	NA
Znfx1	-0.221934073167802	4.87742924900456	3.02086146001684	0.0958503631530326	0.673602625396283	not significant	NA
Ndufv2	0.190806280071505	8.33900011072402	3.02059987614385	0.0958638771126064	0.673602625396283	not significant	NA
Dpp9	-0.352371309690979	4.22977361826906	3.0186560145095	0.0959643703493881	0.673602625396283	not significant	NA
Dscaml1	-0.866269329718345	-0.296333806428213	3.01643342257021	0.0960794232887159	0.673602625396283	not significant	NA
Ercc2	-0.31484916287075	3.54733207702242	3.01563364067335	0.0961208633640766	0.673602625396283	not significant	NA
Pld4	0.480048218744084	2.82786650095639	3.01543490839786	0.0961311637423307	0.673602625396283	not significant	NA
Ipo5	0.202468782129944	5.61726020126426	3.0142272964695	0.0961937823579641	0.673602625396283	not significant	NA
Serp2	-0.871316549838726	0.396675945877198	3.01420315055549	0.0961950348854332	0.673602625396283	not significant	NA
Tmem110	-0.271471880679614	3.67778545201294	3.01388194992963	0.0962116984140717	0.673602625396283	not significant	NA
Ly6c1	-0.251873417008943	7.535610334845	3.0138167209696	0.0962150828290771	0.673602625396283	not significant	NA
Serf2	-0.32211557140763	8.45324751361146	3.01381159411063	0.0962153488428357	0.673602625396283	not significant	NA
Serpina10	0.456215755559952	4.7355179205759	3.01003754109267	0.0964114025324921	0.673602625396283	not significant	NA
Abhd6	0.214983577570936	5.10757121420973	3.00981890306082	0.0964227745091502	0.673602625396283	not significant	NA
Magt1	0.206269993553097	8.45096812524244	3.00960388528122	0.0964339597063415	0.673602625396283	not significant	NA
Tsc1	0.272418241376564	5.17656698923248	3.00881658949692	0.0964749275991538	0.673602625396283	not significant	NA
Serpina6	1.08014570714	1.7762901616116	3.00811080697885	0.0965116710407376	0.673602625396283	not significant	NA
Actn1	-0.364149987235887	6.61622263583555	3.00762325456214	0.0965370627943018	0.673602625396283	not significant	NA
Caprin2	0.358619600452418	2.2310592169992	3.0069850485014	0.0965703123285081	0.673602625396283	not significant	NA
Ccdc71	-0.203258079434976	4.69341133732921	3.00664564414311	0.0965880001828184	0.673602625396283	not significant	NA
Opn3	-0.412362062716977	1.94387462156383	3.00522599971523	0.0966620249148691	0.673602625396283	not significant	NA
Sept8	-0.270508755595291	4.80411010798841	3.00462400900786	0.0966934345091801	0.673602625396283	not significant	NA
Hnrnpd	-0.232608673990552	5.97099462674363	3.0043242021204	0.0967090817207198	0.673602625396283	not significant	NA
Tcp11l1	-0.833884207270369	0.465676167224443	3.00320235451566	0.0967676581431689	0.673602625396283	not significant	NA
Kazn	-0.309263771209531	5.62990610085919	3.00310006654884	0.09677300108255	0.673602625396283	not significant	NA
Prrx2	-0.98964485512867	0.0714845228415194	3.0024767108723	0.0968055690356511	0.673602625396283	not significant	NA
Zfp938	0.264052558450306	3.50217159577252	3.00118760168516	0.0968729604825071	0.673602625396283	not significant	NA
Slc7a2	-0.760112854268187	1.45142710662192	3.00088194947788	0.0968889472207838	0.673602625396283	not significant	NA
Hnrnph2	0.235779113675838	5.55860454306037	3.00045124639157	0.0969114797861006	0.673602625396283	not significant	NA
Ighg3	2.52507648814106	-1.466048757965	2.99910515515717	0.0969819408609127	0.673602625396283	not significant	NA
Rida	0.218715689885409	10.0894481846639	2.99829492139202	0.09702438120941	0.673602625396283	not significant	NA
Rapgefl1	-0.970832110670325	0.500102195094503	2.99825070487554	0.0970266979081915	0.673602625396283	not significant	NA
Il7	-0.901450662104867	0.130612568950659	2.99705370432929	0.0970894384947576	0.673602625396283	not significant	NA
Grk6	-0.254454590933876	3.57359841051438	2.99650500580157	0.0971182141987397	0.673602625396283	not significant	NA
Xpc	-0.257412017815246	4.14945317516373	2.99576463087151	0.0971570578092398	0.673602625396283	not significant	NA
[truncated: 11,892 more rows]
