# Supplementary material for: SLAMseq reveals potential transfer of RNA from liver to kidney in the mouse
Source: Nat Commun. 2025 Aug 11;16:7413. doi: 10.1038/s41467-025-62688-9 (PMC12339719; doi:10.1038/s41467-025-62688-9)
Supplement: Supplementary file 6 — Source Data [file 41467_2025_62688_MOESM6_ESM.zip › Source data/FigS12a_data.csv]

sample_name	tissue	group	gene_name	biotype	n_parents	readCount	readsCPM	coverageOnTs	conversionOnTs	conversionRate	wtheta	cpm_raw	cpm_norm	library
s4	liver	Labelled in injury	Mus musculus (house mouse) mmu-miR-122-5p	miRNA	58	2729268	176449	21849294	217243	0.009942793	0.000171481	204470.4892	204127.6998	s4
s4	liver	Labelled in injury	18_TGGAGTGTGACAATGGTGTTTGT	genome	1	1297380	83876	11676420	81573	0.006986131	0.006974329	97196.72939	97033.78167	s4
s4	liver	Labelled in injury	MU069435.1_TCGCTGCGATCTATTGAAAGTCAGCCCTCGACACAAGGGTTTGT	genome	1	614510	39728	7374120	3520	0.000477345	0.000477345	46037.67761	45960.49667	s4
s4	liver	Labelled in injury	18_TGGAGTGTGACAATGGTGTTTGA	genome	1	432299	27948	3458392	6942	0.002007291	0.002007291	32386.84805	32332.55236	s4
s4	liver	Labelled in injury	Mus musculus tRNA-Gly (GCC) (tRNA-Gly-GCC-1 1 to 9, tRNA-Gly-GCC-2 1 to 8)	tRNA	36	424176	27423	4559808	30078	0.00659633	0.000183258	31778.29155	31725.01609	s4
s4	liver	Labelled in injury	>ENSMUST00000018315.10|ENSMUSG00000018171.10|OTTMUSG00000001205.2|OTTMUST00000002400.1|Vmp1-201|Vmp1|2787|UTR5:1-123|CDS:124-1344|UTR3:1345-2787|	pctranscripts	24	399639	25837	3219614	53367	0.016575589	0.000685921	29940.03587	29889.8422	s4
s4	liver	Labelled in injury	Mus musculus (house mouse) mmu-let-7f-5p	miRNA	15	281381	18191	2461531	14613	0.005936549	0.000385146	21080.41816	21045.0774	s4
s4	liver	Labelled in injury	Mus musculus (house mouse) mmu-let-7g-5p	miRNA	16	276162	17854	2417262	10020	0.004145186	0.000253135	20689.42267	20654.7374	s4
s4	liver	Labelled in injury	Mus musculus (house mouse) mmu-let-7a-5p	miRNA	13	235636	15234	2048453	13861	0.00676657	0.000504538	17653.30784	17623.71254	s4
s4	liver	Labelled in injury	9_CTCGCTGCGATCTATTGAAAGTCAGCCCTCGACACAAGGGTTTGT	genome	1	226537	14646	2718444	2598	0.000955694	0.000955694	16971.63166	16943.17917	s4
s4	liver	Labelled in injury	Mus musculus (house mouse) mmu-miR-21a-5p	miRNA	14	217622	14069	1736592	6443	0.00371014	0.000265019	16303.74034	16276.40756	s4
s4	liver	Labelled in injury	MU069435.1_GCTGCGATCTATTGAAAGTCAGCCCTCGACACAAGGGTTTGT	genome	1	205316	13274	2258476	1016	0.000449861	0.000449861	15381.80309	15356.01591	s4
s4	liver	Labelled in injury	Mus musculus (house mouse) mmu-let-7c-5p	miRNA	13	160460	10374	1476523	5801	0.003928825	0.000300965	12021.29461	12001.14123	s4
s4	liver	Labelled in injury	Mus musculus (house mouse) mmu-miR-26a-5p	miRNA	8	107095	6924	659556	3707	0.005620448	0.000683023	8023.311392	8009.860525	s4
s4	liver	Labelled in injury	Mus musculus tRNA-Glu (CTC) (tRNA-Glu-CTC-1 1 to 9)	tRNA	19	104517	6757	1118644	7497	0.006701864	0.000351257	7830.173554	7817.046477	s4
s4	liver	Labelled in injury	Mus musculus long noncoding RNA near Ppara (Lncppara)	lncRNA	38	103476	6690	1006748	3230	0.00320835	8.26243877645576e-05	7752.184226	7739.187896	s4
s4	liver	Labelled in injury	19_CACCCTGATGAACTGAATACCGCCCCAGTCTGATAGCTGTGGAGAAAGGTATTTTCTGAGT	genome	1	94845	6132	1517520	9299	0.006127761	0.005931153	7105.569532	7093.657234	s4
s4	liver	Labelled in injury	MU069435.1_CGCTGCGATCTATTGAAAGTCAGCCCTCGACACAAGGGTTTGT	genome	1	94348	6100	1037828	787	0.000758314	0.000758314	7068.335434	7056.485558	s4
s4	liver	Labelled in injury	16_GTGAAATGATGGCAAATCATCTTTCGGGACTGACCTGAAATGAAGAGAATACTCTTGCTGATC	genome	1	91321	5904	1552457	9314	0.005999522	0.005780615	6841.559547	6830.089855	s4
s4	liver	Labelled in injury	Mus musculus tRNA-Gly (GCC) (tRNA-Gly-GCC-2-1, tRNA-Gly-GCC-3-1, tRNA-Gly-GCC-4-1, tRNA-Gly-GCC-5-1)	tRNA	13	89704	5799	950485	6098	0.006415672	0.00049073	6720.417621	6709.15102	s4
s4	liver	Labelled in injury	19_CTTAATGATGAACAATGTAAATGACAAGCATATGGCTGAGTTGCAATGATGTCATCTTACTACTGAAA	genome	1	83347	5388	1666940	5962	0.003576613	0.003202933	6244.165784	6233.697606	s4
s4	liver	Labelled in injury	1_TGCTATGATGAAGGCTATGTTGGTAGGGACAACTGAGCTTGTTGATGAATACCAACGATTCTGATG	genome	1	78705	5088	1574100	7484	0.004754463	0.004530769	5896.397807	5886.512653	s4
s4	liver	Labelled in injury	Mus musculus (mouse) mitochondrially encoded 16S rRNA (ENSMUSG00000064339.1)	rRNA	79	76118	4921	453189	714	0.001575502	1.91162467390237e-05	5702.58571	5693.025477	s4
s4	liver	Labelled in injury	Mus musculus (house mouse) mmu-miR-122b-3p	miRNA	32	74503	4817	528025	800	0.00151508	4.61156126343267e-05	5581.593619	5572.236227	s4
s4	liver	Labelled in injury	Mus musculus (house mouse) mmu-miR-22-3p	miRNA	7	65439	4231	316131	6205	0.019627939	0.002712268	4902.53956	4894.320583	s4
s4	liver	Labelled in injury	1_AGCCCATGATGGTATGAGAGTAGTGGACAGAAGGGATTTCTGAAAAACACTTTTCTGAGG	genome	1	63571	4110	953565	490	0.000513861	0.000509674	4762.593291	4754.608931	s4
s4	liver	Labelled in injury	11_TGCTGTGATGAGATGACTAAGTAGGAAGTGCCGTCAGAGTCGATAACTGACGATAACTGCTCCTGGCTGACT	genome	1	62073	4013	1117314	9594	0.008586664	0.008093724	4650.366572	4642.570357	s4
s4	liver	Labelled in injury	16_TGAAATGATGGCAAATCATCTTTCGGGACTGACCTGAAATGAAGAGAATACTCTTGCTGATC	genome	1	58345	3772	991865	2795	0.002817924	0.002639401	4371.073376	4363.745388	s4
s4	liver	Labelled in injury	1_TGTAAACATCCTCGACTGGAAGCT	genome	1	57247	3701	343482	5400	0.015721348	0.015721348	4288.813738	4281.623656	s4
s4	liver	Labelled in injury	18_TGGAGTGTGACAATGGTGTTTGTT	genome	1	53629	3467	536290	4279	0.007978892	0.007978892	4017.761489	4011.025819	s4
s4	liver	Labelled in injury	Mus musculus (house mouse) mmu-miR-143-3p	miRNA	7	53611	3466	267365	174	0.000650796	9.30867954426552e-05	4016.41297	4009.679561	s4
s4	liver	Labelled in injury	MT_TGAATCTGACAACAGGAAATAAACCTCCTTATTCACCCCA	genome	1	52579	3399	473211	670	0.001415859	0.001415859	3939.097901	3932.494108	s4
s4	liver	Labelled in injury	1_ATACATGATGATCTCACACAACTTGAACTCTCTCACTGATTACTTGATGATAGTAAAAGATCTGATG	genome	1	50414	3259	1058694	3582	0.003383414	0.003020368	3776.901074	3770.5692	s4
s4	liver	Labelled in injury	1_TACCATGATGATAACATAGTTCAGCAGACTTAACTCTGATGAACAATCATGTCTTTCGCTCCTATCTGATG	genome	1	49297	3187	1133831	2714	0.002393655	0.002062147	3693.218	3687.026419	s4
s4	liver	Labelled in injury	9_GTAAATGATGAGATTCCATTGGTCCGTGTTTCTGAACTACATGATTTTCCTTGGCTATTCTGATA	genome	1	48650	3145	1264900	3724	0.002944106	0.002419508	3644.746246	3638.635926	s4
s4	liver	Labelled in injury	Mus musculus tRNA Lys CUU	tRNA	9	48335	3125	256673	1001	0.003899904	0.000416811	3621.14717	3615.076413	s4
s4	liver	Labelled in injury	10_GTACATGATGAAAACAGTCTCCCTCTTCTGAATCTCGCTGAGGAAACTGCACGTCACCCTCCTGAAA	genome	1	46007	2974	736112	1974	0.002681657	0.002599637	3446.738757	3440.960392	s4
s4	liver	Labelled in injury	Mus musculus Mir17 host gene (Mir17hg)	lncRNA	11	45181	2921	369581	3111	0.008417641	0.000774919	3384.856735	3379.182113	s4
s4	liver	Labelled in injury	Mus musculus (house mouse) tRNA-Glu	tRNA	24	41859	2706	472891	3663	0.007745971	0.000321458	3135.980126	3130.722739	s4
s4	liver	Labelled in injury	Mus musculus (house mouse) tRNA	tRNA	23	41091	2657	352796	4825	0.013676459	0.000520408	3078.44333	3073.282402	s4
s4	liver	Labelled in injury	8_TGGAATGATGACATTCTCCGGAATCGCTGTACTGACTTGATGAAAGTACTTTTGAACCCTTTTCCATCTGATG	genome	1	40405	2612	1010125	6852	0.006783319	0.006060546	3027.049786	3021.975018	s4
s4	liver	Labelled in injury	>ENSMUST00000030127.13|ENSMUSG00000028420.14|OTTMUSG00000007005.3|OTTMUST00000016196.1|Tmem38b-201|Tmem38b|2862|UTR5:1-64|CDS:65-943|UTR3:944-2862|	pctranscripts	43	40260	2603	376792	1744	0.004628548	0.000105748	3016.186719	3011.130162	s4
s4	liver	Labelled in injury	Mus musculus (house mouse) mmu-miR-125a-5p	miRNA	14	37329	2413	257305	1253	0.004869707	0.000340236	2796.602932	2791.914501	s4
s4	liver	Labelled in injury	9_TGAGGTAGTAGTTTGTACAGTTT	genome	2	37156	2402	371560	1094	0.002944343	0.001472171	2783.642169	2778.975467	s4
s4	liver	Labelled in injury	Mus musculus (house mouse) mmu-miR-30a-5p	miRNA	9	36661	2370	183094	298	0.001627579	0.000180684	2746.557906	2741.953375	s4
s4	liver	Labelled in injury	18_TGAGATGAAGCACTGTAGCTCT	genome	1	33720	2180	202320	271	0.001339462	0.001339462	2526.224942	2521.989793	s4
s4	liver	Labelled in injury	Mus musculus tRNA-Val (CAC) (tRNA-Val-CAC-2-1, tRNA-Val-CAC-4-1)	tRNA	10	32326	2090	408382	2354	0.005764211	0.000560283	2421.789664	2417.729598	s4
s4	liver	Labelled in injury	10_GCCTGTCTGAGCGTCGCT	genome	1	32298	2088	161490	539	0.003337668	0.003337668	2419.691968	2415.635419	s4
s4	liver	Labelled in injury	19_TGTAACAGCAACTCCATGTGGAA	genome	1	31077	2009	155385	1926	0.012395019	0.012395019	2328.217453	2324.314259	s4
s4	liver	Labelled in injury	NA_TCCTCCCGGGGCTACGCCTGTCTGAGCGTCGCT	unmapped	1	29870	1931	238960	178	0.000744895	0.000744895	2237.791786	2234.040187	s4
s4	liver	Labelled in injury	Mus musculus (house mouse) mmu-let-7d-5p	miRNA	4	29793	1926	199384	1545	0.007748867	0.001880835	2232.023123	2228.281195	s4
s4	liver	Labelled in injury	10_CCACCATGATGACGGAAATTCTTCACTTTGACCTGATGTCTGTTGAAGAAACTCAGTGTCTGAGA	genome	1	29366	1899	557954	6894	0.012355857	0.011273177	2200.033263	2196.344966	s4
s4	liver	Labelled in injury	Mus musculus (house mouse) mmu-miR-194-5p	miRNA	4	29360	1898	146211	459	0.003139299	0.000802112	2199.583757	2195.896214	s4
s4	liver	Labelled in injury	18_GGAGTGTGACAATGGTGTTTGT	genome	1	29114	1882	232912	1578	0.006775091	0.006775091	2181.154002	2177.497356	s4
s4	liver	Labelled in injury	1_TGTAAACATCCTCGACTGGAAGC	genome	1	28827	1864	144135	720	0.004995317	0.004995317	2159.652622	2156.032022	s4
s4	liver	Labelled in injury	Mus musculus (house mouse) mmu-miR-125b-5p	miRNA	9	28178	1822	168825	605	0.003583592	0.000400384	2111.031032	2107.491945	s4
s4	liver	Labelled in injury	Mus musculus (mouse) mitochondrially encoded tRNA histidine (ENSMUSG00000064364.1)	tRNA	7	27959	1808	281358	8929	0.031735369	0.004531343	2094.624055	2091.112474	s4
s4	liver	Labelled in injury	Mus musculus (house mouse) mmu-let-7b-5p	miRNA	8	27666	1789	248156	1915	0.00771692	0.00095029	2072.673169	2069.198387	s4
s4	liver	Labelled in injury	Mus musculus (house mouse) mmu-miR-29c-3p	miRNA	8	27525	1780	163349	738	0.004517934	0.000559621	2062.109772	2058.6527	s4
s4	liver	Labelled in injury	11_TGCAATGATGATGAAACTAGAAAAAAAAGGAAGTGCCGTCCGATGCGACAACTGACGACATCCCTAGTTAGCTGACT	genome	1	27255	1762	408825	2772	0.006780407	0.006673029	2041.881993	2038.458832	s4
s4	liver	Labelled in injury	18_TTGCTGTGATGACTATCTTAGGACACCTTTGGATTAACCGTGAAATCAAACAAGTGCTGAGCAA	genome	1	27132	1754	488376	6179	0.012652137	0.01141169	2032.667115	2029.259403	s4
s4	liver	Labelled in injury	Mus musculus (house mouse) mmu-miR-192-5p	miRNA	14	26724	1728	133620	684	0.005118994	0.000365642	2002.100692	1998.744224	s4
s4	liver	Labelled in injury	4_GGTCCATGATGAAACCCATTATCAGTGGACATCTATGGATGAGAAATGCGGATATGGGACTGAGA	genome	1	25672	1660	385080	1823	0.004734081	0.004343021	1923.287269	1920.062929	s4
s4	liver	Labelled in injury	4_GGTCGATGATGAGAGCTTTGTTCTGAGC	genome	1	24183	1563	217647	125	0.000574324	0.000574324	1811.734809	1808.697484	s4
s4	liver	Labelled in injury	Mus musculus tRNA-Gly (GCC) (tRNA-Gly-GCC-1 1 to 3, tRNA-Gly-GCC-2 1 to 3, tRNA-Gly-GCC-3 1 to 3)	tRNA	7	23699	1532	224030	3549	0.015841628	0.002219556	1775.474641	1772.498105	s4
s4	liver	Labelled in injury	18_TTGCTGTGATGACTATCTTAGGACACCTTTGGATTAACCGTGAAATCAAACAAGTGCTGAGCA	genome	1	23490	1519	422820	1199	0.002835722	0.002618334	1759.816841	1756.866555	s4
s4	liver	Labelled in injury	18_TGGAGTGTGACAATGGTGTTTGTTT	genome	1	22704	1468	249744	3475	0.013914248	0.013914248	1700.931527	1698.07996	s4
s4	liver	Labelled in injury	Mus musculus (house mouse) mmu-miR-30b-5p	miRNA	3	22337	1444	153411	1428	0.009308329	0.003074833	1673.43673	1670.631258	s4
s4	liver	Labelled in injury	Mus musculus (house mouse) mmu-miR-24-3p	miRNA	5	22309	1442	89236	157	0.00175938	0.000351876	1671.339034	1668.537079	s4
s4	liver	Labelled in injury	9_TGAGGTAGTAGTTTGTACAGTTA	genome	2	21750	1406	195750	222	0.0011341	0.00056705	1629.460038	1626.728292	s4
s4	liver	Labelled in injury	1_ATACCATGATGATAACATAGTTCAGCAGACTTAACTCTGATGAACAATCATGTCTTTCGCTCCTATCTGATG	genome	1	21706	1403	499238	7928	0.015880201	0.014152279	1626.163659	1623.437439	s4
s4	liver	Labelled in injury	3_GGTCAATGATGTGTTGGCATGTATTATCTGAATTCGCTGATGTGTCATAACACTTTAGCTCTAGAATTACGCTGAGACC	genome	1	21658	1400	584766	2485	0.004249563	0.003529545	1622.567609	1619.847418	s4
s4	liver	Labelled in injury	19_TGACCTATGAATTGACAGCCAGT	genome	1	21628	1398	129768	826	0.006365206	0.006365206	1620.320078	1617.603655	s4
s4	liver	Labelled in injury	Mus musculus (house mouse) mmu-miR-99a-5p	miRNA	8	21574	1395	129444	726	0.005608603	0.000701075	1616.274522	1613.564881	s4
s4	liver	Labelled in injury	6_TCAGTGCACTACAGAACTTTGT	genome	1	20899	1351	146293	349	0.002385623	0.002385623	1565.705073	1563.08021	s4
s4	liver	Labelled in injury	19_CTGACCTATGAATTGACAGCCA	genome	1	20853	1348	104265	1123	0.010770633	0.010770633	1562.258859	1559.639773	s4
s4	liver	Labelled in injury	Mus musculus (house mouse) mmu-miR-30d-5p	miRNA	4	20275	1311	82005	28	0.000341443	8.44636251541307e-05	1518.956426	1516.409936	s4
s4	liver	Labelled in injury	18_TGGAGTGTGACAATGGTGTTTGTA	genome	1	20260	1310	182340	621	0.003405726	0.003405726	1517.832661	1515.288055	s4
s4	liver	Labelled in injury	2_TCGTACCGTGAGTAATAATGCG	genome	1	20201	1306	121206	35	0.000288765	0.000288765	1513.412516	1510.875321	s4
s4	liver	Labelled in injury	18_TGGAGTGTGACAATGGTGTTTGAT	genome	1	19641	1270	176769	1548	0.008757192	0.008757192	1471.458603	1468.991742	s4
s4	liver	Labelled in injury	1_CTGCATGATGACGAACAAATACTGACTACCTGAAGATCTTATTAGCTCTATCTGATG	genome	1	19625	1269	333625	2987	0.008953166	0.008069806	1470.259919	1467.795068	s4
s4	liver	Labelled in injury	Mus musculus (mouse) 18s RNA, related sequence 5	rRNA	31	19538	1263	132311	702	0.005305681	NA	1463.742079	1461.288155	s4
s4	liver	Labelled in injury	Mus musculus (house mouse) mmu-miR-122-3p	miRNA	6	19471	1259	95359	1050	0.011011022	0.001817803	1458.722593	1456.277084	s4
s4	liver	Labelled in injury	13_TCGCTGCGATCTATTGAAAGTCAGCCCTCGACACAAGGGTTTG	genome	1	19237	1244	211607	126	0.000595443	0.000595443	1441.191851	1438.775731	s4
s4	liver	Labelled in injury	X_TGAGGTAGTAGATTGTATAGTTA	genome	1	19143	1238	172287	293	0.001700651	0.001700651	1434.149587	1431.745273	s4
s4	liver	Labelled in injury	Mus musculus (house mouse) tRNA-Pro	tRNA	9	17909	1158	15788	339	0.021472004	NA	1341.701141	1339.451815	s4
s4	liver	Labelled in injury	19_ACTTAATGATGAACAATGTAAATGACAAGCATATGGCTGAGTTGCAATGATGTCATCTTACTACTGAAA	genome	1	17809	1151	356180	6645	0.018656297	0.016678958	1334.209371	1331.972605	s4
s4	liver	Labelled in injury	3_TAGCAGCACGTAAATATTGGCG	genome	1	17772	1149	88860	137	0.001541751	0.001541751	1331.437416	1329.205297	s4
s4	liver	Labelled in injury	11_AACAGTGATGACCACAACATGCCATCTGAGTTGCTTTGCTGAAATCCAGAGGCTGTTTCTGAGC	genome	1	17583	1137	298911	1152	0.00385399	0.003788158	1317.27797	1315.069589	s4
s4	liver	Labelled in injury	18_TGGAGTGTGACAATGGTGTTTGAA	genome	1	17484	1130	139872	385	0.002752517	0.002752517	1309.861118	1307.66517	s4
s4	liver	Labelled in injury	Mus musculus (house mouse) mmu-let-7i-5p	miRNA	4	17432	1127	171702	594	0.003459482	0.000852997	1305.965397	1303.775981	s4
s4	liver	Labelled in injury	Mus musculus (house mouse) tRNA-Thr	tRNA	8	16712	1080	64544	934	0.014470749	0.001785144	1252.024651	1249.925665	s4
s4	liver	Labelled in injury	Mus musculus (house mouse) mmu-miR-10a-5p	miRNA	5	16573	1071	127137	63	0.000495528	9.86975373024971e-05	1241.61109	1239.529562	s4
s4	liver	Labelled in injury	NA_CGCGACCTCAGATCAGACGTGGCGACCCGCTGA	unmapped	1	16521	1068	66084	98	0.001482961	0.001482961	1237.71537	1235.640373	s4
s4	liver	Labelled in injury	1_AGCCCATGATGGTATGAGAGTAGTGGACAGAAGGGATTTCTGAAAAACACTTTTCTGAGGC	genome	1	16011	1035	240165	978	0.0040722	0.003866667	1199.507341	1197.496399	s4
s4	liver	Labelled in injury	>ENSMUST00000092880.14|ENSMUSG00000019437.18|OTTMUSG00000000096.5|OTTMUST00000000319.2|Tlcd1-201|Tlcd1|2700|UTR5:1-428|CDS:429-1121|UTR3:1122-2700|	pctranscripts	6	15764	1019	258702	697	0.00269422	0.000357914	1181.002669	1179.022749	s4
s4	liver	Labelled in injury	9_CTCGCTGCGATCTATTGAAAGTCAGCCCTCGACACAAGGGTTTG	genome	1	15641	1011	172051	119	0.000691655	0.000691655	1171.787791	1169.82332	s4
s4	liver	Labelled in injury	13_AACCGGGCGGGAACACCA	genome	1	15309	990	0	0	NA	NA	1146.915114	1144.992341	s4
s4	liver	Labelled in injury	Mus musculus (house mouse) mmu-miR-191-5p	miRNA	5	15231	985	28048	120	0.00427838	0.000846957	1141.071533	1139.158557	s4
s4	liver	Labelled in injury	Mus musculus (mouse) predicted gene, 54867 (ENSMUSG00002075795.1)	rRNA	11	15086	975	147087	46	0.00031274	2.81885539740505e-05	1130.208466	1128.313702	s4
s4	liver	Labelled in injury	19_TTTCTATGATGAATCAAACTAGCTCACTATGACTGCTAATGAAAACACAGGAACACCTGAGA	genome	1	14681	949	220215	1909	0.008668801	0.007736997	1099.866796	1098.022899	s4
s4	liver	Labelled in injury	>ENSMUST00000073890.4|ENSMUSG00000057723.4|OTTMUSG00000002195.1|OTTMUST00000004416.1|Krt33b-201|Krt33b|1581|UTR5:1-43|CDS:44-1258|UTR3:1259-1581|	pctranscripts	3	14512	938	57762	37	0.00064056	0.000212468	1087.205705	1085.383033	s4
s4	liver	Labelled in injury	18_TGGAGTGTGACAATGGTGTTTGTAT	genome	1	14483	936	144830	1012	0.006987503	0.006987503	1085.033091	1083.214062	s4
s4	liver	Labelled in injury	Mus musculus (house mouse) mmu-miR-27a-3p	miRNA	5	14214	919	99868	563	0.005637441	0.001124646	1064.880229	1063.094986	s4
s4	liver	Labelled in injury	Mus musculus (mouse) RIKEN cDNA E130102H24 gene	lncRNA	15	13752	889	84368	1008	0.011947658	0.000790419	1030.26825	1028.541033	s4
s4	liver	Labelled in injury	10_TGTACATGATGAAAACAGTCTCCCTCTTCTGAATCTCGCTGAGGAAACTGCACGTCACCCTCCTGAAA	genome	1	13647	882	231999	3530	0.015215583	0.014623775	1022.401892	1020.687862	s4
s4	liver	Labelled in injury	10_ACGCGGGAGACCGGGGTTCGATTCCCCGACGGGGAGCCA	genome	1	13470	871	53880	239	0.004435783	0.004435783	1009.141458	1007.449659	s4
s4	liver	Labelled in injury	Mus musculus (house mouse) mmu-miR-103-3p	miRNA	4	13439	869	69978	295	0.004215611	0.001077709	1006.819009	1005.131104	s4
s4	liver	Labelled in injury	4_TGTAAACATCCTTGACTGGAAGCT	genome	1	13188	853	92316	787	0.008525066	0.008525066	988.0146659	986.3582857	s4
s4	liver	Labelled in injury	>ENSMUST00000042732.6|ENSMUSG00000035764.6|OTTMUSG00000025766.1|OTTMUST00000063466.1|Fbxo45-201|Fbxo45|4179|UTR5:1-347|CDS:348-1208|UTR3:1209-4179|	pctranscripts	2	12954	837	51816	1082	0.020881581	0.01044079	970.4839234	968.856933	s4
s4	liver	Labelled in injury	18_TGGAGTGTGACAATGGTGTTTAT	genome	1	12940	837	116460	373	0.003202816	0.003202816	969.4350756	967.8098435	s4
s4	liver	Labelled in injury	NA_CGCGACCTCAGATCAGA	unmapped	1	12856	831	25712	30	0.00116677	0.00116677	963.1419885	961.5273067	s4
s4	liver	Labelled in injury	8_ATCACATTGCCAGGGATTTCCA	genome	1	12619	816	75714	109	0.001439628	0.001439628	945.3864929	943.8015777	s4
s4	liver	Labelled in injury	11_CGCGACCTCAGATCA	genome	1	12472	806	24944	44	0.001763951	0.001763951	934.3735906	932.8071382	s4
s4	liver	Labelled in injury	>ENSMUST00000197438.5|ENSMUSG00000038975.15|OTTMUSG00000052933.1|OTTMUST00000132456.1|Rabggtb-207|Rabggtb|1992|UTR5:1-252|CDS:253-651|UTR3:652-1992|	pctranscripts	7	11983	775	286630	680	0.002372396	0.000374301	897.7388339	896.2337987	s4
s4	liver	Labelled in injury	9_TGTTGTGATGATGGGCAAAAATGTTCAACTGCTCTGAATGGGCTGAATGAAAGTAGCCTTTCTGAAC	genome	1	11707	757	234140	600	0.002562569	0.002326178	877.0615479	875.5911776	s4
s4	liver	Labelled in injury	>ENSMUST00000048486.13|ENSMUSG00000033860.14|OTTMUSG00000051802.1|OTTMUST00000130533.1|Fgg-201|Fgg|1695|UTR5:1-184|CDS:185-1495|UTR3:1496-1695|	pctranscripts	3	11641	753	33117	398	0.012017997	0.00387042	872.1169795	870.6548986	s4
s4	liver	Labelled in injury	9_AGTCTATGATGATCCTATCCCGAACCTGAATTCCTGTTGAAAAACCATAATTACGGATCTGGCTTCTGAGA	genome	1	11651	753	244671	677	0.002766981	0.002565267	872.8661565	871.4028197	s4
s4	liver	Labelled in injury	19_TGACCTATGAATTGACAGCCAG	genome	1	11390	736	56950	1384	0.024302019	0.024302019	853.3126361	851.8820802	s4
s4	liver	Labelled in injury	NA_CGCGACCTCAGATCAGACG	unmapped	1	11334	733	22668	16	0.000705841	0.000705841	849.1172447	847.6937223	s4
s4	liver	Labelled in injury	NA_GACTCTTAGCGGTGGATCACTCGGCTCGTGCG	unmapped	1	11342	733	90736	4328	0.047698819	0.047698819	849.7165863	848.2920591	s4
s4	liver	Labelled in injury	Mus musculus tRNA-Gly (GCC) (tRNA-Gly-GCC-2-1, tRNA-Gly-GCC-3-1, tRNA-Gly-GCC-4-1)	tRNA	9	11299	730	116936	726	0.006208524	0.000689164	846.4951251	845.0759986	s4
s4	liver	Labelled in injury	19_CTGACCTATGAATTGACAGCCAT	genome	1	10884	704	65304	351	0.005374862	0.005374862	815.4042784	814.0372749	s4
s4	liver	Labelled in injury	9_TTCAAGTAATCCAGGATAGGCTT	genome	1	10751	695	75257	185	0.002458243	0.002458243	805.4402239	804.0899249	s4
s4	liver	Labelled in injury	4_GCGGATGATGACACCTGGGTATGCTGCACACTCCCGACTGCGTCGTGGGGAAGCCAACCTTGGAGAGCTGAGC	genome	1	10740	694	139620	1197	0.00857327	0.008517558	804.6161292	803.2672117	s4
s4	liver	Labelled in injury	9_TCGCTGCGATCTATTGAAAGTCAGCCCTCGACACAAGGGTTTGTA	genome	1	10547	682	126564	40	0.000316046	0.000316046	790.1570125	788.8323354	s4
s4	liver	Labelled in injury	Mus musculus (house mouse) Tyr-tRNA	tRNA	4	10493	678	149471	4845	0.032414314	0.007838994	786.1114566	784.7935617	s4
s4	liver	Labelled in injury	10_CACCATGATGACGGAAATTCTTCACTTTGACCTGATGTCTGTTGAAGAAACTCAGTGTCTGAGA	genome	1	10464	677	198816	1531	0.007700587	0.007058242	783.9388432	782.6245906	s4
s4	liver	Labelled in injury	NA_CGCGACCTCAGATCAGACGT	unmapped	1	10469	677	31407	6	0.00019104	0.00019104	784.3134317	782.9985511	s4
s4	liver	Labelled in injury	19_CTGACCTATGAATTGACAGCCATT	genome	1	10348	669	72436	238	0.003285659	0.003285659	775.2483896	773.9487064	s4
s4	liver	Labelled in injury	NA_GACTCTTAGCGGTGGATCACTCGGCTCGTGCGTCGATGAAGAACGCAGCTAGCTGCGAGAATTAATGTGAATTGCAGGACA	unmapped	1	10052	650	180936	73	0.000403458	0.000403458	753.0727496	751.8102432	s4
s4	liver	Labelled in injury	1_GCCCATGATGGTATGAGAGTAGTGGACAGAAGGGATTTCTGAAAAACACTTTTCTGAGG	genome	1	9971	645	149565	66	0.00044128	0.00044128	747.0044156	745.7520827	s4
s4	liver	Labelled in injury	19_TGACCTATGAATTGACAGCCA	genome	1	9854	637	49270	534	0.010838238	0.010838238	738.2390444	737.0014063	s4
s4	liver	Labelled in injury	1_CCTGCATGATGACGAACAAATACTGACTACCTGAAGATCTTATTAGCTCTATCTGATG	genome	1	9516	615	161772	4863	0.030060826	0.026739109	712.9168608	711.7216747	s4
s4	liver	Labelled in injury	2_TTGCAATGATGTCAATCTTTGACTGAAGTGACCTTGAAGTGCAATTACTGAGCTTTTTAACCCTGAGCA	genome	1	9474	612	217902	459	0.002106452	0.001883966	709.7703173	708.5804063	s4
s4	liver	Labelled in injury	11_TCAAATGATGATATCACCTAAAATAGCTGGAATTACCGGCAGATTGGTAGTGGTGAGCCTATGGTTTTCTGAAG	genome	1	9419	609	207218	1884	0.009091874	0.007179342	705.6498436	704.4668405	s4
s4	liver	Labelled in injury	1_AATACATGATGATCTCACACAACTTGAACTCTCTCACTGATTACTTGATGATAGTAAAAGATCTGATG	genome	1	9313	602	195573	4826	0.024676208	0.021118873	697.7085671	696.5388773	s4
s4	liver	Labelled in injury	15_ACAAATGATGAACCTTTTGACGGGCGGACAGAAACTCTGTGCTGAATGTCAAGTTCTGATT	genome	1	9241	597	157097	1127	0.007173912	0.006677679	692.3144925	691.1538457	s4
s4	liver	Labelled in injury	17_AGTAATGATGATTTCTGGTGATTCTGAGTGTCTCGCTGACGCCATCACCGCAGCGCGCTGACC	genome	1	9153	592	155601	1077	0.006921549	0.00672177	685.7217347	684.5721405	s4
s4	liver	Labelled in injury	9_AGTCTATGATGATCCTATCCCGAACCTGAATTCCTGTTGAAAAACCATACTTACGGATCTGGCTTCTGAGA	genome	1	9160	592	192360	489	0.002542109	0.002331257	686.2461586	685.0956852	s4
s4	liver	Labelled in injury	2_TTGCAATGATGTCAATCTTTGACTGAAGTGACCTTGAAGTGCAATTACTGAGCTTTTTAACCCTGAGC	genome	1	9057	586	208311	108	0.000518456	0.000518456	678.5296352	677.3920984	s4
s4	liver	Labelled in injury	1_AACCGGGCGGAAACACCA	genome	1	8878	574	0	0	NA	NA	665.1193664	664.0043115	s4
s4	liver	Labelled in injury	1_ATGCTATGATGAAGGCTATGTTGGTAGGGACAACTGAGCTTGTTGATGAATACCAACGATTCTGATG	genome	1	8832	571	176640	5582	0.031600996	0.028998162	661.673152	660.5638746	s4
s4	liver	Labelled in injury	>ENSMUST00000220485.2|ENSMUSG00000021458.18|OTTMUSG00000030849.3|OTTMUST00000163265.1|Aopep-205|Aopep|493|CDS:1-60|UTR3:61-493|	pctranscripts	4	8574	554	41655	166	0.003985116	0.000977762	642.3443847	641.2675115	s4
s4	liver	Labelled in injury	MU069435.1_CTGCGATCTATTGAAAGTCAGCCCTCGACACAAGGGTTTGT	genome	1	8530	551	93830	109	0.001161675	0.001161675	639.0480058	637.9766588	s4
s4	liver	Labelled in injury	11_CCTAGTGATGACAAGACGACATTGTCAACCAATCCCCCACAAGGGAATGAGGACATGTCCTGCAATTCTGAAT	genome	1	8404	543	126060	570	0.004521656	0.004365599	629.6083752	628.5528535	s4
s4	liver	Labelled in injury	4_TTCTTGTGATGAAAATACTGTCCAGTTCTGCTACTGAAGGAATGAGATGAACACTTTAGTGCTGAAG	genome	1	8335	539	175035	1171	0.006690091	0.004954317	624.4390537	623.3921983	s4
s4	liver	Labelled in injury	Mus musculus tRNA-Gly (TCC) (tRNA-Gly-TCC-1 1 to 7)	tRNA	11	8295	536	83882	1015	0.012100331	0.001141103	621.4423456	620.4005141	s4
s4	liver	Labelled in injury	1_ACCGGGCGGAAACACCA	genome	1	8238	533	0	0	NA	NA	617.1720365	616.1373641	s4
s4	liver	Labelled in injury	3_GGTCAATGATGTGTTGGCATGTATTATCTGAATTCGCTGATGTGTCATAACACTTTAGCTCTAGAATTACGCTGAGACCT	genome	1	8231	532	230468	1742	0.007558533	0.006442646	616.6476126	615.6138193	s4
s4	liver	Labelled in injury	1_TCACGCGGGAGACCGGGGTTCGATTCCCCGACGGGGAGCCA	genome	1	8092	523	40460	874	0.021601582	0.021601582	606.2340519	605.2177167	s4
s4	liver	Labelled in injury	Mus musculus (house mouse) mmu-miR-25-3p	miRNA	8	7998	517	64552	474	0.007342917	0.000921671	599.1917878	598.1872588	s4
s4	liver	Labelled in injury	11_GAAAATGATGATTGGAGCTTGCATGATC	genome	1	7962	515	63696	23	0.00036109	0.00036109	596.4947505	595.494743	s4
s4	liver	Labelled in injury	Mus musculus (house mouse) mmu-miR-423-3p	miRNA	4	7724	499	38060	394	0.010352076	0.002628172	578.6643372	577.6942219	s4
s4	liver	Labelled in injury	18_CTGCAGTGATGACTATCTTAGGACACCTTTGGATTTACCGTGAAAAGAAGTAACCTCTGAGCAGC	genome	1	7691	497	130747	3192	0.024413562	0.022641044	576.192053	575.2260824	s4
s4	liver	Labelled in injury	Mus musculus tRNA-Lys (CTT) (tRNA-Lys-CTT-1 1 to 8, tRNA-Lys-CTT-3 1 to 7)	tRNA	3	7626	493	45414	269	0.005923284	0.001981525	571.3224023	570.3645956	s4
s4	liver	Labelled in injury	Mus musculus (house mouse) mmu-miR-30c-5p	miRNA	3	7607	492	45642	107	0.002344332	0.000781444	569.898966	568.9435456	s4
s4	liver	Labelled in injury	11_GAGCAATGATGACCCCAACATGCCATCTGAGTGGCTTTGCTGAAATCCAGAGGCTGTTTCTGAGC	genome	1	7591	491	121456	67	0.00055164	0.00055164	568.7002827	567.7468719	s4
s4	liver	Labelled in injury	18_TGGAGTGTGACAATGGTGTTTGTAA	genome	1	7522	486	67698	103	0.001521463	0.001521463	563.5309612	562.5862166	s4
s4	liver	Labelled in injury	19_TGCAATGATGTCATCTTACTACTGAAA	genome	1	7373	477	66357	112	0.00168784	0.00168784	552.3682235	551.4421929	s4
s4	liver	Labelled in injury	9_GTCTATGATGATCCTATCCCGAACCTGAATTCCTGTTGAAAAACCATAATTACGGATCTGGCTTCTGAGA	genome	1	7381	477	155001	138	0.000890317	0.000890317	552.9675651	552.0405298	s4
s4	liver	Labelled in injury	6_ACCATTCGTAGACGACCTGCTTC	genome	1	7152	462	42912	43	0.001002051	0.001002051	535.8114112	534.9131376	s4
s4	liver	Labelled in injury	6_CCTGTCTGAGCGTCGCT	genome	1	7082	458	35410	130	0.003671279	0.003671279	530.567172	529.6776902	s4
s4	liver	Labelled in injury	18_GGAGTGTGACAATGGTGTTTGA	genome	1	7064	457	49448	68	0.001375182	0.001375182	529.2186533	528.3314324	s4
s4	liver	Labelled in injury	NA_CGACTCTTAGCGGTGGATCACTCGGCTCGTGCG	unmapped	1	6946	449	55568	2397	0.043136337	0.043136337	520.3783644	519.5059639	s4
s4	liver	Labelled in injury	Mus musculus predicted gene, 49890, transcript variant 2 (Gm49890)	lncRNA	5	6908	447	34611	144	0.004160527	0.000834298	517.5314917	516.6638639	s4
s4	liver	Labelled in injury	Mus musculus (house mouse) mmu-let-7e-5p	miRNA	3	6801	440	52498	302	0.0057526	0.001894271	509.5152974	508.6611086	s4
s4	liver	Labelled in injury	Mus musculus (house mouse) transfer RNA-Lys	tRNA	9	6808	440	29371	283	0.009635355	0.000871796	510.0397214	509.1846534	s4
s4	liver	Labelled in injury	18_TGAGATGAAGCACTGTAGCTCTT	genome	1	6784	439	47488	72	0.001516173	0.001516173	508.2416965	507.3896428	s4
s4	liver	Labelled in injury	18_CTGCAGTGATGACTATCTTAGGACACCTTTGGATTTACCGTGAAAAGAAGTAACCTCTGAGCAG	genome	1	6779	438	115243	1004	0.008712026	0.007821073	507.867108	507.0156823	s4
s4	liver	Labelled in injury	7_GTCCATGATGAGCAACACTCACCATCTTTCGTTTGAGTCTCACGACTGTGAGATCAACCCATGCACCGCTCTGAGA	genome	1	6763	437	128497	148	0.001151778	0.001151778	506.6684247	505.8190086	s4
s4	liver	Labelled in injury	19_TTGCAATGATGTCATCTTACTACTGAAA	genome	1	6687	432	66870	176	0.002631972	0.002631972	500.9746793	500.1348086	s4
s4	liver	Labelled in injury	9_CCTCGCTGCGATCTATTGAAAGTCAGCCCTCGACACAAGGGTTTGT	genome	1	6537	423	78444	199	0.002536842	0.002536842	489.7370239	488.9159928	s4
s4	liver	Labelled in injury	13_CGAATCCCACTTCTGACACAGTACTCTTT	genome	1	6516	421	58644	2414	0.041163631	0.041163631	488.1637521	487.3453586	s4
s4	liver	Labelled in injury	Mus musculus tRNA-His (GTG) (tRNA-His-GTG-1 1 to 9, tRNA-His-GTG-2 1 to 8)	tRNA	5	6495	420	77696	953	0.012265754	0.002473716	486.5904804	485.7747244	s4
s4	liver	Labelled in injury	Mus musculus tRNA Phe #AA	tRNA	7	6487	419	24289	235	0.009675162	0.001051187	485.9911387	485.1763876	s4
s4	liver	Labelled in injury	10_TTGCATGATGACTTGAATTGTCGGATACCCCTTCACCCCGTTCATGGGTGAGAAACAGCTAGTCTGACA	genome	1	6385	413	121315	879	0.0072456	0.006587212	478.349533	477.5475928	s4
s4	liver	Labelled in injury	Mus musculus (house mouse) mmu-miR-99b-5p	miRNA	3	6363	411	19089	47	0.002462151	0.000820717	476.7013436	475.9021665	s4
s4	liver	Labelled in injury	19_TGTAACAGCAACTCCATGTGGAAA	genome	1	6345	410	31725	232	0.007312845	0.007312845	475.3528249	474.5559086	s4
s4	liver	Labelled in injury	9_CTCGCTGCGATCTATTGAAAGTCAGCCCTCGACACAAGGGTTTGTA	genome	1	6344	410	76128	50	0.000656789	0.000656789	475.2779072	474.4811165	s4
s4	liver	Labelled in injury	11_CAACAGTGATGACCACAACATGCCATCTGAGTTGCTTTGCTGAAATCCAGAGGCTGTTTCTGAGC	genome	1	6253	404	106301	1350	0.012699786	0.012378943	468.4603963	467.6750349	s4
s4	liver	Labelled in injury	Mus musculus (house mouse) mmu-miR-23b-3p	miRNA	3	6237	403	31185	14	0.000448934	0.000149645	467.261713	466.4783612	s4
s4	liver	Labelled in injury	1_TGGATATGATGACTGATTACCTGAGAAATAATTGATGAAATCTCAAGAAAATTCCTCTAGATAGTCAAGTTCTGATC	genome	1	6180	400	148320	265	0.001786677	0.001418612	462.9914039	462.2152112	s4
s4	liver	Labelled in injury	3_ATGAGTGATGACAAGATGTTTCGGTCCCAAATGAAGCCTACTGATTACCGTAACATTTATTGCTGACA	genome	1	6166	399	123320	404	0.00327603	0.00327603	461.9425561	461.1681217	s4
s4	liver	Labelled in injury	NA_TGGAGTGTGACAATGGTGTTTGAAA	unmapped	1	6035	390	48280	124	0.002568351	0.002568351	452.128337	451.3703559	s4
s4	liver	Labelled in injury	18_TGGAGTGTGACAATGGTGTTTAA	genome	1	6003	388	48024	49	0.001020323	0.001020323	449.7309705	448.9770086	s4
s4	liver	Labelled in injury	13_ATCACATTGCCAGGGATTACCA	genome	1	5958	385	29790	58	0.001946962	0.001946962	446.3596739	445.6113638	s4
s4	liver	Labelled in injury	19_CTGACCTATGAATTGACAGCCT	genome	1	5917	383	35502	432	0.012168329	0.012168329	443.2880481	442.5448875	s4
s4	liver	Labelled in injury	10_CACGCGGGAGACCGGGGTTCGATTCCCCGACGGGGAGCCA	genome	1	5859	379	23436	236	0.010069978	0.010069978	438.9428213	438.2069454	s4
s4	liver	Labelled in injury	Mus musculus RIKEN cDNA A330023F24 gene (A330023F24Rik)	lncRNA	3	5820	376	37777	93	0.002461815	0.000801833	436.0210309	435.2900533	s4
s4	liver	Labelled in injury	Mus musculus tRNA-Val (TAC) (tRNA-Val-TAC-1 1 to 4)	tRNA	9	5762	373	60879	838	0.013765009	0.001873877	431.6758041	430.9521112	s4
s4	liver	Labelled in injury	13_ATCACATTGCCAGGGATTACCACT	genome	1	5706	369	34236	323	0.009434513	0.009434513	427.4804128	426.7637533	s4
s4	liver	Labelled in injury	13_TAGACTGAAGATCTAAAGGTCCCTGGTTCAATCCCGGGTTTCGGCAAAGGTTCATTT	genome	1	5712	369	97104	3869	0.039843879	0.039188142	427.929919	427.2125059	s4
s4	liver	Labelled in injury	8_GGAAATGATGATGCCTGTGACTGCTGACAAGACTCTGATGTCTGTTGTATTCGTACTGGCTGATC	genome	1	5715	369	120015	165	0.001374828	0.000877193	428.1546721	427.4368822	s4
s4	liver	Labelled in injury	NA_CGACTCTTAGCGGTGGATCACTCGGCTCGTGCGTCGATGAAGAACGCAGCTAGCTGCGAGAATTAATGTGAATTGCAGGACA	unmapped	1	5712	369	102816	43	0.000418223	0.000418223	427.929919	427.2125059	s4
s4	liver	Labelled in injury	Mus musculus (house mouse) mmu-miR-23a-3p	miRNA	4	5679	367	34074	9	0.000264131	6.60327522451136e-05	425.4576348	424.7443664	s4
s4	liver	Labelled in injury	9_GGTTATGATGAAATTCCACTTCATGGTCCGTGTTTCTGAAATAACATGATATTGTGGAAGTTCTGAGT	genome	1	5641	365	141025	1224	0.008679312	0.007164072	422.6107621	421.9022664	s4
s4	liver	Labelled in injury	1_TTCAAGTAATTCAGGATAGGTTT	genome	1	5621	363	50589	73	0.001443001	0.001443001	421.112408	420.4064243	s4
s4	liver	Labelled in injury	19_TGACCTATGAATTGACAGCCAGA	genome	1	5613	363	28065	33	0.001175842	0.001175842	420.5130664	419.8080875	s4
s4	liver	Labelled in injury	9_GAGCAGCTCCCTCGCTGCGATCTATTGAAAGTCAGCCCTCGACACAAGGGTTTGT	genome	1	5595	362	72735	210	0.002887193	0.002887193	419.1645477	418.4618296	s4
s4	liver	Labelled in injury	9_GTCTATGATGATCCTATCCCGAACCTGAATTCCTGTTGAAAAACCATACTTACGGATCTGGCTTCTGAGA	genome	1	5551	359	116571	105	0.000900739	0.000900739	415.8681688	415.1709769	s4
s4	liver	Labelled in injury	Mus musculus (house mouse) mmu-miR-151-5p	miRNA	2	5558	359	27534	75	0.002723905	0.001353904	416.3925927	415.6945217	s4
s4	liver	Labelled in injury	9_GCACCTGATGAGAATTCTGCTGCTGAGGTTGTGTGATTGCTCAGACTCAAAGTAAACGCCCTGATG	genome	1	5545	358	99810	692	0.006933173	0.006661049	415.4186626	414.7222243	s4
s4	liver	Labelled in injury	13_CGCGGGAGACCGGGGTTCGATTCCCCGACGGGGAGCCA	genome	1	5522	357	22088	69	0.003123868	0.003123868	413.6955554	413.0020059	s4
s4	liver	Labelled in injury	13_AGAGGTAGTAGGTTGCATAGTTT	genome	1	5502	356	44016	261	0.005929662	0.005929662	412.1972014	411.5061638	s4
s4	liver	Labelled in injury	10_TTTGCATGATGACTTGAATTGTCGGATACCCCTTCACCCCGTTCATGGGTGAGAAACAGCTAGTCTGACA	genome	1	5459	353	109180	2985	0.027340172	0.024553571	408.9757401	408.2901032	s4
s4	liver	Labelled in injury	1_GTACATGATGAATAAAATCAAATCACCATCTTTCGGCTGAGCTCCTGATGGATTTGCTTTTTCTGATA	genome	1	5383	348	129192	537	0.004156604	0.003701117	403.2819947	402.6059032	s4
s4	liver	Labelled in injury	2_CGTACCGTGAGTAATAATGCG	genome	1	5356	346	26780	7	0.000261389	0.000261389	401.2592168	400.5865164	s4
s4	liver	Labelled in injury	Mus musculus (house mouse) mmu-miR-93-5p	miRNA	4	5344	345	32064	98	0.003056387	0.000764097	400.3602043	399.6890111	s4
s4	liver	Labelled in injury	8_TGACTTGATGAAAGTACTTTTGAACCCTTTTCCATCTGATG	genome	1	5320	344	85120	57	0.000669643	0.000669643	398.5621794	397.8940006	s4
s4	liver	Labelled in injury	14_GAGGTATGAGGAAAATATCGGACAGTCTGATTACCACTGAAGACTGATAAGATCCAACTCTGACC	genome	1	5282	341	73948	383	0.005179315	0.004966708	395.7153067	395.0519006	s4
s4	liver	Labelled in injury	Mus musculus (mouse) nuclear encoded rRNA 5S 195 (ENSMUSG00000118708.1)	rRNA	2	5269	341	68497	252	0.003678993	0.001752926	394.7413766	394.0796032	s4
s4	liver	Labelled in injury	Mus musculus (house mouse) mmu-miR-31-5p	miRNA	4	5216	337	20864	78	0.003738497	0.000934624	390.7707383	390.1156216	s4
s4	liver	Labelled in injury	15_CACAAATGATGAACCTTTTGACGGGCGGACAGAAACTCTGTGCTGAATGTCAAGTTCTGATT	genome	1	5183	335	88111	1884	0.02138212	0.020685572	388.2984541	387.6474821	s4
s4	liver	Labelled in injury	7_AGTCCATGATGAGCAACACTCACCATCTTTCGTTTGAGTCTCACGACTGTGAGATCAACCCATGCACCGCTCTGAGA	genome	1	5162	334	98078	565	0.005760721	0.005442885	386.7251824	386.0768479	s4
s4	liver	Labelled in injury	9_ATGTTGTGATGATGGGCAAAAATGTTCAACTGCTCTGAATGGGCTGAATGAAAGTAGCCTTTCTGAAC	genome	1	5128	332	102560	1519	0.014810842	0.014673171	384.1779805	383.5339163	s4
s4	liver	Labelled in injury	16_GTGAAATGATGGCAAATCATCTTTCGGGACTGACCTGAAATGAAGAGAATACTCTTGCTGATCA	genome	1	5054	327	85918	2002	0.023301287	0.020913464	378.6340705	377.9993006	s4
s4	liver	Labelled in injury	18_TGAGATGAAGCACTGTAGCTCA	genome	1	4993	323	24965	23	0.00092129	0.00092129	374.0640906	373.4369821	s4
s4	liver	Labelled in injury	11_ATCAAATGATGATATCACCTAAAATAGCTGGAATTACCGGCAGATTGGTAGTGGTGAGCCTATGGTTTTCTGAAG	genome	1	4952	320	108944	3500	0.032126597	0.026486671	370.9924648	370.3705058	s4
s4	liver	Labelled in injury	11_TGCATATGATGGAAAAAATCTGAAGTCTCCTGAGACCTGTGATGTCTTCAAAGGAACCACTGATG	genome	1	4956	320	84252	858	0.010183735	0.009454632	371.2921356	370.6696742	s4
s4	liver	Labelled in injury	2_GTAAATGATGAACTCACTTTTTTCCCCGTCATATCGACAGTGCTGATGTTTTAAAACATTTGCCAGTTTGTCCTGATA	genome	1	4928	319	142912	1111	0.007774015	0.006996502	369.1944399	368.5754953	s4
s4	liver	Labelled in injury	Mus musculus (mouse) mitochondrially encoded tRNA serine 2 (ENSMUSG00000064365.1)	tRNA	2	4916	318	28160	288	0.010227273	0.004983727	368.2954275	367.67799	s4
s4	liver	Labelled in injury	NA_CGCGACCTCAGATCAGACGTGGCGACCCGCTGAATTT	unmapped	1	4926	318	34482	28	0.000812018	0.000812018	369.0446045	368.4259111	s4
s4	liver	Labelled in injury	2_TGAACTGATGATATCATTTCTTTCCCCGTCAGATCGACCCTGTTGATCTCAAATACTAATTGCCAGTTTTGTCTGATG	genome	1	4904	317	142216	1555	0.010934072	0.008927045	367.396415	366.7804847	s4
s4	liver	Labelled in injury	16_GTGAAATGATGGCAAATCATCTTTCGGGACTGACCTGAAATGAAGAGAATACTCTTGCTGATCACT	genome	1	4828	312	86904	3564	0.041010771	0.038234539	361.7026696	361.0962847	s4
s4	liver	Labelled in injury	Mus musculus (house mouse) mmu-miR-423-5p	miRNA	3	4824	312	20287	40	0.001971706	0.000687535	361.4029988	360.7971163	s4
s4	liver	Labelled in injury	11_GAGCAATGATGACCCCAACATGCCATCTGAGTGGCTTTGCTGAAATCCAGAGGCTGTTTCTGAGCTG	genome	1	4776	309	81192	503	0.006195192	0.005978502	357.8069491	357.2070953	s4
s4	liver	Labelled in injury	13_TACATGTGATGAAGCAAATCAGTATGAATAAAATGATACTGTAAACGCTTTCTGATG	genome	1	4705	304	79985	263	0.003288117	0.003140091	352.4877922	351.8968558	s4
s4	liver	Labelled in injury	3_GGTCAATGATGTGTTGGCATGTATTATCTGAATTCGCTGATGTGTCATAACACTTTAGCTCTAGAATTACGCTGAGAC	genome	1	4705	304	127035	327	0.002574094	0.002379827	352.4877922	351.8968558	s4
s4	liver	Labelled in injury	4_GTCCATGATGAAACCCATTATCAGTGGACATCTATGGATGAGAAATGCGGATATGGGACTGAGA	genome	1	4681	303	70215	152	0.00216478	0.001938565	350.6897673	350.1018452	s4
s4	liver	Labelled in injury	NA_CTCCCGGGGCTACGCCTGTCTGAGCGTCGCT	unmapped	1	4649	301	32543	54	0.001659343	0.001659343	348.2924008	347.7084979	s4
s4	liver	Labelled in injury	10_TGAGGTAGTAGTTTGTGCTGTTT	genome	1	4627	299	50897	136	0.002672063	0.002672063	346.6442113	346.0630716	s4
s4	liver	Labelled in injury	9_AGCGCCGAAGGAGCCTCGGTTGGCCCCGGATAGCCGGGTCCCCGTC	genome	1	4624	299	27744	6	0.000216263	0.000216263	346.4194582	345.8386952	s4
s4	liver	Labelled in injury	Mus musculus (house mouse) mmu-miR-203-3p	miRNA	4	4605	298	27839	94	0.003376558	0.000850525	344.9960219	344.4176452	s4
s4	liver	Labelled in injury	Mus musculus (house mouse) mmu-miR-98-5p	miRNA	2	4614	298	45178	196	0.004338395	0.002127583	345.6702812	345.0907742	s4
s4	liver	Labelled in injury	17_AGCCCGTGATGAATTAATTTCTGACACCTCGTATGAAAACTGCATGCGTAGTCTGATTACATTATAAGACTGAGG	genome	1	4566	295	100452	31	0.000308605	0.000308605	342.0742315	341.5007531	s4
s4	liver	Labelled in injury	>ENSMUST00000026827.16|ENSMUSG00000025731.17|OTTMUSG00000035873.4|OTTMUST00000091995.2|Mettl26-201|Mettl26|1243|UTR5:1-456|CDS:457-1071|UTR3:1072-1243|	pctranscripts	6	4532	293	22063	696	0.031546027	0.005736106	339.5270296	338.9578215	s4
s4	liver	Labelled in injury	11_TCCTAGTGATGACAAGACGACATTGTCAACCAATCCCCCACAAGGGAATGAGGACATGTCCTGCAATTCTGAAT	genome	1	4448	288	71168	847	0.011901416	0.011311134	333.2339425	332.6752847	s4
s4	liver	Labelled in injury	Mus musculus Mir22 host gene (Mir22hg)	lncRNA	5	4445	287	25341	333	0.01314076	0.002544539	333.0091894	332.4509084	s4
s4	liver	Labelled in injury	>ENSMUST00000072383.14|ENSMUSG00000024101.16|OTTMUSG00000072513.1|OTTMUST00000175464.1|Washc1-201|Washc1|2905|UTR5:1-110|CDS:111-1538|UTR3:1539-2905|	pctranscripts	1	4405	285	8810	96	0.010896708	0.010896708	330.0124813	329.4592242	s4
s4	liver	Labelled in injury	1_GCACAATGATGACTTAAGTTTTTGCCGTTTACCCAGCTGAGTGTTTCTTTGAAGAGAGAATCTTAAAAGACTGAGA	genome	1	4339	281	104136	1581	0.01518207	0.013610982	325.0679129	324.5229452	s4
s4	liver	Labelled in injury	8_GGGAAATGATGATGCCTGTGACTGCTGACAAGACTCTGATGTCTGTTGTATTCGTACTGGCTGATCCTG	genome	1	4342	281	95524	1232	0.012897282	0.011595547	325.292666	324.7473215	s4
s4	liver	Labelled in injury	1_CCACAATGATGACATCATATTTGCTACTCTTGACAGCTGGGGTGACGATAGCTTTAAACCACCATGATTATAACTGAGG	genome	1	4306	278	94732	871	0.009194359	0.008214293	322.5956287	322.0548057	s4
s4	liver	Labelled in injury	4_TGTAAACATCCTTGACTGGAAGC	genome	1	4206	272	25236	68	0.002694563	0.002694563	315.1038584	314.5755952	s4
s4	liver	Labelled in injury	8_CTGGAGGATGAAGTAAGGAGTGATCCATCGGCTAAGTGTTTTCCCACTGTGCTGACACTCACATTGCTGACA	genome	1	4200	272	79800	39	0.000488722	0.000488722	314.6543522	314.1268426	s4
s4	liver	Labelled in injury	X_AATGGCGCCACTAGGGTTGTGT	genome	1	4202	272	25212	63	0.00249881	0.00249881	314.8041876	314.2764268	s4
s4	liver	Labelled in injury	NA_GACTCTTAGCGGTGGATCACTCGGCTCGTG	unmapped	1	4170	270	33360	1430	0.042865707	0.042865707	312.4068211	311.8830794	s4
s4	liver	Labelled in injury	Mus musculus (house mouse) mmu-miR-26b-5p	miRNA	2	4161	269	28731	395	0.013748216	0.00678065	311.7325618	311.2099505	s4
s4	liver	Labelled in injury	Mus musculus tRNA-Asp (GTC) (tRNA-Asp-GTC-1 1 to 13, tRNA-Asp-GTC-2 1 to 14)	tRNA	5	4151	268	33146	529	0.015959693	0.002375112	310.9833848	310.4620294	s4
s4	liver	Labelled in injury	NA_GACTCTTAGCGGTGGATCACTCGGCTCGTGCGTCGATGAAGAACGCAGCTAGCTGCGAGAATTAATGTGAATTGCAGGACACA	unmapped	1	4126	267	74268	70	0.000942532	0.000942532	309.1104422	308.5922268	s4
s4	liver	Labelled in injury	NA_TGCGTTGAGCTAACCGGTACTA	unmapped	1	4118	266	24708	18	0.000728509	0.000728509	308.5111006	307.9938899	s4
s4	liver	Labelled in injury	>ENSMUST00000220884.2|ENSMUSG00000021458.18|OTTMUSG00000030849.3|OTTMUST00000163255.1|Aopep-209|Aopep|772|CDS:1-468|UTR3:469-772|	pctranscripts	6	4091	264	30319	95	0.003133349	0.000534468	306.4883226	305.9745031	s4
s4	liver	Labelled in injury	1_TGTAAACATCCTCGACTGGAAGCTT	genome	1	4087	264	28609	491	0.017162431	0.017162431	306.1886518	305.6753347	s4
s4	liver	Labelled in injury	19_TACGGGGATGATATGAAAACTGAACTCTCTCTTTCTGATGGTTTAGTGGAGAAAACAAAAATTCTCTGAGT	genome	1	4062	263	89364	82	0.000917595	0.000917595	304.3157092	303.805532	s4
s4	liver	Labelled in injury	Mus musculus (house mouse) mmu-miR-146a-5p	miRNA	3	4067	263	29305	16	0.000545982	0.000176117	304.6902977	304.1794925	s4
s4	liver	Labelled in injury	11_GCATATGATGGAAAAAATCTGAAGTCTCCTGAGACCTGTGATGTCTTCAAAGGAACCACTGATG	genome	1	4037	261	64592	175	0.002709314	0.002632557	302.4427666	301.9357294	s4
s4	liver	Labelled in injury	Mus musculus (house mouse) mmu-let-7d-3p	miRNA	4	3990	258	31195	212	0.006795961	0.001697324	298.9216346	298.4205004	s4
s4	liver	Labelled in injury	19_TGTAACAGCAACTCCATGTGGAAT	genome	1	3934	254	23604	454	0.019234028	0.019234028	294.7262432	294.2321425	s4
s4	liver	Labelled in injury	NA_CGCGACCTCAGATCAGACGTGGCGACCCGCTGAAT	unmapped	1	3932	254	19660	30	0.001525941	0.001525941	294.5764078	294.0825583	s4
s4	liver	Labelled in injury	9_GTCTGATGATGAGCCCATTGCCCGGAGCTCTTGTGATGCTGGCTTCAAAGTAAACGCTCTGAAG	genome	1	3905	252	66385	184	0.00277171	0.00271215	292.5536298	292.0631715	s4
s4	liver	Labelled in injury	9_AGAGCAGCTCCCTCGCTGCGATCTATTGAAAGTCAGCCCTCGACACAAGGGTTTGT	genome	1	3866	250	50258	120	0.00238768	0.00238768	289.6318394	289.1462794	s4
s4	liver	Labelled in injury	3_ACATGTGATGAGAAACTGTTTCGGTCCCAGTTGATGGCCACTGATAACATTACATTTTTCTGATG	genome	1	3831	248	84282	158	0.001874659	0.001874659	287.0097198	286.5285557	s4
s4	liver	Labelled in injury	Mus musculus (house mouse) tRNA-Ser	tRNA	11	3757	243	21195	140	0.006605331	0.000726859	281.4658098	280.9939399	s4
s4	liver	Labelled in injury	NA_CGCGACCTCAGATCAGACGTGGCGACCCGCTGAATTTA	unmapped	1	3753	243	26271	30	0.001141944	0.001141944	281.166139	280.6947715	s4
s4	liver	Labelled in injury	4_GCAGTCCACGGGCATATACACT	genome	1	3729	241	14916	429	0.028761062	0.028761062	279.3681141	278.8997609	s4
s4	liver	Labelled in injury	Mus musculus tRNA Gln JUG	tRNA	4	3733	241	14300	345	0.024125874	0.006183588	279.6677849	279.1989294	s4
s4	liver	Labelled in injury	10_GAGTAGGGAACTGCCAGGCAT	genome	1	3706	240	11118	1	8.99442345745638e-05	8.99442345745638e-05	277.645007	277.1795425	s4
s4	liver	Labelled in injury	2_GGAAAGGATGAACGAACTTGGCCTGACCTTCAGAAATGGAGGCAATACAACTGATTTAATGAGCCTGATC	genome	1	3694	239	55410	96	0.001732539	0.001589021	276.7459945	276.2820372	s4
s4	liver	Labelled in injury	MT_AACGTTAGGTCAAGGTGTAGCC	genome	1	3690	239	18450	7	0.000379404	0.000379404	276.4463237	275.9828688	s4
s4	liver	Labelled in injury	1_TTACTTGATGATAGTAAAAGATCTGATG	genome	1	3677	238	36770	23	0.00062551	0.00062551	275.4723936	275.0105715	s4
s4	liver	Labelled in injury	11_AATGATGATGAAACTAGAAAAAAAAGGAAGTGCCGTCCGATGCGACAACTGACGACATCCCTAGTTAGCTGACT	genome	1	3648	236	51072	610	0.011943922	0.011056994	273.2997802	272.8416004	s4
s4	liver	Labelled in injury	1_GTACATGATGAATAAAATCAAATCACCATCTTTCGGCGGAGCTCCTGATGGATTTGCTTTTTCTGATA	genome	1	3626	234	83398	245	0.00293772	0.00266561	271.6515907	271.1961741	s4
s4	liver	Labelled in injury	Mus musculus (house mouse) mmu-miR-30e-5p	miRNA	4	3619	234	21714	34	0.00156581	0.000391453	271.1271668	270.6726293	s4
s4	liver	Labelled in injury	18_GAGTGTGACAATGGTGTTTGT	genome	1	3589	232	28712	199	0.0069309	0.0069309	268.8796357	268.4288662	s4
s4	liver	Labelled in injury	14_TAGCAGCACGTAAATATTGGC	genome	1	3571	231	17855	5	0.000280034	0.000280034	267.5311171	267.0826083	s4
s4	liver	Labelled in injury	2_CTACAATGATGGTAATATTTTTCGTCAACAGAGTTCACCTAGTGAGTGTTGACACCTTGGGTCTGAGT	genome	1	3574	231	82202	119	0.001447653	0.001399384	267.7558702	267.3069846	s4
s4	liver	Labelled in injury	1_GCTTGTTGATGAATACCAACGATTCTGATG	genome	1	3528	228	35280	14	0.000396825	0.000396825	264.3096558	263.8665478	s4
s4	liver	Labelled in injury	Mus musculus (house mouse) mmu-miR-378d	miRNA	3	3526	228	14400	324	0.0225	0.007652675	264.1598204	263.7169635	s4
s4	liver	Labelled in injury	Mus musculus tRNA-Gly (CCC) (multiple tRNAs)	tRNA	6	3534	228	32815	192	0.005850983	0.000919638	264.7591621	264.3153004	s4
s4	liver	Labelled in injury	Mus musculus (house mouse) mmu-miR-7a-5p	miRNA	3	3512	227	34139	486	0.014235918	0.004639121	263.1109726	262.6698741	s4
s4	liver	Labelled in injury	NA_GCACGGGGTCGGCGGCGATGTCGG	unmapped	1	3516	227	10548	9	0.000853242	0.000853242	263.4106434	262.9690425	s4
s4	liver	Labelled in injury	13_ACGCGGGAGACCGGGGTTCAATTCCCCGACGGGGAGCCA	genome	1	3495	226	13980	43	0.003075823	0.003075823	261.8373716	261.3984083	s4
s4	liver	Labelled in injury	MT_AAACGTTAGGTCAAGGTGTAGCC	genome	1	3487	225	17435	1	5.73558933180384e-05	5.73558933180384e-05	261.23803	260.8000714	s4
s4	liver	Labelled in injury	4_GGTCGATGATGAGAGCTTTGTTCTGAGCCA	genome	1	3442	223	30978	10	0.00032281	0.00032281	257.8667334	257.4344267	s4
s4	liver	Labelled in injury	18_TGGAGTGTGACAATGGTGTTTGAAT	genome	1	3437	222	30933	45	0.001454757	0.001454757	257.4921449	257.0604662	s4
s4	liver	Labelled in injury	>ENSMUST00000184179.8|ENSMUSG00000028710.19|OTTMUSG00000008684.8|OTTMUST00000019684.3|Atpaf1-206|Atpaf1|2655|CDS:1-814|UTR3:815-2655|	pctranscripts	1	3404	220	17020	165	0.009694477	0.009694477	255.0198607	254.5923267	s4
s4	liver	Labelled in injury	15_TGTAAACATCCCCGACTGGAAGT	genome	1	3403	220	17015	3	0.000176315	0.000176315	254.944943	254.5175346	s4
s4	liver	Labelled in injury	NA_CGCCTGTCTGAGCGTCGCT	unmapped	1	3402	220	17010	44	0.002586714	0.002586714	254.8700253	254.4427425	s4
s4	liver	Labelled in injury	2_TGCCAGTGATGCTTAGGAATTTCTTCACCTGAATCAACTATGTGGTCACACTGTTGTCTGAGGCA	genome	1	3368	218	70728	204	0.002884289	0.002437642	252.3228234	251.8998109	s4
s4	liver	Labelled in injury	9_AGTAAATGATGAGATTCCATTGGTCCGTGTTTCTGAACTACATGATTTTCCTTGGCTATTCTGATA	genome	1	3368	218	87568	1516	0.01731226	0.014526047	252.3228234	251.8998109	s4
s4	liver	Labelled in injury	6_TCAGTGCACTACAGAACTTTGTCT	genome	1	3350	217	26800	44	0.001641791	0.001641791	250.9743047	250.553553	s4
s4	liver	Labelled in injury	2_ATGTGTGATGACACAACTTTTTTCCCCATCAGATCGACCATGTTGATCACATTCTTTTAAGCCAGTATGTCTGACA	genome	1	3334	216	86684	488	0.005629643	0.004809141	249.7756215	249.3568793	s4
s4	liver	Labelled in injury	2_TTGCAATGATGACTTATATATCTGTCAATCCCCTGAGAGATCACTGACGACTCCATGTGTCTGAGC	genome	1	3341	216	66820	27	0.000404071	0.000404071	250.3000454	249.880424	s4
s4	liver	Labelled in injury	9_TTCAAGTAATCCAGGATAGGCTA	genome	1	3344	216	20064	5	0.000249203	0.000249203	250.5247985	250.1048004	s4
s4	liver	Labelled in injury	NA_CATTGATCATCGACACTTCGAACGCACTTGCGGCCCCGGGTTCCTCCCGGGGCTACGCCTGTCTGAGCGTCGCT	unmapped	1	3297	213	56049	31	0.000553087	0.000553087	247.0036665	246.5895714	s4
s4	liver	Labelled in injury	7_CGTCTGTGATGTTCTGCTATTACCTACATTGTTTGAGCCTCATGAAAACCCCACTGGCTGAGACG	genome	1	3253	210	65060	564	0.008668921	0.008315368	243.7072875	243.2987188	s4
s4	liver	Labelled in injury	Mus musculus tRNA-Ser (AGA) (tRNA-Ser-AGA-1-1)	tRNA	2	3253	210	10047	19	0.001891112	0.000960652	243.7072875	243.2987188	s4
s4	liver	Labelled in injury	18_GTGTGACAATGGTGTTTGT	genome	1	3210	208	25680	126	0.004906542	0.004906542	240.4858263	240.0826582	s4
s4	liver	Labelled in injury	2_TGCCAGTGATGCTTAGGAATTTCTTCACCTGAATCAACTATGTGGTCACACTGTTGTCTGAGGC	genome	1	3224	208	67704	35	0.000516956	0.000516956	241.5346742	241.1297477	s4
s4	liver	Labelled in injury	4_GGTCCATGATGAAACCCATTATCAGTGGACATCTATGGATGAGAAATGCGGATATGGGACTGAGACCA	genome	1	3198	207	47970	4219	0.087950803	0.078433946	239.5868139	239.185153	s4
s4	liver	Labelled in injury	MU069435.1_TGCGATCTATTGAAAGTCAGCCCTCGACACAAGGGTTTGT	genome	1	3209	207	35299	79	0.002238024	0.002238024	240.4109086	240.0078661	s4
s4	liver	Labelled in injury	1_TGTAAACATCCTCGACTGGAAGT	genome	1	3179	206	19074	3	0.000157282	0.000157282	238.1633775	237.764103	s4
s4	liver	Labelled in injury	Mus musculus (house mouse) tRNA-Tyr	tRNA	4	3186	206	43114	1284	0.029781509	0.00755631	238.6878015	238.2876477	s4
s4	liver	Labelled in injury	4_TCTTGTGATGAAAATACTGTCCAGTTCTGCTACTGAAGGAATGAGATGAACACTTTAGTGCTGAAG	genome	1	3166	205	63320	321	0.005069488	0.003906002	237.1894474	236.7918056	s4
s4	liver	Labelled in injury	5_GCCAATGATGACACCACACTAACTGAGCAGTTAGTAGTTGGTCCTTTGATTGCATGTGATGTAATCATTGTTTCAAGACGGGACTGAAG	genome	1	3162	204	82212	97	0.001179876	0.001179876	236.8897766	236.4926372	s4
s4	liver	Labelled in injury	Mus musculus (mouse) nuclear encoded rRNA 5S 115 (ENSMUSG00000119399.1)	rRNA	4	3120	202	33970	108	0.003179276	0.000809477	233.7432331	233.3513688	s4
s4	liver	Labelled in injury	Mus musculus (house mouse) mmu-miR-100-5p	miRNA	2	3113	201	15565	7	0.000449727	0.000224863	233.2188091	232.827824	s4
s4	liver	Labelled in injury	4_GTCGATGATGAGAGCTTTGTTCTGAGC	genome	1	3053	197	27477	12	0.000436729	0.000436729	228.723747	228.3402977	s4
s4	liver	Labelled in injury	9_TCGCTGCGATCTATTGAAAGTCAGCCCTCGACACAAGGGTTTGN	genome	1	3041	197	33451	16	0.000478312	0.000478312	227.8247345	227.4427924	s4
s4	liver	Labelled in injury	9_GCTGCGATCTATTGAAAGTCAGCCCTCGACACAAGGGTTTGTA	genome	1	3031	196	33341	18	0.000539876	0.000539876	227.0755575	226.6948714	s4
s4	liver	Labelled in injury	10_TGAGGTAGTAGTTTGTGCTGTTA	genome	1	3006	194	30060	16	0.000532269	0.000532269	225.2026149	224.8250687	s4
s4	liver	Labelled in injury	>ENSMUST00000037378.6|ENSMUSG00000035085.6|OTTMUSG00000000935.2|OTTMUST00000001828.2|1700020L24Rik-201|1700020L24Rik|949|UTR5:1-68|CDS:69-638|UTR3:639-949|	pctranscripts	1	2964	192	14820	57	0.003846154	0.003846154	222.0560714	221.6838003	s4
s4	liver	Labelled in injury	18_TGGAGTGTGACAATGGTGTTTGTTTT	genome	1	2952	191	35424	647	0.018264453	0.018264453	221.157059	220.7862951	s4
s4	liver	Labelled in injury	MU069435.1_AACCATTCGTAGACGACCTGCTTC	genome	1	2932	190	17592	7	0.000397908	0.000397908	219.6587049	219.290453	s4
s4	liver	Labelled in injury	>ENSMUST00000188702.2|ENSMUSG00000035085.6|OTTMUSG00000000935.2|OTTMUST00000118598.1|1700020L24Rik-202|1700020L24Rik|564|CDS:1-336|UTR3:337-564|	pctranscripts	1	2902	188	14510	59	0.004066161	0.004066161	217.4111738	217.0466898	s4
s4	liver	Labelled in injury	11_CCACGAGGACGAGACGTAGCG	genome	1	2885	187	2885	4	0.001386482	0.001386482	216.1375729	215.775224	s4
s4	liver	Labelled in injury	9_TGAGGTAGTAGTTTGTACAGTTAT	genome	2	2890	187	28900	34	0.001176471	0.000588235	216.5121614	216.1491845	s4
s4	liver	Labelled in injury	9_TTCAAGTAATCCAGGATAGGCTTT	genome	1	2900	187	23200	68	0.002931034	0.002931034	217.2613384	216.8971056	s4
s4	liver	Labelled in injury	NA_CGCGACCTCAGATCAGACGTGGCGACCCGCTGAA	unmapped	1	2900	187	11600	19	0.001637931	0.001637931	217.2613384	216.8971056	s4
s4	liver	Labelled in injury	2_TGGAAAGGATGAACGAACTTGGCCTGACCTTCAGAAATGGAGGCAATACAACTGATTTAATGAGCCTGATC	genome	1	2871	186	45936	113	0.002459944	0.002373693	215.088725	214.7281345	s4
s4	liver	Labelled in injury	18_TTGCTGTGATGACTATCTTAGGACACCTTTGGATTAACCGTGAAATCAAACAAGTGCTGAGC	genome	1	2840	184	51120	38	0.000743349	0.000743349	212.7662762	212.4095793	s4
s4	liver	Labelled in injury	2_GTGCAGTGATGTGTGAATTTCTTCACCTGAAAATATTGTGAAGAGTAAATCGAGCTTTTTAACCCTGAGT	genome	1	2811	182	67464	885	0.013118107	0.011902628	210.5936629	210.2406082	s4
s4	liver	Labelled in injury	MT_ACGTTAGGTCAAGGTGTAGCC	genome	1	2818	182	14090	9	0.000638751	0.000638751	211.1180868	210.7641529	s4
s4	liver	Labelled in injury	Mus musculus (house mouse) mmu-miR-223-3p	miRNA	6	2770	179	19390	8	0.000412584	6.87639676809352e-05	207.522037	207.1741319	s4
s4	liver	Labelled in injury	1_GCGGGAGACCGGGGTTCGATTCCCCGACGGGGAGCCA	genome	1	2752	178	11008	137	0.012445494	0.012445494	206.1735184	205.827874	s4
s4	liver	Labelled in injury	9_CCCTCGCTGCGATCTATTGAAAGTCAGCCCTCGACACAAGGGTTTGT	genome	1	2720	176	32640	94	0.002879902	0.002879902	203.7761519	203.4345266	s4
s4	liver	Labelled in injury	1_CACAATGATGACTTAAGTTTTTGCCGTTTACCCAGCTGAGTGTTTCTTTGAAGAGAGAATCTTAAAAGACTGAGA	genome	1	2707	175	64968	291	0.004479128	0.003679654	202.8022218	202.4622292	s4
s4	liver	Labelled in injury	19_ATATATGATGACTTTCATAGAATCTCGTTCGGCTGATGATTGCTGTTGAGACTTGGAAATCTGATT	genome	1	2688	174	67200	1200	0.017857143	0.012311248	201.3787854	201.0411792	s4
s4	liver	Labelled in injury	2_TACAATGATGGTAATATTTTTCGTCAACAGAGTTCACCTAGTGAGTGTTGACACCTTGGGTCTGAGT	genome	1	2691	174	61893	25	0.000403923	0.000403923	201.6035385	201.2655556	s4
s4	liver	Labelled in injury	1_AGCCCATGATGGTATGAGAGTAGTGGACAGAAGGGATTTCTGAAAAACACTTTTCTGAGGCT	genome	1	2675	173	42800	571	0.013341121	0.01227469	200.4048553	200.0688819	s4
s4	liver	Labelled in injury	NA_CGCGACCTCAGATCAGAC	unmapped	1	2658	172	5316	22	0.00413845	0.00413845	199.1312543	198.7974161	s4
s4	liver	Labelled in injury	9_CGCTGCGATCTATTGAAAGTCAGCCCTCGACACAAGGGTTTG	genome	1	2631	170	26310	21	0.000798176	0.000798176	197.1084763	196.7780292	s4
s4	liver	Labelled in injury	Mus musculus tRNA-Gly (CCC) (tRNA-Gly-CCC-1-1, tRNA-Gly-CCC-2-1, tRNA-Gly-CCC-2-2)	tRNA	5	2615	169	28443	898	0.031571916	0.006308361	195.9097931	195.5813555	s4
s4	liver	Labelled in injury	8_GGGAAATGATGATGCCTGTGACTGCTGACAAGACTCTGATGTCTGTTGTATTCGTACTGGCTGATC	genome	1	2605	168	54705	86	0.001572068	0.001208791	195.1606161	194.8334345	s4
s4	liver	Labelled in injury	18_TGGAGTGTGGCAATGGTGTTTGT	genome	1	2567	166	23103	171	0.007401636	0.007401636	192.3137434	191.9913345	s4
s4	liver	Labelled in injury	12_TGAAATGTTTAGGACCACTAGT	genome	1	2550	165	17850	26	0.001456583	0.001456583	191.0401424	190.7198687	s4
s4	liver	Labelled in injury	4_TCTCGGTGATGAGAACTTTGTCCAGTTCTGCTGCTGATCTCTTAAGTGAGGATGAAGTTATCTGAGG	genome	1	2549	165	58627	670	0.011428182	0.009567976	190.9652247	190.6450766	s4
s4	liver	Labelled in injury	Mus musculus (house mouse) mmu-miR-145a-5p	miRNA	4	2547	165	17656	8	0.000453104	0.000116851	190.8153893	190.4954924	s4
s4	liver	Labelled in injury	NA_CGACTCTTAGCGGTGGATCACTCGGCTCGTG	unmapped	1	2558	165	20464	654	0.031958561	0.031225529	191.639484	191.3182055	s4
s4	liver	Labelled in injury	NA_GCGTTAATCGGAATTACTGGG	unmapped	1	2531	164	15186	1	6.58501251152377e-05	6.58501251152377e-05	189.616706	189.2988187	s4
s4	liver	Labelled in injury	18_ATGGAGTGTGACAATGGTGTTTGT	genome	1	2528	163	22752	117	0.005142405	0.005142405	189.3919529	189.0744424	s4
s4	liver	Labelled in injury	2_TGCAGATGATGTGACAGAATATTTGCTATCAGATGAGTGGTGATGACACTAGAACCACCAAGATCGCTGATGCA	genome	1	2516	163	45288	649	0.014330507	0.013434424	188.4929405	188.1769371	s4
s4	liver	Labelled in injury	Mus musculus (house mouse) mmu-miR-199b-3p	miRNA	2	2516	163	17612	8	0.000454236	0.000227118	188.4929405	188.1769371	s4
s4	liver	Labelled in injury	3_AACATGTGATGAGAAACTGTTTCGGTCCCAGTTGATGGCCACTGATAACATTACATTTTTCTGATG	genome	1	2503	162	55066	411	0.007463771	0.005028076	187.5190104	187.2046397	s4
s4	liver	Labelled in injury	4_CGCGGATGATGACACCTGGGTATGCTGCACACTCCCGACTGCGTCGTGGGGAAGCCAACCTTGGAGAGCTGAGC	genome	1	2434	157	31642	982	0.031034701	0.029893374	182.3496889	182.0439845	s4
s4	liver	Labelled in injury	9_AGCAGAGCAGCTCCCTCGCTGCGATCTATTGAAAGTCAGCCCTCGACACAAGGGTTTGT	genome	1	2426	157	31538	615	0.019500285	0.019381443	181.7503472	181.4456476	s4
s4	liver	Labelled in injury	9_TCGCTGCGATCTATTGAAAGTCAGNCCTCGACACAAGGGTTTGT	genome	1	2422	157	29064	21	0.000722543	0.000722543	181.4506764	181.1464792	s4
s4	liver	Labelled in injury	NA_CGCGACCTCAGATCAGACGTGGCGACCCGCTGAATT	unmapped	1	2432	157	14592	26	0.001781798	0.001781798	182.1998535	181.8944003	s4
s4	liver	Labelled in injury	17_GAGAGTGATGATTTCACAGACTAGAGTCTCTGACGCTGTCCTTGATGTCAGCTATAAATCTGACT	genome	1	2413	156	48260	65	0.001346871	0.001346871	180.7764171	180.4733503	s4
s4	liver	Labelled in injury	2_GTCTAGTGATGAATTTCATAGGGCAGATTCTGAGGTGAAAATTTAGTTCATCATTGATTGTCCTATTATGAAATCTGAAG	genome	1	2417	156	70093	34	0.00048507	0.00048507	181.0760879	180.7725187	s4
s4	liver	Labelled in injury	13_TTTCACCCAGGCGGCCCGGGTTCGACTCCCGGTGTGGGAACCA	genome	1	2399	155	19192	943	0.049135056	0.049135056	179.7275693	179.4262608	s4
s4	liver	Labelled in injury	13_CGATCCCCGGCATCTCCAGTTCCTTTT	genome	1	2383	154	21447	820	0.038233786	0.038233786	178.528886	178.2295871	s4
s4	liver	Labelled in injury	18_ATGGAGTGTGACAATGGTGTTTG	genome	1	2383	154	19064	334	0.017519933	0.017519933	178.528886	178.2295871	s4
s4	liver	Labelled in injury	15_ATCAATGATGTCCTAAAAAATAAATGTCTGAACATATGACTGCTATAATGATTTCAGCATTTAACTGAGA	genome	1	2360	153	51920	21	0.000404468	0.000404468	176.8057789	176.5093687	s4
s4	liver	Labelled in injury	>ENSMUST00000219238.2|ENSMUSG00000019947.11|OTTMUSG00000064422.2|OTTMUST00000157183.1|Arid5b-204|Arid5b|7581|UTR5:1-30|CDS:31-3597|UTR3:3598-7581|	pctranscripts	1	2351	152	11755	15	0.001276053	0.001276053	176.1315195	175.8362397	s4
s4	liver	Labelled in injury	Mus musculus (house mouse) mmu-miR-15b-5p	miRNA	2	2350	152	14100	20	0.00141844	0.00070922	176.0566018	175.7614476	s4
s4	liver	Labelled in injury	1_ACCGGGGTTCGATTCCCCGACGGGGAGCCA	genome	1	2339	151	9356	99	0.010581445	0.010581445	175.2325071	174.9387345	s4
s4	liver	Labelled in injury	MU069435.1_AGGAGCCTCGGTTGGCCCCGGATAGCCGGGTCCCCGTC	genome	1	2334	151	14004	2	0.000142816	0.000142816	174.8579186	174.5647739	s4
s4	liver	Labelled in injury	Mus musculus (house mouse) mmu-miR-221-3p	miRNA	2	2303	149	21463	340	0.015841215	0.00758431	172.5354698	172.2462187	s4
s4	liver	Labelled in injury	18_TGCTGTGATGACTATCTTAGGACACCTTTGGATTAACCGTGAAATCAAACAAGTGCTGAGCA	genome	1	2293	148	38981	50	0.001282676	0.001282676	171.7862928	171.4982976	s4
s4	liver	Labelled in injury	NA_CGCACGGGGTCGGCGGCGATGTCGG	unmapped	1	2289	148	6867	2	0.000291248	0.000291248	171.4866219	171.1991292	s4
s4	liver	Labelled in injury	11_GACTGCTGATCCGGGTGATGCGAATCGTAATCTGAGCCGA	genome	1	2271	147	20439	11	0.000538187	0.000538187	170.1381033	169.8528713	s4
s4	liver	Labelled in injury	19_TGACCTATGAATTGACAGCCAT	genome	1	2268	147	13608	24	0.001763668	0.001763668	169.9133502	169.628495	s4
s4	liver	Labelled in injury	Mus musculus (house mouse) mmu-miR-22-5p	miRNA	4	2260	146	18080	100	0.005530973	0.001382743	169.3140086	169.0301581	s4
s4	liver	Labelled in injury	Mus musculus (house mouse) mmu-miR-30a-3p	miRNA	5	2254	146	18619	144	0.007734035	0.001589766	168.8645023	168.5814055	s4
s4	liver	Labelled in injury	13_CGATCCCCGTACGGGCCAGCTGGAGTTTT	genome	1	2239	145	15673	370	0.023607478	0.023607478	167.7407368	167.4595239	s4
s4	liver	Labelled in injury	19_ACCCTGATGAACTGAATACCGCCCCAGTCTGATAGCTGTGGAGAAAGGTATTTTCTGAGT	genome	1	2227	144	35632	172	0.004827122	0.003943218	166.8417244	166.5620187	s4
s4	liver	Labelled in injury	6_TCAGTGCACTACAGAACTTTGTC	genome	1	2231	144	15617	67	0.004290197	0.004290197	167.1413952	166.8611871	s4
s4	liver	Labelled in injury	NA_CGCGACCTCAGATCAGACGTGGCGACCCGCTGAATTTAA	unmapped	1	2226	144	15582	37	0.002374535	0.002374535	166.7668067	166.4872266	s4
s4	liver	Labelled in injury	10_GTACATGATGAAAACAGTCTCCCTCTTCTGAAT	genome	1	2210	143	22100	87	0.003936652	0.003936652	165.5681234	165.2905529	s4
s4	liver	Labelled in injury	NA_GACTCTTAGCGGTGGATCACTCGGCTCGTGCGTCGATGAAGAACGCAGCTAGCTGCGAGAATTAATGTGAATTGCAGGAC	unmapped	1	2207	143	39726	13	0.000327242	0.000327242	165.3433703	165.0661766	s4
s4	liver	Labelled in injury	13_ACATGTGATGAAGCAAATCAGTATGAATAAAATGATACTGTAAACGCTTTCTGATG	genome	1	2194	142	35104	79	0.002250456	0.002250456	164.3694402	164.0938792	s4
s4	liver	Labelled in injury	Mus musculus tRNA-Arg (TCT) (tRNA-Arg-TCT-1-1, tRNA-Arg-TCT-5-1)	tRNA	1	2192	142	8768	451	0.051437044	0.051437044	164.2196048	163.944295	s4
s4	liver	Labelled in injury	10_TTCAAGTAATCCAGGATAGGCTAT	genome	1	2179	141	15253	29	0.001901265	0.001901265	163.2456746	162.9719976	s4
s4	liver	Labelled in injury	NA_GACTCTTAGCGGTGGATCACTCGGCTCGTGCGTCGATG	unmapped	1	2182	141	21820	199	0.009120073	0.009120073	163.4704277	163.1963739	s4
s4	liver	Labelled in injury	13_CGAATCCCACTTCTGACACAGTACTCTTTT	genome	1	2166	140	21660	703	0.03245614	0.03245614	162.2717445	161.9997002	s4
s4	liver	Labelled in injury	17_GAGAGTGATGATTTCACAGACTAGAGTCTCTGACG	genome	1	2159	140	19431	16	0.000823426	0.000823426	161.7473206	161.4761555	s4
s4	liver	Labelled in injury	2_TGCAGTGATGTGTGAATTTCTTCACCTGAAAATATTGTGAAGAGTAAATCGAGCTTTTTAACCCTGAGT	genome	1	2158	140	51792	390	0.00753012	0.006805491	161.6724029	161.4013634	s4
s4	liver	Labelled in injury	MU069435.1_AGCTGCGATCTATTGAAAGTCAGCCCTCGACACAAGGGTTTGT	genome	1	2158	140	23738	20	0.000842531	0.000842531	161.6724029	161.4013634	s4
s4	liver	Labelled in injury	1_CGCTAAACCATTCGTAGACGACCTGCTTC	genome	1	2142	138	14994	9	0.00060024	0.00060024	160.4737196	160.2046897	s4
s4	liver	Labelled in injury	13_GGTGCTAATAACGCCAAGGTCGCGGGTTCGATCCCCGTACGGGCCAGCTGGAGTTTT	genome	1	2136	138	27768	1019	0.036696917	0.036696917	160.0242134	159.7559371	s4
s4	liver	Labelled in injury	11_CTCGGCCGATCGAAAGGGAGTCGGGTTCAGATCCCCGAATCCGGAGTG	genome	1	2119	137	16952	6	0.000353941	0.000353941	158.7506125	158.4844713	s4
s4	liver	Labelled in injury	Met-tRNA from Mus musculus (PDB 7CPV, chain S6)	tRNA	4	2115	137	8460	106	0.012529551	0.003132388	158.4509416	158.1853029	s4
s4	liver	Labelled in injury	1_GTAAACATCCTCGACTGGAAGCT	genome	1	2096	136	10480	37	0.003530534	0.003530534	157.0275053	156.7642529	s4
s4	liver	Labelled in injury	10_ATTCTGTGATGACTTTACCAAATGACTTTCGTTCTTCTGAGTTTGCTGAAGCCACACTCAGGTGCTGAGA	genome	1	2105	136	50520	86	0.001702296	0.001702296	157.7017646	157.4373818	s4
s4	liver	Labelled in injury	11_TGGCTTTGCTGAAATCCAGAGGCTGTTTCTGAGC	genome	1	2108	136	23188	15	0.000646886	0.000646886	157.9265177	157.6617581	s4
s4	liver	Labelled in injury	19_CTGACCTATGAATTGACAGCCAA	genome	1	2105	136	10525	46	0.004370546	0.004370546	157.7017646	157.4373818	s4
s4	liver	Labelled in injury	19_CTGACCTATGAATTGACAGCCTT	genome	1	2106	136	14742	138	0.009361009	0.009361009	157.7766823	157.5121739	s4
s4	liver	Labelled in injury	13_TAGACTGAAGATCTAAAGGTCCCTGGTTCAATCCCGGGTTTCGGCAAAGGTTCATTTT	genome	1	2086	135	37548	1350	0.035953979	0.034966533	156.2783283	156.0163318	s4
s4	liver	Labelled in injury	8_TGAAGTGATGATTCACAATCATGTCTCTTCTCTGAAGAATTCATGGAGATTCTGTGTATCTGATC	genome	1	2083	135	49992	183	0.003660586	0.00289296	156.0535751	155.7919555	s4
s4	liver	Labelled in injury	13_CGACTCCTGGCTGGCTCGACCATGTCTCTTT	genome	1	2075	134	20750	682	0.03286747	0.03286747	155.4542335	155.1936186	s4
s4	liver	Labelled in injury	Mus musculus (house mouse) mmu-miR-181a-5p	miRNA	3	2075	134	11350	1	8.81057268722467e-05	2.67737617135208e-05	155.4542335	155.1936186	s4
s4	liver	Labelled in injury	1_TAACTCTGATGAACAATCATGTCTTTCGCTCCTATCTGATG	genome	1	2059	133	30885	52	0.001683665	0.001683665	154.2555503	153.996945	s4
s4	liver	Labelled in injury	Mus musculus (house mouse) mmu-miR-378c	miRNA	2	2061	133	8244	108	0.013100437	0.006550218	154.4053857	154.1465292	s4
s4	liver	Labelled in injury	17_TGAGAGTGATGATTTCACAGACTAGAGTCTCTGACGCTGTCCTTGATGTCAGCTATAAATCTGACTCA	genome	1	2039	132	42819	788	0.018403045	0.014569473	152.7571962	152.5011029	s4
s4	liver	Labelled in injury	19_CTGACCTATGAATTGACAGCCTTT	genome	1	2040	132	16320	168	0.010294118	0.010294118	152.8321139	152.575895	s4
s4	liver	Labelled in injury	14_CAAATCCCGGACGAGCCCTACTTT	genome	1	2027	131	10135	560	0.05525407	0.05525407	151.8581838	151.6035976	s4
s4	liver	Labelled in injury	19_TATATATGATGACTTTCATAGAATCTCGTTCGGCTGATGATTGCTGTTGAGACTTGGAAATCTGATT	genome	1	2030	131	52780	2510	0.047555892	0.036688927	152.0829369	151.8279739	s4
s4	liver	Labelled in injury	NA_GACTCTTAGCGGTGGATCACTCGGCTCGTGCGTCGA	unmapped	1	2025	131	18225	610	0.033470508	0.033470508	151.7083484	151.4540134	s4
s4	liver	Labelled in injury	NA_TGATTTATCTGGGTGACGAAACG	unmapped	1	2032	131	14224	11	0.000773341	0.000773341	152.2327723	151.9775581	s4
s4	liver	Labelled in injury	18_TGGAGTGTGACAATGGTGTTTGATT	genome	1	2012	130	20120	286	0.014214712	0.014214712	150.7344182	150.481716	s4
s4	liver	Labelled in injury	2_TGCAGATGATGTGACAGAATATTTGCTATCAGATGAGTGGTGATGACACTAGAACCACCAAGATCGCTGATGCAA	genome	1	2010	130	36180	103	0.002846877	0.002846877	150.5845828	150.3321318	s4
s4	liver	Labelled in injury	Mus musculus tRNA Gln CUG	tRNA	3	2013	130	7756	140	0.018050542	0.006085445	150.8093359	150.5565081	s4
s4	liver	Labelled in injury	Mus musculus tRNA-Leu (CAG) (tRNA-Leu-CAG-2 1 to 3)	tRNA	4	1992	129	6360	32	0.005031447	0.001066767	149.2360642	148.9858739	s4
s4	liver	Labelled in injury	3_TCGATTCCCGGCCAATGCACCA	genome	1	1976	128	7904	145	0.018345142	0.018345142	148.0373809	147.7892002	s4
s4	liver	Labelled in injury	MT_GTTAGGTCAAGGTGTAGCC	genome	1	1982	128	9910	6	0.000605449	0.000605449	148.4868872	148.2379528	s4
s4	liver	Labelled in injury	MU069435.1_GCTGGGTTTAGAACGTCGTGA	genome	1	1978	128	11868	6	0.000505561	0.000505561	148.1872163	147.9387844	s4
s4	liver	Labelled in injury	MT_CATTGGTCGCAGTTGAATGCTGTGTAGAAATACCA	genome	1	1957	127	19570	577	0.029483904	0.029483904	146.6139446	146.3681502	s4
s4	liver	Labelled in injury	13_AGAGGTAGTAGGTTGCATAGTTA	genome	1	1942	126	13594	36	0.002648227	0.002648227	145.490179	145.2462686	s4
s4	liver	Labelled in injury	19_CTACGGGGATGATATGAAAACTGAACTCTCTCTTTCTGATGGTTTAGTGGAGAAAACAAAAATTCTCTGAGTAG	genome	1	1948	126	42856	1083	0.025270674	0.020922003	145.9396853	145.6950213	s4
s4	liver	Labelled in injury	19_TGACCTATGAATTGACAGCCAGTT	genome	1	1944	126	13608	60	0.004409171	0.004409171	145.6400144	145.3958528	s4
s4	liver	Labelled in injury	>ENSMUST00000066039.8|ENSMUSG00000053536.8|OTTMUSG00000073999.1|OTTMUST00000179561.1|Cstf2t-201|Cstf2t|4233|UTR5:1-229|CDS:230-2128|UTR3:2129-4233|	pctranscripts	5	1926	125	9630	156	0.016199377	0.003239875	144.2914958	144.0495949	s4
s4	liver	Labelled in injury	3_AATGAGTGATGACAAGATGTTTCGGTCCCAAATGAAGCCTACTGATTACCGTAACATTTATTGCTGACA	genome	1	1930	125	38600	528	0.013678756	0.01280583	144.5911666	144.3487634	s4
s4	liver	Labelled in injury	Mus musculus (house mouse) mmu-miR-7b-5p	miRNA	1	1931	125	21241	505	0.023774775	0.023774775	144.6660843	144.4235555	s4
s4	liver	Labelled in injury	NA_GCGAATATAAAGACTGACTAAGC	unmapped	1	1938	125	7752	0	0	0	145.1905082	144.9471002	s4
s4	liver	Labelled in injury	16_TTCCGCTGATGACTTCTGTCAGTGCCACGTGTCTGGGCCACTGAGACCACATGATGGGATTGAGGACCTGAGG	genome	1	1913	124	34434	35	0.001016437	0.001016437	143.3175657	143.0772976	s4
s4	liver	Labelled in injury	2_TCGTACCGTGAGTAATAATGC	genome	1	1917	124	11502	3	0.000260824	0.000260824	143.6172365	143.376466	s4
s4	liver	Labelled in injury	5_CAATCCCCGGCATCTCCAACTTTT	genome	1	1917	124	13419	433	0.03226768	0.03226768	143.6172365	143.376466	s4
s4	liver	Labelled in injury	15_TATCAATGATGTCCTAAAAAATAAATGTCTGAACATATGACTGCTATAATGATTTCAGCATTTAACTGAGA	genome	1	1898	123	43654	44	0.001007926	0.001007926	142.1938001	141.955416	s4
s4	liver	Labelled in injury	19_CTGACCTATGAATTGACAGCCATTT	genome	1	1887	122	15096	64	0.004239534	0.004239534	141.3697054	141.1327028	s4
s4	liver	Labelled in injury	5_TCGATCCCCGGCATCTCCACCA	genome	1	1894	122	7576	111	0.014651531	0.014651531	141.8941293	141.6562476	s4
s4	liver	Labelled in injury	9_GTCTGATGATGAGCCCATTGCCCTGAGCTCTTGTGATGCTGGCTTCAAAGTAAACGCTCTGAAG	genome	1	1890	122	34020	302	0.008877131	0.006822092	141.5944585	141.3570792	s4
s4	liver	Labelled in injury	>ENSMUST00000212152.2|ENSMUSG00000045348.17|OTTMUSG00000026838.5|OTTMUST00000151150.1|Nyap1-204|Nyap1|2499|CDS:1-2499|	pctranscripts	1	1875	121	9375	30	0.0032	0.0032	140.4706929	140.2351976	s4
s4	liver	Labelled in injury	19_TGACCTATGAATTGACAGCCATT	genome	1	1869	121	13083	115	0.008790033	0.008790033	140.0211867	139.7864449	s4
s4	liver	Labelled in injury	9_TGAGGTAGTAGTTTGTACAGTTTT	genome	2	1866	121	20526	132	0.006430868	0.003215434	139.7964336	139.5620686	s4
s4	liver	Labelled in injury	MU069435.1_TCGCTGCGATCTATTGAAAGTCAGCCCTCGACACAAGGNTTTGT	genome	1	1868	121	22416	10	0.00044611	0.00044611	139.946269	139.7116528	s4
s4	liver	Labelled in injury	2_ATTCATGATGAAATAGATCCTTGACTGAAGCTGATGATGCGTCTGTGTAATTAAGCAGGATTACTCTGAGA	genome	1	1857	120	40854	255	0.006241739	0.005309996	139.1221743	138.8889397	s4
s4	liver	Labelled in injury	5_TAGACTGAAGATCTAAAGGTCCCTGGTTCGATCCCGGGTTTCGGCAGCTCGTACTTTT	genome	1	1859	120	33462	1010	0.030183492	0.029561672	139.2720097	139.0385239	s4
s4	liver	Labelled in injury	Mus musculus per-hexamer repeat gene 4 (Phxr4)	lncRNA	1	1854	120	5562	36	0.006472492	0.006472492	138.8974212	138.6645634	s4
s4	liver	Labelled in injury	1_AACTCTGATGAACAATCATGTCTTTCGCTCCTATCTGATG	genome	1	1828	118	25592	39	0.001523914	0.001523914	136.9495609	136.7199686	s4
s4	liver	Labelled in injury	13_CGAATCCCACTTCTGACAGCTGTATTTT	genome	1	1830	118	18300	730	0.03989071	0.03989071	137.0993963	136.8695528	s4
s4	liver	Labelled in injury	3_GGTCAATGATGTGTTGGCATGTATTATCTGAATTCGCTGATGTGTCATAACACTTTAGCTCTAGAATTACGCTGAGA	genome	1	1823	118	49221	81	0.001645639	0.001645639	136.5749724	136.3460081	s4
s4	liver	Labelled in injury	8_GCTGGAGGATGAAGTAAGGAGTGATCCATCGGCTAAGTGTTTTCCCACTGTGCTGACACTCACATTGCTGACA	genome	1	1828	118	34732	22	0.000633422	0.000633422	136.9495609	136.7199686	s4
s4	liver	Labelled in injury	9_TCTATTGAAAGTCAGCCCTCGACACAAGGGTTTGT	genome	1	1824	118	18240	243	0.013322368	0.013322368	136.6498901	136.4208002	s4
s4	liver	Labelled in injury	1_CGATTCCCGGCCAACGCATAACATTTT	genome	1	1802	117	12614	487	0.038607896	0.038607896	135.0017006	134.7753739	s4
s4	liver	Labelled in injury	18_TGGAGTGTGACAANGGTGTTTGT	genome	1	1811	117	14488	89	0.006143015	0.006143015	135.67596	135.4485028	s4
s4	liver	Labelled in injury	Mus musculus tRNA-Leu (AAG) (tRNA-Leu-AAG-1 1 to 4)	tRNA	6	1806	117	6328	38	0.006005057	0.000876707	135.3013714	135.0745423	s4
s4	liver	Labelled in injury	1_GCTATGATGAAGGCTATGTTGGTAGGGACAACTGAGCTTGTTGATGAATACCAACGATTCTGATG	genome	1	1790	116	34010	171	0.005027933	0.004913065	134.1026882	133.8778686	s4
s4	liver	Labelled in injury	1_TGTAACAGCAACTCCATGTGGAT	genome	1	1788	116	10728	92	0.00857569	0.00857569	133.9528528	133.7282844	s4
s4	liver	Labelled in injury	2_CAATCCCCGGCACCTCCACCA	genome	1	1801	116	3602	175	0.04858412	0.04858412	134.9267829	134.7005818	s4
s4	liver	Labelled in injury	9_GACTCCAGACACATCCAAATGAGGCGCTGCATGTGGCAGTCTGCCTTTCTTT	genome	1	1793	116	25102	461	0.018365071	0.018365071	134.3274413	134.1022449	s4
s4	liver	Labelled in injury	13_CGATCCCCGGCATCTCCAGTTCCTTT	genome	1	1780	115	14240	675	0.047401685	0.047401685	133.3535112	133.1299476	s4
s4	liver	Labelled in injury	2_AGTGGTGATGACACTAGAACCACCAAGATCGCTGATG	genome	1	1780	115	12460	14	0.001123596	0.001123596	133.3535112	133.1299476	s4
s4	liver	Labelled in injury	1_TGTCAATGATGCATCTTATTGGAACTGAATTTAAGTGATCTAACCCATTCGTCACTACCACTGAGACA	genome	1	1762	114	37002	316	0.008540079	0.007265306	132.0049925	131.7836897	s4
s4	liver	Labelled in injury	MT_TGACCAATGAACACTCTGACCA	genome	1	1764	114	7056	130	0.018424036	0.018424036	132.1548279	131.9332739	s4
s4	liver	Labelled in injury	Mus musculus (house mouse) mmu-miR-28a-5p	miRNA	2	1771	114	8855	66	0.007453416	0.003726708	132.6792518	132.4568186	s4
s4	liver	Labelled in injury	NA_TGGAGTGTGACAATGGTGTTTTTT	unmapped	1	1765	114	19415	115	0.005923255	0.005923255	132.2297456	132.008066	s4
s4	liver	Labelled in injury	NA_TTCCTCCCGGGGCTACGCCTGTCTGAGCGTCGCT	unmapped	1	1763	114	15867	33	0.002079788	0.002079788	132.0799102	131.8584818	s4
s4	liver	Labelled in injury	11_CGAATCCCACTTCTGACACAACTCCTTT	genome	1	1747	113	13976	773	0.055309101	0.055309101	130.881227	130.6618081	s4
s4	liver	Labelled in injury	3_AGGCTTGTGGCTGTGGACATCCTTAGGTCGCTGGTTCGATTCCGGCTCGAAGGAAAGAGCTTGCTATTT	genome	1	1749	113	36729	1606	0.043725666	0.040681541	131.0310624	130.8113923	s4
s4	liver	Labelled in injury	NA_CGACTCTTAGCGGTGGATCACTCGGCTCGTGCGTCGATG	unmapped	1	1750	113	17500	298	0.017028571	0.017028571	131.1059801	130.8861844	s4
s4	liver	Labelled in injury	X_AATGGCGCCACTAGGGTTGTGA	genome	1	1746	113	8730	14	0.001603666	0.001603666	130.8063093	130.587016	s4
s4	liver	Labelled in injury	16_GTGAAATGATGGCAAATCATCTTTCGGGACTGACCTGAAATGAAGAGAATACTCTTGCTGANC	genome	1	1734	112	27744	165	0.005947232	0.005698211	129.9072968	129.6895107	s4
s4	liver	Labelled in injury	3_GGTCAATGATGTGTTGGCATGTATTATCTGAATTCGCTGATGTG	genome	1	1739	112	29563	19	0.000642695	0.000642695	130.2818853	130.0634712	s4
s4	liver	Labelled in injury	9_ATCTATTGAAAGTCAGCCCTCGACACAAGGGTTTGT	genome	1	1729	112	17290	17	0.000983227	0.000983227	129.5327083	129.3155502	s4
s4	liver	Labelled in injury	NA_GACTCTTAGCGGTGGATCACTCG	unmapped	1	1733	112	10398	38	0.003654549	0.003654549	129.8323791	129.6147186	s4
s4	liver	Labelled in injury	>ENSMUST00000067506.14|ENSMUSG00000054435.17|OTTMUSG00000026892.4|OTTMUST00000066504.2|Gimap4-201|Gimap4|1359|UTR5:1-60|CDS:61-720|UTR3:721-1359|	pctranscripts	1	1714	111	1714	0	0	0	128.4089428	128.1936686	s4
s4	liver	Labelled in injury	MU069435.1_TCGCTGCGATCTATTGAAAGTCAGCCCTCGANACAAGGGTTTGT	genome	1	1711	111	20532	15	0.000730567	0.000730567	128.1841897	127.9692923	s4
s4	liver	Labelled in injury	NA_GACTCTTAGCGGTGGATCACTCGGCTCGTGCGTCGATGA	unmapped	1	1694	110	16940	206	0.012160567	0.012160567	126.9105887	126.6978265	s4
s4	liver	Labelled in injury	10_ATTCTGTGATGACTTTACCAAATGACTTTCGTTCTTCTGAGTTTGCTGAAGCCACACTCAGGTGCTGAGAG	genome	1	1689	109	40536	342	0.008436945	0.006362275	126.5360002	126.323866	s4
s4	liver	Labelled in injury	9_TGAGGTAGTAGTTTGTACAGTTAA	genome	2	1686	109	15174	58	0.003822328	0.001911164	126.3112471	126.0994897	s4
s4	liver	Labelled in injury	>ENSMUST00000207477.2|ENSMUSG00000039057.12|OTTMUSG00000059084.2|OTTMUST00000144937.1|Myo16-203|Myo16|7169|UTR5:1-317|CDS:318-6077|UTR3:6078-7169|	pctranscripts	2	1670	108	4681	71	0.015167699	0.007085828	125.1125638	124.902816	s4
s4	liver	Labelled in injury	MT_GACCAATGAACACTCTGACCA	genome	1	1665	108	4995	53	0.010610611	0.010610611	124.7379753	124.5288554	s4
s4	liver	Labelled in injury	Mus musculus (mouse) nuclear encoded rRNA 5S 2 (ENSMUSG00000118952.1)	rRNA	2	1664	108	18170	104	0.00572372	0.003001052	124.6630576	124.4540633	s4
s4	liver	Labelled in injury	NA_CCTCCCGGGGCTACGCCTGTCTGAGCGTCGCT	unmapped	1	1671	108	11697	2	0.000170984	0.000170984	125.1874816	124.9776081	s4
s4	liver	Labelled in injury	2_TTGCAATGATGACTTATATATCTGTCAATCCCCTGAGAGATCACTGACGACTCCATGTGTCTGAGCA	genome	1	1661	107	33220	133	0.004003612	0.002513628	124.4383045	124.229687	s4
s4	liver	Labelled in injury	18_TGCTGTGATGACTATCTTAGGACACCTTTGGATTAACCGTGAAATCAAACAAGTGCTGAGC	genome	1	1640	106	27880	20	0.00071736	0.00071736	122.8650328	122.6590528	s4
s4	liver	Labelled in injury	Mus musculus (house mouse) mmu-miR-107-3p	miRNA	4	1636	106	8697	7	0.000804875	0.000213936	122.5653619	122.3598844	s4
s4	liver	Labelled in injury	11_ACCCTGTAGATCCGAATTTGTGA	genome	1	1628	105	11396	6	0.000526501	0.000526501	121.9660203	121.7615475	s4
s4	liver	Labelled in injury	Mus musculus tRNA-Asp (GTC) (tRNA-Asp-GTC-3-1, tRNA-Asp-GTC-4-1, tRNA-Asp-GTC-5-1)	tRNA	3	1625	105	18376	223	0.012135394	0.004064957	121.7412672	121.5371712	s4
s4	liver	Labelled in injury	18_TGGGGTGTGACAATGGTGTTTGT	genome	1	1610	104	14490	108	0.007453416	0.007453416	120.6175017	120.4152896	s4
s4	liver	Labelled in injury	4_GGTCCATGATGAAACCCATTATCAGTGGACATCTATGGATGAGAAATGCGGATATGGGACTGAGACC	genome	1	1609	104	24135	1221	0.050590429	0.046637149	120.542584	120.3404975	s4
s4	liver	Labelled in injury	9_TATTGAAAGTCAGCCCTCGACACAAGGGTTTGT	genome	1	1615	104	14535	31	0.002132783	0.002132783	120.9920902	120.7892502	s4
s4	liver	Labelled in injury	Mus musculus (house mouse) mmu-miR-182-5p	miRNA	4	1605	104	9630	189	0.019626168	0.004906542	120.2429132	120.0413291	s4
s4	liver	Labelled in injury	Mus musculus (house mouse) mmu-miR-3074-5p	miRNA	3	1612	104	7153	0	0	0	120.7673371	120.5648739	s4
s4	liver	Labelled in injury	Mus musculus (house mouse) mmu-miR-361-5p	miRNA	4	1612	104	10164	124	0.012199921	0.003175588	120.7673371	120.5648739	s4
s4	liver	Labelled in injury	>ENSMUST00000038648.11|ENSMUSG00000035032.13|OTTMUSG00000024183.7|OTTMUST00000059162.3|Nek11-201|Nek11|3173|UTR5:1-468|CDS:469-2355|UTR3:2356-3173|	pctranscripts	2	1589	103	4767	13	0.002727082	0.001363541	119.0442299	118.8446554	s4
s4	liver	Labelled in injury	15_GAAAATGATGAATTCTGGGGCGCTGATTCATGTGACTTGAAAAAACGCCATCCATTTCCTGACT	genome	1	1589	103	28602	133	0.004650024	0.004340825	119.0442299	118.8446554	s4
s4	liver	Labelled in injury	3_CAAATCCCGGACGAGCCCAATTTT	genome	1	1592	103	7960	288	0.036180905	0.036180905	119.268983	119.0690318	s4
s4	liver	Labelled in injury	11_CGATCCCCGTACGGGCCAAAGCTGAAGCGTTT	genome	1	1571	102	9426	152	0.01612561	0.01612561	117.6957113	117.4983975	s4
s4	liver	Labelled in injury	18_TGCTGTGATGACTATCTTAGGACACCTTTGGATTAACCGTGAAATCAAACAAGTGCTGAGCAA	genome	1	1584	102	26928	307	0.011400772	0.009760293	118.6696414	118.4706949	s4
s4	liver	Labelled in injury	19_CGAGCCCCAGTGGAACCAGTGTAACTTTT	genome	1	1580	102	11060	207	0.018716094	0.018716094	118.3699706	118.1715265	s4
s4	liver	Labelled in injury	Mus musculus (house mouse) tRNA-Leu	tRNA	6	1576	102	15564	273	0.017540478	0.002920039	118.0702998	117.8723581	s4
s4	liver	Labelled in injury	>ENSMUST00000111863.9|ENSMUSG00000079267.10|OTTMUSG00000036395.1|OTTMUST00000093293.1|Gm5930-201|Gm5930|1746|UTR5:1-24|CDS:25-819|UTR3:820-1746|	pctranscripts	2	1556	101	7780	1	0.000128535	6.426735218509e-05	116.5719457	116.376516	s4
s4	liver	Labelled in injury	1_GGATATGATGACTGATTACCTGAGAAATAATTGATGAAATCTCAAGAAAATTCCTCTAGATAGTCAAGTTCTGATC	genome	1	1561	101	35903	21	0.000584909	0.000584909	116.9465342	116.7504765	s4
s4	liver	Labelled in injury	11_AGCAGCATTGTACAGGGCTATGAT	genome	1	1557	101	9342	12	0.001284522	0.001284522	116.6468634	116.4513081	s4
s4	liver	Labelled in injury	19_TCACCCTGATGAACTGAATACCGCCCCAGTCTGATAGCTGTGGAGAAAGGTATTTTCTGAGT	genome	1	1559	101	26503	1274	0.04807003	0.044569101	116.7966988	116.6008923	s4
s4	liver	Labelled in injury	MU069435.1_GATCTATTGAAAGTCAGCCCTCGACACAAGGGTTTGT	genome	1	1569	101	15690	48	0.003059273	0.003059273	117.5458759	117.3488133	s4
s4	liver	Labelled in injury	NA_CGCGACCTCAGATCAG	unmapped	1	1562	101	3124	2	0.000640205	0.000640205	117.0214519	116.8252686	s4
s4	liver	Labelled in injury	18_TGGAGTGTGACNATGGTGTTTGT	genome	1	1549	100	13941	94	0.006742701	0.006742701	116.0475218	115.8529712	s4
s4	liver	Labelled in injury	4_AGCTCGCTCTGAAGGCCTGTTTCCTAGGCT	genome	1	1545	100	13905	17	0.001222582	0.001222582	115.747851	115.5538028	s4
s4	liver	Labelled in injury	7_CAAATCCCGGACGAGCCCAAACATTT	genome	1	1545	100	6180	178	0.028802589	0.028802589	115.747851	115.5538028	s4
s4	liver	Labelled in injury	7_TCTACAGTGCACGTGTCTCCAGT	genome	1	1548	100	10836	12	0.00110742	0.00110742	115.9726041	115.7781791	s4
s4	liver	Labelled in injury	MU069435.1_TCCCTCGCTGCGATCTATTGAAAGTCAGCCCTCGACACAAGGGTTTGT	genome	1	1550	100	20150	69	0.003424318	0.003424318	116.1224395	115.9277633	s4
s4	liver	Labelled in injury	Mus musculus (mouse) predicted gene 12505	lncRNA	3	1554	100	4608	70	0.015190972	0.003689404	116.4221103	116.2269317	s4
s4	liver	Labelled in injury	11_TCACGTCGGGGTCACCA	genome	1	1525	99	4575	83	0.018142077	0.018142077	114.2494969	114.0579607	s4
s4	liver	Labelled in injury	17_TCTTAGATCGATGTGGTGCTCCGGAGTTCTCTTCGGGCCAGGGCCTAAGCCGCGCCAGGCGAGGGACGGACATTC	genome	1	1527	99	24432	1294	0.052963327	0.050530152	114.3993323	114.2075449	s4
s4	liver	Labelled in injury	19_CTTAATGATGAACAATGTAAATGACAAGCATATGGCTGAGTTGCAATGATGTCATCTTACTNCTGAAA	genome	1	1524	99	30480	81	0.00265748	0.00265748	114.1745792	113.9831686	s4
s4	liver	Labelled in injury	9_ATCGCTGCGATCTATTGAAAGTCAGCCCTCGACACAAGGGTTTGT	genome	1	1530	99	18360	10	0.000544662	0.000544662	114.6240854	114.4319212	s4
s4	liver	Labelled in injury	9_CGCTGCGATCTATTGAAAGTCAGCCCTCGACACAAGGGTTTGTA	genome	1	1531	99	16841	10	0.000593789	0.000593789	114.6990031	114.5067133	s4
s4	liver	Labelled in injury	MU069435.1_CAGCGCCGAAGGAGCCTCGGTTGGCCCCGGATAGCCGGGTCCCCGTC	genome	1	1535	99	9210	2	0.000217155	0.000217155	114.998674	114.8058817	s4
s4	liver	Labelled in injury	18_TGGAGTGTGACAATGGTNTTTGT	genome	1	1523	98	13707	92	0.006711899	0.006711899	114.0996615	113.9083765	s4
s4	liver	Labelled in injury	15_GTTCTGTGATGAGGCTCTGGAATGTGCGCTGGGCACAGCGCCCGAGAGAGACTGAGGAATTATTCCCTGTTGCCTTCCTTCTGAGA	genome	1	1499	97	34477	90	0.002610436	0.002610436	112.3016367	112.113366	s4
s4	liver	Labelled in injury	11_GCTGTGATGAGATGACTAAGTAGGAAGTGCCGTCAGAGTCGATAACTGACGATAACTGCTCCTGGCTGACT	genome	1	1487	96	25279	206	0.008149057	0.006412043	111.4026242	111.2158607	s4
s4	liver	Labelled in injury	19_TTAATGATGAACAATGTAAATGACAAGCATATGGCTGAGTTGCAATGATGTCATCTTACTACTGAAA	genome	1	1485	96	29700	183	0.006161616	0.005668016	111.2527888	111.0662765	s4
s4	liver	Labelled in injury	Mus musculus (house mouse) mmu-miR-486b-5p	miRNA	2	1481	96	7405	4	0.000540176	0.000270088	110.953118	110.7671081	s4
s4	liver	Labelled in injury	NA_ACGCCTGTCTGAGCGTCGCT	unmapped	1	1479	96	7395	13	0.001757945	0.001757945	110.8032826	110.6175238	s4
s4	liver	Labelled in injury	NA_CGACTCTTAGCGGTGGATCACTCGGCTCGTGCGTCGATGA	unmapped	1	1489	96	14890	209	0.014036266	0.014036266	111.5524596	111.3654449	s4
s4	liver	Labelled in injury	18_TNGAGTGTGACAATGGTGTTTGT	genome	1	1465	95	13185	86	0.006522564	0.006522564	109.7544348	109.5704344	s4
s4	liver	Labelled in injury	2_TGGAAAGGATGAACGAACTTGGCCTGACCTTCAGAAATGGAGGCAATACAACTGATTTAATGAGCCTGATCC	genome	1	1462	95	23392	196	0.008378933	0.008213552	109.5296816	109.3460581	s4
s4	liver	Labelled in injury	Mus musculus (house mouse) mmu-miR-455-3p	miRNA	2	1476	95	4428	0	0	0	110.5785295	110.3931475	s4
s4	liver	Labelled in injury	>ENSMUST00000081314.11|ENSMUSG00000030528.13|OTTMUSG00000058676.1|OTTMUST00000144131.1|Blm-201|Blm|4598|UTR5:1-81|CDS:82-4332|UTR3:4333-4598|	pctranscripts	1	1448	94	0	0	NA	NA	108.4808338	108.2989686	s4
s4	liver	Labelled in injury	1_GGTACATGATGAATAAAATCAAATCACCATCTTTCGGCTGAGCTCCTGATGGATTTGCTTTTTCTGATA	genome	1	1457	94	34968	1108	0.031686113	0.027268453	109.1550931	108.9720975	s4
s4	liver	Labelled in injury	2_TGCCAGTGATGCTTAGGAATTTCTTCACCTGAATCAACTATGTGGTCACACTGTTGTCTGAGGCAA	genome	1	1453	94	30513	195	0.006390719	0.005590634	108.8554223	108.6729291	s4
s4	liver	Labelled in injury	MT_GAATCTGACAACAGGAAATAAACCTCCTTATTCACCCCA	genome	1	1450	94	11600	22	0.001896552	0.001896552	108.6306692	108.4485528	s4
s4	liver	Labelled in injury	Mus musculus (mouse) predicted gene, 23647 (ENSMUSG00000119181.1)	rRNA	1	1456	94	17472	52	0.00297619	0.00297619	109.0801754	108.8973054	s4
s4	liver	Labelled in injury	1_CGGGGTTCGATTCCCCGACGGGGAGCCA	genome	1	1438	93	5752	103	0.017906815	0.017906815	107.7316568	107.5510475	s4
s4	liver	Labelled in injury	16_GAAATGATGGCAAATCATCTTTCGGGACTGACCTGAAATGAAGAGAATACTCTTGCTGATC	genome	1	1431	93	22896	64	0.002795248	0.002795248	107.2072329	107.0275028	s4
s4	liver	Labelled in injury	3_TAGCAGCACGTAAATATTGGCGA	genome	1	1434	93	7170	0	0	0	107.431986	107.2518791	s4
s4	liver	Labelled in injury	6_TCAGTGCACTACAGAACTTTGTT	genome	1	1434	93	11472	9	0.000784519	0.000784519	107.431986	107.2518791	s4
s4	liver	Labelled in injury	1_CGATTCCCGGCCAACGCATAACATTT	genome	1	1426	92	8556	417	0.048737728	0.048737728	106.8326443	106.6535423	s4
s4	liver	Labelled in injury	13_GCTGCGATCTATTGAAAGTCAGCCCTCGACACAAGGGTTTG	genome	1	1427	92	14270	13	0.000911002	0.000911002	106.907562	106.7283344	s4
s4	liver	Labelled in injury	2_GATTCATGATGAAATAGATCCTTGACTGAAGCTGATGATGCGTCTGTGTAATTAAGCAGGATTACTCTGAGA	genome	1	1419	92	31218	851	0.027259914	0.025058275	106.3082204	106.1299975	s4
s4	liver	Labelled in injury	5_CTTAATGATGATTGTCTGTTTGATTGCTTGATGCAATGTGAAAACCACATTTCACCGGCTCTGAGA	genome	1	1428	92	32844	279	0.008494702	0.006558689	106.9824797	106.8031265	s4
s4	liver	Labelled in injury	MT_AAAACGTTAGGTCAAGGTGTAGCC	genome	1	1428	92	7140	5	0.00070028	0.00070028	106.9824797	106.8031265	s4
s4	liver	Labelled in injury	NA_ATCACGTCGGGGTCACCA	unmapped	1	1424	92	4272	102	0.023876404	0.023876404	106.6828089	106.5039581	s4
s4	liver	Labelled in injury	1_TGCTATGATGAAGGCTATGTTGGTAGGGACAACTGAGCTTGTTGATGAATACCAACGATTCNGATG	genome	1	1400	91	26600	132	0.004962406	0.004187889	104.8847841	104.7089475	s4
s4	liver	Labelled in injury	NA_ATTGATCATCGACACTTCGAACGCACTTGCGGCCCCGGGTTCCTCCCGGGGCTACGCCTGTCTGAGCGTCGCT	unmapped	1	1401	91	23817	22	0.00092371	0.00092371	104.9597018	104.7837396	s4
s4	liver	Labelled in injury	NA_GCGGTGGAGCATGTGGTTTAAT	unmapped	1	1414	91	9898	3	0.000303092	0.000303092	105.9336319	105.756037	s4
s4	liver	Labelled in injury	19_TTCTATGATGAATCAAACTAGCTCACTATGACTGCTAATGAAAACACAGGAACACCTGAGA	genome	1	1397	90	19558	106	0.005419777	0.005218993	104.660031	104.4845712	s4
s4	liver	Labelled in injury	7_CGTCTGTGATGTTCTGCTATTACCTACATTGTTTGAGCCTCATGAAAACCCCACTGGCTGAGA	genome	1	1386	90	27720	36	0.001298701	0.001298701	103.8359362	103.661858	s4
s4	liver	Labelled in injury	Mus musculus (house mouse) mmu-miR-24-2-5p	miRNA	2	1389	90	6030	6	0.000995025	0.000521958	104.0606893	103.8862344	s4
s4	liver	Labelled in injury	4_GGTCCATGATGAAACCCATTATCAGTGGACATCTATGGATGAGAAATGCGGATATGGGACTGAGAC	genome	1	1373	89	20595	330	0.016023307	0.015474453	102.8620061	102.6895607	s4
s4	liver	Labelled in injury	MT_GATAAGTCGTAACAAGGTAAGCATACTGGAAAGTGTGCTTGGAATAATA	genome	1	1383	89	16596	359	0.021631718	0.021631718	103.6111831	103.4374817	s4
s4	liver	Labelled in injury	Mus musculus (house mouse) mmu-miR-92a-3p	miRNA	2	1384	89	9688	104	0.01073493	0.005367465	103.6861008	103.5122738	s4
s4	liver	Labelled in injury	NA_AGACCGGGGTTCGATTCCCCGACGGGGAGCCA	unmapped	1	1371	89	5484	37	0.0067469	0.0067469	102.7121707	102.5399765	s4
s4	liver	Labelled in injury	1_TCGCTGCGATCTATTGAAAGTCAGCCCTCGACACA	genome	1	1365	88	10920	8	0.000732601	0.000732601	102.2626645	102.0912238	s4
s4	liver	Labelled in injury	16_GTGAAATGATGGCAAATCATCTTTCGGGACTGACCTGAAATGAAGAGAATACTCTTGCTGATCAC	genome	1	1360	88	23120	732	0.0316609	0.02978241	101.8880759	101.7172633	s4
s4	liver	Labelled in injury	19_CTGACCTATGAATTGACAGCCAAT	genome	1	1368	88	8208	6	0.000730994	0.000730994	102.4874176	102.3156001	s4
s4	liver	Labelled in injury	3_AGGTCAATGATGTGTTGGCATGTATTATCTGAATTCGCTGATGTGTCATAACACTTTAGCTCTAGAATTACGCTGAGACC	genome	1	1364	88	36828	885	0.024030629	0.01947106	102.1877468	102.0164317	s4
s4	liver	Labelled in injury	7_AGTCCATGATGAGCAACACTCACCATCTTTCGTTTGAGTCTCACGACTGTGAGATCAACCCATGCACCGCTCTGAGACT	genome	1	1354	88	27080	584	0.021565731	0.018604651	101.4385697	101.2685107	s4
s4	liver	Labelled in injury	8_ATCACATTGCCAGGGATTTCCAT	genome	1	1368	88	9576	14	0.001461988	0.001461988	102.4874176	102.3156001	s4
s4	liver	Labelled in injury	10_ACCGCCGCGGCCCGGGTTCGATTCCCGGTCAGGGAACCA	genome	1	1342	87	6710	88	0.013114754	0.013114754	100.5395573	100.3710054	s4
s4	liver	Labelled in injury	13_CGATCCCCGGCATCTCCAGTTCCTTTTT	genome	1	1342	87	13420	427	0.031818182	0.031818182	100.5395573	100.3710054	s4
s4	liver	Labelled in injury	18_GTGCGATGATGCATTTTATTCAACACATCATTCTGAAAATAGATGTGTAGAGAAATGATAACTGAGC	genome	1	1341	87	26820	43	0.001603281	0.001603281	100.4646396	100.2962133	s4
s4	liver	Labelled in injury	18_TGGAGTGTGACAATGGTGTTTGAG	genome	1	1347	87	10776	40	0.003711952	0.003711952	100.9141458	100.7449659	s4
s4	liver	Labelled in injury	19_CGAGCCCCAGTGGAACCAGTGTAACTTT	genome	1	1342	87	8052	289	0.035891704	0.035891704	100.5395573	100.3710054	s4
s4	liver	Labelled in injury	NA_AGACTGACGCTCAGGTGCGAAA	unmapped	1	1349	87	4047	1	0.000247097	0.000247097	101.0639812	100.8945501	s4
s4	liver	Labelled in injury	11_GAGCAATGATGACCCCAACATGCCATCTGAGTGGCTTTGCTGAAATCCAGAGGCTGTTTCTGAGCT	genome	1	1323	86	22491	34	0.001511716	0.001511716	99.11612094	98.94995541	s4
s4	liver	Labelled in injury	14_ACCCAGGCGGCCCGGGTTCGACTCCCGGTGTGGGAACCA	genome	1	1316	85	6580	20	0.003039514	0.003039514	98.59169702	98.42641067	s4
s4	liver	Labelled in injury	9_AATGCTGTGTTGGCTAGTTCCTTCCTTGGATGTCTGAGCGAA	genome	1	1313	85	19695	259	0.013150546	0.012763794	98.36694391	98.20203435	s4
s4	liver	Labelled in injury	MT_CTGGCCTACACCCAGAAGATTTCATGACCAATGAACACTCTGACCA	genome	1	1320	85	11880	432	0.036363636	0.036363636	98.89136783	98.72557909	s4
s4	liver	Labelled in injury	2_TTGCAATGATGTCAATCTTTGACTGAAGTGACCTTGAAGTGCAATTACTGAGCTTTTTAACCCTGAGCAA	genome	1	1302	84	29946	1809	0.060408736	0.047437495	97.54284918	97.37932119	s4
s4	liver	Labelled in injury	6_TCAGTGCACTACAGAACTTTG	genome	1	1303	84	7818	2	0.00025582	0.00025582	97.61776688	97.4541133	s4
s4	liver	Labelled in injury	Mus musculus (house mouse) mmu-miR-365-3p	miRNA	1	1294	84	9058	82	0.009052771	0.009052771	96.94350756	96.78098435	s4
s4	liver	Labelled in injury	Mus musculus (house mouse) tRNA-Arg	tRNA	2	1294	84	19410	519	0.026738794	0.013369397	96.94350756	96.78098435	s4
s4	liver	Labelled in injury	MU069435.1_AGCTCCCTCGCTGCGATCTATTGAAAGTCAGCCCTCGACACAAGGGTTTGT	genome	1	1277	83	16601	104	0.006264683	0.006264683	95.66990661	95.50951856	s4
s4	liver	Labelled in injury	Mus musculus (mouse) nuclear encoded rRNA 5S 71 (ENSMUSG00000119837.1)	rRNA	2	1285	83	14787	67	0.004531007	0.002281571	96.26924823	96.1078554	s4
s4	liver	Labelled in injury	NA_CGCGACCTCAGATCAGACGTGG	unmapped	1	1287	83	3861	16	0.004144004	0.004144004	96.41908364	96.25743961	s4
s4	liver	Labelled in injury	11_TGCTGTGATGAGATGACTAAGTAGGAAGTGCCGTCAGAGTCGATAACTGACGATAACTGCTNCTGGCTGACT	genome	1	1268	82	22824	185	0.008105503	0.00670194	94.99564728	94.83638961	s4
s4	liver	Labelled in injury	2_TTGCCAGTGATGCTTAGGAATTTCTTCACCTGAATCAACTATGTGGTCACACTGTTGTCTGAGGCA	genome	1	1262	82	27764	489	0.017612736	0.015455274	94.54614106	94.38763698	s4
s4	liver	Labelled in injury	MU069435.1_TCGCTGCGATCTATTGAAAGTCAGCCCTCGACACAAGGGTTTNT	genome	1	1268	82	15216	12	0.000788644	0.000788644	94.99564728	94.83638961	s4
s4	liver	Labelled in injury	>ENSMUST00000218022.2|ENSMUSG00000020608.8|OTTMUSG00000065715.1|OTTMUST00000159939.1|Smc6-205|Smc6|5272|UTR5:1-189|CDS:190-465|UTR3:466-5272|	pctranscripts	1	1246	81	4984	0	0	0	93.34745782	93.19096329	s4
s4	liver	Labelled in injury	13_AGGTCATTGTTCTAGAAATCCTTAGGTCGCTGGTTCGAATCCGGCTCGAAGGAACCCTTGTTTT	genome	1	1257	81	26397	1060	0.040156078	0.037972251	94.17155255	94.01367645	s4
s4	liver	Labelled in injury	13_CCGGGGTTCGATTCCCCGACGGGGAGCCA	genome	1	1251	81	5004	34	0.006794564	0.006794564	93.72204633	93.56492382	s4
s4	liver	Labelled in injury	17_GATCGATGTGGTGCTCCGGAGTTCTCTTCGGGCCAGGGCCTAAGCCGCGCCAGGC	genome	1	1247	81	13717	229	0.016694613	0.014454472	93.42237552	93.2657554	s4
s4	liver	Labelled in injury	2_TCGTACCGTGAGTAATAATGCA	genome	1	1254	81	7524	3	0.000398724	0.000398724	93.94679944	93.78930014	s4
s4	liver	Labelled in injury	4_GGTCGATGATGAGAGCTTTGTTCTGAGCCAG	genome	1	1248	81	11232	40	0.003561254	0.003561254	93.49729322	93.3405475	s4
s4	liver	Labelled in injury	MT_AAAAACGTTAGGTCAAGGTGTAGCC	genome	1	1247	81	6235	0	0	0	93.42237552	93.2657554	s4
s4	liver	Labelled in injury	NA_ACATTGATCATCGACACTTCGAACGCACTTGCGGCCCCGGGTTCCTCCCGGGGCTACGCCTGTCTGAGCGTCGCT	unmapped	1	1254	81	21318	15	0.000703631	0.000703631	93.94679944	93.78930014	s4
s4	liver	Labelled in injury	>ENSMUST00000173731.8|ENSMUSG00000019432.16|OTTMUSG00000037268.2|OTTMUST00000096125.1|Ddx39b-203|Ddx39b|2848|UTR5:1-1370|CDS:1371-2657|UTR3:2658-2848|	pctranscripts	1	1230	80	27060	24	0.000886918	0.000886918	92.14877457	91.99428961	s4
s4	liver	Labelled in injury	>ENSMUST00000205845.2|ENSMUSG00000039257.12|OTTMUSG00000049457.3|-|Vstm2b-203|Vstm2b|1455|UTR5:1-90|CDS:91-948|UTR3:949-1455|	pctranscripts	1	1236	80	3708	4	0.001078749	0.001078749	92.59828079	92.44304224	s4
s4	liver	Labelled in injury	11_CGGCGATGATGACACTCCATACATAGCACGCGTTAGACTGCTGATCCGGGTGATGCGAATCGTAATCTGAGCCG	genome	1	1245	80	19920	37	0.00185743	0.00185743	93.27254011	93.11617119	s4
s4	liver	Labelled in injury	18_TGGAGTGTGACAATGGTGTTTGTTA	genome	1	1244	80	12440	78	0.006270096	0.006270096	93.19762241	93.04137908	s4
s4	liver	Labelled in injury	Mus musculus (mouse) mitochondrially encoded tRNA isoleucine (ENSMUSG00000064342.1)	tRNA	1	1241	80	22338	425	0.019025875	0.017873222	92.9728693	92.81700277	s4
s4	liver	Labelled in injury	Mus musculus (mouse) nuclear encoded rRNA 5S 104 (multiple genes)	rRNA	2	1230	80	10728	44	0.004101417	0.002520325	92.14877457	91.99428961	s4
s4	liver	Labelled in injury	Mus musculus tRNA-Val (AAC) (tRNA-Val-AAC-3-1, tRNA-Val-AAC-4-1)	tRNA	4	1245	80	14412	120	0.008326395	0.002163967	93.27254011	93.11617119	s4
s4	liver	Labelled in injury	19_TCGAGCCCCAGTGGAACCACCA	genome	1	1217	79	2434	5	0.002054232	0.002054232	91.17484443	91.02199224	s4
s4	liver	Labelled in injury	3_CGCGGGCCGCCGGTGAAATACCACTACT	genome	1	1229	79	4916	0	0	0	92.07385687	91.9194975	s4
s4	liver	Labelled in injury	4_CTCGGTGATGAGAACTTTGTCCAGTTCTGCTGCTGATCTCTTAAGTGAGGATGAAGTTATCTGAGG	genome	1	1225	79	26950	238	0.008831169	0.006820055	91.77418606	91.62032908	s4
s4	liver	Labelled in injury	7_GACTTATGATGAGCTATGTTTACTGAGCATGATGAAATGATGCTCAAAATGATTACTCTGAAG	genome	1	1221	79	24420	46	0.001883702	0.001883702	91.47451525	91.32116066	s4
s4	liver	Labelled in injury	Mus musculus (house mouse) mmu-miR-200b-3p	miRNA	4	1216	79	8512	4	0.000469925	0.000117481	91.09992673	90.94720013	s4
s4	liver	Labelled in injury	NA_TGAGATGAAGCACTGTAGCTCTTT	unmapped	1	1221	79	9768	12	0.001228501	0.001228501	91.47451525	91.32116066	s4
s4	liver	Labelled in injury	14_CGAATCCCACCGCTGCCATCTTTGTTT	genome	1	1205	78	10845	315	0.029045643	0.029045643	90.275832	90.12448697	s4
s4	liver	Labelled in injury	2_TTGCAATGATGACTTATATATCTGTCAATCCCCTGAGAGATCACTGACGACTCCATGTGTCTGAGCAA	genome	1	1206	78	24120	217	0.008996683	0.006549118	90.3507497	90.19927908	s4
s4	liver	Labelled in injury	NA_GACCGGGGTTCGATTCCCCGACGGGGAGCCA	unmapped	1	1210	78	4840	35	0.007231405	0.007231405	90.65042051	90.4984475	s4
s4	liver	Labelled in injury	X_TGAGGTAGTAGATTGTATAGTTAT	genome	1	1210	78	12100	25	0.002066116	0.002066116	90.65042051	90.4984475	s4
s4	liver	Labelled in injury	13_ACCGGGCGGGAACACCA	genome	1	1186	77	0	0	NA	NA	88.85239564	88.70343697	s4
s4	liver	Labelled in injury	14_AGGTATGAGGAAAATATCGGACAGTCTGATTACCACTGAAGACTGATAAGATCCAACTCTGACC	genome	1	1196	77	16744	121	0.007226469	0.005586928	89.60157267	89.45135803	s4
s4	liver	Labelled in injury	16_CTGAAATGAAGAGAATACTCTTGCTGATC	genome	1	1198	77	9584	8	0.000834725	0.000834725	89.75140808	89.60094224	s4
s4	liver	Labelled in injury	18_AGTGTGACAATGGTGTTTGT	genome	1	1191	77	9528	53	0.005562552	0.005562552	89.22698416	89.0773975	s4
s4	liver	Labelled in injury	7_TCGACTCCCGGTGTGGGAACCA	genome	1	1192	77	4768	35	0.007340604	0.007340604	89.30190186	89.1521896	s4
s4	liver	Labelled in injury	8_TGAAATGATGACCATTTAATTCATGTCTCTTCTCTGACATTCTCCTCTGGAGATGATTTTTGCCTTATTGATCTGATC	genome	1	1198	77	39534	178	0.004502454	0.002263724	89.75140808	89.60094224	s4
s4	liver	Labelled in injury	MU069435.1_TCTGGGTCGGGGTTTCGTACGTAGCAGAGCAGCTC	genome	1	1196	77	10764	9	0.00083612	0.00083612	89.60157267	89.45135803	s4
s4	liver	Labelled in injury	Mus musculus (house mouse) tRNA Ser	tRNA	2	1197	77	7182	1	0.000139237	6.96184906711222e-05	89.67649038	89.52615013	s4
s4	liver	Labelled in injury	NA_CGACTCTTAGCGGTGGATCACTCG	unmapped	1	1184	77	7104	3	0.000422297	0.000422297	88.70256024	88.55385276	s4
s4	liver	Labelled in injury	10_GAGTTATGATGTGTAAATCCTATTCCATTGCTGAAATGCAGTGTGGAACATAATGAACTGAAC	genome	1	1170	76	22230	157	0.007062528	0.005511633	87.6537124	87.50676329	s4
s4	liver	Labelled in injury	11_CTCGGCCGATCGAAAGGGAGTCGGGTTCAGATCCCCGAATCCGGAGT	genome	1	1180	76	9440	2	0.000211864	0.000211864	88.40288943	88.25468434	s4
s4	liver	Labelled in injury	13_ATCACATTGCCAGGGATTACCAC	genome	1	1181	76	5905	85	0.014394581	0.014394581	88.47780713	88.32947644	s4
s4	liver	Labelled in injury	3_GGCCGCCGGTGAAATACCACTACT	genome	1	1168	76	4672	4	0.000856164	0.000856164	87.50387699	87.35717907	s4
s4	liver	Labelled in injury	9_CAACGGAATCCCAAAAGCAGCTGT	genome	1	1178	76	3534	35	0.009903792	0.009903792	88.25305402	88.10510013	s4
s4	liver	Labelled in injury	Mus musculus predicted gene, 33302, transcript variant 1 (Gm33302)	lncRNA	2	1182	76	1599	9	0.005628518	0.003807107	88.55272483	88.40426855	s4
s4	liver	Labelled in injury	1_GGTACATGATGAATAAAATCAAATCACCATCTTTCGGCGGAGCTCCTGATGGATTTGCTTTTTCTGATA	genome	1	1161	75	26703	710	0.026588773	0.023739664	86.97945307	86.83363434	s4
s4	liver	Labelled in injury	18_GGAGTGTGACAATGGTGTTTGTT	genome	1	1157	75	10413	65	0.006242197	0.006242197	86.67978226	86.53446592	s4
s4	liver	Labelled in injury	MT_AACGTTAGGTCAAGGTGTAGCCA	genome	1	1160	75	5800	0	0	0	86.90453537	86.75884223	s4
s4	liver	Labelled in injury	Mus musculus tRNA-Lys (CTT) (tRNA-Lys-CTT-2-1, tRNA-Lys-CTT-2-2)	tRNA	3	1154	75	4374	15	0.003429355	0.00094908	86.45502915	86.3100896	s4
s4	liver	Labelled in injury	>ENSMUST00000105321.10|ENSMUSG00000055053.19|OTTMUSG00000030419.2|OTTMUST00000075329.1|Nfic-203|Nfic|6237|UTR5:1-82|CDS:83-1369|UTR3:1370-6237|	pctranscripts	2	1140	74	0	0	NA	NA	85.40618131	85.26300012	s4
s4	liver	Labelled in injury	1_ACAAGTGATGAGTGACAAAGGGACTTAATACTGAACCATGGGGTTGAAATGAAATATGCTGATG	genome	1	1142	74	17130	46	0.002685347	0.002685347	85.55601672	85.41258434	s4
s4	liver	Labelled in injury	10_TCACGCGGGAGACCGGGGTTCAATTCCCCGACGGGGAGCCA	genome	1	1152	74	5760	124	0.021527778	0.021527778	86.30519374	86.16050539	s4
s4	liver	Labelled in injury	13_GGTGCTAATAACGCCAAGGTCGCGGGTTCGATCCCCGTACGGGCCAGTGGTAGATTCTTT	genome	1	1145	74	17175	808	0.047045124	0.046853147	85.78076982	85.63696065	s4
s4	liver	Labelled in injury	2_TGGAAAGGATGAACGAACTTGGCCTGACCTTCAGAAATGGAGGCAATACAACTGATTTAATGAGCCTGATCCA	genome	1	1147	74	18352	562	0.030623365	0.026420959	85.93060523	85.78654486	s4
s4	liver	Labelled in injury	3_TAGCAGCACGTAAATATTGGCGT	genome	1	1146	74	6876	13	0.001890634	0.001890634	85.85568753	85.71175276	s4
s4	liver	Labelled in injury	NA_TGGAGTGTGACAATGGTGTTTGTAAT	unmapped	1	1144	74	11440	110	0.009615385	0.009615385	85.70585212	85.56216855	s4
s4	liver	Labelled in injury	>ENSMUST00000003964.17|ENSMUSG00000003865.17|OTTMUSG00000023845.2|OTTMUST00000058241.1|Gys1-201|Gys1|3678|UTR5:1-209|CDS:210-2426|UTR3:2427-3678|	pctranscripts	1	1129	73	3387	165	0.048715678	0.048715678	84.58208658	84.44028697	s4
s4	liver	Labelled in injury	11_AGACTGCTGATCCGGGTGATGCGAATCGTAATCTGAGCCGA	genome	1	1135	73	10215	19	0.00186001	0.00186001	85.0315928	84.8890396	s4
s4	liver	Labelled in injury	11_TGGTGGGTGCATATGTTTT	genome	1	1131	73	10179	280	0.027507614	0.027507614	84.73192198	84.58987118	s4
s4	liver	Labelled in injury	12_CAACTGTGATGAAAGATTTGGTCTATACAGTAATATATTTATTACTACATGAGGACAACAGTCCCTCTAAACTGATG	genome	1	1125	73	27000	391	0.014481481	0.012488749	84.28241577	84.14111854	s4
s4	liver	Labelled in injury	12_GTGAAATGTTTAGGACCACTAGT	genome	1	1131	73	7917	5	0.000631552	0.000631552	84.73192198	84.58987118	s4
s4	liver	Labelled in injury	13_CGACTCCTGGCTGGCTCGGAATGTACAGGTCTTTT	genome	1	1122	73	12342	626	0.050721115	0.04932042	84.05766266	83.91674223	s4
s4	liver	Labelled in injury	3_GCCGCCGGTGAAATACCACTACT	genome	1	1136	73	4544	0	0	0	85.1065105	84.9638317	s4
s4	liver	Labelled in injury	8_ATCACATTGCCAGGGATTTCCAA	genome	1	1132	73	6792	12	0.001766784	0.001766784	84.80683969	84.66466328	s4
s4	liver	Labelled in injury	NA_GAGTAGGGAACTGCCAGGCATC	unmapped	1	1133	73	3399	1	0.000294204	0.000294204	84.88175739	84.73945539	s4
s4	liver	Labelled in injury	1_TTCAAGTAATTCAGGATAGGTTA	genome	1	1108	72	8864	2	0.000225632	0.000225632	83.00881482	82.86965275	s4
s4	liver	Labelled in injury	11_CTGCTGTGATGAGATGACTAAGTAGGAAGTGCCGTCAGAGTCGATAACTGACGATAACTGCTCCTGGCTGACT	genome	1	1112	72	20016	1063	0.053107514	0.050587997	83.30848563	83.16882117	s4
s4	liver	Labelled in injury	2_TGCAGATGATGTGACAGAATATTTGCTATCAGATGAGTGGTGATGACACTAGAACCACCAAGATCGCTGATGCAC	genome	1	1120	72	20160	782	0.038789683	0.034266018	83.90782725	83.76715802	s4
s4	liver	Labelled in injury	3_TAGCAGCACGTAAATATTGGCA	genome	1	1116	72	5580	0	0	0	83.60815644	83.4679896	s4
s4	liver	Labelled in injury	NA_AGGGAAACCGAGTCTTAACTGGG	unmapped	1	1109	72	4436	3	0.000676285	0.000676285	83.08373252	82.94444486	s4
s4	liver	Labelled in injury	X_TGAGGTAGTAGATTGTATAGTAA	genome	1	1112	72	8896	2	0.00022482	0.00022482	83.30848563	83.16882117	s4
s4	liver	Labelled in injury	>ENSMUST00000068792.13|ENSMUSG00000055296.15|OTTMUSG00000007316.1|OTTMUST00000016917.1|Tmem245-201|Tmem245|15981|UTR5:1-26|CDS:27-2657|UTR3:2658-15981|	pctranscripts	2	1097	71	15126	850	0.056194632	0.024052735	82.18472008	82.04693959	s4
s4	liver	Labelled in injury	1_ACCATGATGATAACATAGTTCAGCAGACTTAACTCTGATGAACAATCATGTCTTTCGCTCCTATCTGATG	genome	1	1092	71	24024	86	0.003579754	0.003579754	81.81013157	81.67297907	s4
s4	liver	Labelled in injury	1_GGACAACTGAGCTTGTTGATGAATACCAACGATTCTGATG	genome	1	1105	71	12155	14	0.001151789	0.001151789	82.78406171	82.64527644	s4
s4	liver	Labelled in injury	1_TGTAATGATGTTGATCAAATGTCTGAGCTGAAAATAACTTGTAGACAATTTTTAACACTGAAG	genome	1	1097	71	23037	378	0.016408387	0.016090454	82.18472008	82.04693959	s4
s4	liver	Labelled in injury	1_TTTCACCCAGGCGGCCCGGGTTCGACTCCCGGTATGGGAACCA	genome	1	1100	71	8800	556	0.063181818	0.063181818	82.40947319	82.27131591	s4
s4	liver	Labelled in injury	10_TTCTGTGATGACTTTACCAAATGACTTTCGTTCTTCTGAGTTTGCTGAAGCCACACTCAGGTGCTGAGA	genome	1	1104	71	26496	40	0.001509662	0.001359927	82.70914401	82.57048433	s4
s4	liver	Labelled in injury	13_CGAATCCCACTTCTGACACAGTTGCTTT	genome	1	1102	71	9918	626	0.063117564	0.063117564	82.5593086	82.42090012	s4
s4	liver	Labelled in injury	13_GAGACCGGGGTTCGATTCCCCGACGGGGAGCCA	genome	1	1099	71	4396	31	0.007051865	0.007051865	82.33455549	82.1965238	s4
s4	liver	Labelled in injury	18_CTGCAGTGATGACTATCTTAGGACACCTTTGGATTTACCGTGAAAAGAAGTAACCTCTGAGCA	genome	1	1091	71	18547	81	0.004367283	0.004367283	81.73521387	81.59818696	s4
s4	liver	Labelled in injury	2_TCGTACCGTGAGTAATAATG	genome	1	1101	71	6606	4	0.00060551	0.00060551	82.4843909	82.34610801	s4
s4	liver	Labelled in injury	2_TTGTGGCAACAATGGCACGGCAAGGGGATCCAGTCTTT	genome	1	1092	71	9828	374	0.038054538	0.038054538	81.81013157	81.67297907	s4
s4	liver	Labelled in injury	3_CGATTCCCGGCCAATGCAGTACCTCTCTGTTT	genome	1	1096	71	10960	536	0.048905109	0.048905109	82.10980238	81.97214749	s4
s4	liver	Labelled in injury	9_CGACTCCTGGCTGGCTCGACGTGTGCGATCTTT	genome	1	1092	71	10920	438	0.04010989	0.04010989	81.81013157	81.67297907	s4
s4	liver	Labelled in injury	Mus musculus (house mouse) mmu-miR-101a-3p	miRNA	4	1103	71	6618	13	0.00196434	0.000491085	82.6342263	82.49569223	s4
s4	liver	Labelled in injury	Mus musculus (mouse) nuclear encoded rRNA 5S 120 (ENSMUSG00000118867.1, ENSMUSG00000119767.1, ENSMUSG00000119904.1)	rRNA	1	1097	71	10970	89	0.008113036	0.008113036	82.18472008	82.04693959	s4
s4	liver	Labelled in injury	NA_TGTGGGCACTCGAAGATACGGAA	unmapped	1	1091	71	4364	0	0	0	81.73521387	81.59818696	s4
s4	liver	Labelled in injury	2_TTGTGGCAACAATGGCACGGCAAGGGAGCTGTATTTT	genome	1	1089	70	10890	260	0.023875115	0.023875115	81.58537846	81.44860275	s4
s4	liver	Labelled in injury	3_AGGCTTGTGGCTGTGGACATCCTTAGGTCGCTGGTTCGATTCCGGCTCGAAGGAAAGAGCTTGCTATTTT	genome	1	1078	70	23716	833	0.035123967	0.032375643	80.76128373	80.62588959	s4
s4	liver	Labelled in injury	4_GCGTCGTGGGGAAGCCAACCTTGGAGAGCTGAGC	genome	1	1077	70	5385	4	0.000742804	0.000742804	80.68636603	80.55109749	s4
s4	liver	Labelled in injury	9_ATTGAAAGTCAGCCCTCGACACAAGGGTTTGT	genome	1	1088	70	8704	13	0.001493566	0.001493566	81.51046076	81.37381065	s4
s4	liver	Labelled in injury	NA_ATCCCATCCTCGTCGCCA	unmapped	1	1090	70	4360	96	0.022018349	0.022018349	81.66029616	81.52339486	s4
s4	liver	Labelled in injury	NA_CGACTCTTAGCGGTGGATCACTCGGCTCGTGCGTCGATGAAGAACGCAGCTAGCTGCGAGAATTAATGTGAATTGCAGGACACA	unmapped	1	1089	70	19602	9	0.000459137	0.000459137	81.58537846	81.44860275	s4
s4	liver	Labelled in injury	NA_TACGCCTGTCTGAGCGTCGCT	unmapped	1	1088	70	6528	23	0.003523284	0.003523284	81.51046076	81.37381065	s4
s4	liver	Labelled in injury	10_ACGCGGGAGACCGGGGTTCATTTCCCCGACGGGGAGCCA	genome	1	1074	69	5370	1	0.00018622	0.00018622	80.46161292	80.32672117	s4
s4	liver	Labelled in injury	10_TTGCATGATGACTTGAATTGTCGGATACCCCTTCACCCCGTTCATGGGTGAGAAACAGCTAGTCTGAC	genome	1	1069	69	20311	10	0.000492344	0.000492344	80.0870244	79.95276064	s4
s4	liver	Labelled in injury	11_CGTTCGCGCTCTCCCCTG	genome	1	1070	69	5350	70	0.013084112	0.013084112	80.16194211	80.02755275	s4
s4	liver	Labelled in injury	13_CGAATCCCACTTCTGACACAGTACTCTT	genome	1	1062	69	8496	376	0.044256121	0.044256121	79.56260048	79.42921591	s4
s4	liver	Labelled in injury	18_AACGCCATTATCACACTAAATA	genome	1	1071	69	5355	181	0.033800187	0.033800187	80.23685981	80.10234485	s4
s4	liver	Labelled in injury	19_CCCCTATGATGAGGACCTTTTCACAGACCTGTACTGATATATCTGTGAGGATAAGTAACTCTGAGG	genome	1	1071	69	20349	23	0.001130277	0.001130277	80.23685981	80.10234485	s4
s4	liver	Labelled in injury	4_GGTCGATGATGAGAGCTTTGTTCTGAGA	genome	1	1071	69	9639	5	0.000518726	0.000518726	80.23685981	80.10234485	s4
s4	liver	Labelled in injury	5_TAGACTGAAGATCTAAAGGTCCCTGGTTCGATCCCGGGTTTCGGCAGCTCGTACTTT	genome	1	1061	69	18037	619	0.034318346	0.033557794	79.48768278	79.3544238	s4
s4	liver	Labelled in injury	Mus musculus tRNA-Glu (TTC) (tRNA-Glu-TTC-1 1 to 4, tRNA-Glu-TTC-3 1 to 4)	tRNA	3	1073	69	9742	225	0.023095874	0.00648611	80.38669522	80.25192906	s4
s4	liver	Labelled in injury	NA_TGGAGTGTGACAATGGTGTTTGTTTTT	unmapped	1	1061	69	13793	150	0.010875082	0.010875082	79.48768278	79.3544238	s4
s4	liver	Labelled in injury	1_ACCATTCGTAGACGACCTGCTT	genome	1	1048	68	6288	0	0	0	78.51375264	78.38212643	s4
s4	liver	Labelled in injury	13_CGACTCCTGGCTGGCTCGGAATGTACAGGTCTTT	genome	1	1047	68	10470	550	0.052531041	0.051866029	78.43883494	78.30733432	s4
s4	liver	Labelled in injury	17_GCCAAATGATGTATGTTTGACATAGGAGCACTTGTGTGCAAGGACGACCCTTATCTATCACCCATGACTGATG	genome	1	1049	68	20980	6	0.000285987	0.000285987	78.58867035	78.45691854	s4
s4	liver	Labelled in injury	9_TGGTTATGATGAAATTCCACTTCATGGTCCGTGTTTCTGAAATAACATGATATTGTGGAAGTTCTGAGT	genome	1	1056	68	27456	1083	0.03944493	0.033381713	79.11309427	78.98046327	s4
s4	liver	Labelled in injury	MT_AAACGTTAGGTCAAGGTGTAGC	genome	1	1054	68	5270	0	0	0	78.96325886	78.83087906	s4
s4	liver	Labelled in injury	MT_AAACGTTAGGTCAAGGTGTAGCCA	genome	1	1057	68	5285	0	0	0	79.18801197	79.05525538	s4
s4	liver	Labelled in injury	MU069435.1_CTCGCTGCGATCTATTGAAAGTCAGCCCTCGACACAAGGGTTTNT	genome	1	1045	68	12540	7	0.000558214	0.000558214	78.28899953	78.15775011	s4
s4	liver	Labelled in injury	11_TGCTGTGATGAGATGACTAAGTAGGAAGTGCCGTCAGAGTCGATAACTGACGATAACTGCTCCTGGCTGAC	genome	1	1043	67	17731	39	0.002199538	0.001975838	78.13916413	78.0081659	s4
s4	liver	Labelled in injury	13_TGAGGTAGTAGATTGTATAGTTG	genome	1	1038	67	9342	20	0.002140869	0.002140869	77.76457561	77.63420538	s4
s4	liver	Labelled in injury	15_TAGGTTGAGGCCGTTGAGCA	genome	1	1030	67	5150	1	0.000194175	0.000194175	77.16523399	77.03586853	s4
s4	liver	Labelled in injury	16_TGAAATGATGGCAAATCATCTTTCGGGACTGACCTGAAATGAAGAGAATACTCTTGCTGATN	genome	1	1030	67	17510	43	0.00245574	0.00245574	77.16523399	77.03586853	s4
s4	liver	Labelled in injury	2_GAAAGTCAGCCCTCGACACAAGGGTTTGT	genome	1	1037	67	6222	19	0.00305368	0.00305368	77.68965791	77.55941327	s4
s4	liver	Labelled in injury	7_TTTCACCCAGGCGGCCCGGGTTCGACTCCCGGTGTGGGAACC	genome	1	1034	67	8272	386	0.046663443	0.046663443	77.4649048	77.33503695	s4
s4	liver	Labelled in injury	MU069435.1_AGGAGCCTCGGTTGGCCCCGGATAGCCGGGTCCCCGT	genome	1	1030	67	6180	5	0.000809061	0.000809061	77.16523399	77.03586853	s4
s4	liver	Labelled in injury	Mus musculus (house mouse) mmu-miR-320-3p	miRNA	1	1029	67	3087	110	0.035633301	0.035633301	77.09031629	76.96107643	s4
s4	liver	Labelled in injury	Mus musculus (mouse) predicted gene, 56034 (ENSMUSG00002076334.1)	rRNA	1	1044	67	4176	14	0.00335249	0.00335249	78.21408183	78.08295801	s4
s4	liver	Labelled in injury	Mus musculus tRNA-Cys (GCA) (tRNA-Cys-GCA-1 1 to 4, tRNA-Cys-GCA-3 1 to 4)	tRNA	2	1032	67	9036	82	0.009074812	0.004649817	77.3150694	77.18545274	s4
s4	liver	Labelled in injury	>ENSMUST00000179022.8|ENSMUSG00000062075.14|OTTMUSG00000031736.2|-|Lmnb2-204|Lmnb2|3370|UTR5:1-84|CDS:85-1875|UTR3:1876-3370|	pctranscripts	1	1019	66	2038	12	0.005888126	0.005888126	76.34113926	76.21315537	s4
s4	liver	Labelled in injury	11_CGGCGATGATGACACTCCATACATAGCACGCGTTAGACTGCTGATCCGGGTGATGCGAATCGTAATCTGAGCCGA	genome	1	1017	66	16272	198	0.012168142	0.010044643	76.19130385	76.06357116	s4
s4	liver	Labelled in injury	4_AGCTCGCTCTGAAGGCCTGTTTCCTAGGCTA	genome	1	1027	66	9243	29	0.003137509	0.003137509	76.94048088	76.81149222	s4
s4	liver	Labelled in injury	9_TCGCTGCGATCTATTGAAAGTCAGNCCTCGACACAAGGNTTTGT	genome	1	1014	66	12168	4	0.000328731	0.000328731	75.96655074	75.83919485	s4
s4	liver	Labelled in injury	MT_ACGTTAGGTCAAGGTGTAGC	genome	1	1022	66	5110	4	0.000782779	0.000782779	76.56589237	76.43753169	s4
s4	liver	Labelled in injury	NA_ACCGGGGGAACTGAAACATCTA	unmapped	1	1017	66	3051	1	0.000327761	0.000327761	76.19130385	76.06357116	s4
s4	liver	Labelled in injury	1_TGTAAACATCCTCGACTGGAAGCTTT	genome	1	1013	65	8104	111	0.01369694	0.01369694	75.89163304	75.76440274	s4
s4	liver	Labelled in injury	12_AACTGTGATGAAAGATTTGGTCTATACAGTAATATATTTATTACTACATGAGGACAACAGTCCCTCTAAACTGATG	genome	1	1001	65	24024	257	0.010697636	0.008164129	74.99262061	74.86689748	s4
s4	liver	Labelled in injury	17_AGCCCGTGATGAATTAATTTCTGACACCTCGTATGAAAACTGCATGCGTAGTCTGATTACATTATAAGACTGAGGC	genome	1	1002	65	22044	69	0.003130103	0.002457002	75.06753831	74.94168958	s4
s4	liver	Labelled in injury	18_ATGGAGTGTGACAATGGTGTTTGA	genome	1	999	65	7992	31	0.003878879	0.003878879	74.8427852	74.71731327	s4
s4	liver	Labelled in injury	18_GAGTGTGACAATGGTGTTTGA	genome	1	1001	65	7007	11	0.001569859	0.001569859	74.99262061	74.86689748	s4
s4	liver	Labelled in injury	19_TGACCTATGAATTGACAGCCAGTA	genome	1	1003	65	6018	42	0.006979063	0.006979063	75.14245601	75.01648169	s4
s4	liver	Labelled in injury	9_CGACTCCTGGCTGGCTCGACGTGTGCGATCTTTT	genome	1	1013	65	11143	372	0.033384187	0.033384187	75.89163304	75.76440274	s4
s4	liver	Labelled in injury	9_TGCACCTGATGAGAATTCTGCTGCTGAGGTTGTGTGATTGCTCAGACTCAAAGTAAACGCCCTGATG	genome	1	1001	65	19019	383	0.020137757	0.018216581	74.99262061	74.86689748	s4
s4	liver	Labelled in injury	9_TTCAAGTAATCCAGGATAGGCAT	genome	1	1001	65	6006	2	0.000333	0.000333	74.99262061	74.86689748	s4
s4	liver	Labelled in injury	NA_CGATACGACTCTTAGCGGTGGATCACTCGGCTCGTGCGTCGA	unmapped	1	1012	65	10120	306	0.030237154	0.030237154	75.81671534	75.68961064	s4
s4	liver	Labelled in injury	NA_GACTCTTAGCGGTGGATCACTCGGCTCGTGCGTCGATGAAGAACGCAGCTAGCTGCGAGAATTAATGTGAATTGCAGGACAC	unmapped	1	1002	65	18036	17	0.000942559	0.000942559	75.06753831	74.94168958	s4
s4	liver	Labelled in injury	NA_TCAATCAACGACCGACCGTATC	unmapped	1	1006	65	4024	0	0	0	75.36720912	75.240858	s4
s4	liver	Labelled in injury	1_AGCCCATGATGGTATGAGAGTAGTGGACAGAAGGGATTTCTGAAAAACACTTTTCTGAGGCTT	genome	1	987	64	16779	464	0.027653615	0.02723201	73.94377277	73.819808	s4
s4	liver	Labelled in injury	1_TACCATGATGATAACATAGTTCAGCAGACTTAACTCTGATGAACAATCATGTCTTTCGCTCNTATCTGATG	genome	1	986	64	22678	64	0.002822118	0.002474373	73.86885506	73.7450159	s4
s4	liver	Labelled in injury	14_CGACTCCCGGTGTGGGAACGCCAATATCTTT	genome	1	992	64	7936	346	0.04359879	0.04359879	74.31836128	74.19376853	s4
s4	liver	Labelled in injury	3_CAAATCCCGGACGAGCCCAATTT	genome	1	990	64	3960	197	0.049747475	0.049747475	74.16852587	74.04418432	s4
s4	liver	Labelled in injury	MU069435.1_CAGCTCCCTCGCTGCGATCTATTGAAAGTCAGCCCTCGACACAAGGGTTTGT	genome	1	995	64	12935	40	0.003092385	0.003092385	74.54311439	74.41814485	s4
s4	liver	Labelled in injury	Mus musculus (house mouse) mmu-miR-185-5p	miRNA	1	986	64	3944	120	0.030425963	0.030425963	73.86885506	73.7450159	s4
s4	liver	Labelled in injury	1_CAAATCCCGGACGAGCCCTGTAGCTTT	genome	1	982	63	5892	380	0.064494229	0.064494229	73.56918425	73.44584748	s4
s4	liver	Labelled in injury	13_CGATCCCCGTACGGGCCAGTGGTAGATTCTTT	genome	1	982	63	8838	412	0.046616882	0.046616882	73.56918425	73.44584748	s4
s4	liver	Labelled in injury	18_TGAGATGAAGCACTGTAGCTCTA	genome	1	980	63	5880	12	0.002040816	0.002040816	73.41934885	73.29626326	s4
s4	liver	Labelled in injury	19_TTTCTATGATGAATCAAACTAGCTCACTATGACTGCTAATGAAAACACAGGAACACCTGAGAA	genome	1	977	63	14655	433	0.02954623	0.027341598	73.19459574	73.07188695	s4
s4	liver	Labelled in injury	2_TCGCTGCGATCTANTGAAAGTCAGCCCTCGACACAAGGGTTTGT	genome	1	969	63	10659	3	0.000281452	0.000281452	72.59525411	72.47355011	s4
s4	liver	Labelled in injury	4_TGTAAACATCCTACACTCTCAGCTT	genome	1	969	63	7752	33	0.004256966	0.004256966	72.59525411	72.47355011	s4
s4	liver	Labelled in injury	8_CGATCCTCACACGGGGCATCCTGCATTGTTT	genome	1	976	63	8784	405	0.046106557	0.045698006	73.11967803	72.99709484	s4
s4	liver	Labelled in injury	9_GTTCGACTCCCGGTGTGGGAACCA	genome	1	976	63	4880	30	0.006147541	0.006147541	73.11967803	72.99709484	s4
s4	liver	Labelled in injury	9_TCGCTGCGATCTATTGAAAGTCAGCCCTCGACACAAGGGTTTGTAA	genome	1	977	63	11724	3	0.000255885	0.000255885	73.19459574	73.07188695	s4
s4	liver	Labelled in injury	Mus musculus (house mouse) mmu-miR-340-5p	miRNA	1	971	63	6797	8	0.00117699	0.00117699	72.74508952	72.62313432	s4
s4	liver	Labelled in injury	NA_CTCGGCCGATCGAAAGGGA	unmapped	1	979	63	1958	0	0	0	73.34443114	73.22147116	s4
s4	liver	Labelled in injury	NA_TCCCGGGGCTACGCCTGTCTGAGCGTCGCT	unmapped	1	970	63	6790	12	0.001767305	0.001767305	72.67017182	72.54834221	s4
s4	liver	Labelled in injury	11_TTGCTTTGCTGAAATCCAGAGGCTGTTTCTGAGC	genome	1	960	62	11520	8	0.000694444	0.000694444	71.92099479	71.80042116	s4
s4	liver	Labelled in injury	12_ATAATTTGTGGTAGTGGGGGACTGCGTTCGCGCTCTCCCCTG	genome	1	952	62	12376	87	0.007029735	0.007029735	71.32165316	71.20208431	s4
s4	liver	Labelled in injury	5_CAATCCCCGGCATCTCCAACTTT	genome	1	959	62	5754	296	0.051442475	0.051442475	71.84607708	71.72562905	s4
s4	liver	Labelled in injury	5_CGATCCCCGGCATCTCCACCA	genome	1	958	62	2874	150	0.052192067	0.052192067	71.77115938	71.65083695	s4
s4	liver	Labelled in injury	MT_AACGTTAGGTCAAGGTGTAGC	genome	1	960	62	4800	5	0.001041667	0.001041667	71.92099479	71.80042116	s4
s4	liver	Labelled in injury	Mus musculus (house mouse) mmu-miR-342-3p	miRNA	2	964	62	3856	0	0	0	72.2206656	72.09958958	s4
s4	liver	Labelled in injury	Mus musculus tRNA-Cys (GCA) (tRNA-Cys-GCA-2-1, tRNA-Cys-GCA-3-1)	tRNA	2	960	62	8640	24	0.002777778	0.001388889	71.92099479	71.80042116	s4
s4	liver	Labelled in injury	Mus musculus tRNA-Leu (TAG) (tRNA-Leu-TAG-1-1)	tRNA	1	965	62	1930	0	0	0	72.2955833	72.17438168	s4
s4	liver	Labelled in injury	1_ATACATGATGATCTCACACAACTTGAACTCTCTCACTGATTACTTGATGATAGTAAAAGATNTGATG	genome	1	941	61	19761	65	0.003289307	0.002589095	70.49755843	70.37937116	s4
s4	liver	Labelled in injury	1_TACATGATGATCTCACACAACTTGAACTCTCTCACTGATTACTTGATGATAGTAAAAGATCTGATG	genome	1	946	61	19866	91	0.004580691	0.004580691	70.87214695	70.75333168	s4
s4	liver	Labelled in injury	10_CACGCGGGAGACCGGGGTTCAATTCCCCGACGGGGAGCCA	genome	1	942	61	3768	25	0.00663482	0.00663482	70.57247613	70.45416326	s4
s4	liver	Labelled in injury	10_GTACATGATGAAAACAGTCTCCCTCTTCTGAATCTCGCTGAGGAAACTGCACGTCACCCTCNTGAAA	genome	1	951	61	15216	33	0.00216877	0.001907895	71.24673546	71.12729221	s4
s4	liver	Labelled in injury	10_TAGACTGAAGATCTAAAGGTCCCTGGTTCGATCCCGGGTTTCGGCAAGTGTTTT	genome	1	949	61	16133	606	0.03756276	0.035243948	71.09690006	70.977708	s4
s4	liver	Labelled in injury	9_GACTCTTAGCGGTGGA	genome	1	946	61	3784	1	0.000264271	0.000264271	70.87214695	70.75333168	s4
s4	liver	Labelled in injury	9_TGAGGTAGTAGTTTGTACAGTAA	genome	2	936	61	7488	0	0	0	70.12296992	70.00541063	s4
s4	liver	Labelled in injury	Mus musculus (house mouse) mmu-miR-1198-5p	miRNA	1	938	61	8442	160	0.018952855	0.018952855	70.27280532	70.15499484	s4
s4	liver	Labelled in injury	Mus musculus (house mouse) mmu-miR-335-5p	miRNA	3	936	61	3056	0	0	0	70.12296992	70.00541063	s4
s4	liver	Labelled in injury	Mus musculus (mouse) nuclear encoded rRNA 5S 118 (ENSMUSG00000118860.1, ENSMUSG00000119012.1, ENSMUSG00000119562.1, ENSMUSG00000119730.1)	rRNA	2	945	61	14175	39	0.002751323	0.001375661	70.79722924	70.67853958	s4
s4	liver	Labelled in injury	1_GTTAGTGATGATCAATAAAGTTAAACAGATGGGAATCTCTCTGAATAAGATTGAAGATTGATTGTTAAGCTGAAA	genome	1	921	60	21183	178	0.008402965	0.005554491	68.99920437	68.88352905	s4
s4	liver	Labelled in injury	11_ACTGCTGATCCGGGTGATGCGAATCGTAATCTGAGCCGA	genome	1	927	60	8343	1	0.000119861	0.000119861	69.44871059	69.33228168	s4
s4	liver	Labelled in injury	11_TGGTGGGTGCATATGTTT	genome	1	926	60	7408	69	0.009314255	0.009314255	69.37379289	69.25748957	s4
s4	liver	Labelled in injury	13_CGACTCCTGGCTGGCTCGACCATGTCTCTTTT	genome	1	921	60	10131	315	0.031092686	0.031092686	68.99920437	68.88352905	s4
s4	liver	Labelled in injury	2_TTGTGGCAACAATGGCACGGCAAGGGGATCCAGTCTTTT	genome	1	930	60	9300	254	0.027311828	0.027311828	69.6734637	69.556658	s4
s4	liver	Labelled in injury	3_GGCCGCCGGTGAAATACCACTAC	genome	1	933	60	2799	0	0	0	69.89821681	69.78103431	s4
s4	liver	Labelled in injury	5_CACGTCGGGGTCACCA	genome	1	931	60	1862	26	0.01396348	0.01396348	69.7483814	69.6314501	s4
s4	liver	Labelled in injury	9_CTCGCTGCGATCTATTGAAAGTCANCCCTCGACACAAGGGTTTGT	genome	1	927	60	11124	10	0.000898957	0.000898957	69.44871059	69.33228168	s4
s4	liver	Labelled in injury	MU069435.1_CAGAGCAGCTCCCTCGCTGCGATCTATTGAAAGTCAGCCCTCGACACAAGGGTTTGT	genome	1	933	60	12129	37	0.00305054	0.00305054	69.89821681	69.78103431	s4
s4	liver	Labelled in injury	NA_CGACTCTTAGCGGTGGATCACTCGGCTCGTGCGT	unmapped	1	922	60	8298	209	0.025186792	0.025186792	69.07412208	68.95832115	s4
s4	liver	Labelled in injury	>ENSMUST00000170285.2|ENSMUSG00000040701.17|OTTMUSG00000027952.2|-|Ap1g2-211|Ap1g2|2596|UTR5:1-15|CDS:16-2391|UTR3:2392-2596|	pctranscripts	1	917	59	1834	37	0.020174482	0.020174482	68.69953356	68.58436063	s4
s4	liver	Labelled in injury	10_GCCTGTCTGAGCGTCGCTT	genome	1	914	59	5484	169	0.030816922	0.030816922	68.47478045	68.35998431	s4
s4	liver	Labelled in injury	13_TCACATTGCCAGGGATTACCACT	genome	1	911	59	5466	5	0.000914746	0.000914746	68.25002734	68.13560799	s4
s4	liver	Labelled in injury	14_AAATGTGATGAGTACACAAATGTTGATGAAAGTGAAAAACATGAAGATCCAACTCTGATT	genome	1	920	59	13800	338	0.024492754	0.023435226	68.92428667	68.80873694	s4
s4	liver	Labelled in injury	2_TCGTACCGTGAGTAATAATGCGA	genome	1	913	59	5478	0	0	0	68.39986275	68.2851922	s4
s4	liver	Labelled in injury	9_TCGCTGCGATCTATTGAAGGTCAGCCCTCGACACAAGGGTTTGT	genome	1	908	59	10896	11	0.001009545	0.001009545	68.02527424	67.91123168	s4
s4	liver	Labelled in injury	>ENSMUST00000041029.6|ENSMUSG00000036867.8|OTTMUSG00000021505.5|OTTMUST00000050977.2|Smad6-201|Smad6|2971|UTR5:1-1035|CDS:1036-2523|UTR3:2524-2971|	pctranscripts	2	894	58	3111	31	0.009964642	0.005080164	66.9764264	66.8641422	s4
s4	liver	Labelled in injury	>ENSMUST00000044705.12|ENSMUSG00000039257.12|OTTMUSG00000049457.3|OTTMUST00000126080.2|Vstm2b-201|Vstm2b|2627|UTR5:1-636|CDS:637-1494|UTR3:1495-2627|	pctranscripts	1	901	58	2703	3	0.001109878	0.001109878	67.50085032	67.38768694	s4
s4	liver	Labelled in injury	1_AAGCCCATGATGGTATGAGAGTAGTGGACAGAAGGGATTTCTGAAAAACACTTTTCTGAGGCT	genome	1	893	58	14288	561	0.039263718	0.036694005	66.90150869	66.7893501	s4
s4	liver	Labelled in injury	13_TGAGGTAGTAGATTGTATAGTTAA	genome	1	900	58	8100	5	0.000617284	0.000617284	67.42593261	67.31289484	s4
s4	liver	Labelled in injury	18_TGCCAATGATGACATGACCACTGCGCAATCTGAGT	genome	1	898	58	7184	19	0.002644766	0.002644766	67.27609721	67.16331062	s4
s4	liver	Labelled in injury	18_TGGAGTGTGATAATGGTGTTTGT	genome	1	895	58	8950	133	0.014860335	0.014860335	67.0513441	66.93893431	s4
s4	liver	Labelled in injury	5_TGCCAATGATGACACCACACTAACTGAGCAGTTAGTAGTTGGTCCTTTGATTGCATGTGATGTAATCATTGTTTCAAGACGGGACTGAAG	genome	1	898	58	24246	116	0.004784294	0.004303745	67.27609721	67.16331062	s4
s4	liver	Labelled in injury	8_ATCACATTGCCAGGGATTTCCAAT	genome	1	891	58	6237	38	0.006092673	0.006092673	66.75167329	66.63976589	s4
s4	liver	Labelled in injury	8_TCCTGTACTGAGCTGCCCCGAGT	genome	1	902	58	5412	2	0.000369549	0.000369549	67.57576802	67.46247905	s4
s4	liver	Labelled in injury	9_GTAAATGATGAGATTCCATTGGTCCGTGTTTCTGAACTACATGATTTTCCTTGGCTATTCTNATA	genome	1	903	58	23478	57	0.002427805	0.002259935	67.65068572	67.53727115	s4
s4	liver	Labelled in injury	MT_ACGTTAGGTCAAGGTGTAGCCA	genome	1	892	58	4460	2	0.00044843	0.00044843	66.82659099	66.71455799	s4
s4	liver	Labelled in injury	Mus musculus (house mouse) mmu-miR-126b-3p	miRNA	1	891	58	8019	3	0.000374111	0.000374111	66.75167329	66.63976589	s4
s4	liver	Labelled in injury	Mus musculus (house mouse) mmu-miR-151-3p	miRNA	1	902	58	4510	46	0.010199557	0.010199557	67.57576802	67.46247905	s4
s4	liver	Labelled in injury	Mus musculus tRNA-Ser (AGA) (tRNA-Ser-AGA-2 1 to 7)	tRNA	1	894	58	3576	36	0.010067114	0.010067114	66.9764264	66.8641422	s4
s4	liver	Labelled in injury	NA_TTCCCGGGCGGCGCACCA	unmapped	1	890	58	1780	20	0.011235955	0.011235955	66.67675558	66.56497378	s4
s4	liver	Labelled in injury	>ENSMUST00000214295.2|ENSMUSG00000032254.11|OTTMUSG00000062532.2|OTTMUST00000152335.1|Kif23-204|Kif23|1829|UTR5:1-138|CDS:139-1829|	pctranscripts	1	885	57	1770	24	0.013559322	0.013559322	66.30216707	66.19101325	s4
s4	liver	Labelled in injury	1_CGAATCCCACTTCTGACAAATACTTT	genome	1	888	57	7104	342	0.048141892	0.048141892	66.52692018	66.41538957	s4
s4	liver	Labelled in injury	11_CGAATCCCACTTCTGACACAACTCCTTTT	genome	1	877	57	7893	241	0.030533384	0.030533384	65.70282545	65.59267641	s4
s4	liver	Labelled in injury	13_TGAGGTAGTAGGTTGTATAGTAA	genome	1	874	57	6992	5	0.000715103	0.000715103	65.47807234	65.3683001	s4
s4	liver	Labelled in injury	4_GGTCGATGATGAGAGCTTTGTTCTGAG	genome	1	882	57	7938	6	0.000755858	0.000755858	66.07741396	65.96663694	s4
s4	liver	Labelled in injury	5_TCGGCTGTTAACCGAAAGGTTGGTGGTTCGAGCCCACCCAGGGACGGCAGCGTTCCTTT	genome	1	887	57	12418	419	0.033741343	0.033741343	66.45200248	66.34059747	s4
s4	liver	Labelled in injury	7_AGTCCATGATGAGCAACACTCACCATCTTTCGTTTGAGTCTCACGACTGTGAGATCAACCCATGCACCGCTCTGAGAC	genome	1	876	57	16644	282	0.016943043	0.016721805	65.62790774	65.51788431	s4
s4	liver	Labelled in injury	8_CTGAAGTGATGATTCACAATCATGTCTCTTCTCTGAAGAATTCATGGAGATTCTGTGTATCTGATC	genome	1	875	57	21000	79	0.003761905	0.002822426	65.55299004	65.4430922	s4
s4	liver	Labelled in injury	9_AATGACACGATCACTCCCGTTGAGT	genome	1	879	57	5274	109	0.020667425	0.020667425	65.85266085	65.74226062	s4
s4	liver	Labelled in injury	>ENSMUST00000165824.3|ENSMUSG00000026227.12|OTTMUSG00000022123.2|OTTMUST00000052508.2|2810459M11Rik-202|2810459M11Rik|3331|UTR5:1-100|CDS:101-964|UTR3:965-3331|	pctranscripts	1	873	56	4365	26	0.005956472	0.005956472	65.40315463	65.29350799	s4
s4	liver	Labelled in injury	>ENSMUST00000206223.2|ENSMUSG00000039257.12|OTTMUSG00000049457.3|OTTMUST00000142612.2|Vstm2b-204|Vstm2b|599|UTR5:1-36|CDS:37-599|	pctranscripts	1	868	56	1736	2	0.001152074	0.001152074	65.02856612	64.91954746	s4
s4	liver	Labelled in injury	15_ACTCTGTGCTGAATGTCAAGTTCTGATT	genome	1	873	56	9603	28	0.002915755	0.002915755	65.40315463	65.29350799	s4
s4	liver	Labelled in injury	17_GATCGATGTGGTGCTCCGGAGTTCTCTTCGGGCCAGGGCCTAAGCCGCGCCAGG	genome	1	871	56	9581	215	0.022440246	0.022440246	65.25331923	65.14392378	s4
s4	liver	Labelled in injury	17_TCTTAGATCGATGTGGTGCTCCGGAGTTCTCTTCGGGCCAGGGCCTAAGCCGCGCCAGGC	genome	1	872	56	12208	321	0.026294233	0.02419488	65.32823693	65.21871588	s4
s4	liver	Labelled in injury	2_CGTACCGTGAGTAATAATGCGA	genome	1	859	56	4295	0	0	0	64.35430679	64.24641851	s4
s4	liver	Labelled in injury	4_TGTAAACATCCTTGACTGGAAGCTT	genome	1	863	56	6904	57	0.008256083	0.008256083	64.65397761	64.54558694	s4
s4	liver	Labelled in injury	7_GCTTGTGATGAGACATCTCCCACTCATGTTCGAGTTGCTCGACTATGAGATGACTCTACATGCACTACCATCTGAGG	genome	1	860	56	18920	88	0.004651163	0.004444915	64.4292245	64.32121062	s4
s4	liver	Labelled in injury	9_TGAGGTAGTAGGTTGTATAGTTAA	genome	1	861	56	7749	0	0	0	64.5041422	64.39600273	s4
s4	liver	Labelled in injury	Mus musculus predicted gene, 34746 (Gm34746)	lncRNA	2	864	56	2240	8	0.003571429	0.002025463	64.72889531	64.62037904	s4
s4	liver	Labelled in injury	NA_GACTCTTAGCGGTGGATCACTCGGCTCG	unmapped	1	866	56	6062	2	0.000329924	0.000329924	64.87873071	64.76996325	s4
s4	liver	Labelled in injury	NA_TCAATCCCCGGCACCTCCACCA	unmapped	1	870	56	2610	27	0.010344828	0.010344828	65.17840153	65.06913167	s4
s4	liver	Labelled in injury	1_TGTAAACATCCTCGACTGGAAGA	genome	1	851	55	4255	1	0.000235018	0.000235018	63.75496517	63.64808167	s4
s4	liver	Labelled in injury	18_TGGAGTGTGACAATGGTGTTTGTATT	genome	1	855	55	9405	161	0.017118554	0.017118554	64.05463598	63.94725009	s4
s4	liver	Labelled in injury	3_TAATTTGTGGTAGTGGGGGACTGCGTTCGCGCTCTCCCCTG	genome	1	853	55	11089	148	0.01334656	0.01334656	63.90480058	63.79766588	s4
s4	liver	Labelled in injury	6_AAACCATTCGTAGACGACCTGCTTC	genome	1	855	55	5130	0	0	0	64.05463598	63.94725009	s4
s4	liver	Labelled in injury	6_TCGCTGCGATCTATTGAAAGTCAGCCCTTGACACAAGGGTTTGT	genome	1	857	55	11141	7	0.00062831	0.00062831	64.20447139	64.0968343	s4
s4	liver	Labelled in injury	NA_CGATACGACTCTTAGCGGTGGATCACTCGGCTCGTGCG	unmapped	1	855	55	7695	437	0.056790123	0.056790123	64.05463598	63.94725009	s4
s4	liver	Labelled in injury	>ENSMUST00000223819.2|ENSMUSG00000050377.9|OTTMUSG00000067986.1|OTTMUST00000164357.1|Il31ra-204|Il31ra|2748|UTR5:1-236|CDS:237-2225|UTR3:2226-2748|	pctranscripts	1	831	54	2493	43	0.017248295	0.017248295	62.25661111	62.15223956	s4
s4	liver	Labelled in injury	11_AGTCAATGATGGTCATGCCCAAGATGTCTGAACCTGTCTGAAGCATCTTTTTGATGTAGTCTATGTGGTTCTGAGACT	genome	1	839	54	22653	72	0.003178387	0.003178387	62.85595274	62.75057641	s4
s4	liver	Labelled in injury	16_TTCCGCTGATGACTTCTGTCAGTGCCACGTGTCTGGGCCACTGAGACCACATGATGGGATTGAGGACCTGAGGA	genome	1	840	54	15120	82	0.00542328	0.00542328	62.93087044	62.82536851	s4
s4	liver	Labelled in injury	18_TGGAGTGTGGCAATGGTGTTTGA	genome	1	830	54	6640	10	0.001506024	0.001506024	62.18169341	62.07744746	s4
s4	liver	Labelled in injury	19_TACGGGGATGATATGAAAACTGAACTCTCTCTTTCTGATGGTTTAGTGGAGAAAACAAAAATTCTCTGAGTAG	genome	1	840	54	18480	380	0.020562771	0.018816322	62.93087044	62.82536851	s4
s4	liver	Labelled in injury	5_ATCCGATGATTAAACTCTTCACTGCTGTTCACATACTGAGCCGTTGTGATTATTGAGGAACTAATGAGG	genome	1	833	54	18326	4	0.000218269	0.000218269	62.40644652	62.30182378	s4
s4	liver	Labelled in injury	9_ATGAGGTAGTAGTTTGTACAGTT	genome	2	836	54	7524	14	0.001860712	0.000930356	62.63119963	62.52620009	s4
s4	liver	Labelled in injury	9_TGAGGTAGTAGTTTGTACAGTTG	genome	2	832	54	7488	0	0	0	62.33152882	62.22703167	s4
s4	liver	Labelled in injury	9_TGTTGTGATGATGGGCAAAAATGTTCAACTGCTCTGAAT	genome	1	831	54	10803	17	0.001573637	0.001573637	62.25661111	62.15223956	s4
s4	liver	Labelled in injury	9_TTGCTGCGATCTATTGAAAGTCAGCCCTCGACACAAGGGTTTGT	genome	1	839	54	10907	27	0.002475474	0.002475474	62.85595274	62.75057641	s4
s4	liver	Labelled in injury	Mus musculus (house mouse) mmu-miR-425-5p	miRNA	2	836	54	4180	10	0.002392344	0.001196172	62.63119963	62.52620009	s4
s4	liver	Labelled in injury	4_CAGTCCACGGGCATATACACTT	genome	1	816	53	4080	52	0.012745098	0.012745098	61.13284557	61.03035798	s4
s4	liver	Labelled in injury	MT_ATGACCAATGAACACTCTGACCA	genome	1	814	53	3256	37	0.011363636	0.011363636	60.98301016	60.88077377	s4
s4	liver	Labelled in injury	MT_GAATTGATCAGGACATAGGGTTTGATAG	genome	1	816	53	6528	230	0.035232843	0.035232843	61.13284557	61.03035798	s4
s4	liver	Labelled in injury	MU069435.1_CTATTGAAAGTCAGCCCTCGACACAAGGGTTTGT	genome	1	820	53	7380	48	0.006504065	0.006504065	61.43251638	61.32952641	s4
s4	liver	Labelled in injury	Mus musculus (house mouse) mmu-miR-30c-2-3p	miRNA	2	813	53	5458	34	0.006229388	0.003031102	60.90809246	60.80598167	s4
s4	liver	Labelled in injury	Mus musculus BRCA1 interacting protein C-terminal helicase 1, opposite strand, transcript variant 1 (Brip1os)	lncRNA	2	820	53	2460	51	0.020731707	0.010365854	61.43251638	61.32952641	s4
s4	liver	Labelled in injury	>ENSMUST00000061469.4|ENSMUSG00000044177.5|OTTMUSG00000001708.2|OTTMUST00000003368.1|Wfikkn2-201|Wfikkn2|3516|UTR5:1-158|CDS:159-1874|UTR3:1875-3516|	pctranscripts	1	797	52	1594	1	0.000627353	0.000627353	59.70940921	59.60930798	s4
s4	liver	Labelled in injury	>ENSMUST00000093450.6|ENSMUSG00000034863.10|OTTMUSG00000062157.2|OTTMUST00000151693.1|Ano8-201|Ano8|3653|UTR5:1-104|CDS:105-3287|UTR3:3288-3653|	pctranscripts	1	804	52	2412	5	0.002072968	0.002072968	60.23383313	60.13285272	s4
s4	liver	Labelled in injury	11_ACCCTGTAGATCCGAATTTGTGT	genome	1	800	52	6400	0	0	0	59.93416232	59.8336843	s4
s4	liver	Labelled in injury	11_GAACAGGCGGACATTCG	genome	1	802	52	1604	1	0.000623441	0.000623441	60.08399773	59.98326851	s4
s4	liver	Labelled in injury	11_GGACATGTCCTGCAATTCTGAAT	genome	1	799	52	5593	60	0.010727695	0.010727695	59.85924462	59.75889219	s4
s4	liver	Labelled in injury	17_CACCCGTAGAACCGACCTTGCGT	genome	1	811	52	3244	11	0.003390875	0.003390875	60.75825705	60.65639746	s4
s4	liver	Labelled in injury	17_TTGCTGTGATGACTGTCATTGGGTTTCGCATATTGCTGAGTTCCCATGATGCCTCTTCTCTTGGCTGTCTGAGC	genome	1	809	52	23461	30	0.001278718	0.001278718	60.60842165	60.50681325	s4
s4	liver	Labelled in injury	19_CCAGTGGGGCTGCTGTTATCTGT	genome	1	810	52	6480	77	0.011882716	0.011882716	60.68333935	60.58160535	s4
s4	liver	Labelled in injury	19_CCCTGATGAACTGAATACCGCCCCAGTCTGATAGCTGTGGAGAAAGGTATTTTCTGAGT	genome	1	809	52	12944	50	0.003862794	0.003862794	60.60842165	60.50681325	s4
s4	liver	Labelled in injury	3_CGATTCCCGGCCAACGCATAAGGTTGTCTTTT	genome	1	800	52	8000	386	0.04825	0.04825	59.93416232	59.8336843	s4
s4	liver	Labelled in injury	7_TCTACAGTGCACGTGTCTCCAG	genome	1	806	52	4836	1	0.000206782	0.000206782	60.38366854	60.28243693	s4
s4	liver	Labelled in injury	MT_TAAATCCTTCCCGTACTACCA	genome	1	811	52	4866	34	0.006987259	0.006987259	60.75825705	60.65639746	s4
s4	liver	Labelled in injury	MU069435.1_GCTGCGATCTATTGAAAGTCAGCCNTCGACACAAGGGTTTGT	genome	1	811	52	8921	11	0.001233046	0.001233046	60.75825705	60.65639746	s4
s4	liver	Labelled in injury	NA_CTCGGGCGATCGAAAGGGAGTCGGGTTCAGATCCCCGAATCCGGAGTG	unmapped	1	801	52	6408	3	0.000468165	0.000468165	60.00908003	59.9084764	s4
s4	liver	Labelled in injury	NA_TGGAGTGTGACAATGGTGTTTGATA	unmapped	1	809	52	7281	59	0.008103283	0.008103283	60.60842165	60.50681325	s4
s4	liver	Labelled in injury	1_TTCAAGTAATTCAGGATAGGTA	genome	1	784	51	5488	32	0.005830904	0.005830904	58.73547908	58.63701061	s4
s4	liver	Labelled in injury	11_CAAATCCCGGACGAGCCCAAGCATTTT	genome	1	792	51	3960	162	0.040909091	0.040909091	59.3348207	59.23534745	s4
s4	liver	Labelled in injury	12_AATTTGTGGTAGTGGGGGACTGCGTTCGCGCTCTCCCCTG	genome	1	788	51	9456	37	0.00391286	0.00391286	59.03514989	58.93617903	s4
s4	liver	Labelled in injury	12_GGTGGTGTCGATGGTAGAACA	genome	1	783	51	3915	2	0.000510856	0.000510856	58.66056137	58.56221851	s4
s4	liver	Labelled in injury	14_CAAATCCCGGACGAGCCCTACTTTT	genome	1	785	51	4710	175	0.037154989	0.037154989	58.81039678	58.71180272	s4
s4	liver	Labelled in injury	18_TGGAGTGTGACAATGGTGTTTATT	genome	1	796	51	7960	57	0.007160804	0.007160804	59.63449151	59.53451588	s4
s4	liver	Labelled in injury	2_TGCAATGATGTCAATCTTTGACTGAAGTGACCTTGAAGTGCAATTACTGAGCTTTTTAACCCTGAGC	genome	1	785	51	17270	4	0.000231616	0.000231616	58.81039678	58.71180272	s4
s4	liver	Labelled in injury	3_ATTTGTGGTAGTGGGGGACTGCGTTCGCGCTCTCCCCTG	genome	1	796	51	9552	100	0.010469012	0.010469012	59.63449151	59.53451588	s4
s4	liver	Labelled in injury	8_GGAATGATGACATTCTCCGGAATCGCTGTACTGACTTGATGAAAGTACTTTTGAACCCTTTTCCATCTGATG	genome	1	787	51	18888	120	0.00635324	0.005944798	58.96023218	58.86138693	s4
s4	liver	Labelled in injury	MU069435.1_TCGCTGCGATCTATTGAAAGTCAGCCCTCGACACAAGGGTTTGTC	genome	1	792	51	9504	2	0.000210438	0.000210438	59.3348207	59.23534745	s4
s4	liver	Labelled in injury	Mus musculus (house mouse) mmu-miR-122b-5p	miRNA	2	788	51	3152	1	0.000317259	0.000158629	59.03514989	58.93617903	s4
s4	liver	Labelled in injury	Mus musculus tRNA-Lys (TTT) (tRNA-Lys-TTT-1 1 to 6)	tRNA	3	787	51	3349	23	0.006867722	0.00163369	58.96023218	58.86138693	s4
s4	liver	Labelled in injury	NA_CGATACGACTCTTAGCGGTGGATCACTCGGCTCGTGCGTCGATGAAGAACGCAGCTAGCTGCGAGAATTAATGTGAATTGCAGGACA	unmapped	1	796	51	15124	6	0.00039672	0.00039672	59.63449151	59.53451588	s4
s4	liver	Labelled in injury	NA_CGCGACCTCAGATCAGACGTGGCGACCCGCTGAATTTAAG	unmapped	1	789	51	5523	9	0.001629549	0.001629549	59.11006759	59.01097114	s4
s4	liver	Labelled in injury	NA_GACTCTTAGCGGTGGATCACTCGGCTCGTGCGTCGATGAAGAACGCAG	unmapped	1	792	51	7920	275	0.034722222	0.034722222	59.3348207	59.23534745	s4
s4	liver	Labelled in injury	1_TGTCAATGATGCATCTTATTGGAACTGAATTTAAGTGATCTAACCCATTCGTCACTACCACTGAGAC	genome	1	767	50	16107	32	0.001986714	0.001986714	57.46187813	57.36554482	s4
s4	liver	Labelled in injury	10_GTTCATGGGTGAGAAACAGCTAGTCTGACA	genome	1	779	50	5453	12	0.002200624	0.002200624	58.36089056	58.26305009	s4
s4	liver	Labelled in injury	11_ATCCGGGTGCCCCCTCCA	genome	1	775	50	2325	10	0.004301075	0.004301075	58.06121975	57.96388166	s4
s4	liver	Labelled in injury	11_CGATCCCCGTACGGGCCAAAGCTGAAGCGTTTT	genome	1	776	50	5432	183	0.033689249	0.033689249	58.13613745	58.03867377	s4
s4	liver	Labelled in injury	11_GAGCAATGATGACCCCAACATGCCATCTGAGTGGCTTTGCTGAAATCCAGAGGCTGTTTCTGAGCTGT	genome	1	771	50	13878	480	0.034587116	0.033854167	57.76154894	57.66471324	s4
s4	liver	Labelled in injury	12_TGAAATGTTTAGGACCACTAGA	genome	1	776	50	4656	1	0.000214777	0.000214777	58.13613745	58.03867377	s4
s4	liver	Labelled in injury	13_TCGCTGCGATCTATTGAAAGTCAGCCCTCGACACAAGGGTTTGA	genome	1	780	50	8580	6	0.000699301	0.000699301	58.43580826	58.33784219	s4
s4	liver	Labelled in injury	16_AACCCGTAGATCCGATCTTGTGA	genome	1	776	50	4656	22	0.004725086	0.004725086	58.13613745	58.03867377	s4
s4	liver	Labelled in injury	18_TGAGATGAAGCACTGTAGCTTT	genome	1	770	50	5390	6	0.001113173	0.001113173	57.68663124	57.58992114	s4
s4	liver	Labelled in injury	9_GCTAAACCATTCGTAGACGACCTGCTTC	genome	1	773	50	5411	2	0.000369617	0.000369617	57.91138434	57.81429745	s4
s4	liver	Labelled in injury	9_TTCAAGTAATCCAGGATAGGCTTTT	genome	1	779	50	7011	47	0.006703751	0.006703751	58.36089056	58.26305009	s4
s4	liver	Labelled in injury	MT_AGACTGTGAATCTGACAACAGGAAATAAACCTCCTTATTCACCCCACCA	genome	1	778	50	7780	307	0.039460154	0.039460154	58.28597286	58.18825798	s4
s4	liver	Labelled in injury	MU069435.1_TCGCTGCGATCTATTGAAAGTCGGCCCTCGACACAAGGGTTTGT	genome	1	767	50	9204	3	0.000325945	0.000325945	57.46187813	57.36554482	s4
s4	liver	Labelled in injury	>ENSMUST00000001701.4|ENSMUSG00000001656.4|OTTMUSG00000035144.1|OTTMUST00000089496.1|Hoxc11-201|Hoxc11|2021|UTR5:1-99|CDS:100-1014|UTR3:1015-2021|	pctranscripts	1	759	49	0	0	NA	NA	56.8625365	56.76720798	s4
s4	liver	Labelled in injury	1_CGATTCCCGGCCAACGCATAACATTTTT	genome	1	752	49	6016	245	0.040724734	0.040724734	56.33811258	56.24366324	s4
s4	liver	Labelled in injury	17_GCCCGTGATGAATTAATTTCTGACACCTCGTATGAAAACTGCATGCGTAGTCTGATTACATTATAAGACTGAGG	genome	1	753	49	16566	8	0.000482917	0.000482917	56.41303029	56.31845535	s4
s4	liver	Labelled in injury	17_TGAGAGTGATGATTTCACAGACTAGAGTCTCTGACGCTGTCCTTGATGTCAGCTATAAATCTGACTCAT	genome	1	764	49	16808	710	0.04224179	0.034667664	57.23712502	57.1411685	s4
s4	liver	Labelled in injury	19_GATTGCTGTTGAGACTTGGAAATCTGATT	genome	1	761	49	8371	10	0.0011946	0.0011946	57.01237191	56.91679219	s4
s4	liver	Labelled in injury	4_TTCTTGTGATGAAAATACTGTCCAGTTCTGCTACTGAAGGAATGAGATGAACACTTTAGTGCTGAAGAAA	genome	1	758	49	15918	505	0.031725091	0.025790944	56.7876188	56.69241587	s4
s4	liver	Labelled in injury	5_CGATCCCCGGCATCTCCACCATTTT	genome	1	764	49	5348	161	0.030104712	0.030104712	57.23712502	57.1411685	s4
s4	liver	Labelled in injury	6_CTCGACACAAGGGTTTGT	genome	1	761	49	3805	6	0.001576873	0.001576873	57.01237191	56.91679219	s4
s4	liver	Labelled in injury	7_CACCCAGGCGGCCCGGGTTCGACTCCCGGTGTGGGAACCA	genome	1	757	49	3785	43	0.011360634	0.011360634	56.7127011	56.61762377	s4
s4	liver	Labelled in injury	8_TGGAATGATGACATTCTCCGGAATCGCTGTACTGACTTGATGAAAGTACTTTTGAACCCTTNTCCATCTGATG	genome	1	764	49	18336	80	0.004363002	0.003238911	57.23712502	57.1411685	s4
s4	liver	Labelled in injury	MU069435.1_TCGCTGCGATCNATTGAAAGTCAGCCCTCGACACAAGGGTTTGT	genome	1	762	49	8382	4	0.000477213	0.000477213	57.08728961	56.99158429	s4
s4	liver	Labelled in injury	Mus musculus (house mouse) tRNA-Met	tRNA	3	753	49	6245	10	0.001601281	0.001157762	56.41303029	56.31845535	s4
s4	liver	Labelled in injury	NA_GACTCTTAGCGGTGGATCACTCGGCTCGTGCGTCGATGAAGAACGCAGCTAGCTGCGAGAATTAATGTGAATTGCAGGACACATTGATCATCG	unmapped	1	755	49	16610	40	0.002408188	0.002408188	56.56286569	56.46803956	s4
s4	liver	Labelled in injury	NA_TGGAGTGTGACAATGGTGTTTGTAAA	unmapped	1	755	49	6795	18	0.002649007	0.002649007	56.56286569	56.46803956	s4
s4	liver	Labelled in injury	X_AGCTACATCTGGCTACTGGGTCTCT	genome	1	756	49	6048	166	0.02744709	0.025862069	56.63778339	56.54283166	s4
s4	liver	Labelled in injury	>ENSMUST00000087204.9|ENSMUSG00000056602.14|OTTMUSG00000055493.4|OTTMUST00000137355.1|Fry-201|Fry|10893|UTR5:1-502|CDS:503-9565|UTR3:9566-10893|	pctranscripts	1	736	48	4416	9	0.002038043	0.002038043	55.13942934	55.04698955	s4
s4	liver	Labelled in injury	>ENSMUST00000183637.8|ENSMUSG00000027849.20|OTTMUSG00000028617.10|OTTMUST00000117374.2|Syt6-209|Syt6|578|UTR5:1-313|CDS:314-578|	pctranscripts	1	749	48	1498	7	0.004672897	0.004672897	56.11335947	56.01928692	s4
s4	liver	Labelled in injury	10_CGCCGCGGCCCGGGTTCGATTCCCGGTCAGGGAACCA	genome	1	748	48	3740	50	0.013368984	0.013368984	56.03844177	55.94449482	s4
s4	liver	Labelled in injury	12_GTGAAATGTTTAGGACCACTAGA	genome	1	740	48	4440	1	0.000225225	0.000225225	55.43910015	55.34615798	s4
s4	liver	Labelled in injury	13_AGGTCATTGTTCTAGAAATCCTTAGGTCGCTGGTTCGAATCCGGCTCGAAGGAACCCTTGTTT	genome	1	742	48	14840	717	0.048315364	0.044129834	55.58893555	55.49574219	s4
s4	liver	Labelled in injury	17_TTGCTGTGATGACTGTCATTGGGTTTCGCATATTGCTGAGTTCCCATGATGCCTCTTCTCTTGGCTGTCTGAGCA	genome	1	743	48	21547	33	0.001531536	0.000792171	55.66385326	55.57053429	s4
s4	liver	Labelled in injury	2_TCTAGTGATGAATTTCATAGGGCAGATTCTGAGGTGAAAATTTAGTTCATCATTGATTGTCCTATTATGAAATCTGAAG	genome	1	747	48	21663	16	0.000738587	0.000738587	55.96352407	55.86970271	s4
s4	liver	Labelled in injury	2_TGGAAAGGATGAACGAACTTGGCCTGACC	genome	1	746	48	3730	5	0.001340483	0.001340483	55.88860637	55.79491061	s4
s4	liver	Labelled in injury	5_ACCACTGATGATCTTGTAATTCTGACT	genome	1	740	48	7400	230	0.031081081	0.031081081	55.43910015	55.34615798	s4
s4	liver	Labelled in injury	5_TGGGGGGCCCAAGTCCTTCTGATCGAGGCC	genome	1	748	48	4488	1	0.000222816	0.000222816	56.03844177	55.94449482	s4
s4	liver	Labelled in injury	MU069435.1_AGCAGCTCCCTCGCTGCGATCTATTGAAAGTCAGCCCTCGACACAAGGGTTTGT	genome	1	746	48	9698	48	0.004949474	0.004949474	55.88860637	55.79491061	s4
s4	liver	Labelled in injury	MU069435.1_CTCGCTGCGATCTATTGAAAGTCAGCCCTCGACACA	genome	1	743	48	5944	0	0	0	55.66385326	55.57053429	s4
s4	liver	Labelled in injury	MU069435.1_TNGCTGCGATCTATTGAAAGTCAGCCCTCGACACAAGGGTTTGT	genome	1	741	48	8892	11	0.001237067	0.001237067	55.51401785	55.42095008	s4
s4	liver	Labelled in injury	MU069435.1_TTGAAAGTCAGCCCTCGACACAAGGGTTTGT	genome	1	748	48	5984	37	0.006183155	0.006183155	56.03844177	55.94449482	s4
s4	liver	Labelled in injury	Mus musculus RIKEN cDNA F630028O10 gene (F630028O10Rik)	lncRNA	2	743	48	5944	13	0.002187079	0.00109354	55.66385326	55.57053429	s4
s4	liver	Labelled in injury	NA_CGACTCTTAGCGGTGGATCACTCGGCTCGTGCGTCGATGAAGAACGCAGCTAGCTGCGAGAATTAATGTGAATTGCAGGA	unmapped	1	744	48	13392	9	0.000672043	0.000672043	55.73877096	55.6453264	s4
s4	liver	Labelled in injury	NA_GACTCTTAGCGGTGGATCACTCGGCTCGT	unmapped	1	740	48	5920	3	0.000506757	0.000506757	55.43910015	55.34615798	s4
s4	liver	Labelled in injury	NA_GACTCTTAGCGGTGGATCACTCGGCTCGTGCGTCGATGAAGA	unmapped	1	750	48	7500	109	0.014533333	0.014533333	56.18827718	56.09407903	s4
s4	liver	Labelled in injury	15_TATCAATGATGTCCTAAAAAATAAATGTCTGAACATATGACTGCTATAATGATTTCAGCATTTAACTGAGATA	genome	1	727	47	17448	386	0.022122879	0.020398702	54.46517001	54.37386061	s4
s4	liver	Labelled in injury	17_CGGGTATGATGACCCACATTTACAGACTAGAGTTTCTGATGTCCACGTGACGCCACTCCTTGTAACTGACCCAG	genome	1	727	47	13813	668	0.04836024	0.042449652	54.46517001	54.37386061	s4
s4	liver	Labelled in injury	2_TGCAATGATGTCAATCTTTGACTGAAGTGACCTTGAAGTGCAATTACTGAGCTTTTTAACCCTGAGCA	genome	1	730	47	16060	9	0.000560399	0.000560399	54.68992312	54.59823692	s4
s4	liver	Labelled in injury	9_CTCGCTGCGATCTATTGAAAGTCAGCCCTCGACACAAGGGTTTGTAA	genome	1	732	47	8784	1	0.000113843	0.000113843	54.83975853	54.74782113	s4
s4	liver	Labelled in injury	9_TAAATGATGAGATTCCATTGGTCCGTGTTTCTGAACTACATGATTTTCCTTGGCTATTCTGATA	genome	1	725	47	18850	94	0.004986737	0.00446856	54.3153346	54.22427639	s4
s4	liver	Labelled in injury	Mus musculus (mouse) dynamin 3, opposite strand	lncRNA	3	723	47	5580	1	0.000179211	5.76302443522361e-05	54.1654992	54.07469218	s4
s4	liver	Labelled in injury	NA_GACTCTTAGCGGTGGATCACTCGGCTCGTGCGT	unmapped	1	727	47	6543	188	0.028732997	0.028732997	54.46517001	54.37386061	s4
s4	liver	Labelled in injury	NA_GACTCTTAGCGGTGGATCACTCGGCTCGTGCGTCGATGAAGAACGCAGCTAGCTGCGAGAATTAATGTGA	unmapped	1	729	47	11664	16	0.001371742	0.001371742	54.61500542	54.52344482	s4
s4	liver	Labelled in injury	>ENSMUST00000143522.9|ENSMUSG00000079344.12|OTTMUSG00000033071.2|OTTMUST00000082600.2|Lipo4-201|Lipo4|2314|UTR5:1-10|CDS:11-1207|UTR3:1208-2314|	pctranscripts	1	719	46	5033	158	0.031392807	0.031392807	53.86582839	53.77552376	s4
s4	liver	Labelled in injury	1_ACGCGGGAGACCGGGGTTCGATTCCCCGACGGGGAGC	genome	1	705	46	2820	7	0.00248227	0.00248227	52.81698055	52.72843429	s4
s4	liver	Labelled in injury	11_AAATGGATTTTTGGAAGTAGGA	genome	1	708	46	4956	0	0	0	53.04173366	52.9528106	s4
s4	liver	Labelled in injury	11_TCAGTGCATGACAGAACTTGGT	genome	1	707	46	4242	9	0.002121641	0.002121641	52.96681595	52.8780185	s4
s4	liver	Labelled in injury	15_TCCTGCCGCGGTCGCCA	genome	1	714	46	2142	18	0.008403361	0.008403361	53.49123987	53.40156324	s4
s4	liver	Labelled in injury	18_TGGAGTGTGACAAAGGTGTTTGT	genome	1	707	46	5656	18	0.003182461	0.003182461	52.96681595	52.8780185	s4
s4	liver	Labelled in injury	18_TGGAGTGTGACAATGGTGTTTGTG	genome	1	715	46	6435	110	0.017094017	0.017094017	53.56615758	53.47635534	s4
s4	liver	Labelled in injury	19_CTACGGGGATGATATGAAAACTGAACTCTCTCTTTCTGATGGTTTAGTGGAGAAAACAAAAATTCTCTGAGTAGC	genome	1	719	46	15818	827	0.05228221	0.044726743	53.86582839	53.77552376	s4
s4	liver	Labelled in injury	2_CTACAATGATGGTAATATTTTTCGTCAACAGAGTTCACCTAGTGAGTGTTGACACCTTGGGTCTGAGTG	genome	1	711	46	16353	243	0.014859659	0.013506013	53.26648676	53.17718692	s4
s4	liver	Labelled in injury	7_CGAGTCCTGCCGCGGTCGCCA	genome	1	715	46	2145	63	0.029370629	0.029370629	53.56615758	53.47635534	s4
s4	liver	Labelled in injury	8_CGAATCCCACTTCTGACAAGTTGCTCTTT	genome	1	719	46	7190	502	0.069819193	0.069819193	53.86582839	53.77552376	s4
s4	liver	Labelled in injury	9_GAGGTAGTAGTTTGTACAGTTT	genome	2	718	46	6462	32	0.004952027	0.002476014	53.79091068	53.70073166	s4
s4	liver	Labelled in injury	MT_CGTTAGGTCAAGGTGTAGCC	genome	1	709	46	3545	1	0.000282087	0.000282087	53.11665136	53.02760271	s4
s4	liver	Labelled in injury	Mus musculus (mouse) mitochondrially encoded tRNA serine 1 (ENSMUSG00000064352.1)	tRNA	2	718	46	4327	42	0.009706494	0.003249768	53.79091068	53.70073166	s4
s4	liver	Labelled in injury	Mus musculus tRNA-Leu (CAG) (tRNA-Leu-CAG-1 1 to 7)	tRNA	2	708	46	2607	32	0.012274645	0.006532486	53.04173366	52.9528106	s4
s4	liver	Labelled in injury	NA_GCACGGGGTCGGCGGCGATGTCGGC	unmapped	1	715	46	2145	1	0.0004662	0.0004662	53.56615758	53.47635534	s4
s4	liver	Labelled in injury	NA_TGGGGTACCGCCAAGCGGTAAGGCA	unmapped	1	718	46	2154	2	0.000928505	0.000928505	53.79091068	53.70073166	s4
s4	liver	Labelled in injury	11_CAAATCCCGGACGAGCCCAAGCATTT	genome	1	696	45	2784	131	0.047054598	0.047054598	52.14272122	52.05530534	s4
s4	liver	Labelled in injury	2_TTGTGGCAACAATGGTACGGCAAGGGCGCCTTTTT	genome	1	693	45	6930	119	0.017171717	0.017171717	51.91796811	51.83092902	s4
s4	liver	Labelled in injury	5_CGATCCCCGGCATCTCCACCATTT	genome	1	696	45	4176	145	0.034722222	0.034722222	52.14272122	52.05530534	s4
s4	liver	Labelled in injury	Mus musculus (house mouse) mmu-miR-186-5p	miRNA	1	693	45	5544	4	0.000721501	0.000721501	51.91796811	51.83092902	s4
s4	liver	Labelled in injury	Mus musculus (house mouse) mmu-miR-194-2-3p	miRNA	2	695	45	4865	144	0.029599178	0.014799589	52.06780352	51.98051323	s4
s4	liver	Labelled in injury	>ENSMUST00000146415.2|ENSMUSG00000043621.14|OTTMUSG00000010000.4|OTTMUST00000023256.4|Ubxn10-205|Ubxn10|2460|UTR5:1-56|CDS:57-890|UTR3:891-2460|	pctranscripts	1	684	44	2052	1	0.000487329	0.000487329	51.24370879	51.15780007	s4
s4	liver	Labelled in injury	1_GGCAATGATGATTTTTCTTATTTGTTCACCTGACAATATATGAAGGTGTTCAGTCACTACCTCATCTGATG	genome	1	679	44	18333	14	0.00076365	0.00076365	50.86912027	50.78383955	s4
s4	liver	Labelled in injury	1_TGCTATGATGAAGGCTATGTTGGTAGGGACAACTGAGCTTGTTGATGAATACCAACGATTCTGAT	genome	1	679	44	13580	14	0.001030928	0.001030928	50.86912027	50.78383955	s4
s4	liver	Labelled in injury	10_TACATGATGAAAACAGTCTCCCTCTTCTGAATCTCGCTGAGGAAACTGCACGTCACCCTCCTGAAA	genome	1	686	44	10976	32	0.002915452	0.002915452	51.39354419	51.30738429	s4
s4	liver	Labelled in injury	11_TGCTGTGATGAGATGACTAAGTAGGAAGTGCCGTCAGAGTCGATTACTGACGATAACTGCTCCTGGCTGACT	genome	1	673	44	12787	71	0.005552514	0.005169173	50.41961405	50.33508692	s4
s4	liver	Labelled in injury	15_TCGAGGAGCTCACAGTCTAGTAA	genome	1	688	44	3440	8	0.002325581	0.002325581	51.5433796	51.4569685	s4
s4	liver	Labelled in injury	16_GGAGCCTCGGTTGGCCCCGGATAGCCGGGTCCCCGTC	genome	1	679	44	4074	0	0	0	50.86912027	50.78383955	s4
s4	liver	Labelled in injury	18_ACCAATGAACACTCTGACCA	genome	1	683	44	2049	6	0.002928258	0.002928258	51.16879108	51.08300797	s4
s4	liver	Labelled in injury	18_CTGGAGTGTGACAATGGTGTTTGT	genome	1	684	44	6156	69	0.011208577	0.011208577	51.24370879	51.15780007	s4
s4	liver	Labelled in injury	18_TGGAGTGTGACAATGGTGTATGT	genome	1	675	44	5400	44	0.008148148	0.008148148	50.56944946	50.48467113	s4
s4	liver	Labelled in injury	18_TGGAGTGTGTCAATGGTGTTTGT	genome	1	677	44	6770	67	0.009896603	0.009896603	50.71928487	50.63425534	s4
s4	liver	Labelled in injury	2_AGGTCCCTGGTAGCTC	genome	1	687	44	2748	60	0.021834061	0.021834061	51.46846189	51.38217639	s4
s4	liver	Labelled in injury	3_GCGGGCCGCCGGTGAAATACCACTACT	genome	1	681	44	2724	1	0.000367107	0.000367107	51.01895568	50.93342376	s4
s4	liver	Labelled in injury	4_GTCGATGATGAGAGCTTTGTTCTGAGCCA	genome	1	687	44	6183	9	0.001455604	0.001455604	51.46846189	51.38217639	s4
s4	liver	Labelled in injury	5_TGTCACGCGGGAGACCGGGGTTCGATTCCCCGACGGGGAGCCA	genome	1	681	44	4086	27	0.00660793	0.00660793	51.01895568	50.93342376	s4
s4	liver	Labelled in injury	8_TTCTGGGTCGGGGTTTCGTACGTAGCAGAGCAGCTC	genome	1	681	44	6810	0	0	0	51.01895568	50.93342376	s4
s4	liver	Labelled in injury	9_TGAGGTAGTAGTTTGTACAGTAT	genome	2	680	44	6120	18	0.002941176	0.001470588	50.94403797	50.85863165	s4
s4	liver	Labelled in injury	MU069435.1_CTCGCTGCGATCTATTGAAAGTCAGCCCTCGACACAAGNGTTTGT	genome	1	680	44	8160	10	0.00122549	0.00122549	50.94403797	50.85863165	s4
s4	liver	Labelled in injury	Mus musculus tRNA-Asp (GTC) (tRNA-Asp-GTC-1-1, tRNA-Asp-GTC-2-1)	tRNA	2	678	44	8136	260	0.031956735	0.015978368	50.79420257	50.70904744	s4
s4	liver	Labelled in injury	NA_AAATAACGCCGGAACATTAGTG	unmapped	1	685	44	2740	0	0	0	51.31862649	51.23259218	s4
s4	liver	Labelled in injury	>ENSMUST00000124910.8|ENSMUSG00000039842.16|OTTMUSG00000020492.3|OTTMUST00000048603.2|Mcph1-202|Mcph1|3878|UTR5:1-432|CDS:433-834|UTR3:835-3878|	pctranscripts	1	664	43	2656	75	0.028237952	0.028237952	49.74535473	49.66195797	s4
s4	liver	Labelled in injury	1_GCAGACTTAACTCTGATGAACAATCATGTCTTTCGCTCCTATCTGATG	genome	1	671	43	10736	81	0.007544709	0.007544709	50.26977865	50.1855027	s4
s4	liver	Labelled in injury	15_TCGAGGAGCTCACAGTCTAGTAT	genome	1	659	43	3954	63	0.015933232	0.015933232	49.37076621	49.28799744	s4
s4	liver	Labelled in injury	17_CACCCGTAGAACCGACCTTGCGA	genome	1	666	43	1998	3	0.001501502	0.001501502	49.89519013	49.81154218	s4
s4	liver	Labelled in injury	17_TGAGAGTGATGATTTCACAGACTAGAGTCTCTGACG	genome	1	669	43	6690	47	0.007025411	0.007025411	50.11994324	50.03591849	s4
s4	liver	Labelled in injury	19_TACGGGGATGATATGAAAACTGAACTCTCTCTTTCTGATGGTTTAGTGGAGAAAACAAAAATTCTCTGAGTA	genome	1	672	43	14784	75	0.005073052	0.004741905	50.34469635	50.26029481	s4
s4	liver	Labelled in injury	5_ATCCTTAGGTCGCTGGTTCGATTCCGGCTCGAAGGACTTCGTGCACTACTTT	genome	1	672	43	11424	371	0.03247549	0.029411765	50.34469635	50.26029481	s4
s4	liver	Labelled in injury	5_CAATCCCCGGCATCTCCAACTTTTT	genome	1	671	43	5368	130	0.024217586	0.024217586	50.26977865	50.1855027	s4
s4	liver	Labelled in injury	9_ACTGGACTTGGAGTCAGAAGGCA	genome	1	669	43	2676	9	0.003363229	0.003363229	50.11994324	50.03591849	s4
s4	liver	Labelled in injury	MU069435.1_CTCGCTGCGATCTATTGAAAGTCAGCCCTCGNCACAAGGGTTTGT	genome	1	663	43	7956	5	0.000628457	0.000628457	49.67043702	49.58716586	s4
s4	liver	Labelled in injury	MU069435.1_TCGCTGCGATCTATTGANAGTCAGCCCTCGACACAAGGGTTTGT	genome	1	667	43	8004	3	0.000374813	0.000374813	49.97010784	49.88633428	s4
s4	liver	Labelled in injury	MU069435.1_TCGTAGACGACCTGCTTCTGGGTCGGGGTTTCGTACGTAGCAGAGCAGCTCCCTCGCTGCGATCTATTGAAAGTCAGCCCTCGACACAAGGGT	genome	1	660	43	14520	389	0.026790634	0.026555387	49.44568392	49.36278955	s4
s4	liver	Labelled in injury	Mus musculus (house mouse) mmu-miR-140-3p	miRNA	2	660	43	1081	7	0.006475486	0.002651515	49.44568392	49.36278955	s4
s4	liver	Labelled in injury	NA_GAGGACCGGAGTGGACGCATCAC	unmapped	1	660	43	1320	1	0.000757576	0.000757576	49.44568392	49.36278955	s4
s4	liver	Labelled in injury	NA_TAATGGTTCGTTTGTAAAAAAAAAAAAAA	unmapped	1	666	43	5328	12	0.002252252	0.002252252	49.89519013	49.81154218	s4
s4	liver	Labelled in injury	1_ACGCGGGAGACCGGGGTTCGATTCCCCGACGGGGAGCC	genome	1	648	42	2592	0	0	0	48.54667148	48.46528428	s4
s4	liver	Labelled in injury	10_AGTTATGATGTGTAAATCCTATTCCATTGCTGAAATGCAGTGTGGAACATAATGAACTGAAC	genome	1	648	42	12312	106	0.008609487	0.005765588	48.54667148	48.46528428	s4
s4	liver	Labelled in injury	10_TCCGGCTCGAAGGACCA	genome	1	647	42	1294	21	0.016228748	0.016228748	48.47175378	48.39049218	s4
s4	liver	Labelled in injury	11_TCGAATCCCACTTCTGACACCA	genome	1	645	42	3225	89	0.027596899	0.027596899	48.32191837	48.24090797	s4
s4	liver	Labelled in injury	17_GATCGATGTGGTGCTCCGGAGTTCTCTTCGGGCCAGGGCCTAAGCCGCGCCAGGCGAGGGACGGACATTC	genome	1	653	42	8489	543	0.063965131	0.06208452	48.92126	48.83924481	s4
s4	liver	Labelled in injury	MT_CATGACCAATGAACACTCTGACCA	genome	1	642	42	2568	103	0.040109034	0.040109034	48.09716526	48.01653165	s4
s4	liver	Labelled in injury	MU069435.1_GCTGCGATCTATTGAAAGTCAGCCCTCGACACAAGGGTNTGT	genome	1	644	42	6440	4	0.000621118	0.000621118	48.24700067	48.16611586	s4
s4	liver	Labelled in injury	Mus musculus (mouse) mitochondrially encoded tRNA glycine (ENSMUSG00000064359.1)	tRNA	2	647	42	6786	27	0.00397878	0.001974146	48.47175378	48.39049218	s4
s4	liver	Labelled in injury	NA_TAATGGTTCGTTTGTAAAAAAAAAAAAAAA	unmapped	1	646	42	5168	25	0.004837461	0.004837461	48.39683608	48.31570007	s4
s4	liver	Labelled in injury	11_GAAAATGATGATTGGAGCTTGCATGAT	genome	1	627	41	5016	1	0.000199362	0.000199362	46.97339972	46.89465007	s4
s4	liver	Labelled in injury	11_TACCCTGTAGATCCGAATTTGTGT	genome	1	632	41	5688	8	0.00140647	0.00140647	47.34798823	47.2686106	s4
s4	liver	Labelled in injury	13_ATCACATTGCCAGGGATTACCAT	genome	1	628	41	3768	0	0	0	47.04831742	46.96944217	s4
s4	liver	Labelled in injury	13_CAAATCCCGGACGAGCCCAAGTTTT	genome	1	632	41	3160	86	0.02721519	0.02721519	47.34798823	47.2686106	s4
s4	liver	Labelled in injury	13_GGTGCTAATAACGCCAAGGTCGCGGGTTCGATCCCCGTACGGGCCAGTAGGGATTATTT	genome	1	641	41	8974	371	0.041341654	0.041341654	48.02224756	47.94173954	s4
s4	liver	Labelled in injury	18_TGCAGTGATGACTATCTTAGGACACCTTTGGATTTACCGTGAAAAGAAGTAACCTCTGAGCAG	genome	1	631	41	10727	148	0.013796961	0.011670588	47.27307053	47.19381849	s4
s4	liver	Labelled in injury	18_TGGAGTGTGACAATGGTGTTTGTAG	genome	1	641	41	5769	39	0.00676027	0.00676027	48.02224756	47.94173954	s4
s4	liver	Labelled in injury	19_TGACCTATGAATTGACAGCCAA	genome	1	635	41	3175	13	0.004094488	0.004094488	47.57274134	47.49298691	s4
s4	liver	Labelled in injury	19_TGAGAACTGAATTCCATAGGCTGT	genome	1	630	41	4410	28	0.006349206	0.006349206	47.19815283	47.11902638	s4
s4	liver	Labelled in injury	2_CGTACCGTGAGTAATAATGC	genome	1	635	41	3175	0	0	0	47.57274134	47.49298691	s4
s4	liver	Labelled in injury	3_CGATTCCCGGCCAACGCATAAGGTTGTCTTT	genome	1	634	41	5706	422	0.073957238	0.073957238	47.49782364	47.41819481	s4
s4	liver	Labelled in injury	4_TGGTCCATGATGAAACCCATTATCAGTGGACATCTATGGATGAGAAATGCGGATATGGGACTGAGACC	genome	1	632	41	10112	555	0.054885285	0.0526	47.34798823	47.2686106	s4
s4	liver	Labelled in injury	4_TTCTTGTGATGAAAATACTGTCCAGTTCTGCTACTGAAGGAATGAGATGAACACTTTAGTGCTGAAGA	genome	1	637	41	13377	367	0.02743515	0.024113799	47.72257675	47.64257112	s4
s4	liver	Labelled in injury	9_AGTACTGTGTTGGCTAGTTCCTTCCTTGGATGTCTGAGCGAA	genome	1	630	41	9450	191	0.02021164	0.02021164	47.19815283	47.11902638	s4
s4	liver	Labelled in injury	9_AGTCTATGATGATCCTATCCCGAACCTGAATTCCTGTTGAAAGACCATACTTACGGATCTGGCTTCTGAGA	genome	1	640	41	13440	18	0.001339286	0.001043297	47.94732986	47.86694744	s4
s4	liver	Labelled in injury	9_GACTCCAGACACATCCAAATGAGGCGCTGCATGTGGCAGTCTGCCTTTCTTTA	genome	1	640	41	8960	75	0.008370536	0.008370536	47.94732986	47.86694744	s4
s4	liver	Labelled in injury	9_GCAGAGCAGCTCCCTCGCTGCGATCTATTGAAAGTCAGCCCTCGACACAAGGGTTTGT	genome	1	634	41	8242	51	0.006187818	0.006187818	47.49782364	47.41819481	s4
s4	liver	Labelled in injury	MU069435.1_ACTCGCTGCGATCTATTGAAAGTCAGCCCTCGACACAAGGGTTTGT	genome	1	636	41	7632	3	0.000393082	0.000393082	47.64765905	47.56777902	s4
s4	liver	Labelled in injury	MU069435.1_TCGCTGCGATCTATTGAAAGTCAGCCCTCGACACAAGGGTTTGG	genome	1	632	41	6952	3	0.00043153	0.00043153	47.34798823	47.2686106	s4
s4	liver	Labelled in injury	NA_CGCGACCTCAGATCAGACGTG	unmapped	1	636	41	1908	12	0.006289308	0.006289308	47.64765905	47.56777902	s4
s4	liver	Labelled in injury	NA_GCGGTGGAGCATGTGGTTTAATT	unmapped	1	631	41	5048	0	0	0	47.27307053	47.19381849	s4
s4	liver	Labelled in injury	NA_TAATGGTTCGTTTGTAAAAAAAAAAAAAAAA	unmapped	1	632	41	5056	17	0.003362342	0.003362342	47.34798823	47.2686106	s4
s4	liver	Labelled in injury	10_CCACCATGATGACGGAAATTCTTCACTTTGACCTGATGTCTGTTGAAGAAACTCAGTGTCTNAGA	genome	1	621	40	11799	158	0.013390965	0.012263669	46.5238935	46.44589744	s4
s4	liver	Labelled in injury	10_TAGACTGAAGATCTAAAGGTCCCTGGTTCGATCCCGGGTTTCGGCAAGTGTTT	genome	1	626	40	10016	434	0.043330671	0.043330671	46.89848202	46.81985796	s4
s4	liver	Labelled in injury	13_CGAATCCCACTTCTGACAGCTGTATTTTT	genome	1	624	40	6864	250	0.036421911	0.036421911	46.74864661	46.67027375	s4
s4	liver	Labelled in injury	16_TGAAATGATGGCAAATCATCTTTCGGGACTGACCTGAAATGAAGAGAATACTCTTGCTGAT	genome	1	619	40	10523	15	0.001425449	0.001425449	46.3740581	46.29631323	s4
s4	liver	Labelled in injury	17_GAAGCTGAGTTGGCTGCTGCCACC	genome	1	621	40	3105	4	0.001288245	0.001288245	46.5238935	46.44589744	s4
s4	liver	Labelled in injury	18_GGAGTGTGACAATGGTGTTTGTTT	genome	1	616	40	6160	11	0.001785714	0.001785714	46.14930499	46.07193691	s4
s4	liver	Labelled in injury	18_TGGAGTGTGACAANGGTGTTTGA	genome	1	616	40	4312	0	0	0	46.14930499	46.07193691	s4
s4	liver	Labelled in injury	18_TGGAGTGTGACAATGGTGTTTGTGT	genome	1	616	40	6160	36	0.005844156	0.005844156	46.14930499	46.07193691	s4
s4	liver	Labelled in injury	18_TGGAGTGTGACAATGGTGTTTTAT	genome	1	616	40	6160	17	0.00275974	0.00275974	46.14930499	46.07193691	s4
s4	liver	Labelled in injury	3_GGCCGCCGGTGAAATACCACTACTCTCATC	genome	1	620	40	3720	0	0	0	46.4489758	46.37110533	s4
s4	liver	Labelled in injury	3_GGTCAATGATGTGTTGGCATGTATTATCTGAAT	genome	1	617	40	8021	13	0.001620746	0.001620746	46.22422269	46.14672901	s4
s4	liver	Labelled in injury	4_TAATACTGCCTGGTAATGATGAC	genome	1	613	40	4291	17	0.00396178	0.00396178	45.92455188	45.84756059	s4
s4	liver	Labelled in injury	5_GCATGTGATGTAATCATTGTTTCAAGACGGGACTGAAG	genome	1	618	40	6798	19	0.00279494	0.00279494	46.29914039	46.22152112	s4
s4	liver	Labelled in injury	9_TCCCTGAGACCCTAACTTGTGAA	genome	1	624	40	3744	4	0.001068376	0.001068376	46.74864661	46.67027375	s4
s4	liver	Labelled in injury	Mus musculus (house mouse) mmu-miR-1948-3p	miRNA	2	613	40	3065	0	0	0	45.92455188	45.84756059	s4
s4	liver	Labelled in injury	Mus musculus small nucleolar RNA host gene 16, transcript variant 3 (Snhg16)	lncRNA	1	617	40	6787	22	0.003241491	0.003241491	46.22422269	46.14672901	s4
s4	liver	Labelled in injury	NA_CGACTCTTAGCGGTGGATCACTCGGCTCGTGCGTCGA	unmapped	1	624	40	5616	342	0.060897436	0.060897436	46.74864661	46.67027375	s4
s4	liver	Labelled in injury	NA_GACTCTTAGCGGTGGATCACTCGGCTCGTGCGTCGATGAAGAACGCAGCTAGCTGCGAGAATTAATGTGAATTGCAGGA	unmapped	1	619	40	11142	6	0.000538503	0.000538503	46.3740581	46.29631323	s4
s4	liver	Labelled in injury	NA_TGGAGTGTGACAATGGTGTTTGAAAT	unmapped	1	614	40	5526	2	0.000361925	0.000361925	45.99946958	45.9223527	s4
s4	liver	Labelled in injury	NA_TGGCCAGGCTGTCTCCACCCG	unmapped	1	626	40	2504	2	0.000798722	0.000798722	46.89848202	46.81985796	s4
s4	liver	Labelled in injury	1_CGATTCCCGGCCAACGCAAAGTTAAAATTTT	genome	1	608	39	4864	188	0.038651316	0.038651316	45.54996337	45.47360007	s4
s4	liver	Labelled in injury	1_GACAACTGAGCTTGTTGATGAATACCAACGATTCTGATG	genome	1	610	39	6710	3	0.000447094	0.000447094	45.69979877	45.62318428	s4
s4	liver	Labelled in injury	1_GTAAACATCCTCGACTGGAAGC	genome	1	600	39	2400	8	0.003333333	0.003333333	44.95062174	44.87526322	s4
s4	liver	Labelled in injury	11_GCTGAGGATGATTTAAGTTATCCCTGTCTGAAATGACACTTTCTGAAGAGTCATGGTTTACTGAGG	genome	1	608	39	13376	1	7.47607655502392e-05	7.47607655502392e-05	45.54996337	45.47360007	s4
s4	liver	Labelled in injury	11_TGCAATGATGATGAAACTAGAAAAAAAAGGAAGTGCCGTCCGATGCGACAACTGACGACATNCCTAGTTAGCTGACT	genome	1	601	39	9015	70	0.007764836	0.007222222	45.02553944	44.95005533	s4
s4	liver	Labelled in injury	13_AGAGGTAGTAGGTTGCATAGTTTT	genome	1	602	39	5418	25	0.004614249	0.004614249	45.10045715	45.02484743	s4
s4	liver	Labelled in injury	19_CTGACCTATGAATTGACAGCCTAT	genome	1	610	39	4270	2	0.000468384	0.000468384	45.69979877	45.62318428	s4
s4	liver	Labelled in injury	19_CTTAATGATGAACAATGTAAATGACAAGCATATGGCTGAGTTGCAATGATGTC	genome	1	603	39	9045	8	0.000884467	0.000884467	45.17537485	45.09963954	s4
s4	liver	Labelled in injury	2_TGCAATGATGACTTATATATCTGTCAATCCCCTGAGAGATCACTGACGACTCCATGTGTCTGAGC	genome	1	604	39	11476	10	0.000871384	0.000871384	45.25029255	45.17443164	s4
s4	liver	Labelled in injury	5_CGATCCCCGGCATCTCCACC	genome	1	600	39	1800	75	0.041666667	0.041666667	44.95062174	44.87526322	s4
s4	liver	Labelled in injury	8_CTGACTTGATGAAAGTACTTTTGAACCCTTTTCCATCTGATG	genome	1	604	39	9664	13	0.001345199	0.001345199	45.25029255	45.17443164	s4
s4	liver	Labelled in injury	8_TGACTTGATGAAAGTACTTTTGAACCCTTTTCCATCTGAT	genome	1	604	39	9664	0	0	0	45.25029255	45.17443164	s4
s4	liver	Labelled in injury	9_AACCCGTAGATCCGAACTTGTGT	genome	1	608	39	3648	2	0.000548246	0.000548246	45.54996337	45.47360007	s4
s4	liver	Labelled in injury	9_TCGCTGCGATCTATTGAAAGTTAGCCCTCGACACAAGGGTTTGT	genome	1	600	39	7800	0	0	0	44.95062174	44.87526322	s4
s4	liver	Labelled in injury	MT_TAGTAGATTCTGAATAAACCCAGAAGAGAGTACCA	genome	1	596	39	4172	446	0.106903164	0.106903164	44.65095093	44.5760948	s4
s4	liver	Labelled in injury	MU069435.1_GCTGCGATCTATTGAAAGTCAGCCCTCGACACA	genome	1	606	39	4242	1	0.000235738	0.000235738	45.40012796	45.32401586	s4
s4	liver	Labelled in injury	NA_AGCCGAGCGCACGGGGTCGGCGGCGATGTCGG	unmapped	1	599	39	1797	0	0	0	44.87570404	44.80047112	s4
s4	liver	Labelled in injury	NA_CGACTCTTAGCGGTGGATCACTCGG	unmapped	1	596	39	3576	8	0.002237136	0.002237136	44.65095093	44.5760948	s4
s4	liver	Labelled in injury	NA_CGACTCTTAGCGGTGGATCACTCGGCTCGTGCGTCGATGAAGAACGCAG	unmapped	1	606	39	6060	140	0.02310231	0.02310231	45.40012796	45.32401586	s4
s4	liver	Labelled in injury	NA_TAATGGTTCGTTTGTAAAAAAAAAAAAA	unmapped	1	601	39	4808	13	0.002703827	0.002703827	45.02553944	44.95005533	s4
s4	liver	Labelled in injury	NA_TAATGGTTCGTTTGTAAAAAAAAAAAAAAAAA	unmapped	1	597	39	4776	24	0.005025126	0.005025126	44.72586863	44.65088691	s4
s4	liver	Labelled in injury	NA_TTTGCCGGATCAAGAGCTACC	unmapped	1	603	39	3015	1	0.000331675	0.000331675	45.17537485	45.09963954	s4
s4	liver	Labelled in injury	>ENSMUST00000057870.4|ENSMUSG00000046215.4|OTTMUSG00000003013.1|OTTMUST00000006188.1|Rprml-201|Rprml|1010|UTR5:1-211|CDS:212-565|UTR3:566-1010|	pctranscripts	2	591	38	0	0	NA	NA	44.27636242	44.20213428	s4
s4	liver	Labelled in injury	>ENSMUST00000135811.2|ENSMUSG00000028391.17|OTTMUSG00000000235.10|OTTMUST00000071862.3|Wdr31-205|Wdr31|400|UTR5:1-356|CDS:357-400|	pctranscripts	1	595	38	2975	69	0.023193277	0.023193277	44.57603323	44.5013027	s4
s4	liver	Labelled in injury	1_TGTAAACATCCTCGACTGGAAGCA	genome	1	583	38	2915	26	0.008919383	0.008919383	43.67702079	43.60379743	s4
s4	liver	Labelled in injury	1_TGTCAATGATGTATACCTTTTGGAACTGAATCTAAGTGATTTAACAAAAATTCGTCACTACCACTGAGACA	genome	1	582	38	12804	173	0.013511403	0.012931034	43.60210309	43.52900533	s4
s4	liver	Labelled in injury	11_CGGCGATGATGACACTCCATACATAGCACGCGTTAGACTGCTGATC	genome	1	587	38	5870	18	0.00306644	0.00306644	43.9766916	43.90296585	s4
s4	liver	Labelled in injury	11_TGCTGTGATGAGATGACTAAGTAGGAAGTGCCGTCAGAGTCGATAACTGACGATAACAGCTCCTGGCTGACT	genome	1	588	38	9996	95	0.009503802	0.009503802	44.05160931	43.97775796	s4
s4	liver	Labelled in injury	11_TGGAGTGTGACAATGGTGTTTAAA	genome	1	582	38	4656	0	0	0	43.60210309	43.52900533	s4
s4	liver	Labelled in injury	13_ATCCGGCTCGAAGGACCA	genome	1	584	38	1168	25	0.02140411	0.02140411	43.7519385	43.67858954	s4
s4	liver	Labelled in injury	14_GAAATGTGATGAGTACACAAATGTTGATGAAAGTGAAAAACATGAAGATCCAACTCTGATT	genome	1	583	38	8745	128	0.014636935	0.014636935	43.67702079	43.60379743	s4
s4	liver	Labelled in injury	15_CTCTGTGCTGAATGTCAAGTTCTGATT	genome	1	587	38	6457	13	0.002013319	0.002013319	43.9766916	43.90296585	s4
s4	liver	Labelled in injury	15_GAAATTTCGGTTGGGAAA	genome	1	589	38	2945	21	0.00713073	0.00713073	44.12652701	44.05255006	s4
s4	liver	Labelled in injury	15_TATCAATGATGTCCTAAAAAATAAATGTCTGAACATATGACTGCTATAATGATTTCAGCATTTAACTGAGAT	genome	1	582	38	13968	80	0.005727377	0.005727377	43.60210309	43.52900533	s4
s4	liver	Labelled in injury	17_CAAATCCCGGACGAGCCCAGTTTT	genome	1	584	38	2920	146	0.05	0.05	43.7519385	43.67858954	s4
s4	liver	Labelled in injury	17_GATCGATGTGGTGCTCCGGAGTTCTCTTCGGGCCAGGGCCTAAGCCGCGCCAGGCG	genome	1	595	38	6545	137	0.020932009	0.020932009	44.57603323	44.5013027	s4
s4	liver	Labelled in injury	19_CTGACCTATGAATTGACAGCCATTA	genome	1	582	38	4074	16	0.003927344	0.003927344	43.60210309	43.52900533	s4
s4	liver	Labelled in injury	9_CGATCTATTGAAAGTCAGCCCTCGACACAAGGGTTTGT	genome	1	587	38	5870	16	0.002725724	0.002725724	43.9766916	43.90296585	s4
s4	liver	Labelled in injury	MT_AAGGACTTGGCGGTACTTTATATCCATCTAGAGGAGCCT	genome	1	582	38	6402	12	0.001874414	0.001874414	43.60210309	43.52900533	s4
s4	liver	Labelled in injury	Mus musculus (house mouse) mmu-miR-574-3p	miRNA	1	582	38	1164	0	0	0	43.60210309	43.52900533	s4
s4	liver	Labelled in injury	NA_GACTCTTAGCGGTGGATCACTCGGCTCGTGCGTCGATGAAGAACGCAGCTAGCTGCGAGAATTA	unmapped	1	592	38	8288	33	0.00398166	0.00398166	44.35128012	44.27692638	s4
s4	liver	Labelled in injury	NA_TTGCGGCCCCGGGTTCCTCCCGGGGCTACGCCTGTCTGAGCGTCGCT	unmapped	1	592	38	6512	6	0.000921376	0.000921376	44.35128012	44.27692638	s4
s4	liver	Labelled in injury	1_CGCGGGAGACCGGGGTTCAATTCCCCGACGGGGAGCCA	genome	1	570	37	2280	16	0.007017544	0.007017544	42.70309065	42.63150006	s4
s4	liver	Labelled in injury	10_GTACATGATGAAAACAGTCTCCCTCTTCTGAATCTCGCTGAGGAAACTGCACGTCACCCTCCTGAA	genome	1	571	37	9136	12	0.001313485	0.001313485	42.77800836	42.70629217	s4
s4	liver	Labelled in injury	11_GATAACTGACGATAACTGCTCCTGGCTGACT	genome	1	565	37	4520	86	0.019026549	0.019026549	42.32850214	42.25753954	s4
s4	liver	Labelled in injury	13_AGGAGTATTCGACCTGGAAATCCTTAGGTCGCTGGTTCGAATCCGGCTCGAAGGAGGTCTGTTTT	genome	1	576	37	10944	419	0.038285819	0.038285819	43.15259687	43.08025269	s4
s4	liver	Labelled in injury	13_TAGACTGAAGATCTAAAGGTCCCTGGTTCGATCCCGGGTTTCGGCAACCGCGTGCATTCCTTTT	genome	1	571	37	10849	371	0.0341967	0.03388735	42.77800836	42.70629217	s4
s4	liver	Labelled in injury	16_AGGAGTCTAACGCGTGCGC	genome	1	571	37	1713	1	0.000583771	0.000583771	42.77800836	42.70629217	s4
s4	liver	Labelled in injury	17_GATCGATGTGGTGCTCCGGAGTTCTCTTCGGGCCAGGGCCTAAGCCGCGCCAG	genome	1	569	37	6259	190	0.030356287	0.030356287	42.62817295	42.55670796	s4
s4	liver	Labelled in injury	18_CTGGAGTGTGACAATGGTGTTTG	genome	1	571	37	4568	75	0.016418564	0.016418564	42.77800836	42.70629217	s4
s4	liver	Labelled in injury	18_TGGGGTGTGACAATGGTGTTTGA	genome	1	565	37	4520	5	0.001106195	0.001106195	42.32850214	42.25753954	s4
s4	liver	Labelled in injury	2_GCCAGTGATGCTTAGGAATTTCTTCACCTGAATCAACTATGTGGTCACACTGTTGTCTGAGGCAA	genome	1	573	37	11460	54	0.004712042	0.004712042	42.92784376	42.85587638	s4
s4	liver	Labelled in injury	2_TGAATCTGACAACAGGAAATAAACCTCCTTATTCACCA	genome	1	567	37	5103	4	0.000783853	0.000783853	42.47833755	42.40712375	s4
s4	liver	Labelled in injury	2_TTGTGGCAACAATGGTACGGCAAGGGCGCCTTTT	genome	1	569	37	5121	111	0.021675454	0.021675454	42.62817295	42.55670796	s4
s4	liver	Labelled in injury	5_TCCCGGGCGGCGCACCA	genome	1	567	37	567	1	0.001763668	0.001763668	42.47833755	42.40712375	s4
s4	liver	Labelled in injury	MU069435.1_AACCATTCGTAGACGACCTGCTTCTGGGTCGGGGTTTCGTACGTAGCAGAGCAGCTCCCTCGCTGCGATCTATTGAAAGTCAGCCCTCGACAC	genome	1	566	37	12452	5	0.000401542	0.000401542	42.40341984	42.33233164	s4
s4	liver	Labelled in injury	MU069435.1_TGAAAGTCAGCCCTCGACACAAGGGTTTGT	genome	1	577	37	4039	7	0.001733102	0.001733102	43.22751458	43.1550448	s4
s4	liver	Labelled in injury	Mus musculus (house mouse) tRNA-Leu (CAG)	tRNA	2	566	37	1738	19	0.010932106	0.004637809	42.40341984	42.33233164	s4
s4	liver	Labelled in injury	NA_GACTCTTAGCGGTGGATCACTCGG	unmapped	1	569	37	3414	4	0.001171646	0.001171646	42.62817295	42.55670796	s4
s4	liver	Labelled in injury	NA_GACTCTTAGCGGTGGATCACTCGGCTCGTGCGTCGATGAAGAACGCA	unmapped	1	580	37	5800	208	0.035862069	0.035862069	43.45226768	43.37942112	s4
s4	liver	Labelled in injury	>ENSMUST00000214054.2|ENSMUSG00000031939.17|OTTMUSG00000062264.4|OTTMUST00000151920.1|Taf1d-207|Taf1d|3126|UTR5:1-917|CDS:918-1784|UTR3:1785-3126|	pctranscripts	1	554	36	9972	248	0.024869635	0.0199877	41.50440741	41.43482638	s4
s4	liver	Labelled in injury	1_CAAATCCCGGACGAGCCCTGTAGCTTTT	genome	1	563	36	3941	136	0.034509008	0.034509008	42.17866673	42.10795532	s4
s4	liver	Labelled in injury	11_CGATCCCCGTACGGGCCAAAGCTGAAGCGTTTTT	genome	1	564	36	4512	89	0.019725177	0.019725177	42.25358444	42.18274743	s4
s4	liver	Labelled in injury	11_GGAGGGAACGCAGTCTGAGTGGA	genome	1	550	36	1650	11	0.006666667	0.006666667	41.2047366	41.13565795	s4
s4	liver	Labelled in injury	13_GGTGCTAATAACGCCAAGGTCGCGGGTTCGATCCCCGTACGGGCCAGTAGGGATTATTTT	genome	1	556	36	8340	328	0.039328537	0.036660617	41.65424281	41.58441059	s4
s4	liver	Labelled in injury	14_CTGCTGTGCTGAGTTTGTTCAATCCAACCCTGAGC	genome	1	561	36	6171	6	0.00097229	0.00097229	42.02883133	41.95837111	s4
s4	liver	Labelled in injury	15_CTAGACTGAGGCTCCTTGAGGA	genome	1	563	36	2815	4	0.001420959	0.001420959	42.17866673	42.10795532	s4
s4	liver	Labelled in injury	17_GAGACTCTTAATCTCAGGGTCGTGGGTTCGAGCCCCACGTTGGGCGAGTAATTT	genome	1	561	36	8415	442	0.052525253	0.052525253	42.02883133	41.95837111	s4
s4	liver	Labelled in injury	17_GAGAGTGATGATTTCACAGACTAGAGTCTCTGACGCTGTCCTTGATGTCAGCTATAAATCTGACTCA	genome	1	563	36	11260	157	0.013943162	0.011261261	42.17866673	42.10795532	s4
s4	liver	Labelled in injury	18_TGGAGTGTGACAATGGGGTTTGT	genome	1	563	36	4504	42	0.009325044	0.009325044	42.17866673	42.10795532	s4
s4	liver	Labelled in injury	3_TCGGCTGTTAACCGAAAGGTTGGTGGTTCGAGCCCACCCAGGGACGAGCATTTT	genome	1	558	36	7254	377	0.051971326	0.051971326	41.80407822	41.7339948	s4
s4	liver	Labelled in injury	4_GGTCGATGATGAGAGCTTTGTTCTGAGCC	genome	1	551	36	4959	1	0.000201654	0.000201654	41.2796543	41.21045006	s4
s4	liver	Labelled in injury	9_GCTGCGATCTATTGAAAGTCAGCCCTCGACANAAGGGTTTGT	genome	1	558	36	6138	1	0.00016292	0.00016292	41.80407822	41.7339948	s4
s4	liver	Labelled in injury	9_TGAGGTAGTAGTTTGTACAGTTTA	genome	2	560	36	5600	4	0.000714286	0.000357143	41.95391363	41.88357901	s4
s4	liver	Labelled in injury	9_TTGCAGTGATGTCGTAATTTGCGTCTTACTCTGTTCACAGCGACAGTTGCCTGCTGTCAGTATGCTGGTTCAGAAGGTTGACGAACATTGTTA	genome	1	551	36	17632	48	0.002722323	0.002722323	41.2796543	41.21045006	s4
s4	liver	Labelled in injury	MT_TAGTAGATTCTGAATAAACCCAGAAGAGAGTACC	genome	1	551	36	3857	396	0.102670469	0.102670469	41.2796543	41.21045006	s4
s4	liver	Labelled in injury	MU069435.1_TCGCTGCGATCTATTGAAAGTCAGCCCTCGACGCAAGGGTTTGT	genome	1	560	36	6720	1	0.00014881	0.00014881	41.95391363	41.88357901	s4
s4	liver	Labelled in injury	MU069435.1_TTCGCTGCGATCTATTGAAAGTCAGCCCTCGACACAAGGGTTTGT	genome	1	564	36	7332	6	0.000818331	0.000818331	42.25358444	42.18274743	s4
s4	liver	Labelled in injury	Mus musculus (house mouse) mmu-miR-199a-5p	miRNA	2	563	36	3941	1	0.000253743	0.000126871	42.17866673	42.10795532	s4
s4	liver	Labelled in injury	Mus musculus (house mouse) mmu-miR-30e-3p	miRNA	2	563	36	4735	13	0.002745512	0.001443162	42.17866673	42.10795532	s4
s4	liver	Labelled in injury	NA_AATGATGGCCAGGCTGTCTCCACC	unmapped	1	561	36	2805	2	0.000713012	0.000713012	42.02883133	41.95837111	s4
s4	liver	Labelled in injury	NA_ACCCCGTCCGTGCCTCCA	unmapped	1	550	36	1650	16	0.00969697	0.00969697	41.2047366	41.13565795	s4
s4	liver	Labelled in injury	NA_ACGACTCTTAGCGGTGGATCACTCGGCTCGTGCG	unmapped	1	556	36	4448	126	0.028327338	0.028327338	41.65424281	41.58441059	s4
s4	liver	Labelled in injury	NA_TGGAGTGTGACAATGGTGTTTAAT	unmapped	1	555	36	4995	22	0.004404404	0.004404404	41.57932511	41.50961848	s4
s4	liver	Labelled in injury	NA_TGTGGGCACTCGAAGATACGGAT	unmapped	1	561	36	2805	23	0.008199643	0.008199643	42.02883133	41.95837111	s4
s4	liver	Labelled in injury	>ENSMUST00000022538.5|ENSMUSG00000021967.5|OTTMUSG00000068996.1|OTTMUST00000166890.1|Mrpl57-201|Mrpl57|2877|UTR5:1-97|CDS:98-406|UTR3:407-2877|	pctranscripts	2	545	35	3270	41	0.012538226	0.006269113	40.83014808	40.76169743	s4
s4	liver	Labelled in injury	>ENSMUST00000046514.13|ENSMUSG00000026615.15|OTTMUSG00000050732.6|OTTMUST00000128583.5|Eprs-201|Eprs|4906|UTR5:1-154|CDS:155-4693|UTR3:4694-4906|	pctranscripts	2	540	35	1620	62	0.038271605	0.019135802	40.45555957	40.3877369	s4
s4	liver	Labelled in injury	1_CACAAGTGATGAGTGACAAAGGGACTTAATACTGAACCATGGGGTTGAAATGAAATATGCTGATG	genome	1	534	35	8010	31	0.003870162	0.003870162	40.00605335	39.93898427	s4
s4	liver	Labelled in injury	1_CGATTCCCGGCCAACGCACCA	genome	1	536	35	1072	51	0.047574627	0.047574627	40.15588876	40.08856848	s4
s4	liver	Labelled in injury	1_TGTCAATGATGCATCTTATTGGAACTGAATTTAAGTGATCTAACCCATTCGTCACTACCACTGAGACAA	genome	1	534	35	11214	210	0.018726592	0.013435701	40.00605335	39.93898427	s4
s4	liver	Labelled in injury	1_TGTCAATGATGTATACCTTTTGGAACTGAATCTAAGTGATTTAACAAAAATTCGTCACTACCACTGAGA	genome	1	547	35	12034	11	0.000914077	0.000914077	40.97998349	40.91128164	s4
s4	liver	Labelled in injury	11_AGCTCGGTCTGAGGCCCCTCAGTT	genome	1	542	35	3252	28	0.008610086	0.008610086	40.60539497	40.53732111	s4
s4	liver	Labelled in injury	11_TACCCTGTAGATCCGAATTTGTGA	genome	1	538	35	4304	5	0.00116171	0.00116171	40.30572416	40.23815269	s4
s4	liver	Labelled in injury	11_TCCGGGTGATGCGAATCGTAATCTGAGC	genome	1	535	35	3745	4	0.001068091	0.001068091	40.08097105	40.01377637	s4
s4	liver	Labelled in injury	15_CTAGACTGAGGCTCCTTGAGGAA	genome	1	542	35	2710	11	0.004059041	0.004059041	40.60539497	40.53732111	s4
s4	liver	Labelled in injury	16_GCCCTCTTTCCGTGTGGATTTAAGAATTTT	genome	1	535	35	6955	93	0.013371675	0.013371675	40.08097105	40.01377637	s4
s4	liver	Labelled in injury	17_GGAAGCTGAGTTGGCTGCTGCCACC	genome	1	540	35	2700	0	0	0	40.45555957	40.3877369	s4
s4	liver	Labelled in injury	18_TAGAGTGTGACAATGGTGTTTGT	genome	1	549	35	4941	62	0.012548067	0.012548067	41.12981889	41.06086585	s4
s4	liver	Labelled in injury	18_TGGAGTGTGACNATGGTGTTTGA	genome	1	535	35	4280	4	0.000934579	0.000934579	40.08097105	40.01377637	s4
s4	liver	Labelled in injury	19_GTTCGGCTGATGATTGCTGTTGAGACTTGGAAATCTGATT	genome	1	544	35	8160	12	0.001470588	0.001470588	40.75523038	40.68690532	s4
s4	liver	Labelled in injury	9_TCGCTGCGATCTATTGAAAGTCAGGCCTCGACACAAGGGTTTGT	genome	1	546	35	6552	0	0	0	40.90506579	40.83648953	s4
s4	liver	Labelled in injury	NA_AATGGTTCGTTTGTAAAAAAAAAAAAAA	unmapped	1	534	35	3738	40	0.01070091	0.01070091	40.00605335	39.93898427	s4
s4	liver	Labelled in injury	NA_AGCGCACGGGGTCGGCGGCGATGTCGG	unmapped	1	534	35	1602	0	0	0	40.00605335	39.93898427	s4
s4	liver	Labelled in injury	NA_CGACTCTTAGCGGTGGATCACTCGGCTCGTGCGTCGATGAAGAACGCAGCTAGCTGCGAGAATTAATGTGAATTGCAGGACACATTGATCATC	unmapped	1	540	35	11880	16	0.001346801	0.001346801	40.45555957	40.3877369	s4
s4	liver	Labelled in injury	NA_CGCACGGGGTCGGCGGCGATGTCGGC	unmapped	1	537	35	1611	1	0.000620732	0.000620732	40.23080646	40.16336058	s4
s4	liver	Labelled in injury	NA_CGTTAAGTTGCAGGGTATAGACC	unmapped	1	541	35	3246	1	0.000308071	0.000308071	40.53047727	40.46252901	s4
s4	liver	Labelled in injury	NA_GCGAAGCTCTTGATCGAAGCCC	unmapped	1	534	35	2136	0	0	0	40.00605335	39.93898427	s4
s4	liver	Labelled in injury	X_TGAGGTAGTAGATTGTATAGTAT	genome	1	544	35	4896	15	0.003063725	0.003063725	40.75523038	40.68690532	s4
s4	liver	Labelled in injury	1_GTCAATGATGCATCTTATTGGAACTGAATTTAAGTGATCTAACCCATTCGTCACTACCACTGAGA	genome	1	521	34	10420	9	0.000863724	0.000863724	39.03212321	38.9666869	s4
s4	liver	Labelled in injury	11_GAAAATGATGATTGGAGCTTGCATGATCTGCTGA	genome	1	527	34	5270	12	0.00227704	0.00227704	39.48162943	39.41543953	s4
s4	liver	Labelled in injury	11_GCAATGATGATGAAACTAGAAAAAAAAGGAAGTGCCGTCCGATGCGACAACTGACGACATCCCTAGTTAGCTGACT	genome	1	521	34	7294	54	0.007403345	0.007403345	39.03212321	38.9666869	s4
s4	liver	Labelled in injury	11_TGCTGTGATGAGATGACTAAGTAGGAAGTGCCGTCAGAGTCGATAACAGACGATAACTGCTCCTGGCTGACT	genome	1	532	34	9044	56	0.00619195	0.005760496	39.85621794	39.78940006	s4
s4	liver	Labelled in injury	12_TAATGGTTCGTTTGTAAAAAAAAAAAA	genome	1	528	34	4224	5	0.001183712	0.001183712	39.55654713	39.49023164	s4
s4	liver	Labelled in injury	13_CGAATCCCACTTCTGACACAGTTGCTTTT	genome	1	523	34	5230	259	0.049521989	0.049521989	39.18195862	39.11627111	s4
s4	liver	Labelled in injury	15_GTTCTGTGATGAGGCTCTGGAATGTGCGCTGGGCACAGCGCCCGAGAGAGACTGAGGAATTATTCCCTGTTGCCTTCCTTCTGAGAA	genome	1	530	34	12190	174	0.014273995	0.013282732	39.70638254	39.63981585	s4
s4	liver	Labelled in injury	16_AAGGAGCCTCGGTTGGCCCCGGATAGCCGGGTCCCCGTC	genome	1	527	34	3162	1	0.000316256	0.000316256	39.48162943	39.41543953	s4
s4	liver	Labelled in injury	17_ATCGATGTGGTGCTCCGGAGTTCTCTTCGGGCCAGGGCCTAAGCCGCGCCAGGC	genome	1	529	34	5819	122	0.020965802	0.020965802	39.63146484	39.56502374	s4
s4	liver	Labelled in injury	18_CAATGAACACTCTGACCA	genome	1	519	34	1557	5	0.003211304	0.003211304	38.88228781	38.81710269	s4
s4	liver	Labelled in injury	18_GAGATGAAGCACTGTAGCTCT	genome	1	528	34	2640	2	0.000757576	0.000757576	39.55654713	39.49023164	s4
s4	liver	Labelled in injury	19_GTAACAGCAACTCCATGTGGAA	genome	1	529	34	2116	4	0.001890359	0.001890359	39.63146484	39.56502374	s4
s4	liver	Labelled in injury	2_TGCAATGATGTCAATCTTTGACTGAAGTGACCTTGAAGTGCAATTACTGAGCTTTTTAACCCTGAGCAA	genome	1	531	34	11682	65	0.005564116	0.005564116	39.78130024	39.71460795	s4
s4	liver	Labelled in injury	2_TTGCAATGATGTCAATCTTTGACTGAAGTGACCTTGAAGTGCAATTACTGAGCTTTTTAACCCTGAGCAAT	genome	1	530	34	12720	552	0.043396226	0.038057743	39.70638254	39.63981585	s4
s4	liver	Labelled in injury	3_GTCAATGATGTGTTGGCATGTATTATCTGAATTCGCTGATGTGTCATAACACTTTAGCTCTAGAATTACGCTGAGACC	genome	1	523	34	14121	114	0.008073083	0.00780474	39.18195862	39.11627111	s4
s4	liver	Labelled in injury	3_TTGTGGTAGTGGGGGACTGCGTTCGCGCTCTCCCCTG	genome	1	524	34	5764	48	0.00832755	0.00832755	39.25687632	39.19106322	s4
s4	liver	Labelled in injury	4_CAGTCCACGGGCATATACACT	genome	1	523	34	2092	0	0	0	39.18195862	39.11627111	s4
s4	liver	Labelled in injury	5_TGCCAATGATGACACCACACTAACTGAGCAGTTAGTAGTTGGTCCTTTGATTGCATGTGATGTAATCATTGTTTCAAGACGGGACTGAAGGCG	genome	1	523	34	14121	274	0.019403725	0.018411475	39.18195862	39.11627111	s4
s4	liver	Labelled in injury	7_AAGGTAGATAGAACAGGTCTTGT	genome	1	521	34	3126	0	0	0	39.03212321	38.9666869	s4
s4	liver	Labelled in injury	8_CGATCCTCACACGGGGCATCCTGCATTGTTTT	genome	1	519	34	5190	112	0.021579961	0.021579961	38.88228781	38.81710269	s4
s4	liver	Labelled in injury	9_TCGCTGCGATCTATTGAAAGTCAGCCCTCGGCACAAGGGTTTGT	genome	1	521	34	6252	2	0.000319898	0.000319898	39.03212321	38.9666869	s4
s4	liver	Labelled in injury	MT_TTGTAAACCTGAAATGAAGATCTTCTCTTCTCAAGACACCA	genome	1	526	34	6312	36	0.005703422	0.005703422	39.40671173	39.34064743	s4
s4	liver	Labelled in injury	MU069435.1_CTCGCTGCGATCTATTGAAAGTCAGCCCTCGACACAAGGGTTNGT	genome	1	532	34	5852	7	0.001196172	0.001196172	39.85621794	39.78940006	s4
s4	liver	Labelled in injury	Mus musculus (house mouse) mmu-miR-532-5p	miRNA	1	525	34	3150	1	0.00031746	0.00031746	39.33179402	39.26585532	s4
s4	liver	Labelled in injury	Mus musculus (mouse) predicted gene, 20597	lncRNA	1	525	34	1050	1	0.000952381	0.000952381	39.33179402	39.26585532	s4
s4	liver	Labelled in injury	NA_AAATCTCGCGCCGGGCCGT	unmapped	1	523	34	1569	0	0	0	39.18195862	39.11627111	s4
s4	liver	Labelled in injury	NA_TCCTCCCGGGGCTACGCCTGTCGGAGCGTCGCT	unmapped	1	523	34	3661	1	0.000273149	0.000273149	39.18195862	39.11627111	s4
s4	liver	Labelled in injury	NA_TGCGTTGAGCTAACCGGTACTAAT	unmapped	1	523	34	3661	5	0.001365747	0.001365747	39.18195862	39.11627111	s4
s4	liver	Labelled in injury	NA_TGTGGGCACTCGAAGATACGGA	unmapped	1	533	34	2132	2	0.000938086	0.000938086	39.93113565	39.86419216	s4
s4	liver	Labelled in injury	1_CACAATGATGACATCATATTTGCTACTCTTGACAGCTGGGGTGACGATAGCTTTAAACCACCATGATTATAACTGAGG	genome	1	515	33	11330	39	0.003442189	0.003095154	38.582617	38.51793427	s4
s4	liver	Labelled in injury	1_CGGGAGACCGGGGTTCGATTCCCCGACGGGGAGCCA	genome	1	503	33	2012	11	0.005467197	0.005467197	37.68360456	37.620429	s4
s4	liver	Labelled in injury	1_CTATGATGAAGGCTATGTTGGTAGGGACAACTGAGCTTGTTGATGAATACCAACGATTCTGATG	genome	1	510	33	9690	31	0.003199174	0.003199174	38.20802848	38.14397374	s4
s4	liver	Labelled in injury	1_CTTGTTGATGAATACCAACGATTCTGATG	genome	1	504	33	5040	0	0	0	37.75852226	37.69522111	s4
s4	liver	Labelled in injury	10_TGAGGTAGTAGTTTGTGCTGTAA	genome	1	515	33	4635	1	0.00021575	0.00021575	38.582617	38.51793427	s4
s4	liver	Labelled in injury	10_TTCCGGCTCGAAGGACCA	genome	1	517	33	1551	13	0.008381689	0.008381689	38.7324524	38.66751848	s4
s4	liver	Labelled in injury	11_AGTCAATGATGGTCATGCCCAAGATGTCTGAACCTGTCTGAAGCATCTTTTTGATGTAGTCTATGTGGTTCTGAGACTT	genome	1	518	33	14504	290	0.019994484	0.015469062	38.8073701	38.74231058	s4
s4	liver	Labelled in injury	11_TGCTGTGATGAGATGACTAAGTAGGAAGTGCCGTCAGAGTCGATAACTGACGATAACTGCTCCTGGCTGACA	genome	1	509	33	8653	44	0.005084942	0.005084942	38.13311078	38.06918163	s4
s4	liver	Labelled in injury	12_TGCGGGAAACTCGACTGCATAATTTGTGGTAGTGGGGGACTGCGTTCGCGCTCTCCCCTG	genome	1	513	33	8208	110	0.013401559	0.010601578	38.43278159	38.36835006	s4
s4	liver	Labelled in injury	14_AAGCAGTGATGACAGATTGGATCTGACTTAACTGCTGTGCTGAGTTTGTTCAATCCAACCCTGAGCTT	genome	1	514	33	10794	106	0.009820271	0.009820271	38.50769929	38.44314216	s4
s4	liver	Labelled in injury	15_AATGGTTCGTTTGTAAAAAAAAAAAAAAA	genome	1	516	33	3612	25	0.006921373	0.006921373	38.6575347	38.59272637	s4
s4	liver	Labelled in injury	15_TATCAATGATGTCCTAAAAAATAAATGTCTGAACATATGACTGCTATA	genome	1	514	33	7710	8	0.001037613	0.001037613	38.50769929	38.44314216	s4
s4	liver	Labelled in injury	15_TCAGTGCATCACAGAACTTTGTT	genome	1	503	33	4024	10	0.002485089	0.002485089	37.68360456	37.620429	s4
s4	liver	Labelled in injury	16_AAATGATGGCAAATCATCTTTCGGGACTGACCTGAAATGAAGAGAATACTCTTGCTGATC	genome	1	506	33	8096	48	0.005928854	0.005928854	37.90835767	37.84480532	s4
s4	liver	Labelled in injury	16_GCCCTCTTTCCGTGTGGATTTAAGAATTTTT	genome	1	516	33	7224	172	0.023809524	0.023809524	38.6575347	38.59272637	s4
s4	liver	Labelled in injury	16_GTGAAATGATGGCAAATCATCTTTCGGGACTGACCTGAAATGAAGAGAATACTCTTGCTGAT	genome	1	515	33	8755	65	0.007424329	0.007424329	38.582617	38.51793427	s4
s4	liver	Labelled in injury	18_TAGATGTGTAGAGAAATGATAACTGAGC	genome	1	514	33	3598	0	0	0	38.50769929	38.44314216	s4
s4	liver	Labelled in injury	18_TTGCTGTGATGACTATCTTAGGACACCTTTGGATTAACCGTGAAATCAAACAAGTGCTGAGNAA	genome	1	506	33	9108	110	0.012077295	0.008684035	37.90835767	37.84480532	s4
s4	liver	Labelled in injury	19_TATCTGTGAGGATAAGTAACTCTGAGG	genome	1	510	33	4080	0	0	0	38.20802848	38.14397374	s4
s4	liver	Labelled in injury	2_GGAAAGGATGAACGAACTTGGCCTGACC	genome	1	516	33	2064	0	0	0	38.6575347	38.59272637	s4
s4	liver	Labelled in injury	2_TCGTACCGTGAGTAATAATGCGT	genome	1	507	33	3549	3	0.000845309	0.000845309	37.98327537	37.91959742	s4
s4	liver	Labelled in injury	2_TGTAAATGATGAACTCACTTTTTTCCCCGTCATATCGACAGTGCTGATGTTTTAAAACATTTGCCAGTTTGTCCTGATA	genome	1	505	33	15150	372	0.024554455	0.022356902	37.83343997	37.77001321	s4
s4	liver	Labelled in injury	2_TTGTGGCAACAATGGCACGGCAAGGGAGCTGTATTT	genome	1	513	33	4617	142	0.030755902	0.030755902	38.43278159	38.36835006	s4
s4	liver	Labelled in injury	4_GGTCCATGATGAAACCCATTATCAGTGGACATCTATGGATGAGAAATGCGGATATGGGACTNAGA	genome	1	517	33	7755	23	0.002965828	0.002965828	38.7324524	38.66751848	s4
s4	liver	Labelled in injury	6_TCAGTGCACTACAGAACTTTGTA	genome	1	517	33	3619	3	0.000828958	0.000828958	38.7324524	38.66751848	s4
s4	liver	Labelled in injury	7_CGTCTGTGATGTTCTGCTATTACCTACATTGTTTGAGCCTCATGAAAACCCCACTGGCTGAGAC	genome	1	510	33	10200	39	0.003823529	0.003823529	38.20802848	38.14397374	s4
s4	liver	Labelled in injury	9_AATGCTGTGTTGGCTAGTTCCTTCCTTGGATGTCTGAGCGA	genome	1	508	33	7620	24	0.003149606	0.003149606	38.05819307	37.99438953	s4
s4	liver	Labelled in injury	9_TCACAATGATGATGAATGGTCCAAACATTCGCGGTTTCCACCAGAACGCAAGGCAGTGTTGGCAGTTACCTTCCTTGGATGTCTGAGTGA	genome	1	515	33	12360	108	0.008737864	0.006245891	38.582617	38.51793427	s4
s4	liver	Labelled in injury	9_TTCAAGTAATCCAGGATAGGCAA	genome	1	510	33	2550	0	0	0	38.20802848	38.14397374	s4
s4	liver	Labelled in injury	MT_GGCCTACACCCAGAAGATTTCATGACCAATGAACACTCTGACCA	genome	1	517	33	4136	140	0.03384913	0.03384913	38.7324524	38.66751848	s4
s4	liver	Labelled in injury	MU069435.1_TCTGGGTCGGGGTTTCGTACGTAGCAGAGCAGCTCC	genome	1	509	33	4581	3	0.000654879	0.000654879	38.13311078	38.06918163	s4
s4	liver	Labelled in injury	MU069435.1_TCTGGGTCGGGGTTTCGTACGTAGCAGAGCAGCTCCCTCGCTGCGATCTATTGAAAGTCAGCCCTCGACACAAGGGTTTGT	genome	1	505	33	10605	7	0.000660066	0.000660066	37.83343997	37.77001321	s4
s4	liver	Labelled in injury	NA_ACGACTCTTAGCGGTGGATCACTCGGCTCGTGCGTCGATGAAGAACGCAGCTAGCTGCGAGAATTAATGTGAATTGCAGGACA	unmapped	1	517	33	9306	5	0.000537288	0.000537288	38.7324524	38.66751848	s4
s4	liver	Labelled in injury	NA_CTGAGGCGTGATGACGAGGCA	unmapped	1	512	33	1536	0	0	0	38.35786389	38.29355795	s4
s4	liver	Labelled in injury	NA_CTTGCGGCCCCGGGTTCCTCCCGGGGCTACGCCTGTCTGAGCGTCGCT	unmapped	1	511	33	5621	14	0.00249066	0.00249066	38.28294618	38.21876585	s4
s4	liver	Labelled in injury	NA_GGCGTAGTCGATGGGAAACAG	unmapped	1	504	33	1512	0	0	0	37.75852226	37.69522111	s4
s4	liver	Labelled in injury	NA_GGCTGAGGCGTGATGACGAGGCA	unmapped	1	504	33	1512	0	0	0	37.75852226	37.69522111	s4
s4	liver	Labelled in injury	NA_GTCCTGCCGCGGTCGCCA	unmapped	1	518	33	1554	11	0.007078507	0.007078507	38.8073701	38.74231058	s4
s4	liver	Labelled in injury	X_AGCTACATTGTCTGCTGGGTTTCT	genome	1	513	33	5130	66	0.012865497	0.012865497	38.43278159	38.36835006	s4
s4	liver	Labelled in injury	>ENSMUST00000027559.9|ENSMUSG00000026321.9|OTTMUSG00000048968.1|OTTMUST00000125109.1|Tnfrsf11a-201|Tnfrsf11a|5029|UTR5:1-34|CDS:35-1912|UTR3:1913-5029|	pctranscripts	1	489	32	2445	1	0.000408998	0.000408998	36.63475672	36.57333953	s4
s4	liver	Labelled in injury	>ENSMUST00000110082.11|ENSMUSG00000001175.17|OTTMUSG00000016979.4|OTTMUST00000041174.3|Calm1-202|Calm1|4115|UTR5:1-279|CDS:280-729|UTR3:730-4115|	pctranscripts	1	499	32	499	2	0.004008016	0.004008016	37.38393375	37.32126058	s4
s4	liver	Labelled in injury	>ENSMUST00000163060.2|ENSMUSG00000022096.15|OTTMUSG00000034183.1|OTTMUST00000086690.1|Hr-205|Hr|5278|UTR5:1-402|CDS:403-4038|UTR3:4039-5278|	pctranscripts	1	495	32	0	0	NA	NA	37.08426294	37.02209216	s4
s4	liver	Labelled in injury	1_ACGCGGGAGACCGGGGTTCGTTTCCCCGACGGGGAGCCA	genome	1	496	32	2480	1	0.000403226	0.000403226	37.15918064	37.09688426	s4
s4	liver	Labelled in injury	12_GGTGGTGTCGATGGTAGAAC	genome	1	501	32	2505	3	0.001197605	0.001197605	37.53376915	37.47084479	s4
s4	liver	Labelled in injury	12_TTTGTGGTAGTGGGGGACTGCGTTCGCGCTCTCCCCTG	genome	1	490	32	5880	110	0.018707483	0.018707483	36.70967442	36.64813163	s4
s4	liver	Labelled in injury	15_AATGGTTCGTTTGTAAAAAAAAAAAAAAAA	genome	1	496	32	3472	24	0.006912442	0.006912442	37.15918064	37.09688426	s4
s4	liver	Labelled in injury	18_ACTGGACTTGGAGTCAGAAGGCT	genome	1	499	32	2495	40	0.016032064	0.016032064	37.38393375	37.32126058	s4
s4	liver	Labelled in injury	18_TGGAGTGTGACAATGGTGTTTGAGA	genome	1	498	32	3984	36	0.009036145	0.009036145	37.30901605	37.24646848	s4
s4	liver	Labelled in injury	19_TGTAACAGCAACTCCATGTGGAAAT	genome	1	490	32	2940	50	0.017006803	0.017006803	36.70967442	36.64813163	s4
s4	liver	Labelled in injury	19_TTGCAATGATGTCATCTTACTACTGAA	genome	1	489	32	4890	24	0.004907975	0.004907975	36.63475672	36.57333953	s4
s4	liver	Labelled in injury	5_ATCCTTAGGTCGCTGGTTCGATTCCGGCTCGAAGGACTTCGTGCACTACTTTT	genome	1	495	32	8910	285	0.031986532	0.031986532	37.08426294	37.02209216	s4
s4	liver	Labelled in injury	8_AAGCGTGATGATTGGGTGTTCACGCCATTGCGTGACATGTGCCGCCCATAAACCTTGTTACGACGTGGGCACATTACCCATCTGACA	genome	1	500	32	11000	21	0.001909091	0.001909091	37.45885145	37.39605269	s4
s4	liver	Labelled in injury	9_CTGAGGTAGTAGTTTGTACAGTT	genome	2	492	32	4428	0	0	0	36.85950983	36.79771584	s4
s4	liver	Labelled in injury	MT_TGGCCTACACCCAGAAGATTTCATGACCAATGAACACTCTGACCA	genome	1	489	32	4401	129	0.02931152	0.02931152	36.63475672	36.57333953	s4
s4	liver	Labelled in injury	Mus musculus (house mouse) mmu-miR-200a-3p	miRNA	1	500	32	3500	7	0.002	0.002	37.45885145	37.39605269	s4
s4	liver	Labelled in injury	Mus musculus BRCA1 interacting protein C-terminal helicase 1, opposite strand, transcript variant 2 (Brip1os)	lncRNA	1	499	32	1497	21	0.014028056	0.014028056	37.38393375	37.32126058	s4
s4	liver	Labelled in injury	NA_CGCGACCTCAGATCAGACGTGGCGACCCGCTGAATTTAAGCATATTA	unmapped	1	495	32	4950	4	0.000808081	0.000808081	37.08426294	37.02209216	s4
s4	liver	Labelled in injury	NA_GACTCTTAGCGGTGGATCACTCGGCTCGTGC	unmapped	1	494	32	3952	38	0.009615385	0.007621951	37.00934523	36.94730005	s4
s4	liver	Labelled in injury	NA_GGTGCGACGGATTTTCGG	unmapped	1	494	32	2470	0	0	0	37.00934523	36.94730005	s4
s4	liver	Labelled in injury	1_CGATTCCCGGCCAACGCAAAGTTAAAATTT	genome	1	477	31	3339	114	0.034141959	0.034141959	35.73574428	35.67583426	s4
s4	liver	Labelled in injury	10_CCGCCGCGGCCCGGGTTCGATTCCCGGTCAGGGAACCA	genome	1	484	31	2420	57	0.023553719	0.023553719	36.26016821	36.199379	s4
s4	liver	Labelled in injury	11_CGATCCCCGTACGGGCCAGTGTGCTTATCTTT	genome	1	487	31	4870	110	0.022587269	0.022587269	36.48492131	36.42375532	s4
s4	liver	Labelled in injury	13_CGATCCCCGTACGGGCCAGCTGGAGTTTTT	genome	1	472	31	3776	56	0.014830508	0.014830508	35.36115577	35.30187374	s4
s4	liver	Labelled in injury	18_CTGCGATGATGTCATATCTTAGGACACCTTTGGATTAATCATGAAAATAACTATCCTCTGAGCAG	genome	1	482	31	9640	442	0.045850622	0.035714286	36.1103328	36.04979479	s4
s4	liver	Labelled in injury	18_TGGAGTGTGACAATGGTNTTTGA	genome	1	485	31	3880	17	0.004381443	0.004381443	36.33508591	36.27417111	s4
s4	liver	Labelled in injury	18_TNGAGTGTGACAATGGTGTTTGA	genome	1	485	31	3880	4	0.001030928	0.001030928	36.33508591	36.27417111	s4
s4	liver	Labelled in injury	19_CGAGCCCCAGTGGAACCAGTGTAACTT	genome	1	482	31	2410	39	0.016182573	0.016182573	36.1103328	36.04979479	s4
s4	liver	Labelled in injury	2_TGAAATGATGATTCTGTTTATCCATTCGCTGAGT	genome	1	486	31	6804	1	0.000146972	0.000146972	36.41000361	36.34896321	s4
s4	liver	Labelled in injury	3_ATGCGGGAAACTCGACTGCATAATTTGTGGTAGTGGGGGACTGCGTTCGCGCTCTCCCCTG	genome	1	475	31	7600	44	0.005789474	0.005789474	35.58590888	35.52625005	s4
s4	liver	Labelled in injury	4_GTAAACATCCTTGACTGGAAGCT	genome	1	475	31	2850	45	0.015789474	0.015789474	35.58590888	35.52625005	s4
s4	liver	Labelled in injury	4_TGTAAACATCCTACACTCTCAGCA	genome	1	481	31	2886	3	0.001039501	0.001039501	36.0354151	35.97500268	s4
s4	liver	Labelled in injury	5_CACCACTGATGATCTTGTAATTCTGACT	genome	1	482	31	4820	168	0.034854772	0.034854772	36.1103328	36.04979479	s4
s4	liver	Labelled in injury	6_CAGTGCACTACAGAACTTTGT	genome	1	484	31	2904	9	0.003099174	0.003099174	36.26016821	36.199379	s4
s4	liver	Labelled in injury	8_GCTGGAGGATGAAGTAAGGAGTGATCCATCGGCTAAGTGTTTTCCCACTGTGCTGACACTCACATTGCTGACAG	genome	1	472	31	8968	16	0.001784121	0.001784121	35.36115577	35.30187374	s4
s4	liver	Labelled in injury	MT_AAGGACTTGGCGGTACTTTATATCCATCTAGAGGAGCC	genome	1	483	31	4830	0	0	0	36.1852505	36.12458689	s4
s4	liver	Labelled in injury	MU069435.1_CTCGCTGCGATCTATTGAAAGTCAGCCCTCGACACAAGGGTTTGTC	genome	1	485	31	5820	12	0.002061856	0.002061856	36.33508591	36.27417111	s4
s4	liver	Labelled in injury	Mus musculus (house mouse) mmu-miR-1839-5p	miRNA	1	475	31	2375	12	0.005052632	0.005052632	35.58590888	35.52625005	s4
s4	liver	Labelled in injury	Mus musculus RIKEN cDNA 6530402F18 gene (6530402F18Rik)	lncRNA	1	481	31	0	0	NA	NA	36.0354151	35.97500268	s4
s4	liver	Labelled in injury	NA_AATGGTTCGTTTGTAAAAAAAAAAAAA	unmapped	1	478	31	3346	22	0.006575015	0.006575015	35.81066199	35.75062637	s4
s4	liver	Labelled in injury	NA_CGACTCTTAGCGGTGGATCACTCGGCTCGTGCGTCGATGAAGAACGCAGCTAGCTGCGAGAATTAATGTGAATTGCAGGAC	unmapped	1	481	31	8658	0	0	0	36.0354151	35.97500268	s4
s4	liver	Labelled in injury	NA_GATGGGGAAGATCGGGCTCGCC	unmapped	1	482	31	1446	0	0	0	36.1103328	36.04979479	s4
s4	liver	Labelled in injury	NA_GCACTTGCGGCCCCGGGTTCCTCCCGGGGCTACGCCTGTCTGAGCGTCGCT	unmapped	1	481	31	5291	8	0.001512002	0.001512002	36.0354151	35.97500268	s4
s4	liver	Labelled in injury	NA_GGCTGAGGCGTGATGACGAGG	unmapped	1	478	31	1434	0	0	0	35.81066199	35.75062637	s4
s4	liver	Labelled in injury	NA_TCTGCGCGAGAAAAACACCAATCG	unmapped	1	476	31	1428	2	0.00140056	0.00140056	35.66082658	35.60104216	s4
s4	liver	Labelled in injury	NA_TGGGGTATCGCCAAGCGGTAAGGCA	unmapped	1	476	31	1904	1	0.00052521	0.00052521	35.66082658	35.60104216	s4
s4	liver	Labelled in injury	>ENSMUST00000053364.12|ENSMUSG00000033952.15|OTTMUSG00000019630.3|OTTMUST00000046913.3|Aspm-201|Aspm|9867|UTR5:1-157|CDS:158-9526|UTR3:9527-9867|	pctranscripts	1	465	30	0	0	NA	NA	34.83673185	34.778329	s4
s4	liver	Labelled in injury	>ENSMUST00000160943.3|ENSMUSG00000041515.11|OTTMUSG00000033858.6|OTTMUST00000085324.4|Irf8-204|Irf8|1284|UTR5:1-53|CDS:54-1055|UTR3:1056-1284|	pctranscripts	1	466	30	1398	34	0.024320458	0.024320458	34.91164955	34.8531211	s4
s4	liver	Labelled in injury	1_CGAATCCCACTCCTGACAAAGTTTT	genome	1	459	30	3213	67	0.020852786	0.020852786	34.38722563	34.32957637	s4
s4	liver	Labelled in injury	10_CACCGCCGCGGCCCGGGTTCGATTCCCGGTCAGGGAACCA	genome	1	458	30	2290	26	0.011353712	0.011353712	34.31230793	34.25478426	s4
s4	liver	Labelled in injury	11_AAATGCGGGAAACTCGACTGCATAATTTGTGGTAGTGGGGGACTGCGTTCGCGCTCTCCCCTG	genome	1	471	30	7536	71	0.009421444	0.008776596	35.28623807	35.22708163	s4
s4	liver	Labelled in injury	14_TGCTGTGCTGAGTTTGTTCAATCCAACCCTGAGC	genome	1	468	30	5148	9	0.001748252	0.001748252	35.06148496	35.00270531	s4
s4	liver	Labelled in injury	16_TGAAATGATGGCAAATCATCTTTCGGGACTGACCTGAAATGAAGAGAATACTCTTGCTGATCA	genome	1	460	30	7820	206	0.026342711	0.025430259	34.46214334	34.40436847	s4
s4	liver	Labelled in injury	17_CAAATCCCGGACGAGCCCAGTTTTT	genome	1	463	30	2778	123	0.044276458	0.044276458	34.68689644	34.62874479	s4
s4	liver	Labelled in injury	17_TGAGGTAGGAGGTTGTATAGTTA	genome	1	470	30	3760	0	0	0	35.21132036	35.15228952	s4
s4	liver	Labelled in injury	18_AACGCCATTATCACACTAAATAT	genome	1	464	30	2784	23	0.008261494	0.008261494	34.76181415	34.70353689	s4
s4	liver	Labelled in injury	18_GCCGCCGGTGAAATACCACTAC	genome	1	461	30	1383	16	0.011569053	0.011569053	34.53706104	34.47916058	s4
s4	liver	Labelled in injury	18_GGATTCCTGGAAATACTGTTCT	genome	1	466	30	3728	3	0.000804721	0.000804721	34.91164955	34.8531211	s4
s4	liver	Labelled in injury	18_TGCGATGATGCATTTTATTCAACACATCATTCTGAAAATAGATGTGTAGAGAAATGATAACTGAGC	genome	1	460	30	9200	2	0.000217391	0.000217391	34.46214334	34.40436847	s4
s4	liver	Labelled in injury	18_TGGAGTGTGACAATGGTGTTTGAGT	genome	1	470	30	4230	23	0.005437352	0.005437352	35.21132036	35.15228952	s4
s4	liver	Labelled in injury	19_TGACCTATGAATTGACAGCCT	genome	1	469	30	2814	26	0.009239517	0.009239517	35.13640266	35.07749742	s4
s4	liver	Labelled in injury	19_TGCAATGATGTCATCTTACTACTGAA	genome	1	462	30	4158	5	0.001202501	0.001202501	34.61197874	34.55395268	s4
s4	liver	Labelled in injury	2_TCGTACCGTGAGTAATAATGA	genome	1	469	30	2814	2	0.000710732	0.000710732	35.13640266	35.07749742	s4
s4	liver	Labelled in injury	2_TGAACTGATGATATCATTTCTTTCCCCGTCAGATCGACCCTGTTGATAA	genome	1	461	30	7837	5	0.000637999	0.000637999	34.53706104	34.47916058	s4
s4	liver	Labelled in injury	3_CCAATGAACACTCTGACCA	genome	1	461	30	1383	4	0.002892263	0.002892263	34.53706104	34.47916058	s4
s4	liver	Labelled in injury	5_GTCACGTCGGGGTCACCA	genome	1	461	30	1383	14	0.010122921	0.010122921	34.53706104	34.47916058	s4
s4	liver	Labelled in injury	9_TAAACCATTCGTAGACGACCTGCTTC	genome	1	465	30	3255	2	0.000614439	0.000614439	34.83673185	34.778329	s4
s4	liver	Labelled in injury	MT_TCATGACCAATGAACACTCTGACCA	genome	1	459	30	2295	30	0.013071895	0.013071895	34.38722563	34.32957637	s4
s4	liver	Labelled in injury	Mus musculus (house mouse) mmu-miR-3535	miRNA	2	462	30	3696	0	0	0	34.61197874	34.55395268	s4
s4	liver	Labelled in injury	Mus musculus (mouse) mitochondrially encoded tRNA asparagine (ENSMUSG00000064348.1)	tRNA	1	458	30	8702	170	0.019535739	0.019535739	34.31230793	34.25478426	s4
s4	liver	Labelled in injury	Mus musculus tRNA-Leu (TAA) (tRNA-Leu-TAA-1-1, tRNA-Leu-TAA-2-1)	tRNA	2	468	30	468	0	0	0	35.06148496	35.00270531	s4
s4	liver	Labelled in injury	NA_AATGGTTCGTTTGTAAAAAAAAAAAA	unmapped	1	459	30	3213	35	0.010893246	0.010893246	34.38722563	34.32957637	s4
s4	liver	Labelled in injury	NA_CACGGGGTCGGCGGCGATGTCGG	unmapped	1	461	30	1383	0	0	0	34.53706104	34.47916058	s4
s4	liver	Labelled in injury	NA_CGACTCTTAGCGGTGGATCACTCGGCTCGTGCGTCGAT	unmapped	1	471	30	4710	141	0.029936306	0.022727273	35.28623807	35.22708163	s4
s4	liver	Labelled in injury	NA_GACTCTTAGCGGTGGATCACTCGGC	unmapped	1	468	30	2808	7	0.002492877	0.002492877	35.06148496	35.00270531	s4
s4	liver	Labelled in injury	NA_TGGAGTGTGACAATGGTGTTTGATTT	unmapped	1	471	30	5181	19	0.003667246	0.003667246	35.28623807	35.22708163	s4
s4	liver	Labelled in injury	NA_TGGAGTGTGACAATGGTGTTTGTTAT	unmapped	1	460	30	5060	55	0.010869565	0.010869565	34.46214334	34.40436847	s4
s4	liver	Labelled in injury	X_GAGGTAGTAGATTGTATAGTTT	genome	1	460	30	4140	10	0.002415459	0.002415459	34.46214334	34.40436847	s4
s4	liver	Labelled in injury	>ENSMUST00000103216.10|ENSMUSG00000028974.14|OTTMUSG00000010959.2|OTTMUST00000025710.1|Dffa-202|Dffa|1835|UTR5:1-105|CDS:106-903|UTR3:904-1835|	pctranscripts	1	452	29	2260	4	0.001769912	0.001769912	33.86280171	33.80603163	s4
s4	liver	Labelled in injury	>ENSMUST00000194175.2|ENSMUSG00000033860.14|OTTMUSG00000051802.1|OTTMUST00000130534.1|Fgg-202|Fgg|1741|UTR5:1-47|CDS:48-1379|UTR3:1380-1741|	pctranscripts	1	444	29	1332	14	0.010510511	0.010510511	33.26346009	33.20769479	s4
s4	liver	Labelled in injury	1_ATACATGATGATCTCACACAACTTGAACTCTCTCACTGATTACTTGATGATAGTAAAAGATCTGAT	genome	1	455	29	9555	6	0.000627943	0.000627943	34.08755482	34.03040794	s4
s4	liver	Labelled in injury	1_GCCCATGATGGTATGAGAGTAGTGGACAGAAGGGATTTCTGAAAAACACTTTTCTGAGGC	genome	1	441	29	6615	8	0.001209373	0.001209373	33.03870698	32.98331847	s4
s4	liver	Labelled in injury	10_ATTCTGTGATGACTTTACCAAATGACTTTCGTTCTTCTGAGTTTGCTGAAGCCACACTCAGGTGCTGAGAGG	genome	1	454	29	10896	412	0.037812041	0.032785336	34.01263712	33.95561584	s4
s4	liver	Labelled in injury	11_AAATGGATTTTTGGAAGTAGG	genome	1	448	29	3136	0	0	0	33.5631309	33.50686321	s4
s4	liver	Labelled in injury	13_TCACCCAGGCGGCCCGGGTTCGACTCCCGGTGTGGGAACCA	genome	1	444	29	2664	51	0.019144144	0.019144144	33.26346009	33.20769479	s4
s4	liver	Labelled in injury	18_TGCAGTGATGACTATCTTAGGACACCTTTGGATTTACCGTGAAAAGAAGTAACCTCTGAGCA	genome	1	455	29	7735	16	0.00206852	0.00206852	34.08755482	34.03040794	s4
s4	liver	Labelled in injury	19_ACACCCTGATGAACTGAATACCGCCCCAGTCTGATAGCTGTGGAGAAAGGTATTTTCTGAGT	genome	1	443	29	7088	47	0.006630926	0.006630926	33.18854239	33.13290268	s4
s4	liver	Labelled in injury	19_CTGACCTATGAATTGACAGCCAAA	genome	1	453	29	2265	19	0.008388521	0.008388521	33.93771942	33.88082373	s4
s4	liver	Labelled in injury	19_TGACCTATGAATTGACAGCCAAA	genome	1	450	29	2250	0	0	0	33.71296631	33.65644742	s4
s4	liver	Labelled in injury	19_TGTAACAGCAACTCCATGTGGAATT	genome	1	450	29	3150	30	0.00952381	0.00952381	33.71296631	33.65644742	s4
s4	liver	Labelled in injury	19_TTCGGCTGATGATTGCTGTTGAGACTTGGAAATCTGATT	genome	1	455	29	6825	25	0.003663004	0.003663004	34.08755482	34.03040794	s4
s4	liver	Labelled in injury	2_CATTATTACTTTTGGTACGCGA	genome	1	450	29	4050	4	0.000987654	0.000987654	33.71296631	33.65644742	s4
s4	liver	Labelled in injury	9_AACCCGTAGATCCGAACTTGTGA	genome	1	449	29	2245	0	0	0	33.6380486	33.58165531	s4
s4	liver	Labelled in injury	9_TCGCTGTGATGATGGATTCCAAAACCATTCGTAGTTTCCACCAGA	genome	1	451	29	5863	72	0.012280403	0.012280403	33.78788401	33.73123952	s4
s4	liver	Labelled in injury	MT_AAAGGTTTGGTCCTGGCCTTATAATTAATTAGA	genome	1	441	29	5292	1	0.000188964	0.000188964	33.03870698	32.98331847	s4
s4	liver	Labelled in injury	Mus musculus (house mouse) mmu-miR-222-3p	miRNA	1	443	29	3101	87	0.028055466	0.028055466	33.18854239	33.13290268	s4
s4	liver	Labelled in injury	NA_AGGCACATGCTCGTGAACTGGCG	unmapped	1	450	29	1800	0	0	0	33.71296631	33.65644742	s4
s4	liver	Labelled in injury	NA_CGACTCTTAGCGGTGGATCACTCGGCTCGT	unmapped	1	447	29	3576	16	0.004474273	0.004474273	33.4882132	33.4320711	s4
s4	liver	Labelled in injury	NA_GACTCTTAGCGGTGGATCACTCGGCTCGTGCGTCGATGAAGAACGCAGCTAGCTGCGAGA	unmapped	1	451	29	5412	40	0.007390983	0.007390983	33.78788401	33.73123952	s4
s4	liver	Labelled in injury	NA_GAGTAGGGAACTGCCAGGCATCA	unmapped	1	456	29	1368	1	0.000730994	0.000730994	34.16247252	34.10520005	s4
s4	liver	Labelled in injury	NA_GTGACGGTGCCGAGGATGACG	unmapped	1	446	29	1338	0	0	0	33.41329549	33.357279	s4
s4	liver	Labelled in injury	NA_GTTCCTCCCGGGGCTACGCCTGTCTGAGCGTCGCT	unmapped	1	445	29	4005	15	0.003745318	0.003745318	33.33837779	33.28248689	s4
s4	liver	Labelled in injury	NA_GTTGATAGATCCAGTAATGACCTC	unmapped	1	451	29	3157	1	0.000316756	0.000316756	33.78788401	33.73123952	s4
s4	liver	Labelled in injury	X_ATGAGGTAGTAGATTGTATAGTT	genome	1	443	29	3987	7	0.001755706	0.001755706	33.18854239	33.13290268	s4
s4	liver	Labelled in injury	1_ATACCATGATGATAACATAGTTCAGCAGACTTAACTCTGATGAACAATCATGTCTTTCGCTNCTATCTGATG	genome	1	437	28	10051	158	0.015719829	0.014425967	32.73903617	32.68415005	s4
s4	liver	Labelled in injury	1_TTTCACCCAGGCGGCCCGGGTTCGACTCCCGGTATGGGAACC	genome	1	429	28	3432	218	0.063519814	0.06147541	32.13969455	32.0858132	s4
s4	liver	Labelled in injury	11_AAACCGTTACCATTACTGAGT	genome	1	437	28	2622	1	0.000381388	0.000381388	32.73903617	32.68415005	s4
s4	liver	Labelled in injury	11_CGGCGATGATGACACTCC	genome	1	431	28	1293	0	0	0	32.28952995	32.23539742	s4
s4	liver	Labelled in injury	11_GCGGGAAACTCGACTGCATAATTTGTGGTAGTGGGGGACTGCGTTCGCGCTCTCCCCTG	genome	1	434	28	6510	83	0.012749616	0.012749616	32.51428306	32.45977373	s4
s4	liver	Labelled in injury	11_GCGTTTGGAAGAGATATTTT	genome	1	430	28	3440	19	0.005523256	0.005523256	32.21461225	32.16060531	s4
s4	liver	Labelled in injury	11_TGGGTCTTTGCGGGCAAGATGA	genome	1	428	28	2568	54	0.021028037	0.021028037	32.06477684	32.0110211	s4
s4	liver	Labelled in injury	13_GGTGCTAATAACGCCAAGGTCGCGGGTTCGATCCCCGTACGGGCCAGCTGGAGTTTTT	genome	1	426	28	5964	222	0.03722334	0.03722334	31.91494144	31.86143689	s4
s4	liver	Labelled in injury	14_AAAAGCTGGGTTGAGAGGGCGAA	genome	1	427	28	1281	70	0.054644809	0.054644809	31.98985914	31.93622899	s4
s4	liver	Labelled in injury	14_AAAAGCTGGGTTGAGAGGGCGAAT	genome	1	432	28	1728	17	0.009837963	0.009837963	32.36444765	32.31018952	s4
s4	liver	Labelled in injury	15_GAACATATGACTGCTATAATGATTTCAGCATTTAACTGAGA	genome	1	428	28	5564	3	0.00053918	0.00053918	32.06477684	32.0110211	s4
s4	liver	Labelled in injury	15_TCAGTGCATCACAGAACTTTGT	genome	1	434	28	3038	7	0.002304147	0.002304147	32.51428306	32.45977373	s4
s4	liver	Labelled in injury	18_GGAGTGTGACAATGGTGTTTGTA	genome	1	431	28	3448	34	0.009860789	0.009860789	32.28952995	32.23539742	s4
s4	liver	Labelled in injury	18_TAGATGTGTAGAGAAATGATAACTGAGCA	genome	1	435	28	3045	1	0.000328407	0.000328407	32.58920076	32.53456584	s4
s4	liver	Labelled in injury	18_TTGCTGTGATGACTATCTTAGGACACCTTTGGATTAACCGTGAAATCAAACAAGTGCTGAGNA	genome	1	427	28	7686	21	0.00273224	0.00273224	31.98985914	31.93622899	s4
s4	liver	Labelled in injury	19_CACCCTGATGAACTGAATACCGCCNCAGTCTGATAGCTGTGGAGAAAGGTATTTTCTGAGT	genome	1	430	28	6880	48	0.006976744	0.006976744	32.21461225	32.16060531	s4
s4	liver	Labelled in injury	19_CGAGCCCCAGTGGAACCACCA	genome	1	429	28	429	2	0.004662005	0.004662005	32.13969455	32.0858132	s4
s4	liver	Labelled in injury	2_ATCCCAGCGGTGCCTCCA	genome	1	439	28	1317	26	0.019741838	0.019741838	32.88887157	32.83373426	s4
s4	liver	Labelled in injury	2_TGAACTGATGATATCATTTCTTTCCCCGTCAGATCGACCCTGTTGAAAA	genome	1	432	28	6912	11	0.001591435	0.001591435	32.36444765	32.31018952	s4
s4	liver	Labelled in injury	3_CATAATTTGTGGTAGTGGGGGACTGCGTTCGCGCTCTCCCCTG	genome	1	428	28	5564	58	0.010424155	0.010424155	32.06477684	32.0110211	s4
s4	liver	Labelled in injury	3_GGTCAATGATGTGTTGGCATGTATTATCTGAATTCGCTGATGTGTCATAACACTTTAGCTCNAGAATTACGCTGAGACC	genome	1	436	28	11336	58	0.005116443	0.003650285	32.66411847	32.60935794	s4
s4	liver	Labelled in injury	4_AATGCGGGAAACTCGACTGCATAATTTGTGGTAGTGGGGGACTGCGTTCGCGCTCTCCCCTG	genome	1	439	28	7024	100	0.014236902	0.014236902	32.88887157	32.83373426	s4
s4	liver	Labelled in injury	9_TCGCTGCGATCTATTGAAAGTCAGCCCACGACACAAGGGTTTGT	genome	1	428	28	4708	1	0.000212404	0.000212404	32.06477684	32.0110211	s4
s4	liver	Labelled in injury	Mus musculus (house mouse) mmu-miR-10b-5p	miRNA	1	438	28	3066	2	0.000652316	0.000652316	32.81395387	32.75894215	s4
s4	liver	Labelled in injury	Mus musculus predicted gene, 52877 (Gm52877)	lncRNA	1	431	28	2586	92	0.035576179	0.035576179	32.28952995	32.23539742	s4
s4	liver	Labelled in injury	Mus musculus tRNA-Ile (AAT) (tRNA-Ile-AAT-3-1, tRNA-Ile-AAT-4-1)	tRNA	1	428	28	2140	17	0.007943925	0.007943925	32.06477684	32.0110211	s4
s4	liver	Labelled in injury	NA_ACGGATAATATCGGCGACTTCC	unmapped	1	437	28	2185	1	0.000457666	0.000457666	32.73903617	32.68415005	s4
s4	liver	Labelled in injury	NA_ACTCTTAGCGGTGGATCACTCGGCTCGTGCG	unmapped	1	431	28	3448	145	0.042053364	0.042053364	32.28952995	32.23539742	s4
s4	liver	Labelled in injury	NA_CTACGCCTGTCTGAGCGTCGCT	unmapped	1	430	28	2580	0	0	0	32.21461225	32.16060531	s4
s4	liver	Labelled in injury	1_AACCAGTGATGTGATGATTCTGCCAAATGATACAAAGTGATATCACCTTTAAACCGTTCCATTTTATTTCTGAGGTT	genome	1	416	27	11232	61	0.005430912	0.005430912	31.16576441	31.11351583	s4
s4	liver	Labelled in injury	1_GTTCGACTCCCGGTATGGGAACCA	genome	1	419	27	2095	8	0.003818616	0.003818616	31.39051752	31.33789215	s4
s4	liver	Labelled in injury	1_TGCATGATGACGAACAAATACTGACTACCTGAAGATCTTATTAGCTCTATCTGATG	genome	1	421	27	7157	68	0.009501188	0.007335308	31.54035292	31.48747636	s4
s4	liver	Labelled in injury	10_CGAACCCCACTCCTGGTAAAGTTGCTGTTT	genome	1	425	27	3825	105	0.02745098	0.02745098	31.84002373	31.78664478	s4
s4	liver	Labelled in injury	11_TAGCAGCACAGAAATATTGGCA	genome	1	412	27	1648	0	0	0	30.8660936	30.81434741	s4
s4	liver	Labelled in injury	11_TGCAATGATGATGAAACTAGAAAAAAAAGGAAGTGCCGTCCGATGCGACAACTGACGACATCCCTAGTTAGCTGAC	genome	1	410	27	5740	27	0.004703833	0.004703833	30.71625819	30.6647632	s4
s4	liver	Labelled in injury	14_CAAATCCCGGACGAGCCCTGTACTTT	genome	1	425	27	2550	151	0.059215686	0.059215686	31.84002373	31.78664478	s4
s4	liver	Labelled in injury	15_TTCTGTGATGAGGCTCTGGAATGTGCGCTGGGCACAGCGCCCGAGAGAGACTGAGGAATTATTCCCTGTTGCCTTCCTTCTGAGA	genome	1	414	27	9522	81	0.008506616	0.005234483	31.015929	30.96393162	s4
s4	liver	Labelled in injury	18_GATTCCTGGAAATACTGTTCTT	genome	1	423	27	3807	1	0.000262674	0.000262674	31.69018833	31.63706057	s4
s4	liver	Labelled in injury	18_GGAGTGTGACAATGGTGTTTGAT	genome	1	425	27	3400	18	0.005294118	0.005294118	31.84002373	31.78664478	s4
s4	liver	Labelled in injury	18_GTGTGACAATGGTGTTTGA	genome	1	412	27	2884	2	0.000693481	0.000693481	30.8660936	30.81434741	s4
s4	liver	Labelled in injury	18_TTGGAGTGTGACAATGGTGTTTGT	genome	1	413	27	4130	27	0.00653753	0.00653753	30.9410113	30.88913952	s4
s4	liver	Labelled in injury	19_CACCCTGATGAACTGAATACCGCCCCAGTCTGATAGCTGTGGAGAAAGGTATTTTCTGAG	genome	1	424	27	6360	55	0.008647799	0.004316547	31.76510603	31.71185268	s4
s4	liver	Labelled in injury	19_TCGGCTGATGATTGCTGTTGAGACTTGGAAATCTGATT	genome	1	423	27	5922	1	0.000168862	0.000168862	31.69018833	31.63706057	s4
s4	liver	Labelled in injury	2_CATTATTACTTTTGGTACGCGT	genome	1	421	27	4210	9	0.002137767	0.002137767	31.54035292	31.48747636	s4
s4	liver	Labelled in injury	2_CGTACCGTGAGTAATAATGCGT	genome	1	422	27	2532	1	0.000394945	0.000394945	31.61527063	31.56226847	s4
s4	liver	Labelled in injury	4_AAACAATGATGTGATTTCCAAGCACATAGCTGATGATTCCATGTGGAATTTTACCACTGAGT	genome	1	416	27	7904	29	0.003669028	0.003669028	31.16576441	31.11351583	s4
s4	liver	Labelled in injury	4_TCTCGGTGATGAGAACTTTGTCCAGTTCTGCTGCTGATCTCTTAAGTGAGGATGAAGTTATCTGAGGA	genome	1	421	27	9683	383	0.039553857	0.028764244	31.54035292	31.48747636	s4
s4	liver	Labelled in injury	6_TCCTGTCTGAGCGTCGCT	genome	1	418	27	2508	7	0.002791069	0.002791069	31.31559981	31.26310005	s4
s4	liver	Labelled in injury	7_CGAGTCCTGCCGCGGTCGCC	genome	1	416	27	1248	33	0.026442308	0.026442308	31.16576441	31.11351583	s4
s4	liver	Labelled in injury	7_GACTATGAGATGACTCTACATGCACTACCATCTGAGG	genome	1	420	27	3780	1	0.00026455	0.00026455	31.46543522	31.41268426	s4
s4	liver	Labelled in injury	7_GCACATGATGTTCTTATTCTCACGATGGTCTTCGGATGCCACAGTTAGGGCAGTGCCGATAATGCCAAAGGCTAAGCTGATG	genome	1	421	27	9262	39	0.004210754	0.003362985	31.54035292	31.48747636	s4
s4	liver	Labelled in injury	7_TTTCGGCGGTAGAAGAA	genome	1	419	27	1676	15	0.008949881	0.008949881	31.39051752	31.33789215	s4
s4	liver	Labelled in injury	8_GCTGGAGGATGAAGTAAGGAGTGATCCATCGGCTAAGTGTTTTCCCACTGTGCTGACACTCACATTGCTGACAGTG	genome	1	412	27	8240	91	0.011043689	0.010121951	30.8660936	30.81434741	s4
s4	liver	Labelled in injury	8_GGGAAATGATGATGCCTGTGACTGCTGACAAGACTCTGATGTCTGTTGTATTCGTACTGGCTGATCCT	genome	1	418	27	9196	59	0.006415833	0.006415833	31.31559981	31.26310005	s4
s4	liver	Labelled in injury	9_ACCCAGGCGGCCCGGGTTCGACTCCCGGTGTGGGAACC	genome	1	419	27	2095	18	0.008591885	0.008591885	31.39051752	31.33789215	s4
s4	liver	Labelled in injury	9_CAGGCGGCCCGGGTTCGACTCCCGGTGTGGGAACCA	genome	1	419	27	2095	18	0.008591885	0.008591885	31.39051752	31.33789215	s4
s4	liver	Labelled in injury	MT_AAAACGTTAGGTCAAGGTGTAGCCA	genome	1	420	27	2100	0	0	0	31.46543522	31.41268426	s4
s4	liver	Labelled in injury	MT_AAGTCGTAACAAGGTAAGCATACTGGAAAGTGTGCTTGGAATAATA	genome	1	416	27	4576	152	0.033216783	0.033216783	31.16576441	31.11351583	s4
s4	liver	Labelled in injury	MT_GCCTACACCCAGAAGATTTCATGACCAATGAACACTCTGACCA	genome	1	411	27	3288	53	0.016119221	0.016119221	30.79117589	30.73955531	s4
s4	liver	Labelled in injury	Mus musculus predicted gene, 30694 (Gm30694)	lncRNA	1	413	27	1239	0	0	0	30.9410113	30.88913952	s4
s4	liver	Labelled in injury	Mus musculus RIKEN cDNA D030055H07 gene (D030055H07Rik)	lncRNA	1	419	27	838	0	0	0	31.39051752	31.33789215	s4
s4	liver	Labelled in injury	NA_ACAGCACTGTGCAAACACGAAA	unmapped	1	410	27	820	0	0	0	30.71625819	30.6647632	s4
s4	liver	Labelled in injury	NA_AGACGTGGCGACCCGCTGAAT	unmapped	1	417	27	1251	0	0	0	31.24068211	31.18830794	s4
s4	liver	Labelled in injury	NA_CGACTCTTAGCGGTGGATCACTCGGCT	unmapped	1	425	27	2975	4	0.001344538	0.001344538	31.84002373	31.78664478	s4
s4	liver	Labelled in injury	NA_CGCGACCTCAGATCAGACGTGGCGACCCGCTGAATTTAAGC	unmapped	1	411	27	2877	0	0	0	30.79117589	30.73955531	s4
s4	liver	Labelled in injury	NA_CTGACCTATGAATTGACAGCCTTA	unmapped	1	423	27	2961	2	0.000675447	0.000675447	31.69018833	31.63706057	s4
s4	liver	Labelled in injury	NA_TCTTGATCCGGCAAACAAACCACC	unmapped	1	411	27	1644	2	0.001216545	0.001216545	30.79117589	30.73955531	s4
s4	liver	Labelled in injury	>ENSMUST00000066791.7|ENSMUSG00000054013.7|OTTMUSG00000066490.1|OTTMUST00000161515.1|Tmem179-201|Tmem179|2380|UTR5:1-124|CDS:125-826|UTR3:827-2380|	pctranscripts	1	395	26	0	0	NA	NA	29.59249265	29.54288162	s4
s4	liver	Labelled in injury	1_ATTACTTGATGATAGTAAAAGATCTGATG	genome	1	407	26	4070	19	0.004668305	0.004668305	30.49150508	30.44038689	s4
s4	liver	Labelled in injury	1_TCCCAGCGGTGCCTCCA	genome	1	399	26	1197	20	0.016708438	0.016708438	29.89216346	29.84205004	s4
s4	liver	Labelled in injury	1_TGATAAATCTGGAGCCGGTGA	genome	1	404	26	2020	0	0	0	30.26675197	30.21601057	s4
s4	liver	Labelled in injury	11_ACAGTGATGACCACAACATGCCATCTGAGTTGCTTTGCTGAAATCCAGAGGCTGTTTCTGAGC	genome	1	396	26	6732	17	0.002525253	0.002525253	29.66741035	29.61767373	s4
s4	liver	Labelled in injury	11_AGCAATGATGACCCCAACATGCCATCTGAGTGGCTTTGCTGAAATCCAGAGGCTGTTTCTGAGC	genome	1	406	26	6496	5	0.000769704	0.000769704	30.41658738	30.36559478	s4
s4	liver	Labelled in injury	11_CGGCGATGATGACACTCCATA	genome	1	405	26	1620	0	0	0	30.34166968	30.29080268	s4
s4	liver	Labelled in injury	11_TAGCAGCACAGAAATATTGGC	genome	1	406	26	1624	0	0	0	30.41658738	30.36559478	s4
s4	liver	Labelled in injury	11_TGAGAACTGAATTCCATGGGTTA	genome	1	399	26	2793	0	0	0	29.89216346	29.84205004	s4
s4	liver	Labelled in injury	11_TGCAATGATGATGAAACTAGAAAAAAAGGAAGTGCCGTCCGATGCGACAACTGACGACATCCCTAGTTAGCTGACT	genome	1	395	26	5925	48	0.008101266	0.008101266	29.59249265	29.54288162	s4
s4	liver	Labelled in injury	13_GCTGCGATCTATTGAAAGTCAGCCCTCGACACAAGGGTTTGA	genome	1	395	26	3950	3	0.000759494	0.000759494	29.59249265	29.54288162	s4
s4	liver	Labelled in injury	13_GGTGCTGATAACGCCAAGGTCGCGGGTTCGATCCCCGTACGGGCCAGCTGGAGTTTT	genome	1	397	26	5161	207	0.040108506	0.040108506	29.74232805	29.69246583	s4
s4	liver	Labelled in injury	14_CCAGGCGGCCCGGGTTCGACTCCCGGTGTGGGAACCA	genome	1	401	26	2005	18	0.008977556	0.008977556	30.04199886	29.99163425	s4
s4	liver	Labelled in injury	15_TGAAAATGATGAATTCTGGGGCGCTGATTCATGTGACTTGAAAAAACGCCATCCATTTCCTGACT	genome	1	409	26	7771	142	0.018273067	0.018273067	30.64134049	30.5899711	s4
s4	liver	Labelled in injury	17_AGTAATGATGATTTCTGGTGATTCTGAGT	genome	1	403	26	4836	68	0.014061208	0.014061208	30.19183427	30.14121847	s4
s4	liver	Labelled in injury	17_TCTTAGATCGATGTGGTGCTCCGGAGTTCTCTTCGGGCCAGGGCCTAAGCCGCGCCAG	genome	1	400	26	5600	224	0.04	0.038765255	29.96708116	29.91684215	s4
s4	liver	Labelled in injury	18_TTGCTGTGATGACTATCTTAGGACACCTTTGGATTAACCGTGAAATCAAACAAGTGCTGAGCAAC	genome	1	404	26	7272	280	0.03850385	0.037589829	30.26675197	30.21601057	s4
s4	liver	Labelled in injury	19_CACCCTGATGAACTGAATACCGCCCCAGTCTGATAGCTGTGGANAAAGGTATTTTCTGAGT	genome	1	404	26	6464	45	0.006961634	0.006358561	30.26675197	30.21601057	s4
s4	liver	Labelled in injury	2_AATCTGACAACAGGAAATAAACCTCCTTATTCACCCCA	genome	1	400	26	3200	38	0.011875	0.011875	29.96708116	29.91684215	s4
s4	liver	Labelled in injury	2_ATGAATCTGACAACAGGAAATAAACCTCCTTATTCACCCCA	genome	1	402	26	3618	10	0.002763958	0.002763958	30.11691657	30.06642636	s4
s4	liver	Labelled in injury	2_CTCGTACCGTGAGTAATAATGCG	genome	1	397	26	2382	7	0.002938707	0.002938707	29.74232805	29.69246583	s4
s4	liver	Labelled in injury	2_TAGACTGTGAATCTGACAACAGGAAATAAACCTCCTTATTCACCCCACCA	genome	1	404	26	4444	118	0.026552655	0.025716219	30.26675197	30.21601057	s4
s4	liver	Labelled in injury	3_CGATTCCCGGCCAATGCAGTACCTCTCTGTTTT	genome	1	403	26	4433	139	0.031355741	0.031355741	30.19183427	30.14121847	s4
s4	liver	Labelled in injury	3_GGTCAATGATGTGTTGGCATGTATTATCTGAATTCGCTGATGTGTCATAACACTTTAGCTCTAGAATTACGCGGAGACC	genome	1	401	26	10426	45	0.004316133	0.003092385	30.04199886	29.99163425	s4
s4	liver	Labelled in injury	3_TGAGGTAGTAGTTTGTGCTGTTAA	genome	1	402	26	4020	2	0.000497512	0.000497512	30.11691657	30.06642636	s4
s4	liver	Labelled in injury	4_AAACAGTGATGTAGTGACGTCCAAGCACATAGCTGATGATTCCATGTAGAGTTTAACTGCTGAGT	genome	1	395	26	7110	15	0.002109705	0.002109705	29.59249265	29.54288162	s4
s4	liver	Labelled in injury	4_CAAGCCCTCTTATTTCTACCA	genome	1	395	26	2765	112	0.040506329	0.040506329	29.59249265	29.54288162	s4
s4	liver	Labelled in injury	5_TGGGGGGCCCAAGTCCTTCTGATCGAGGCCC	genome	1	403	26	2418	1	0.000413565	0.000413565	30.19183427	30.14121847	s4
s4	liver	Labelled in injury	5_TTCGATCCCCGGCATCTCCACCA	genome	1	397	26	1985	58	0.029219144	0.029219144	29.74232805	29.69246583	s4
s4	liver	Labelled in injury	6_TCAGTGCACTACAGAACTTTGTAA	genome	1	400	26	2800	1	0.000357143	0.000357143	29.96708116	29.91684215	s4
s4	liver	Labelled in injury	8_CTGAAATGATGACCATTTAATTCATGTCTCTTCTCTGACATTCTCCTCTGGAGATGATTTTTGCCTTATTGATCTGATC	genome	1	407	26	13431	32	0.002382548	0.001720913	30.49150508	30.44038689	s4
s4	liver	Labelled in injury	8_CTGGAGGATGAAGTAAGGAGTGATCCATCGGCTAAGTGTTTTCCCACTGTGCTGACACTCACATTGCTGACAG	genome	1	401	26	7619	26	0.003412521	0.002374357	30.04199886	29.99163425	s4
s4	liver	Labelled in injury	9_CGACTCCTGGCTGGCTCGACGTGTGCGATCTT	genome	1	398	26	3582	83	0.023171413	0.023171413	29.81724576	29.76725794	s4
s4	liver	Labelled in injury	9_TCGCTGCGATCTATTGAAAGTCAGCNCTCGACACAAGGGTTTGT	genome	1	401	26	4812	4	0.000831255	0.000831255	30.04199886	29.99163425	s4
s4	liver	Labelled in injury	MT_AAAGGACTTGGCGGTACTTTATATCCATCTAGAGGAGCCT	genome	1	406	26	4466	0	0	0	30.41658738	30.36559478	s4
s4	liver	Labelled in injury	MT_GTTAGGTCAAGGTGTAGC	genome	1	402	26	2010	0	0	0	30.11691657	30.06642636	s4
s4	liver	Labelled in injury	NA_AGCGCACGGGGTCGGCGGCGATGTCGGC	unmapped	1	400	26	1200	2	0.001666667	0.001666667	29.96708116	29.91684215	s4
s4	liver	Labelled in injury	NA_CCCGGGGCTACGCCTGTCTGAGCGTCGCT	unmapped	1	406	26	2436	8	0.003284072	0.003284072	30.41658738	30.36559478	s4
s4	liver	Labelled in injury	NA_CGACTCTTAGCGGTGGATCACTCGGCTCG	unmapped	1	402	26	2814	11	0.003909026	0.003909026	30.11691657	30.06642636	s4
s4	liver	Labelled in injury	NA_CGATACGACTCTTAGCGGTG	unmapped	1	398	26	1990	5	0.002512563	0.002512563	29.81724576	29.76725794	s4
s4	liver	Labelled in injury	NA_GAGGACCGGAGTGGACGCATC	unmapped	1	398	26	796	1	0.001256281	0.001256281	29.81724576	29.76725794	s4
s4	liver	Labelled in injury	NA_TAATGGTTCGTTTGTAAAAAAAAAAAAAAAAAA	unmapped	1	402	26	3216	13	0.004042289	0.004042289	30.11691657	30.06642636	s4
s4	liver	Labelled in injury	NA_TTTGACCTGATCCAAGAACGTACC	unmapped	1	401	26	2406	2	0.000831255	0.000831255	30.04199886	29.99163425	s4
s4	liver	Labelled in injury	1_AAGCCCATGATGGTATGAGAGTAGTGGACAGAAGGGATTTCTGAAAAACACTTTTCTGAGGC	genome	1	391	25	5865	130	0.022165388	0.022165388	29.29282184	29.2437132	s4
s4	liver	Labelled in injury	1_ATCACATCCTGGGGCTGAAGT	genome	1	384	25	1920	0	0	0	28.76839791	28.72016846	s4
s4	liver	Labelled in injury	1_CCTGCATGATGACGAACAAATACTGACT	genome	1	380	25	2280	32	0.014035088	0.014035088	28.4687271	28.42100004	s4
s4	liver	Labelled in injury	1_CTGCATGATGACGAACAAATACTGACT	genome	1	382	25	2292	18	0.007853403	0.007853403	28.61856251	28.57058425	s4
s4	liver	Labelled in injury	1_TTCAAGTAATTCAGGATAGGTAA	genome	1	392	25	2744	15	0.005466472	0.005466472	29.36773954	29.31850531	s4
s4	liver	Labelled in injury	10_ACCGGGGTTCAATTCCCCGACGGGGAGCCA	genome	1	380	25	1520	0	0	0	28.4687271	28.42100004	s4
s4	liver	Labelled in injury	11_AAGCTCGGTCTGAGGCCCCTCAGT	genome	1	391	25	1955	40	0.020460358	0.020460358	29.29282184	29.2437132	s4
s4	liver	Labelled in injury	11_CCTCGGCCGATCGAAAGGGAGTCGGGTTCAGATCCCCGAATCCGGAGTG	genome	1	391	25	3128	10	0.003196931	0.003196931	29.29282184	29.2437132	s4
s4	liver	Labelled in injury	11_CGGCGATGATGACACTCCA	genome	1	391	25	1173	4	0.00341006	0.00341006	29.29282184	29.2437132	s4
s4	liver	Labelled in injury	11_GGTGGGTGCATATGTTTT	genome	1	386	25	3088	92	0.029792746	0.029792746	28.91823332	28.86975267	s4
s4	liver	Labelled in injury	13_CAATCCCCGGCACCTCCACC	genome	1	390	25	780	8	0.01025641	0.01025641	29.21790413	29.1689211	s4
s4	liver	Labelled in injury	16_TGAAATGATGGCAAATCATCTTTCGGGACTGATCTGAAATGAAGAGAATACTCTTGCTGATC	genome	1	387	25	6966	10	0.001435544	0.001435544	28.99315102	28.94454478	s4
s4	liver	Labelled in injury	18_TTGGAGTGTGACAATGGTGTTTG	genome	1	389	25	3501	88	0.025135676	0.025135676	29.14298643	29.09412899	s4
s4	liver	Labelled in injury	19_CTTAATGATGAACAATGTAAATGACAAGCATATGGCTGAGTTGNAATGATGTCATCTTACTACTGAAA	genome	1	381	25	7620	24	0.003149606	0.002631579	28.54364481	28.49579215	s4
s4	liver	Labelled in injury	3_GTCAATGATGTGTTGGCATGTATTATCTGAATTCGCTGATGTGTCATAACACTTTAGCTCTAGAATTACGCTGAGAC	genome	1	387	25	10449	6	0.000574218	0.000574218	28.99315102	28.94454478	s4
s4	liver	Labelled in injury	4_AACAGTGATGTAGTGACGTCCAAGCACATAGCTGATGATTCCATGTAGAGTTTAACTGCTGAGT	genome	1	389	25	7002	13	0.001856612	0.001856612	29.14298643	29.09412899	s4
s4	liver	Labelled in injury	4_AGCTCGCTCTGAAGGCCTGTTTCCTAGGCTACATACGAGGG	genome	1	382	25	3820	0	0	0	28.61856251	28.57058425	s4
s4	liver	Labelled in injury	7_TCCCTGAGACCCTAACTTGTGAAA	genome	1	379	25	2274	7	0.003078276	0.003078276	28.3938094	28.34620794	s4
s4	liver	Labelled in injury	7_TCTACAGTGCACGTGTCTCCA	genome	1	385	25	2310	1	0.0004329	0.0004329	28.84331562	28.79496057	s4
s4	liver	Labelled in injury	9_CTCGCTGCGATCTATTGAAGGTCAGCCCTCGACACAAGGGTTTGT	genome	1	385	25	4620	2	0.0004329	0.0004329	28.84331562	28.79496057	s4
s4	liver	Labelled in injury	9_TTCAAGTAATTCAGGATAGGTAT	genome	1	387	25	3096	26	0.008397933	0.008397933	28.99315102	28.94454478	s4
s4	liver	Labelled in injury	MT_AGACTGTGAATCTGACAACAGGAAATAAACCTCCTTATTCACCCCAA	genome	1	383	25	3830	136	0.035509138	0.035509138	28.69348021	28.64537636	s4
s4	liver	Labelled in injury	MU069435.1_ACGCTGCGATCTATTGAAAGTCAGCCCTCGACACAAGGGTTTGT	genome	1	389	25	4279	3	0.000701098	0.000701098	29.14298643	29.09412899	s4
s4	liver	Labelled in injury	MU069435.1_GCTCCCTCGCTGCGATCTATTGAAAGTCAGCCCTCGACACAAGGGTTTGT	genome	1	379	25	4927	25	0.005074082	0.005074082	28.3938094	28.34620794	s4
s4	liver	Labelled in injury	Mus musculus (house mouse) mmu-miR-20a-5p	miRNA	1	382	25	2674	153	0.057217651	0.043394777	28.61856251	28.57058425	s4
s4	liver	Labelled in injury	Mus musculus predicted gene, 31314 (Gm31314)	lncRNA	1	394	25	394	19	0.04822335	0.04822335	29.51757494	29.46808952	s4
s4	liver	Labelled in injury	NA_CGACTCTTAGCGGTGGATCACTCGGCTCGTGCGTCGATGAAGAACGCAGCTAGCTGCGAGA	unmapped	1	392	25	4704	39	0.008290816	0.008290816	29.36773954	29.31850531	s4
s4	liver	Labelled in injury	NA_CTACGGTGCTGAAGCAACAAATGCC	unmapped	1	387	25	1548	0	0	0	28.99315102	28.94454478	s4
s4	liver	Labelled in injury	NA_CTCATCACATCCTGGGGCTGAAGT	unmapped	1	390	25	2340	0	0	0	29.21790413	29.1689211	s4
s4	liver	Labelled in injury	NA_GACTCTTAGCGGTGGATC	unmapped	1	383	25	1915	6	0.003133159	0.003133159	28.69348021	28.64537636	s4
s4	liver	Labelled in injury	NA_GCACGGGGTCGGCGGCGATG	unmapped	1	388	25	776	0	0	0	29.06806873	29.01933688	s4
s4	liver	Labelled in injury	NA_TGGAGTGTGACAATGGTGTTTTTTT	unmapped	1	386	25	4632	42	0.009067358	0.009067358	28.91823332	28.86975267	s4
s4	liver	Labelled in injury	X_AATGGTTCGTTTGTAAAAAAAAAAAAAAAAA	genome	1	387	25	2709	23	0.008490218	0.008490218	28.99315102	28.94454478	s4
s4	liver	Labelled in injury	>ENSMUST00000029433.9|ENSMUSG00000027843.14|OTTMUSG00000022455.4|OTTMUST00000053696.2|Ptpn22-201|Ptpn22|2743|UTR5:1-127|CDS:128-2536|UTR3:2537-2743|	pctranscripts	1	376	24	1128	25	0.022163121	0.022163121	28.16905629	28.12183162	s4
s4	liver	Labelled in injury	1_GTCAATGATGTATACCTTTTGGAACTGAATCTAAGTGATTTAACAAAAATTCGTCACTACCACTGAGA	genome	1	365	24	7665	1	0.000130463	0.000130463	27.34496156	27.29911846	s4
s4	liver	Labelled in injury	1_TCGCTGCGATCTATTGAAAGTCAGCCCTCGACACAA	genome	1	369	24	2952	2	0.000677507	0.000677507	27.64463237	27.59828688	s4
s4	liver	Labelled in injury	1_TGCTATGATGAAGGCTATGTTGGTAGGGACAACTGAGC	genome	1	364	24	3640	0	0	0	27.27004386	27.22432636	s4
s4	liver	Labelled in injury	10_TGTACATGATGAAAACAGTCTCCCTCTTCTGAAT	genome	1	371	24	4081	117	0.028669444	0.028669444	27.79446778	27.74787109	s4
s4	liver	Labelled in injury	10_TTCATGGGTGAGAAACAGCTAGTCTGACA	genome	1	375	24	2625	8	0.003047619	0.003047619	28.09413859	28.04703951	s4
s4	liver	Labelled in injury	11_AACAGTGATGACCACAACATGCCATCTGAGTTGCTTTGCTGAAATCCAGAGGCTGTTTCTGNGC	genome	1	365	24	6205	11	0.001772764	0.001772764	27.34496156	27.29911846	s4
s4	liver	Labelled in injury	11_AGCAGCATTGTACAGGGCTATGTT	genome	1	364	24	2548	3	0.001177394	0.001177394	27.27004386	27.22432636	s4
s4	liver	Labelled in injury	11_CTGTGATGAGATGACTAAGTAGGAAGTGCCGTCAGAGTCGATAACTGACGATAACTGCTCCTGGCTGACT	genome	1	366	24	6222	54	0.008678881	0.008678881	27.41987926	27.37391057	s4
s4	liver	Labelled in injury	11_GAAAATGATGATTGGAGCTTGCATGATCTGCTGATTAGCATTTCCATGCAATCAGGACCTGACAACATCCTGGTTGCTCCTATCTGATT	genome	1	371	24	10388	18	0.001732769	0.001732769	27.79446778	27.74787109	s4
s4	liver	Labelled in injury	12_TAATGGTTCGTTTGTAAAAAAAAAAA	genome	1	367	24	2936	4	0.001362398	0.001362398	27.49479697	27.44870267	s4
s4	liver	Labelled in injury	13_CAATCCCCGGCACCTCCAC	genome	1	368	24	736	41	0.055706522	0.055706522	27.56971467	27.52349478	s4
s4	liver	Labelled in injury	13_CGATCCCCGTACGGGCCAGCTGGAGTTT	genome	1	369	24	2214	66	0.029810298	0.029810298	27.64463237	27.59828688	s4
s4	liver	Labelled in injury	14_AAGCAGTGATGACAGATTGGATCTGACTTAACTGCTGTGCTGAGTTTGTTCAATCCAACCCTGAGC	genome	1	365	24	6935	6	0.000865177	0.000865177	27.34496156	27.29911846	s4
s4	liver	Labelled in injury	15_TGTAAACATCCCCGACTGGAAGCTAT	genome	1	374	24	2244	10	0.004456328	0.004456328	28.01922089	27.97224741	s4
s4	liver	Labelled in injury	16_AACCCGTAGATCCGATCTTGTGT	genome	1	373	24	2611	29	0.011106856	0.011106856	27.94430318	27.8974553	s4
s4	liver	Labelled in injury	16_GCCCTCTTTCCGTGTGGATTTAAGAATTTTTT	genome	1	376	24	5640	83	0.014716312	0.014716312	28.16905629	28.12183162	s4
s4	liver	Labelled in injury	17_AGCCCGTGATGAATTAATTTCTGACACCTCGTATGAAA	genome	1	370	24	4070	1	0.0002457	0.0002457	27.71955007	27.67307899	s4
s4	liver	Labelled in injury	18_CTGCGATGATGTCATATCTTAGGACACCTTTGGATTAATCATGAAAATAACTATCCTCTGAGCA	genome	1	371	24	7420	76	0.010242588	0.000840336	27.79446778	27.74787109	s4
s4	liver	Labelled in injury	18_TGGAGTGTGACAGTGGTGTTTGT	genome	1	370	24	3330	19	0.005705706	0.005705706	27.71955007	27.67307899	s4
s4	liver	Labelled in injury	19_CTTAATGATGAACAATGTAAATGACAAGCATATGGCTGAGTTGCAATGATGT	genome	1	368	24	5520	15	0.002717391	0.002717391	27.56971467	27.52349478	s4
s4	liver	Labelled in injury	19_TAATGATGAACAATGTAAATGACAAGCATATGGCTGAGTTGCAATGATGTCATCTTACTACTGAAA	genome	1	364	24	6916	42	0.006072874	0.004373815	27.27004386	27.22432636	s4
s4	liver	Labelled in injury	3_TAATGGTTCGTTTGTAAAA	genome	1	366	24	2928	21	0.007172131	0.007172131	27.41987926	27.37391057	s4
s4	liver	Labelled in injury	4_CTCGGTGATGAGAACTTTGTCCAGTTCTGCTGCTGATCTCTTAAGTGAGGATGAAGTTATCTGAGGA	genome	1	375	24	8250	300	0.036363636	0.026654648	28.09413859	28.04703951	s4
s4	liver	Labelled in injury	6_TCAGTGCACTACAGAACTTTGTCA	genome	1	369	24	2583	3	0.00116144	0.00116144	27.64463237	27.59828688	s4
s4	liver	Labelled in injury	8_TCCTGTACTGAGCTGCCCCGAGA	genome	1	377	24	1885	1	0.000530504	0.000530504	28.24397399	28.19662373	s4
s4	liver	Labelled in injury	9_CTCGCTGCGATCTATTGAAAGTCANCCCTCGACACAAGNGTTTGT	genome	1	378	24	4536	2	0.000440917	0.000440917	28.3188917	28.27141583	s4
s4	liver	Labelled in injury	9_GTGGAACCTGGCGCTAAACCATTCGTAGACGACCTGCTTC	genome	1	364	24	3276	1	0.00030525	0.00030525	27.27004386	27.22432636	s4
s4	liver	Labelled in injury	9_TCGCTGTGATCTATTGAAAGTCAGCCCTCGACACAAGGGTTTGT	genome	1	369	24	4797	1	0.000208464	0.000208464	27.64463237	27.59828688	s4
s4	liver	Labelled in injury	9_TGAGATGAAGCACTGTAGCTCTTA	genome	1	366	24	2562	0	0	0	27.41987926	27.37391057	s4
s4	liver	Labelled in injury	MU069435.1_GCGATCTATTGAAAGTCAGCCCTCGACACAAGGGTTTGT	genome	1	370	24	3700	25	0.006756757	0.006756757	27.71955007	27.67307899	s4
s4	liver	Labelled in injury	Mus musculus RIKEN cDNA C430049B03 gene (C430049B03Rik)	lncRNA	1	369	24	2583	2	0.000774293	0.000774293	27.64463237	27.59828688	s4
s4	liver	Labelled in injury	NA_ACGGGTAACTGAAGGCATACG	unmapped	1	367	24	1101	0	0	0	27.49479697	27.44870267	s4
s4	liver	Labelled in injury	NA_ACTTGCGGCCCCGGGTTCCTCCCGGGGCTACGCCTGTCTGAGCGTCGCT	unmapped	1	368	24	4048	11	0.002717391	0.002717391	27.56971467	27.52349478	s4
s4	liver	Labelled in injury	NA_CTCAGGATGGCGGAGCGGTCT	unmapped	1	368	24	1472	2	0.001358696	0.001358696	27.56971467	27.52349478	s4
s4	liver	Labelled in injury	NA_CTCGGGCGATCGAAAGGGAGTCGGGTTCAGATCCCCGAATCCGGAGT	unmapped	1	378	24	3024	0	0	0	28.3188917	28.27141583	s4
s4	liver	Labelled in injury	NA_GACTCTTAGCGGTGGATCACTCGGCTC	unmapped	1	377	24	2639	9	0.003410383	0.003410383	28.24397399	28.19662373	s4
s4	liver	Labelled in injury	NA_TCAATCAACGACCGACCGTATCA	unmapped	1	373	24	1492	0	0	0	27.94430318	27.8974553	s4
s4	liver	Labelled in injury	NA_TGGTGTTCGGGTTGTCATGCCA	unmapped	1	365	24	2920	3	0.001027397	0.001027397	27.34496156	27.29911846	s4
s4	liver	Labelled in injury	>ENSMUST00000001569.15|ENSMUSG00000059714.14|OTTMUSG00000037406.2|OTTMUST00000096512.1|Flot1-201|Flot1|1825|UTR5:1-286|CDS:287-1573|UTR3:1574-1825|	pctranscripts	1	359	23	359	0	0	0	26.89545534	26.85036583	s4
s4	liver	Labelled in injury	>ENSMUST00000030868.11|ENSMUSG00000040254.12|OTTMUSG00000054617.3|OTTMUST00000135405.2|Sema3d-201|Sema3d|6307|UTR5:1-327|CDS:328-2661|UTR3:2662-6307|	pctranscripts	1	349	23	1396	0	0	0	26.14627831	26.10244477	s4
s4	liver	Labelled in injury	>ENSMUST00000219305.2|ENSMUSG00000035852.12|OTTMUSG00000064917.1|OTTMUST00000158088.1|Misp-205|Misp|2569|UTR5:1-233|CDS:234-2180|UTR3:2181-2569|	pctranscripts	1	349	23	1396	0	0	0	26.14627831	26.10244477	s4
s4	liver	Labelled in injury	1_GTGGACAGAAGGGATTTCTGAAAAACACTTTTCTGAGGC	genome	1	351	23	3510	3	0.000854701	0.000854701	26.29611372	26.25202899	s4
s4	liver	Labelled in injury	1_TACCATGATGATAACATAGTTCAGCAGACTTAACTCTGATGAACAATCATGTCTTTCGCTCCTATCTGAT	genome	1	353	23	8119	17	0.002093854	0.002093854	26.44594912	26.4016132	s4
s4	liver	Labelled in injury	1_TGCTATGATGAAGGCTATGTTGGTAGGGACAACTGAGCTTGTTNATGAATACCAACGATTCTGATG	genome	1	351	23	7020	44	0.006267806	0.006267806	26.29611372	26.25202899	s4
s4	liver	Labelled in injury	1_TGCTATGATGAAGGCTATGTTGGTNGGGACAACTGAGCTTGTTGATGAATACCAACGATTCTGATG	genome	1	352	23	7040	46	0.006534091	0.006534091	26.37103142	26.32682109	s4
s4	liver	Labelled in injury	11_TGCTGTGATGAGATGACTAAGTAGGAAGTGCCGTCAGAGTCGATAACTGACGATAACTGCTCCTGGCTGA	genome	1	354	23	6018	40	0.006646726	0.004033613	26.52086683	26.4764053	s4
s4	liver	Labelled in injury	11_TGCTTTGCTGAAATCCAGAGGCTGTTTCTGAGC	genome	1	361	23	3971	1	0.000251826	0.000251826	27.04529075	26.99995004	s4
s4	liver	Labelled in injury	12_TCTCACACAGAAATCGCACCCGTC	genome	1	354	23	1416	0	0	0	26.52086683	26.4764053	s4
s4	liver	Labelled in injury	17_GATCGATGTGGTGCTCCGGAGTTCTCTTCGGGCCAGGGCCTAAGCCG	genome	1	350	23	3850	134	0.034805195	0.034805195	26.22119602	26.17723688	s4
s4	liver	Labelled in injury	18_TGAGATGAAGCACTGTAGCTCAT	genome	1	349	23	2094	0	0	0	26.14627831	26.10244477	s4
s4	liver	Labelled in injury	18_TGCAGTGATGACTATCTTAGGACACCTTTGGATTTACCGTGAAAAGAAGTAACCTCTGAGCAGC	genome	1	352	23	5984	188	0.031417112	0.029664588	26.37103142	26.32682109	s4
s4	liver	Labelled in injury	18_TGGAGTGTGACAATGATGTTTGT	genome	1	354	23	3186	45	0.014124294	0.014124294	26.52086683	26.4764053	s4
s4	liver	Labelled in injury	18_TGGAGTGTGACAATGGTGTTAGT	genome	1	352	23	2816	35	0.012428977	0.012428977	26.37103142	26.32682109	s4
s4	liver	Labelled in injury	19_CTGACCTATGAATTGACAGCCTA	genome	1	363	23	2178	1	0.000459137	0.000459137	27.19512615	27.14953425	s4
s4	liver	Labelled in injury	19_GACCTATGAATTGACAGCCAGT	genome	1	362	23	1810	3	0.001657459	0.001657459	27.12020845	27.07474214	s4
s4	liver	Labelled in injury	2_AGACTGTGAATCTGACAACAGGAAATAAACCTCCTTATTCACCCCAAAA	genome	1	359	23	3590	139	0.038718663	0.038718663	26.89545534	26.85036583	s4
s4	liver	Labelled in injury	2_CGAGGGCGTGCAAGATTCCG	genome	1	357	23	1071	0	0	0	26.74561994	26.70078162	s4
s4	liver	Labelled in injury	4_TGGCGGTGATGACCCACTTGCCCTCACTGAGGACAAAGTTCGATAATGAGAATCTTTGTTATGGACTCGTTCTGAGCCA	genome	1	353	23	7766	29	0.003734226	0.003734226	26.44594912	26.4016132	s4
s4	liver	Labelled in injury	4_TGTAAACATCCTTGACTGGAAGA	genome	1	355	23	2130	0	0	0	26.59578453	26.55119741	s4
s4	liver	Labelled in injury	5_TCGGCTGTTAACCGAAAGGTTGGTGGTTCGAGCCCACCCAGGGACGGCAGCGTTCCTTTT	genome	1	360	23	5400	125	0.023148148	0.023148148	26.97037305	26.92515793	s4
s4	liver	Labelled in injury	7_GTCTGTGATGTTCTGCTATTACCTACATTGTTTGAGCCTCATGAAAACCCCACTGGCTGAGACG	genome	1	363	23	7260	26	0.003581267	0.002900552	27.19512615	27.14953425	s4
s4	liver	Labelled in injury	8_ACCACAGGGTAGAACCACGGAC	genome	1	359	23	359	13	0.036211699	0.036211699	26.89545534	26.85036583	s4
s4	liver	Labelled in injury	8_TTCTGGGTCGGGGTTTCGTACGTAGCAGAGCAGCTCC	genome	1	361	23	3610	5	0.001385042	0.001385042	27.04529075	26.99995004	s4
s4	liver	Labelled in injury	9_AACCATTCGTAGACGACCTGCTT	genome	1	361	23	2166	0	0	0	27.04529075	26.99995004	s4
s4	liver	Labelled in injury	9_GACTCCAGACACATCCAAATGAGGCGCTGCATGTGGCAGTCTGCCTTTCTTA	genome	1	359	23	4667	62	0.013284765	0.013284765	26.89545534	26.85036583	s4
s4	liver	Labelled in injury	9_TCGCTGCGATCTATTGAAAGTCAGCCCTCGACACAGGGGTTTGT	genome	1	358	23	4296	2	0.000465549	0.000465549	26.82053764	26.77557372	s4
s4	liver	Labelled in injury	MT_AATGGGCTACATTTTCTTATAAAAGAACAT	genome	1	351	23	3510	1	0.0002849	0.0002849	26.29611372	26.25202899	s4
s4	liver	Labelled in injury	MU069435.1_TCGCTGCGATCTATTGAAAGACAGCCCTCGACACAAGGGTTTGT	genome	1	360	23	3960	1	0.000252525	0.000252525	26.97037305	26.92515793	s4
s4	liver	Labelled in injury	Mus musculus RIKEN cDNA 1500012K07 gene, transcript variant 1 (1500012K07Rik)	lncRNA	1	358	23	2864	61	0.021298883	0.021298883	26.82053764	26.77557372	s4
s4	liver	Labelled in injury	NA_AATGGTTCGTTTGTAAAAAAAAAAA	unmapped	1	355	23	2485	25	0.010060362	0.010060362	26.59578453	26.55119741	s4
s4	liver	Labelled in injury	NA_ATTCTTGAAGACGAAAGGGCCT	unmapped	1	357	23	1785	0	0	0	26.74561994	26.70078162	s4
s4	liver	Labelled in injury	NA_GAATTCATCTCCGGGGGTAGAGC	unmapped	1	353	23	1765	1	0.000566572	0.000566572	26.44594912	26.4016132	s4
s4	liver	Labelled in injury	NA_GACTCTTAGCGGTGGATCACTC	unmapped	1	358	23	2148	0	0	0	26.82053764	26.77557372	s4
s4	liver	Labelled in injury	NA_GACTCTTAGCGGTGGATCACTCGGCTCGTGCGTCGATGAAG	unmapped	1	362	23	3620	99	0.027348066	0.027348066	27.12020845	27.07474214	s4
s4	liver	Labelled in injury	NA_GACTCTTAGCGGTGGATCACTCGGCTCGTGCGTCGATGAAGAA	unmapped	1	361	23	3610	50	0.013850416	0.013850416	27.04529075	26.99995004	s4
s4	liver	Labelled in injury	NA_GACTCTTAGCGGTGGATCACTCGGCTCGTGCGTCGATGAAGAACG	unmapped	1	349	23	3490	119	0.034097421	0.034097421	26.14627831	26.10244477	s4
s4	liver	Labelled in injury	NA_GACTCTTAGCGGTGGATCACTCGGCTCGTGCGTCGATGAAGAACGCAGCT	unmapped	1	358	23	3938	15	0.00380904	0.00380904	26.82053764	26.77557372	s4
s4	liver	Labelled in injury	NA_GGTTCCTCCCGGGGCTACGCCTGTCTGAGCGTCGCT	unmapped	1	349	23	3141	18	0.005730659	0.005730659	26.14627831	26.10244477	s4
s4	liver	Labelled in injury	NA_GTCATTGGTCGCAGTTGAATGCTGTGTAGAAATACCA	unmapped	1	350	23	3850	34	0.008831169	0.008831169	26.22119602	26.17723688	s4
s4	liver	Labelled in injury	1_TTCAAGTAATTCAGGATAGGTTTT	genome	1	338	22	3380	33	0.009763314	0.009763314	25.32218358	25.27973162	s4
s4	liver	Labelled in injury	10_CGAACCCTGCTCGCTGCGCCA	genome	1	347	22	1041	14	0.013448607	0.013448607	25.99644291	25.95286056	s4
s4	liver	Labelled in injury	11_AAACCGTTACCATTACTGAGTT	genome	1	345	22	2415	1	0.000414079	0.000414079	25.8466075	25.80327635	s4
s4	liver	Labelled in injury	11_ACTGCTGATCCGGGTGATGCGAATCGTAATCTGAGCCG	genome	1	338	22	3042	3	0.000986193	0.000986193	25.32218358	25.27973162	s4
s4	liver	Labelled in injury	11_CCCATAAAGTAGAAAGCACT	genome	1	342	22	1026	0	0	0	25.62185439	25.57890004	s4
s4	liver	Labelled in injury	11_CCGGGTGATGCGAATCGTAATCTGAGC	genome	1	334	22	2004	6	0.002994012	0.002994012	25.02251277	24.98056319	s4
s4	liver	Labelled in injury	15_GAAATTTCGGTTGGGAAAA	genome	1	343	22	1715	17	0.009912536	0.009912536	25.6967721	25.65369214	s4
s4	liver	Labelled in injury	16_GTGAAATGATGGCAAATCATCTTTCGGGACTGACCTGAAATGANGAGAATACTCTTGCTGATC	genome	1	339	22	5763	60	0.010411244	0.007726076	25.39710128	25.35452372	s4
s4	liver	Labelled in injury	16_GTGAAATGATGGCAAATCATCTTTNGGGACTGACCTGAAATGAAGAGAATACTCTTGCTGATC	genome	1	333	22	5661	29	0.00512277	0.00512277	24.94759507	24.90577109	s4
s4	liver	Labelled in injury	16_TCAGGCTCAGTCCCCTCCCGATT	genome	1	342	22	2052	31	0.015107212	0.015107212	25.62185439	25.57890004	s4
s4	liver	Labelled in injury	16_TGAAATGATGGCAAATCATCTTTCGGGACTGACCTGAAATGAAGAGAATACTCTTGCTGATA	genome	1	338	22	5746	10	0.001740341	0.001740341	25.32218358	25.27973162	s4
s4	liver	Labelled in injury	17_CTCTTAGATCGATGTGGTGCTCCGGAGTTCTCTTCGGGCCAGGGCCTAAGCCGCGCCAGGC	genome	1	348	22	4872	165	0.033866995	0.033866995	26.07136061	26.02765267	s4
s4	liver	Labelled in injury	18_TGGAGTGTGACAATAGTGTTTGT	genome	1	343	22	3087	11	0.00356333	0.00356333	25.6967721	25.65369214	s4
s4	liver	Labelled in injury	18_TGGAGTGTGACAATGGTGTTAAT	genome	1	336	22	2688	0	0	0	25.17234818	25.13014741	s4
s4	liver	Labelled in injury	18_TGGAGTGTGACTATGGTGTTTGT	genome	1	334	22	3340	32	0.009580838	0.009580838	25.02251277	24.98056319	s4
s4	liver	Labelled in injury	19_CCCCTATGATGAGGACCTTTTCACAGACCTGTACTGATATATCTGTGAGGATAAGTAACTCTGAGGA	genome	1	336	22	6384	40	0.006265664	0.006265664	25.17234818	25.13014741	s4
s4	liver	Labelled in injury	19_GGGAGGGAACGCAGTCTGAGTGGA	genome	1	339	22	1017	5	0.004916421	0.004916421	25.39710128	25.35452372	s4
s4	liver	Labelled in injury	19_TACGGGGATGATATGAAAACTGAACTCTCTCTTTCTGATGGTTTAGTGGAGAAAACAAAAATTCTCTGAGTAGA	genome	1	337	22	7414	108	0.014567035	0.014567035	25.24726588	25.20493951	s4
s4	liver	Labelled in injury	19_TGGTGTCGATGGTAGAACA	genome	1	345	22	1725	1	0.00057971	0.00057971	25.8466075	25.80327635	s4
s4	liver	Labelled in injury	2_AGGTCCCTGGTAGCTCA	genome	1	341	22	1364	40	0.029325513	0.029325513	25.54693669	25.50410793	s4
s4	liver	Labelled in injury	2_GGAAAGGATGAACGAACTTGGCCTGACCTTCAGAAATGGAGGCAATACAACTGATTTAATGAGCCTGATCC	genome	1	343	22	5145	23	0.00447036	0.00447036	25.6967721	25.65369214	s4
s4	liver	Labelled in injury	2_TTGTGGCAACAATGGCACGGCAAGGGGATCCAGTCTTTTT	genome	1	336	22	3696	73	0.019751082	0.019751082	25.17234818	25.13014741	s4
s4	liver	Labelled in injury	3_AGAAGTGATGAATTGATCAGATAGACGAGGCCGGGTCCGTCCCAGCCGCTGATTACCGAGCGATTCTGATC	genome	1	347	22	5205	5	0.000960615	0.000960615	25.99644291	25.95286056	s4
s4	liver	Labelled in injury	3_CAAAGAATTCTCCTTTTGGGCTT	genome	1	346	22	3114	32	0.010276172	0.010276172	25.9215252	25.87806846	s4
s4	liver	Labelled in injury	5_TCCTTCTGATCGAGGCCC	genome	1	342	22	1710	1	0.000584795	0.000584795	25.62185439	25.57890004	s4
s4	liver	Labelled in injury	6_TAGCACCATCGGAAATCGGTT	genome	1	339	22	1695	3	0.001769912	0.001769912	25.39710128	25.35452372	s4
s4	liver	Labelled in injury	6_TCAGTGCACTACAGAACTTTGTTT	genome	1	343	22	3087	11	0.00356333	0.00356333	25.6967721	25.65369214	s4
s4	liver	Labelled in injury	9_GTCTATGATGATCCTATCCCGAACCTGAATTCCTGTTGAAAGACCATACTTACGGATCTGGCTTCTGAGA	genome	1	338	22	7098	5	0.000704424	0.000704424	25.32218358	25.27973162	s4
s4	liver	Labelled in injury	MT_AAAAACGTTAGGTCAAGGTGTAGCCA	genome	1	343	22	1715	0	0	0	25.6967721	25.65369214	s4
s4	liver	Labelled in injury	MT_AAAACGTTAGGTCAAGGTGTAGC	genome	1	334	22	1670	0	0	0	25.02251277	24.98056319	s4
s4	liver	Labelled in injury	MU069435.1_CTCGCTGCGATCTNTTGAAAGTCAGCCCTCGACACAAGGGTTTGT	genome	1	345	22	4140	1	0.000241546	0.000241546	25.8466075	25.80327635	s4
s4	liver	Labelled in injury	Mus musculus (house mouse) mmu-miR-152-3p	miRNA	1	342	22	1710	0	0	0	25.62185439	25.57890004	s4
s4	liver	Labelled in injury	Mus musculus (house mouse) mmu-miR-322-3p	miRNA	1	333	22	666	0	0	0	24.94759507	24.90577109	s4
s4	liver	Labelled in injury	Mus musculus (house mouse) mmu-miR-484	miRNA	1	338	22	1690	19	0.011242604	0.011242604	25.32218358	25.27973162	s4
s4	liver	Labelled in injury	NA_AACGGGTAACTGAAGGCATACG	unmapped	1	344	22	1032	0	0	0	25.7716898	25.72848425	s4
s4	liver	Labelled in injury	NA_ACCTTAAAATCTCCATAGTGACCA	unmapped	1	336	22	2016	24	0.011904762	0.011904762	25.17234818	25.13014741	s4
s4	liver	Labelled in injury	NA_CAATTTAACTGTGATAAACTACCG	unmapped	1	336	22	2352	0	0	0	25.17234818	25.13014741	s4
s4	liver	Labelled in injury	NA_CACATTGATCATCGACACTTCGAACGCACTTGCGGCCCCGGGTTCCTCCCGGGGCTACGCCTGTCTGAGCGTCGCT	unmapped	1	344	22	5848	5	0.000854993	0.000854993	25.7716898	25.72848425	s4
s4	liver	Labelled in injury	NA_CGTTGATAGGCCGGGTGTGTAA	unmapped	1	344	22	2064	0	0	0	25.7716898	25.72848425	s4
s4	liver	Labelled in injury	NA_GACTCTTAGCGGTGGATCACTCGGCT	unmapped	1	348	22	2436	4	0.001642036	0.001642036	26.07136061	26.02765267	s4
s4	liver	Labelled in injury	NA_GACTCTTAGCGGTGGATCACTCGGCTCGTGCGTCGATGAAGAACGC	unmapped	1	333	22	3330	72	0.021621622	0.021621622	24.94759507	24.90577109	s4
s4	liver	Labelled in injury	NA_GATATAGTTCCTCCTTTCAGCA	unmapped	1	346	22	2768	0	0	0	25.9215252	25.87806846	s4
s4	liver	Labelled in injury	NA_TGGAGTGTGACAATGGTGTTTGAAAA	unmapped	1	345	22	2760	32	0.011594203	0.011594203	25.8466075	25.80327635	s4
s4	liver	Labelled in injury	NA_TGTCGACTTGGAGGTTGTGCCC	unmapped	1	336	22	2352	0	0	0	25.17234818	25.13014741	s4
s4	liver	Labelled in injury	NA_TGTGTTTGATCTGCGCGAGAA	unmapped	1	347	22	2429	1	0.000411692	0.000411692	25.99644291	25.95286056	s4
s4	liver	Labelled in injury	>ENSMUST00000085851.12|ENSMUSG00000030595.16|OTTMUSG00000016845.2|OTTMUST00000040927.1|Nfkbib-202|Nfkbib|1243|UTR5:1-92|CDS:93-1172|UTR3:1173-1243|	pctranscripts	1	322	21	322	0	0	0	24.12350033	24.08305793	s4
s4	liver	Labelled in injury	>ENSMUST00000184620.8|ENSMUSG00000042508.17|OTTMUSG00000036456.9|OTTMUST00000117765.1|Dmtf1-213|Dmtf1|3843|UTR5:1-259|CDS:260-1006|UTR3:1007-3843|	pctranscripts	1	332	21	1660	1	0.00060241	0.00060241	24.87267736	24.83097898	s4
s4	liver	Labelled in injury	1_AACCAGTGATGTGATGATTCTGCCAAATGATACAAAGTGATATCACCTTTAAACCGTTCCATTTTATTTCTGAGGTTA	genome	1	320	21	8640	169	0.019560185	0.01710309	23.97366493	23.93347372	s4
s4	liver	Labelled in injury	1_ACATGATGATCTCACACAACTTGAACTCTCTCACTGATTACTTGATGATAGTAAAAGATCTGATG	genome	1	318	21	6360	38	0.005974843	0.005362776	23.82382952	23.78388951	s4
s4	liver	Labelled in injury	1_ATACATGATGATCTCACACAACTTGAACTCTCTCACTGATTACTTGATGATAGTATAAGATCTGATG	genome	1	331	21	7282	26	0.003570448	0.003570448	24.79775966	24.75618688	s4
s4	liver	Labelled in injury	1_CACAAGTGATGAGTGACAAAGGGACTTAATACTGAACCATGGGGTTGAAATGAAATATGCTGATGTG	genome	1	328	21	5248	69	0.013147866	0.013147866	24.57300655	24.53181056	s4
s4	liver	Labelled in injury	1_GTGGACAGAAGGGATTTCTGAAAAACACTTTTCTGAGG	genome	1	324	21	3240	0	0	0	24.27333574	24.23264214	s4
s4	liver	Labelled in injury	10_TTCAAGTAATCCAGGATAGGCTAA	genome	1	324	21	1944	19	0.009773663	0.009773663	24.27333574	24.23264214	s4
s4	liver	Labelled in injury	11_GCCGTCCGATGCGACAACTGACGACATCCCTAGTTAGCTGACT	genome	1	330	21	2970	0	0	0	24.72284196	24.68139477	s4
s4	liver	Labelled in injury	11_GCTGAGGATGATTTAAGTTATCCCTGTCTGAAATGACACTTTTGTGAAGAGTCATGGTTTACTGAGG	genome	1	329	21	7567	7	0.000925069	0.000925069	24.64792426	24.60660267	s4
s4	liver	Labelled in injury	12_GGTTCGTTTGTAAAAAAAAAAAAAAA	genome	1	332	21	1992	9	0.004518072	0.004518072	24.87267736	24.83097898	s4
s4	liver	Labelled in injury	13_AGCATTGGTGGTTCAGTGGTAGAATTCTCGCCT	genome	1	318	21	3498	27	0.007718696	0.007718696	23.82382952	23.78388951	s4
s4	liver	Labelled in injury	13_GCGGGAGACCGGGGTTCAATTCCCCGACGGGGAGCCA	genome	1	319	21	1276	0	0	0	23.89874723	23.85868161	s4
s4	liver	Labelled in injury	13_TCGCTGCGATCTATTGAAAGTCAGCCCTCGACACAAGGGTTT	genome	1	330	21	3630	2	0.000550964	0.000550964	24.72284196	24.68139477	s4
s4	liver	Labelled in injury	16_GTGAAATGATGGCAAATCATCTTTCGGGACTGATCTGAAATGAAGAGAATACTCTTGCTGATC	genome	1	326	21	5868	16	0.002726653	0.002726653	24.42317115	24.38222635	s4
s4	liver	Labelled in injury	17_ATCGATGTGGTGCTCCGGAGTTCTCTTCGGGCCAGGGCCTAAG	genome	1	328	21	3608	137	0.037971175	0.037971175	24.57300655	24.53181056	s4
s4	liver	Labelled in injury	17_GATCGATGTGGTGCTCCGGAGTTCTCTTCGGGCCAGGGCCTAAG	genome	1	321	21	3531	83	0.023506089	0.023506089	24.04858263	24.00826582	s4
s4	liver	Labelled in injury	18_GGAGTGTGACAATGGTGTTTGAA	genome	1	320	21	2240	1	0.000446429	0.000446429	23.97366493	23.93347372	s4
s4	liver	Labelled in injury	18_TGAGATGAAGCACTGTAGCTAA	genome	1	322	21	1610	0	0	0	24.12350033	24.08305793	s4
s4	liver	Labelled in injury	18_TGGAGTGTGACAAGGGTGTTTGT	genome	1	330	21	2640	18	0.006818182	0.006818182	24.72284196	24.68139477	s4
s4	liver	Labelled in injury	19_ACTTAATGATGAACAATGTAAATGACAAGCATATGGCTGAGTTGCAATGATGTCATCTTACNACTGAAA	genome	1	330	21	6270	132	0.021052632	0.017975709	24.72284196	24.68139477	s4
s4	liver	Labelled in injury	19_CTTAATGATGAACAATGTAAATGANAAGCATATGGCTGAGTTGCAATGATGTCATCTTACTACTGAAA	genome	1	327	21	6540	43	0.006574924	0.003250774	24.49808885	24.45701846	s4
s4	liver	Labelled in injury	19_TGACCTATGAATTGACAGCCAAT	genome	1	332	21	1992	0	0	0	24.87267736	24.83097898	s4
s4	liver	Labelled in injury	2_GCAGATGATGTGACAGAATATTTGCTATCAGATGAGTGGTGATGACACTAGAACCACCAAGATCGCTGATGCA	genome	1	323	21	5491	53	0.009652158	0.009652158	24.19841804	24.15785004	s4
s4	liver	Labelled in injury	4_GGTCGATGATGTGAGCTTTGTTCTGAGC	genome	1	320	21	3200	2	0.000625	0.000625	23.97366493	23.93347372	s4
s4	liver	Labelled in injury	6_TCAGTGCACTACAGAACTTT	genome	1	324	21	1944	2	0.001028807	0.001028807	24.27333574	24.23264214	s4
s4	liver	Labelled in injury	8_GCTGGAGGATGAAGTAAGGAGTGATCCATCGGCTAAGTGTTTTCCCACTGTGCTGACACTCACATTGCTGACAGT	genome	1	331	21	6620	49	0.007401813	0.007401813	24.79775966	24.75618688	s4
s4	liver	Labelled in injury	8_TACCACAGGGTAGAACCACGGA	genome	1	330	21	660	5	0.007575758	0.007575758	24.72284196	24.68139477	s4
s4	liver	Labelled in injury	9_GATCTATTGAAAGTCAGCCCTCGACACAAGGGTTTGTA	genome	1	318	21	3180	3	0.000943396	0.000943396	23.82382952	23.78388951	s4
s4	liver	Labelled in injury	9_TCACAGTGAACCGGTCTCTTT	genome	1	325	21	2275	15	0.006593407	0.006593407	24.34825344	24.30743425	s4
s4	liver	Labelled in injury	MT_TGAATCTGACAACAGGAAATAAACCTCCTTATTCACCCCCA	genome	1	328	21	2952	0	0	0	24.57300655	24.53181056	s4
s4	liver	Labelled in injury	MU069435.1_GAGCCTCGGTTGGCCCCGGATAGCCGGGTCCCCGTC	genome	1	318	21	1908	0	0	0	23.82382952	23.78388951	s4
s4	liver	Labelled in injury	Mus musculus (house mouse) mmu-miR-15a-5p	miRNA	1	332	21	2324	0	0	0	24.87267736	24.83097898	s4
s4	liver	Labelled in injury	Mus musculus RIKEN cDNA 1500026H17 gene (1500026H17Rik)	lncRNA	1	326	21	326	2	0.006134969	0.006134969	24.42317115	24.38222635	s4
s4	liver	Labelled in injury	Mus musculus tRNA-Leu (TAG) (tRNA-Leu-TAG-3-1)	tRNA	1	325	21	650	10	0.015384615	0.015384615	24.34825344	24.30743425	s4
s4	liver	Labelled in injury	NA_AATGGTTCGTTTGTAAAAAAAAAAAAAAAAAA	unmapped	1	321	21	2247	17	0.007565643	0.007565643	24.04858263	24.00826582	s4
s4	liver	Labelled in injury	NA_ACACAGCACTGTGCAAACACGAAA	unmapped	1	323	21	646	0	0	0	24.19841804	24.15785004	s4
s4	liver	Labelled in injury	NA_CGATACGACTCTTAGCGGTGGATCACTCGGCTCGTGCGTCGAT	unmapped	1	318	21	3498	95	0.027158376	0.025028769	23.82382952	23.78388951	s4
s4	liver	Labelled in injury	NA_CTCGGGCGATCGAAAGGGA	unmapped	1	329	21	658	0	0	0	24.64792426	24.60660267	s4
s4	liver	Labelled in injury	NA_GACTCTTAGCGGTGGATCACTCGGCTCGTGCGTCGATGAA	unmapped	1	318	21	3180	71	0.022327044	0.022327044	23.82382952	23.78388951	s4
s4	liver	Labelled in injury	NA_GACTCTTAGCGGTGGATCACTCGGCTCGTGCGTCGATGAAGAACGCAGC	unmapped	1	318	21	3180	65	0.020440252	0.020440252	23.82382952	23.78388951	s4
s4	liver	Labelled in injury	NA_GACTCTTAGCGGTGGATCACTCGGCTCGTGCGTCGATGAAGAACGCAGCTAG	unmapped	1	325	21	3575	160	0.044755245	0.044755245	24.34825344	24.30743425	s4
s4	liver	Labelled in injury	NA_GAGTAGGGAACTGCCAGGCATA	unmapped	1	323	21	969	0	0	0	24.19841804	24.15785004	s4
s4	liver	Labelled in injury	NA_TGGAGTGTGACAATGGTGTTTGAAG	unmapped	1	322	21	2576	2	0.000776398	0.000776398	24.12350033	24.08305793	s4
s4	liver	Labelled in injury	NA_TGGTGGTGTCGATGGTAGAACA	unmapped	1	323	21	1938	1	0.000515996	0.000515996	24.19841804	24.15785004	s4
s4	liver	Labelled in injury	>ENSMUST00000113451.9|ENSMUSG00000061742.13|OTTMUSG00000018619.4|OTTMUST00000044832.2|Slc22a12-201|Slc22a12|2226|UTR5:1-280|CDS:281-1942|UTR3:1943-2226|	pctranscripts	1	303	20	0	0	NA	NA	22.70006398	22.66200793	s4
s4	liver	Labelled in injury	>ENSMUST00000146233.8|ENSMUSG00000040483.16|OTTMUSG00000006106.5|OTTMUST00000013799.2|Xaf1-204|Xaf1|2597|UTR5:1-48|CDS:49-870|UTR3:871-2597|	pctranscripts	1	304	20	1824	1	0.000548246	0.000548246	22.77498168	22.73680003	s4
s4	liver	Labelled in injury	1_AAATGGATTTTTGGAACTAGGA	genome	1	317	20	2219	0	0	0	23.74891182	23.7090974	s4
s4	liver	Labelled in injury	1_TGTAAACATCCTCGACTGGAAGCTAT	genome	1	305	20	2135	0	0	0	22.84989939	22.81159214	s4
s4	liver	Labelled in injury	1_TGTAAACATCCTCGACTGGAAGCTTTT	genome	1	314	20	2826	48	0.016985138	0.016985138	23.52415871	23.48472109	s4
s4	liver	Labelled in injury	10_ATCCTGTTCGTGACGCCA	genome	1	317	20	1585	25	0.015772871	0.015772871	23.74891182	23.7090974	s4
s4	liver	Labelled in injury	10_TCACCGCCGCGGCCCGGGTTCGATTCCCGGTCAGGGAACCA	genome	1	314	20	1884	7	0.003715499	0.003715499	23.52415871	23.48472109	s4
s4	liver	Labelled in injury	11_CCGTCCGATGCGACAACTGACGACATCCCTAGTTAGCTGACT	genome	1	306	20	2754	2	0.000726216	0.000726216	22.92481709	22.88638424	s4
s4	liver	Labelled in injury	11_CGATTCCCGGCCAACGCAACGGCAAACCTTT	genome	1	312	20	1560	47	0.030128205	0.030128205	23.37432331	23.33513688	s4
s4	liver	Labelled in injury	11_TGCTGTGATGAGATGACTAAGTAGGAAGTGCCGTCAGAGTCGATAACTGACGATAACTGCTCCTGGCTGNCT	genome	1	306	20	5508	94	0.017066086	0.01010101	22.92481709	22.88638424	s4
s4	liver	Labelled in injury	12_TTGCAAGCAACACTCTGTGGCAGATGAACAAAACCGTCTGACACAATTTGAGCTTGCTATAGCAAGAAAGTCTAACCTATTCCGGTGTTCTCT	genome	1	311	20	7775	34	0.00437299	0.003236246	23.2994056	23.26034477	s4
s4	liver	Labelled in injury	13_AGAGGTAGTAGGTTGCATAGTTAT	genome	1	315	20	2520	10	0.003968254	0.003968254	23.59907641	23.55951319	s4
s4	liver	Labelled in injury	13_CGATCCCCGGCATCTCCAAGACTTTT	genome	1	309	20	2163	23	0.01063338	0.01063338	23.1495702	23.11076056	s4
s4	liver	Labelled in injury	13_GTCATGGTTAAGTGGGAAACGA	genome	1	304	20	1520	6	0.003947368	0.003947368	22.77498168	22.73680003	s4
s4	liver	Labelled in injury	13_TCACATTGCCAGGGATTACCA	genome	1	316	20	1580	0	0	0	23.67399412	23.6343053	s4
s4	liver	Labelled in injury	16_AACCCGTAGATGCGATCTTGTGA	genome	1	306	20	1836	0	0	0	22.92481709	22.88638424	s4
s4	liver	Labelled in injury	16_AGTGAAATGATGGCAAATCATCTTTCGGGACTGACCTGAAATGAAGAGAATACTCTTGCTGATC	genome	1	307	20	5219	21	0.004023759	0.004023759	22.99973479	22.96117635	s4
s4	liver	Labelled in injury	16_GTGAAATGATGGCAAATCATCTTTCGGGACTGACCTGANATGAAGAGAATACTCTTGCTGATC	genome	1	306	20	5202	35	0.006728181	0.006728181	22.92481709	22.88638424	s4
s4	liver	Labelled in injury	16_TGAAATGATGGCAAATCATCTTTCNGGACTGACCTGAAATGAAGAGAATACTCTTGCTGATC	genome	1	309	20	5253	14	0.002665144	0.002665144	23.1495702	23.11076056	s4
s4	liver	Labelled in injury	17_ATCGATGTGGTGCTCCGGAGTTCTCTTCGGGCCAGGGCCTAAGCCGCGCCAGG	genome	1	314	20	3454	77	0.022292994	0.022292994	23.52415871	23.48472109	s4
s4	liver	Labelled in injury	17_GATCGATGTGGTGCTCCGGAGTTCTCTTCGGGCCAGGGCCTAAGCCGC	genome	1	314	20	3454	143	0.041401274	0.041401274	23.52415871	23.48472109	s4
s4	liver	Labelled in injury	17_GGTTCGTTTGTAAAAAAAAAAAAAA	genome	1	304	20	1824	0	0	0	22.77498168	22.73680003	s4
s4	liver	Labelled in injury	17_TTGCTGTGATGACTGTCATTGGGTTTCGCATATTGCTGAGTTCCCATGATGC	genome	1	315	20	6300	5	0.000793651	0.000793651	23.59907641	23.55951319	s4
s4	liver	Labelled in injury	18_AGGAGTGTGACAATGGTGTTTGT	genome	1	309	20	2472	11	0.004449838	0.004449838	23.1495702	23.11076056	s4
s4	liver	Labelled in injury	18_CTGCAGTGATGACTATCTTAGGACACCTTTGGATTTACCGTGAAAAGAAGTAACCTCTGAGC	genome	1	306	20	5202	8	0.00153787	0.00153787	22.92481709	22.88638424	s4
s4	liver	Labelled in injury	18_TAGATGTGTAGAGAAATGATAACTGAGCAC	genome	1	307	20	2149	4	0.001861331	0.001861331	22.99973479	22.96117635	s4
s4	liver	Labelled in injury	18_TGGAATGTGACAATGGTGTTTGT	genome	1	311	20	2799	38	0.013576277	0.013576277	23.2994056	23.26034477	s4
s4	liver	Labelled in injury	18_TGGAGTGTGACAATGGTATTTGT	genome	1	310	20	2790	17	0.00609319	0.00609319	23.2244879	23.18555267	s4
s4	liver	Labelled in injury	19_CCTGATGAACTGAATACCGCCCCAGTCTGATAGCTGTGGAGAAAGGTATTTTCTGAGT	genome	1	308	20	4928	10	0.002029221	0.002029221	23.07465249	23.03596845	s4
s4	liver	Labelled in injury	19_CTTAATGATGAACAATGTAAATGACAAGCATATGGCTGAGT	genome	1	316	20	3476	8	0.002301496	0.002301496	23.67399412	23.6343053	s4
s4	liver	Labelled in injury	19_TGACCTATGAATTGACAGCCAGTAT	genome	1	317	20	2219	3	0.00135196	0.00135196	23.74891182	23.7090974	s4
s4	liver	Labelled in injury	19_TTTCTATGATGAATCAAACTAGCTCACTATGACTGCTAATGAAAACACAGGAACACCTGAGN	genome	1	313	20	4695	43	0.009158679	0.00750268	23.44924101	23.40992898	s4
s4	liver	Labelled in injury	2_AGCAGCATTGTACAGGGCTATGAA	genome	1	317	20	1585	0	0	0	23.74891182	23.7090974	s4
s4	liver	Labelled in injury	2_ATCCCACCAGAGTCGCCA	genome	1	311	20	622	0	0	0	23.2994056	23.26034477	s4
s4	liver	Labelled in injury	3_GGCCGTGATCGTATAGTGGTTAGTACTCTGCG	genome	1	314	20	3140	13	0.004140127	0.004140127	23.52415871	23.48472109	s4
s4	liver	Labelled in injury	3_TAATGGTTCGTTTGTAAAAA	genome	1	311	20	2488	3	0.001205788	0.001205788	23.2994056	23.26034477	s4
s4	liver	Labelled in injury	5_CGTGGGGGGCCCAAGTCCTTCTGATCGAGGCCC	genome	1	316	20	1896	1	0.000527426	0.000527426	23.67399412	23.6343053	s4
s4	liver	Labelled in injury	6_TAGCACCATCGGAAATCGGTTA	genome	1	308	20	1540	7	0.004545455	0.004545455	23.07465249	23.03596845	s4
s4	liver	Labelled in injury	7_CGATCCTCACCTGGAGCACTTCTTT	genome	1	306	20	2448	55	0.02246732	0.02246732	22.92481709	22.88638424	s4
s4	liver	Labelled in injury	9_GTACTGTGTTGGCTAGTTCCTTCCTTGGATGTCTGAGCGAA	genome	1	308	20	4620	29	0.006277056	0.006277056	23.07465249	23.03596845	s4
s4	liver	Labelled in injury	9_TCGCTGCGATCTATTGAAAGTCAGCCCTCGACACAAGGGTTAGT	genome	1	311	20	3421	2	0.000584624	0.000584624	23.2994056	23.26034477	s4
s4	liver	Labelled in injury	MT_AGGACTTGGCGGTACTTTATATCCATCTAGAGGAGCCT	genome	1	314	20	3454	1	0.000289519	0.000289519	23.52415871	23.48472109	s4
s4	liver	Labelled in injury	MT_ATCTAGAGGAGCCTGTTCT	genome	1	312	20	1872	0	0	0	23.37432331	23.33513688	s4
s4	liver	Labelled in injury	MT_GTTAGGTCAAGGTGTAGCCA	genome	1	312	20	1560	1	0.000641026	0.000641026	23.37432331	23.33513688	s4
s4	liver	Labelled in injury	MU069435.1_CTCCCTCGCTGCGATCTATTGAAAGTCAGCCCTCGACACAAGGGTTTGT	genome	1	306	20	3978	13	0.003267974	0.003267974	22.92481709	22.88638424	s4
s4	liver	Labelled in injury	MU069435.1_CTCGCTGCGATCTATTGAAAGTCGGCCCTCGACACAAGGGTTTGT	genome	1	307	20	3684	4	0.001085776	0.001085776	22.99973479	22.96117635	s4
s4	liver	Labelled in injury	Mus musculus (house mouse) mmu-miR-145a-3p	miRNA	1	316	20	2844	1	0.000351617	0.000351617	23.67399412	23.6343053	s4
s4	liver	Labelled in injury	Mus musculus (house mouse) mmu-miR-574-5p	miRNA	1	304	20	2736	23	0.008406433	0.008406433	22.77498168	22.73680003	s4
s4	liver	Labelled in injury	Mus musculus (mouse) RNA, Y1 small cytoplasmic, Ro-associated (ENSMUSG00000065701.3)	YRNA	1	304	20	2432	7	0.002878289	0.002878289	22.77498168	22.73680003	s4
s4	liver	Labelled in injury	Mus musculus coatomer protein complex, subunit gamma 2, opposite strand 2 (Copg2os2)	lncRNA	1	317	20	634	2	0.003154574	0.003154574	23.74891182	23.7090974	s4
s4	liver	Labelled in injury	NA_AGGCGCGCGATACAGGGTGACA	unmapped	1	308	20	616	0	0	0	23.07465249	23.03596845	s4
s4	liver	Labelled in injury	NA_GAAATTTCGGTTGGGACA	unmapped	1	313	20	1565	17	0.01086262	0.01086262	23.44924101	23.40992898	s4
s4	liver	Labelled in injury	NA_GAACTCGGGTGAAGGAACTAGG	unmapped	1	306	20	918	2	0.002178649	0.002178649	22.92481709	22.88638424	s4
s4	liver	Labelled in injury	NA_GATACGACTCTTAGCGGTGGATCACTCGGCTCGTGCGTCGATGAAGAACGCAGCTAGCTGCGAGAATTAATGTGAATTGCAGGACA	unmapped	1	306	20	5814	1	0.000171999	0.000171999	22.92481709	22.88638424	s4
s4	liver	Labelled in injury	NA_GTGGACGTATACGGTGTGACGC	unmapped	1	313	20	1565	5	0.003194888	0.003194888	23.44924101	23.40992898	s4
s4	liver	Labelled in injury	NA_TAATGGTTCGTTTGTAAAAAAAAAAAAAAAAAAA	unmapped	1	304	20	2432	12	0.004934211	0.004934211	22.77498168	22.73680003	s4
s4	liver	Labelled in injury	NA_TGAATTCTTAAGTGTAGGTTCAATTCCTATTGTCCTAGCCA	unmapped	1	315	20	5040	3	0.000595238	0.000595238	23.59907641	23.55951319	s4
s4	liver	Labelled in injury	NA_TGGAGTGTGACAATGGTGTTAAA	unmapped	1	310	20	2170	1	0.000460829	0.000460829	23.2244879	23.18555267	s4
s4	liver	Labelled in injury	X_AAATGGATTTTTGGAAGTAGGAGTTGGAAT	genome	1	310	20	3100	11	0.003548387	0.003548387	23.2244879	23.18555267	s4
s4	liver	Labelled in injury	>ENSMUST00000098180.10|ENSMUSG00000072244.12|OTTMUSG00000019051.6|OTTMUST00000045667.1|Trim6-201|Trim6|3827|UTR5:1-140|CDS:141-1607|UTR3:1608-3827|	pctranscripts	1	291	19	582	1	0.001718213	0.001718213	21.80105154	21.76450266	s4
s4	liver	Labelled in injury	>ENSMUST00000150180.4|ENSMUSG00000033174.18|OTTMUSG00000023902.2|OTTMUST00000058396.2|Mgll-205|Mgll|1312|UTR5:1-603|CDS:604-954|UTR3:955-1312|	pctranscripts	1	301	19	602	3	0.004983389	0.004983389	22.55022857	22.51242372	s4
s4	liver	Labelled in injury	1_CCCATGATGGTATGAGAGTAGTGGACAGAAGGGATTTCTGAAAAACACTTTTCTGAGG	genome	1	301	19	4515	7	0.001550388	0.001550388	22.55022857	22.51242372	s4
s4	liver	Labelled in injury	1_GGGAGACCGGGGTTCGATTCCCCGACGGGGAGCCA	genome	1	289	19	1156	5	0.00432526	0.00432526	21.65121614	21.61491845	s4
s4	liver	Labelled in injury	1_GTAAACATCCTCGACTGGAAGCTT	genome	1	296	19	1776	30	0.016891892	0.016891892	22.17564006	22.13846319	s4
s4	liver	Labelled in injury	1_TCGCTGCGATCTATTGAAAGTCAGCCCTCGACACAAG	genome	1	291	19	2328	0	0	0	21.80105154	21.76450266	s4
s4	liver	Labelled in injury	10_ACCATGATGACGGAAATTCTTCACTTTGACCTGATGTCTGTTGAAGAAACTCAGTGTCTGAGA	genome	1	294	19	5586	62	0.011099177	0.011099177	22.02580465	21.98887898	s4
s4	liver	Labelled in injury	11_ATAACTGACGATAACTGCTCCTGGCTGACT	genome	1	295	19	2360	4	0.001694915	0.001694915	22.10072236	22.06367108	s4
s4	liver	Labelled in injury	11_CGAATCCCACCGCTGCCAGTAACTTT	genome	1	288	19	1728	56	0.032407407	0.032407407	21.57629844	21.54012635	s4
s4	liver	Labelled in injury	11_GCATATGATGGAAAAAATCTGAAGTCTCCTGAGACCTGTGATGTCTTCAAAGGAACCACTGAT	genome	1	292	19	4672	4	0.000856164	0.000856164	21.87596925	21.83929477	s4
s4	liver	Labelled in injury	13_CGACTCCTGGCTGGCTCGACCATGTCTCTT	genome	1	290	19	2610	78	0.029885057	0.029885057	21.72613384	21.68971056	s4
s4	liver	Labelled in injury	13_CGATCCCCGGCATCTCCAGTTCCTT	genome	1	298	19	2086	94	0.04506232	0.04506232	22.32547547	22.2880474	s4
s4	liver	Labelled in injury	14_CAAATCCCGGACGAGCCCTGTACTTTT	genome	1	293	19	2051	36	0.017552413	0.017552413	21.95088695	21.91408687	s4
s4	liver	Labelled in injury	14_CGACTCCCGGTGTGGGAACGCCAATATCTTTT	genome	1	291	19	2619	90	0.034364261	0.034364261	21.80105154	21.76450266	s4
s4	liver	Labelled in injury	16_ATAAACCCAGAAGAGAGTACCA	genome	1	298	19	596	11	0.018456376	0.018456376	22.32547547	22.2880474	s4
s4	liver	Labelled in injury	16_GTGAAATGATGGCAAATCATCTTTCGGGACTNACCTGAAATGAAGAGAATACTCTTGCTGATC	genome	1	294	19	4998	24	0.004801921	0.004801921	22.02580465	21.98887898	s4
s4	liver	Labelled in injury	16_TCCGCTGATGACTTCTGTCAGTGCCACGTGTCTGGGCCACTGAGACCACATGATGGGATTGAGGACCTGAGG	genome	1	293	19	4981	6	0.001204577	0.001204577	21.95088695	21.91408687	s4
s4	liver	Labelled in injury	17_GTGCTGTGATGATGCCTTAAAATTGTGGTTTCGACTCACTGAGAGTAACGTGAGGACCTACAGTTCCTTGGCTGTGTCTGAGC	genome	1	298	19	7748	2	0.000258131	0.000258131	22.32547547	22.2880474	s4
s4	liver	Labelled in injury	17_TGAGGTAGGAGGTTGTATAGTTG	genome	1	287	19	2296	72	0.031358885	0.031358885	21.50138073	21.46533424	s4
s4	liver	Labelled in injury	18_AACGCCATTATCACACTAAATT	genome	1	288	19	1728	11	0.006365741	0.006365741	21.57629844	21.54012635	s4
s4	liver	Labelled in injury	18_ACCAGGTGATGGAGTGTGCTGAGAACACTGAGGCC	genome	1	295	19	1770	0	0	0	22.10072236	22.06367108	s4
s4	liver	Labelled in injury	18_CCAGGTGATGGAGTGTGCTGAGAACACTGAGGCC	genome	1	299	19	1794	0	0	0	22.40039317	22.36283951	s4
s4	liver	Labelled in injury	18_GGAGTGTGACAATGGTGTTTAT	genome	1	289	19	2312	14	0.006055363	0.006055363	21.65121614	21.61491845	s4
s4	liver	Labelled in injury	18_TGGAGTGTGACAATGGTGTGTGT	genome	1	300	19	2400	31	0.012916667	0.012916667	22.47531087	22.43763161	s4
s4	liver	Labelled in injury	18_TGGAGTGTGACGATGGTGTTTGT	genome	1	290	19	2610	19	0.007279693	0.007279693	21.72613384	21.68971056	s4
s4	liver	Labelled in injury	18_TGGAGTGTGATAATGGTGTTTGA	genome	1	299	19	2691	6	0.002229654	0.002229654	22.40039317	22.36283951	s4
s4	liver	Labelled in injury	19_ATTGCTGTTGAGACTTGGAAATCTGATT	genome	1	291	19	3201	0	0	0	21.80105154	21.76450266	s4
s4	liver	Labelled in injury	19_CAAGTCCCTGTTCGGGCGGAAGTTGTTT	genome	1	299	19	2691	34	0.012634708	0.012634708	22.40039317	22.36283951	s4
s4	liver	Labelled in injury	19_CACCCTGATGAACTGAATACCGCCCCAGTCTGATTGCTGTGGAGAAAGGTATTTTCTGAGT	genome	1	298	19	5066	22	0.004342677	0.004342677	22.32547547	22.2880474	s4
s4	liver	Labelled in injury	19_CTTAATGATGAACAATGTAAATGACAAGCATNTGGCTGAGTTGCAATGATGTCATCTTACTACTGAAA	genome	1	290	19	5800	10	0.001724138	0.001724138	21.72613384	21.68971056	s4
s4	liver	Labelled in injury	19_GTGGTGTGCTAGTTAATTTT	genome	1	297	19	2970	29	0.00976431	0.00976431	22.25055776	22.2132553	s4
s4	liver	Labelled in injury	2_GCTGCGATCTANTGAAAGTCAGCCCTCGACACAAGGGTTTGT	genome	1	288	19	2880	1	0.000347222	0.000347222	21.57629844	21.54012635	s4
s4	liver	Labelled in injury	2_TGCCGTGATCGTATAGTGGTTAGTACTCTGCGTTG	genome	1	294	19	3822	20	0.005232862	0.005232862	22.02580465	21.98887898	s4
s4	liver	Labelled in injury	3_TGTGGTAGTGGGGGACTGCGTTCGCGCTCTCCCCTG	genome	1	296	19	2960	29	0.009797297	0.009797297	22.17564006	22.13846319	s4
s4	liver	Labelled in injury	5_CAAAGTGCTGTTCGTGCAGGTAGT	genome	1	300	19	2100	7	0.003333333	0.003333333	22.47531087	22.43763161	s4
s4	liver	Labelled in injury	5_GTGGGGGGCCCAAGTCCTTCTGATCGAGGCC	genome	1	292	19	1752	0	0	0	21.87596925	21.83929477	s4
s4	liver	Labelled in injury	6_CAAATCCTCTCCCTAATACCA	genome	1	298	19	1490	19	0.012751678	0.012751678	22.32547547	22.2880474	s4
s4	liver	Labelled in injury	6_TATGGCACTGGTAGAATTCACT	genome	1	297	19	2079	7	0.003367003	0.003367003	22.25055776	22.2132553	s4
s4	liver	Labelled in injury	9_AGGCGGCCCGGGTTCGACTCCCGGTGTGGGAACCA	genome	1	288	19	1440	9	0.00625	0.00625	21.57629844	21.54012635	s4
s4	liver	Labelled in injury	9_CCTCGCTGCGATCTATTGAAAGTCAGCCCTCGACACAAGGGTTTG	genome	1	297	19	3267	18	0.005509642	0.005509642	22.25055776	22.2132553	s4
s4	liver	Labelled in injury	9_GCTGCGATCTATTGAAAGTCAGCCNTCGACACAAGGGTNTGT	genome	1	293	19	2930	0	0	0	21.95088695	21.91408687	s4
s4	liver	Labelled in injury	MT_AAGGACTTGGCGGTACTTTATATCCATC	genome	1	295	19	2655	0	0	0	22.10072236	22.06367108	s4
s4	liver	Labelled in injury	MT_ACACCCAGAAGATTTCATGACCAATGAACACTCTGACCA	genome	1	295	19	2065	26	0.012590799	0.012590799	22.10072236	22.06367108	s4
s4	liver	Labelled in injury	MT_AGACTGTGAATCTGACAACAGGAAATAAACCTCCTTATTCACCCCAAA	genome	1	288	19	2880	66	0.022916667	0.022916667	21.57629844	21.54012635	s4
s4	liver	Labelled in injury	MT_CATTGGTCGCAGTTGAATGCTGTGTAGAAATACC	genome	1	297	19	2970	64	0.021548822	0.021548822	22.25055776	22.2132553	s4
s4	liver	Labelled in injury	MU069435.1_CGCTGCGATCTATTGAAAGTCAGCNCTCGACACAAGGGTTTGT	genome	1	291	19	3201	1	0.000312402	0.000312402	21.80105154	21.76450266	s4
s4	liver	Labelled in injury	MU069435.1_CTCGCTGCGATCTATTGAAAGTTAGCCCTCGACACAAGGGTTTGT	genome	1	288	19	3744	0	0	0	21.57629844	21.54012635	s4
s4	liver	Labelled in injury	MU069435.1_GCTGCGATCTATTNAAAGTCAGCCCTCGACACAAGGGTTTGT	genome	1	292	19	3212	0	0	0	21.87596925	21.83929477	s4
s4	liver	Labelled in injury	Mus musculus (house mouse) mmu-miR-101b-3p	miRNA	1	300	19	1800	0	0	0	22.47531087	22.43763161	s4
s4	liver	Labelled in injury	Mus musculus cDNA sequence BC018473 (BC018473)	lncRNA	1	292	19	2044	17	0.008317025	0.008317025	21.87596925	21.83929477	s4
s4	liver	Labelled in injury	Mus musculus tRNA-Trp (CCA) (tRNA-Trp-CCA-1-1)	tRNA	1	300	19	900	18	0.02	0.02	22.47531087	22.43763161	s4
s4	liver	Labelled in injury	NA_AATGGTTCGTTTGTAAAAAAAAAA	unmapped	1	295	19	2065	34	0.016464891	0.016464891	22.10072236	22.06367108	s4
s4	liver	Labelled in injury	NA_ATTTAACTGTGATAAACTACCG	unmapped	1	288	19	2016	1	0.000496032	0.000496032	21.57629844	21.54012635	s4
s4	liver	Labelled in injury	NA_CGACTCTTAGCGGTGGATCACT	unmapped	1	298	19	1788	5	0.002796421	0.002796421	22.32547547	22.2880474	s4
s4	liver	Labelled in injury	NA_CGCACGGGGTCGGCGGCGATGTCGGCT	unmapped	1	296	19	1184	0	0	0	22.17564006	22.13846319	s4
s4	liver	Labelled in injury	NA_TATTGCACTTGTCCCGGCCTGTAAT	unmapped	1	288	19	2592	5	0.001929012	0.001929012	21.57629844	21.54012635	s4
s4	liver	Labelled in injury	NA_TGCGGCCCCGGGTTCCTCCCGGGGCTACGCCTGTCTGAGCGTCGCT	unmapped	1	296	19	2960	2	0.000675676	0.000675676	22.17564006	22.13846319	s4
s4	liver	Labelled in injury	>ENSMUST00000016670.9|ENSMUSG00000016526.9|OTTMUSG00000049119.3|OTTMUST00000125398.2|Dyrk3-201|Dyrk3|3164|UTR5:1-184|CDS:185-1945|UTR3:1946-3164|	pctranscripts	1	278	18	556	0	0	0	20.82712141	20.79220529	s4
s4	liver	Labelled in injury	>ENSMUST00000146071.8|ENSMUSG00000027843.14|OTTMUSG00000022455.4|OTTMUST00000053697.2|Ptpn22-204|Ptpn22|2757|UTR5:1-152|CDS:153-2300|UTR3:2301-2757|	pctranscripts	1	273	18	819	14	0.017094017	0.017094017	20.45253289	20.41824477	s4
s4	liver	Labelled in injury	1_CGAATCCCACTTCTGACAAATACTTTT	genome	1	284	18	2556	67	0.026212833	0.026212833	21.27662762	21.24095793	s4
s4	liver	Labelled in injury	10_GGAGAGGACACAGTCTGAGTGG	genome	1	281	18	843	1	0.00118624	0.00118624	21.05187452	21.01658161	s4
s4	liver	Labelled in injury	10_TTCAAGTAATCCAGGATAGGCTG	genome	1	273	18	1638	0	0	0	20.45253289	20.41824477	s4
s4	liver	Labelled in injury	11_ACCACGAGGACGAGACGTAGCG	genome	1	271	18	271	0	0	0	20.30269749	20.26866056	s4
s4	liver	Labelled in injury	11_CCGGGTGATGCGAATCGTAATCTGAGCCGA	genome	1	282	18	1692	8	0.004728132	0.004728132	21.12679222	21.09137371	s4
s4	liver	Labelled in injury	13_AGTCATGGTTAAGTGGGAAACG	genome	1	271	18	1355	1	0.000738007	0.000738007	20.30269749	20.26866056	s4
s4	liver	Labelled in injury	13_CTCGCTGCGATCTATTGAAAGTCAGCCCTCGACACAAG	genome	1	276	18	2208	1	0.000452899	0.000452899	20.677286	20.64262108	s4
s4	liver	Labelled in injury	13_TCGTTTCCCGGCCAATGCACCA	genome	1	276	18	1380	0	0	0	20.677286	20.64262108	s4
s4	liver	Labelled in injury	14_AGGCGGCCCGGGTTCGACTCCCGGTATGGGAACCA	genome	1	276	18	1380	4	0.002898551	0.002898551	20.677286	20.64262108	s4
s4	liver	Labelled in injury	16_CACTAGATTGTGAGCTGCTGGA	genome	1	285	18	1710	0	0	0	21.35154533	21.31575003	s4
s4	liver	Labelled in injury	17_CAAATCCCGGACGAGCCCAGTTT	genome	1	280	18	1120	57	0.050892857	0.050892857	20.97695681	20.9417895	s4
s4	liver	Labelled in injury	18_TGAAGTGTGACAATGGTGTTTGT	genome	1	285	18	2565	7	0.002729045	0.002729045	21.35154533	21.31575003	s4
s4	liver	Labelled in injury	18_TGAGATGAAGCACTGTAGCTCAA	genome	1	281	18	1405	1	0.000711744	0.000711744	21.05187452	21.01658161	s4
s4	liver	Labelled in injury	19_CTTAATGATGAACAATGTAAATGACAAGCATATGGCTGAGTTGCAATGATGTCATCTTACTACTGAA	genome	1	278	18	5560	7	0.001258993	0.001258993	20.82712141	20.79220529	s4
s4	liver	Labelled in injury	2_TCGCTGCGATCTAATGAAAGTCAGCCCTCGACACAAGGGTTTGT	genome	1	277	18	3047	0	0	0	20.7522037	20.71741319	s4
s4	liver	Labelled in injury	5_CGTGGGGGGCCCAAGTCCTTCTGATCGAGGCC	genome	1	277	18	1662	0	0	0	20.7522037	20.71741319	s4
s4	liver	Labelled in injury	5_GGAGACCGGGGTTCGATTCCCCGACGGGGAGCCA	genome	1	272	18	1088	15	0.013786765	0.013786765	20.37761519	20.34345266	s4
s4	liver	Labelled in injury	7_GTCTGTGATGTTCTGCTATTACCTACATTGTTTGAGCCTCATGAAAACCCCACTGGCTGAGA	genome	1	276	18	5520	1	0.000181159	0.000181159	20.677286	20.64262108	s4
s4	liver	Labelled in injury	8_ACCACAGGGTAGAACCACGGA	genome	1	277	18	277	0	0	0	20.7522037	20.71741319	s4
s4	liver	Labelled in injury	8_GGAAATGATGATGCCTGTGACTGCTGACAAGACTCTGATGTCTGTTGTATTCGTACTGGCTGATCCTG	genome	1	286	18	6292	143	0.022727273	0.016033058	21.42646303	21.39054214	s4
s4	liver	Labelled in injury	9_CAACGGAATCCCAAAAGCAGCTTT	genome	1	274	18	1096	1	0.000912409	0.000912409	20.5274506	20.49303687	s4
s4	liver	Labelled in injury	9_CGACTCCTGGCTGGCTCGACGTGTGCGATCTTTTT	genome	1	271	18	3252	64	0.019680197	0.019680197	20.30269749	20.26866056	s4
s4	liver	Labelled in injury	9_CGCTGCGATCTATTGAAAGTCAGCCCTCGACACAAGGGNTTGT	genome	1	284	18	2840	2	0.000704225	0.000704225	21.27662762	21.24095793	s4
s4	liver	Labelled in injury	9_CTCGCTGCGATCTATTGAAAGTCAGCCCTCGGCACAAGGGTTTGT	genome	1	283	18	3396	4	0.001177856	0.001177856	21.20170992	21.16616582	s4
s4	liver	Labelled in injury	MT_AAAGGACTTGGCGGTACTTTATATCC	genome	1	273	18	2184	10	0.004578755	0.004578755	20.45253289	20.41824477	s4
s4	liver	Labelled in injury	MT_AAAGGTTTGGTCCTGGCCTTATAATTAATTAGAG	genome	1	275	18	3300	0	0	0	20.6023683	20.56782898	s4
s4	liver	Labelled in injury	MT_AAGGACTTGGCGGTACTTTATATCCATCTAGAGGAGCCTG	genome	1	281	18	3091	14	0.004529279	0.004529279	21.05187452	21.01658161	s4
s4	liver	Labelled in injury	MT_AGGACTTGGCGGTACTTTATATCCATCTAGAGGAGCC	genome	1	284	18	2840	0	0	0	21.27662762	21.24095793	s4
s4	liver	Labelled in injury	MT_TCTAGAGGAGCCTGTTCT	genome	1	274	18	1644	1	0.000608273	0.000608273	20.5274506	20.49303687	s4
s4	liver	Labelled in injury	MU069435.1_GCTGCGATCTATTGAAGGTCAGCCCTCGACACAAGGGTTTGT	genome	1	274	18	3014	1	0.000331785	0.000331785	20.5274506	20.49303687	s4
s4	liver	Labelled in injury	MU069435.1_TCGCTGCGATCTATTGAAAGTCAGCCCTCGACATAAGGGTTTGT	genome	1	273	18	3549	0	0	0	20.45253289	20.41824477	s4
s4	liver	Labelled in injury	MU069435.1_TCGCTGCGATCTATTGAGAGTCAGCCCTCGACACAAGGGTTTGT	genome	1	271	18	3252	1	0.000307503	0.000307503	20.30269749	20.26866056	s4
s4	liver	Labelled in injury	Mus musculus (house mouse) mmu-miR-214-3p	miRNA	1	276	18	276	0	0	0	20.677286	20.64262108	s4
s4	liver	Labelled in injury	Mus musculus tRNA-Ala (TGC) (tRNA-Ala-TGC-1-1)	tRNA	1	278	18	1112	11	0.009892086	0.009892086	20.82712141	20.79220529	s4
s4	liver	Labelled in injury	NA_AATGGTTCGTTTGTAAAAAAAAA	unmapped	1	283	18	1981	10	0.005047956	0.005047956	21.20170992	21.16616582	s4
s4	liver	Labelled in injury	NA_AGTTGAATGCTGTGTAGAAATACCA	unmapped	1	277	18	1939	28	0.014440433	0.014440433	20.7522037	20.71741319	s4
s4	liver	Labelled in injury	NA_ATTAATTTCGCGGGATCGAGATC	unmapped	1	280	18	1960	0	0	0	20.97695681	20.9417895	s4
s4	liver	Labelled in injury	NA_CGACTCTTAGCGGTGGAT	unmapped	1	279	18	1395	0	0	0	20.90203911	20.8669974	s4
s4	liver	Labelled in injury	NA_CGACTCTTAGCGGTGGATCACTCGGCTCGTGCGTCGATGAAG	unmapped	1	283	18	2830	15	0.005300353	0.005300353	21.20170992	21.16616582	s4
s4	liver	Labelled in injury	NA_GACTCTTAGCGGTGGATCA	unmapped	1	278	18	1390	0	0	0	20.82712141	20.79220529	s4
s4	liver	Labelled in injury	NA_GACTCTTAGCGGTGGATCACTCGGCTCGTGCGTCGATGAAGAACGCAGCTAGCTGCGAGAATTAATGTGAATTGC	unmapped	1	271	18	4878	25	0.005125051	0.005125051	20.30269749	20.26866056	s4
s4	liver	Labelled in injury	NA_GCGACCTCAGATCAGACGTGGCGACCCGCTGA	unmapped	1	276	18	1104	0	0	0	20.677286	20.64262108	s4
s4	liver	Labelled in injury	NA_GGGGGGGGGGGGGGGGGGGGGGGGGGGGGGGGGGGGGGGGGGGGGGGGGGGGGGGGGGGGGGGGGGGGGGGGGGGGGGGGGGGGGGGGGGGGG	unmapped	1	272	18	0	0	NA	NA	20.37761519	20.34345266	s4
s4	liver	Labelled in injury	X_AAGCTGTGATGAATTTGAATCCACTGATCTTCCGACATGATAAATGCATTGTCCTCTAAGAAGTTCTGAGC	genome	1	280	18	6160	4	0.000649351	0.000649351	20.97695681	20.9417895	s4
s4	liver	Labelled in injury	X_AGGTCCCTGGTAGCTCAA	genome	1	277	18	1108	8	0.007220217	0.007220217	20.7522037	20.71741319	s4
s4	liver	Labelled in injury	X_GGTTCGTTTGTAAAAAAAAAAAAAAAA	genome	1	278	18	1668	7	0.004196643	0.004196643	20.82712141	20.79220529	s4
s4	liver	Labelled in injury	>ENSMUST00000020931.6|ENSMUSG00000020608.8|OTTMUSG00000065715.1|OTTMUST00000159938.1|Smc6-201|Smc6|5603|UTR5:1-408|CDS:409-3702|UTR3:3703-5603|	pctranscripts	1	261	17	1044	0	0	0	19.55352046	19.5207395	s4
s4	liver	Labelled in injury	>ENSMUST00000033020.14|ENSMUSG00000030760.15|OTTMUSG00000030994.3|OTTMUST00000076772.2|Acer3-201|Acer3|11340|UTR5:1-88|CDS:89-892|UTR3:893-11340|	pctranscripts	1	266	17	798	22	0.027568922	0.027568922	19.92810897	19.89470003	s4
s4	liver	Labelled in injury	>ENSMUST00000125716.8|ENSMUSG00000031748.17|OTTMUSG00000034033.3|OTTMUST00000085916.1|Gnao1-203|Gnao1|3462|UTR5:1-496|CDS:497-1561|UTR3:1562-3462|	pctranscripts	1	256	17	0	0	NA	NA	19.17893194	19.14677898	s4
s4	liver	Labelled in injury	>ENSMUST00000129463.2|ENSMUSG00000018334.19|OTTMUSG00000000155.6|OTTMUST00000000479.2|Ksr1-203|Ksr1|432|UTR5:1-192|CDS:193-432|	pctranscripts	1	268	17	2412	0	0	0	20.07794438	20.04428424	s4
s4	liver	Labelled in injury	>ENSMUST00000129990.9|ENSMUSG00000049571.19|OTTMUSG00000031406.5|OTTMUST00000077823.3|Cfap46-202|Cfap46|8180|UTR5:1-47|CDS:48-7973|UTR3:7974-8180|	pctranscripts	1	265	17	530	0	0	0	19.85319127	19.81990792	s4
s4	liver	Labelled in injury	>ENSMUST00000178085.8|ENSMUSG00000045330.9|OTTMUSG00000017596.1|-|Magec2-202|Magec2|1931|UTR5:1-228|CDS:229-1518|UTR3:1519-1931|	pctranscripts	1	264	17	792	1	0.001262626	0.001262626	19.77827357	19.74511582	s4
s4	liver	Labelled in injury	1_AAATGGATTTTTGGAACTAGG	genome	1	264	17	1848	0	0	0	19.77827357	19.74511582	s4
s4	liver	Labelled in injury	1_AGCCCATGATGGTATGAGAGTAGTNGACAGAAGGGATTTCTGAAAAACACTTTTCTGAGG	genome	1	257	17	3855	1	0.000259403	0.000259403	19.25384965	19.22157108	s4
s4	liver	Labelled in injury	1_ATACATGATGATCTCACACAACTTGAACTCTCTCACTGATT	genome	1	270	17	3510	43	0.012250712	0.012250712	20.22777978	20.19386845	s4
s4	liver	Labelled in injury	1_GTTCAATGATGATTTCTGATGCTTTGCCTGAGTTCTCTTTGAATAATGAGGGCAGCTTCAGTCACTACCTCTTCTGAGA	genome	1	265	17	7685	15	0.001951854	0.001436782	19.85319127	19.81990792	s4
s4	liver	Labelled in injury	1_TGGAGTGTGACAATGGTGTTTGGT	genome	1	264	17	2376	22	0.009259259	0.009259259	19.77827357	19.74511582	s4
s4	liver	Labelled in injury	10_CCGGCTCGAAGGACCA	genome	1	267	17	267	8	0.029962547	0.029962547	20.00302668	19.96949213	s4
s4	liver	Labelled in injury	10_TGTACATGATGAAAACAGTCTCCCTCTTCTGAATCTCGCTGAGGAAACTGCACGTCACCCTNCTGAAA	genome	1	270	17	4590	83	0.018082789	0.015642212	20.22777978	20.19386845	s4
s4	liver	Labelled in injury	11_TAATGCCCCTAAAAATCCTTATT	genome	1	263	17	2104	12	0.005703422	0.005703422	19.70335586	19.67032371	s4
s4	liver	Labelled in injury	11_TGAGAACTGAATTCCATGGGTTTT	genome	1	267	17	2403	24	0.009987516	0.009987516	20.00302668	19.96949213	s4
s4	liver	Labelled in injury	11_TGCAATGATGATGAAACTAGAAAAAAAAAGGAAGTGCCGTCCGATGCGACAACTGACGACATCCCTAGTTAGCTGACT	genome	1	261	17	3915	27	0.006896552	0.006896552	19.55352046	19.5207395	s4
s4	liver	Labelled in injury	12_TAATGGTTCGTTTGTAAAAAAAAA	genome	1	265	17	2120	0	0	0	19.85319127	19.81990792	s4
s4	liver	Labelled in injury	13_CGAATCCCACTTCTGACAGCTGTATTT	genome	1	270	17	2430	51	0.020987654	0.020987654	20.22777978	20.19386845	s4
s4	liver	Labelled in injury	13_CGAGTCCCTTCGTGGTCGGTGTGCTTT	genome	1	268	17	2680	63	0.023507463	0.023507463	20.07794438	20.04428424	s4
s4	liver	Labelled in injury	13_CGATCCCCGGCATCTCCAGT	genome	1	266	17	1064	37	0.034774436	0.034774436	19.92810897	19.89470003	s4
s4	liver	Labelled in injury	13_TCACGCGGGAGACCGGGGTTCGTTTCCCCGACGGGGAGCCA	genome	1	259	17	1554	0	0	0	19.40368505	19.37115529	s4
s4	liver	Labelled in injury	14_CAGGCGGCCCGGGTTCGACTCCCGGTATGGGAACCA	genome	1	268	17	1340	36	0.026865672	0.026865672	20.07794438	20.04428424	s4
s4	liver	Labelled in injury	15_CGATCCTCACACGGGGCACAATACTTT	genome	1	260	17	1560	16	0.01025641	0.01025641	19.47860275	19.4459474	s4
s4	liver	Labelled in injury	15_GAATTGATCAGGACATAGGGA	genome	1	267	17	1068	14	0.013108614	0.013108614	20.00302668	19.96949213	s4
s4	liver	Labelled in injury	16_TGAAATGATGGCAAATCATCTTTCGGGACTGACCTGAAATGAANAGAATACTCTTGCTGATC	genome	1	261	17	4437	13	0.002929908	0.002929908	19.55352046	19.5207395	s4
s4	liver	Labelled in injury	18_GGATAGCTGGCGCTCTCGCTCCCGAC	genome	1	266	17	1330	1	0.00075188	0.00075188	19.92810897	19.89470003	s4
s4	liver	Labelled in injury	18_TGAGATGAAGCACTGTAGCTAT	genome	1	264	17	1584	1	0.000631313	0.000631313	19.77827357	19.74511582	s4
s4	liver	Labelled in injury	18_TGGAGTATGACAATGGTGTTTGT	genome	1	257	17	2313	9	0.003891051	0.003891051	19.25384965	19.22157108	s4
s4	liver	Labelled in injury	18_TGGAGTGTGACAATGGTGTTTGTTTA	genome	1	265	17	2915	44	0.01509434	0.01509434	19.85319127	19.81990792	s4
s4	liver	Labelled in injury	19_ATGGCTGAGTTGCAATGATGTCATCTTACTACTGAAA	genome	1	265	17	3180	0	0	0	19.85319127	19.81990792	s4
s4	liver	Labelled in injury	19_CACCCTGATGAACTGAATACCGCCCCAGTCTGATAGCTNTGGAGAAAGGTATTTTCTGAGT	genome	1	262	17	4192	33	0.007872137	0.007872137	19.62843816	19.59553161	s4
s4	liver	Labelled in injury	19_CACCCTGATGAACTGAATACCGCCCCAGTCTNATAGCTGTGGAGAAAGGTATTTTCTGAGT	genome	1	261	17	4176	14	0.00335249	0.00335249	19.55352046	19.5207395	s4
s4	liver	Labelled in injury	19_CTACGGGGATGATATGAAAACTGAACTCTCTCTTTCTGATGGTTTAGTGGAGAAAACAAAAATTCTCTGAGTA	genome	1	262	17	5764	73	0.012664816	0.011363636	19.62843816	19.59553161	s4
s4	liver	Labelled in injury	19_CTACGGGGATGATATGAAAACTGAACTCTCTCTTTCTGATGGTTTAGTGGAGAAAACAAAAATTCTCTGAGTAGA	genome	1	261	17	5742	57	0.009926855	0.007928118	19.55352046	19.5207395	s4
s4	liver	Labelled in injury	2_AGTGTGACAATGGTGTTTGA	genome	1	267	17	1869	2	0.001070091	0.001070091	20.00302668	19.96949213	s4
s4	liver	Labelled in injury	2_GGAAAGGATGAACGAACTTGGCCTGACCTTCAGAAATGGAGGCAATACAACTGATTTAATGAGCCTGATCCA	genome	1	270	17	4050	124	0.030617284	0.030617284	20.22777978	20.19386845	s4
s4	liver	Labelled in injury	3_GTATTGTATTCTGTGCCAGCATCTTT	genome	1	256	17	3072	45	0.014648438	0.014648438	19.17893194	19.14677898	s4
s4	liver	Labelled in injury	5_AGTACCCCGAGGAAAAGAAATCA	genome	1	258	17	516	0	0	0	19.32876735	19.29636319	s4
s4	liver	Labelled in injury	5_GCCAATGATGACACCACACTAACTGAGC	genome	1	257	17	1028	0	0	0	19.25384965	19.22157108	s4
s4	liver	Labelled in injury	5_GTTCGATCCCCGGCATCTCCACCA	genome	1	267	17	1335	56	0.041947566	0.041947566	20.00302668	19.96949213	s4
s4	liver	Labelled in injury	8_AGACTCTGATGTCTGTTGTATTCGTACTGGCTGATCCTG	genome	1	265	17	3975	1	0.000251572	0.000251572	19.85319127	19.81990792	s4
s4	liver	Labelled in injury	9_GAGCAGCTCCCTCGCTGCGATCTATTGAAAGTCAGCCCTCGACACAAGGGTTTGTA	genome	1	264	17	3432	2	0.000582751	0.000582751	19.77827357	19.74511582	s4
s4	liver	Labelled in injury	9_GCTGCGATCTATTGAAAGTCGGCCCTCGACACAAGGGTTTGT	genome	1	265	17	2915	0	0	0	19.85319127	19.81990792	s4
s4	liver	Labelled in injury	9_GGACGGTGGCCATGGAAGTCGGAATCCGCTAAGGAGTGTGTAACAACTCACCTGCCG	genome	1	259	17	2590	24	0.009266409	0.009266409	19.40368505	19.37115529	s4
s4	liver	Labelled in injury	9_TCGCTGCGATCTATTTAAAGTCAGCCCTCGACACAAGGGTTTGT	genome	1	270	17	3510	15	0.004273504	0.004273504	20.22777978	20.19386845	s4
s4	liver	Labelled in injury	MT_AAAGGACTTGGCGGTACTTTATATCCATCTAGAGGAGCC	genome	1	265	17	2650	0	0	0	19.85319127	19.81990792	s4
s4	liver	Labelled in injury	MT_AAGGACTTGGCGGTACTTTATATCCAT	genome	1	261	17	2349	2	0.000851426	0.000851426	19.55352046	19.5207395	s4
s4	liver	Labelled in injury	MT_CAAAGGACTTGGCGGTACTTTATATCCATCTAGAGGAGCC	genome	1	258	17	2580	0	0	0	19.32876735	19.29636319	s4
s4	liver	Labelled in injury	MU069435.1_CGCTGCGATCTATTGAAAGTCAGCCCTCGACNCAAGGGTTTGT	genome	1	263	17	2893	1	0.000345662	0.000345662	19.70335586	19.67032371	s4
s4	liver	Labelled in injury	MU069435.1_CTCGCTGCGATCTATTGAAAGTCAGCCCTTGACACAAGGGTTTGT	genome	1	263	17	3419	8	0.002339865	0.002339865	19.70335586	19.67032371	s4
s4	liver	Labelled in injury	MU069435.1_CTCGCTGCGATNTATTGAAAGTCAGCCCTCGACACAAGGGTTTGT	genome	1	270	17	3240	2	0.000617284	0.000617284	20.22777978	20.19386845	s4
s4	liver	Labelled in injury	MU069435.1_GCTGCGATCTATTGAAAGTCAGCCCTTGACACAAGGGTTTGT	genome	1	261	17	3132	0	0	0	19.55352046	19.5207395	s4
s4	liver	Labelled in injury	Mus musculus (house mouse) mmu-miR-351-5p	miRNA	1	263	17	1315	0	0	0	19.70335586	19.67032371	s4
s4	liver	Labelled in injury	Mus musculus (house mouse) mmu-miR-379-5p	miRNA	1	259	17	1295	15	0.011583012	0.011583012	19.40368505	19.37115529	s4
s4	liver	Labelled in injury	NA_AGCCGAGCGCACGGGGTCGGCGGCGATGTCGGC	unmapped	1	261	17	783	0	0	0	19.55352046	19.5207395	s4
s4	liver	Labelled in injury	NA_CGCGAAGCTCTTGATCGAAGCCC	unmapped	1	258	17	1032	1	0.000968992	0.000968992	19.32876735	19.29636319	s4
s4	liver	Labelled in injury	NA_GACTCTTAGCGGTGGATCACT	unmapped	1	265	17	1590	0	0	0	19.85319127	19.81990792	s4
s4	liver	Labelled in injury	NA_GACTCTTAGCGGTGGATCACTCGGCTCGTGCGTCGATGAAGAACGCAGCTAGCTGCGAGAA	unmapped	1	260	17	3120	28	0.008974359	0.008974359	19.47860275	19.4459474	s4
s4	liver	Labelled in injury	NA_GCACGGGGTCGGCGGCGATGTCGGCT	unmapped	1	261	17	1044	2	0.001915709	0.001915709	19.55352046	19.5207395	s4
s4	liver	Labelled in injury	NA_GCATACGAACTGGATGAAAGCGA	unmapped	1	263	17	789	0	0	0	19.70335586	19.67032371	s4
s4	liver	Labelled in injury	NA_GCCTGTCGGAGCGTCGCT	unmapped	1	265	17	1060	1	0.000943396	0.000943396	19.85319127	19.81990792	s4
s4	liver	Labelled in injury	NA_GCGTTAATCGGAATTACTGGGC	unmapped	1	257	17	1542	0	0	0	19.25384965	19.22157108	s4
s4	liver	Labelled in injury	NA_GGAGCGGTAGTTCAGTCGGTTAGA	unmapped	1	257	17	1542	14	0.009079118	0.009079118	19.25384965	19.22157108	s4
s4	liver	Labelled in injury	NA_TATGCCTTCAGTTACCCGTTCG	unmapped	1	265	17	2120	1	0.000471698	0.000471698	19.85319127	19.81990792	s4
s4	liver	Labelled in injury	NA_TCGATTCCCGGGCGGCGCACCA	unmapped	1	269	17	807	10	0.012391574	0.012391574	20.15286208	20.11907635	s4
s4	liver	Labelled in injury	NA_TGAGGTAGTAGGTTGTGTGGTTAAT	unmapped	1	259	17	2590	17	0.006563707	0.006563707	19.40368505	19.37115529	s4
s4	liver	Labelled in injury	NA_TGAGGTAGTAGGTTGTGTGGTTATT	unmapped	1	270	17	2970	35	0.011784512	0.011784512	20.22777978	20.19386845	s4
s4	liver	Labelled in injury	NA_TGGTCGCGAAGGCGTGGTTATG	unmapped	1	269	17	1614	1	0.000619579	0.000619579	20.15286208	20.11907635	s4
s4	liver	Labelled in injury	X_GAGGTAGTAGATTGTATAGTTA	genome	1	256	17	2048	6	0.002929688	0.002929688	19.17893194	19.14677898	s4
s4	liver	Labelled in injury	>ENSMUST00000027368.6|ENSMUSG00000026177.12|OTTMUSG00000016632.2|OTTMUST00000040229.1|Slc11a1-201|Slc11a1|2315|UTR5:1-112|CDS:113-1759|UTR3:1760-2315|	pctranscripts	1	241	16	1928	18	0.0093361	0.0093361	18.0551664	18.02489739	s4
s4	liver	Labelled in injury	>ENSMUST00000055673.2|ENSMUSG00000043673.12|OTTMUSG00000065710.1|OTTMUST00000159922.1|Kcns3-201|Kcns3|2933|UTR5:1-438|CDS:439-1914|UTR3:1915-2933|	pctranscripts	1	244	16	244	0	0	0	18.27991951	18.24927371	s4
s4	liver	Labelled in injury	>ENSMUST00000094760.9|ENSMUSG00000073758.11|OTTMUSG00000009352.1|OTTMUST00000021311.1|Sh3d21-201|Sh3d21|1859|UTR5:1-86|CDS:87-1736|UTR3:1737-1859|	pctranscripts	1	242	16	0	0	NA	NA	18.1300841	18.0996895	s4
s4	liver	Labelled in injury	>ENSMUST00000225537.2|ENSMUSG00000050423.12|OTTMUSG00000033597.4|OTTMUST00000097613.2|Ppp1r3g-203|Ppp1r3g|2389|UTR5:1-599|CDS:600-1643|UTR3:1644-2389|	pctranscripts	1	242	16	242	0	0	0	18.1300841	18.0996895	s4
s4	liver	Labelled in injury	1_AGCCCATGATGGTATGAGAGTAGTGGACAGAAGGGATTTCTGAAAAACACTTTTCTGAGGCA	genome	1	254	16	3810	8	0.002099738	0.002099738	19.02909654	18.99719476	s4
s4	liver	Labelled in injury	1_AGCCCATGATGGTATGAGAGTAGTGGACAGAAGGGATTTCTGANAAACACTTTTCTGAGG	genome	1	252	16	3780	1	0.00026455	0.00026455	18.87926113	18.84761055	s4
s4	liver	Labelled in injury	1_CGAATCCCACTCCTGACAAAGTTT	genome	1	250	16	1500	37	0.024666667	0.024666667	18.72942573	18.69802634	s4
s4	liver	Labelled in injury	1_GTCACGCGGGAGACCGGGGTTCGATTCCCCGACGGGGAGCCA	genome	1	251	16	1255	51	0.04063745	0.04063745	18.80434343	18.77281845	s4
s4	liver	Labelled in injury	1_TGTAAACATGCTCGACTGGAAGC	genome	1	242	16	1210	6	0.004958678	0.004958678	18.1300841	18.0996895	s4
s4	liver	Labelled in injury	10_AGTACATGATGAAAACAGTCTCCCTCTTCTGAATCTCGCTGAGGAAACTGCACGTCACCCTCCTGAAA	genome	1	253	16	4048	5	0.001235178	0.001235178	18.95417883	18.92240266	s4
s4	liver	Labelled in injury	10_ATTCAAGTAATCCAGGATAGGCT	genome	1	241	16	1446	2	0.001383126	0.001383126	18.0551664	18.02489739	s4
s4	liver	Labelled in injury	10_GTACATGATGAAAACAGTCTCCCTCTTCTGAAA	genome	1	241	16	2169	2	0.000922084	0.000922084	18.0551664	18.02489739	s4
s4	liver	Labelled in injury	11_GACCTGTGATGTCTTCAAAGGAACCACTGATG	genome	1	244	16	1952	3	0.001536885	0.001536885	18.27991951	18.24927371	s4
s4	liver	Labelled in injury	11_TGCTGTGATGAGATGACTAAGTAGGAAGTGCCGTCAGANTCGATAACTGACGATAACTGCTCCTGGCTGACT	genome	1	245	16	4410	48	0.010884354	0.010884354	18.35483721	18.32406582	s4
s4	liver	Labelled in injury	12_TAATGGTTCGTTTGTAAAAAAAAAA	genome	1	254	16	2032	2	0.000984252	0.000984252	19.02909654	18.99719476	s4
s4	liver	Labelled in injury	12_TCTTAGATCGATGTGGTGCTCCGGAG	genome	1	247	16	1976	37	0.018724696	0.018724696	18.50467262	18.47365003	s4
s4	liver	Labelled in injury	13_ATCACATTGCCAGGGATTACCACTT	genome	1	241	16	1687	6	0.003556609	0.003556609	18.0551664	18.02489739	s4
s4	liver	Labelled in injury	13_CGATCCCCGGCATCTCCAGTTCCTTTTTT	genome	1	253	16	2783	37	0.013295005	0.013295005	18.95417883	18.92240266	s4
s4	liver	Labelled in injury	13_CTCGCTGCGATCTATTGAAAGTCAGCCCTCGACACAAGGGTTT	genome	1	241	16	2651	1	0.000377216	0.000377216	18.0551664	18.02489739	s4
s4	liver	Labelled in injury	13_CTGTCACGCGGGAGACCGGGGTTCGATTCCCCGACGGGGAGCCA	genome	1	244	16	1464	31	0.021174863	0.021174863	18.27991951	18.24927371	s4
s4	liver	Labelled in injury	14_CAAATCCCGGACGAGCCCTACTT	genome	1	254	16	1016	35	0.034448819	0.034448819	19.02909654	18.99719476	s4
s4	liver	Labelled in injury	14_CCCGACGTACGCAGTTTTATCCGGTAA	genome	1	255	16	1785	0	0	0	19.10401424	19.07198687	s4
s4	liver	Labelled in injury	14_CGGGCCTCATAACCCAATTCAGACTACTCTCCCCCGCCCTCT	genome	1	247	16	2223	3	0.001349528	0.001349528	18.50467262	18.47365003	s4
s4	liver	Labelled in injury	15_AACTCTGTGCTGAATGTCAAGTTCTGATT	genome	1	242	16	2662	3	0.001126972	0.001126972	18.1300841	18.0996895	s4
s4	liver	Labelled in injury	15_TGTAAACATCCCCGACTGGAAGCTA	genome	1	253	16	1265	12	0.009486166	0.009486166	18.95417883	18.92240266	s4
s4	liver	Labelled in injury	16_TCAGTAACAAAGATTCATCCTTG	genome	1	249	16	1743	12	0.006884682	0.006884682	18.65450802	18.62323424	s4
s4	liver	Labelled in injury	16_TGGAGAGAAAGGCAGTTCCTGAA	genome	1	254	16	1016	0	0	0	19.02909654	18.99719476	s4
s4	liver	Labelled in injury	17_AATGGTTCGTTTGTAAAA	genome	1	255	16	1785	12	0.006722689	0.006722689	19.10401424	19.07198687	s4
s4	liver	Labelled in injury	17_AATGGTTCGTTTGTAAAAA	genome	1	252	16	1764	11	0.006235828	0.006235828	18.87926113	18.84761055	s4
s4	liver	Labelled in injury	18_GGAGTGTGACAATGGTGTTTGTAT	genome	1	255	16	2295	18	0.007843137	0.007843137	19.10401424	19.07198687	s4
s4	liver	Labelled in injury	18_TGGAGTGTGACAATGGTGTTTTTA	genome	1	251	16	2510	2	0.000796813	0.000796813	18.80434343	18.77281845	s4
s4	liver	Labelled in injury	19_CACCCTGATGAACTGAATACCGCCCCAGTCTGATAGCTGTGGAGTAAGGTATTTTCTGAGT	genome	1	248	16	4216	35	0.008301708	0.006906406	18.57959032	18.54844213	s4
s4	liver	Labelled in injury	19_CTACGGGGATGATATGAAAACTGAACTCTCTCTTTCTGATGGTTTAGTGGAGAAAACAAAAATTCTCTGAGT	genome	1	251	16	5522	16	0.002897501	0.002897501	18.80434343	18.77281845	s4
s4	liver	Labelled in injury	19_CTTAATGATGAACAATGTAAATGACAAGCATATGGCTGNGTTGCAATGATGTCATCTTACTACTGAAA	genome	1	245	16	4900	16	0.003265306	0.003265306	18.35483721	18.32406582	s4
s4	liver	Labelled in injury	19_TGACCTATGAATTGACAGCCAGTTT	genome	1	253	16	2024	10	0.004940711	0.004940711	18.95417883	18.92240266	s4
s4	liver	Labelled in injury	2_ATTCATGATGAAATAGATCCTTGACTGAAGCTGATGATGCG	genome	1	253	16	3036	0	0	0	18.95417883	18.92240266	s4
s4	liver	Labelled in injury	2_GCAGATGATGTGACAGAATATTTGCTATCAGATGAGTGGTGATGACACTAGAACCACCAAGATCGCTGATGCAA	genome	1	243	16	4131	8	0.001936577	0.001936577	18.20500181	18.17448161	s4
s4	liver	Labelled in injury	2_GTCTAGTGATGAATTTCATAGGGCAGATTCTGAGGTGAAAATTTAGTTCATCATTGATTGTCCTATTATGAAATCTGAAGA	genome	1	246	16	7134	10	0.001401738	0.001401738	18.42975491	18.39885792	s4
s4	liver	Labelled in injury	2_TGAACTGATGATATCATTTCTTTCCCCGTCAGATCGACCCTGTTGAT	genome	1	250	16	4250	4	0.000941176	0.000941176	18.72942573	18.69802634	s4
s4	liver	Labelled in injury	3_AGAAGTGATGAATTGATCAGATAGACGAGGCCGGGTCCGTCCCAGCCGCTGATTAGCGAGCGATTCTGATC	genome	1	241	16	3615	1	0.000276625	0.000276625	18.0551664	18.02489739	s4
s4	liver	Labelled in injury	3_CGACTCCTACCTGGCTCGAGCTTTT	genome	1	244	16	1952	40	0.020491803	0.020491803	18.27991951	18.24927371	s4
s4	liver	Labelled in injury	4_TCCATGATGAAACCCATTATCAGTGGACATCTATGGATGAGAAATGCGGATATGGGACTGAGA	genome	1	246	16	3690	10	0.002710027	0.002710027	18.42975491	18.39885792	s4
s4	liver	Labelled in injury	5_CAATCCCCGGCATCTCCACCA	genome	1	247	16	741	0	0	0	18.50467262	18.47365003	s4
s4	liver	Labelled in injury	5_TCAATCCCCGGCATCTCCACCA	genome	1	246	16	984	1	0.00101626	0.00101626	18.42975491	18.39885792	s4
s4	liver	Labelled in injury	6_GACTCTTAGCGGTGGAT	genome	1	240	16	1200	0	0	0	17.9802487	17.95010529	s4
s4	liver	Labelled in injury	7_AGGTAGATAGAACAGGTCTTGT	genome	1	241	16	1446	23	0.015905947	0.015905947	18.0551664	18.02489739	s4
s4	liver	Labelled in injury	7_CGACTATGAGATGACTCTACATGCACTACCATCTGAGG	genome	1	247	16	2223	12	0.005398111	0.005398111	18.50467262	18.47365003	s4
s4	liver	Labelled in injury	8_CTGGCCCTCTCTGCCCTTCCGT	genome	1	251	16	1757	14	0.007968127	0.007968127	18.80434343	18.77281845	s4
s4	liver	Labelled in injury	9_CCATTCGTAGACGACCTGCTTC	genome	1	249	16	1494	0	0	0	18.65450802	18.62323424	s4
s4	liver	Labelled in injury	9_GCTGCGATCTATTGAAANTCAGCCCTCGACACAAGGGTTTGT	genome	1	250	16	2750	2	0.000727273	0.000727273	18.72942573	18.69802634	s4
s4	liver	Labelled in injury	9_GGTTCGTTTGTAAAAAAAAAAAAAAAAAA	genome	1	254	16	1524	0	0	0	19.02909654	18.99719476	s4
s4	liver	Labelled in injury	9_GNTGCGATCTATTGAAAGTCAGCCCTCGACACAAGGGTTTGT	genome	1	254	16	2794	0	0	0	19.02909654	18.99719476	s4
s4	liver	Labelled in injury	9_GTTGTGATGATGGGCAAAAATGTTCAACTGCTCTGAATGGGCTGAATGAAAGTAGCCTTTCTGAAC	genome	1	254	16	4826	10	0.002072109	0.002072109	19.02909654	18.99719476	s4
s4	liver	Labelled in injury	9_TCGCTGCGATCTATTGAAAGTCAGCCCTCGACACGAGGGTTTGT	genome	1	254	16	3048	0	0	0	19.02909654	18.99719476	s4
s4	liver	Labelled in injury	MT_AAACGTTAGGTCAAGGTGTAG	genome	1	240	16	1200	1	0.000833333	0.000833333	17.9802487	17.95010529	s4
s4	liver	Labelled in injury	MT_AAAGGTTTGGTCCTGGCCTTATAATTAATTAG	genome	1	245	16	2940	1	0.000340136	0.000340136	18.35483721	18.32406582	s4
s4	liver	Labelled in injury	MT_GAATTGATCAGGACATAGGGTTTGAAA	genome	1	251	16	1757	37	0.021058623	0.021058623	18.80434343	18.77281845	s4
s4	liver	Labelled in injury	MT_GACAGCTAAGACCCAAACTGGGA	genome	1	241	16	482	1	0.002074689	0.002074689	18.0551664	18.02489739	s4
s4	liver	Labelled in injury	MU069435.1_CTCGCTGCGATCTATTGAAAGTCAGNCCTCGACACAAGGGTTTGT	genome	1	246	16	2952	1	0.000338753	0.000338753	18.42975491	18.39885792	s4
s4	liver	Labelled in injury	MU069435.1_CTCGCTGCGATCTATTGNAAGTCAGCCCTCGACACAAGGGTTTGT	genome	1	249	16	2988	2	0.000669344	0.000669344	18.65450802	18.62323424	s4
s4	liver	Labelled in injury	Mus musculus (mouse) predicted gene 10684	lncRNA	1	247	16	494	3	0.006072874	0.006072874	18.50467262	18.47365003	s4
s4	liver	Labelled in injury	Mus musculus predicted gene 12354 (Gm12354)	lncRNA	1	250	16	1750	36	0.020571429	0.020571429	18.72942573	18.69802634	s4
s4	liver	Labelled in injury	Mus musculus predicted gene, 24105, transcript variant 1 (Gm24105)	lncRNA	1	252	16	1512	0	0	0	18.87926113	18.84761055	s4
s4	liver	Labelled in injury	Mus musculus predicted gene, 35658, transcript variant 2 (Gm35658)	lncRNA	1	248	16	992	0	0	0	18.57959032	18.54844213	s4
s4	liver	Labelled in injury	NA_ACGACTCTTAGCGGTGGATCACTCGGCTCGTGCGTCGATGAAGAACGCAGCTAGCTGCGAGAATTAATGTGAATTGCAGGACACA	unmapped	1	248	16	4464	1	0.000224014	0.000224014	18.57959032	18.54844213	s4
s4	liver	Labelled in injury	NA_CGACTCTTAGCGGTGGATCACTCGGCTC	unmapped	1	254	16	1778	13	0.007311586	0.007311586	19.02909654	18.99719476	s4
s4	liver	Labelled in injury	NA_CGACTCTTAGCGGTGGATCACTCGGCTCGTGCGTCGATGAAGAACGCAGCT	unmapped	1	250	16	2750	33	0.012	0.012	18.72942573	18.69802634	s4
s4	liver	Labelled in injury	NA_CGCGACCTCAGATCAGACGTGGCGACCCGCTGAATTTAAGCATATTAGTCAGCGGAGGAAAAGAAACTAACCAGGATTCCCTCAGTAACGGCG	unmapped	1	249	16	3984	9	0.002259036	0.002259036	18.65450802	18.62323424	s4
s4	liver	Labelled in injury	NA_CTGACCTATGAATTGACAGCCTTTT	unmapped	1	246	16	2214	3	0.001355014	0.001355014	18.42975491	18.39885792	s4
s4	liver	Labelled in injury	NA_GACTCTTAGCGGTGGATCACTCGGCTCGTGCGTCGATGAAGAACGCAGCTAGCTGCGA	unmapped	1	252	16	3024	44	0.014550265	0.014550265	18.87926113	18.84761055	s4
s4	liver	Labelled in injury	NA_GCAGGTGCGAAAGCAGGTCATA	unmapped	1	253	16	759	0	0	0	18.95417883	18.92240266	s4
s4	liver	Labelled in injury	NA_GCGAAGCTCTTGATCGAAGCCCC	unmapped	1	249	16	996	0	0	0	18.65450802	18.62323424	s4
s4	liver	Labelled in injury	NA_GCGTCGCGGCCGCTCCCGGGG	unmapped	1	243	16	486	0	0	0	18.20500181	18.17448161	s4
s4	liver	Labelled in injury	NA_GCGTGGTAAACGGACAGACA	unmapped	1	243	16	486	0	0	0	18.20500181	18.17448161	s4
s4	liver	Labelled in injury	NA_TATTGCACTTGTCCCGGCCTGTATT	unmapped	1	255	16	2550	19	0.00745098	0.00745098	19.10401424	19.07198687	s4
s4	liver	Labelled in injury	NA_TGGAGTGTGACAATGGTGTTTGAATT	unmapped	1	252	16	2520	0	0	0	18.87926113	18.84761055	s4
s4	liver	Labelled in injury	NA_TGGAGTGTGACAATGGTGTTTGATAT	unmapped	1	246	16	2460	21	0.008536585	0.008536585	18.42975491	18.39885792	s4
s4	liver	Labelled in injury	X_AAGCTGTGATGAATTTGAATCCACTGATCTTCCGACATGATAAATGCATTGTCCTCTAAGAAGTTCTGAGCT	genome	1	251	16	5773	10	0.001732202	0.001732202	18.80434343	18.77281845	s4
s4	liver	Labelled in injury	X_AGCTACATCTGGCTACTGGGTCTC	genome	1	253	16	1771	39	0.022021457	0.022021457	18.95417883	18.92240266	s4
s4	liver	Labelled in injury	X_GGTTCGTTTGTAAAAAAAAAAAAAAAAA	genome	1	247	16	1482	2	0.001349528	0.001349528	18.50467262	18.47365003	s4
s4	liver	Labelled in injury	>ENSMUST00000061789.14|ENSMUSG00000045348.17|OTTMUSG00000026838.5|OTTMUST00000066373.2|Nyap1-201|Nyap1|3912|UTR5:1-641|CDS:642-3143|UTR3:3144-3912|	pctranscripts	1	231	15	924	12	0.012987013	0.012987013	17.30598937	17.27697634	s4
s4	liver	Labelled in injury	>ENSMUST00000099981.10|ENSMUSG00000051747.16|OTTMUSG00000013134.9|OTTMUST00000035892.2|Ttn-203|Ttn|107355|UTR5:1-131|CDS:132-106304|UTR3:106305-107355|	pctranscripts	1	235	15	235	0	0	0	17.60566018	17.57614476	s4
s4	liver	Labelled in injury	1_AACCAGTGATGTGATGATTCTGCCAAATGATACAAAGTGATATCACCTTTAAACCGTTCCATTTTATTTCTGAGGT	genome	1	239	15	6214	3	0.000482781	0.000482781	17.90533099	17.87531318	s4
s4	liver	Labelled in injury	1_CGCTGCGATCTATTGAAAGTCAGCCCTCGACACA	genome	1	237	15	1659	1	0.000602773	0.000602773	17.75549559	17.72572897	s4
s4	liver	Labelled in injury	1_TGCTATGATGAAGGCTATGTTGGTAGGGACAACTGAGCTTGTNGATGAATACCAACGATTCTGATG	genome	1	228	15	4332	22	0.005078486	0.005078486	17.08123626	17.05260002	s4
s4	liver	Labelled in injury	1_TGCTATGATGAAGGCTATGTTGGTAGGGACANCTGAGCTTGTTGATGAATACCAACGATTCTGATG	genome	1	239	15	4780	14	0.00292887	0.00292887	17.90533099	17.87531318	s4
s4	liver	Labelled in injury	1_TGTAAACATCCTACACTCTCAGCTA	genome	1	234	15	1638	11	0.006715507	0.006715507	17.53074248	17.50135266	s4
s4	liver	Labelled in injury	10_CCGGGGTTCAATTCCCCGACGGGGAGCCA	genome	1	226	15	904	1	0.001106195	0.001106195	16.93140086	16.90301581	s4
s4	liver	Labelled in injury	10_TTGCATGATGACTTGAATTGTCGGATACCCCTTCACCCCGTTCATGGGTGAGAAACAGCTAGTCTGA	genome	1	227	15	4313	7	0.001623	0.001623	17.00631856	16.97780792	s4
s4	liver	Labelled in injury	11_AGCTCGGTCTGAGGCCCCTCAGTTT	genome	1	229	15	1603	1	0.00062383	0.00062383	17.15615396	17.12739213	s4
s4	liver	Labelled in injury	11_GGAGGGAACGCAGTCTGAGTGG	genome	1	233	15	699	0	0	0	17.45582478	17.42656055	s4
s4	liver	Labelled in injury	11_TGAGAACTGAATTCCATGGGTTAT	genome	1	229	15	1832	3	0.001637555	0.001637555	17.15615396	17.12739213	s4
s4	liver	Labelled in injury	11_TGCTGTGATGAGATGACTAAGTAGGAAGTGCCGTCAGAGTCGATAACTGACGATAACTGCTCCAGGCTGACT	genome	1	231	15	3927	28	0.007130125	0.007130125	17.30598937	17.27697634	s4
s4	liver	Labelled in injury	12_TCTCACACAGAAATCGCACCCGTCT	genome	1	227	15	1135	0	0	0	17.00631856	16.97780792	s4
s4	liver	Labelled in injury	13_GACCATTCGTAGACGACCTGCTTC	genome	1	239	15	1434	0	0	0	17.90533099	17.87531318	s4
s4	liver	Labelled in injury	15_TAGGTTGAGGCCGTTGAGC	genome	1	238	15	1190	0	0	0	17.83041329	17.80052108	s4
s4	liver	Labelled in injury	16_GTGAAATGATGGCAAATCATCTTTCGGGACTGACCTGAAATGNAGAGAATACTCTTGCTGATC	genome	1	225	15	3825	16	0.004183007	0.004183007	16.85648315	16.82822371	s4
s4	liver	Labelled in injury	17_GGTTCGTTTGTAAAAAAAAAAAAA	genome	1	239	15	1434	1	0.00069735	0.00069735	17.90533099	17.87531318	s4
s4	liver	Labelled in injury	18_CTGGAGTGTGACAATGGTGTTTGA	genome	1	235	15	1880	0	0	0	17.60566018	17.57614476	s4
s4	liver	Labelled in injury	18_GGAGTGTGACAATGGTGTTTTT	genome	1	239	15	2151	0	0	0	17.90533099	17.87531318	s4
s4	liver	Labelled in injury	18_GTGGAGTGTGACAATGGTGTTTGT	genome	1	225	15	2025	2	0.000987654	0.000987654	16.85648315	16.82822371	s4
s4	liver	Labelled in injury	18_TGGAGTGTAACAATGGTGTTTGT	genome	1	237	15	2133	12	0.005625879	0.005625879	17.75549559	17.72572897	s4
s4	liver	Labelled in injury	19_AAAATCTCCATAGTGACCA	genome	1	226	15	904	19	0.021017699	0.021017699	16.93140086	16.90301581	s4
s4	liver	Labelled in injury	19_CTTAATGATGAACAATGTAAATGACAAGCATATGGCTGAGTTNCAATGATGTCATCTTACTACTGAAA	genome	1	229	15	4580	26	0.005676856	0.005676856	17.15615396	17.12739213	s4
s4	liver	Labelled in injury	2_TGCCAGTGATGCTTAGGAATTTCTTCACCTGAAT	genome	1	231	15	2772	22	0.007936508	0.007936508	17.30598937	17.27697634	s4
s4	liver	Labelled in injury	3_CAAATCCCGGACGAGCCCAGCTACTTTT	genome	1	231	15	1386	30	0.021645022	0.021645022	17.30598937	17.27697634	s4
s4	liver	Labelled in injury	3_TGAGGTAGTAGTTTGTGCTGTTAT	genome	1	229	15	2519	8	0.003175863	0.003175863	17.15615396	17.12739213	s4
s4	liver	Labelled in injury	4_GGTCCATGATGAAACCCATTATCAGTGGACATCTATGGATGAGAAATGCGGATATGGGACTGAGACA	genome	1	232	15	3480	16	0.004597701	0.004597701	17.38090707	17.35176845	s4
s4	liver	Labelled in injury	5_CCTTCTGATCGAGGCCC	genome	1	231	15	924	0	0	0	17.30598937	17.27697634	s4
s4	liver	Labelled in injury	5_CGATCCCCGGCATCTCCAC	genome	1	230	15	690	15	0.02173913	0.02173913	17.23107167	17.20218424	s4
s4	liver	Labelled in injury	5_GGGGGGCCCAAGTCCTTCTGATCGAGGCCCAGCCCGTGGACGGTGTGAGGCCGGTAGCGGCCCC	genome	1	225	15	2025	2	0.000987654	0.000987654	16.85648315	16.82822371	s4
s4	liver	Labelled in injury	5_TAGCTCTTGATCCGGCAAACA	genome	1	233	15	1165	0	0	0	17.45582478	17.42656055	s4
s4	liver	Labelled in injury	7_CGAATCCCACCGCTGCCACATCCCTAAGTTTT	genome	1	239	15	1912	23	0.012029289	0.012029289	17.90533099	17.87531318	s4
s4	liver	Labelled in injury	7_TCTACAGTGCACGTGTCTCCAGA	genome	1	225	15	1350	0	0	0	16.85648315	16.82822371	s4
s4	liver	Labelled in injury	9_CGACTCCCGGTGTGGGAACCA	genome	1	235	15	705	1	0.00141844	0.00141844	17.60566018	17.57614476	s4
s4	liver	Labelled in injury	9_CTCGCTGCGATCTATTGAAAGTCAGCCCTCGACACAA	genome	1	230	15	1840	0	0	0	17.23107167	17.20218424	s4
s4	liver	Labelled in injury	9_TCGCTGCGATCTATTGGAAGTCAGCCCTCGACACAAGGGTTTGT	genome	1	229	15	2748	2	0.000727802	0.000727802	17.15615396	17.12739213	s4
s4	liver	Labelled in injury	9_TGTTGTGATGATGGGCAAAAATGTTCAACTGCTCTGAATGGGCTGAATGAAAGTAGCCTTTNTGAAC	genome	1	228	15	4560	10	0.002192982	0.002192982	17.08123626	17.05260002	s4
s4	liver	Labelled in injury	9_TTCCCGGCTGGTGCACC	genome	1	233	15	932	0	0	0	17.45582478	17.42656055	s4
s4	liver	Labelled in injury	MT_AGGACTTGGCGGTACTTTATATCCATCT	genome	1	225	15	2250	0	0	0	16.85648315	16.82822371	s4
s4	liver	Labelled in injury	MT_ATCTAGAGGAGCCTGTTCTATA	genome	1	233	15	1631	0	0	0	17.45582478	17.42656055	s4
s4	liver	Labelled in injury	MT_GACAGCTAAGACCCAAACT	genome	1	228	15	456	0	0	0	17.08123626	17.05260002	s4
s4	liver	Labelled in injury	MT_GACAGCTAAGACCCAAACTGGGAA	genome	1	239	15	478	0	0	0	17.90533099	17.87531318	s4
s4	liver	Labelled in injury	MT_TGAATCTGACAACAGGAAATAAACNTCCTTATTCACCCCA	genome	1	226	15	2034	3	0.001474926	0.001474926	16.93140086	16.90301581	s4
s4	liver	Labelled in injury	MU069435.1_CNCGCTGCGATCTATTGAAAGTCAGCCCTCGACACAAGGGTTTGT	genome	1	229	15	2519	2	0.000793966	0.000793966	17.15615396	17.12739213	s4
s4	liver	Labelled in injury	Mus musculus (house mouse) mmu-let-7b-3p	miRNA	1	226	15	1582	8	0.00505689	0.00505689	16.93140086	16.90301581	s4
s4	liver	Labelled in injury	Mus musculus (house mouse) mmu-miR-1a-3p	miRNA	1	225	15	1575	0	0	0	16.85648315	16.82822371	s4
s4	liver	Labelled in injury	Mus musculus (house mouse) mmu-miR-501-3p	miRNA	1	239	15	956	0	0	0	17.90533099	17.87531318	s4
s4	liver	Labelled in injury	Mus musculus (mouse) vault RNA component 5 (ENSMUSG00002074846.1)	vaultRNA	1	228	15	684	1	0.001461988	0.001461988	17.08123626	17.05260002	s4
s4	liver	Labelled in injury	Mus musculus RIKEN cDNA 2210416O15 gene (2210416O15Rik)	lncRNA	1	232	15	232	0	0	0	17.38090707	17.35176845	s4
s4	liver	Labelled in injury	Mus musculus RIKEN cDNA 3110039M20 gene (3110039M20Rik)	lncRNA	1	228	15	684	0	0	0	17.08123626	17.05260002	s4
s4	liver	Labelled in injury	NA_AATTTCGGTTGGGAAAAAAAAAAAAAAA	unmapped	1	226	15	1130	27	0.023893805	0.023893805	16.93140086	16.90301581	s4
s4	liver	Labelled in injury	NA_AGGCGGCCCCCTGGACGAAGA	unmapped	1	235	15	235	0	0	0	17.60566018	17.57614476	s4
s4	liver	Labelled in injury	NA_ATACGACTCTTAGCGGTGGATCACTCGGCTCGTGCGTCGATGAAGAACGCAGCTAGCTGCGAGAATTAATGTGAATTGCAGGACA	unmapped	1	228	15	4332	0	0	0	17.08123626	17.05260002	s4
s4	liver	Labelled in injury	NA_ATCTCGCGCCGGGCCGT	unmapped	1	230	15	690	2	0.002898551	0.002898551	17.23107167	17.20218424	s4
s4	liver	Labelled in injury	NA_CCCAGTTGATCGGCGCGAGATT	unmapped	1	231	15	1155	0	0	0	17.30598937	17.27697634	s4
s4	liver	Labelled in injury	NA_CGACTCTTAGCGGTGGATCA	unmapped	1	228	15	1140	12	0.010526316	0.010526316	17.08123626	17.05260002	s4
s4	liver	Labelled in injury	NA_CGACTCTTAGCGGTGGATCACTCGGCTCGTGC	unmapped	1	227	15	1816	20	0.011013216	0.011013216	17.00631856	16.97780792	s4
s4	liver	Labelled in injury	NA_GAGATGGATTGGTGCCTTCGGGA	unmapped	1	233	15	1398	0	0	0	17.45582478	17.42656055	s4
s4	liver	Labelled in injury	NA_GAGGACCGGAGTGGACGCATCA	unmapped	1	233	15	466	0	0	0	17.45582478	17.42656055	s4
s4	liver	Labelled in injury	NA_GCGTTGGTGCGGATATCTCG	unmapped	1	225	15	1350	0	0	0	16.85648315	16.82822371	s4
s4	liver	Labelled in injury	NA_GCTGAAAGGAGGAACTATATC	unmapped	1	227	15	908	0	0	0	17.00631856	16.97780792	s4
s4	liver	Labelled in injury	NA_GGCTAAATACTCCTGACTGACCG	unmapped	1	225	15	1125	0	0	0	16.85648315	16.82822371	s4
s4	liver	Labelled in injury	NA_GTCGCGGCGTGGGAAATGTGGCGTA	unmapped	1	234	15	1170	1	0.000854701	0.000854701	17.53074248	17.50135266	s4
s4	liver	Labelled in injury	NA_TAAGTAGTTCGCCAGTTAATAG	unmapped	1	229	15	1603	1	0.00062383	0.00062383	17.15615396	17.12739213	s4
s4	liver	Labelled in injury	NA_TGAAGGACGTGCTAATCTGCGA	unmapped	1	225	15	1125	0	0	0	16.85648315	16.82822371	s4
s4	liver	Labelled in injury	NA_TTCACAGTGGCTAAGTTCCGAAA	unmapped	1	234	15	1404	1	0.000712251	0.000712251	17.53074248	17.50135266	s4
s4	liver	Labelled in injury	X_TGAGGTAGTAGATTGTATAGTTTA	genome	1	239	15	2390	18	0.007531381	0.007531381	17.90533099	17.87531318	s4
s4	liver	Labelled in injury	>ENSMUST00000000430.14|ENSMUSG00000000420.16|OTTMUSG00000036067.3|OTTMUST00000092647.1|Galnt1-201|Galnt1|3977|UTR5:1-335|CDS:336-2015|UTR3:2016-3977|	pctranscripts	1	209	14	418	0	0	0	15.65779991	15.63155002	s4
s4	liver	Labelled in injury	>ENSMUST00000114804.11|ENSMUSG00000007570.17|OTTMUSG00000023386.5|OTTMUST00000056750.2|Fance-204|Fance|1842|UTR5:1-72|CDS:73-1527|UTR3:1528-1842|	pctranscripts	1	221	14	0	0	NA	NA	16.55681234	16.52905529	s4
s4	liver	Labelled in injury	>ENSMUST00000137942.8|ENSMUSG00000002100.16|OTTMUSG00000014369.5|OTTMUST00000034060.3|Mybpc3-202|Mybpc3|4134|UTR5:1-497|CDS:498-3839|UTR3:3840-4134|	pctranscripts	1	219	14	0	0	NA	NA	16.40697694	16.37947108	s4
s4	liver	Labelled in injury	>ENSMUST00000142495.8|ENSMUSG00000056962.12|OTTMUSG00000003777.5|OTTMUST00000008290.3|Jmjd6-207|Jmjd6|1437|UTR5:1-162|CDS:163-975|UTR3:976-1437|	pctranscripts	1	221	14	663	0	0	0	16.55681234	16.52905529	s4
s4	liver	Labelled in injury	>ENSMUST00000163774.3|ENSMUSG00000031534.16|OTTMUSG00000060888.1|OTTMUST00000148803.1|Smim19-202|Smim19|1435|UTR5:1-399|CDS:400-738|UTR3:739-1435|	pctranscripts	1	209	14	0	0	NA	NA	15.65779991	15.63155002	s4
s4	liver	Labelled in injury	1_AACTCTGATGAACAATCATGTCTTTCGCTCCTATCTGAT	genome	1	211	14	2954	5	0.00169262	0.00169262	15.80763531	15.78113423	s4
s4	liver	Labelled in injury	1_ATACATGATGATCTCACACAACTTNAACTCTCTCACTGATTACTTGATGATAGTAAAAGATCTGATG	genome	1	218	14	4578	12	0.002621232	0.002621232	16.33205923	16.30467897	s4
s4	liver	Labelled in injury	1_CGAAACCGGGCGGAAACACCA	genome	1	216	14	0	0	NA	NA	16.18222383	16.15509476	s4
s4	liver	Labelled in injury	1_GTCAGTGATGATTGGTAAAAGGTCTGATT	genome	1	216	14	2160	12	0.005555556	0.005555556	16.18222383	16.15509476	s4
s4	liver	Labelled in injury	1_TACCATGATGATAACATAGTTCAGCAGACTTAACTCTGATGAANAATCATGTCTTTCGCTCCTATCTGATG	genome	1	211	14	4853	9	0.001854523	0.001854523	15.80763531	15.78113423	s4
s4	liver	Labelled in injury	10_CACCATGATGACGGAAATTCTTCACTTTGACCTGATGTCTGTTGAAGAAACTCAGTGTCTGNGA	genome	1	215	14	4085	16	0.003916769	0.003916769	16.10730612	16.08030266	s4
s4	liver	Labelled in injury	10_CTCGCTGAGGAAACTGCACGTCACCCTCCTGAAA	genome	1	212	14	1272	3	0.002358491	0.002358491	15.88255302	15.85592634	s4
s4	liver	Labelled in injury	11_AGACTGCTGATCCGGGTGATGCGAATCGTAATCTGAGCCG	genome	1	222	14	1998	15	0.007507508	0.007507508	16.63173004	16.60384739	s4
s4	liver	Labelled in injury	11_AGCTCGGTCTGAGGCCCCTCAGTA	genome	1	213	14	1065	5	0.004694836	0.004694836	15.95747072	15.93071844	s4
s4	liver	Labelled in injury	11_CGAATCCCACCGCTGCCAGGCCAGAGTTTT	genome	1	211	14	1266	4	0.003159558	0.003159558	15.80763531	15.78113423	s4
s4	liver	Labelled in injury	11_CGAGCCCCACGTTGGGCGCATGGTAACTTTT	genome	1	212	14	1696	9	0.005306604	0.005306604	15.88255302	15.85592634	s4
s4	liver	Labelled in injury	11_CTCGGCCGATCGAAAGGGAGTCGGGTTCAGATCCCCGAATCCG	genome	1	218	14	1526	3	0.001965924	0.001965924	16.33205923	16.30467897	s4
s4	liver	Labelled in injury	11_TGAGAACTGAATTCCATGGGTTAA	genome	1	222	14	1554	2	0.001287001	0.001287001	16.63173004	16.60384739	s4
s4	liver	Labelled in injury	11_TGCCGTCCGATGCGACAACTGACGACATCCCTAGTTAGCTGACT	genome	1	214	14	2140	5	0.002336449	0.002336449	16.03238842	16.00551055	s4
s4	liver	Labelled in injury	13_CACGCGGGAGACCGGGGTTCGTTTCCCCGACGGGGAGCCA	genome	1	216	14	1080	1	0.000925926	0.000925926	16.18222383	16.15509476	s4
s4	liver	Labelled in injury	13_CGACTCCTGGCTGGCTCGACCATG	genome	1	224	14	1120	4	0.003571429	0.003571429	16.78156545	16.7534316	s4
s4	liver	Labelled in injury	14_TAGCAGCACGTAAATATTGGAA	genome	1	209	14	1045	0	0	0	15.65779991	15.63155002	s4
s4	liver	Labelled in injury	15_AGGAGTCTAACGCGTGCGCG	genome	1	215	14	645	0	0	0	16.10730612	16.08030266	s4
s4	liver	Labelled in injury	15_TCAGTGCATCACAGAACTTTGTTT	genome	1	211	14	1899	14	0.007372301	0.007372301	15.80763531	15.78113423	s4
s4	liver	Labelled in injury	16_GTGAAATGATGGCAAATCATCTTTCGGGACTGACCTGAAATGAGGAGAATACTCTTGCTGATC	genome	1	216	14	3672	14	0.003812636	0.003812636	16.18222383	16.15509476	s4
s4	liver	Labelled in injury	18_CTGCGATGATGTCATATCTTAGGACACCTTTGGATTAATCATGAAAATAACTATCCTCTGAGC	genome	1	216	14	4320	9	0.002083333	0.000233645	16.18222383	16.15509476	s4
[truncated: 34,616 more rows]
