# Supplementary material for: SLAMseq reveals potential transfer of RNA from liver to kidney in the mouse
Source: Nat Commun. 2025 Aug 11;16:7413. doi: 10.1038/s41467-025-62688-9 (PMC12339719; doi:10.1038/s41467-025-62688-9)
Supplement: Supplementary file 6 — Source Data [file 41467_2025_62688_MOESM6_ESM.zip › Source data/Fig7f_data.csv]

Labelled in injury	Labelled in health	Labelled by 4sU
0610009O20Rik	1810030O07Rik	1700011H14Rik
0610010K14Rik,Gm21988	2210016L21Rik	2010107E04Rik
0610012G03Rik	2610001J05Rik	2410015M20Rik
0610030E20Rik	2610528J11Rik	2610507B11Rik
0610040J01Rik	2810004N23Rik	4833439L19Rik
1110008F13Rik	5730559C18Rik	4931406C07Rik
1110032A03Rik	9530068E07Rik	4931406P16Rik
1110059G10Rik	9930021J03Rik	9430038I01Rik
1110065P20Rik	A430033K04Rik	Aass
1190002N15Rik	AC149222.1,Hsd3b7	Abat
1500011B03Rik,Gm20499	AC149222.1,Setd1a	Abca13
1700016C15Rik	AU019823	Abca3
1700037H04Rik	Abi1	Acaa1a
1810009A15Rik,Lbhd1	Abr	Acadl
1810022K09Rik	Abraxas2	Acadm
1810030O07Rik	Ackr3	Acadsb
1810043G02Rik	Acot12	Acadvl
2010107E04Rik	Acsl1	Acat1
2210011C24Rik	Acsm2	Aco1
2210016F16Rik	Actg1	Aco2
2300009A05Rik	Add3	Acox1
2310009B15Rik	Adgrf5	Acsm1
2310022B05Rik	Ago2	Acsm2
2310030G06Rik	Ahdc1	Adam15
2310039H08Rik	Ahsa1	Adh1
2310061I04Rik	Akap2,Pakap	Adh5
2510002D24Rik	Akr1a1	Afmid,Gm20708
2510039O18Rik	Aldh8a1	Agpat3
2610001J05Rik	Amacr	Aifm1
2610507B11Rik	Ampd2	Akr7a5
2610528J11Rik	Ankle2	Aldh2
2700049A03Rik	Ap1g1	Aldh6a1
2810004N23Rik	Ar	Aldh9a1
2900026A02Rik	Arel1	Aldoa
3632451O06Rik	Arf4	Aldob
3830406C13Rik	Arhgap1	Alpl
4833439L19Rik	Arhgap24	Anapc13
4921524J17Rik	Arhgap42	Anapc5
4930402H24Rik	Arid1a	Apoe
4930430F08Rik	Armc1	Apoo
4930453N24Rik	Armc6	App
4930550C14Rik	Arpc1a	Arl6ip1
4931406C07Rik	Arrb1	Atf1
4932438A13Rik	Asnsd1	Atp1a1
4933434E20Rik	Aspdh	Atp5a1
9030624J02Rik	Ass1	Atp5b
9530068E07Rik	Atg13	Atp5c1
A430005L14Rik	Atg4c	Atp5d
A4gnt	Atp2a2	Atp5e
A930033H14Rik	Atp5a1	Atp5f1
AC099934.1	Atp5c1	Atp5g3
AC137513.1,Cpt1b	Atp5g3	Atp5j
AC149222.1,Hsd3b7	Atp6v1d	Atp5j2
AC149222.1,Setd1a	Atpif1	Atp5k
AI464131	Atxn1	Atp5l
AI661453	Auh	Atp5o
AI837181	Auts2	Atp6ap1
AI846148	B3galnt2	Atp6ap2
AU019823	BC003331	Atp6v0c,Gm43796
AU040320	BC005537	Atp6v1a
AW146154	BC034090	Atp6v1f
Aaas	Baiap2	Atpif1
Aadac	Bbs1	B2m
Aaed1	Bcap29	Bag1
Aagab	Bcar1	Bphl
Aak1	Bdh2	Calml4
Aamdc	Bdp1	Canx
Aamp	Blnk	Car15,Gm20518
Aasdhppt	Brix1	Cat
Aass	Bscl2	Ccng1
Abat	Bsnd	Ccni
Abca1	Btg1	Cd36
Abca3	C1galt1c1	Cd63
Abcb10	Cab39l	Cd81
Abcc2	Calr	Cdhr5
Abcc5	Camsap2	Ces1d
Abcd1	Canx	Ces1f
Abcd3	Capza2	Ces2c
Abce1	Car2	Cetn2
Abcf1	Casd1	Cfb,Gm20547
Abcg2	Ccdc163	Chchd10
Abhd13	Ccdc47	Chchd2
Abhd14a	Ccny	Chmp3
Abhd14b	Ccser2	Chpt1
Abhd16a	Cct7	Cisd1
Abhd18	Cd81	Clcnka
Abhd3	Cdc42se1	Clptm1
Abhd4	Cdh1	Clu
Abhd5	Cdk11b	Clybl
Abi1	Cdk13	Cops9
Abi2	Cdpf1	Coq2
Abl1	Cdv3	Coq7
Ablim1	Cenpb	Cox16,Gm20498
Abraxas2	Cep57	Cox4i1
Abtb2	Cfb,Gm20547	Cox5a
Acaa1b	Cflar	Cox5b
Acaa2	Chm	Cox6a1
Acad11	Chordc1	Cox6b1
Acad8	Chp1	Cox6c
Acad9	Cited2	Cox7a2
Acadl	Clcc1	Cox7a2l
Acadm	Clcn5	Cox7b
Acadsb	Clec2h	Cox7c
Acat1	Cluh	Cox8a
Acbd4	Cmtm4	Crb3
Acbd5	Cnppd1	Cryl1
Acd	Col4a3	Csde1
Acer3	Commd10	Ctsb
Ackr3	Cops7a	Ctsd
Acly	Cox6a1	Ctsh
Acnat2	Cox7a2	Ctsl
Aco1	Cpeb4	Cubn
Aco2	Cpox	Cuedc2
Acot1	Cpsf1	Cyb5a
Acot11	Csnk1g3	Cyc1
Acot12	Csnk2a1	Cycs
Acot13	Ctif	Cyp2a4
Acot2	Ctnna1	Cyp2a5
Acot6	Ctnnb1	Cyp2d26
Acot8	Cubn	Cyp2e1
Acox1	Cuedc1	Cyp2j13
Acox3	Cul1	Cyp2j5
Acp1	Cux1	Cyp4a14
Acp6	Cx3cl1	Cyp4b1
Acrbp	Cx3cr1	Cystm1
Acsbg1	Cyp2j5	Dad1
Acsl1	Cyyr1	Dalrd3
Acsl5	Dbn1	Dbi
Acsm1	Dbp	Dbt
Acsm2	Dcaf12	Dctpp1
Acsm3	Dcaf6	Ddrgk1
Acsm5	Ddx3x	Ddx41
Acss1	Ddx3y	Defb29
Actb	Ddx5	Dld
Actg1	Ddx6	Dmgdh
Actl6a	Dennd5b	Dnase1
Actn4	Denr	Dpp7
Actr1b	Deptor	Dpy19l1
Actr2	Dhx40	Dynlt3
Actr3	Dlst	Eci3
Actr8	Dnaja1	Eef1a1
Acvr1	Dnajb6	Eef1b2
Acy3	Dnajc1	Egf
Acyp1	Dnajc2	Eif1ax
Acyp2	Dnajc8	Eif3h
Adam1a,Gm42878,Mapkapk5	Dynlt3	Eif4g2
Adam9	Eef1b2	Eif5a
Adamts1	Efhd1	Elob
Adamts5	Egr1	Elovl5
Adck1	Eif1	Enpp2
Adcy1	Eif2ak1	Enpp6
Adcy6	Eif3a	Erlec1
Adcy9	Eif4g2	Etfa
Add3	Eif4g3	Fah
Adgra3	Eif4h	Fam213a
Adgre5	Elf3	Fbp1
Adgrf5	Ell2	Fh1
Adgrg1	Elmo2	Fmc1
Adgrl2	Eloa	Fmo1
Adh1	Emc1	Fth1
Adh5	Emc3	Fuca2
Adhfe1	Emsy	Furin
Adipor2	Ep300	Fxyd2
Adm	Eps15	Gabarapl2
Ado	Ergic2	Gapdh
Adora2b	Erlin1	Gdi2
Adra2b	Errfi1	Gfm1
Adss	Evc2	Ggh
Aebp2	Ezr	Ggt1
Aen	Faf2	Ghitm
Aes	Fam102a	Glb1l
Afap1l1	Fam120a	Glo1
Afdn	Fam133b	Glrx2
Aff4	Fam193b	Gm20390,Nme2
Afg3l2	Fbp1	Gm2a
Afmid,Gm20708	Fbxo25	Gm45713,Rpl13a
Aga	Fbxw11	Gnas
Agap3	Fmo1	Gns
Agfg2	Folh1	Got2
Aggf1	Foxj3	Gpx1
Agk	Fryl	Gpx3
Agl	Fubp1	Gpx6
Agmat	Fus	Gsta3
Ago1	Fut9	Gstk1
Ago2	G6pc	Gstm1
Ago3	Gabpa	Guca2b
Agpat1	Gapdh	H2-D1
Agpat2	Gas2	H2-K1
Agpat3	Gatad2b	H2afz
Agps	Gatm	Habp2
Agrn	Gdi1	Hadh
Agtrap	Gipc2	Hadha
Agxt2	Gjb2	Hao2
Ahcyl1	Glyat	Hibadh
Ahdc1	Gm15217	Higd2a
Ahr	Gm20390,Nme2	Hint1
Ahsa1	Gm21974,Vkorc1	Hist1h2bc
Ahsa2	Gnai3	Hmgb1
Aif1l	Golga7	Hmgn5
Ak2	Gpbp1l1	Hprt
Ak3	Gpx3	Hsbp1
Ak4	Grb14	Hsd17b4
Ak7	Grb2	Hspa9
Akap1	Gria3	Hspd1
Akap10	Gskip	Iah1
Akap11	Gtf2i	Idh2
Akap13	H1f0	Idh3b
Akap2,Pakap	H2-K1	Idh3g
Akap9	H3f3b	Igfbp7
Akirin2	Hadh	Inmt
Akr1a1	Hars	Iscu
Akr1b10	Hebp1	Isoc2a
Akr1c21	Hint1	Itgb1bp1
Akr1e1	Hist1h1c	Itm2b
Akr7a5	Hk1	Itm2c
Akt1	Hltf	Ivd
Akt2	Hnrnpa1	Kap
Aktip	Hnrnpdl	Khk
Alad	Hnrnpl	Kl
Alas1	Hnrnpr	Klk1
Aldh1a1	Hoxa5	Kng2
Aldh1l1	Hsd3b2	Kxd1,Uba52
Aldh3a2	Hspa5	L1cam
Aldh3b1	Hspa8	Lamp1
Aldh4a1	Hspe1	Lamp2
Aldh5a1	Id2	Lamtor4
Aldh6a1	Idh3b	Laptm4a
Aldh7a1	Ift122	Ldha
Aldh8a1	Ift27	Ldhb
Aldh9a1	Igf1r	Lgals3bp
Aldoa	Ik	Lrp2
Aldob	Il11ra1	Lsm8
Alg5	Il17rd	Lypla1
Alg6	Il4ra	Lztr1
Alkbh5	Inmt	Macrod2
Alkbh6	Ints2	Marc2
Alpl	Iqgap1	Mccc1
Als2	Irak1	Mdh1
Als2cl	Irf2bp2	Mdh2
Alyref	Irf3	Mep1a
Amacr	Isoc2a	Mfsd1
Amd1	Isy1	Mgp
Amot	Itsn2	Micu1
Amotl1	Ivns1abp	Mien1
Ampd3	Jade1	Mif
Amt	Kansl1l	Minos1
Anapc13	Kat6b	Miox
Anapc15	Kbtbd2	Mme
Anapc16	Kcnj1	Mmgt1
Anapc2	Kcnq1	Mogat1
Anapc4	Kctd13	Mpc1
Anapc5	Keg1	Mrfap1
Angptl2	Khsrp	Mrpl33
Ank3	Klf15	Mrpl42
Ankfy1	Klf3	Mrpl48
Ankib1	Klhdc2	Mrps21
Ankle2	Kmt5c	Mrps7
Ankrd10	Kras	Msra
Ankrd11	Kxd1	Mut
Ankrd13a	Kxd1,Uba52	Myl6
Ankrd13c	Lats2	Naca
Ankrd17	Ldb1	Nadk
Ankrd28	Ldhb	Ncbp1
Ankrd29	Ldlrad3	Ndrg2
Ankrd40	Lemd2	Ndufa10
Ankrd46	Lgr4	Ndufa2
Anks1	Lima1	Ndufa3
Anks4b	Lmf1	Ndufa4
Ankzf1	Lmo4	Ndufa5
Ano6	Lpar3	Ndufa6
Ano8	Lpgat1	Ndufa7
Anp32a	Lpin1	Ndufaf8
Anpep	Lrp2	Ndufb11
Anxa11	Lrrc51	Ndufb2
Anxa6	Lrrfip1	Ndufb3
Ap1g1	Lsm8	Ndufb4
Ap1m1	Luc7l2	Ndufb5
Ap1s1	Lyrm4	Ndufb6
Ap2a2	Mafg	Ndufb7
Ap2m1	Map3k4	Ndufb8
Ap2s1	Mapk14	Ndufb9
Ap3s1	Mapk1ip1l	Ndufc1
Ap5z1	Mapk3	Ndufc2
Apba3	Mapre2	Ndufs2
Apbb2	March5	Ndufs5
Apc	March7	Ndufs8
Apeh	Mark2	Ndufv3
Aph1a	Mast4	Nipsnap2
Aph1b	Mbnl1	Nomo1
Aplp2	Mbnl2	Nudt19
Apobec2	Mcur1	Nxf1
Apobec3	Mdm2	Oaz1
Apoe	Meaf6	Ogfr
Apoo	Med12	Ost4
Appbp2	Med13	Oxct1
Aprt	Megf9	P4hb
Aptx	Mettl9	Palm
Aqp1	Mgam	Pam
Aqp11	Mical3	Papola
Ar	Micu3	Pcbd2
Arap2	Midn	Pcbp2
Arcn1	Mindy1	Pcca
Arel1	Mink1	Pccb
Arf1	Mms19	Pdha1
Arf3	Mon1b	Pdia6
Arf4	Morn4	Pebp1
Arf5	Mpst	Pecr
Arfgap2	Mras	Pepd
Arfgap3	Mrpl11	Pex2
Arfgef2	Mrpl18	Pgam1
Arfrp1	Mrpl20	Pgk1
Arg2	Mrpl58	Phyh
Arhgap1	Mrpl9	Pink1
Arhgap17	Mrps22	Pipox
Arhgap18	Mrps6	Pla1a
Arhgap23	Mrps7	Plekhb1
Arhgap24	Msh6	Plekhb2
Arhgap29	Mt1	Plin1
Arhgap35	Mthfd1	Pmpcb
Arhgap42	Mtus1	Pon3
Arhgap5	Muc1	Pop5
Arhgdib	Mycbp2	Ppa2
Arhgef10l	Myo19	Ppat
Arhgef11	Myo5a	Ppia
Arhgef12	Myo5b	Ppp2r5c
Arhgef16	Mzt1	Prdx1
Arhgef17	Naa15	Prdx5
Arhgef2	Nap1l4	Prdx6
Arhgef28	Narfl	Psap
Arhgef3	Nat8f1	Ptma
Arhgef7	Ncoa7	Qdpr
Arid1b	Ndrg1	Rdh16
Arid2	Ndst1	Rhoa
Arid3a	Ndufa8	Rida
Arid5b	Ndufaf7	Rnf13
Arih1	Ndufs2	Rnf5
Arih2	Ndufs5	Rock2
Arl1	Nek7	Romo1
Arl14ep	Nek9	Rpl10a
Arl2bp	Nelfb	Rpl13
Arl4c	Net1	Rpl14
Arl5a	Neu1	Rpl17
Arl6ip1	Nfat5	Rpl18a
Arl8a	Nit1	Rpl19
Arl8b	Nlrp6	Rpl22
Armc1	Nmrk1	Rpl22l1
Armc5	Nmt1	Rpl23
Armc6	Nol10	Rpl24
Arnt2	Nr1d2	Rpl26
Arpc1a	Nubp2	Rpl29
Arpc1b	Nudt4	Rpl3
Arpc3	Nxf1	Rpl30
Arpc4	Ogfod1	Rpl31
Arpc5	Ogfr	Rpl32
Arpc5l	Orai3	Rpl34
Arpp19	Osbpl2	Rpl36a-ps1
Arrb1	Osbpl8	Rpl36al
Arsb	P4hb	Rpl37
As3mt	Pafah1b1	Rpl39
Asap2	Pah	Rpl4
Asb7	Paqr7	Rpl41
Asb9	Paxip1	Rpl6
Ascc2	Pcca	Rplp1
Asl	Pcdh1	Rps10
Asnsd1	Pcmt1	Rps12
Aspa	Pcsk6	Rps16
Aspdh	Pcyox1	Rps19
Aspg	Pde4dip	Rps2
Asph	Pdia6	Rps23
Ass1	Pdzd3	Rps24
Asxl1	Per2	Rps27l
Asxl2	Phf12	Rps28
Atad3a	Phlda2	Rps29
Atat1	Pias1	Rps3a1
Atf1	Pik3c2a	Rps4x
Atf4	Pim3	Rps8
Atf6	Pitpnc1	Rps9
Atg10	Pkp3	Rpsa
Atg101	Plat	Rtn3
Atg12	Plau	S100a1
Atg13	Plxnb2	S100g
Atg16l1	Pno1	Scfd2
Atg2a	Poc1b	Scp2
Atg4a	Polr2a	Sdha
Atg4c	Polr2b	Sdhb
Atg5	Pou3f3	Sdhc
Atl3	Ppm1g	Selenbp1
Atm	Ppm1h	Selenof
Atox1	Ppme1	Selenop
Atp11a	Ppp2r3a	Serf2
Atp11b	Ppt1	Sfxn1
Atp13a3	Pptc7	Skp1a
Atp1a1	Prdm2	Slc12a1
Atp1b1	Prkab2	Slc12a3
Atp2a2	Prkag1	Slc13a3
Atp2b1	Prkar2b	Slc16a2
Atp2c1	Prmt9	Slc16a4
Atp5a1	Prr15	Slc22a1
Atp5b	Prrc2b	Slc22a12
Atp5c1	Psmc2	Slc22a18
Atp5d	Psmd1	Slc22a6
Atp5f1	Ptger3	Slc22a8
Atp5g1	Ptges2	Slc25a20
Atp5g2	Pxn	Slc25a3
Atp5g3	Qrich1	Slc25a39
Atp5j	Rab11fip3	Slc25a5
Atp5j2	Rab17	Slc34a1
Atp5k	Rab18	Slc39a11
Atp5l	Rab3ip	Slc3a1
Atp5o	Rabgap1	Slc46a1
Atp5s	Ranbp2	Slc47a1
Atp6ap1	Rars2	Slc7a13
Atp6ap2	Rbbp4	Smdt1
Atp6v0a2	Rbm39	Smim27
Atp6v0b	Rbms1	Smpdl3a
Atp6v0c,Gm43796	Rc3h2	Sms
Atp6v0d1	Rcor1	Sod1
Atp6v0e	Reep3	Sod2
Atp6v1a	Rft1	Sod3
Atp6v1b2	Ripor1	Sord
Atp6v1c1	Rnf11	Sparc
Atp6v1e1	Rnf114	Sparcl1
Atp6v1f	Rnf187	Spink1
Atp6v1g1	Rnf2	Spp1
Atp6v1h	Rpl17	Spr
Atpif1	Rpl23	Spryd7
Atraid	Rpl35a	Ss18l2
Atrn	Rpp14	Stx6
Atxn1	Rps6kb1	Suclg1
Atxn10	Rptor	Sult1d1
Atxn1l	Rsbn1	Taldo1
Atxn2	Rufy4	Tcn2
Atxn7	Rybp	Tecr
Atxn7l2	Samd9l	Timp2
Atxn7l3	Sap30	Tinag
Atxn7l3b	Sbf1	Tm9sf2
Auh	Scaf11	Tma7
Aurkaip1	Scai	Tmbim4
Avpr1a	Scnn1a	Tmbim6
Azin1	Scp2	Tmem126b
B230219D22Rik	Scrn3	Tmem143
B2m	Sdc4	Tmem176a
B3galnt2	Sde2	Tmem176b
B3galt5	Sdhd	Tmem205
B3gat2	Sec11a	Tmem27
B3gat3	Sec24a	Tmem59
B3gnt8	Sec24c	Tomm7
B4galt3	Sel1l3	Tpp1
B4galt5	Selenoi	Tpt1
B9d1	Sema3c	Tspan3
BC003331	Sema4b	Tti1
BC003965	Sema5a	Tvp23b
BC004004	Sephs1	Txn1
BC005537	Serbp1	Ubl5
BC017158	Serinc1	Ugt1a1,Ugt1a10,Ugt1a2,Ugt1a5,Ugt1a6a,Ugt1a6b,Ugt1a7c,Ugt1a8,Ugt1a9
BC024978	Serp1	Ugt2b38
BC025446	Sf3a1	Ugt3a2
BC034090	Sf3b4	Umod
BC037034	Sgms2	Uqcc1
Bach1	Sh3bp5	Uqcr10
Bag2	Shroom4	Uqcr11
Bag3	Sirpa	Uqcrb
Bahd1	Slain2	Uqcrc2
Baiap2	Slc13a1	Uqcrfs1
Banf1	Slc13a2	Uqcrh
Banp	Slc15a4	Uqcrq
Baz1b	Slc16a9	Usmg5
Baz2b	Slc1a1	Vapb
Bbs1	Slc1a4	Vdac1
Bbs7	Slc22a28	Vti1b
Bbx	Slc22a5	Wfdc15b
Bcap29	Slc22a6	Ybx1
Bcap31	Slc22a8	Ywhae
Bcar1	Slc25a22
Bcas3	Slc25a38
Bckdhb	Slc25a39
Bckdk	Slc25a44
Bcl10	Slc27a4
Bcl2l11	Slc2a1
Bcl2l13	Slc2a4
Bcl7c	Slc30a7
Bco2	Slc34a1
Bcor	Slc35d2
Bcs1l	Slc36a1
Bdh1	Slc4a4
Bdh2	Slc6a19
Bdp1	Slc6a6
Bend7	Smad4
Bex3	Smad5
Bfar	Smap2
Bhlhe40	Smc6
Bhmt2	Smim15
Bicc1	Smurf2
Bicd2	Snn
Bicral	Snrpe
Blcap	Snx1
Blmh	Snx2
Blnk	Son
Bloc1s1	Spag7
Bloc1s5	Spata13
Blzf1	Spats2
Bmf	Spen
Bmi1	Spink1
Bmp4	Spint1
Bmp6	Spopl
Bmp7	Srgap3
Bmpr1a	Srp72
Bms1	Srr
Bmt2	Srsf6
Bmyc	Ss18l2
Bnip3	Ssbp1
Bnip3l	Ssr2
Bod1	Stag2
Bola3	Stard4
Bpgm	Stat3
Bphl	Stk19
Bpnt1	Stk4
Bptf	Sucla2
Brap	Sufu
Brat1	Sumo2
Brd1	Sumo3
Brd2	Taf3
Brd4	Taok1
Brd7	Tbc1d13
Brd8	Tbpl1
Bri3	Tcf7l2
Bri3bp	Tefm
Brix1	Tfb2m
Brk1	Tfcp2
Brox	Thap4
Brpf3	Thoc6
Bscl2	Tia1
Bsg	Timm10
Btbd10	Timm8a1
Btbd11	Timp3
Btbd6	Tiparp
Btbd7	Tm2d2
Btbd8	Tmbim4
Btbd9	Tmbim6
Btf3	Tmc6
Btg1	Tmem115
Btg2	Tmem127
Btrc	Tmem140
Bub3	Tmem14c
Bud31	Tmem220
Bysl	Tmem252
Bzw1	Tmem27
C130074G19Rik	Tmem87b
C1d	Tmtc3
C1galt1c1	Tmx2
C1qtnf12	Tnfaip8
C1qtnf3	Tns1
C1rl	Tomm20
C2cd2	Tprkb
C2cd2l	Tra2a
C2cd3	Tram2
C330007P06Rik	Trim28
C330018D20Rik	Trim44
C4b	Trio
CT025619.2	Trmt1l
Cab39	Trp53bp2
Cab39l	Trpc1
Cables1	Trps1
Cacfd1	Tsc22d1
Cachd1	Tsfm
Cacng7	Tspyl1
Cacybp	Tuba1c
Cad	Tubb4b
Cadps2	U2af1
Calb1	Uba3
Cald1	Ubald2
Calm1	Ubc
Calm2	Ube2k
Calm3	Ubl4a
Calml4	Ubqln1
Calr	Ufsp1
Calu	Uggt1
Camk1	Ugt2b38
Camk2g	Uhmk1
Camk2n1	Unc50
Camkk2	Uqcrc2
Caml	Uqcrfs1
Camta1	Uqcrh
Cand1	Uqcrq
Cant1	Usf2
Canx	Usp31
Capn10	Vangl2
Capn15	Vegfa
Capn2	Vezf1
Capn7	Vipas39
Capns1	Vps26a
Caprin1	Vps37b
Capza2	Vps54
Capzb	Wbp1l
Car12	Wbp2
Car14	Wdr33
Car15,Gm20518	Wdr45b
Car2	Wdr83
Car3	Wwc2
Car4	Xbp1
Car9	Xiap
Carm1	Xylb
Casc3	Yap1
Casc4	Ybx1
Casd1	Ybx2
Casp7	Ywhab
Cast	Ywhaz
Casz1	Zbtb14
Cat	Zbtb20
Cavin2	Zbtb21
Cbfa2t2	Zbtb33
Cbwd1	Zbtb46
Cbx1	Zfp503
Cbx4	Zfp871
Cbx5	Zfp944
Cbx6	Zfp954
Ccar1	Znrf1
Ccdc12	Zranb1
Ccdc120
Ccdc163
Ccdc181
Ccdc186
Ccdc25
Ccdc32
Ccdc47
Ccdc50
Ccdc59
Ccdc6
Ccdc68
Ccdc71
Ccdc86
Ccdc90b
Ccdc91
Ccdc93
Cckar
Ccl28
Ccnc
Ccnd1
Ccnd3
Ccng1
Ccng2
Ccnh
Ccni
Ccnj
Ccnl2
Ccnt1
Ccnt2
Ccny
Ccpg1,Gm44503
Ccpg1os
Ccser2
Cct2
Cct4
Cct7
Ccz1
Cd164
Cd24a
Cd2ap
Cd2bp2
Cd302
Cd36
Cd3eap
Cd47
Cd63
Cd81
Cda
Cdc123
Cdc14b
Cdc16
Cdc37
Cdc37l1
Cdc42
Cdc42bpa
Cdc42ep2
Cdc42se1
Cdc5l
Cdca4
Cdca7l
Cdh1
Cdh11
Cdh16
Cdh6
Cdip1
Cdk11b
Cdk13
Cdk16
Cdk19
Cdk6
Cdk8
Cdk9
Cdkal1
Cdkn1a
Cdkn1b
Cdkn2aip
Cdkn2aipnl
Cdon
Cdpf1
Cdr2
Cds1
Cds2
Cdv3
Ceacam1
Cebpb
Cebpd
Cebpg
Cela1
Celsr1
Celsr2
Cenpb
Cenps
Cep104
Cep162
Cep170b
Cep57
Cept1
Cers2
Cers5
Cers6
Ces1d
Ces1e
Ces1f
Ces2c
Cetn2
Cfb,Gm20547
Cfdp1
Cfl1
Cflar
Cgnl1
Cgref1
Cgrrf1
Chchd10
Chchd2
Chchd4
Chchd5
Chchd6
Chchd7
Chd1
Chd2
Chd3
Chd4
Chd6
Chm
Chmp1b
Chmp4b
Chmp5
Chmp7
Chordc1
Chp1
Chpt1
Chrna4
Chst1
Chtop
Churc1
Cib1
Cideb
Cinp
Cir1
Cirbp
Cisd1
Cisd2
Cisd3
Cish
Cited2
Cited4
Ckap5
Cks1b
Cks2
Clcc1
Clcf1
Clcn2
Clcn3
Clcn4
Clcn5
Clcn7
Cldn12
Cldn19
Cldn2
Clec2h
Clic4
Clic5
Clip1
Clk1
Cln3
Cln8
Clock
Clptm1
Clta
Cltb
Cltc
Cluh
Clybl
Cmbl
Cmc4
Cmpk1
Cmpk2
Cmtm4
Cmtm6
Cmtm8
Cmtr1,Gm28043
Cnbp
Cndp1
Cndp2
Cnep1r1
Cnih4
Cnksr1
Cnn3
Cnnm3
Cnnm4
Cnot1
Cnot2
Cnot4
Cnot7
Cnot8
Cnpy2
Cntd1
Coa5
Coa6
Cobll1
Cog2
Cog3
Cog5
Coil
Col4a1
Col4a3bp
Col4a5
Col8a1
Commd1
Commd10
Commd3
Commd4
Copa
Copb2
Copg2
Coprs
Cops2
Cops4
Cops5
Cops7a
Cops8
Copz1
Coq10b
Coq2
Coq3
Coq5
Coq8a
Coro1b
Cotl1
Cox10
Cox14
Cox16,Gm20498
Cox17,Gm21987
Cox20
Cox5a
Cox5b
Cox6a1
Cox6b1
Cox6c
Cox7a2
Cox7a2l
Cox7b
Cox7c
Cox8a
Cp
Cpd
Cpeb3
Cpeb4
Cpn1
Cpox
Cpped1
Cpsf6
Cpsf7
Cpt1a
Cpt2
Cr1l
Crat
Crbn
Crebl2
Crebrf
Crebzf
Creg1
Creld2
Crim1
Crip2
Crot
Crtc2
Crybg1
Crym
Cryz
Cryzl2
Cs
Csad
Csde1
Csf2ra
Csnk1a1
Csnk1g3
Csnk2a1
Csnk2b
Cspp1
Csrp2
Cst3
Cstb
Ctbp1
Ctcf
Ctdnep1
Ctdsp2
Ctgf
Cth
Ctif
Ctnna1
Ctnnb1
Ctnnbip1
Ctns
Ctps
Ctps2
Ctsa
Ctsb
Ctsd
Ctsh
Ctsl
Cttn
Cubn
Cul1
Cul3
Cutal
Cutc
Cux1
Cwc15
Cwf19l2
Cx3cl1
Cx3cr1
Cyb561
Cyb561d2
Cyb5a
Cyb5b
Cyba
Cyc1
Cycs
Cyfip1
Cyfip2
Cyld
Cyp20a1
Cyp2a4
Cyp2d26
Cyp2e1
Cyp2j13
Cyp2j5
Cyp4a10
Cyp4a31
Cyp4b1
Cyp51
Cyr61
Cys1
Cytip
D030056L22Rik
D10Jhu81e
D11Wsu47e
D17Wsu92e
D1Ertd622e
Dab2
Dab2ip
Dach1
Dact2
Dad1
Dalrd3
Dao
Dap
Dap3
Dapk1
Dars
Dazap2
Dbi
Dbn1
Dbt
Dcaf10
Dcaf11
Dcaf12
Dcaf13
Dcaf17
Dcaf5
Dcaf7
Dcaf8
Dcakd
Dcbld1
Dcbld2
Dcp1b
Dcp2
Dcps
Dctn2
Dctn4
Dctpp1
Ddah1
Ddb1
Ddc
Ddhd1
Ddi2
Ddit4l
Ddr1
Ddx17
Ddx19a
Ddx19b
Ddx21
Ddx23
Ddx24
Ddx27
Ddx28
Ddx39b
Ddx3x
Ddx3y
Ddx5
Ddx50
Ddx58
Ddx6
Deaf1
Decr1
Decr2
Def8
Defb1
Defb19
Defb29
Degs1
Dek
Denr
Depdc7
Deptor
Dera
Derl1
Desi2
Dexi
Dgat1
Dgat2
Dgka
Dgkd
Dglucy
Dhcr24
Dhfr
Dhrs1
Dhrs3
Dhrs4
Dhrs7b
Dhx15
Dhx16
Dhx29
Dhx32
Dhx33
Dhx35
Dhx40
Dhx57
Dhx8
Dhx9
Dido1
Dio1
Dip2a
Dlat
Dlc1
Dld
Dlg5
Dlst
Dmac2
Dmgdh
Dmwd
Dmxl1
Dnaja1
Dnaja2
Dnaja4
Dnajb11
Dnajb12
Dnajb4
Dnajb6
Dnajb9
Dnajc1
Dnajc10
Dnajc11
Dnajc12
Dnajc13
Dnajc14
Dnajc15
Dnajc19
Dnajc28
Dnajc3
Dnajc8
Dnase1
Dnase1l1
Dnhd1,Gm45799
Dnlz
Dock2
Dock8
Dolpp1
Dot1l
Dpep1
Dph5
Dph6
Dpm1,Gm20716
Dpm2
Dpp9
Dpy19l1
Dpy30
Dqx1
Dram2
Drap1
Dst
Dstn
Dtnbp1
Dtx3l
Dtx4
Dus2
Dus3l
Dusp1
Dusp11
Dusp22
Dusp23
Dusp3
Dusp6
Dusp9
Dut
Dync1h1
Dync1i2
Dync1li1
Dynll1
Dynll2
Dynlt3
Dyrk1a
Dyrk2
E2f4
E4f1
Eaf1
Eaf2
Ears2
Ebna1bp2
Ece1
Ech1
Echdc1
Echdc2
Echs1
Eci1
Eci2
Eci3
Edem1
Edf1
Edrf1
Eea1
Eef1a1
Eef1b2
Eef1g
Eef2
Efcab14
Efcab2
Efhd1
Efl1
Efna5
Efr3a
Eftud2
Egf
Egln1
Egln2
Egln3
Ehd1
Ehd3
Ehd4
Ehmt2
Ei24
Eid2
Eif1
Eif1a
Eif1ad
Eif1ax
Eif1b
Eif2a
Eif2ak1
Eif2s2
Eif2s3x
Eif3a
Eif3e
Eif3h
Eif3j1
Eif3k
Eif3l
Eif3m
Eif4a1
Eif4a2
Eif4b
Eif4e
Eif4e2
Eif4e3
Eif4ebp2
Eif4g1
Eif4g2
Eif4g3
Eif4h
Eif5
Eif5a
Eipr1
Elavl1
Elf3
Ell2
Elmo2
Eloa
Elob
Eloc
Elovl1
Elovl2
Elovl5
Elovl7
Elp2
Elp3
Emc1
Emc3
Emc4
Emc6
Emc7
Emcn
Eme2,Mapk8ip3
Eml5
Emx2
Enah
Eng
Enkd1
Enox2
Enpp2
Enpp3
Ensa
Eny2
Eogt
Ep300
Epas1
Epb41
Epb41l1
Epb41l2
Epb41l3
Epb41l5
Ephb3
Ephb4
Ephx2
Epm2aip1
Epn1
Eps15
Eps15l1
Eps8
Erap1
Erbb3
Erbb4
Erbin
Erc1
Ercc1
Ercc2
Ercc4
Ercc6
Ercc6l2
Ergic1
Ergic2
Ergic3
Erh
Erich4
Erlin1
Ero1l
Ero1lb
Erp29
Errfi1
Esd
Esrp1
Esrra
Esrrb
Etf1
Etfb
Etfdh
Etfrf1
Etnk1
Ets2
Evi5
Evi5l
Exoc1
Exoc4
Exoc5
Exoc6b
Exoc7
Exoc8
Exosc3
Exosc4
Exosc7
Exosc8
Ext1
Ext2
Extl3
Ezh1
Ezr
F11r
F13b
F5
Faap20
Fabp3
Fadd
Fads3
Faf2
Fahd1
Fam102a
Fam102b
Fam107a
Fam107b
Fam109a
Fam114a2
Fam117a
Fam120a
Fam126b
Fam129a
Fam134b
Fam13a
Fam151a
Fam151b
Fam160a1
Fam160b2
Fam162a
Fam169b
Fam171a1
Fam173b
Fam174a
Fam189b
Fam192a
Fam193b
Fam19a5
Fam204a
Fam208a
Fam20b
Fam20c
Fam210a
Fam213b
Fam214a
Fam219a
Fam229b
Fam241a
Fam32a
Fam3a
Fam46a
Fam53c
Fam58b
Fam69b
Fam76a
Fam76b
Fam84b
Fam8a1
Fam96a
Fam96b
Fam98a
Fam98b
Fance
Far1
Farsb
Fas
Fasn
Fat1
Fblim1
Fbp1
Fbrs
Fbxl15
Fbxl17
Fbxl18
Fbxl2
Fbxl20
Fbxl3
Fbxo10
Fbxo18
Fbxo2
Fbxo21
Fbxo22
Fbxo25
Fbxo3
Fbxo32
Fbxo44
Fbxo45
Fbxo46
Fbxo7
Fbxo8
Fbxw8
Fbxw9
Fcgrt
Fcho2
Fdx1
Fech
Fem1c
Fermt2
Fez2
Fga
Fgd4
Fgf1
Fgfr1op2
Fgfr3
Fgl2
Fh1
Fhod3
Ficd
Fign
Fignl2
Filip1l
Fkbp15
Fkbp1a
Fkbp3
Fkbp4
Fkbp5
Fkbp9
Flad1,Lenep
Fli1
Flna
Flnb
Flot1
Flt1
Flywch2
Fmc1
Fmnl1
Fmo1
Fmo4
Fmr1
Fnbp4
Fndc3b
Fndc5
Fnip1
Fnip2
Fnta
Folh1
Folr1
Fopnl
Fos
Foxj3
Foxk1
Foxk2
Foxn3
Foxo1
Foxq1
Foxred1
Fpgs
Fras1
Frmd4b
Frrs1
Fry
Fryl
Fstl1
Ftl1
Fubp1
Fubp3
Fuca1
Fuca2
Fuk
Fundc1
Fundc2
Furin
Fus
Fut8
Fut9
Fxr1
Fxyd2
Fyttd1
Fzd4
Fzd6
G0s2
G3bp1
G3bp2
G6pc
Gaa
Gabarapl1
Gabarapl2
Gabpa
Gabrb3
Gadd45g
Gal3st1
Galk2
Galm
Galns
Galnt1
Galnt11
Galnt18
Galnt2,Gm20388
Galnt3
Gamt
Ganab
Gapdh
Gars
Gart
Gas2
Gas6
Gata3
Gatad1
Gatad2a
Gatad2b
Gatc
Gatm
Gatsl2
Gbf1
Gbp7
Gca
Gcc1
Gclc
Gclm
Gcnt1
Gcnt4
Gcom1,Polr2m
Gcsh
Gdap2
Gde1
Gdf15
Gdi1
Gdi2
Gdpd3
Gemin6
Gemin7
Get4
Gfer
Gfm1
Gga1
Gga2
Ggnbp2
Ggps1
Ggt1
Ghdc
Ghitm
Ghr
Gid8
Gipc1
Gipc2
Git2
Gjb2
Gk
Gkap1
Glb1l
Glb1l2
Gldc
Glis2
Glmn
Glod5
Glrx
Glrx5
Gls
Gltp
Glud1
Glul
Glyat
Glyctk
Gm10639
Gm11992
Gm15217
Gm16286
Gm20390,Nme2
Gm20517,Usp49
Gm20537,Syncrip
Gm20605,Lrch4
Gm21974,Vkorc1
Gm21988,Rnasek
Gm28035,Phyhd1
Gm28040,Golt1a
Gm28557,Zfp708
Gm29394,Zhx1
Gm2a
Gm36028
Gm38394,Zc3h11a
Gm42688,Mrpl53
Gm45713,Rpl13a
Gm45799,Timm10b
Gm45871
Gm4631
Gm5617
Gm9774
Gmfb
Gmip
Gmnn
Gmppb
Gmpr
Gmps
Gna11
Gna12
Gna13
Gna14
Gnai1
Gnai2
Gnai3
Gnaq
Gnas
Gnb1
Gnb2
Gng12
Gng5
Gnl2
Gnl3
Gnpda1
Gnpnat1
Golga2
Golga7
Golgb1
Golph3
Golph3l
Gopc
Gorasp2
Got2
Gp2
Gpank1
Gpatch11
Gpatch4
Gpbp1l1
Gpc4
Gpd1
Gpd1l
Gphn
Gpm6a
Gpnmb
Gpr107
Gpr137
Gpr137b
Gpr89
Gprasp1
Gprc5c
Gps2
Gpx1
Gpx3
Gpx4
Gpx6
Gramd1b
Gramd1c
Gramd3
Grb10
Grb14
Grb2
Grb7
Greb1l
Grhpr
Gria3
Grina
Grk2
Grpel2
Grsf1
Gsk3a
Gsk3b
Gsn
Gsta2
Gstm5
Gsto1
Gstz1
Gtf2a2
Gtf2h4
Gtf2i
Gtf3c2
Gtf3c6
Gtpbp10
Gtpbp4
Guca2b
Gucd1
Guk1
Gulp1
Gxylt1
Gyg
Gys1
Gys2
Gzf1
H1f0
H2-Aa
H2-K1
H2afj
H2afv
H2afy
H2afz
H3f3a
H3f3b
H6pd
Haao
Hacd1
Hacd2
Hacl1
Hadh
Hadha
Hadhb
Hagh
Hao2
Hax1
Hbegf
Hbp1
Hccs
Hdac2
Hdac4
Hdac6
Hdac7
Hdgf
Hdgfl2
Hdhd2
Hdhd3
Hdlbp
Heatr1
Heatr5b
Hebp1
Heca
Hectd1
Hecw2
Heg1
Helb
Helz
Heph
Herc1
Herc4
Herpud1
Hexdc
Hexim1
Heyl
Hgd
Hgs
Hgsnat
Hibadh
Higd1a
Hint1
Hipk1
Hipk3
Hirip3
Hist1h1c
Hist1h2bc
Hist1h4i
Hk1
Hlf
Hltf
Hmbox1
Hmg20b
Hmgb1
Hmgb2
Hmgb3
Hmgcl
Hmgcs1
Hmgcs2
Hmgn1
Hmgn3
Hmgn5
Hmox2
Hnf1b
Hnf4a
Hnrnpa0
Hnrnpa1
Hnrnpa2b1
Hnrnpa3
Hnrnpab
Hnrnpc
Hnrnpd
Hnrnpdl
Hnrnpf
Hnrnph2
Hnrnph3
Hnrnpl
Hnrnpm
Hnrnpr
Hnrnpu
Hnrnpul1
Hoga1
Hook1
Hoxa10
Hoxa4
Hoxa5
Hoxa7
Hoxa9
Hoxb6
Hoxb7
Hoxc10
Hoxc4
Hoxc8
Hoxd10
Hoxd8
Hoxd9
Hp1bp3
Hpcal1
Hpf1
Hpn
Hprt
Hps5
Hs6st1
Hsd11b1
Hsd17b11
Hsd17b14
Hsd17b4
Hsd17b7
Hsd3b2
Hsd3b3
Hsdl2
Hsf2bp
Hsp90aa1
Hsp90ab1
Hsp90b1
Hspa12a
Hspa1a
Hspa4
Hspa4l
Hspa5
Hspa8
Hspa9
Hspd1
Hspe1
Hsph1
Htatip2
Htra1
Htt
Hunk
Huwe1
Hykk
Hyou1
Hypk,Serf2
Iah1
Iars
Iars2
Iba57
Ibtk
Id1
Id2
Id3
Id4
Ide
Idh1
Idh2
Idh3a
Idh3b
Idh3g
Idi1
Ids
Ier2
Ier3
Ier3ip1
Ifitm3
Ifnar1
Ifngr2
Ifrd1
Ift122
Ift20
Ift27
Ift43
Ift46
Ift52
Ift57
Igf1r
Igf2bp2
Igf2r
Igfbp4
Igfbp7
Igip
Igkc
Igsf11
Igsf8
Ihh
Ik
Ikzf2
Ikzf5
Il11ra1
Il15
Il17ra
Il17rd
Il17re
Il1r1
Il34
Il4ra
Il6st
Ildr2
Ilf2
Ilf3
Ilk
Ilvbl
Immt
Imp3
Imp4
Impa1
Impa2
Inafm2
Ing1
Inmt
Ino80b
Inpp5a
Inpp5b
Insig1
Ints10
Ints12
Ints2
Ints3
Ints4
Ints6l
Ints7
Ip6k2
Ipo7
Ipo8
Ippk
Iqcb1
Iqgap1
Iqgap2
Irak1
Irak2
Irak4
Ireb2
Irf2bp1
Irf2bp2
Irf2bpl
Irf6
Irf8
Irf9
Irs2
Irx1
Iscu
Isoc2a
Isy1
Itgav
Itgb1
Itgb2
Itgb5
Itgb6
Itgb8
Itm2b
Itpa
Itpk1
Itpkc
Itpr1
Itpr2
Itsn1
Ivns1abp
Jade1
Jade2
Jam3
Jarid2
Jdp2
Jmjd4
Jmjd6
Jmjd8
Jpt2
Jtb
Jun
Jup
Kalrn
Kank1
Kansl1
Kansl1l
Kansl2
Kansl3
Kap
Kat6b
Kat7
Kcnj1
Kcnj15
Kcnj16
Kcnk5
Kcnq1
Kctd12
Kctd13
Kctd6
Kdelr1
Kdelr2
Kdm2a
Kdm4a
Kdm5a
Kdm6a
Kdm6b
Kdm7a
Kdsr
Keap1
Keg1
Khdrbs1
Khk
Kidins220
Kif12
Kif13b
Kif1b
Kif1c
Kif21a
Kif2a
Kifc3
Kin
Kl
Klc1
Klc4
Klf15
Klf7
Klf9
Klhdc2
Klhdc3
Klhdc4
Klhdc7a
Klhdc8a
Klhl15
Klhl26
Klhl28
Klhl36
Klhl5
Klhl7
Klhl8
Klhl9
Kmo
Kmt2e
Kmt5a
Kmt5b
Kmt5c
Kpna3
Kpna4
Kpna6
Kpnb1
Kras
Kremen1
Krr1
Krt7
Krt8
Ktn1
Kxd1
Kxd1,Uba52
Kyat3
Kynu
L1cam
L2hgdh
L3mbtl3
Lactb
Lactb2
[truncated: 2,536 more rows]
