# Supplementary material for: SLAMseq reveals potential transfer of RNA from liver to kidney in the mouse
Source: Nat Commun. 2025 Aug 11;16:7413. doi: 10.1038/s41467-025-62688-9 (PMC12339719; doi:10.1038/s41467-025-62688-9)
Supplement: Supplementary file 6 — Source Data [file 41467_2025_62688_MOESM6_ESM.zip › Source data/Fig7g_data.csv]

sample_name	tissue	group	source	gene_name	length	readsCPM	conversionRate	Tcontent	coverageOnTs	conversionsOnTs	readCount	tcReadCount	multimapCount	cpm_raw	cpm_norm
s1	liver	4TU -ve	1	1810030O07Rik	1609	9.653197255	0	449	5873	0	195	0	0	9.653197255	10.19771146
s1	liver	4TU -ve	1	2610001J05Rik	2797	14.75206555	0	840	8755	0	298	0	1	14.75206555	15.58419495
s1	liver	4TU -ve	1	2610528J11Rik	433	13.41546901	0.000128667	140	7772	1	271	1	0	13.41546901	14.17220413
s1	liver	4TU -ve	1	2810004N23Rik	1346	26.13788795	0.000413531	340	12091	5	528	5	0	26.13788795	27.61226487
s1	liver	4TU -ve	1	9530068E07Rik	1652	59.50329795	5.6707023164819e-05	508	35269	2	1202	2	0	59.50329795	62.85973935
s1	liver	4TU -ve	1	AC149222.1,Hsd3b7	1567	315.5852949	0.000200739	394	144466	29	6375	38	129	315.5852949	333.3867208
s1	liver	4TU -ve	1	AC149222.1,Setd1a	643	16.53419427	0.000115101	173	8688	1	334	1	0	16.53419427	17.46684937
s1	liver	4TU -ve	1	AU019823	4001	17.07873361	0.000457457	1275	6558	3	345	3	6	17.07873361	18.04210489
s1	liver	4TU -ve	1	Abi1	1799	24.55377353	0	648	15230	0	496	0	3	24.55377353	25.93879427
s1	liver	4TU -ve	1	Abraxas2	2984	27.32597377	6.1143381228982e-05	799	16355	1	552	5	2	27.32597377	28.86736782
s1	liver	4TU -ve	1	Ackr3	1842	1.039575089	0	512	618	0	21	0	0	1.039575089	1.09821508
s1	liver	4TU -ve	1	Acot12	1368	82.07692846	0.000572508	432	34934	20	1658	20	7	82.07692846	86.70669538
s1	liver	4TU -ve	1	Acsl1	1725	1281.796085	0.000294108	478	727624	214	25893	214	242	1281.796085	1354.099194
s1	liver	4TU -ve	1	Actg1	1419	235.8350345	0.000103932	388	163568	17	4764	17	4689	235.8350345	249.1379353
s1	liver	4TU -ve	1	Add3	2109	6.831493442	0.000730816	691	4105	3	138	3	0	6.831493442	7.216841955
s1	liver	4TU -ve	1	Adgrf5	4623	28.41505243	7.01852891633914e-05	1157	14248	1	574	1	5	28.41505243	30.01787886
s1	liver	4TU -ve	1	Ago2	11064	34.65250297	0.000106377	3277	18801	2	700	2	0	34.65250297	36.60716934
s1	liver	4TU -ve	1	Ahdc1	1167	13.26695828	0.000348797	327	5734	2	268	2	1	13.26695828	14.01531626
s1	liver	4TU -ve	1	Ahsa1	216	147.9166841	9.68549804214575e-05	65	72273	7	2988	10	2411	147.9166841	156.2603171
s1	liver	4TU -ve	1	Akap2,Pakap	4116	13.51447616	0.000935454	1165	7483	7	273	7	4	13.51447616	14.27679604
s1	liver	4TU -ve	1	Akr1a1	94	299.1006042	0.000601205	27	71523	43	6042	47	28	299.1006042	315.9721673
s1	liver	4TU -ve	1	Aldh8a1	745	321.8227454	0.0001331	175	150263	20	6501	23	8	321.8227454	339.9760112
s1	liver	4TU -ve	1	Amacr	1377	148.164202	0.000306489	429	94620	29	2993	28	2	148.164202	156.5217969
s1	liver	4TU -ve	1	Ankle2	2131	25.44483789	0.000385386	685	12974	5	514	5	1	25.44483789	26.88012149
s1	liver	4TU -ve	1	Ap1g1	4009	78.90869961	0.000277778	1278	43200	12	1594	12	8	78.90869961	83.35975418
s1	liver	4TU -ve	1	Ar	6335	5.989932656	0.001118881	1937	3575	4	121	4	0	5.989932656	6.3278107
s1	liver	4TU -ve	1	Arel1	3558	29.10810249	0.000594707	974	13452	8	588	8	3	29.10810249	30.75002224
s1	liver	4TU -ve	1	Arf4	2168	83.31451785	3.40582054731536e-05	676	58723	2	1683	2	9	83.31451785	88.01409428
s1	liver	4TU -ve	1	Arhgap1	1426	9.752204407	0.000180734	416	5533	1	197	1	0	9.752204407	10.30230337
s1	liver	4TU -ve	1	Arhgap24	610	4.356314659	0	196	2479	0	88	0	1	4.356314659	4.602044145
s1	liver	4TU -ve	1	Arhgap42	4059	69.35450951	0.000148166	1350	40495	6	1401	6	6	69.35450951	73.26663463
s1	liver	4TU -ve	1	Armc1	2630	91.58161499	0	869	48996	0	1850	0	86	91.58161499	96.74751897
s1	liver	4TU -ve	1	Armc6	493	8.267097137	0	109	3367	0	167	0	0	8.267097137	8.733424685
s1	liver	4TU -ve	1	Arpc1a	804	35.54356733	5.00475451679095e-05	221	19981	1	718	8	4	35.54356733	37.54849655
s1	liver	4TU -ve	1	Arrb1	5618	8.613622166	0	1463	3249	0	174	0	5	8.613622166	9.099496378
s1	liver	4TU -ve	1	Asnsd1	1113	35.98909951	0.001185712	339	13494	16	727	16	1	35.98909951	38.01916016
s1	liver	4TU -ve	1	Aspdh	640	106.8782199	6.76727346552074e-05	127	29554	2	2159	5	63	106.8782199	112.9069694
s1	liver	4TU -ve	1	Ass1	255	2097.961537	0.00035013	62	548367	192	42380	192	15078	2097.961537	2216.302624
s1	liver	4TU -ve	1	Atg13	1768	59.10726935	4.29719393236217e-05	441	23271	1	1194	1	5	59.10726935	62.4413717
s1	liver	4TU -ve	1	Atg4c	1223	12.32639034	0	438	5910	0	249	0	0	12.32639034	13.02169309
s1	liver	4TU -ve	1	Atp2a2	2050	208.5090607	0.000125469	682	127522	16	4212	16	9	208.5090607	220.2705675
s1	liver	4TU -ve	1	Atxn1	7300	27.92001668	5.31716913915032e-05	2246	18807	1	564	1	7	27.92001668	29.4949193
s1	liver	4TU -ve	1	Auh	6725	48.95903634	0.000578662	1761	27650	16	989	16	0	48.95903634	51.72070068
s1	liver	4TU -ve	1	B3galnt2	2967	9.207665074	0.000173461	836	5765	1	186	1	13	9.207665074	9.727047853
s1	liver	4TU -ve	1	BC003331	1856	54.60244396	0.000211454	467	28375	6	1103	6	5	54.60244396	57.68243969
s1	liver	4TU -ve	1	BC005537	3435	72.6217455	0.000596466	1118	40237	24	1467	24	25	72.6217455	76.71816774
s1	liver	4TU -ve	1	BC034090	1049	0.198014303	0	245	64	0	4	0	0	0.198014303	0.209183825
s1	liver	4TU -ve	1	Baiap2	2475	46.5828647	5.50085263215798e-05	568	18179	1	941	1	12	46.5828647	49.21049478
s1	liver	4TU -ve	1	Bbs1	3774	0.940567938	0	1008	657	0	19	0	0	0.940567938	0.993623168
s1	liver	4TU -ve	1	Bcap29	5375	6.732486291	0.000799361	1641	3753	3	136	3	0	6.732486291	7.112250043
s1	liver	4TU -ve	1	Bcar1	408	25.44483789	0	98	13325	0	514	0	3	25.44483789	26.88012149
s1	liver	4TU -ve	1	Bdh2	205	23.56370202	0.000262697	58	11420	3	476	3	3	23.56370202	24.89287515
s1	liver	4TU -ve	1	Bdp1	4733	5.296882596	0.001267427	1439	3156	4	107	4	2	5.296882596	5.595667313
s1	liver	4TU -ve	1	Blnk	246	1.534610846	0	71	727	0	31	0	2	1.534610846	1.621174642
s1	liver	4TU -ve	1	Brix1	1724	34.999028	0.000547585	509	18262	10	707	10	0	34.999028	36.97324103
s1	liver	4TU -ve	1	Bscl2	729	65.69124491	0.000105145	157	28532	3	1327	3	9	65.69124491	69.39673387
s1	liver	4TU -ve	1	Btg1	4166	33.86044576	4.07846975814674e-05	1404	24519	1	684	1	616	33.86044576	35.77043404
s1	liver	4TU -ve	1	C1galt1c1	382	18.06880512	0.000167518	150	11939	2	365	2	6	18.06880512	19.08802401
s1	liver	4TU -ve	1	Cab39l	1942	73.36429914	0.000181187	569	33115	6	1482	6	10	73.36429914	77.50260708
s1	liver	4TU -ve	1	Calr	797	935.4195658	0.000211455	247	406706	86	18896	82	319	935.4195658	988.1843883
s1	liver	4TU -ve	1	Capza2	1893	54.50343681	0	650	32954	0	1101	0	3	54.50343681	57.57784777
s1	liver	4TU -ve	1	Car2	680	9.999722285	0	202	5297	0	202	0	0	9.999722285	10.56378315
s1	liver	4TU -ve	1	Casd1	1622	17.67277651	0.000179695	551	11130	2	357	2	9	17.67277651	18.66965636
s1	liver	4TU -ve	1	Ccdc163	567	4.900853991	0.000521105	127	1919	1	99	1	0	4.900853991	5.177299664
s1	liver	4TU -ve	1	Ccdc47	3858	83.76005003	0.000264579	1311	45355	12	1692	12	59	83.76005003	88.48475789
s1	liver	4TU -ve	1	Ccny	2512	32.22682776	0.000231723	855	17262	4	651	4	2	32.22682776	34.04466748
s1	liver	4TU -ve	1	Ccser2	4763	30.04867043	0.000133041	1500	15033	2	607	2	0	30.04867043	31.74364541
s1	liver	4TU -ve	1	Cct7	1432	118.1155315	0.000292624	347	47843	14	2386	14	5	118.1155315	124.7781515
s1	liver	4TU -ve	1	Cdc42se1	2174	17.37575506	0.000496771	606	10065	5	351	5	0	17.37575506	18.35588063
s1	liver	4TU -ve	1	Cdh1	1631	103.8089982	0.000123692	489	64677	8	2097	8	0	103.8089982	109.6646201
s1	liver	4TU -ve	1	Cdk11b	154	21.08852323	8.55651578677163e-05	50	11687	1	426	1	2	21.08852323	22.27807734
s1	liver	4TU -ve	1	Cdk13	7746	16.18766924	0	2753	10074	0	327	0	0	16.18766924	17.10077768
s1	liver	4TU -ve	1	Cdpf1	432	7.277025623	0.00031746	95	3150	1	147	1	0	7.277025623	7.687505561
s1	liver	4TU -ve	1	Cdv3	2920	113.4126919	3.33744952107599e-05	905	59926	2	2291	2	946	113.4126919	119.8100356
s1	liver	4TU -ve	1	Cenpb	2895	30.84072764	0	721	13503	0	623	0	3	30.84072764	32.58038071
s1	liver	4TU -ve	1	Cep57	2321	6.385961261	0	613	3277	0	129	0	0	6.385961261	6.746178349
s1	liver	4TU -ve	1	Cflar	5827	162.4707353	1.43831084774041e-05	1831	69526	1	3282	1	2557	162.4707353	171.6353282
s1	liver	4TU -ve	1	Chm	2851	15.39561203	0	934	8868	0	311	0	0	15.39561203	16.26404238
s1	liver	4TU -ve	1	Chordc1	4731	92.27466505	4.24890059697053e-05	1741	47071	2	1864	2	11	92.27466505	97.47966235
s1	liver	4TU -ve	1	Chp1	2333	330.6343819	0.000228408	768	205772	47	6679	47	66	330.6343819	349.2846914
s1	liver	4TU -ve	1	Cited2	919	26.28639868	6.07570326265265e-05	318	16459	1	531	1	6	26.28639868	27.76915274
s1	liver	4TU -ve	1	Clcc1	1377	43.06811083	0.000178859	458	22364	4	870	4	1	43.06811083	45.49748189
s1	liver	4TU -ve	1	Clcn5	5919	13.0194404	0.000282725	1782	7074	2	263	2	1	13.0194404	13.75383648
s1	liver	4TU -ve	1	Clec2h	2375	4.80184684	0.000378644	677	2641	1	97	1	0	4.80184684	5.072707751
s1	liver	4TU -ve	1	Cluh	1237	269.2499481	0.000130721	323	137698	18	5439	18	3	269.2499481	284.4377058
s1	liver	4TU -ve	1	Cmtm4	6936	20.49448033	0.000319463	2039	12521	4	414	4	0	20.49448033	21.65052587
s1	liver	4TU -ve	1	Commd10	926	3.465250297	0	295	1918	0	70	0	0	3.465250297	3.660716934
s1	liver	4TU -ve	1	Cops7a	1096	47.47392907	0	302	23094	0	959	0	1	47.47392907	50.15182199
s1	liver	4TU -ve	1	Cpeb4	4102	26.28639868	0.000224178	1463	17843	4	531	4	5	26.28639868	27.76915274
s1	liver	4TU -ve	1	Cpox	1634	432.9582728	0.000190503	574	230967	44	8746	44	15	432.9582728	457.3804329
s1	liver	4TU -ve	1	Csnk1g3	2385	19.60341596	0	800	9430	0	396	0	65	19.60341596	20.70919865
s1	liver	4TU -ve	1	Csnk2a1	2768	49.55307924	0.000135176	911	29591	4	1001	4	2	49.55307924	52.34825215
s1	liver	4TU -ve	1	Ctif	3970	39.55335696	0.00023855	941	12576	3	799	3	13	39.55335696	41.784469
s1	liver	4TU -ve	1	Ctnna1	881	86.58175384	5.54805540657999e-05	261	54073	3	1749	9	0	86.58175384	91.46562739
s1	liver	4TU -ve	1	Ctnnb1	3318	265.0421441	0.00019378	897	154815	30	5354	30	0	265.0421441	279.9925495
s1	liver	4TU -ve	1	Cul1	622	56.43407626	0.000231888	200	30187	7	1140	7	5	56.43407626	59.61739007
s1	liver	4TU -ve	1	Cux1	10678	25.34583074	0.000185787	2910	10765	2	512	2	2	25.34583074	26.77552957
s1	liver	4TU -ve	1	Cx3cl1	2726	1.237589392	0	618	658	0	25	0	2	1.237589392	1.307398905
s1	liver	4TU -ve	1	Cx3cr1	2599	2.029646602	0	623	1037	0	41	0	0	2.029646602	2.144134204
s1	liver	4TU -ve	1	Dbn1	794	1.13858224	0	241	676	0	23	0	0	1.13858224	1.202806993
s1	liver	4TU -ve	1	Dcaf12	1756	38.76129975	9.03138405960714e-05	584	22145	2	783	2	2	38.76129975	40.9477337
s1	liver	4TU -ve	1	Ddx3x	2560	156.4808027	0.00034176	861	96559	33	3161	33	935	156.4808027	165.3075175
s1	liver	4TU -ve	1	Ddx3y	4388	124.1549678	0.000105664	1400	56784	6	2508	6	10	124.1549678	131.1582581
s1	liver	4TU -ve	1	Ddx5	3387	185.8859266	0.000131555	1094	98818	13	3755	13	123	185.8859266	196.3713155
s1	liver	4TU -ve	1	Ddx6	4250	55.3449976	0.000376343	1301	34543	13	1118	13	6	55.3449976	58.46687903
s1	liver	4TU -ve	1	Denr	1541	34.45448866	0.000375698	496	18632	7	696	7	2	34.45448866	36.39798551
s1	liver	4TU -ve	1	Deptor	7601	387.5139903	0.000142726	2282	182167	26	7828	26	9	387.5139903	409.3727451
s1	liver	4TU -ve	1	Dhx40	1276	34.30597794	0.000191893	447	20845	4	693	7	4	34.30597794	36.24109764
s1	liver	4TU -ve	1	Dlst	2677	154.0551275	0.000131058	675	68672	9	3112	9	0	154.0551275	162.7450157
s1	liver	4TU -ve	1	Dnaja1	4203	333.6045964	0.00029536	1288	192985	57	6739	57	2102	333.6045964	352.4224488
s1	liver	4TU -ve	1	Dnajb6	2457	122.1748247	0.00017209	775	75542	13	2468	12	1709	122.1748247	129.0664199
s1	liver	4TU -ve	1	Dnajc1	8158	89.25494693	0.000144213	2048	34671	5	1803	8	1	89.25494693	94.28960902
s1	liver	4TU -ve	1	Dnajc8	1615	26.18739153	6.59804697809448e-05	420	15156	1	529	1	9	26.18739153	27.66456083
s1	liver	4TU -ve	1	Efhd1	1044	0.396028605	0	348	246	0	8	0	0	0.396028605	0.41836765
s1	liver	4TU -ve	1	Eif1	999	445.7796989	0.00024583	286	248139	61	9005	61	5400	445.7796989	470.9250856
s1	liver	4TU -ve	1	Eif2ak1	2362	37.57321393	0.00035868	626	16728	6	759	6	0	37.57321393	39.69263075
s1	liver	4TU -ve	1	Eif3a	965	54.99847257	0.000278027	353	32371	9	1111	9	244	54.99847257	58.10080734
s1	liver	4TU -ve	1	Eif4g3	4080	84.00756791	0.000223714	1165	40230	9	1697	9	5	84.00756791	88.74623767
s1	liver	4TU -ve	1	Eif4h	1788	128.9568146	0.00028585	485	62970	18	2605	18	0	128.9568146	136.2309659
s1	liver	4TU -ve	1	Elf3	691	2.871207389	0.000715308	176	1398	1	58	1	0	2.871207389	3.033165459
s1	liver	4TU -ve	1	Ell2	1815	69.45351666	0.000134234	588	44698	6	1403	6	84	69.45351666	73.37122655
s1	liver	4TU -ve	1	Elmo2	3300	3.564257448	0	851	1637	0	72	0	0	3.564257448	3.765308846
s1	liver	4TU -ve	1	Eloa	2248	16.18766924	0	683	8698	0	327	0	3	16.18766924	17.10077768
s1	liver	4TU -ve	1	Emc1	4989	55.29549402	0.000236831	1444	29557	7	1117	7	3	55.29549402	58.41458307
s1	liver	4TU -ve	1	Emc3	1029	71.73068114	3.13695965869879e-05	282	31878	1	1449	1	47	71.73068114	75.77684053
s1	liver	4TU -ve	1	Ep300	1394	13.41546901	0.000128766	485	7766	1	271	1	2	13.41546901	14.17220413
s1	liver	4TU -ve	1	Eps15	2602	19.85093384	8.42743974380583e-05	869	11866	1	401	1	0	19.85093384	20.97067844
s1	liver	4TU -ve	1	Ergic2	3732	71.28514896	0.00018081	1118	33184	6	1440	6	6	71.28514896	75.30617692
s1	liver	4TU -ve	1	Erlin1	2094	28.0685274	0.000403528	623	17347	7	567	7	0	28.0685274	29.65180716
s1	liver	4TU -ve	1	Errfi1	1390	540.8265642	0.000205296	448	399424	82	10925	82	19	540.8265642	571.3333215
s1	liver	4TU -ve	1	Ezr	1262	8.11858641	0	363	4643	0	164	0	0	8.11858641	8.576536816
s1	liver	4TU -ve	1	Faf2	3462	37.47420678	0.000331932	904	18076	6	757	6	8	37.47420678	39.58803884
s1	liver	4TU -ve	1	Fam102a	2316	12.12837604	0	579	6358	0	245	0	1	12.12837604	12.81250927
s1	liver	4TU -ve	1	Fam120a	1577	206.0833855	0.000252346	537	122847	31	4163	31	673	206.0833855	217.7080657
s1	liver	4TU -ve	1	Fam193b	398	25.6428522	0.000754337	104	19885	15	518	15	0	25.6428522	27.08930531
s1	liver	4TU -ve	1	Fbxo25	1002	4.950357567	0.000315756	277	3167	1	100	1	0	4.950357567	5.22959562
s1	liver	4TU -ve	1	Foxj3	3469	9.504686528	0.00020145	1102	4964	1	192	1	28	9.504686528	10.04082359
s1	liver	4TU -ve	1	Fryl	2172	14.20752622	0	641	7353	0	287	0	55	14.20752622	15.00893943
s1	liver	4TU -ve	1	Fubp1	7918	42.17704647	0	2921	25360	0	852	0	0	42.17704647	44.55615468
s1	liver	4TU -ve	1	Fus	4142	108.6603486	0.000100356	1396	59787	6	2195	6	5	108.6603486	114.7896239
s1	liver	4TU -ve	1	Fut9	10401	0.297021454	0	3449	186	0	6	0	0	0.297021454	0.313775737
s1	liver	4TU -ve	1	G6pc	1104	723.2967441	0.000187373	323	432292	81	14611	81	14	723.2967441	764.096216
s1	liver	4TU -ve	1	Gabpa	3176	8.663125742	0	1061	5524	0	175	0	0	8.663125742	9.151792335
s1	liver	4TU -ve	1	Gas2	2461	25.54384504	7.80883960643448e-05	681	12806	1	516	1	0	25.54384504	26.9847134
s1	liver	4TU -ve	1	Gatad2b	5405	39.20683193	9.08347715505496e-05	1621	22018	2	792	2	33	39.20683193	41.41839731
s1	liver	4TU -ve	1	Gatm	1030	7.128514896	0.000216263	385	4624	1	144	1	3	7.128514896	7.530617692
s1	liver	4TU -ve	1	Gdi1	923	46.83038258	0.000650358	282	19989	13	946	13	180	46.83038258	49.47197456
s1	liver	4TU -ve	1	Gipc2	308	0.940567938	0	114	564	0	19	0	0	0.940567938	0.993623168
s1	liver	4TU -ve	1	Gjb2	1469	329.6443104	0.000200709	410	179364	36	6659	36	12	329.6443104	348.2387723
s1	liver	4TU -ve	1	Glyat	2280	400.8799558	0.000204684	696	107483	22	8098	23	7	400.8799558	423.4926533
s1	liver	4TU -ve	1	Gm21974,Vkorc1	226	333.1590642	0.000261971	62	145054	38	6730	43	13	333.1590642	351.9517852
s1	liver	4TU -ve	1	Gnai3	2056	34.40498509	4.05811216622027e-05	710	24642	1	695	1	0	34.40498509	36.34568956
s1	liver	4TU -ve	1	Golga7	1301	86.03721451	0.000306068	431	52276	16	1738	16	1339	86.03721451	90.89037187
s1	liver	4TU -ve	1	Gpbp1l1	924	37.17718533	0.000152524	351	19669	3	751	3	76	37.17718533	39.2742631
s1	liver	4TU -ve	1	Grb14	374	61.82996601	0.000213189	94	28144	6	1249	6	2	61.82996601	65.31764929
s1	liver	4TU -ve	1	Grb2	1724	66.43379855	0.00056876	496	33406	19	1342	19	372	66.43379855	70.18117322
s1	liver	4TU -ve	1	Gria3	2589	0.297021454	0	756	169	0	6	0	0	0.297021454	0.313775737
s1	liver	4TU -ve	1	Gtf2i	1303	80.83933907	2.29053094507307e-05	334	43658	1	1633	1	3	80.83933907	85.39929647
s1	liver	4TU -ve	1	H1f0	1198	194.3510381	9.39859438799486e-05	367	95759	9	3926	9	0	194.3510381	205.313924
s1	liver	4TU -ve	1	H3f3b	1495	284.2495315	0.00019797	530	166692	33	5742	30	2743	284.2495315	300.2833805
s1	liver	4TU -ve	1	Hebp1	367	168.8566966	0.000257888	112	89186	23	3411	23	6	168.8566966	178.3815066
s1	liver	4TU -ve	1	Hist1h1c	880	111.0365202	0.000222252	268	67491	15	2243	15	0	111.0365202	117.2998298
s1	liver	4TU -ve	1	Hk1	1054	8.564118591	0.000261028	233	3831	1	173	1	11	8.564118591	9.047200422
s1	liver	4TU -ve	1	Hltf	2575	9.158161499	0	790	5791	0	185	0	0	9.158161499	9.674751897
s1	liver	4TU -ve	1	Hnrnpa1	1949	38.90981048	4.87329434697856e-05	601	20520	1	786	1	555	38.90981048	41.10462157
s1	liver	4TU -ve	1	Hnrnpdl	3387	45.44428246	0.000228534	1046	30630	7	918	5	7	45.44428246	48.00768779
s1	liver	4TU -ve	1	Hnrnpl	1261	47.52343264	0.000111765	339	26842	3	960	3	11	47.52343264	50.20411795
s1	liver	4TU -ve	1	Hnrnpr	19895	31.92980631	0	6145	18185	0	645	0	55	31.92980631	33.73089175
s1	liver	4TU -ve	1	Hoxa5	827	2.62368951	0	272	1746	0	53	0	0	2.62368951	2.771685678
s1	liver	4TU -ve	1	Hsd3b2	2251	13.36596543	0.000440012	587	6818	3	270	3	50	13.36596543	14.11990817
s1	liver	4TU -ve	1	Hspa5	1641	2308.99528	0.000292929	535	1338208	392	46643	392	153	2308.99528	2439.240285
s1	liver	4TU -ve	1	Hspa8	83	1048.881761	0.000188439	19	275951	52	21188	68	12676	1048.881761	1108.04672
s1	liver	4TU -ve	1	Hspe1	187	311.724016	0.000190405	62	162811	31	6297	31	750	311.724016	329.3076362
s1	liver	4TU -ve	1	Id2	1191	448.1558705	0.000196124	414	275336	54	9053	54	25	448.1558705	473.4352915
s1	liver	4TU -ve	1	Ift122	3731	3.910782478	0	819	1211	0	79	0	1	3.910782478	4.13138054
s1	liver	4TU -ve	1	Ift27	147	11.48482955	0	34	3885	0	232	0	2	11.48482955	12.13266184
s1	liver	4TU -ve	1	Igf1r	7267	4.356314659	0	2070	2420	0	88	0	1	4.356314659	4.602044145
s1	liver	4TU -ve	1	Ik	205	73.01777411	0.000247213	75	40451	10	1475	10	12	73.01777411	77.13653539
s1	liver	4TU -ve	1	Il11ra1	354	86.18572524	0.000135237	97	36972	5	1741	5	0	86.18572524	91.04725974
s1	liver	4TU -ve	1	Il17rd	8094	1.336596543	0	2285	396	0	27	0	16	1.336596543	1.411990817
s1	liver	4TU -ve	1	Il4ra	4274	25.89037007	0.000785615	946	11456	9	523	9	0	25.89037007	27.35078509
s1	liver	4TU -ve	1	Ints2	2469	10.24724016	0.000349895	793	5716	2	207	2	0	10.24724016	10.82526293
s1	liver	4TU -ve	1	Iqgap1	2705	10.49475804	0	752	4339	0	212	0	8	10.49475804	11.08674271
s1	liver	4TU -ve	1	Irak1	1576	86.38373954	0.00031271	425	41572	13	1745	13	140	86.38373954	91.25644356
s1	liver	4TU -ve	1	Irf2bp2	2817	66.13677709	0.000168792	1002	53320	9	1336	9	12	66.13677709	69.86739748
s1	liver	4TU -ve	1	Isy1	5294	14.40554052	0.001176778	1409	7648	9	291	9	1	14.40554052	15.21812325
s1	liver	4TU -ve	1	Ivns1abp	4212	152.4710131	0.000163917	1312	85409	14	3080	14	5	152.4710131	161.0715451
s1	liver	4TU -ve	1	Jade1	4538	62.77053395	0.000183083	1365	32772	6	1268	6	20	62.77053395	66.31127246
s1	liver	4TU -ve	1	Kansl1l	1549	2.722696662	0	498	1235	0	55	0	6	2.722696662	2.876277591
s1	liver	4TU -ve	1	Kat6b	1605	9.306672226	0	557	4472	0	188	0	9	9.306672226	9.831639765
s1	liver	4TU -ve	1	Kcnq1	1129	2.326668056	0	236	1206	0	47	0	0	2.326668056	2.457909941
s1	liver	4TU -ve	1	Kctd13	510	3.712768175	0	167	2580	0	75	0	0	3.712768175	3.922196715
s1	liver	4TU -ve	1	Keg1	720	234.6964522	0.000427371	205	102955	44	4741	44	2	234.6964522	247.9351283
s1	liver	4TU -ve	1	Klf15	1101	99.10615849	0.000154986	274	64522	10	2002	10	0	99.10615849	104.6965043
s1	liver	4TU -ve	1	Klhdc2	411	43.81066447	0.000196009	144	25509	5	885	5	0	43.81066447	46.28192123
s1	liver	4TU -ve	1	Kmt5c	1426	3.415746721	0	308	1598	0	69	0	0	3.415746721	3.608420978
s1	liver	4TU -ve	1	Kras	4178	58.51322644	0.000230867	1393	25989	6	1182	6	0	58.51322644	61.81382023
s1	liver	4TU -ve	1	Kxd1	692	29.75164898	0.000268655	181	14889	4	601	4	19	29.75164898	31.42986967
s1	liver	4TU -ve	1	Lats2	5625	14.75206555	0.000468911	1398	10663	5	298	5	1	14.75206555	15.58419495
s1	liver	4TU -ve	1	Ldb1	1062	11.28681525	0	252	5136	0	228	0	0	11.28681525	11.92347801
s1	liver	4TU -ve	1	Ldlrad3	2735	3.910782478	0	863	2913	0	79	0	0	3.910782478	4.13138054
s1	liver	4TU -ve	1	Lemd2	1039	19.10838021	0	226	7238	0	386	0	4	19.10838021	20.18623909
s1	liver	4TU -ve	1	Lgr4	1730	28.61306674	0.00059089	604	18616	11	578	11	5	28.61306674	30.22706268
s1	liver	4TU -ve	1	Lima1	1827	62.77053395	0.000158375	469	44199	7	1268	7	0	62.77053395	66.31127246
s1	liver	4TU -ve	1	Lmo4	767	18.01930154	0	219	10521	0	364	0	0	18.01930154	19.03572806
s1	liver	4TU -ve	1	Lpgat1	5721	209.2516143	9.10605826056075e-05	1724	109817	10	4227	10	188	209.2516143	221.0550068
s1	liver	4TU -ve	1	Lpin1	2744	535.4306744	0.00017945	764	289775	52	10816	52	60	535.4306744	565.6330622
s1	liver	4TU -ve	1	Lrrc51	447	4.207803932	0	92	1379	0	85	0	0	4.207803932	4.445156277
s1	liver	4TU -ve	1	Lrrfip1	1999	24.4052628	0.000419252	632	11926	5	493	8	0	24.4052628	25.78190641
s1	liver	4TU -ve	1	Luc7l2	5000	120.9867389	0.000105677	1615	56777	6	2444	6	919	120.9867389	127.8113169
s1	liver	4TU -ve	1	Lyrm4	1444	20.89050893	0.000162933	368	12275	2	422	2	0	20.89050893	22.06889352
s1	liver	4TU -ve	1	Mafg	4167	62.72103037	0	1167	35797	0	1267	0	2	62.72103037	66.2589765
s1	liver	4TU -ve	1	Mapk14	2472	74.0573492	0.000108959	695	36711	4	1496	4	20	74.0573492	78.23475047
s1	liver	4TU -ve	1	Mapk1ip1l	4161	89.94799699	0.000313709	1352	57378	18	1817	18	793	89.94799699	95.02175241
s1	liver	4TU -ve	1	Mapk3	691	22.96965911	0	170	10122	0	464	0	14	22.96965911	24.26532368
s1	liver	4TU -ve	1	Mapre2	6060	11.58383671	0.000670541	1699	4474	3	234	3	0	11.58383671	12.23725375
s1	liver	4TU -ve	1	March5	889	93.61126159	8.39348665435622e-05	272	47656	4	1891	4	24	93.61126159	98.89165317
s1	liver	4TU -ve	1	March7	1309	19.30639451	0	476	8157	0	390	0	1	19.30639451	20.39542292
s1	liver	4TU -ve	1	Mark2	4573	10.59376519	0	1174	3377	0	214	0	1	10.59376519	11.19133463
s1	liver	4TU -ve	1	Mast4	3833	2.475178783	0	1194	1496	0	50	0	1	2.475178783	2.61479781
s1	liver	4TU -ve	1	Mbnl1	3414	99.35367637	4.94747431436252e-05	1163	60637	3	2007	3	7	99.35367637	104.9579841
s1	liver	4TU -ve	1	Mbnl2	2748	67.07734503	0.000157639	947	31718	5	1355	5	10	67.07734503	70.86102065
s1	liver	4TU -ve	1	Mcur1	3281	72.47323478	9.78984466779794e-05	1003	30644	3	1464	3	0	72.47323478	76.56127987
s1	liver	4TU -ve	1	Mdm2	2219	31.08824552	5.17571554267377e-05	601	19321	1	628	1	0	31.08824552	32.84186049
s1	liver	4TU -ve	1	Meaf6	4019	11.33631883	0.000681315	1139	5871	4	229	4	5	11.33631883	11.97577397
s1	liver	4TU -ve	1	Med13	3953	40.84044993	5.67762448191677e-05	1408	17613	1	825	1	23	40.84044993	43.14416386
s1	liver	4TU -ve	1	Mettl9	500	34.85051727	0	156	20128	0	704	0	19	34.85051727	36.81635316
s1	liver	4TU -ve	1	Mgam	839	73.01777411	0.000265408	243	33910	9	1475	9	1	73.01777411	77.13653539
s1	liver	4TU -ve	1	Mical3	7710	11.03929737	0	1962	5602	0	223	0	2	11.03929737	11.66199823
s1	liver	4TU -ve	1	Micu3	1700	1.683121573	0	565	1400	0	34	0	0	1.683121573	1.778062511
s1	liver	4TU -ve	1	Mindy1	435	56.78060129	5.15277992476941e-05	131	38814	2	1147	2	3	56.78060129	59.98346176
s1	liver	4TU -ve	1	Mink1	1203	29.15760607	9.15750915750916e-05	240	10920	1	589	1	380	29.15760607	30.8023182
s1	liver	4TU -ve	1	Mms19	8347	21.93008402	0.000627812	2265	9557	6	443	6	0	21.93008402	23.1671086
s1	liver	4TU -ve	1	Mon1b	3049	9.25716865	0	820	4312	0	187	0	0	9.25716865	9.779343809
s1	liver	4TU -ve	1	Morn4	1168	0.34652503	0	286	129	0	7	0	0	0.34652503	0.366071693
s1	liver	4TU -ve	1	Mpst	336	105.6406305	6.06336213430347e-05	60	32985	2	2134	2	1	105.6406305	111.5995705
s1	liver	4TU -ve	1	Mras	2985	2.524682359	0	705	1596	0	51	0	0	2.524682359	2.667093766
s1	liver	4TU -ve	1	Mrpl11	2216	42.96910368	0.000278427	628	17958	5	868	5	31	42.96910368	45.39288998
s1	liver	4TU -ve	1	Mrpl18	329	158.8569743	0.000131287	90	68552	9	3209	18	155	158.8569743	167.8177234
s1	liver	4TU -ve	1	Mrpl20	624	76.0869958	0.000156353	168	31979	5	1537	5	0	76.0869958	80.37888468
s1	liver	4TU -ve	1	Mrpl58	2116	38.61278902	9.46700747893591e-05	539	10563	1	780	1	21	38.61278902	40.79084583
s1	liver	4TU -ve	1	Mrps22	101	34.45448866	0	32	13419	0	696	0	0	34.45448866	36.39798551
s1	liver	4TU -ve	1	Mrps6	302	26.73193086	0	90	12430	0	540	0	0	26.73193086	28.23981635
s1	liver	4TU -ve	1	Msh6	78	9.504686528	0	27	4084	0	192	0	0	9.504686528	10.04082359
s1	liver	4TU -ve	1	Mt1	903	106.284177	0.000109395	232	45706	5	2147	5	1	106.284177	112.279418
s1	liver	4TU -ve	1	Mtus1	2506	128.0657503	4.36789307397755e-05	752	68683	3	2587	3	112	128.0657503	135.2896387
s1	liver	4TU -ve	1	Muc1	283	16.28667639	0	60	4361	0	329	0	9	16.28667639	17.20536959
s1	liver	4TU -ve	1	Mycbp2	709	7.326529199	0	227	3932	0	148	0	0	7.326529199	7.739801517
s1	liver	4TU -ve	1	Myo19	1478	4.900853991	0	440	2406	0	99	0	0	4.900853991	5.177299664
s1	liver	4TU -ve	1	Myo5b	1044	14.15802264	0.000440335	270	6813	3	286	3	0	14.15802264	14.95664347
s1	liver	4TU -ve	1	Naa15	3707	21.48455184	0.000146402	1166	13661	2	434	2	19	21.48455184	22.69644499
s1	liver	4TU -ve	1	Nap1l4	1089	30.93973479	0	299	15938	0	625	0	0	30.93973479	32.68497262
s1	liver	4TU -ve	1	Nat8f1	124	338.4064433	0.000142697	32	126141	18	6836	19	97	338.4064433	357.4951566
s1	liver	4TU -ve	1	Ncoa7	5894	1.534610846	0	1867	927	0	31	0	0	1.534610846	1.621174642
s1	liver	4TU -ve	1	Ndrg1	2167	14.30653337	0	547	7864	0	289	0	0	14.30653337	15.11353134
s1	liver	4TU -ve	1	Ndst1	3267	40.59293205	8.63073404393044e-05	880	23173	2	820	2	0	40.59293205	42.88268408
s1	liver	4TU -ve	1	Ndufa8	178	227.023398	0.000217443	49	105775	23	4586	23	33	227.023398	239.8292551
s1	liver	4TU -ve	1	Ndufaf7	962	12.52440464	0	272	4653	0	253	1	12	12.52440464	13.23087692
s1	liver	4TU -ve	1	Nek7	4219	72.77025623	0.00026284	1399	38046	10	1470	10	13	72.77025623	76.87505561
s1	liver	4TU -ve	1	Nek9	2290	35.44456018	0	631	16575	0	716	0	134	35.44456018	37.44390464
s1	liver	4TU -ve	1	Nelfb	608	16.33617997	0	161	7729	0	330	0	0	16.33617997	17.25766555
s1	liver	4TU -ve	1	Net1	2317	58.76074432	3.52957786248765e-05	745	28332	1	1187	1	15	58.76074432	62.07530001
s1	liver	4TU -ve	1	Neu1	1090	31.38526697	0.000151906	273	13166	2	634	2	7	31.38526697	33.15563623
s1	liver	4TU -ve	1	Nfat5	12787	11.73234743	0	3923	6485	0	237	0	5	11.73234743	12.39414162
s1	liver	4TU -ve	1	Nit1	2575	79.10671392	0.000544481	624	33059	18	1598	18	14	79.10671392	83.568938
s1	liver	4TU -ve	1	Nlrp6	1670	107.6702771	0.000257739	393	38799	10	2175	10	7	107.6702771	113.7437047
s1	liver	4TU -ve	1	Nmrk1	1591	27.77150595	0	429	11580	0	561	0	81	27.77150595	29.33803143
s1	liver	4TU -ve	1	Nmt1	3144	63.71110188	0.000254566	819	31426	8	1287	8	2	63.71110188	67.30489563
s1	liver	4TU -ve	1	Nol10	861	13.66298688	0.000105697	248	9461	1	276	1	0	13.66298688	14.43368391
s1	liver	4TU -ve	1	Nr1d2	2631	41.73151429	0.000213374	906	23433	5	843	5	24	41.73151429	44.08549107
s1	liver	4TU -ve	1	Nudt4	2281	205.1428176	9.60891707504564e-05	716	104070	10	4144	10	353	205.1428176	216.7144425
s1	liver	4TU -ve	1	Osbpl2	1089	20.44497675	0	276	8961	0	413	0	0	20.44497675	21.59822991
s1	liver	4TU -ve	1	Osbpl8	4025	19.00937306	0.000257821	1447	11636	3	384	3	0	19.00937306	20.08164718
s1	liver	4TU -ve	1	Pafah1b1	3720	76.03749223	0.000332874	1243	42058	14	1536	14	1	76.03749223	80.32658872
s1	liver	4TU -ve	1	Pah	558	599.9833371	0.000181382	187	330794	60	12120	60	52	599.9833371	633.8269891
s1	liver	4TU -ve	1	Paxip1	2762	5.989932656	0.000255885	837	3908	1	121	1	0	5.989932656	6.3278107
s1	liver	4TU -ve	1	Pcmt1	2641	52.12726518	0	768	26429	0	1053	0	5	52.12726518	55.06764188
s1	liver	4TU -ve	1	Pcyox1	2707	113.0166633	0.000194401	796	51440	10	2283	10	7	113.0166633	119.391668
s1	liver	4TU -ve	1	Pde4dip	5581	64.94869128	0	1375	34807	0	1312	0	4	64.94869128	68.61229453
s1	liver	4TU -ve	1	Per2	1889	11.68284386	0.000121566	564	8226	1	236	1	0	11.68284386	12.34184566
s1	liver	4TU -ve	1	Phf12	1619	17.32625148	9.45984296660675e-05	476	10571	1	350	1	0	17.32625148	18.30358467
s1	liver	4TU -ve	1	Phlda2	271	0.198014303	0	73	144	0	4	0	0	0.198014303	0.209183825
s1	liver	4TU -ve	1	Pias1	4346	18.41533015	0	1412	9881	0	372	0	1	18.41533015	19.45409571
s1	liver	4TU -ve	1	Pik3c2a	4235	28.16753456	5.35360565340757e-05	1340	18679	1	569	1	3	28.16753456	29.75639908
s1	liver	4TU -ve	1	Pim3	964	194.5490524	0.000100068	261	119918	12	3930	12	5	194.5490524	205.5231079
s1	liver	4TU -ve	1	Pitpnc1	4761	30.14767758	0	1343	15733	0	609	0	4	30.14767758	31.84823732
s1	liver	4TU -ve	1	Pkp3	660	1.237589392	0	134	439	0	25	0	0	1.237589392	1.307398905
s1	liver	4TU -ve	1	Plat	738	0.148510727	0	220	132	0	3	0	0	0.148510727	0.156887869
s1	liver	4TU -ve	1	Plau	2154	0.396028605	0	580	344	0	8	0	0	0.396028605	0.41836765
s1	liver	4TU -ve	1	Plxnb2	732	81.43338197	0.000206532	162	33893	7	1645	7	11	81.43338197	86.02684795
s1	liver	4TU -ve	1	Pno1	736	36.68214957	0.000247036	235	20240	5	741	5	7	36.68214957	38.75130354
s1	liver	4TU -ve	1	Poc1b	2360	8.069082834	0	620	4378	0	163	0	0	8.069082834	8.52424086
s1	liver	4TU -ve	1	Polr2a	413	41.63250714	0.000784249	128	24227	19	841	19	0	41.63250714	43.98089916
s1	liver	4TU -ve	1	Polr2b	155	17.67277651	0.000176678	67	11320	2	357	2	0	17.67277651	18.66965636
s1	liver	4TU -ve	1	Ppm1h	5536	2.128653754	0	1549	1091	0	43	0	1	2.128653754	2.248726116
s1	liver	4TU -ve	1	Ppme1	1127	15.94015137	0	298	9782	0	322	0	0	15.94015137	16.8392979
s1	liver	4TU -ve	1	Ppp2r3a	2759	7.178018472	0	756	3483	0	145	0	0	7.178018472	7.582913649
s1	liver	4TU -ve	1	Ppt1	3433	24.30625565	0	896	9934	0	491	0	2	24.30625565	25.67731449
s1	liver	4TU -ve	1	Pptc7	3407	85.69068948	0.000361057	1014	47084	17	1731	17	1	85.69068948	90.52430018
s1	liver	4TU -ve	1	Prdm2	2018	13.36596543	0	510	5013	0	270	0	0	13.36596543	14.11990817
s1	liver	4TU -ve	1	Prkab2	4497	5.841421929	0.000356888	1316	2802	1	118	1	1	5.841421929	6.170922831
s1	liver	4TU -ve	1	Prkag1	576	52.62230094	0.000572712	137	22699	13	1063	13	9	52.62230094	55.59060144
s1	liver	4TU -ve	1	Prr15	574	0.495035757	0	175	233	0	10	0	0	0.495035757	0.522959562
s1	liver	4TU -ve	1	Psmc2	83	132.8180935	9.25497454881999e-05	22	43220	4	2683	4	104	132.8180935	140.3100505
s1	liver	4TU -ve	1	Psmd1	2272	205.0438104	3.44738429716453e-05	593	58015	2	4142	2	3	205.0438104	216.6098506
s1	liver	4TU -ve	1	Ptges2	3798	12.17787961	0	946	4194	0	246	0	0	12.17787961	12.86480522
s1	liver	4TU -ve	1	Pxn	1852	19.55391239	0.001395998	465	10745	15	395	15	0	19.55391239	20.6569027
s1	liver	4TU -ve	1	Qrich1	1045	33.36541	0.000726085	360	22036	16	674	16	0	33.36541	35.24747448
s1	liver	4TU -ve	1	Rab11fip3	1736	9.851211558	0	413	3922	0	199	0	1	9.851211558	10.40689528
s1	liver	4TU -ve	1	Rab17	751	21.63306257	0.000250094	171	7997	2	437	2	1	21.63306257	22.85333286
s1	liver	4TU -ve	1	Rab18	1576	83.26501427	0.000171396	602	52510	9	1682	9	12	83.26501427	87.96179832
s1	liver	4TU -ve	1	Rab3ip	1252	41.73151429	0	372	17695	0	843	0	1	41.73151429	44.08549107
s1	liver	4TU -ve	1	Rabgap1	3277	13.41546901	0	1113	8936	0	271	0	3	13.41546901	14.17220413
s1	liver	4TU -ve	1	Ranbp2	388	15.89064779	0.000462428	149	8650	4	321	3	0	15.89064779	16.78700194
s1	liver	4TU -ve	1	Rars2	97	9.059154347	0	40	3921	0	183	0	2	9.059154347	9.570159984
s1	liver	4TU -ve	1	Rbbp4	2992	131.7290149	0.00015974	957	81382	13	2661	13	4	131.7290149	139.1595394
s1	liver	4TU -ve	1	Rbm39	3096	125.3430536	0.000512254	872	37091	19	2532	21	36	125.3430536	132.4133611
s1	liver	4TU -ve	1	Rbms1	2797	103.709991	4.7046277855317e-05	933	63767	3	2095	3	1	103.709991	109.5600282
s1	liver	4TU -ve	1	Rc3h2	7209	23.11816984	0.000831186	2451	12031	10	467	10	2	23.11816984	24.42221154
s1	liver	4TU -ve	1	Rcor1	3986	30.14767758	0.000628733	1189	19086	12	609	12	5	30.14767758	31.84823732
s1	liver	4TU -ve	1	Reep3	5341	149.8968271	0.000135923	1714	73571	10	3028	11	356	149.8968271	158.3521554
s1	liver	4TU -ve	1	Rft1	1498	15.89064779	0	399	4960	0	321	0	3	15.89064779	16.78700194
s1	liver	4TU -ve	1	Ripor1	317	15.049087	0.000122654	90	8153	1	304	1	0	15.049087	15.89797068
s1	liver	4TU -ve	1	Rnf11	3153	87.96785396	8.01298102926741e-05	1098	49919	4	1777	4	14	87.96785396	92.92991416
s1	liver	4TU -ve	1	Rnf187	1106	180.3910297	6.0828175610943e-05	285	65759	4	3644	4	1	180.3910297	190.5664644
s1	liver	4TU -ve	1	Rnf2	2092	15.44511561	0.000273798	778	10957	3	312	3	2	15.44511561	16.31633833
s1	liver	4TU -ve	1	Rpp14	1870	31.68228843	6.99545295557887e-05	544	14295	1	640	1	8	31.68228843	33.46941197
s1	liver	4TU -ve	1	Rptor	5542	16.13816567	0.000198926	1187	5027	1	326	1	1	16.13816567	17.04848172
s1	liver	4TU -ve	1	Rsbn1	5150	4.554328961	0	1735	3100	0	92	0	0	4.554328961	4.81122797
s1	liver	4TU -ve	1	Rufy4	477	0.049503576	0	113	28	0	1	0	0	0.049503576	0.052295956
s1	liver	4TU -ve	1	Rybp	3608	19.20738736	0	1183	12850	0	388	0	387	19.20738736	20.290831
s1	liver	4TU -ve	1	Samd9l	263	9.653197255	0.000213538	93	4683	1	195	1	0	9.653197255	10.19771146
s1	liver	4TU -ve	1	Sap30	221	1.188085816	0	96	667	0	24	0	0	1.188085816	1.255102949
s1	liver	4TU -ve	1	Sbf1	4796	24.70228426	0	996	8236	0	499	0	0	24.70228426	26.09568214
s1	liver	4TU -ve	1	Scaf11	3830	34.999028	0.000786081	1199	19082	15	707	15	0	34.999028	36.97324103
s1	liver	4TU -ve	1	Scnn1a	1861	14.35603694	0.000444906	450	6743	3	290	3	5	14.35603694	15.1658273
s1	liver	4TU -ve	1	Scrn3	3202	38.8603069	0.000579531	1049	25883	15	785	15	0	38.8603069	41.05232562
s1	liver	4TU -ve	1	Sdc4	1839	234.7954594	0.000279549	588	150242	42	4743	42	83	234.7954594	248.0397202
s1	liver	4TU -ve	1	Sde2	1820	13.56397973	0	683	7592	0	274	0	4	13.56397973	14.329092
s1	liver	4TU -ve	1	Sdhd	728	225.7858086	0.000180449	219	99751	18	4561	20	0	225.7858086	238.5218562
s1	liver	4TU -ve	1	Sec11a	609	78.76018889	0.000190567	185	41980	8	1591	8	0	78.76018889	83.20286631
s1	liver	4TU -ve	1	Sec24a	2923	52.52329378	0.00012549	1074	31875	4	1061	4	9	52.52329378	55.48600953
s1	liver	4TU -ve	1	Sec24c	1757	66.58230927	2.85290425653315e-05	443	35052	1	1345	1	0	66.58230927	70.33806109
s1	liver	4TU -ve	1	Sel1l3	952	19.55391239	0.000232612	280	8598	2	395	2	5	19.55391239	20.6569027
s1	liver	4TU -ve	1	Selenoi	6222	41.33548568	3.52596875991679e-05	1986	28361	1	835	1	4	41.33548568	43.66712343
s1	liver	4TU -ve	1	Sema3c	3170	1.287092967	0	1013	657	0	26	0	0	1.287092967	1.359694861
s1	liver	4TU -ve	1	Sema4b	1192	4.009789629	0	329	2645	0	81	0	0	4.009789629	4.235972452
s1	liver	4TU -ve	1	Sema5a	6926	2.277164481	0	2152	1144	0	46	0	3	2.277164481	2.405613985
s1	liver	4TU -ve	1	Sephs1	3762	35.3950566	0.000354258	1161	14114	5	715	5	5	35.3950566	37.39160868
s1	liver	4TU -ve	1	Serbp1	14325	344.1983616	0.00025216	4632	154664	39	6953	39	26	344.1983616	363.6137834
s1	liver	4TU -ve	1	Serinc1	1619	97.42303691	0.000222866	537	53844	12	1968	12	45	97.42303691	102.9184418
s1	liver	4TU -ve	1	Serp1	4011	367.4155386	0.000216653	1213	212321	46	7422	46	35	367.4155386	388.1405869
s1	liver	4TU -ve	1	Sf3a1	2406	27.07845589	0.000540541	743	14800	8	547	8	3	27.07845589	28.60588804
s1	liver	4TU -ve	1	Sgms2	4122	42.9196001	0.000355688	1300	30926	11	867	11	1	42.9196001	45.34059402
s1	liver	4TU -ve	1	Sh3bp5	1372	49.05804349	0.000125364	393	31907	4	991	4	13	49.05804349	51.82529259
s1	liver	4TU -ve	1	Shroom4	3731	0.34652503	0	1085	161	0	7	0	0	0.34652503	0.366071693
s1	liver	4TU -ve	1	Sirpa	2044	11.97986531	0	538	6381	0	242	0	0	11.97986531	12.6556214
s1	liver	4TU -ve	1	Slain2	2766	35.14753872	0.000637586	897	18821	12	710	6	9	35.14753872	37.1301289
s1	liver	4TU -ve	1	Slc13a2	601	1.633617997	0	139	723	0	33	0	0	1.633617997	1.725766555
s1	liver	4TU -ve	1	Slc15a4	1736	23.61320559	0.000160141	478	12489	2	477	2	0	23.61320559	24.94517111
s1	liver	4TU -ve	1	Slc16a9	1913	0.891064362	0	604	529	0	18	0	0	0.891064362	0.941327212
s1	liver	4TU -ve	1	Slc1a4	2086	3.564257448	0	577	1834	0	72	0	0	3.564257448	3.765308846
s1	liver	4TU -ve	1	Slc22a28	139	8.91064362	0	43	4129	0	180	0	0	8.91064362	9.413272116
s1	liver	4TU -ve	1	Slc22a5	1913	8.960147196	0	546	4525	0	181	0	0	8.960147196	9.465568072
s1	liver	4TU -ve	1	Slc25a38	1314	30.84072764	0	303	11528	0	623	0	3	30.84072764	32.58038071
s1	liver	4TU -ve	1	Slc25a44	2395	125.3430536	0.000106336	631	56425	6	2532	6	1	125.3430536	132.4133611
s1	liver	4TU -ve	1	Slc2a1	2331	10.54426162	0	588	5607	0	213	0	0	10.54426162	11.13903867
s1	liver	4TU -ve	1	Slc30a7	7691	15.14809415	0.000106123	2415	9423	1	306	1	1	15.14809415	16.0025626
s1	liver	4TU -ve	1	Slc35d2	2214	46.23633967	0.000226972	649	26435	6	934	6	18	46.23633967	48.84442309
s1	liver	4TU -ve	1	Slc36a1	3692	29.75164898	0.000547166	995	18276	10	601	10	2	29.75164898	31.42986967
s1	liver	4TU -ve	1	Slc4a4	6132	39.30583908	4.21123557651815e-05	1966	23746	1	794	1	3	39.30583908	41.52298922
s1	liver	4TU -ve	1	Slc6a6	4599	54.99847257	6.80225834977212e-05	1185	29402	2	1111	2	14	54.99847257	58.10080734
s1	liver	4TU -ve	1	Smad4	1249	21.53405542	9.33794005042488e-05	408	10709	1	435	1	8	21.53405542	22.74874095
s1	liver	4TU -ve	1	Smc6	7158	24.99930571	0	2134	8636	0	505	8	21	24.99930571	26.40945788
s1	liver	4TU -ve	1	Smim15	1486	19.10838021	0	477	12213	0	386	0	0	19.10838021	20.18623909
s1	liver	4TU -ve	1	Smurf2	2599	21.38554469	9.31532370749884e-05	806	10735	1	432	1	3	21.38554469	22.59185308
s1	liver	4TU -ve	1	Snn	2400	0.891064362	0	652	449	0	18	0	0	0.891064362	0.941327212
s1	liver	4TU -ve	1	Snrpe	743	82.47295706	0.000125104	248	47960	6	1666	6	762	82.47295706	87.12506303
s1	liver	4TU -ve	1	Snx1	386	18.66284803	0.000189934	122	10530	2	377	2	0	18.66284803	19.71557549
s1	liver	4TU -ve	1	Son	6211	62.72103037	0.000338712	2074	41333	14	1267	14	7	62.72103037	66.2589765
s1	liver	4TU -ve	1	Spag7	340	64.15663407	0.000224926	110	44459	10	1296	10	0	64.15663407	67.77555923
s1	liver	4TU -ve	1	Spata13	3505	11.43532598	0	1017	7864	0	231	0	0	11.43532598	12.08036588
s1	liver	4TU -ve	1	Spint1	565	1.287092967	0	145	465	0	26	0	0	1.287092967	1.359694861
s1	liver	4TU -ve	1	Srgap3	5349	2.920710964	0	1479	1381	0	59	0	7	2.920710964	3.085461416
s1	liver	4TU -ve	1	Srp72	1568	69.89904884	0.000331647	503	36183	12	1412	12	9	69.89904884	73.84189015
s1	liver	4TU -ve	1	Srr	2269	99.74970497	0.000184813	603	43287	8	2015	8	5	99.74970497	105.3763517
s1	liver	4TU -ve	1	Srsf6	3244	81.779907	6.13471841642469e-05	987	48902	3	1652	3	7	81.779907	86.39291964
s1	liver	4TU -ve	1	Ssbp1	4324	30.84072764	0.000277577	1442	18013	5	623	5	573	30.84072764	32.58038071
s1	liver	4TU -ve	1	Ssr2	428	89.99750056	9.86809644419591e-05	106	30401	3	1818	3	7	89.99750056	95.07404837
s1	liver	4TU -ve	1	Stag2	1899	23.91022705	0	691	14675	0	483	0	0	23.91022705	25.25894684
s1	liver	4TU -ve	1	Stard4	4455	33.86044576	0.000400481	1346	12485	5	684	5	1	33.86044576	35.77043404
s1	liver	4TU -ve	1	Stat3	3701	127.8182324	0.000650756	945	66077	43	2582	43	2	127.8182324	135.0281589
s1	liver	4TU -ve	1	Stk19	589	26.13788795	0.000486322	134	8225	4	528	4	8	26.13788795	27.61226487
s1	liver	4TU -ve	1	Stk4	3783	17.82128724	9.08182726364544e-05	1082	11011	1	360	1	2	17.82128724	18.82654423
s1	liver	4TU -ve	1	Sucla2	694	129.3033396	0.000417633	243	64650	27	2612	27	2	129.3033396	136.5970376
s1	liver	4TU -ve	1	Sufu	4899	5.445393323	0	1218	3498	0	110	0	0	5.445393323	5.752555182
s1	liver	4TU -ve	1	Sumo2	727	81.43338197	0.000258562	248	50278	13	1645	13	1640	81.43338197	86.02684795
s1	liver	4TU -ve	1	Sumo3	2425	229.003541	0.000276376	716	151967	42	4626	42	16	229.003541	241.9210934
s1	liver	4TU -ve	1	Taok1	8705	51.63222942	0.000348078	2968	34475	12	1043	12	12	51.63222942	54.54468231
s1	liver	4TU -ve	1	Tbc1d13	2521	29.15760607	0.000107112	647	9336	1	589	1	6	29.15760607	30.8023182
s1	liver	4TU -ve	1	Tcf7l2	3495	34.15746721	0.000104619	1201	19117	2	690	2	1	34.15746721	36.08420978
s1	liver	4TU -ve	1	Tefm	640	15.44511561	0	191	9616	0	312	0	2	15.44511561	16.31633833
s1	liver	4TU -ve	1	Tfb2m	1122	27.02895231	0.000138179	344	14474	2	546	2	433	27.02895231	28.55359208
s1	liver	4TU -ve	1	Tfcp2	1763	3.910782478	0	542	2350	0	79	0	0	3.910782478	4.13138054
s1	liver	4TU -ve	1	Thap4	4304	8.415607864	0.001286339	1139	3887	5	170	5	4	8.415607864	8.890312554
s1	liver	4TU -ve	1	Timm10	222	35.1970423	5.63729635266926e-05	67	17739	1	711	1	0	35.1970423	37.18242486
s1	liver	4TU -ve	1	Timm8a1	850	80.64132476	5.51435109873446e-05	266	36269	2	1629	2	1269	80.64132476	85.19011265
s1	liver	4TU -ve	1	Timp3	3604	19.75192669	0	1067	13092	0	399	0	4	19.75192669	20.86608652
s1	liver	4TU -ve	1	Tiparp	1953	2.128653754	0.002222222	614	1350	3	43	3	0	2.128653754	2.248726116
s1	liver	4TU -ve	1	Tm2d2	978	76.0869958	3.05829102697413e-05	249	32698	1	1537	1	5	76.0869958	80.37888468
s1	liver	4TU -ve	1	Tmem115	607	22.92015553	0.001310148	142	8396	11	463	11	9	22.92015553	24.21302772
s1	liver	4TU -ve	1	Tmem127	3843	48.56300773	0.000349005	1002	20057	7	981	7	2	48.56300773	51.30233303
s1	liver	4TU -ve	1	Tmem140	1838	39.35534266	0.000581959	410	20620	12	795	12	19	39.35534266	41.57528518
s1	liver	4TU -ve	1	Tmem14c	426	253.2602931	0.000188398	117	122082	23	5116	23	843	253.2602931	267.5461119
s1	liver	4TU -ve	1	Tmem220	1068	42.57307507	0.000108542	305	27639	3	860	3	0	42.57307507	44.97452233
s1	liver	4TU -ve	1	Tmem87b	2918	29.99916685	0.000211297	905	14198	3	606	3	0	29.99916685	31.69134946
s1	liver	4TU -ve	1	Tmtc3	3644	1.732625148	0	1309	1334	0	35	0	3	1.732625148	1.830358467
s1	liver	4TU -ve	1	Tmx2	1073	42.57307507	6.28259094050386e-05	315	15917	1	860	1	216	42.57307507	44.97452233
s1	liver	4TU -ve	1	Tns1	4299	94.25480807	0.000158199	1085	44248	7	1904	7	3	94.25480807	99.5715006
s1	liver	4TU -ve	1	Tomm20	4348	90.7400542	0.000178841	1345	50324	9	1833	6	1520	90.7400542	95.85848771
s1	liver	4TU -ve	1	Tprkb	2155	119.8976603	0.000209436	596	52522	11	2422	11	103	119.8976603	126.6608059
s1	liver	4TU -ve	1	Tra2a	1772	28.16753456	0	518	14368	0	569	0	25	28.16753456	29.75639908
s1	liver	4TU -ve	1	Trim28	173	35.14753872	0.000221988	59	18019	4	710	4	0	35.14753872	37.1301289
s1	liver	4TU -ve	1	Trim44	4358	21.08852323	0	1281	8930	0	426	0	0	21.08852323	22.27807734
s1	liver	4TU -ve	1	Trio	5394	3.960286053	0	1504	2607	0	80	0	0	3.960286053	4.183676496
s1	liver	4TU -ve	1	Trmt1l	1506	26.97944874	6.17360167921966e-05	370	16198	1	545	4	0	26.97944874	28.50129613
s1	liver	4TU -ve	1	Trp53bp2	704	5.049364718	0	210	3240	0	102	0	0	5.049364718	5.334187532
s1	liver	4TU -ve	1	Trpc1	3678	0.148510727	0	1149	96	0	3	0	0	0.148510727	0.156887869
s1	liver	4TU -ve	1	Trps1	8502	2.029646602	0	2793	1191	0	41	0	2	2.029646602	2.144134204
s1	liver	4TU -ve	1	Tsc22d1	3347	127.1251823	0.000242821	937	61774	15	2568	15	104	127.1251823	134.2960155
s1	liver	4TU -ve	1	Tsfm	903	7.673054229	0.000265111	270	3772	1	155	1	0	7.673054229	8.105873211
s1	liver	4TU -ve	1	Tspyl1	1855	27.27647019	0.000913086	644	17523	16	551	16	1	27.27647019	28.81507186
s1	liver	4TU -ve	1	Tuba1c	101	277.071513	0.000251085	42	155326	39	5597	39	5	277.071513	292.7004668
s1	liver	4TU -ve	1	Tubb4b	148	177.1237937	0.000156687	47	82968	13	3578	13	930	177.1237937	187.1149313
s1	liver	4TU -ve	1	U2af1	129	120.9372354	0.000178499	46	61625	11	2443	16	1124	120.9372354	127.759021
s1	liver	4TU -ve	1	Uba3	2501	22.87065196	0.000587328	768	13621	8	462	8	0	22.87065196	24.16073176
s1	liver	4TU -ve	1	Ubald2	772	31.92980631	6.36902108145978e-05	207	15701	1	645	1	177	31.92980631	33.73089175
s1	liver	4TU -ve	1	Ubc	92	516.7678264	0.000134645	36	282223	38	10439	45	40	516.7678264	545.9174867
s1	liver	4TU -ve	1	Ube2k	4409	98.21509413	0.000181594	1493	49561	9	1984	9	16	98.21509413	103.7551771
s1	liver	4TU -ve	1	Ubl4a	2024	49.50357567	0.000331706	549	21103	7	1000	7	15	49.50357567	52.2959562
s1	liver	4TU -ve	1	Ubqln1	1720	160.4410887	0.000394566	570	76033	30	3241	30	38	160.4410887	169.491194
s1	liver	4TU -ve	1	Uhmk1	6583	49.50357567	0.000119171	2156	25174	3	1000	3	17	49.50357567	52.2959562
s1	liver	4TU -ve	1	Unc50	306	42.3255572	0.000280452	100	21394	6	855	9	14	42.3255572	44.71304255
s1	liver	4TU -ve	1	Usf2	1775	238.1617025	0.000361658	403	132722	48	4811	48	20	238.1617025	251.5958453
s1	liver	4TU -ve	1	Usp31	6163	5.296882596	0	2026	2942	0	107	0	0	5.296882596	5.595667313
s1	liver	4TU -ve	1	Vegfa	1865	67.42387006	0.000295922	547	37172	11	1362	11	4	67.42387006	71.22709234
s1	liver	4TU -ve	1	Vezf1	2904	13.76199404	0	894	7142	0	278	0	0	13.76199404	14.53827582
s1	liver	4TU -ve	1	Vipas39	943	11.33631883	0	243	4629	0	229	0	1	11.33631883	11.97577397
s1	liver	4TU -ve	1	Vps26a	2061	37.87023539	0.000211282	609	18932	4	765	4	19	37.87023539	40.00640649
s1	liver	4TU -ve	1	Vps37b	1606	17.67277651	0.000148258	384	6745	1	357	1	0	17.67277651	18.66965636
s1	liver	4TU -ve	1	Vps54	1278	19.65291954	8.94854586129754e-05	426	11175	1	397	1	0	19.65291954	20.76149461
s1	liver	4TU -ve	1	Wbp1l	3607	268.8539195	0.000371273	827	105044	39	5431	39	9	268.8539195	284.0193381
s1	liver	4TU -ve	1	Wbp2	970	121.0362425	0.000344601	251	63842	22	2445	22	459	121.0362425	127.8636129
s1	liver	4TU -ve	1	Wdr83	483	16.93022288	0	101	4582	0	342	0	3	16.93022288	17.88521702
s1	liver	4TU -ve	1	Wwc2	4759	14.95007985	0.000735294	1332	8160	6	302	6	0	14.95007985	15.79337877
s1	liver	4TU -ve	1	Xbp1	1505	330.7828926	0.000200728	446	179347	36	6682	36	54	330.7828926	349.4415793
s1	liver	4TU -ve	1	Xiap	4672	48.51350415	0.000265025	1621	33959	9	980	13	53	48.51350415	51.25003707
s1	liver	4TU -ve	1	Xylb	3485	179.3019511	0.000143593	852	55713	8	3622	8	5	179.3019511	189.4159533
s1	liver	4TU -ve	1	Yap1	2868	67.57238079	6.92872650006929e-05	838	43298	3	1365	3	0	67.57238079	71.38398021
s1	liver	4TU -ve	1	Ywhab	1863	215.9345971	0.0002148	565	102421	22	4362	22	199	215.9345971	228.1149609
s1	liver	4TU -ve	1	Ywhaz	1948	115.6403528	0.000126089	688	63447	8	2336	8	1000	115.6403528	122.1633537
s1	liver	4TU -ve	1	Zbtb20	23858	622.8539891	0.000177082	7020	237178	42	12582	42	59	622.8539891	657.9877209
s1	liver	4TU -ve	1	Zbtb21	2446	5.841421929	0	882	2259	0	118	0	0	5.841421929	6.170922831
s1	liver	4TU -ve	1	Zbtb33	2814	9.801707982	0.000312012	995	6410	2	198	2	0	9.801707982	10.35459933
s1	liver	4TU -ve	1	Zfp503	929	1.930639451	0	261	1059	0	39	0	0	1.930639451	2.039542292
s1	liver	4TU -ve	1	Zfp871	3116	14.95007985	0	1049	7498	0	302	0	0	14.95007985	15.79337877
s1	liver	4TU -ve	1	Znrf1	4653	27.02895231	0.000272876	1208	10994	3	546	3	35	27.02895231	28.55359208
s1	liver	4TU -ve	1	Zranb1	3023	116.7294314	9.29713648196356e-05	913	53780	5	2358	5	56	116.7294314	123.3138647
s2	liver	4TU -ve	12	1810030O07Rik	1609	6.854455467	0	449	3321	0	106	0	2	6.854455467	7.454556024
s2	liver	4TU -ve	12	2610001J05Rik	2797	19.33473759	0.000488759	840	10230	5	299	5	0	19.33473759	21.02747407
s2	liver	4TU -ve	12	2610528J11Rik	433	9.570371784	0	140	4135	0	148	0	0	9.570371784	10.40824803
s2	liver	4TU -ve	12	2810004N23Rik	1346	23.27928272	0.000229595	340	8711	2	360	2	0	23.27928272	25.31736008
s2	liver	4TU -ve	12	9530068E07Rik	1652	103.2694847	0.000177873	508	44976	8	1597	8	5	103.2694847	112.3106224
s2	liver	4TU -ve	12	AC149222.1,Hsd3b7	1567	436.5512157	0.000173875	394	178289	31	6751	35	42	436.5512157	474.7708275
s2	liver	4TU -ve	12	AC149222.1,Setd1a	643	14.61421637	0.00017191	173	5817	1	226	1	0	14.61421637	15.89367605
s2	liver	4TU -ve	12	AU019823	4001	10.15235385	0	1275	2927	0	157	0	3	10.15235385	11.04118204
s2	liver	4TU -ve	12	Abi1	1799	29.29309742	0.000211969	648	14153	3	453	3	0	29.29309742	31.8576781
s2	liver	4TU -ve	12	Abraxas2	2984	22.24464793	0.000388199	799	10304	4	344	4	0	22.24464793	24.19214408
s2	liver	4TU -ve	12	Ackr3	1842	0.064664674	0	512	20	0	1	0	0	0.064664674	0.070326
s2	liver	4TU -ve	12	Acot12	1368	77.33895037	0.00018199	432	27474	5	1196	5	8	77.33895037	84.10989627
s2	liver	4TU -ve	12	Acsl1	1725	797.1214391	0.000146713	478	354434	52	12327	52	67	797.1214391	866.9086048
s2	liver	4TU -ve	12	Actg1	1419	163.7309551	0.000192604	388	93456	18	2532	18	2522	163.7309551	178.0654326
s2	liver	4TU -ve	12	Add3	2109	10.2816832	0	691	4737	0	159	0	0	10.2816832	11.18183404
s2	liver	4TU -ve	12	Adgrf5	4623	29.93974416	8.51716208159441e-05	1157	11741	1	463	1	3	29.93974416	32.5609381
s2	liver	4TU -ve	12	Ago2	11064	30.71572025	0.000147037	3277	13602	2	475	2	0	30.71572025	33.40485011
s2	liver	4TU -ve	12	Ahdc1	1167	14.22622833	0.00043122	327	4638	2	220	2	0	14.22622833	15.47172005
s2	liver	4TU -ve	12	Ahsa1	216	98.41963416	8.19806525659944e-05	65	36594	3	1522	3	1243	98.41963416	107.0361723
s2	liver	4TU -ve	12	Akap2,Pakap	4116	10.15235385	0	1165	4418	0	157	0	0	10.15235385	11.04118204
s2	liver	4TU -ve	12	Akr1a1	94	345.762013	0.000178082	27	56154	10	5347	13	6	345.762013	376.0331232
s2	liver	4TU -ve	12	Aldh8a1	745	406.2881481	0.000107213	175	149235	16	6283	16	6	406.2881481	441.8582594
s2	liver	4TU -ve	12	Amacr	1377	167.8694943	0.000134743	429	81637	11	2596	14	0	167.8694943	182.5662966
s2	liver	4TU -ve	12	Ankle2	2131	17.65345606	0.000401768	685	7467	3	273	3	0	17.65345606	19.19899806
s2	liver	4TU -ve	12	Ap1g1	4009	76.43364493	0.000584166	1278	32525	19	1182	20	0	76.43364493	83.12533227
s2	liver	4TU -ve	12	Ar	6335	12.60961147	0.000347464	1937	5756	2	195	2	0	12.60961147	13.71357004
s2	liver	4TU -ve	12	Arel1	3558	17.97677943	0	974	6603	0	278	0	0	17.97677943	19.55062806
s2	liver	4TU -ve	12	Arf4	2168	101.8468619	0.000140694	676	56861	8	1575	8	0	101.8468619	110.7634504
s2	liver	4TU -ve	12	Arhgap1	1426	10.86366527	0	416	5012	0	168	0	0	10.86366527	11.81476804
s2	liver	4TU -ve	12	Arhgap24	610	3.68588643	0	196	1732	0	57	0	0	3.68588643	4.008582013
s2	liver	4TU -ve	12	Arhgap42	4059	64.40601552	3.39006034307411e-05	1350	29498	1	996	1	0	64.40601552	70.04469623
s2	liver	4TU -ve	12	Armc1	2630	83.48209442	0.000219064	869	36519	8	1291	8	24	83.48209442	90.79086629
s2	liver	4TU -ve	12	Armc6	493	4.59119187	0.000715308	109	1398	1	71	1	0	4.59119187	4.993146016
s2	liver	4TU -ve	12	Arpc1a	804	42.48469096	0	221	22570	0	657	1	0	42.48469096	46.20418215
s2	liver	4TU -ve	12	Arrb1	5618	10.99299462	0	1463	3868	0	170	0	0	10.99299462	11.95542004
s2	liver	4TU -ve	12	Asnsd1	1113	32.59099581	0	339	9428	0	504	0	1	32.59099581	35.44430411
s2	liver	4TU -ve	12	Aspdh	640	145.1721936	5.82852480037303e-05	127	34314	2	2245	7	14	145.1721936	157.8818705
s2	liver	4TU -ve	12	Ass1	255	2075.671378	0.000194043	62	448355	87	32099	87	10347	2075.671378	2257.394281
s2	liver	4TU -ve	12	Atg13	1768	34.78959473	0.000497364	441	10053	5	538	5	0	34.78959473	37.83538812
s2	liver	4TU -ve	12	Atg4c	1223	8.988389716	0.003087286	438	3563	11	139	11	0	8.988389716	9.775314032
s2	liver	4TU -ve	12	Atp2a2	2050	135.0198398	0.000182243	682	65846	12	2088	12	8	135.0198398	146.8406885
s2	liver	4TU -ve	12	Atxn1	7300	13.70891093	0	2246	7553	0	212	0	1	13.70891093	14.90911205
s2	liver	4TU -ve	12	Auh	6725	50.76176926	9.01428764591878e-05	1761	22187	2	785	10	0	50.76176926	55.20591018
s2	liver	4TU -ve	12	B3galnt2	2967	10.2816832	0	836	4947	0	159	0	2	10.2816832	11.18183404
s2	liver	4TU -ve	12	BC003331	1856	48.04585294	0.000105691	467	18923	2	743	2	2	48.04585294	52.25221817
s2	liver	4TU -ve	12	BC005537	3435	100.036251	2.16525203533691e-05	1118	46184	1	1547	1	9	100.036251	108.7943224
s2	liver	4TU -ve	12	Baiap2	2475	23.14995337	0.000137457	568	7275	1	358	1	1	23.14995337	25.17670808
s2	liver	4TU -ve	12	Bbs1	3774	0.646646742	0	1008	274	0	10	0	0	0.646646742	0.703260002
s2	liver	4TU -ve	12	Bcap29	5375	6.919120141	0	1641	3152	0	107	0	0	6.919120141	7.524882024
s2	liver	4TU -ve	12	Bcar1	408	42.29069694	0.000121352	98	16481	2	654	2	1	42.29069694	45.99320415
s2	liver	4TU -ve	12	Bdh2	205	36.14755289	0.00021063	58	14243	3	559	3	0	36.14755289	39.31223413
s2	liver	4TU -ve	12	Bdp1	4733	6.272473399	0.000329815	1439	3032	1	97	1	0	6.272473399	6.821622022
s2	liver	4TU -ve	12	Blnk	246	1.745946204	0	71	677	0	27	0	0	1.745946204	1.898802006
s2	liver	4TU -ve	12	Brix1	1724	25.73654034	0	509	10422	0	398	0	0	25.73654034	27.98974809
s2	liver	4TU -ve	12	Bscl2	729	65.11732694	9.19667080516853e-05	157	21747	2	1007	3	6	65.11732694	70.81828223
s2	liver	4TU -ve	12	Btg1	4166	47.26987685	0	1404	26117	0	731	0	670	47.26987685	51.40830617
s2	liver	4TU -ve	12	C1galt1c1	382	15.19619844	0.000126534	150	7903	1	235	1	0	15.19619844	16.52661005
s2	liver	4TU -ve	12	Cab39l	1942	63.37138073	0.000178174	569	22450	4	980	4	0	63.37138073	68.91948022
s2	liver	4TU -ve	12	Calr	797	807.2737929	0.000164317	247	267775	44	12484	43	221	807.2737929	877.9497868
s2	liver	4TU -ve	12	Capza2	1893	59.62082963	0	650	27692	0	922	0	0	59.62082963	64.84057221
s2	liver	4TU -ve	12	Car2	680	3.621221756	0	202	1435	0	56	0	0	3.621221756	3.938256013
s2	liver	4TU -ve	12	Casd1	1622	18.88208487	0	551	9587	0	292	0	3	18.88208487	20.53519207
s2	liver	4TU -ve	12	Ccdc163	567	3.491892408	0	127	1007	0	54	0	0	3.491892408	3.797604012
s2	liver	4TU -ve	12	Ccdc47	3858	74.7523634	0.000124684	1311	32081	4	1156	4	18	74.7523634	81.29685626
s2	liver	4TU -ve	12	Ccny	2512	33.49630125	0.000129324	855	15465	2	518	2	1	33.49630125	36.42886812
s2	liver	4TU -ve	12	Ccser2	4763	21.92132456	0	1500	9225	0	339	0	0	21.92132456	23.84051408
s2	liver	4TU -ve	12	Cct7	1432	114.9737908	0.000224517	347	35632	8	1778	8	0	114.9737908	125.0396284
s2	liver	4TU -ve	12	Cdc42se1	2174	10.86366527	0.000417101	606	4795	2	168	2	0	10.86366527	11.81476804
s2	liver	4TU -ve	12	Cdh1	1631	57.87488343	3.64139538271066e-05	489	27462	1	895	1	0	57.87488343	62.9417702
s2	liver	4TU -ve	12	Cdk11b	154	15.06686909	0	50	6499	0	233	0	2	15.06686909	16.38595805
s2	liver	4TU -ve	12	Cdk13	7746	13.45025224	0.000162813	2753	6142	1	208	1	2	13.45025224	14.62780805
s2	liver	4TU -ve	12	Cdpf1	432	5.949150028	0	95	2007	0	92	0	0	5.949150028	6.469992021
s2	liver	4TU -ve	12	Cdv3	2920	130.2346539	0.000174407	905	57337	10	2014	10	858	130.2346539	141.6365645
s2	liver	4TU -ve	12	Cenpb	2895	53.4130209	6.01684717208183e-05	721	16620	1	826	1	0	53.4130209	58.08927619
s2	liver	4TU -ve	12	Cep57	2321	8.794395694	0	613	2998	0	136	0	0	8.794395694	9.564336031
s2	liver	4TU -ve	12	Cflar	5827	126.1607794	0.000159965	1831	50011	8	1951	8	1096	126.1607794	137.2060264
s2	liver	4TU -ve	12	Chm	2851	21.79199521	0	934	10019	0	337	0	0	21.79199521	23.69986208
s2	liver	4TU -ve	12	Chordc1	4731	54.90030841	0.000137011	1741	21896	3	849	3	0	54.90030841	59.70677419
s2	liver	4TU -ve	12	Chp1	2333	345.180031	9.3076287652267e-05	768	171902	16	5338	16	7	345.180031	375.4001892
s2	liver	4TU -ve	12	Cited2	919	16.87747997	0	318	8877	0	261	0	0	16.87747997	18.35508606
s2	liver	4TU -ve	12	Clcc1	1377	41.83804422	0.000239507	458	16701	4	647	4	0	41.83804422	45.50092215
s2	liver	4TU -ve	12	Clcn5	5919	6.789790793	0	1782	2947	0	105	0	0	6.789790793	7.384230024
s2	liver	4TU -ve	12	Clec2h	2375	30.19840286	0.000305951	677	13074	4	467	4	0	30.19840286	32.84224211
s2	liver	4TU -ve	12	Cluh	1237	263.4438828	3.78365084470005e-05	323	105718	4	4074	4	1	263.4438828	286.5081249
s2	liver	4TU -ve	12	Cmtm4	6936	24.5725762	0	2039	13353	0	380	0	0	24.5725762	26.72388009
s2	liver	4TU -ve	12	Commd10	926	11.57497669	0	295	5166	0	179	0	0	11.57497669	12.58835404
s2	liver	4TU -ve	12	Cops7a	1096	46.81722413	0.0001092	302	18315	2	724	2	0	46.81722413	50.91602416
s2	liver	4TU -ve	12	Cpeb4	4102	20.62803108	8.71383757406762e-05	1463	11476	1	319	1	0	20.62803108	22.43399407
s2	liver	4TU -ve	12	Cpox	1634	290.3443872	0.000175883	574	125083	22	4490	22	12	290.3443872	315.763741
s2	liver	4TU -ve	12	Csnk1g3	2385	35.95355887	0.000453045	800	15451	7	556	7	35	35.95355887	39.10125613
s2	liver	4TU -ve	12	Csnk2a1	2768	64.14735682	3.18217979315831e-05	911	31425	1	992	1	0	64.14735682	69.76339222
s2	liver	4TU -ve	12	Ctif	3970	21.98598923	0.00018205	941	5493	1	340	1	4	21.98598923	23.91084008
s2	liver	4TU -ve	12	Ctnna1	881	63.04805736	0.000227502	261	30769	7	975	7	0	63.04805736	68.56785022
s2	liver	4TU -ve	12	Ctnnb1	3318	213.0701016	0.000100752	897	99254	10	3295	10	2	213.0701016	231.7241707
s2	liver	4TU -ve	12	Cul1	622	47.72252957	0.000104194	200	19195	2	738	2	0	47.72252957	51.90058817
s2	liver	4TU -ve	12	Cux1	10678	28.96977405	0	2910	10169	0	448	0	0	28.96977405	31.5060481
s2	liver	4TU -ve	12	Cx3cl1	2726	1.163964136	0	618	534	0	18	0	0	1.163964136	1.265868004
s2	liver	4TU -ve	12	Cx3cr1	2599	1.357958159	0	623	647	0	21	0	0	1.357958159	1.476846005
s2	liver	4TU -ve	12	Dbn1	794	0.129329348	0	241	56	0	2	0	0	0.129329348	0.140652
s2	liver	4TU -ve	12	Dcaf12	1756	42.29069694	0.00035506	584	19715	7	654	7	3	42.29069694	45.99320415
s2	liver	4TU -ve	12	Ddx3x	2560	211.2594907	8.77287038571387e-05	861	102589	9	3267	9	750	211.2594907	229.7550427
s2	liver	4TU -ve	12	Ddx3y	4388	102.622838	0.000249451	1400	40088	10	1587	10	9	102.622838	111.6073624
s2	liver	4TU -ve	12	Ddx5	3387	203.8877178	0.0001548	1094	90439	14	3153	14	73	203.8877178	221.7378787
s2	liver	4TU -ve	12	Ddx6	4250	68.2212313	0	1301	32273	0	1055	0	0	68.2212313	74.19393024
s2	liver	4TU -ve	12	Denr	1541	29.68108547	0	496	12928	0	459	0	0	29.68108547	32.2796341
s2	liver	4TU -ve	12	Deptor	7601	504.772447	0.000172431	2282	191381	33	7806	33	2	504.772447	548.9647578
s2	liver	4TU -ve	12	Dhx40	1276	33.17297787	0.000127869	447	15641	2	513	2	0	33.17297787	36.07723812
s2	liver	4TU -ve	12	Dlst	2677	136.6364566	4.19683139229881e-05	675	47655	2	2113	2	1	136.6364566	148.5988385
s2	liver	4TU -ve	12	Dnaja1	4203	289.1804231	0.000121012	1288	123955	15	4472	15	1656	289.1804231	314.497873
s2	liver	4TU -ve	12	Dnajb6	2457	128.230049	0.000133207	775	60057	8	1983	8	1342	128.230049	139.4564584
s2	liver	4TU -ve	12	Dnajc1	8158	71.58379436	0.000315457	2048	22190	7	1107	11	0	71.58379436	77.85088225
s2	liver	4TU -ve	12	Dnajc8	1615	31.94434906	0	420	14286	0	494	0	4	31.94434906	34.74104411
s2	liver	4TU -ve	12	Efhd1	1044	0.193994023	0	348	85	0	3	0	0	0.193994023	0.210978001
s2	liver	4TU -ve	12	Eif1	999	560.6427255	9.33509753147551e-05	286	246382	23	8670	23	4809	560.6427255	609.726422
s2	liver	4TU -ve	12	Eif2ak1	2362	44.48929586	0.000128684	626	15542	2	688	2	0	44.48929586	48.38428816
s2	liver	4TU -ve	12	Eif3a	965	51.53774535	4.15696707682075e-05	353	24056	1	797	1	167	51.53774535	56.04982218
s2	liver	4TU -ve	12	Eif4g3	4080	70.93714762	7.37245650250664e-05	1165	27128	2	1097	2	1	70.93714762	77.14762225
s2	liver	4TU -ve	12	Eif4h	1788	123.1215397	2.13652387565431e-05	485	46805	1	1904	1	0	123.1215397	133.9007044
s2	liver	4TU -ve	12	Ell2	1815	81.80081289	0	588	40465	0	1265	0	17	81.80081289	88.96239029
s2	liver	4TU -ve	12	Elmo2	3300	4.332533173	0	851	1581	0	67	0	2	4.332533173	4.711842015
s2	liver	4TU -ve	12	Eloa	2248	16.74815062	0	683	7110	0	259	0	3	16.74815062	18.21443406
s2	liver	4TU -ve	12	Emc1	4989	63.82403345	0.000171338	1444	29182	5	987	4	1	63.82403345	69.41176222
s2	liver	4TU -ve	12	Emc3	1029	70.67848892	0	282	24611	0	1093	0	28	70.67848892	76.86631825
s2	liver	4TU -ve	12	Ep300	1394	17.91211476	0.000125581	485	7963	1	277	1	0	17.91211476	19.48030206
s2	liver	4TU -ve	12	Eps15	2602	25.21922295	0	869	12106	0	390	0	0	25.21922295	27.42714009
s2	liver	4TU -ve	12	Ergic2	3732	64.08269215	8.42176183257538e-05	1118	23748	2	991	2	4	64.08269215	69.69306622
s2	liver	4TU -ve	12	Erlin1	2094	32.65566048	6.44537544311956e-05	623	15515	1	505	1	0	32.65566048	35.51463011
s2	liver	4TU -ve	12	Errfi1	1390	684.992894	0.000200153	448	374714	75	10593	75	6	684.992894	744.9633204
s2	liver	4TU -ve	12	Ezr	1262	6.143144051	0.000750469	363	2665	2	95	2	0	6.143144051	6.680970022
s2	liver	4TU -ve	12	Faf2	3462	38.60481051	0.000339536	904	14726	5	597	5	0	38.60481051	41.98462214
s2	liver	4TU -ve	12	Fam102a	2316	25.86586969	0	579	10523	0	400	0	0	25.86586969	28.13040009
s2	liver	4TU -ve	12	Fam120a	1577	210.6128439	0.000156053	537	96121	15	3257	15	445	210.6128439	229.0517827
s2	liver	4TU -ve	12	Fam193b	398	35.95355887	0.000396177	104	20193	8	556	8	0	35.95355887	39.10125613
s2	liver	4TU -ve	12	Fbxo25	1002	5.043844589	0	277	2448	0	78	0	0	5.043844589	5.485428018
s2	liver	4TU -ve	12	Foxj3	3469	7.242443512	0	1102	3247	0	112	0	26	7.242443512	7.876512025
s2	liver	4TU -ve	12	Fryl	2172	17.52412671	0.000132205	641	7564	1	271	1	49	17.52412671	19.05834606
s2	liver	4TU -ve	12	Fubp1	7918	23.14995337	0.000582185	2921	10306	6	358	5	0	23.14995337	25.17670808
s2	liver	4TU -ve	12	Fus	4142	235.1207555	0.000143683	1396	97437	14	3636	14	3	235.1207555	255.7053368
s2	liver	4TU -ve	12	Fut9	10401	0.064664674	0	3449	5	0	1	0	1	0.064664674	0.070326
s2	liver	4TU -ve	12	G6pc	1104	902.8481814	0.000179513	323	417798	75	13962	75	13	902.8481814	981.8916152
s2	liver	4TU -ve	12	Gabpa	3176	15.45485714	0	1061	7742	0	239	0	1	15.45485714	16.80791405
s2	liver	4TU -ve	12	Gas2	2461	36.27688224	0.000275311	681	14529	4	561	4	3	36.27688224	39.45288613
s2	liver	4TU -ve	12	Gatad2b	5405	26.96516915	8.30082178135635e-05	1621	12047	1	417	1	47	26.96516915	29.32594209
s2	liver	4TU -ve	12	Gatm	1030	6.59579677	0	385	3441	0	102	0	0	6.59579677	7.173252023
s2	liver	4TU -ve	12	Gdi1	923	42.48469096	0.000361324	282	13838	5	657	5	109	42.48469096	46.20418215
s2	liver	4TU -ve	12	Gipc2	308	0.258658697	0	114	156	0	4	0	0	0.258658697	0.281304001
s2	liver	4TU -ve	12	Gjb2	1469	374.4084637	2.55098787005268e-05	410	156802	4	5790	4	6	374.4084637	407.1875413
s2	liver	4TU -ve	12	Glyat	2280	333.669719	0.000191227	696	67982	13	5160	13	3	333.669719	362.8821612
s2	liver	4TU -ve	12	Gm21974,Vkorc1	226	371.2398947	9.10844850000414e-05	62	120767	11	5741	11	4	371.2398947	403.7415673
s2	liver	4TU -ve	12	Gnai3	2056	53.08969753	0.00020006	710	29991	6	821	6	3	53.08969753	57.73764619
s2	liver	4TU -ve	12	Golga7	1301	75.07568677	0.000322329	431	37229	12	1161	12	880	75.07568677	81.64848626
s2	liver	4TU -ve	12	Gpbp1l1	924	31.62102569	0.000223897	351	13399	3	489	3	69	31.62102569	34.38941411
s2	liver	4TU -ve	12	Grb14	374	48.30451164	6.01757130822e-05	94	16618	1	747	1	3	48.30451164	52.53352217
s2	liver	4TU -ve	12	Grb2	1724	81.60681886	5.74234115248787e-05	496	34829	2	1262	2	503	81.60681886	88.75141229
s2	liver	4TU -ve	12	Gtf2i	1303	84.45206453	8.47936687394008e-05	334	35380	3	1306	3	2	84.45206453	91.8457563
s2	liver	4TU -ve	12	H1f0	1198	93.95777164	0	367	36692	0	1453	0	2	93.95777164	102.1836783
s2	liver	4TU -ve	12	H3f3b	1495	255.6841219	0.000123233	530	121721	15	3954	16	1393	255.6841219	278.0690049
s2	liver	4TU -ve	12	Hebp1	367	204.9870173	0.000137008	112	87586	12	3170	12	6	204.9870173	222.9334207
s2	liver	4TU -ve	12	Hist1h1c	880	39.1221279	0.000317158	268	18918	6	605	4	0	39.1221279	42.54723014
s2	liver	4TU -ve	12	Hk1	1054	3.944545127	0.00069541	233	1438	1	61	1	2	3.944545127	4.289886014
s2	liver	4TU -ve	12	Hltf	2575	6.337138073	0	790	3049	0	98	0	2	6.337138073	6.891948022
s2	liver	4TU -ve	12	Hnrnpa1	1949	46.36457141	5.22793810121288e-05	601	19128	1	717	3	473	46.36457141	50.42374216
s2	liver	4TU -ve	12	Hnrnpdl	3387	60.59079974	0.000634348	1046	29952	19	937	19	35	60.59079974	65.89546221
s2	liver	4TU -ve	12	Hnrnpl	1261	58.1982068	0.000247341	339	28301	7	900	7	9	58.1982068	63.2934002
s2	liver	4TU -ve	12	Hnrnpr	19895	30.32773221	0	6145	13605	0	469	0	76	30.32773221	32.98289411
s2	liver	4TU -ve	12	Hoxa5	827	3.750551105	0	272	1932	0	58	0	0	3.750551105	4.078908013
s2	liver	4TU -ve	12	Hsd3b2	2251	23.86126479	0.000106678	587	9374	1	369	1	54	23.86126479	25.95029408
s2	liver	4TU -ve	12	Hspa5	1641	885.4533841	0.000141377	535	396104	56	13693	56	38	885.4533841	962.9739211
s2	liver	4TU -ve	12	Hspa8	83	482.6571284	9.4850662900744e-05	19	94886	9	7464	14	3925	482.6571284	524.9132657
s2	liver	4TU -ve	12	Hspe1	187	258.5293675	0.000137036	62	102163	14	3998	14	485	258.5293675	281.1633489
s2	liver	4TU -ve	12	Id2	1191	345.8266777	0.000117198	414	170651	20	5348	20	19	345.8266777	376.1034492
s2	liver	4TU -ve	12	Ift122	3731	1.875275552	0	819	529	0	29	0	0	1.875275552	2.039454007
s2	liver	4TU -ve	12	Ift27	147	6.660461445	0	34	1732	0	103	0	0	6.660461445	7.243578023
s2	liver	4TU -ve	12	Igf1r	7267	2.90991034	0.001468429	2070	1362	2	45	2	0	2.90991034	3.16467001
s2	liver	4TU -ve	12	Ik	205	54.25366167	8.0150683284575e-05	75	24953	2	839	2	0	54.25366167	59.00351419
s2	liver	4TU -ve	12	Il11ra1	354	74.94635742	0	97	25002	0	1159	0	0	74.94635742	81.50783426
s2	liver	4TU -ve	12	Il17rd	8094	0.646646742	0	2285	179	0	10	0	4	0.646646742	0.703260002
s2	liver	4TU -ve	12	Il4ra	4274	26.96516915	0	946	8888	0	417	0	0	26.96516915	29.32594209
s2	liver	4TU -ve	12	Ints2	2469	3.556557082	0	793	1581	0	55	0	0	3.556557082	3.867930012
s2	liver	4TU -ve	12	Iqgap1	2705	8.083084277	0	752	2995	0	125	0	0	8.083084277	8.790750028
s2	liver	4TU -ve	12	Irak1	1576	70.7431536	0.000154321	425	25920	4	1094	4	63	70.7431536	76.93664425
s2	liver	4TU -ve	12	Irf2bp2	2817	67.50991988	0.000259452	1002	42397	11	1044	11	9	67.50991988	73.42034424
s2	liver	4TU -ve	12	Isy1	5294	16.68348595	0.000133476	1409	7492	1	258	1	0	16.68348595	18.14410806
s2	liver	4TU -ve	12	Ivns1abp	4212	122.862881	0.000127649	1312	54838	7	1900	7	4	122.862881	133.6194004
s2	liver	4TU -ve	12	Jade1	4538	85.74535801	0	1365	36326	0	1326	0	10	85.74535801	93.2522763
s2	liver	4TU -ve	12	Kansl1l	1549	4.526527195	0	498	1849	0	70	0	5	4.526527195	4.922820016
s2	liver	4TU -ve	12	Kat6b	1605	7.695096232	0	557	2863	0	119	0	0	7.695096232	8.368794027
s2	liver	4TU -ve	12	Kcnq1	1129	0.711311416	0	236	326	0	11	0	0	0.711311416	0.773586002
s2	liver	4TU -ve	12	Kctd13	510	2.90991034	0	167	1436	0	45	0	0	2.90991034	3.16467001
s2	liver	4TU -ve	12	Keg1	720	280.9680095	0.000192909	205	98492	19	4345	19	0	280.9680095	305.566471
s2	liver	4TU -ve	12	Klf15	1101	154.7425654	0.000191621	274	73061	14	2393	14	0	154.7425654	168.2901185
s2	liver	4TU -ve	12	Klhdc2	411	38.54014583	0	144	18482	0	596	0	0	38.54014583	41.91429614
s2	liver	4TU -ve	12	Kmt5c	1426	4.849850566	0.000525486	308	1903	1	75	1	0	4.849850566	5.274450017
s2	liver	4TU -ve	12	Kras	4178	39.70410997	7.99552250739586e-05	1393	12507	1	614	1	0	39.70410997	43.18016414
s2	liver	4TU -ve	12	Kxd1	692	31.75035504	8.25763831544178e-05	181	12110	1	491	1	6	31.75035504	34.53006611
s2	liver	4TU -ve	12	Lats2	5625	20.62803108	0	1398	11259	0	319	0	0	20.62803108	22.43399407
s2	liver	4TU -ve	12	Ldb1	1062	16.10150388	0	252	5634	0	249	0	0	16.10150388	17.51117406
s2	liver	4TU -ve	12	Ldlrad3	2735	6.789790793	0	863	3591	0	105	0	0	6.789790793	7.384230024
s2	liver	4TU -ve	12	Lemd2	1039	22.05065391	0	226	6434	0	341	0	0	22.05065391	23.98116608
s2	liver	4TU -ve	12	Lgr4	1730	32.33233711	0.00011634	604	17191	2	500	2	0	32.33233711	35.16300011
s2	liver	4TU -ve	12	Lima1	1827	63.17738671	0.000180007	469	33332	6	977	6	0	63.17738671	68.70850222
s2	liver	4TU -ve	12	Lmo4	767	18.10610878	0.000125549	219	7965	1	280	1	0	18.10610878	19.69128006
s2	liver	4TU -ve	12	Lpgat1	5721	152.8026252	4.7315626774336e-05	1724	63404	3	2363	3	154	152.8026252	166.1803385
s2	liver	4TU -ve	12	Lpin1	2744	878.1462759	0.000133202	764	382878	51	13580	51	31	878.1462759	955.0270831
s2	liver	4TU -ve	12	Lrrc51	447	0.323323371	0	92	81	0	5	0	0	0.323323371	0.351630001
s2	liver	4TU -ve	12	Lrrfip1	1999	18.5587615	0	632	7519	0	287	0	0	18.5587615	20.18356207
s2	liver	4TU -ve	12	Luc7l2	5000	136.6364566	1.91025616535177e-05	1615	52349	1	2113	2	572	136.6364566	148.5988385
s2	liver	4TU -ve	12	Lyrm4	1444	26.18919306	8.29462508294625e-05	368	12056	1	405	1	0	26.18919306	28.48203009
s2	liver	4TU -ve	12	Mafg	4167	92.27649011	0.000201349	1167	39732	8	1427	8	0	92.27649011	100.3552023
s2	liver	4TU -ve	12	Mapk14	2472	65.24665629	0.000182116	695	27455	5	1009	5	3	65.24665629	70.95893423
s2	liver	4TU -ve	12	Mapk1ip1l	4161	85.81002269	0	1352	42848	0	1327	0	647	85.81002269	93.3226023
s2	liver	4TU -ve	12	Mapk3	691	40.22142736	0	170	14020	0	622	0	8	40.22142736	43.74277214
s2	liver	4TU -ve	12	Mapre2	6060	15.45485714	0.000191314	1699	5227	1	239	1	0	15.45485714	16.80791405
s2	liver	4TU -ve	12	March5	889	114.4564734	0.000150112	272	46632	7	1770	7	1	114.4564734	124.4770204
s2	liver	4TU -ve	12	March7	1309	17.65345606	0	476	6379	0	273	0	0	17.65345606	19.19899806
s2	liver	4TU -ve	12	Mark2	4573	8.341742974	0	1174	2178	0	129	0	0	8.341742974	9.072054029
s2	liver	4TU -ve	12	Mast4	3833	2.90991034	0	1194	1423	0	45	0	0	2.90991034	3.16467001
s2	liver	4TU -ve	12	Mbnl1	3414	115.8790962	0.000174611	1163	57270	10	1792	10	8	115.8790962	126.0241924
s2	liver	4TU -ve	12	Mbnl2	2748	61.88409323	0.000130033	947	23071	3	957	3	4	61.88409323	67.30198222
s2	liver	4TU -ve	12	Mcur1	3281	53.6716796	5.30391428874509e-05	1003	18854	1	830	1	2	53.6716796	58.37058019
s2	liver	4TU -ve	12	Mdm2	2219	33.62563059	0	601	15705	0	520	0	0	33.62563059	36.56952012
s2	liver	4TU -ve	12	Meaf6	4019	9.247048413	0	1139	4389	0	143	0	0	9.247048413	10.05661803
s2	liver	4TU -ve	12	Med13	3953	26.18919306	0.000419903	1408	9526	4	405	4	2	26.18919306	28.48203009
s2	liver	4TU -ve	12	Mettl9	500	49.4038111	4.60553585409662e-05	156	21713	1	764	1	2	49.4038111	53.72906417
s2	liver	4TU -ve	12	Mgam	839	100.8768918	0.000218516	243	41187	9	1560	9	0	100.8768918	109.7085604
s2	liver	4TU -ve	12	Mical3	7710	5.690491331	0	1962	2167	0	88	0	3	5.690491331	6.18868802
s2	liver	4TU -ve	12	Micu3	1700	3.362563059	0	565	2048	0	52	0	0	3.362563059	3.656952012
s2	liver	4TU -ve	12	Mindy1	435	81.73614821	0.000361844	131	44218	16	1264	16	0	81.73614821	88.89206429
s2	liver	4TU -ve	12	Mink1	1203	32.07367841	9.43752359380898e-05	240	10596	1	496	1	330	32.07367841	34.88169611
s2	liver	4TU -ve	12	Mms19	8347	17.20080334	0.00016818	2265	5946	1	266	1	0	17.20080334	18.70671606
s2	liver	4TU -ve	12	Mon1b	3049	5.81982068	0	820	2035	0	90	0	0	5.81982068	6.32934002
s2	liver	4TU -ve	12	Mpst	336	78.95556722	5.38184166621818e-05	60	18581	1	1221	1	0	78.95556722	85.86804628
s2	liver	4TU -ve	12	Mras	2985	6.919120141	0	705	3250	0	107	0	0	6.919120141	7.524882024
s2	liver	4TU -ve	12	Mrpl11	2216	37.69950507	0	628	11870	0	583	0	6	37.69950507	41.00005813
s2	liver	4TU -ve	12	Mrpl18	329	125.1261446	0.000113843	90	43920	5	1935	7	96	125.1261446	136.0808104
s2	liver	4TU -ve	12	Mrpl20	624	72.68309382	4.42106193907777e-05	168	22619	1	1124	1	0	72.68309382	79.04642425
s2	liver	4TU -ve	12	Mrpl58	2116	34.98358875	0	539	7931	0	541	0	3	34.98358875	38.04636612
s2	liver	4TU -ve	12	Mrps22	101	34.91892408	0	32	10302	0	540	0	0	34.91892408	37.97604012
s2	liver	4TU -ve	12	Mrps6	302	23.27928272	0.000107562	90	9297	1	360	1	0	23.27928272	25.31736008
s2	liver	4TU -ve	12	Msh6	78	7.759760906	0	27	2331	0	120	0	0	7.759760906	8.439120027
s2	liver	4TU -ve	12	Mt1	903	46.49390076	0.00025392	232	15753	4	719	4	0	46.49390076	50.56439416
s2	liver	4TU -ve	12	Mtus1	2506	98.80762221	2.43765692416449e-05	752	41023	1	1528	1	32	98.80762221	107.4581283
s2	liver	4TU -ve	12	Muc1	283	0.45265272	0	60	87	0	7	0	0	0.45265272	0.492282002
s2	liver	4TU -ve	12	Mycbp2	709	8.665066345	0.00025413	227	3935	1	134	1	0	8.665066345	9.42368403
s2	liver	4TU -ve	12	Myo19	1478	2.780580991	0.000967118	440	1034	1	43	1	0	2.780580991	3.02401801
s2	liver	4TU -ve	12	Myo5b	1044	12.86827017	0.00044082	270	4537	2	199	2	0	12.86827017	13.99487405
s2	liver	4TU -ve	12	Naa15	3707	13.64424626	0	1166	6923	0	211	0	0	13.64424626	14.83878605
s2	liver	4TU -ve	12	Nap1l4	1089	55.61161983	0.000140082	299	21416	3	860	3	0	55.61161983	60.48036019
s2	liver	4TU -ve	12	Nat8f1	124	380.4869431	0.000124425	32	112518	14	5884	17	29	380.4869431	413.7981853
s2	liver	4TU -ve	12	Ncoa7	5894	2.004604901	0.001076426	1867	929	1	31	1	0	2.004604901	2.180106007
s2	liver	4TU -ve	12	Ndrg1	2167	8.2770783	0	547	3525	0	128	0	1	8.2770783	9.001728029
s2	liver	4TU -ve	12	Ndst1	3267	68.93254272	3.07891252809508e-05	880	32479	1	1066	1	0	68.93254272	74.96751624
s2	liver	4TU -ve	12	Ndufa8	178	289.2450878	0.000224228	49	102574	23	4473	23	4	289.2450878	314.568199
s2	liver	4TU -ve	12	Ndufaf7	962	14.48488702	0	272	3977	0	224	1	3	14.48488702	15.75302405
s2	liver	4TU -ve	12	Nek7	4219	60.07348235	0.000230911	1399	25984	6	929	6	9	60.07348235	65.33285421
s2	liver	4TU -ve	12	Nek9	2290	32.46166646	7.73634535045644e-05	631	12926	1	502	1	62	32.46166646	35.30365211
s2	liver	4TU -ve	12	Nelfb	608	10.15235385	0	161	3754	0	157	0	0	10.15235385	11.04118204
s2	liver	4TU -ve	12	Net1	2317	42.93734368	0	745	17117	0	664	0	17	42.93734368	46.69646415
s2	liver	4TU -ve	12	Neu1	1090	30.97437895	9.54107432496899e-05	273	10481	1	479	1	1	30.97437895	33.68615411
s2	liver	4TU -ve	12	Nfat5	12787	15.97217453	0.001069646	3923	8414	9	247	9	3	15.97217453	17.37052206
s2	liver	4TU -ve	12	Nit1	2575	70.87248294	0.000238644	624	25142	6	1096	6	8	70.87248294	77.07729625
s2	liver	4TU -ve	12	Nlrp6	1670	105.0800956	0.000169854	393	29437	5	1625	5	6	105.0800956	114.2797504
s2	liver	4TU -ve	12	Nmrk1	1591	27.74114524	0	429	9063	0	429	0	73	27.74114524	30.1698541
s2	liver	4TU -ve	12	Nmt1	3144	54.44765569	4.7757772577487e-05	819	20939	1	842	1	3	54.44765569	59.21449219
s2	liver	4TU -ve	12	Nol10	861	5.496497309	0	248	2668	0	85	0	0	5.496497309	5.977710019
s2	liver	4TU -ve	12	Nr1d2	2631	105.3387543	0.000379659	906	47411	18	1629	18	11	105.3387543	114.5610544
s2	liver	4TU -ve	12	Nudt4	2281	215.5920238	0.00020733	716	86818	18	3334	18	272	215.5920238	234.4668848
s2	liver	4TU -ve	12	Osbpl2	1089	18.17077346	0	276	6682	0	281	0	2	18.17077346	19.76160606
s2	liver	4TU -ve	12	Osbpl8	4025	36.27688224	5.7149388501543e-05	1447	17498	1	561	1	1	36.27688224	39.45288613
s2	liver	4TU -ve	12	Pafah1b1	3720	70.35516555	3.3160896670646e-05	1243	30156	1	1088	1	5	70.35516555	76.51468825
s2	liver	4TU -ve	12	Pah	558	928.0027397	0.000148099	187	432144	64	14351	64	17	928.0027397	1009.248429
s2	liver	4TU -ve	12	Paxip1	2762	10.60500657	0	837	5492	0	164	0	0	10.60500657	11.53346404
s2	liver	4TU -ve	12	Pcmt1	2641	47.3992062	5.28429507503699e-05	768	18924	1	733	1	0	47.3992062	51.54895817
s2	liver	4TU -ve	12	Pcyox1	2707	133.9205403	0.000223536	796	49209	11	2071	11	0	133.9205403	145.6451465
s2	liver	4TU -ve	12	Pde4dip	5581	56.90491331	4.21123557651815e-05	1375	23746	1	880	1	4	56.90491331	61.8868802
s2	liver	4TU -ve	12	Per2	1889	33.1083132	0	564	17434	0	512	0	0	33.1083132	36.00691212
s2	liver	4TU -ve	12	Phf12	1619	16.5541566	0.000135943	476	7356	1	256	1	0	16.5541566	18.00345606
s2	liver	4TU -ve	12	Phlda2	271	0.064664674	0	73	32	0	1	0	0	0.064664674	0.070326
s2	liver	4TU -ve	12	Pias1	4346	17.33013269	0.0001317	1412	7593	1	268	1	0	17.33013269	18.84736806
s2	liver	4TU -ve	12	Pik3c2a	4235	25.21922295	0	1340	12865	0	390	0	1	25.21922295	27.42714009
s2	liver	4TU -ve	12	Pim3	964	327.3325809	0.000214754	261	153664	33	5062	33	2	327.3325809	355.9902131
s2	liver	4TU -ve	12	Pitpnc1	4761	64.01802748	0.000148566	1343	26924	4	990	4	5	64.01802748	69.62274022
s2	liver	4TU -ve	12	Pkp3	660	0.775976091	0	134	235	0	12	0	0	0.775976091	0.843912003
s2	liver	4TU -ve	12	Plat	738	0.711311416	0	220	388	0	11	0	0	0.711311416	0.773586002
s2	liver	4TU -ve	12	Plau	2154	0.323323371	0	580	209	0	5	0	0	0.323323371	0.351630001
s2	liver	4TU -ve	12	Plxnb2	732	77.72693841	0.000260575	162	23026	6	1202	6	1	77.72693841	84.53185227
s2	liver	4TU -ve	12	Pno1	736	41.45005617	0	235	19066	0	641	0	7	41.45005617	45.07896615
s2	liver	4TU -ve	12	Poc1b	2360	10.15235385	0	620	4540	0	157	0	0	10.15235385	11.04118204
s2	liver	4TU -ve	12	Polr2a	413	34.01361864	6.67690458703345e-05	128	14977	1	526	1	0	34.01361864	36.99147612
s2	liver	4TU -ve	12	Polr2b	155	19.01141422	0.000320307	67	9366	3	294	3	0	19.01141422	20.67584407
s2	liver	4TU -ve	12	Ppm1h	5536	3.879880453	0	1549	1528	0	60	0	0	3.879880453	4.219560014
s2	liver	4TU -ve	12	Ppme1	1127	35.04825343	0.000121234	298	16497	2	542	2	0	35.04825343	38.11669212
s2	liver	4TU -ve	12	Ppp2r3a	2759	7.177778838	0.00034965	756	2860	1	111	1	0	7.177778838	7.806186025
s2	liver	4TU -ve	12	Ppt1	3433	19.72272564	0	896	7507	0	305	0	0	19.72272564	21.44943007
s2	liver	4TU -ve	12	Pptc7	3407	119.1769946	4.01163373783974e-05	1014	49855	2	1843	2	0	119.1769946	129.6108184
s2	liver	4TU -ve	12	Prdm2	2018	22.24464793	0	510	6780	0	344	0	0	22.24464793	24.19214408
s2	liver	4TU -ve	12	Prkab2	4497	4.979179915	0	1316	1987	0	77	0	2	4.979179915	5.415102017
s2	liver	4TU -ve	12	Prkag1	576	41.51472085	0.000213584	137	14046	3	642	3	0	41.51472085	45.14929215
s2	liver	4TU -ve	12	Psmc2	83	132.4979175	0.000177499	22	33803	6	2049	8	36	132.4979175	144.0979745
s2	liver	4TU -ve	12	Psmd1	2272	184.8763036	9.52675828232548e-05	593	41987	4	2859	7	5	184.8763036	201.0620346
s2	liver	4TU -ve	12	Ptges2	3798	12.93293484	0.00026824	946	3728	1	200	1	2	12.93293484	14.06520005
s2	liver	4TU -ve	12	Pxn	1852	26.5771811	0	465	11504	0	411	0	0	26.5771811	28.90398609
s2	liver	4TU -ve	12	Qrich1	1045	27.28849252	0.000209147	360	14344	3	422	3	0	27.28849252	29.6775721
s2	liver	4TU -ve	12	Rab11fip3	1736	11.44564734	0	413	3376	0	177	0	0	11.44564734	12.44770204
s2	liver	4TU -ve	12	Rab17	751	26.77117513	0.000392106	171	7651	3	414	3	5	26.77117513	29.11496409
s2	liver	4TU -ve	12	Rab18	1576	79.21422592	7.51164304672242e-05	602	39938	3	1225	3	2	79.21422592	86.14935028
s2	liver	4TU -ve	12	Rab3ip	1252	32.33233711	0	372	10724	0	500	0	1	32.33233711	35.16300011
s2	liver	4TU -ve	12	Rabgap1	3277	20.49870173	0	1113	10699	0	317	0	0	20.49870173	22.29334207
s2	liver	4TU -ve	12	Ranbp2	388	11.12232397	0	149	3993	0	172	0	0	11.12232397	12.09607204
s2	liver	4TU -ve	12	Rars2	97	6.854455467	0	40	2342	0	106	0	7	6.854455467	7.454556024
s2	liver	4TU -ve	12	Rbbp4	2992	141.0983191	4.28015009059651e-05	957	70091	3	2182	3	0	141.0983191	153.4513325
s2	liver	4TU -ve	12	Rbm39	3096	123.6388571	0.000114689	872	34877	4	1912	4	30	123.6388571	134.4633124
s2	liver	4TU -ve	12	Rbms1	2797	171.5553807	8.49164179828711e-05	933	82434	7	2653	9	6	171.5553807	186.5748786
s2	liver	4TU -ve	12	Rc3h2	7209	22.95595935	0	2451	9572	0	355	0	0	22.95595935	24.96573008
s2	liver	4TU -ve	12	Rcor1	3986	30.13373819	0	1189	14288	0	466	0	2	30.13373819	32.77191611
s2	liver	4TU -ve	12	Reep3	5341	145.495517	4.92400617142107e-05	1714	60926	3	2250	3	307	145.495517	158.2335005
s2	liver	4TU -ve	12	Rft1	1498	15.71351584	0	399	4109	0	243	0	1	15.71351584	17.08921806
s2	liver	4TU -ve	12	Ripor1	317	11.51031201	0	90	4524	0	178	0	0	11.51031201	12.51802804
s2	liver	4TU -ve	12	Rnf11	3153	99.51893362	0.000109469	1098	45675	5	1539	5	17	99.51893362	108.2317143
s2	liver	4TU -ve	12	Rnf187	1106	142.520942	0.000146724	285	40893	6	2204	6	4	142.520942	154.9985045
s2	liver	4TU -ve	12	Rnf2	2092	21.21001314	0.000173596	778	11521	2	328	2	0	21.21001314	23.06692807
s2	liver	4TU -ve	12	Rpp14	1870	25.21922295	0	544	8965	0	390	0	2	25.21922295	27.42714009
s2	liver	4TU -ve	12	Rptor	5542	14.67888105	0	1187	3620	0	227	0	0	14.67888105	15.96400205
s2	liver	4TU -ve	12	Rsbn1	5150	4.655856544	0.00116777	1735	2569	3	72	3	0	4.655856544	5.063472016
s2	liver	4TU -ve	12	Rybp	3608	17.97677943	0.000424133	1183	9431	4	278	4	275	17.97677943	19.55062806
s2	liver	4TU -ve	12	Samd9l	263	6.013814702	0.000812678	93	2461	2	93	2	0	6.013814702	6.540318021
s2	liver	4TU -ve	12	Sap30	221	2.392592946	0	96	1400	0	37	0	0	2.392592946	2.602062008
s2	liver	4TU -ve	12	Sbf1	4796	13.45025224	0	996	3418	0	208	0	0	13.45025224	14.62780805
s2	liver	4TU -ve	12	Scaf11	3830	34.59560071	0.000140449	1199	14240	2	535	2	0	34.59560071	37.62441012
s2	liver	4TU -ve	12	Scnn1a	1861	18.68809085	0	450	8083	0	289	0	2	18.68809085	20.32421407
s2	liver	4TU -ve	12	Scrn3	3202	41.32072683	9.19159887862494e-05	1049	21759	2	639	2	0	41.32072683	44.93831414
s2	liver	4TU -ve	12	Sdc4	1839	368.2653197	0.000212886	588	187894	40	5695	40	56	368.2653197	400.5065713
s2	liver	4TU -ve	12	Sde2	1820	11.12232397	0	683	5651	0	172	0	0	11.12232397	12.09607204
s2	liver	4TU -ve	12	Sdhd	728	275.0835241	0.00018189	219	98961	18	4254	18	3	275.0835241	299.166805
s2	liver	4TU -ve	12	Sec11a	609	67.05726716	0.000283779	185	28191	8	1037	8	0	67.05726716	72.92806224
s2	liver	4TU -ve	12	Sec24a	2923	84.38739986	0.000196971	1074	45692	9	1305	9	0	84.38739986	91.7754303
s2	liver	4TU -ve	12	Sec24c	1757	63.88869813	3.94057611222761e-05	443	25377	1	988	1	0	63.88869813	69.48208822
s2	liver	4TU -ve	12	Sel1l3	952	15.58418649	0	280	5564	0	241	0	1	15.58418649	16.94856605
s2	liver	4TU -ve	12	Selenoi	6222	47.07588283	0.00016276	1986	24576	4	728	4	0	47.07588283	51.19732817
s2	liver	4TU -ve	12	Sema4b	1192	4.720521218	0	329	1986	0	73	0	0	4.720521218	5.133798017
s2	liver	4TU -ve	12	Sema5a	6926	0.775976091	0	2152	324	0	12	0	0	0.775976091	0.843912003
s2	liver	4TU -ve	12	Sephs1	3762	28.12913329	0.000345861	1161	8674	3	435	3	6	28.12913329	30.5918101
s2	liver	4TU -ve	12	Serbp1	14325	378.1590148	0.000191591	4632	125267	24	5848	24	24	378.1590148	411.2664493
s2	liver	4TU -ve	12	Serinc1	1619	83.74075311	0	537	38435	0	1295	0	9	83.74075311	91.07217029
s2	liver	4TU -ve	12	Serp1	4011	262.4739127	5.88799354002994e-05	1213	118886	7	4059	7	9	262.4739127	285.4532349
s2	liver	4TU -ve	12	Sf3a1	2406	16.23083323	0	743	6848	0	251	0	0	16.23083323	17.65182606
s2	liver	4TU -ve	12	Sgms2	4122	90.98319663	0.000265937	1300	52644	14	1407	14	0	90.98319663	98.94868232
s2	liver	4TU -ve	12	Sh3bp5	1372	57.29290136	0.000238541	393	29345	7	886	7	8	57.29290136	62.3088362
s2	liver	4TU -ve	12	Shroom4	3731	1.034634787	0	1085	502	0	16	0	0	1.034634787	1.125216004
s2	liver	4TU -ve	12	Sirpa	2044	14.5495517	0	538	6157	0	225	0	0	14.5495517	15.82335005
s2	liver	4TU -ve	12	Slain2	2766	28.64645068	0.000170025	897	11763	2	443	2	3	28.64645068	31.1544181
s2	liver	4TU -ve	12	Slc13a2	601	1.68128153	0	139	581	0	26	0	0	1.68128153	1.828476006
s2	liver	4TU -ve	12	Slc15a4	1736	47.26987685	0.00029122	478	20603	6	731	6	0	47.26987685	51.40830617
s2	liver	4TU -ve	12	Slc16a9	1913	2.069269575	0	604	839	0	32	0	0	2.069269575	2.250432007
s2	liver	4TU -ve	12	Slc1a4	2086	2.586586969	0	577	1174	0	40	0	0	2.586586969	2.813040009
s2	liver	4TU -ve	12	Slc22a28	139	15.71351584	0	43	5109	0	243	1	0	15.71351584	17.08921806
s2	liver	4TU -ve	12	Slc22a5	1913	7.82442558	0	546	3152	0	121	0	0	7.82442558	8.509446027
s2	liver	4TU -ve	12	Slc25a38	1314	16.94214465	0.000214133	303	4670	1	262	1	7	16.94214465	18.42541206
s2	liver	4TU -ve	12	Slc25a44	2395	133.0798995	4.3976340728688e-05	631	45479	2	2058	2	0	133.0798995	144.7309085
s2	liver	4TU -ve	12	Slc2a1	2331	7.113114164	0	588	2781	0	110	0	0	7.113114164	7.735860025
s2	liver	4TU -ve	12	Slc30a7	7691	14.22622833	0.000449843	2415	6669	3	220	3	0	14.22622833	15.47172005
s2	liver	4TU -ve	12	Slc35d2	2214	50.95576328	0.000129685	649	23133	3	788	3	9	50.95576328	55.41688818
s2	liver	4TU -ve	12	Slc36a1	3692	24.63724088	0	995	11681	0	381	0	0	24.63724088	26.79420609
s2	liver	4TU -ve	12	Slc4a4	6132	23.92592946	0.000351216	1966	11389	4	370	4	0	23.92592946	26.02062008
s2	liver	4TU -ve	12	Slc6a6	4599	73.13574654	0.00017984	1185	33363	6	1131	6	6	73.13574654	79.53870626
s2	liver	4TU -ve	12	Smad4	1249	25.60721099	0	408	9790	0	396	2	0	25.60721099	27.84909609
s2	liver	4TU -ve	12	Smc6	7158	36.14755289	9.81836033382425e-05	2134	10185	1	559	1	19	36.14755289	39.31223413
s2	liver	4TU -ve	12	Smim15	1486	15.64885116	0	477	7523	0	242	0	1	15.64885116	17.01889205
s2	liver	4TU -ve	12	Smurf2	2599	20.75736042	0.000110485	806	9051	1	321	1	0	20.75736042	22.57464607
s2	liver	4TU -ve	12	Snn	2400	1.616616855	0	652	521	0	25	0	0	1.616616855	1.758150006
s2	liver	4TU -ve	12	Snrpe	743	78.11492646	0.000307529	248	35769	11	1208	11	519	78.11492646	84.95380827
s2	liver	4TU -ve	12	Snx1	386	16.2954979	0	122	6966	0	252	0	1	16.2954979	17.72215206
s2	liver	4TU -ve	12	Son	6211	65.63464433	0.000206471	2074	33903	7	1015	7	4	65.63464433	71.38089023
s2	liver	4TU -ve	12	Spag7	340	98.80762221	5.30682280518653e-05	110	56531	3	1528	3	1	98.80762221	107.4581283
s2	liver	4TU -ve	12	Spata13	3505	29.03443872	0.000133627	1017	14967	2	449	2	0	29.03443872	31.5763741
s2	liver	4TU -ve	12	Spint1	565	0.711311416	0	145	253	0	11	0	0	0.711311416	0.773586002
s2	liver	4TU -ve	12	Srgap3	5349	3.362563059	0	1479	1491	0	52	0	0	3.362563059	3.656952012
s2	liver	4TU -ve	12	Srp72	1568	84.58139388	0.000142939	503	34980	5	1308	5	2	84.58139388	91.9864083
s2	liver	4TU -ve	12	Srr	2269	98.67829286	5.8503480957117e-05	603	34186	2	1526	2	8	98.67829286	107.3174763
s2	liver	4TU -ve	12	Srsf6	3244	65.63464433	0.000263613	987	34141	9	1015	9	0	65.63464433	71.38089023
s2	liver	4TU -ve	12	Ssbp1	4324	18.23543813	0	1442	7977	0	282	0	240	18.23543813	19.83193206
s2	liver	4TU -ve	12	Ssr2	428	65.11732694	0.000321302	106	18674	6	1007	6	0	65.11732694	70.81828223
s2	liver	4TU -ve	12	Stag2	1899	35.1129181	0.00035369	691	16964	6	543	6	0	35.1129181	38.18701812
s2	liver	4TU -ve	12	Stard4	4455	96.93234665	8.59278778678429e-05	1346	34913	3	1499	5	0	96.93234665	105.4186743
s2	liver	4TU -ve	12	Stat3	3701	119.2416593	0.000181112	945	49693	9	1844	9	0	119.2416593	129.6811444
s2	liver	4TU -ve	12	Stk19	589	25.60721099	0.000316606	134	6317	2	396	2	5	25.60721099	27.84909609
s2	liver	4TU -ve	12	Stk4	3783	14.35555768	0.000141543	1082	7065	1	222	1	0	14.35555768	15.61237205
s2	liver	4TU -ve	12	Sucla2	694	143.4909121	0.000238294	243	58751	14	2219	14	0	143.4909121	156.0533945
s2	liver	4TU -ve	12	Sufu	4899	2.521922295	0	1218	1195	0	39	0	0	2.521922295	2.742714009
s2	liver	4TU -ve	12	Sumo2	727	67.89790793	5.88200694076819e-05	248	34002	2	1050	2	1047	67.89790793	73.84230024
s2	liver	4TU -ve	12	Sumo3	2425	198.7145439	0.000146659	716	102278	15	3073	15	11	198.7145439	216.1117987
s2	liver	4TU -ve	12	Taok1	8705	60.46147039	0	2968	31208	0	935	0	0	60.46147039	65.75481021
s2	liver	4TU -ve	12	Tbc1d13	2521	31.75035504	0	647	8708	0	491	0	2	31.75035504	34.53006611
s2	liver	4TU -ve	12	Tcf7l2	3495	56.90491331	7.17128617017462e-05	1201	27889	2	880	2	6	56.90491331	61.8868802
s2	liver	4TU -ve	12	Tefm	640	7.242443512	0	191	3703	0	112	0	0	7.242443512	7.876512025
s2	liver	4TU -ve	12	Tfb2m	1122	23.99059414	0	344	9988	0	371	0	270	23.99059414	26.09094608
s2	liver	4TU -ve	12	Tfcp2	1763	1.551952181	0	542	705	0	24	0	2	1.551952181	1.687824005
s2	liver	4TU -ve	12	Thap4	4304	15.06686909	0	1139	5242	0	233	1	0	15.06686909	16.38595805
s2	liver	4TU -ve	12	Timm10	222	25.60721099	0.000198314	67	10085	2	396	2	0	25.60721099	27.84909609
s2	liver	4TU -ve	12	Timm8a1	850	62.33674595	4.38981562774364e-05	266	22780	1	964	1	781	62.33674595	67.79426422
s2	liver	4TU -ve	12	Timp3	3604	38.21682246	0	1067	19664	0	591	0	1	38.21682246	41.56266613
s2	liver	4TU -ve	12	Tiparp	1953	6.983784816	0	614	3533	0	108	0	0	6.983784816	7.595208024
s2	liver	4TU -ve	12	Tm2d2	978	50.82643394	0.000233768	249	17111	4	786	4	0	50.82643394	55.27623618
s2	liver	4TU -ve	12	Tmem115	607	15.19619844	0	142	4420	0	235	0	5	15.19619844	16.52661005
s2	liver	4TU -ve	12	Tmem127	3843	34.66026538	0	1002	11163	0	536	0	0	34.66026538	37.69473612
s2	liver	4TU -ve	12	Tmem140	1838	42.67868498	0.000462749	410	17288	8	660	8	18	42.67868498	46.41516015
s2	liver	4TU -ve	12	Tmem14c	426	338.0022521	0.000125135	117	127862	16	5227	16	949	338.0022521	367.5940032
s2	liver	4TU -ve	12	Tmem220	1068	66.4752851	0.00011951	305	33470	4	1028	4	2	66.4752851	72.29512823
s2	liver	4TU -ve	12	Tmem87b	2918	22.95595935	0	905	8632	0	355	0	0	22.95595935	24.96573008
s2	liver	4TU -ve	12	Tmtc3	3644	4.073874476	0	1309	2252	0	63	0	2	4.073874476	4.430538014
s2	liver	4TU -ve	12	Tmx2	1073	68.35056065	0	315	19381	0	1057	0	287	68.35056065	74.33458224
s2	liver	4TU -ve	12	Tns1	4299	75.85166286	0.000145906	1085	27415	4	1173	4	0	75.85166286	82.49239827
s2	liver	4TU -ve	12	Tomm20	4348	94.53975371	9.72360648564553e-05	1345	41137	4	1462	4	1237	94.53975371	102.8166123
s2	liver	4TU -ve	12	Tprkb	2155	181.5784052	0.000347694	596	63274	22	2808	22	85	181.5784052	197.4754086
s2	liver	4TU -ve	12	Tra2a	1772	17.78278541	0.000138908	518	7199	1	275	1	7	17.78278541	19.33965006
s2	liver	4TU -ve	12	Trim28	173	43.3899964	0.000167635	59	17896	3	671	3	4	43.3899964	47.18874615
s2	liver	4TU -ve	12	Trim44	4358	22.11531858	0	1281	8695	0	342	0	1	22.11531858	24.05149208
s2	liver	4TU -ve	12	Trio	5394	6.013814702	0.001021798	1504	2936	3	93	3	0	6.013814702	6.540318021
s2	liver	4TU -ve	12	Trmt1l	1506	18.75275552	0	370	9054	0	290	4	0	18.75275552	20.39454007
s2	liver	4TU -ve	12	Trp53bp2	704	4.526527195	0	210	2313	0	70	0	0	4.526527195	4.922820016
s2	liver	4TU -ve	12	Trpc1	3678	0.387988045	0	1149	182	0	6	0	0	0.387988045	0.421956001
s2	liver	4TU -ve	12	Trps1	8502	1.68128153	0	2793	885	0	26	0	0	1.68128153	1.828476006
s2	liver	4TU -ve	12	Tsc22d1	3347	127.2600789	0.000274615	937	47339	13	1968	13	77	127.2600789	138.4015684
s2	liver	4TU -ve	12	Tsfm	903	8.2770783	0.001982161	270	4036	8	128	8	0	8.2770783	9.001728029
s2	liver	4TU -ve	12	Tspyl1	1855	25.0898936	0	644	12670	0	388	0	0	25.0898936	27.28648809
s2	liver	4TU -ve	12	Tuba1c	101	283.6839258	0.000182538	42	120523	22	4387	24	16	283.6839258	308.520163
s2	liver	4TU -ve	12	Tubb4b	148	194.7699987	8.25593395252838e-05	47	72675	6	3012	6	682	194.7699987	211.8219127
s2	liver	4TU -ve	12	U2af1	129	100.6182331	0.000104387	46	38319	4	1556	4	814	100.6182331	109.4272564
s2	liver	4TU -ve	12	Uba3	2501	18.5587615	0	768	8621	0	287	0	0	18.5587615	20.18356207
s2	liver	4TU -ve	12	Ubald2	772	30.8450496	8.60141063134354e-05	207	11626	1	477	1	139	30.8450496	33.54550211
s2	liver	4TU -ve	12	Ubc	92	1203.797575	0.000132438	36	543652	72	18616	83	9	1203.797575	1309.18882
s2	liver	4TU -ve	12	Ube2k	4409	81.60681886	3.0101441859065e-05	1493	33221	1	1262	1	7	81.60681886	88.75141229
s2	liver	4TU -ve	12	Ubl4a	2024	55.9349432	0.000157812	549	19010	3	865	4	0	55.9349432	60.8319902
s2	liver	4TU -ve	12	Ubqln1	1720	129.3940131	0.000168574	570	47457	8	2001	8	11	129.3940131	140.7223265
s2	liver	4TU -ve	12	Uhmk1	6583	36.8588643	0.0001254	2156	15949	2	570	2	2	36.8588643	40.08582013
s2	liver	4TU -ve	12	Unc50	306	39.83343932	0.000126992	100	15749	2	616	2	6	39.83343932	43.32081614
s2	liver	4TU -ve	12	Usf2	1775	281.0973388	5.57977888133405e-05	403	125453	7	4347	7	35	281.0973388	305.707123
s2	liver	4TU -ve	12	Usp31	6163	6.207808725	0	2026	2571	0	96	0	0	6.207808725	6.751296022
s2	liver	4TU -ve	12	Vegfa	1865	86.65066345	0.000210272	547	38046	8	1340	8	0	86.65066345	94.2368403
s2	liver	4TU -ve	12	Vezf1	2904	13.77357561	0.000347947	894	5748	2	213	2	0	13.77357561	14.97943805
s2	liver	4TU -ve	12	Vipas39	943	9.053054391	0.001014199	243	2958	3	140	3	0	9.053054391	9.845640032
s2	liver	4TU -ve	12	Vps26a	2061	26.44785176	0.000356062	609	11234	4	409	4	0	26.44785176	28.76333409
s2	liver	4TU -ve	12	Vps37b	1606	11.96296473	0	384	3256	0	185	0	0	11.96296473	13.01031004
s2	liver	4TU -ve	12	Vps54	1278	20.43403705	0	426	9376	0	316	0	3	20.43403705	22.22301607
s2	liver	4TU -ve	12	Wbp1l	3607	267.5177572	0.000243552	827	82118	20	4137	11	3	267.5177572	290.9386629
s2	liver	4TU -ve	12	Wbp2	970	193.0887172	8.66561853947189e-05	251	80779	7	2986	7	375	193.0887172	209.9934367
s2	liver	4TU -ve	12	Wdr83	483	11.25165331	0	101	2358	0	174	0	0	11.25165331	12.23672404
s2	liver	4TU -ve	12	Wwc2	4759	21.01601912	0	1332	8871	0	325	0	0	21.01601912	22.85595007
s2	liver	4TU -ve	12	Xbp1	1505	151.8326551	0.000145764	446	68604	10	2348	9	8	151.8326551	165.1254485
s2	liver	4TU -ve	12	Xiap	4672	57.6808894	0.000182227	1621	32926	6	892	6	74	57.6808894	62.7307922
s2	liver	4TU -ve	12	Xylb	3485	172.6546802	0.000350053	852	39994	14	2670	14	0	172.6546802	187.7704206
s2	liver	4TU -ve	12	Yap1	2868	56.38759592	0.000336839	838	26719	9	872	9	0	56.38759592	61.3242722
s2	liver	4TU -ve	12	Ywhab	1863	206.2156461	3.7702177929145e-05	565	79571	3	3189	3	92	206.2156461	224.2696147
s2	liver	4TU -ve	12	Ywhaz	1948	114.4564734	9.94906080865966e-05	688	50256	5	1770	5	528	114.4564734	124.4770204
s2	liver	4TU -ve	12	Zbtb20	23858	664.8175156	0.000139837	7020	221687	31	10281	30	31	664.8175156	723.0216083
s2	liver	4TU -ve	12	Zbtb21	2446	3.491892408	0	882	1004	0	54	0	0	3.491892408	3.797604012
s2	liver	4TU -ve	12	Zbtb33	2814	18.49409683	0.000102585	995	9748	1	286	1	0	18.49409683	20.11323606
s2	liver	4TU -ve	12	Zfp503	929	0.517317394	0	261	249	0	8	0	0	0.517317394	0.562608002
s2	liver	4TU -ve	12	Zfp871	3116	17.33013269	0	1049	6645	0	268	0	1	17.33013269	18.84736806
s2	liver	4TU -ve	12	Znrf1	4653	28.581786	0.000446528	1208	8958	4	442	4	4	28.581786	31.0840921
s2	liver	4TU -ve	12	Zranb1	3023	142.8442653	9.29160781981714e-05	913	53812	5	2209	5	27	142.8442653	155.3501345
s3	liver	4TU -ve	23	1810030O07Rik	1609	8.534107174	0.000296209	449	3376	1	111	1	0	8.534107174	8.677661662
s3	liver	4TU -ve	23	2610001J05Rik	2797	19.91291674	0	840	7904	0	259	0	0	19.91291674	20.24787721
s3	liver	4TU -ve	23	2610528J11Rik	433	8.303455629	0	140	3192	0	108	0	0	8.303455629	8.443130266
s3	liver	4TU -ve	23	2810004N23Rik	1346	20.29733598	0.000496032	340	6048	3	264	3	0	20.29733598	20.63876287
s3	liver	4TU -ve	23	9530068E07Rik	1652	104.6389177	0.000175254	508	45648	8	1361	8	0	104.6389177	106.3990768
s3	liver	4TU -ve	23	AC149222.1,Hsd3b7	1567	192.2865049	5.65195274967501e-05	394	53079	3	2501	3	76	192.2865049	195.5210074
s3	liver	4TU -ve	23	AC149222.1,Setd1a	643	20.98929062	0	173	6964	0	273	0	0	20.98929062	21.34235706
s3	liver	4TU -ve	23	AU019823	4001	13.14713808	0	1275	3103	0	171	0	3	13.14713808	13.36828959
s3	liver	4TU -ve	23	Abi1	1799	30.83042322	8.6475268073331e-05	648	11564	1	401	1	0	30.83042322	31.34902997
s3	liver	4TU -ve	23	Abraxas2	2984	23.83399301	0.000229069	799	8731	2	310	2	8	23.83399301	24.23491095
s3	liver	4TU -ve	23	Ackr3	1842	0.615070787	0	512	201	0	8	0	0	0.615070787	0.625417057
s3	liver	4TU -ve	23	Acot12	1368	112.4041864	6.69612963706977e-05	432	29868	2	1462	3	15	112.4041864	114.2949671
s3	liver	4TU -ve	23	Acsl1	1725	1481.474875	0.000177208	478	530450	94	19269	84	184	1481.474875	1506.395158
s3	liver	4TU -ve	23	Actg1	1419	131.5482646	0.000118536	388	59054	7	1711	8	1688	131.5482646	133.761073
s3	liver	4TU -ve	23	Add3	2109	12.83960269	0.000394711	691	5067	2	167	2	0	12.83960269	13.05558106
s3	liver	4TU -ve	23	Adgrf5	4623	31.445494	0	1157	9636	0	409	0	7	31.445494	31.97444702
s3	liver	4TU -ve	23	Ago2	11064	30.90730706	9.14076782449726e-05	3277	10940	1	402	1	3	30.90730706	31.4272071
s3	liver	4TU -ve	23	Ahdc1	1167	11.07127417	0	327	2991	0	144	0	0	11.07127417	11.25750702
s3	liver	4TU -ve	23	Ahsa1	216	133.3165932	7.77322899932632e-05	65	38594	3	1734	5	1314	133.3165932	135.559147
s3	liver	4TU -ve	23	Akap2,Pakap	4116	18.22147208	0.000360425	1165	5549	2	237	8	1	18.22147208	18.52798031
s3	liver	4TU -ve	23	Akr1a1	94	290.1596439	0.000199621	27	40076	8	3774	16	8	290.1596439	295.0404965
s3	liver	4TU -ve	23	Aldh8a1	745	315.6850816	0.000257125	175	97229	25	4106	25	12	315.6850816	320.9953044
s3	liver	4TU -ve	23	Amacr	1377	116.171495	8.417685557356e-05	429	47519	4	1511	4	0	116.171495	118.1256466
s3	liver	4TU -ve	23	Ankle2	2131	24.60283149	0	685	8312	0	320	0	0	24.60283149	25.01668227
s3	liver	4TU -ve	23	Ap1g1	4009	77.8064546	0.000113585	1278	26412	3	1012	3	3	77.8064546	79.11525767
s3	liver	4TU -ve	23	Ar	6335	8.072804084	0	1937	2982	0	105	0	0	8.072804084	8.208598869
s3	liver	4TU -ve	23	Arel1	3558	22.75761913	0	974	6682	0	296	0	4	22.75761913	23.1404311
s3	liver	4TU -ve	23	Arf4	2168	101.4866799	0.000414766	676	45809	19	1320	19	2	101.4866799	103.1938144
s3	liver	4TU -ve	23	Arhgap1	1426	11.76322881	0	416	4323	0	153	0	0	11.76322881	11.96110121
s3	liver	4TU -ve	23	Arhgap24	610	2.844702391	0	196	1195	0	37	0	0	2.844702391	2.892553887
s3	liver	4TU -ve	23	Arhgap42	4059	66.12010964	0	1350	24299	0	860	0	0	66.12010964	67.2323336
s3	liver	4TU -ve	23	Armc1	2630	114.1725149	0.000154975	869	38716	6	1485	6	36	114.1725149	116.0930412
s3	liver	4TU -ve	23	Armc6	493	4.84368245	0	109	1100	0	63	0	0	4.84368245	4.925159322
s3	liver	4TU -ve	23	Arpc1a	804	42.90118742	6.84509548908207e-05	221	14609	1	558	6	1	42.90118742	43.62283971
s3	liver	4TU -ve	23	Arrb1	5618	12.91648653	0	1463	3220	0	168	0	9	12.91648653	13.13375819
s3	liver	4TU -ve	23	Asnsd1	1113	31.98368094	0	339	7027	0	416	0	6	31.98368094	32.52168695
s3	liver	4TU -ve	23	Aspdh	640	81.26622778	6.6608938919603e-05	127	15013	1	1057	3	19	81.26622778	82.63322862
s3	liver	4TU -ve	23	Ass1	255	4186.094895	0.000214831	62	665639	143	54447	141	18486	4186.094895	4256.510311
s3	liver	4TU -ve	23	Atg13	1768	53.6649262	0.000233955	441	12823	3	698	3	2	53.6649262	54.5676382
s3	liver	4TU -ve	23	Atg4c	1223	17.68328514	0	438	5827	0	230	0	1	17.68328514	17.98074038
s3	liver	4TU -ve	23	Atp2a2	2050	180.061973	5.86458669325279e-05	682	68206	4	2342	4	10	180.061973	183.0908434
s3	liver	4TU -ve	23	Atxn1	7300	9.456713355	0	2246	3674	0	123	0	10	9.456713355	9.615787247
s3	liver	4TU -ve	23	Auh	6725	50.8202238	0.000282949	1761	17671	5	661	5	0	50.8202238	51.67508431
s3	liver	4TU -ve	23	B3galnt2	2967	17.45263359	0	836	7563	0	227	0	11	17.45263359	17.74620898
s3	liver	4TU -ve	23	BC003331	1856	69.42611512	0.000291181	467	24040	7	903	7	1	69.42611512	70.59395028
s3	liver	4TU -ve	23	BC005537	3435	116.6327981	0.000337602	1118	41469	14	1517	14	33	116.6327981	118.5947094
s3	liver	4TU -ve	23	BC034090	1049	0.538186939	0	245	140	0	7	0	0	0.538186939	0.547239925
s3	liver	4TU -ve	23	Baiap2	2475	17.60640129	0.000647948	568	4630	3	229	3	1	17.60640129	17.90256325
s3	liver	4TU -ve	23	Bbs1	3774	0.153767697	0	1008	14	0	2	0	0	0.153767697	0.156354264
s3	liver	4TU -ve	23	Bcap29	5375	6.30447557	0	1641	2458	0	82	0	0	6.30447557	6.410524831
s3	liver	4TU -ve	23	Bcar1	408	34.67461564	7.95798185580137e-05	98	12566	1	451	1	4	34.67461564	35.25788657
s3	liver	4TU -ve	23	Bdh2	205	43.90067745	0	58	14288	0	571	2	3	43.90067745	44.63914242
s3	liver	4TU -ve	23	Bdp1	4733	11.68634496	0	1439	4695	0	152	0	3	11.68634496	11.88292408
s3	liver	4TU -ve	23	Blnk	246	2.075863907	0	71	514	0	27	0	0	2.075863907	2.110782566
s3	liver	4TU -ve	23	Brix1	1724	29.3696301	0.000103114	509	9698	1	382	1	1	29.3696301	29.86366446
s3	liver	4TU -ve	23	Bscl2	729	45.74588981	0.000407266	157	12277	5	595	5	9	45.74588981	46.51539359
s3	liver	4TU -ve	23	Btg1	4166	58.66237634	0.000292387	1404	27361	8	763	8	728	58.66237634	59.64915178
s3	liver	4TU -ve	23	C1galt1c1	382	20.98929062	0.00239071	150	8784	21	273	21	2	20.98929062	21.34235706
s3	liver	4TU -ve	23	Cab39l	1942	57.20158322	0	569	14948	0	744	0	7	57.20158322	58.16378627
s3	liver	4TU -ve	23	Calr	797	663.1231926	0.00013536	247	184693	25	8625	25	77	663.1231926	674.2777643
s3	liver	4TU -ve	23	Capza2	1893	62.27591722	0.000265722	650	22580	6	810	6	2	62.27591722	63.32347699
s3	liver	4TU -ve	23	Car2	680	5.84317248	0.002079002	202	1924	4	76	4	0	5.84317248	5.941462039
s3	liver	4TU -ve	23	Casd1	1622	23.21892222	0.00010618	551	9418	1	302	1	6	23.21892222	23.60949389
s3	liver	4TU -ve	23	Ccdc163	567	2.767818543	0	127	660	0	36	0	0	2.767818543	2.814376755
s3	liver	4TU -ve	23	Ccdc47	3858	88.03200644	0.000233598	1311	29966	7	1145	7	31	88.03200644	89.51281624
s3	liver	4TU -ve	23	Ccny	2512	44.36198054	6.80179567405795e-05	855	14702	1	577	1	3	44.36198054	45.10820522
s3	liver	4TU -ve	23	Ccser2	4763	26.6786954	0	1500	8582	0	347	0	0	26.6786954	27.12746483
s3	liver	4TU -ve	23	Cct7	1432	151.0767621	0.000408195	347	39197	16	1965	16	2	151.0767621	153.6180646
s3	liver	4TU -ve	23	Cdc42se1	2174	18.22147208	0	606	6806	0	237	0	0	18.22147208	18.52798031
s3	liver	4TU -ve	23	Cdh1	1631	107.4067362	0.000119677	489	41779	5	1397	5	0	107.4067362	109.2134535
s3	liver	4TU -ve	23	Cdk11b	154	21.52747756	0.000276817	50	7225	2	280	2	1	21.52747756	21.88959698
s3	liver	4TU -ve	23	Cdk13	7746	17.37574974	0	2753	6533	0	226	0	5	17.37574974	17.66803185
s3	liver	4TU -ve	23	Cdpf1	432	5.074333996	0.003866976	95	1293	5	66	5	0	5.074333996	5.159690718
s3	liver	4TU -ve	23	Cdv3	2920	154.6134192	7.57905905981772e-05	905	52777	4	2011	4	740	154.6134192	157.2142126
s3	liver	4TU -ve	23	Cenpb	2895	28.21637237	0	721	7688	0	367	0	0	28.21637237	28.69100748
s3	liver	4TU -ve	23	Cep57	2321	10.91750648	0	613	3456	0	142	0	2	10.91750648	11.10115276
s3	liver	4TU -ve	23	Cflar	5827	125.3975568	0.000197663	1831	40473	8	1631	8	755	125.3975568	127.5069024
s3	liver	4TU -ve	23	Chm	2851	23.44957377	0.000118793	934	8418	1	305	1	0	23.44957377	23.84402529
s3	liver	4TU -ve	23	Chordc1	4731	76.03812609	0	1741	23858	0	989	0	2	76.03812609	77.31718364
s3	liver	4TU -ve	23	Chp1	2333	330.216129	0.000201981	768	128725	26	4295	26	25	330.216129	335.7707823
s3	liver	4TU -ve	23	Cited2	919	14.14662811	0.000158453	318	6311	1	184	1	0	14.14662811	14.3845923
s3	liver	4TU -ve	23	Clcc1	1377	51.51217844	0.000288367	458	17339	5	670	5	3	51.51217844	52.3786785
s3	liver	4TU -ve	23	Clcn5	5919	4.920566299	0	1782	1658	0	64	0	0	4.920566299	5.003336454
s3	liver	4TU -ve	23	Clec2h	2375	36.2122926	7.53465943339361e-05	677	13272	1	471	1	0	36.2122926	36.82142921
s3	liver	4TU -ve	23	Cluh	1237	236.7253693	0.000101451	323	78856	8	3079	10	3	236.7253693	240.7073897
s3	liver	4TU -ve	23	Cmtm4	6936	21.06617447	0.000469263	2039	8524	4	274	4	2	21.06617447	21.42053419
s3	liver	4TU -ve	23	Commd10	926	4.920566299	0	295	1818	0	64	0	4	4.920566299	5.003336454
s3	liver	4TU -ve	23	Cops7a	1096	58.89302789	5.29436679373147e-05	302	18888	1	766	1	3	58.89302789	59.88368318
s3	liver	4TU -ve	23	Cpeb4	4102	20.75863907	0.00010853	1463	9214	1	270	1	1	20.75863907	21.10782566
s3	liver	4TU -ve	23	Cpox	1634	256.4845183	0.000102087	574	88160	9	3336	9	13	256.4845183	260.7989126
s3	liver	4TU -ve	23	Csnk1g3	2385	29.98470088	0.000212947	800	9392	2	390	2	65	29.98470088	30.48908151
s3	liver	4TU -ve	23	Csnk2a1	2768	76.11500993	0.000170713	911	29289	5	990	5	0	76.11500993	77.39536077
s3	liver	4TU -ve	23	Ctif	3970	17.22198205	0	941	3374	0	224	0	2	17.22198205	17.51167759
s3	liver	4TU -ve	23	Ctnna1	881	80.49738929	6.2646828504307e-05	261	31925	2	1047	2	1	80.49738929	81.8514573
s3	liver	4TU -ve	23	Ctnnb1	3318	219.8109226	0.00012318	897	81182	10	2859	10	3	219.8109226	223.5084206
s3	liver	4TU -ve	23	Cul1	622	55.66390625	0.000303921	200	19742	6	724	5	0	55.66390625	56.60024363
s3	liver	4TU -ve	23	Cux1	10678	22.14254834	0.00049456	2910	6066	3	288	3	0	22.14254834	22.51501404
s3	liver	4TU -ve	23	Cx3cl1	2726	0.922606181	0	618	301	0	12	0	0	0.922606181	0.938125585
s3	liver	4TU -ve	23	Cx3cr1	2599	2.152747756	0	623	741	0	28	0	3	2.152747756	2.188959698
s3	liver	4TU -ve	23	Dbn1	794	0.845722333	0.005988024	241	167	1	11	1	2	0.845722333	0.859948453
s3	liver	4TU -ve	23	Dcaf12	1756	36.28917645	0	584	13941	0	472	0	1	36.28917645	36.89960635
s3	liver	4TU -ve	23	Ddx3x	2560	174.4494521	0.00032176	861	68374	22	2269	22	723	174.4494521	177.3839127
s3	liver	4TU -ve	23	Ddx3y	4388	107.4067362	0.000217162	1400	32234	7	1397	7	11	107.4067362	109.2134535
s3	liver	4TU -ve	23	Ddx5	3387	277.935112	0.000120453	1094	91322	11	3615	11	49	277.935112	282.6103325
s3	liver	4TU -ve	23	Ddx6	4250	95.02843664	0	1301	37410	0	1236	0	7	95.02843664	96.62693526
s3	liver	4TU -ve	23	Denr	1541	34.05954485	0	496	11665	0	443	0	0	34.05954485	34.63246952
s3	liver	4TU -ve	23	Deptor	7601	459.8422974	0.000178499	2282	140057	25	5981	25	4	459.8422974	467.577427
s3	liver	4TU -ve	23	Dhx40	1276	35.59722182	7.42500742500742e-05	447	13468	1	463	1	0	35.59722182	36.19601216
s3	liver	4TU -ve	23	Dlst	2677	151.3842975	7.08232016808706e-05	675	42359	3	1969	3	4	151.3842975	153.9307731
s3	liver	4TU -ve	23	Dnaja1	4203	479.9089818	0.000108866	1288	183712	20	6242	20	1389	479.9089818	487.9816585
s3	liver	4TU -ve	23	Dnajb6	2457	153.9214645	0.000133058	775	60124	8	2002	8	1162	153.9214645	156.5106184
s3	liver	4TU -ve	23	Dnajc1	8158	80.1898539	0.000145993	2048	20549	3	1043	3	0	80.1898539	81.53874877
s3	liver	4TU -ve	23	Dnajc8	1615	24.2952961	0.0001126	420	8881	1	316	1	0	24.2952961	24.70397374
s3	liver	4TU -ve	23	Efhd1	1044	0.384419242	0	348	136	0	5	0	0	0.384419242	0.39088566
s3	liver	4TU -ve	23	Eif1	999	454.6141957	0.000192471	286	155868	30	5913	30	3257	454.6141957	462.261382
s3	liver	4TU -ve	23	Eif2ak1	2362	34.21331255	0.000104156	626	9601	1	445	1	5	34.21331255	34.78882378
s3	liver	4TU -ve	23	Eif3a	965	86.72498102	9.44911650760654e-05	353	31749	3	1128	3	279	86.72498102	88.183805
s3	liver	4TU -ve	23	Eif4g3	4080	86.18679408	0.000140959	1165	28377	4	1121	4	0	86.18679408	87.63656507
s3	liver	4TU -ve	23	Eif4h	1788	140.0823718	0.000180351	485	44358	8	1822	8	0	140.0823718	142.4387347
s3	liver	4TU -ve	23	Elf3	691	0.076883848	0	176	12	0	1	0	0	0.076883848	0.078177132
s3	liver	4TU -ve	23	Ell2	1815	79.03659617	9.29281665272744e-05	588	32283	3	1028	3	38	79.03659617	80.36609179
s3	liver	4TU -ve	23	Elmo2	3300	4.997450147	0	851	1493	0	65	0	1	4.997450147	5.081513586
s3	liver	4TU -ve	23	Eloa	2248	16.45314356	0	683	5744	0	214	0	2	16.45314356	16.72990627
s3	liver	4TU -ve	23	Emc1	4989	44.59263208	6.44412939811831e-05	1444	15518	1	580	1	0	44.59263208	45.34273661
s3	liver	4TU -ve	23	Emc3	1029	71.80951442	0	282	19762	0	934	0	67	71.80951442	73.01744137
s3	liver	4TU -ve	23	Ep300	1394	22.75761913	0.00011609	485	8614	1	296	1	1	22.75761913	23.1404311
s3	liver	4TU -ve	23	Eps15	2602	23.75710916	0.000468439	869	8539	4	309	4	2	23.75710916	24.15673382
s3	liver	4TU -ve	23	Ergic2	3732	88.72396107	0.000183063	1118	27313	5	1154	5	0	88.72396107	90.21641043
s3	liver	4TU -ve	23	Erlin1	2094	41.20974275	0.000306654	623	16305	5	536	5	0	41.20974275	41.9029428
s3	liver	4TU -ve	23	Errfi1	1390	889.0079393	0.000220449	448	430938	95	11563	95	13	889.0079393	903.9621783
s3	liver	4TU -ve	23	Ezr	1262	3.921076269	0	363	1210	0	51	0	0	3.921076269	3.987033737
s3	liver	4TU -ve	23	Faf2	3462	37.44243418	0	904	12488	0	487	0	4	37.44243418	38.07226333
s3	liver	4TU -ve	23	Fam102a	2316	20.22045213	0	579	6088	0	263	0	3	20.22045213	20.56058574
s3	liver	4TU -ve	23	Fam120a	1577	273.398965	0.000260314	537	103721	27	3556	25	705	273.398965	277.9978817
s3	liver	4TU -ve	23	Fam193b	398	22.60385143	0	104	10587	0	294	0	0	22.60385143	22.98407683
s3	liver	4TU -ve	23	Fbxo25	1002	6.227591722	0	277	2475	0	81	0	0	6.227591722	6.332347699
s3	liver	4TU -ve	23	Foxj3	3469	16.91444665	0.000191388	1102	5225	1	220	1	27	16.91444665	17.19896906
s3	liver	4TU -ve	23	Fryl	2172	11.07127417	0.000269978	641	3704	1	144	1	31	11.07127417	11.25750702
s3	liver	4TU -ve	23	Fubp1	7918	44.13132899	0.00025102	2921	15935	4	574	4	4	44.13132899	44.87367382
s3	liver	4TU -ve	23	Fus	4142	160.1490563	0.00016599	1396	54220	9	2083	9	8	160.1490563	162.8429661
s3	liver	4TU -ve	23	Fut9	10401	0.153767697	0	3449	10	0	2	0	2	0.153767697	0.156354264
s3	liver	4TU -ve	23	G6pc	1104	468.145753	0.000156402	323	179026	28	6089	28	5	468.145753	476.0205573
s3	liver	4TU -ve	23	Gabpa	3176	14.91546659	0.000784929	1061	6370	5	194	5	0	14.91546659	15.16636363
s3	liver	4TU -ve	23	Gas2	2461	44.82328363	0.000230061	681	13040	3	583	3	2	44.82328363	45.57726801
s3	liver	4TU -ve	23	Gatad2b	5405	33.06005482	8.66025807569065e-05	1621	11547	1	430	1	50	33.06005482	33.6161668
s3	liver	4TU -ve	23	Gatm	1030	4.766798602	0	385	1971	0	62	0	3	4.766798602	4.84698219
s3	liver	4TU -ve	23	Gdi1	923	42.36300048	0.000277598	282	10807	3	551	3	155	42.36300048	43.07559978
s3	liver	4TU -ve	23	Gjb2	1469	339.82661	0.000142334	410	119437	17	4420	17	2	339.82661	345.5429238
s3	liver	4TU -ve	23	Glyat	2280	570.1706199	0.000287138	696	97514	28	7416	28	3	570.1706199	579.7616116
s3	liver	4TU -ve	23	Gm21974,Vkorc1	226	302.0766404	0.000186888	62	85613	16	3929	16	13	302.0766404	307.157952
s3	liver	4TU -ve	23	Gnai3	2056	50.35892071	0.000166799	710	23981	4	655	4	0	50.35892071	51.20602152
s3	liver	4TU -ve	23	Golga7	1301	80.42050545	0.000360715	431	30495	11	1046	11	739	80.42050545	81.77328017
s3	liver	4TU -ve	23	Gpbp1l1	924	47.82175372	0	351	16346	0	622	0	58	47.82175372	48.62617616
s3	liver	4TU -ve	23	Grb14	374	60.6613564	0.00010882	94	18379	2	789	2	2	60.6613564	61.68175722
s3	liver	4TU -ve	23	Grb2	1724	65.19750346	0.000107216	496	18654	2	848	2	250	65.19750346	66.29420801
s3	liver	4TU -ve	23	Gria3	2589	1.307025423	0	756	454	0	17	0	0	1.307025423	1.329011246
s3	liver	4TU -ve	23	Gtf2i	1303	67.65778661	8.24402308326463e-05	334	24260	2	880	2	3	67.65778661	68.79587624
s3	liver	4TU -ve	23	H1f0	1198	118.0167073	5.36466296504922e-05	367	37281	2	1535	2	6	118.0167073	120.0018978
s3	liver	4TU -ve	23	H3f3b	1495	247.1046888	8.55706492673013e-05	530	93490	8	3214	8	1376	247.1046888	251.2613025
s3	liver	4TU -ve	23	Hebp1	367	243.0298448	0.000233123	112	81502	19	3161	19	11	243.0298448	247.1179145
s3	liver	4TU -ve	23	Hist1h1c	880	51.1277592	0.000353803	268	19785	7	665	7	0	51.1277592	51.98779284
s3	liver	4TU -ve	23	Hk1	1054	4.997450147	0	233	1235	0	65	0	19	4.997450147	5.081513586
s3	liver	4TU -ve	23	Hltf	2575	8.534107174	0	790	3188	0	111	0	1	8.534107174	8.677661662
s3	liver	4TU -ve	23	Hnrnpa1	1949	55.35637086	0	601	19691	0	720	2	452	55.35637086	56.2875351
s3	liver	4TU -ve	23	Hnrnpdl	3387	60.04628561	0.000564334	1046	24808	14	781	12	31	60.04628561	61.05634016
s3	liver	4TU -ve	23	Hnrnpl	1261	57.20158322	0.000153925	339	19490	3	744	3	13	57.20158322	58.16378627
s3	liver	4TU -ve	23	Hnrnpr	19895	29.2158624	0	6145	10300	0	380	0	51	29.2158624	29.70731019
s3	liver	4TU -ve	23	Hoxa5	827	4.074843966	0.000587889	272	1701	1	53	1	0	4.074843966	4.143388001
s3	liver	4TU -ve	23	Hsd3b2	2251	20.98929062	0	587	6726	0	273	0	57	20.98929062	21.34235706
s3	liver	4TU -ve	23	Hspa5	1641	1735.037807	0.000176986	535	632817	112	22567	112	179	1735.037807	1764.22334
s3	liver	4TU -ve	23	Hspa8	83	1322.863496	0.000146366	19	239127	35	17206	38	10495	1322.863496	1345.115735
s3	liver	4TU -ve	23	Hspe1	187	349.3602072	0.000204887	62	112257	23	4544	23	738	349.3602072	355.2368882
s3	liver	4TU -ve	23	Id2	1191	291.0053663	0.000112255	414	115808	13	3785	13	17	291.0053663	295.900445
s3	liver	4TU -ve	23	Ift122	3731	3.152237785	0	819	581	0	41	0	0	3.152237785	3.205262416
s3	liver	4TU -ve	23	Ift27	147	9.841132597	0	34	2052	0	128	0	2	9.841132597	10.00667291
s3	liver	4TU -ve	23	Igf1r	7267	3.536657027	0	2070	1100	0	46	0	2	3.536657027	3.596148076
s3	liver	4TU -ve	23	Ik	205	65.04373576	4.36566838382956e-05	75	22906	1	846	1	2	65.04373576	66.13785375
s3	liver	4TU -ve	23	Il11ra1	354	88.10889029	8.55431993156544e-05	97	23380	2	1146	2	0	88.10889029	89.59099337
s3	liver	4TU -ve	23	Il17rd	8094	2.306515453	0	2285	506	0	30	0	14	2.306515453	2.345313963
s3	liver	4TU -ve	23	Il4ra	4274	26.21739231	0.000974523	946	7183	7	341	7	3	26.21739231	26.65840204
s3	liver	4TU -ve	23	Ints2	2469	7.3039656	0	793	2614	0	95	0	0	7.3039656	7.426827548
s3	liver	4TU -ve	23	Iqgap1	2705	17.99082053	0	752	5432	0	234	0	2	17.99082053	18.29344891
s3	liver	4TU -ve	23	Irak1	1576	81.88129857	8.32119825254837e-05	425	24035	2	1065	1	87	81.88129857	83.25864567
s3	liver	4TU -ve	23	Irf2bp2	2817	56.66339628	0	1002	27730	0	737	0	6	56.66339628	57.61654635
s3	liver	4TU -ve	23	Isy1	5294	13.60844117	0	1409	4461	0	177	0	0	13.60844117	13.83735238
s3	liver	4TU -ve	23	Ivns1abp	4212	207.5095069	0.000214474	1312	74601	16	2699	16	6	207.5095069	211.0000795
s3	liver	4TU -ve	23	Jade1	4538	85.87925868	3.59505320678746e-05	1365	27816	1	1117	1	22	85.87925868	87.32385654
s3	liver	4TU -ve	23	Kansl1l	1549	4.689914753	0	498	1536	0	61	0	6	4.689914753	4.768805057
s3	liver	4TU -ve	23	Kat6b	1605	6.227591722	0	557	1920	0	81	0	2	6.227591722	6.332347699
s3	liver	4TU -ve	23	Kcnq1	1129	0.922606181	0	236	325	0	12	0	0	0.922606181	0.938125585
s3	liver	4TU -ve	23	Kctd13	510	3.613540876	0	167	1591	0	47	0	0	3.613540876	3.674325208
s3	liver	4TU -ve	23	Keg1	720	433.4711374	0.000307034	205	120508	37	5638	37	1	433.4711374	440.7626707
s3	liver	4TU -ve	23	Klf15	1101	168.7600473	0.000130584	274	68921	9	2195	8	0	168.7600473	171.5988049
s3	liver	4TU -ve	23	Klhdc2	411	51.05087535	0.0003245	144	18490	6	664	6	2	51.05087535	51.90961571
s3	liver	4TU -ve	23	Kmt5c	1426	6.227591722	0	308	1986	0	81	0	0	6.227591722	6.332347699
s3	liver	4TU -ve	23	Kras	4178	44.66951593	0	1393	12392	0	581	0	0	44.66951593	45.42091374
s3	liver	4TU -ve	23	Kxd1	692	32.67563558	9.91178511249876e-05	181	10089	1	425	1	6	32.67563558	33.22528114
s3	liver	4TU -ve	23	Lats2	5625	22.21943219	0.000206058	1398	9706	2	289	2	0	22.21943219	22.59319117
s3	liver	4TU -ve	23	Ldb1	1062	30.21535243	0	252	8257	0	393	0	0	30.21535243	30.72361291
s3	liver	4TU -ve	23	Ldlrad3	2735	10.37931954	0.00019857	863	5036	1	135	1	0	10.37931954	10.55391283
s3	liver	4TU -ve	23	Lemd2	1039	17.99082053	0.000239406	226	4177	1	234	1	0	17.99082053	18.29344891
s3	liver	4TU -ve	23	Lgr4	1730	36.13540876	0	604	15283	0	470	0	2	36.13540876	36.74325208
s3	liver	4TU -ve	23	Lima1	1827	53.6649262	0	469	22928	0	698	0	0	53.6649262	54.5676382
s3	liver	4TU -ve	23	Lmo4	767	27.29376619	0	219	10230	0	355	0	4	27.29376619	27.75288189
s3	liver	4TU -ve	23	Lpgat1	5721	191.3638987	0.000229396	1724	65389	15	2489	14	258	191.3638987	194.5828818
s3	liver	4TU -ve	23	Lpin1	2744	1911.332472	0.000171838	764	663414	114	24860	113	137	1911.332472	1943.483504
s3	liver	4TU -ve	23	Lrrc51	447	2.152747756	0	92	515	0	28	0	0	2.152747756	2.188959698
s3	liver	4TU -ve	23	Lrrfip1	1999	23.98776071	0.000798935	632	7510	6	312	6	2	23.98776071	24.39126521
s3	liver	4TU -ve	23	Luc7l2	5000	128.0884915	0.000144033	1615	41657	6	1666	6	365	128.0884915	130.2431021
s3	liver	4TU -ve	23	Lyrm4	1444	20.22045213	0	368	7636	0	263	0	0	20.22045213	20.56058574
s3	liver	4TU -ve	23	Mafg	4167	67.42713506	0.00011976	1167	25050	3	877	3	0	67.42713506	68.56134484
s3	liver	4TU -ve	23	Mapk14	2472	70.6562567	0.000259841	695	23091	6	919	6	15	70.6562567	71.84478439
s3	liver	4TU -ve	23	Mapk1ip1l	4161	93.72141122	9.85537240988494e-05	1352	40587	4	1219	4	465	93.72141122	95.29792402
s3	liver	4TU -ve	23	Mapk3	691	23.52645762	0	170	6597	0	306	0	8	23.52645762	23.92220242
s3	liver	4TU -ve	23	Mapre2	6060	34.21331255	0.000452847	1699	8833	4	445	4	0	34.21331255	34.78882378
s3	liver	4TU -ve	23	March5	889	135.6231086	0.000135556	272	44262	6	1764	6	1	135.6231086	137.904461
s3	liver	4TU -ve	23	March7	1309	23.91087686	0.000298374	476	6703	2	311	2	3	23.91087686	24.31308808
s3	liver	4TU -ve	23	Mark2	4573	10.76373878	0	1174	2267	0	140	0	0	10.76373878	10.94479849
s3	liver	4TU -ve	23	Mast4	3833	2.460283149	0	1194	874	0	32	0	0	2.460283149	2.501668227
s3	liver	4TU -ve	23	Mbnl1	3414	103.7163115	0.000148049	1163	40527	6	1349	6	13	103.7163115	105.4609512
s3	liver	4TU -ve	23	Mbnl2	2748	71.73263057	4.72388870518211e-05	947	21169	1	933	1	12	71.73263057	72.93926424
s3	liver	4TU -ve	23	Mcur1	3281	81.72753087	0.0004385	1003	22805	10	1063	10	1	81.72753087	83.10229141
s3	liver	4TU -ve	23	Mdm2	2219	31.29172631	0	601	13424	0	407	0	0	31.29172631	31.81809276
s3	liver	4TU -ve	23	Meaf6	4019	10.60997108	0	1139	3448	0	138	0	6	10.60997108	10.78844423
s3	liver	4TU -ve	23	Med13	3953	40.21025272	0.000637059	1408	10988	7	523	7	14	40.21025272	40.88664008
s3	liver	4TU -ve	23	Mettl9	500	43.43937436	0.000247234	156	16179	4	565	4	6	43.43937436	44.17007963
s3	liver	4TU -ve	23	Mgam	839	78.80594463	4.32301573577728e-05	243	23132	1	1025	1	1	78.80594463	80.13156039
s3	liver	4TU -ve	23	Mical3	7710	5.304985541	0	1962	1672	0	69	0	0	5.304985541	5.394222114
s3	liver	4TU -ve	23	Micu3	1700	2.767818543	0	565	1294	0	36	0	0	2.767818543	2.814376755
s3	liver	4TU -ve	23	Mindy1	435	33.29070636	7.00918202845728e-05	131	14267	1	433	1	0	33.29070636	33.85069819
s3	liver	4TU -ve	23	Mink1	1203	26.37116001	0	240	4689	0	343	0	240	26.37116001	26.81475631
s3	liver	4TU -ve	23	Mms19	8347	24.60283149	0.000746714	2265	6696	5	320	5	0	24.60283149	25.01668227
s3	liver	4TU -ve	23	Mon1b	3049	5.228101692	0.001976285	820	1518	3	68	3	4	5.228101692	5.316044982
s3	liver	4TU -ve	23	Morn4	1168	0.461303091	0	286	174	0	6	0	0	0.461303091	0.469062793
s3	liver	4TU -ve	23	Mpst	336	105.2539885	9.53925403033483e-05	60	20966	2	1369	2	2	105.2539885	107.0244938
s3	liver	4TU -ve	23	Mras	2985	1.614560817	0	705	712	0	21	0	0	1.614560817	1.641719774
s3	liver	4TU -ve	23	Mrpl11	2216	34.75149948	0.000541477	628	9234	5	452	5	11	34.75149948	35.3360637
s3	liver	4TU -ve	23	Mrpl18	329	131.3176131	2.81499831100101e-05	90	35524	1	1708	4	103	131.3176131	133.5265416
s3	liver	4TU -ve	23	Mrpl20	624	90.26163804	4.5165078361411e-05	168	22141	1	1174	1	0	90.26163804	91.77995307
s3	liver	4TU -ve	23	Mrpl58	2116	35.82787336	0	539	5997	0	466	0	0	35.82787336	36.43054355
s3	liver	4TU -ve	23	Mrps22	101	31.7530294	0	32	8233	0	413	0	0	31.7530294	32.28715555
s3	liver	4TU -ve	23	Mrps6	302	27.37065004	0	90	7559	0	356	0	0	27.37065004	27.83105902
s3	liver	4TU -ve	23	Msh6	78	11.53257726	0	27	3082	0	150	0	0	11.53257726	11.72656981
s3	liver	4TU -ve	23	Mt1	903	56.0483255	0	232	14819	0	729	0	0	56.0483255	56.99112929
s3	liver	4TU -ve	23	Mtus1	2506	102.8705892	8.49545493161159e-05	752	35313	3	1338	3	42	102.8705892	104.6010027
s3	liver	4TU -ve	23	Muc1	283	0.691954636	0	60	86	0	9	0	0	0.691954636	0.703594189
s3	liver	4TU -ve	23	Mycbp2	709	8.149687932	0.001088929	227	2755	3	106	3	0	8.149687932	8.286776001
s3	liver	4TU -ve	23	Myo19	1478	3.459773179	0	440	1225	0	45	0	0	3.459773179	3.517970944
s3	liver	4TU -ve	23	Myo5b	1044	11.99388035	0.000562588	270	3555	2	156	2	0	11.99388035	12.19563261
s3	liver	4TU -ve	23	Naa15	3707	18.29835592	0	1166	7002	0	238	0	16	18.29835592	18.60615744
s3	liver	4TU -ve	23	Nap1l4	1089	41.05597506	7.51597143930853e-05	299	13305	1	534	1	1	41.05597506	41.74658854
s3	liver	4TU -ve	23	Nat8f1	124	290.9284824	1.45009498122127e-05	32	68961	1	3784	2	49	290.9284824	295.8222678
s3	liver	4TU -ve	23	Ncoa7	5894	2.306515453	0	1867	917	0	30	0	0	2.306515453	2.345313963
s3	liver	4TU -ve	23	Ndrg1	2167	12.45518344	0	547	4503	0	162	0	0	12.45518344	12.6646954
s3	liver	4TU -ve	23	Ndst1	3267	33.06005482	0	880	11819	0	430	0	0	33.06005482	33.6161668
s3	liver	4TU -ve	23	Ndufa8	178	203.2808952	0.000264143	49	64359	17	2644	17	31	203.2808952	206.7003372
s3	liver	4TU -ve	23	Ndufaf7	962	13.22402193	0	272	3440	0	172	0	2	13.22402193	13.44646672
s3	liver	4TU -ve	23	Nek7	4219	76.96073227	8.01763880537182e-05	1399	24945	2	1001	2	2	76.96073227	78.25530922
s3	liver	4TU -ve	23	Nek9	2290	46.3609606	0.000379535	631	13174	5	603	5	137	46.3609606	47.14081065
s3	liver	4TU -ve	23	Nelfb	608	14.14662811	0	161	3945	0	184	0	2	14.14662811	14.3845923
s3	liver	4TU -ve	23	Net1	2317	45.97654135	6.99741095794556e-05	745	14291	1	598	1	9	45.97654135	46.74992499
s3	liver	4TU -ve	23	Neu1	1090	27.98572082	0	273	7784	0	364	0	3	27.98572082	28.45647608
s3	liver	4TU -ve	23	Nfat5	12787	18.14458823	0	3923	6882	0	236	0	10	18.14458823	18.44980317
s3	liver	4TU -ve	23	Nit1	2575	81.72753087	4.67377079828005e-05	624	21396	1	1063	1	9	81.72753087	83.10229141
s3	liver	4TU -ve	23	Nlrp6	1670	88.41642568	0.000147529	393	20335	3	1150	3	16	88.41642568	89.9037019
s3	liver	4TU -ve	23	Nmrk1	1591	48.20617296	0	429	13364	0	627	0	91	48.20617296	49.01706182
s3	liver	4TU -ve	23	Nmt1	3144	55.12571932	0.000117392	819	17037	2	717	2	0	55.12571932	56.05300371
s3	liver	4TU -ve	23	Nol10	861	9.918016446	0	248	4493	0	129	0	0	9.918016446	10.08485004
s3	liver	4TU -ve	23	Nr1d2	2631	123.5523444	0.00048503	906	45358	22	1607	22	33	123.5523444	125.6306513
s3	liver	4TU -ve	23	Nudt4	2281	219.6571549	0.00054239	716	71904	39	2857	39	229	219.6571549	223.3520664
s3	liver	4TU -ve	23	Osbpl2	1089	17.29886589	0	276	4327	0	225	0	2	17.29886589	17.58985472
s3	liver	4TU -ve	23	Osbpl8	4025	32.90628712	0.000683839	1447	13161	9	428	9	2	32.90628712	33.45981253
s3	liver	4TU -ve	23	Pafah1b1	3720	60.43070486	9.35366195865682e-05	1243	21382	2	786	2	0	60.43070486	61.44722582
s3	liver	4TU -ve	23	Pah	558	875.937685	0.000226294	187	304913	69	11393	71	47	875.937685	890.6720659
s3	liver	4TU -ve	23	Paxip1	2762	10.53308723	0	837	4727	0	137	0	0	10.53308723	10.7102671
s3	liver	4TU -ve	23	Pcmt1	2641	61.89149798	0.000201633	768	19838	4	805	4	2	61.89149798	62.93259133
s3	liver	4TU -ve	23	Pcyox1	2707	116.8634496	0	796	33425	0	1520	0	1	116.8634496	118.8292408
s3	liver	4TU -ve	23	Pde4dip	5581	56.58651244	4.99176359007637e-05	1375	20033	1	736	1	1	56.58651244	57.53836922
s3	liver	4TU -ve	23	Per2	1889	32.44498403	0.000396197	564	15144	6	422	6	0	32.44498403	32.99074974
s3	liver	4TU -ve	23	Phf12	1619	13.91597656	0	476	5129	0	181	0	0	13.91597656	14.15006091
s3	liver	4TU -ve	23	Phlda2	271	0.768838484	0	73	350	0	10	0	0	0.768838484	0.781771321
s3	liver	4TU -ve	23	Pias1	4346	17.91393668	0.000161603	1412	6188	1	233	1	3	17.91393668	18.21527178
s3	liver	4TU -ve	23	Pik3c2a	4235	39.74894963	0.000176005	1340	17045	3	517	3	0	39.74894963	40.41757729
s3	liver	4TU -ve	23	Pim3	964	401.4874564	0.000132186	261	158867	21	5222	21	13	401.4874564	408.2409838
s3	liver	4TU -ve	23	Pitpnc1	4761	49.97450147	6.09570252971655e-05	1343	16405	1	650	1	3	49.97450147	50.81513586
s3	liver	4TU -ve	23	Pkp3	660	0.384419242	0	134	80	0	5	0	0	0.384419242	0.39088566
s3	liver	4TU -ve	23	Plau	2154	1.46079312	0	580	739	0	19	0	0	1.46079312	1.48536551
s3	liver	4TU -ve	23	Plxnb2	732	60.27693716	0.000622161	162	16073	10	784	10	4	60.27693716	61.29087156
s3	liver	4TU -ve	23	Pno1	736	37.13489879	0.000158692	235	12603	2	483	2	2	37.13489879	37.7595548
s3	liver	4TU -ve	23	Poc1b	2360	6.150707873	0	620	1992	0	80	0	0	6.150707873	6.254170567
s3	liver	4TU -ve	23	Polr2a	413	43.36249051	0.000129769	128	15412	2	564	2	0	43.36249051	44.0919025
s3	liver	4TU -ve	23	Polr2b	155	22.21943219	0.000204394	67	9785	2	289	2	0	22.21943219	22.59319117
s3	liver	4TU -ve	23	Ppm1h	5536	5.304985541	0	1549	1481	0	69	0	0	5.304985541	5.394222114
s3	liver	4TU -ve	23	Ppme1	1127	19.60538135	0	298	7737	0	255	0	0	19.60538135	19.93516868
s3	liver	4TU -ve	23	Ppp2r3a	2759	7.534617145	0	756	2269	0	98	0	0	7.534617145	7.661358945
s3	liver	4TU -ve	23	Ppt1	3433	25.14101843	0.000142755	896	7005	1	327	1	0	25.14101843	25.56392219
s3	liver	4TU -ve	23	Pptc7	3407	97.48871979	0.000351267	1014	34162	12	1268	12	0	97.48871979	99.12860349
s3	liver	4TU -ve	23	Prdm2	2018	31.52237785	0.000536769	510	7452	4	410	4	0	31.52237785	32.05262416
s3	liver	4TU -ve	23	Prkab2	4497	4.074843966	0	1316	1284	0	53	0	0	4.074843966	4.143388001
s3	liver	4TU -ve	23	Prkag1	576	60.6613564	0.000761525	137	17071	13	789	13	1	60.6613564	61.68175722
s3	liver	4TU -ve	23	Psmc2	83	112.4810702	4.26912568306011e-05	22	23424	1	1463	1	39	112.4810702	114.3731442
s3	liver	4TU -ve	23	Psmd1	2272	159.4571016	3.59066427289048e-05	593	27850	1	2074	1	0	159.4571016	162.139372
s3	liver	4TU -ve	23	Ptges2	3798	10.91750648	0	946	2396	0	142	0	1	10.91750648	11.10115276
s3	liver	4TU -ve	23	Pxn	1852	13.37778962	0.000648789	465	4624	3	174	3	7	13.37778962	13.60282098
s3	liver	4TU -ve	23	Qrich1	1045	41.90169739	0.000701426	360	17108	12	545	12	0	41.90169739	42.60653699
s3	liver	4TU -ve	23	Rab11fip3	1736	5.689404783	0.000747384	413	1338	1	74	1	0	5.689404783	5.785107775
s3	liver	4TU -ve	23	Rab17	751	12.76271884	0.001397624	171	2862	4	166	4	4	12.76271884	12.97740393
s3	liver	4TU -ve	23	Rab18	1576	101.8710992	0.000202173	602	39570	8	1325	8	8	101.8710992	103.5847
s3	liver	4TU -ve	23	Rab3ip	1252	36.6735957	0.000224115	372	8924	2	477	2	1	36.6735957	37.29049201
s3	liver	4TU -ve	23	Rabgap1	3277	18.29835592	0	1113	7846	0	238	0	0	18.29835592	18.60615744
s3	liver	4TU -ve	23	Ranbp2	388	20.52798753	0	149	6746	0	267	0	3	20.52798753	20.87329427
s3	liver	4TU -ve	23	Rars2	97	7.150197903	0	40	2087	0	93	0	0	7.150197903	7.270473284
s3	liver	4TU -ve	23	Rbbp4	2992	158.3807277	0.000180743	957	60860	11	2060	11	9	158.3807277	161.0448921
s3	liver	4TU -ve	23	Rbm39	3096	156.3048638	7.91640278657378e-05	872	25264	2	2033	11	23	156.3048638	158.9341095
s3	liver	4TU -ve	23	Rbms1	2797	161.6098494	0.000210183	933	61851	13	2102	12	1	161.6098494	164.3283317
s3	liver	4TU -ve	23	Rc3h2	7209	25.83297307	0.000115354	2451	8669	1	336	1	5	25.83297307	26.26751638
s3	liver	4TU -ve	23	Rcor1	3986	35.28968642	0	1189	14920	0	459	0	7	35.28968642	35.88330363
s3	liver	4TU -ve	23	Reep3	5341	141.1587457	0.00024433	1714	45021	11	1836	11	241	141.1587457	143.5332145
s3	liver	4TU -ve	23	Rft1	1498	14.30039581	0	399	2948	0	186	0	0	14.30039581	14.54094657
s3	liver	4TU -ve	23	Ripor1	317	11.84011266	0	90	3770	0	154	0	0	11.84011266	12.03927834
s3	liver	4TU -ve	23	Rnf11	3153	135.4693409	8.06272802402693e-05	1098	49611	4	1762	4	9	135.4693409	137.7481067
s3	liver	4TU -ve	23	Rnf187	1106	119.4006166	0.000417077	285	26374	11	1553	11	3	119.4006166	121.4090861
s3	liver	4TU -ve	23	Rnf2	2092	23.29580607	0.000559545	778	10723	6	303	6	0	23.29580607	23.68767102
s3	liver	4TU -ve	23	Rpp14	1870	30.59977167	0	544	8230	0	398	0	5	30.59977167	31.11449857
s3	liver	4TU -ve	23	Rptor	5542	20.83552292	0	1187	3783	0	271	0	0	20.83552292	21.1860028
s3	liver	4TU -ve	23	Rsbn1	5150	4.766798602	0	1735	2182	0	62	0	2	4.766798602	4.84698219
s3	liver	4TU -ve	23	Rufy4	477	0.461303091	0	113	90	0	6	0	0	0.461303091	0.469062793
s3	liver	4TU -ve	23	Rybp	3608	23.75710916	0	1183	10379	0	309	0	307	23.75710916	24.15673382
s3	liver	4TU -ve	23	Samd9l	263	5.766288631	0.001026694	93	1948	2	75	2	0	5.766288631	5.863284907
s3	liver	4TU -ve	23	Sap30	221	2.075863907	0	96	865	0	27	0	0	2.075863907	2.110782566
s3	liver	4TU -ve	23	Sbf1	4796	16.9913305	0	996	3624	0	221	0	0	16.9913305	17.27714619
s3	liver	4TU -ve	23	Scaf11	3830	37.05801494	0.000754489	1199	13254	10	482	10	0	37.05801494	37.68137767
s3	liver	4TU -ve	23	Scnn1a	1861	13.37778962	0	450	4142	0	174	0	0	13.37778962	13.60282098
s3	liver	4TU -ve	23	Scrn3	3202	50.9739915	0.000174535	1049	22918	4	663	4	0	50.9739915	51.83143858
s3	liver	4TU -ve	23	Sdc4	1839	229.4214037	0.000246369	588	97415	24	2984	24	112	229.4214037	233.2805622
s3	liver	4TU -ve	23	Sde2	1820	17.60640129	0	683	6440	0	229	0	0	17.60640129	17.90256325
s3	liver	4TU -ve	23	Sdhd	728	334.2909729	0.000125682	219	95479	12	4348	12	1	334.2909729	339.9141703
s3	liver	4TU -ve	23	Sec11a	609	76.49942918	0.000152654	185	26203	4	995	4	0	76.49942918	77.78624643
s3	liver	4TU -ve	23	Sec24a	2923	70.3487213	0.000600962	1074	28288	17	915	17	0	70.3487213	71.53207586
s3	liver	4TU -ve	23	Sec24c	1757	60.12316946	0.000135367	443	22162	3	782	3	0	60.12316946	61.13451729
s3	liver	4TU -ve	23	Sel1l3	952	18.83654286	0.000184877	280	5409	1	245	1	8	18.83654286	19.15339736
s3	liver	4TU -ve	23	Selenoi	6222	41.1328589	0.000218305	1986	18323	4	535	4	7	41.1328589	41.82476567
s3	liver	4TU -ve	23	Sema3c	3170	0.153767697	0	1013	45	0	2	0	0	0.153767697	0.156354264
s3	liver	4TU -ve	23	Sema4b	1192	7.380849448	0	329	2989	0	96	1	1	7.380849448	7.505004681
s3	liver	4TU -ve	23	Sema5a	6926	1.691444665	0	2152	625	0	22	0	0	1.691444665	1.719896906
s3	liver	4TU -ve	23	Sephs1	3762	35.59722182	0.000114639	1161	8723	1	463	1	12	35.59722182	36.19601216
s3	liver	4TU -ve	23	Serbp1	14325	305.1519944	0.000277371	4632	90132	25	3969	25	20	305.1519944	310.2850373
s3	liver	4TU -ve	23	Serinc1	1619	115.9408434	7.65032896414546e-05	537	39214	3	1508	3	27	115.9408434	117.8911152
s3	liver	4TU -ve	23	Serp1	4011	364.4294415	0.000106311	1213	131689	14	4740	14	31	364.4294415	370.5596061
s3	liver	4TU -ve	23	Sf3a1	2406	19.60538135	0.000327547	743	6106	2	255	2	7	19.60538135	19.93516868
s3	liver	4TU -ve	23	Sgms2	4122	52.89608771	0.000267513	1300	26167	7	688	7	0	52.89608771	53.78586688
s3	liver	4TU -ve	23	Sh3bp5	1372	59.50809868	0.000126103	393	23790	3	774	3	5	59.50809868	60.50910024
s3	liver	4TU -ve	23	Shroom4	3731	1.691444665	0	1085	527	0	22	0	0	1.691444665	1.719896906
s3	liver	4TU -ve	23	Sirpa	2044	21.14305831	0	538	7770	0	275	0	0	21.14305831	21.49871132
s3	liver	4TU -ve	23	Slain2	2766	31.82991325	0	897	10494	0	414	0	0	31.82991325	32.36533268
s3	liver	4TU -ve	23	Slc13a2	601	2.460283149	0	139	700	0	32	0	0	2.460283149	2.501668227
s3	liver	4TU -ve	23	Slc15a4	1736	29.3696301	9.44019635608421e-05	478	10593	1	382	1	0	29.3696301	29.86366446
s3	liver	4TU -ve	23	Slc16a9	1913	3.075353937	0	604	1052	0	40	0	0	3.075353937	3.127085284
s3	liver	4TU -ve	23	Slc1a4	2086	3.075353937	0	577	1104	0	40	0	0	3.075353937	3.127085284
s3	liver	4TU -ve	23	Slc22a28	139	24.60283149	0	43	7368	0	320	0	2	24.60283149	25.01668227
s3	liver	4TU -ve	23	Slc22a5	1913	11.07127417	0	546	3694	0	144	0	0	11.07127417	11.25750702
s3	liver	4TU -ve	23	Slc25a38	1314	30.21535243	0.000143143	303	6986	1	393	1	2	30.21535243	30.72361291
s3	liver	4TU -ve	23	Slc25a44	2395	129.3955169	7.86163522012579e-05	631	38160	3	1683	3	2	129.3955169	131.5721133
s3	liver	4TU -ve	23	Slc2a1	2331	10.91750648	0	588	3127	0	142	0	0	10.91750648	11.10115276
s3	liver	4TU -ve	23	Slc30a7	7691	16.45314356	0.000616903	2415	6484	4	214	4	0	16.45314356	16.72990627
s3	liver	4TU -ve	23	Slc35d2	2214	27.29376619	0.000529045	649	9451	5	355	5	4	27.29376619	27.75288189
s3	liver	4TU -ve	23	Slc36a1	3692	25.75608922	9.46252838758516e-05	995	10568	1	335	1	2	25.75608922	26.18933925
s3	liver	4TU -ve	23	Slc4a4	6132	24.83348304	0.000100796	1966	9921	1	323	1	0	24.83348304	25.25121366
s3	liver	4TU -ve	23	Slc6a6	4599	71.96328212	8.03923144947343e-05	1185	24878	2	936	2	13	71.96328212	73.17379564
s3	liver	4TU -ve	23	Smad4	1249	29.83093319	0.000105865	408	9446	1	388	2	1	29.83093319	30.33272725
s3	liver	4TU -ve	23	Smc6	7158	41.36351045	9.92950054612253e-05	2134	10071	1	538	7	37	41.36351045	42.05929706
s3	liver	4TU -ve	23	Smim15	1486	23.37268992	0	477	9397	0	304	0	1	23.37268992	23.76584816
s3	liver	4TU -ve	23	Smurf2	2599	25.67920537	0.000359712	806	8340	3	334	3	0	25.67920537	26.11116212
s3	liver	4TU -ve	23	Snn	2400	1.230141575	0	652	297	0	16	0	0	1.230141575	1.250834113
s3	liver	4TU -ve	23	Snrpe	743	89.8772188	0.000116198	248	34424	4	1169	4	750	89.8772188	91.38906741
s3	liver	4TU -ve	23	Snx1	386	19.83603289	0	122	6945	0	258	0	1	19.83603289	20.16970008
s3	liver	4TU -ve	23	Son	6211	66.42764503	0.000158284	2074	25271	4	864	4	10	66.42764503	67.54504213
s3	liver	4TU -ve	23	Spag7	340	63.50605879	0.00031144	110	28898	9	826	9	0	63.50605879	64.57431111
s3	liver	4TU -ve	23	Spata13	3505	18.68277517	0.000408886	1017	7337	3	243	3	0	18.68277517	18.9970431
s3	liver	4TU -ve	23	Spint1	565	0.845722333	0	145	183	0	11	0	0	0.845722333	0.859948453
s3	liver	4TU -ve	23	Srgap3	5349	4.38237936	0	1479	1442	0	57	0	0	4.38237936	4.456096529
s3	liver	4TU -ve	23	Srp72	1568	82.49636935	0.000111724	503	26852	3	1073	3	11	82.49636935	83.88406273
s3	liver	4TU -ve	23	Srr	2269	118.4780104	0.00028401	603	31689	9	1541	9	13	118.4780104	120.4709605
s3	liver	4TU -ve	23	Srsf6	3244	75.03863606	0.000278736	987	28701	8	976	8	16	75.03863606	76.30088092
s3	liver	4TU -ve	23	Ssbp1	4324	38.59569191	0.000138485	1442	14442	2	502	2	474	38.59569191	39.24492031
s3	liver	4TU -ve	23	Ssr2	428	83.80339478	6.00961538461538e-05	106	16640	1	1090	1	4	83.80339478	85.21307398
s3	liver	4TU -ve	23	Stag2	1899	35.21280258	0	691	13386	0	458	0	0	35.21280258	35.8051265
s3	liver	4TU -ve	23	Stard4	4455	99.02639676	0.000391236	1346	23004	9	1288	9	3	99.02639676	100.6921461
s3	liver	4TU -ve	23	Stat3	3701	75.96124224	3.39939490770643e-05	945	29417	1	988	1	0	75.96124224	77.2390065
s3	liver	4TU -ve	23	Stk19	589	33.29070636	0	134	6645	0	433	0	6	33.29070636	33.85069819
s3	liver	4TU -ve	23	Stk4	3783	16.8375628	0.000976086	1082	6147	6	219	6	2	16.8375628	17.12079193
s3	liver	4TU -ve	23	Sucla2	694	142.6964227	0.00034252	243	43793	15	1856	15	2	142.6964227	145.0967572
s3	liver	4TU -ve	23	Sufu	4899	1.92209621	0	1218	821	0	25	0	0	1.92209621	1.954428302
s3	liver	4TU -ve	23	Sumo2	727	88.18577414	0.00014613	248	34216	5	1147	5	1146	88.18577414	89.66917051
s3	liver	4TU -ve	23	Sumo3	2425	134.7773863	8.95896792689482e-05	716	55810	5	1753	5	19	134.7773863	137.0445126
s3	liver	4TU -ve	23	Taok1	8705	70.19495361	0.000167291	2968	29888	5	913	5	10	70.19495361	71.3757216
s3	liver	4TU -ve	23	Tbc1d13	2521	21.83501295	0.000470035	647	4255	2	284	2	9	21.83501295	22.20230551
s3	liver	4TU -ve	23	Tcf7l2	3495	37.51931803	0.000518211	1201	13508	7	488	7	0	37.51931803	38.15044046
s3	liver	4TU -ve	23	Tefm	640	8.687874871	0	191	3343	0	113	0	1	8.687874871	8.834015926
s3	liver	4TU -ve	23	Tfb2m	1122	31.7530294	0	344	11867	0	413	0	383	31.7530294	32.28715555
s3	liver	4TU -ve	23	Tfcp2	1763	2.537166998	0	542	936	0	33	0	0	2.537166998	2.579845359
s3	liver	4TU -ve	23	Thap4	4304	13.37778962	0	1139	3762	0	174	0	0	13.37778962	13.60282098
s3	liver	4TU -ve	23	Timm10	222	29.0620947	0.000106963	67	9349	1	378	1	0	29.0620947	29.55095593
s3	liver	4TU -ve	23	Timm8a1	850	73.50095909	4.63456458265746e-05	266	21577	1	956	1	699	73.50095909	74.73733828
s3	liver	4TU -ve	23	Timp3	3604	72.27081751	0.00010201	1067	29409	3	940	3	1	72.27081751	73.48650416
s3	liver	4TU -ve	23	Tiparp	1953	3.152237785	0	614	1278	0	41	0	0	3.152237785	3.205262416
s3	liver	4TU -ve	23	Tm2d2	978	75.19240375	9.67726326994726e-05	249	20667	2	978	2	0	75.19240375	76.45723518
s3	liver	4TU -ve	23	Tmem115	607	16.60691126	0.000575705	142	3474	2	216	2	4	16.60691126	16.88626053
s3	liver	4TU -ve	23	Tmem127	3843	44.97705132	0	1002	11987	0	585	0	1	44.97705132	45.73362227
s3	liver	4TU -ve	23	Tmem140	1838	27.29376619	0	410	8720	0	355	0	25	27.29376619	27.75288189
s3	liver	4TU -ve	23	Tmem14c	426	288.0068962	8.85504294695829e-05	117	90344	8	3746	8	630	288.0068962	292.8515368
s3	liver	4TU -ve	23	Tmem220	1068	38.51880806	0	305	15801	0	501	0	1	38.51880806	39.16674318
s3	liver	4TU -ve	23	Tmem87b	2918	28.44702391	0.000763026	905	9174	7	370	7	0	28.44702391	28.92553887
s3	liver	4TU -ve	23	Tmtc3	3644	4.305495511	0	1309	1924	0	56	0	3	4.305495511	4.377919397
s3	liver	4TU -ve	23	Tmx2	1073	36.75047954	0	315	8528	0	478	0	167	36.75047954	37.36866914
s3	liver	4TU -ve	23	Tns1	4299	74.57733297	0	1085	21397	0	970	0	7	74.57733297	75.83181813
s3	liver	4TU -ve	23	Tomm20	4348	106.4072462	0.000297048	1345	37031	11	1384	11	1240	106.4072462	108.1971508
s3	liver	4TU -ve	23	Tprkb	2155	149.2315498	7.48801916932907e-05	596	40064	3	1941	3	101	149.2315498	151.7418134
s3	liver	4TU -ve	23	Tra2a	1772	25.83297307	0.000116564	518	8579	1	336	1	18	25.83297307	26.26751638
s3	liver	4TU -ve	23	Trim28	173	37.51931803	0.000242856	59	12353	3	488	4	0	37.51931803	38.15044046
s3	liver	4TU -ve	23	Trim44	4358	27.06311464	0	1281	6789	0	352	0	1	27.06311464	27.5183505
s3	liver	4TU -ve	23	Trio	5394	12.2245319	0.001172791	1504	5116	6	159	6	3	12.2245319	12.430164
s3	liver	4TU -ve	23	Trmt1l	1506	31.445494	0	370	12327	0	409	0	5	31.445494	31.97444702
s3	liver	4TU -ve	23	Trp53bp2	704	5.996940177	0	210	2315	0	78	0	0	5.996940177	6.097816303
s3	liver	4TU -ve	23	Trpc1	3678	0.615070787	0	1149	187	0	8	0	0	0.615070787	0.625417057
s3	liver	4TU -ve	23	Trps1	8502	1.307025423	0	2793	556	0	17	0	0	1.307025423	1.329011246
s3	liver	4TU -ve	23	Tsc22d1	3347	40.74843966	0.000407232	937	12278	5	530	5	51	40.74843966	41.43388001
s3	liver	4TU -ve	23	Tsfm	903	8.380339478	0	270	3015	0	109	0	1	8.380339478	8.521307398
s3	liver	4TU -ve	23	Tspyl1	1855	26.06362461	0.00020016	644	9992	2	339	2	0	26.06362461	26.50204778
s3	liver	4TU -ve	23	Tuba1c	101	191.1332472	0.00017854	42	67212	12	2486	12	5	191.1332472	194.3483504
s3	liver	4TU -ve	23	Tubb4b	148	109.0981809	9.5353124404043e-05	47	31462	3	1419	3	340	109.0981809	110.9333504
s3	liver	4TU -ve	23	U2af1	129	88.64707723	6.73945275643618e-05	46	29676	2	1153	2	423	88.64707723	90.1382333
s3	liver	4TU -ve	23	Uba3	2501	18.37523977	0	768	6698	0	239	0	0	18.37523977	18.68433457
s3	liver	4TU -ve	23	Ubald2	772	30.67665552	0.000206889	207	9667	2	399	2	75	30.67665552	31.1926757
s3	liver	4TU -ve	23	Ubc	92	697.413389	0.000197187	36	253566	50	9071	50	29	697.413389	709.1447652
s3	liver	4TU -ve	23	Ube2k	4409	88.33954183	3.6930349361105e-05	1493	27078	1	1149	1	8	88.33954183	89.82552477
s3	liver	4TU -ve	23	Ubl4a	2024	49.97450147	0.000150636	549	13277	2	650	2	5	49.97450147	50.81513586
s3	liver	4TU -ve	23	Ubqln1	1720	152.8450907	4.47187192558805e-05	570	44724	2	1988	2	18	152.8450907	155.4161386
s3	liver	4TU -ve	23	Uhmk1	6583	46.59161214	0	2156	14079	0	606	0	2	46.59161214	47.37534205
s3	liver	4TU -ve	23	Unc50	306	51.35841074	0.000165389	100	18139	3	668	3	5	51.35841074	52.22232424
s3	liver	4TU -ve	23	Usf2	1775	207.432623	0.000252476	403	71294	18	2698	18	28	207.432623	210.9219024
s3	liver	4TU -ve	23	Usp31	6163	7.457733297	0	2026	2470	0	97	0	0	7.457733297	7.583181813
s3	liver	4TU -ve	23	Vegfa	1865	121.0920613	9.44353943858158e-05	547	42357	4	1575	4	2	121.0920613	123.128983
s3	liver	4TU -ve	23	Vezf1	2904	19.75914904	0.000303813	894	6583	2	257	2	0	19.75914904	20.09152295
s3	liver	4TU -ve	23	Vipas39	943	9.841132597	0.001419446	243	2818	4	128	4	0	9.841132597	10.00667291
s3	liver	4TU -ve	23	Vps26a	2061	43.59314205	0	609	13342	0	567	0	12	43.59314205	44.32643389
s3	liver	4TU -ve	23	Vps37b	1606	14.14662811	0	384	3467	0	184	0	0	14.14662811	14.3845923
s3	liver	4TU -ve	23	Vps54	1278	24.1415284	0.000238749	426	8377	2	314	2	4	24.1415284	24.54761948
s3	liver	4TU -ve	23	Wbp1l	3607	247.7966435	3.58429362533379e-05	827	55799	2	3223	2	29	247.7966435	251.9648967
s3	liver	4TU -ve	23	Wbp2	970	165.2233903	3.55802245112167e-05	251	56211	2	2149	2	468	165.2233903	168.0026569
s3	liver	4TU -ve	23	Wdr83	483	14.53104735	0	101	2524	0	189	1	0	14.53104735	14.77547796
s3	liver	4TU -ve	23	Wwc2	4759	16.8375628	0	1332	5946	0	219	0	1	16.8375628	17.12079193
s3	liver	4TU -ve	23	Xbp1	1505	299.8470088	7.07485193345596e-05	446	98942	7	3900	7	27	299.8470088	304.8908151
s3	liver	4TU -ve	23	Xiap	4672	44.90016748	0.000248361	1621	20132	5	584	6	32	44.90016748	45.65544514
s3	liver	4TU -ve	23	Xylb	3485	278.2426474	0.000194082	852	56677	11	3619	11	0	278.2426474	282.923041
s3	liver	4TU -ve	23	Yap1	2868	55.35637086	0.00013698	838	21901	3	720	3	3	55.35637086	56.2875351
s3	liver	4TU -ve	23	Ywhab	1863	185.6744939	7.07151065146292e-05	565	56565	4	2415	4	147	185.6744939	188.797774
s3	liver	4TU -ve	23	Ywhaz	1948	150.5385752	0.000205962	688	53408	11	1958	11	809	150.5385752	153.0708246
s3	liver	4TU -ve	23	Zbtb20	23858	534.6502819	0.000226243	7020	123761	28	6954	28	46	534.6502819	543.6437765
s3	liver	4TU -ve	23	Zbtb21	2446	5.458753238	0	882	1352	0	71	0	0	5.458753238	5.550576378
s3	liver	4TU -ve	23	Zbtb33	2814	10.84062263	0.000245278	995	4077	1	141	1	0	10.84062263	11.02297562
s3	liver	4TU -ve	23	Zfp503	929	3.921076269	0	261	1305	0	51	0	0	3.921076269	3.987033737
s3	liver	4TU -ve	23	Zfp871	3116	19.29784595	0	1049	6022	0	251	0	0	19.29784595	19.62246015
s3	liver	4TU -ve	23	Znrf1	4653	29.0620947	0	1208	7581	0	378	0	12	29.0620947	29.55095593
s3	liver	4TU -ve	23	Zranb1	3023	155.0747223	0.000106442	913	46974	5	2017	5	43	155.0747223	157.6832754
s4	liver	Labelled in injury	34	1810030O07Rik	1609	11.78165815	0.040426314	449	5442	220	181	103	2	11.78165815	10.05589274
s4	liver	Labelled in injury	34	2610001J05Rik	2797	37.42791952	0.044478986	840	16727	744	575	353	12	37.42791952	31.94551562
s4	liver	Labelled in injury	34	2610528J11Rik	433	10.61000153	0.045566227	140	4477	204	163	115	0	10.61000153	9.05585921
s4	liver	Labelled in injury	34	2810004N23Rik	1346	27.01319409	0.045045045	340	9324	420	415	247	2	27.01319409	23.05632866
s4	liver	Labelled in injury	34	9530068E07Rik	1652	67.24007107	0.056924998	508	30426	1732	1033	702	0	67.24007107	57.39081327
s4	liver	Labelled in injury	34	AC149222.1,Hsd3b7	1567	167.0912512	0.05849899	394	58907	3446	2567	1716	44	167.0912512	142.6158932
s4	liver	Labelled in injury	34	AC149222.1,Setd1a	643	19.85307036	0.058588881	173	8022	470	305	206	1	19.85307036	16.94501263
s4	liver	Labelled in injury	34	AU019823	4001	29.03104714	0.041870377	1275	7977	334	446	213	3	29.03104714	24.77860863
s4	liver	Labelled in injury	34	Abi1	1799	38.79485224	0.033868388	648	18129	614	596	290	0	38.79485224	33.1122214
s4	liver	Labelled in injury	34	Abraxas2	2984	30.72344003	0.048149286	799	13022	627	472	294	6	30.72344003	26.22310151
s4	liver	Labelled in injury	34	Ackr3	1842	1.497116781	0	512	631	0	23	0	0	1.497116781	1.277820625
s4	liver	Labelled in injury	34	Acot12	1368	46.86626445	0.050329157	432	14127	711	720	462	8	46.86626445	40.00134129
s4	liver	Labelled in injury	34	Acsl1	1725	658.6662916	0.063379652	478	279585	17720	10119	8049	127	658.6662916	562.1855174
s4	liver	Labelled in injury	34	Actg1	1419	403.6357025	0.029531813	388	191590	5658	6201	2521	6063	403.6357025	344.5115519
s4	liver	Labelled in injury	34	Add3	2109	13.53914306	0.004746084	691	6321	30	208	17	0	13.53914306	11.55594304
s4	liver	Labelled in injury	34	Adgrf5	4623	37.75337969	0.000325076	1157	15381	5	580	5	6	37.75337969	32.22330271
s4	liver	Labelled in injury	34	Ago2	11064	49.99068208	0.041528885	3277	20564	854	768	440	4	49.99068208	42.66809738
s4	liver	Labelled in injury	34	Ahdc1	1167	20.8945429	0.041803035	327	6722	281	321	163	1	20.8945429	17.83393133
s4	liver	Labelled in injury	34	Ahsa1	216	106.1651074	0.045452219	65	39074	1776	1631	1045	1287	106.1651074	90.61414951
s4	liver	Labelled in injury	34	Akap2,Pakap	4116	38.99012834	0.006414631	1165	14654	94	599	55	0	38.99012834	33.27889366
s4	liver	Labelled in injury	34	Akr1a1	94	392.6351488	0.050716896	27	71140	3608	6032	3246	26	392.6351488	335.1223482
s4	liver	Labelled in injury	34	Aldh8a1	745	292.9141528	0.05956516	175	106522	6345	4500	3395	1	292.9141528	250.0083831
s4	liver	Labelled in injury	34	Amacr	1377	119.5740664	0.059321737	429	57028	3383	1837	1492	0	119.5740664	102.0589777
s4	liver	Labelled in injury	34	Ankle2	2131	22.78221188	0.030779912	685	8642	266	350	155	2	22.78221188	19.44509646
s4	liver	Labelled in injury	34	Ap1g1	4009	77.13406023	0.042219581	1278	30294	1279	1185	690	6	77.13406023	65.83554088
s4	liver	Labelled in injury	34	Ar	6335	7.029939667	0.033333333	1937	2760	92	108	56	0	7.029939667	6.000201194
s4	liver	Labelled in injury	34	Arel1	3558	29.48669138	0.036182636	974	10447	378	453	230	2	29.48669138	25.16751056
s4	liver	Labelled in injury	34	Arf4	2168	119.8344345	0.053378114	676	61336	3274	1841	1307	12	119.8344345	102.2812074
s4	liver	Labelled in injury	34	Arhgap1	1426	17.8352173	0.021636757	416	7857	170	274	110	7	17.8352173	15.22273266
s4	liver	Labelled in injury	34	Arhgap24	610	5.728098988	0.014518414	196	2824	41	88	21	0	5.728098988	4.889052825
s4	liver	Labelled in injury	34	Arhgap42	4059	40.81270529	0.045531002	1350	17241	785	627	360	14	40.81270529	34.83450138
s4	liver	Labelled in injury	34	Armc1	2630	98.80970754	0.044779501	869	39728	1779	1518	1003	52	98.80970754	84.33616123
s4	liver	Labelled in injury	34	Armc6	493	6.639387463	0.031931069	109	1973	63	102	42	0	6.639387463	5.666856683
s4	liver	Labelled in injury	34	Arpc1a	804	42.83055834	0.050343008	221	18950	954	658	437	17	42.83055834	36.55678135
s4	liver	Labelled in injury	34	Arrb1	5618	19.33233408	0.000324675	1463	6160	2	297	2	8	19.33233408	16.50055328
s4	liver	Labelled in injury	34	Asnsd1	1113	35.21479037	0.05322531	339	9751	519	541	346	23	35.21479037	30.05656339
s4	liver	Labelled in injury	34	Aspdh	640	41.7890858	0.052851847	127	8363	442	642	334	5	41.7890858	35.66786265
s4	liver	Labelled in injury	34	Ass1	255	1138.264398	0.051389615	62	218118	11209	17487	7813	6342	1138.264398	971.5325767
s4	liver	Labelled in injury	34	Atg13	1768	37.88356376	0.042127252	441	11489	484	582	325	0	37.88356376	32.33441755
s4	liver	Labelled in injury	34	Atg4c	1223	13.66932713	0.042248208	438	5302	224	210	125	0	13.66932713	11.66705788
s4	liver	Labelled in injury	34	Atp2a2	2050	115.1478081	0.049756303	682	52114	2593	1769	1202	4	115.1478081	98.28107326
s4	liver	Labelled in injury	34	Atxn1	7300	12.17221035	0.055828422	2246	6108	341	187	125	2	12.17221035	10.38923725
s4	liver	Labelled in injury	34	Auh	6725	39.96650885	0.055876338	1761	16626	929	614	414	2	39.96650885	34.11225494
s4	liver	Labelled in injury	34	B3galnt2	2967	8.592148482	0.035564854	836	3824	136	132	76	9	8.592148482	7.333579237
s4	liver	Labelled in injury	34	BC003331	1856	69.64847633	0.055579949	467	27330	1519	1070	716	10	69.64847633	59.44643776
s4	liver	Labelled in injury	34	BC005537	3435	101.4133889	0.037691864	1118	43325	1633	1558	750	60	101.4133889	86.55845797
s4	liver	Labelled in injury	34	BC034090	1049	0.065092034	0	245	12	0	1	0	0	0.065092034	0.055557418
s4	liver	Labelled in injury	34	Baiap2	2475	37.03736732	0.048306595	568	11220	542	569	287	8	37.03736732	31.61217111
s4	liver	Labelled in injury	34	Bbs1	3774	1.236748645	0.013473054	1008	668	9	19	5	0	1.236748645	1.055590951
s4	liver	Labelled in injury	34	Bcap29	5375	19.59270222	0.047760512	1641	8752	418	301	191	6	19.59270222	16.72278296
s4	liver	Labelled in injury	34	Bcar1	408	21.02472697	0.054165655	98	8234	446	323	212	1	21.02472697	17.94504616
s4	liver	Labelled in injury	34	Bdh2	205	20.24362256	0.047567713	58	7421	353	311	192	2	20.24362256	17.27835714
s4	liver	Labelled in injury	34	Bdp1	4733	9.438344923	0.035449102	1439	4175	148	145	63	2	9.438344923	8.055825677
s4	liver	Labelled in injury	34	Blnk	246	2.408405256	0.007202881	71	833	6	37	4	0	2.408405256	2.055624483
s4	liver	Labelled in injury	34	Brix1	1724	42.44000614	0.04648945	509	16778	780	652	432	1	42.44000614	36.22343684
s4	liver	Labelled in injury	34	Bscl2	729	76.35295583	0.047106924	157	22502	1060	1173	597	6	76.35295583	65.16885186
s4	liver	Labelled in injury	34	Btg1	4166	86.11676092	0.050104778	1404	47720	2391	1323	989	1211	86.11676092	73.50246463
s4	liver	Labelled in injury	34	C1galt1c1	382	18.48613764	0.051013589	150	8978	458	284	217	3	18.48613764	15.77830684
s4	liver	Labelled in injury	34	Cab39l	1942	69.90884446	0.04432586	569	23237	1030	1074	626	2	69.90884446	59.66866743
s4	liver	Labelled in injury	34	Calr	797	851.27362	0.050082554	247	279818	14014	13078	7972	228	851.27362	726.5799187
s4	liver	Labelled in injury	34	Capza2	1893	67.17497904	0.03257329	650	30086	980	1032	488	0	67.17497904	57.33525585
s4	liver	Labelled in injury	34	Car2	680	3.514969833	0.034331629	202	1369	47	54	34	0	3.514969833	3.000100597
s4	liver	Labelled in injury	34	Casd1	1622	17.57484917	0.037054745	551	8366	310	270	162	7	17.57484917	15.00050299
s4	liver	Labelled in injury	34	Ccdc163	567	4.621534411	0.029098652	127	1409	41	71	33	0	4.621534411	3.944576711
s4	liver	Labelled in injury	34	Ccdc47	3858	59.6243031	0.047209063	1311	24275	1146	916	571	37	59.6243031	50.89059531
s4	liver	Labelled in injury	34	Ccny	2512	37.62319562	0.043053999	855	15167	653	578	339	0	37.62319562	32.11218787
s4	liver	Labelled in injury	34	Ccser2	4763	33.78276562	0.042599843	1500	12770	544	519	310	0	33.78276562	28.83430018
s4	liver	Labelled in injury	34	Cct7	1432	125.0417972	0.046483731	347	40014	1860	1921	1033	5	125.0417972	106.7258009
s4	liver	Labelled in injury	34	Cdc42se1	2174	30.72344003	0.038481386	606	13565	522	472	260	0	30.72344003	26.22310151
s4	liver	Labelled in injury	34	Cdh1	1631	112.4139426	0.058256016	489	54106	3152	1727	1384	2	112.4139426	95.94766169
s4	liver	Labelled in injury	34	Cdk11b	154	27.85939053	0.050463002	50	11771	594	428	294	0	27.85939053	23.7785751
s4	liver	Labelled in injury	34	Cdk13	7746	17.4446651	0.032961261	2753	7615	251	268	133	5	17.4446651	14.88938815
s4	liver	Labelled in injury	34	Cdpf1	432	9.112884753	0.042672842	95	3023	129	140	63	3	9.112884753	7.778038585
s4	liver	Labelled in injury	34	Cdv3	2920	139.4271367	0.050262963	905	56662	2848	2142	1419	904	139.4271367	119.0039903
s4	liver	Labelled in injury	34	Cenpb	2895	40.61742919	0.032480995	721	13023	423	624	269	7	40.61742919	34.66782912
s4	liver	Labelled in injury	34	Cep57	2321	11.52129001	0.035075494	613	4305	151	177	89	2	11.52129001	9.833663068
s4	liver	Labelled in injury	34	Cflar	5827	90.41283516	0.03407826	1831	35037	1194	1389	517	768	90.41283516	77.16925425
s4	liver	Labelled in injury	34	Chm	2851	15.29662798	0.039309113	934	6716	264	235	125	0	15.29662798	13.05599334
s4	liver	Labelled in injury	34	Chordc1	4731	70.88522497	0.044543511	1741	27591	1229	1089	688	4	70.88522497	60.50202871
s4	liver	Labelled in injury	34	Chp1	2333	302.6779579	0.056348135	768	140750	7931	4650	3432	42	302.6779579	258.3419959
s4	liver	Labelled in injury	34	Cited2	919	5.402638818	0.026874116	318	2121	57	83	39	0	5.402638818	4.611265732
s4	liver	Labelled in injury	34	Clcc1	1377	36.97227528	0.047123405	458	14027	661	568	332	0	36.97227528	31.55661369
s4	liver	Labelled in injury	34	Clcn5	5919	13.7995112	0.02772574	1782	5338	148	212	81	4	13.7995112	11.77817271
s4	liver	Labelled in injury	34	Clec2h	2375	2.213129154	0.032494759	677	954	31	34	20	0	2.213129154	1.888952228
s4	liver	Labelled in injury	34	Cluh	1237	223.3307685	0.056886017	323	85434	4860	3431	2520	0	223.3307685	190.6175027
s4	liver	Labelled in injury	34	Cmtm4	6936	24.01896053	0.049107964	2039	10874	534	369	256	4	24.01896053	20.50068741
s4	liver	Labelled in injury	34	Commd10	926	7.420491871	0.020587345	295	3303	68	114	39	0	7.420491871	6.333545705
s4	liver	Labelled in injury	34	Cops7a	1096	52.85473157	0.056038596	302	18862	1057	812	498	6	52.85473157	45.11262379
s4	liver	Labelled in injury	34	Cpeb4	4102	27.5990224	0.060082588	1463	14530	873	424	324	2	27.5990224	23.55634543
s4	liver	Labelled in injury	34	Cpox	1634	542.6722871	0.050597807	574	217796	11020	8337	5678	31	542.6722871	463.1821977
s4	liver	Labelled in injury	34	Csnk1g3	2385	39.90141681	0.045264672	800	14603	661	613	375	66	39.90141681	34.05669752
s4	liver	Labelled in injury	34	Csnk2a1	2768	52.85473157	0.041519971	911	24711	1026	812	533	0	52.85473157	45.11262379
s4	liver	Labelled in injury	34	Ctif	3970	20.11343849	0.05187567	941	4665	242	309	170	8	20.11343849	17.16724231
s4	liver	Labelled in injury	34	Ctnna1	881	105.2538189	0.044151365	261	49285	2176	1617	998	1	105.2538189	89.83634566
s4	liver	Labelled in injury	34	Ctnnb1	3318	240.7103416	0.043789281	897	107081	4689	3698	2235	13	240.7103416	205.4513335
s4	liver	Labelled in injury	34	Cul1	622	49.60012987	0.040693184	200	20716	843	762	451	1	49.60012987	42.33475287
s4	liver	Labelled in injury	34	Cux1	10678	22.06619951	0.032715966	2910	7397	242	339	136	2	22.06619951	18.83396486
s4	liver	Labelled in injury	34	Cx3cl1	2726	0.846196441	0	618	426	0	13	0	0	0.846196441	0.72224644
s4	liver	Labelled in injury	34	Cx3cr1	2599	18.87668985	0.005292561	623	6802	36	290	36	0	18.87668985	16.11165135
s4	liver	Labelled in injury	34	Dbn1	794	5.337546784	0.001075269	241	1860	2	82	2	0	5.337546784	4.555708314
s4	liver	Labelled in injury	34	Dcaf12	1756	50.25105021	0.048227749	584	23078	1113	772	516	3	50.25105021	42.89032705
s4	liver	Labelled in injury	34	Ddx3x	2560	172.8844422	0.045941693	861	80711	3708	2656	1812	684	172.8844422	147.5605034
s4	liver	Labelled in injury	34	Ddx3y	4388	98.5493394	0.046398152	1400	34635	1607	1514	866	10	98.5493394	84.11393155
s4	liver	Labelled in injury	34	Ddx5	3387	277.5524328	0.046347665	1094	112476	5213	4264	2592	236	277.5524328	236.8968323
s4	liver	Labelled in injury	34	Ddx6	4250	69.06264802	0.045746388	1301	32396	1482	1061	706	14	69.06264802	58.94642099
s4	liver	Labelled in injury	34	Denr	1541	49.66522191	0.048876522	496	19048	931	763	494	5	49.66522191	42.39031029
s4	liver	Labelled in injury	34	Deptor	7601	178.6776332	0.053254154	2282	62474	3327	2745	1767	7	178.6776332	152.5051137
s4	liver	Labelled in injury	34	Dhx40	1276	34.10822579	0.042053919	447	15171	638	524	352	0	34.10822579	29.11208727
s4	liver	Labelled in injury	34	Dlst	2677	134.8706943	0.052443826	675	45973	2411	2072	1324	6	134.8706943	115.1149711
s4	liver	Labelled in injury	34	Dnaja1	4203	211.7443864	0.047580469	1288	91340	4346	3253	2191	1000	211.7443864	180.7282823
s4	liver	Labelled in injury	34	Dnajb6	2457	147.3683649	0.048464513	775	66461	3221	2264	1576	1433	147.3683649	125.7819954
s4	liver	Labelled in injury	34	Dnajc1	8158	64.37602158	0.037600488	2048	19654	739	989	437	1	64.37602158	54.94628686
s4	liver	Labelled in injury	34	Dnajc8	1615	39.83632478	0.039173662	420	16797	658	612	302	5	39.83632478	34.0011401
s4	liver	Labelled in injury	34	Efhd1	1044	0.065092034	0	348	25	0	1	0	0	0.065092034	0.055557418
s4	liver	Labelled in injury	34	Eif1	999	442.821107	0.04563614	286	182224	8316	6803	4218	3891	442.821107	377.9571178
s4	liver	Labelled in injury	34	Eif2ak1	2362	30.52816392	0.039480113	626	10233	404	469	258	2	30.52816392	26.05642926
s4	liver	Labelled in injury	34	Eif3a	965	70.10412057	0.043520247	353	31066	1352	1077	676	322	70.10412057	59.83533968
s4	liver	Labelled in injury	34	Eif4g3	4080	77.19915227	0.032910914	1165	26435	870	1186	515	0	77.19915227	65.8910983
s4	liver	Labelled in injury	34	Eif4h	1788	166.4403308	0.059226116	485	60345	3574	2557	1699	11	166.4403308	142.060319
s4	liver	Labelled in injury	34	Elf3	691	0.911288475	0.017921147	176	279	5	14	1	0	0.911288475	0.777803858
s4	liver	Labelled in injury	34	Ell2	1815	81.03958227	0.054397145	588	39230	2134	1245	971	53	81.03958227	69.16898599
s4	liver	Labelled in injury	34	Elmo2	3300	12.82313069	0.028456148	851	4709	134	197	80	0	12.82313069	10.94481144
s4	liver	Labelled in injury	34	Eloa	2248	24.930249	0.050057427	683	10448	523	383	259	2	24.930249	21.27849127
s4	liver	Labelled in injury	34	Emc1	4989	82.21123888	0.043320973	1444	33171	1437	1263	757	7	82.21123888	70.16901952
s4	liver	Labelled in injury	34	Emc3	1029	87.02804939	0.037706524	282	29597	1116	1337	647	42	87.02804939	74.28026849
s4	liver	Labelled in injury	34	Ep300	1394	24.1491446	0.057574328	485	10595	610	371	262	0	24.1491446	20.61180225
s4	liver	Labelled in injury	34	Eps15	2602	21.089819	0.033788956	869	9145	309	324	172	2	21.089819	18.00060358
s4	liver	Labelled in injury	34	Ergic2	3732	63.39964107	0.047214566	1118	22133	1045	974	570	3	63.39964107	54.11292558
s4	liver	Labelled in injury	34	Erlin1	2094	38.40430003	0.044565154	623	17121	763	590	392	1	38.40430003	32.77887689
s4	liver	Labelled in injury	34	Errfi1	1390	662.7019977	0.074814318	448	358140	26794	10181	9169	21	662.7019977	565.6300774
s4	liver	Labelled in injury	34	Ezr	1262	11.78165815	0.003247412	363	4927	16	181	9	1	11.78165815	10.05589274
s4	liver	Labelled in injury	34	Faf2	3462	43.41638665	0.045823586	904	14534	666	667	360	2	43.41638665	37.05679812
s4	liver	Labelled in injury	34	Fam102a	2316	24.08405256	0.043075941	579	9402	405	370	225	5	24.08405256	20.55624483
s4	liver	Labelled in injury	34	Fam120a	1577	197.0986788	0.040675158	537	89342	3634	3028	1782	447	197.0986788	168.2278631
s4	liver	Labelled in injury	34	Fam193b	398	19.98325442	0.040540541	104	11174	453	307	205	0	19.98325442	17.05612747
s4	liver	Labelled in injury	34	Fbxo25	1002	6.053559158	0.041938811	277	2909	122	93	58	0	6.053559158	5.166839917
s4	liver	Labelled in injury	34	Foxj3	3469	14.45043154	0.050054805	1102	5474	274	222	119	43	14.45043154	12.3337469
s4	liver	Labelled in injury	34	Fryl	2172	21.15491103	0.04258347	641	9135	389	325	173	77	21.15491103	18.056161
s4	liver	Labelled in injury	34	Fubp1	7918	90.15246702	0.049352751	2921	38316	1891	1385	870	2	90.15246702	76.94702457
s4	liver	Labelled in injury	34	Fus	4142	184.7311924	0.035907895	1396	76000	2729	2838	1496	14	184.7311924	157.6719536
s4	liver	Labelled in injury	34	Fut9	10401	0.065092034	0	3449	18	0	1	0	0	0.065092034	0.055557418
s4	liver	Labelled in injury	34	G6pc	1104	213.9575156	0.076692248	323	95642	7335	3287	2887	8	213.9575156	182.6172345
s4	liver	Labelled in injury	34	Gabpa	3176	14.3853395	0.04027818	1061	6902	278	221	159	0	14.3853395	12.27818948
s4	liver	Labelled in injury	34	Gas2	2461	16.14282442	0.042230934	681	5612	237	248	151	6	16.14282442	13.77823978
s4	liver	Labelled in injury	34	Gatad2b	5405	38.59957613	0.052609377	1621	16594	873	593	387	38	38.59957613	32.94554915
s4	liver	Labelled in injury	34	Gatm	1030	10.80527764	0.000550863	385	5446	3	166	3	2	10.80527764	9.222531465
s4	liver	Labelled in injury	34	Gdi1	923	49.40485377	0.03982684	282	15015	598	759	367	189	49.40485377	42.16808061
s4	liver	Labelled in injury	34	Gipc2	308	1.366932713	0.0703125	114	640	45	21	18	0	1.366932713	1.166705788
s4	liver	Labelled in injury	34	Gjb2	1469	343.4255711	0.057821735	410	141452	8179	5276	3997	11	343.4255711	293.1209398
s4	liver	Labelled in injury	34	Glyat	2280	351.4969833	0.056242892	696	72098	4055	5400	2956	13	351.4969833	300.0100597
s4	liver	Labelled in injury	34	Gm21974,Vkorc1	226	231.988009	0.049880164	62	77606	3871	3564	2195	8	231.988009	198.0066394
s4	liver	Labelled in injury	34	Gnai3	2056	38.1439319	0.060356851	710	20793	1255	586	461	2	38.1439319	32.55664722
s4	liver	Labelled in injury	34	Golga7	1301	128.361491	0.047336553	431	57144	2705	1972	1205	1424	128.361491	109.5592292
s4	liver	Labelled in injury	34	Gpbp1l1	924	40.94288936	0.050032916	351	16709	836	629	398	87	40.94288936	34.94561621
s4	liver	Labelled in injury	34	Grb14	374	47.19172462	0.061402482	94	17084	1049	725	545	0	47.19172462	40.27912839
s4	liver	Labelled in injury	34	Grb2	1724	78.24062481	0.038392194	496	28287	1086	1202	573	328	78.24062481	66.78001699
s4	liver	Labelled in injury	34	Gria3	2589	5.142270682	0.042204568	756	2014	85	79	43	3	5.142270682	4.389036059
s4	liver	Labelled in injury	34	Gtf2i	1303	56.5649775	0.047924578	334	22911	1098	869	542	0	56.5649775	48.27939664
s4	liver	Labelled in injury	34	H1f0	1198	185.6424808	0.042686691	367	69647	2973	2852	1728	2	185.6424808	158.4497575
s4	liver	Labelled in injury	34	H3f3b	1495	345.4434242	0.04159641	530	152417	6340	5307	3211	2393	345.4434242	294.8432198
s4	liver	Labelled in injury	34	Hebp1	367	130.444436	0.064598321	112	53376	3448	2004	1543	35	130.444436	111.3370666
s4	liver	Labelled in injury	34	Hist1h1c	880	71.60123735	0.039818518	268	33502	1334	1100	719	0	71.60123735	61.11316031
s4	liver	Labelled in injury	34	Hk1	1054	16.72865273	0.003013183	233	5310	16	257	8	21	16.72865273	14.27825655
s4	liver	Labelled in injury	34	Hltf	2575	6.769571531	0.021138766	790	2933	62	104	37	4	6.769571531	5.77797152
s4	liver	Labelled in injury	34	Hnrnpa1	1949	102.7803216	0.047077198	601	40338	1899	1579	895	1383	102.7803216	87.72516375
s4	liver	Labelled in injury	34	Hnrnpdl	3387	76.8736921	0.040113125	1046	34652	1390	1181	658	27	76.8736921	65.61331121
s4	liver	Labelled in injury	34	Hnrnpl	1261	65.09203395	0.043989437	339	27643	1216	1000	555	7	65.09203395	55.55741846
s4	liver	Labelled in injury	34	Hnrnpr	19895	41.46362563	0.045355629	6145	17462	792	637	358	39	41.46362563	35.39007556
s4	liver	Labelled in injury	34	Hoxa5	827	3.12441763	0	272	1554	0	48	0	0	3.12441763	2.666756086
s4	liver	Labelled in injury	34	Hsd3b2	2251	5.92337509	0.041811847	587	2296	96	91	50	11	5.92337509	5.05572508
s4	liver	Labelled in injury	34	Hspa5	1641	1001.506034	0.047119762	535	438627	20668	15386	10257	32	1001.506034	854.8064405
s4	liver	Labelled in injury	34	Hspa8	83	792.6907895	0.039257562	19	160606	6305	12178	5714	6877	792.6907895	676.578242
s4	liver	Labelled in injury	34	Hspe1	187	384.3033685	0.048440682	62	149296	7232	5904	3711	713	384.3033685	328.0109986
s4	liver	Labelled in injury	34	Id2	1191	437.8741124	0.054428773	414	200078	10890	6727	5086	40	437.8741124	373.734754
s4	liver	Labelled in injury	34	Ift122	3731	6.509203395	0.029080119	819	1685	49	100	27	1	6.509203395	5.555741846
s4	liver	Labelled in injury	34	Ift27	147	12.43257848	0.030615641	34	3005	92	191	61	2	12.43257848	10.61146693
s4	liver	Labelled in injury	34	Igf1r	7267	6.964847633	0	2070	2856	0	107	0	3	6.964847633	5.944643776
s4	liver	Labelled in injury	34	Ik	205	83.57817159	0.045903216	75	35357	1623	1284	821	13	83.57817159	71.33572531
s4	liver	Labelled in injury	34	Il11ra1	354	81.29995041	0.039671632	97	26921	1068	1249	632	0	81.29995041	69.39121566
s4	liver	Labelled in injury	34	Il17rd	8094	1.692392883	0.006276151	2285	478	3	26	1	10	1.692392883	1.44449288
s4	liver	Labelled in injury	34	Il4ra	4274	55.39332089	0.031352057	946	18372	576	851	360	6	55.39332089	47.27936311
s4	liver	Labelled in injury	34	Ints2	2469	10.67509357	0.046318549	793	4577	212	164	117	0	10.67509357	9.111416628
s4	liver	Labelled in injury	34	Iqgap1	2705	44.00221495	0.010249003	752	14538	149	676	94	57	44.00221495	37.55681488
s4	liver	Labelled in injury	34	Irak1	1576	111.177194	0.043502523	425	41216	1793	1708	875	108	111.177194	94.89207074
s4	liver	Labelled in injury	34	Irf2bp2	2817	68.86737192	0.048937648	1002	36005	1762	1058	751	18	68.86737192	58.77974873
s4	liver	Labelled in injury	34	Isy1	5294	15.62208815	0.041666667	1409	6312	263	240	140	0	15.62208815	13.33378043
s4	liver	Labelled in injury	34	Ivns1abp	4212	167.6770795	0.044666279	1312	70523	3150	2576	1592	16	167.6770795	143.11591
s4	liver	Labelled in injury	34	Jade1	4538	65.80804633	0.05030565	1365	25683	1292	1011	620	7	65.80804633	56.16855007
s4	liver	Labelled in injury	34	Kansl1l	1549	3.384785766	0.096432015	498	1037	100	52	39	6	3.384785766	2.88898576
s4	liver	Labelled in injury	34	Kat6b	1605	10.80527764	0.044607843	557	4080	182	166	102	1	10.80527764	9.222531465
s4	liver	Labelled in injury	34	Kcnq1	1129	2.278221188	0	236	935	0	35	0	0	2.278221188	1.944509646
s4	liver	Labelled in injury	34	Kctd13	510	4.100798139	0.027841168	167	2191	61	63	28	0	4.100798139	3.500117363
s4	liver	Labelled in injury	34	Keg1	720	35.60534257	0.055382754	205	11574	641	547	377	1	35.60534257	30.3899079
s4	liver	Labelled in injury	34	Klf15	1101	91.4543077	0.067658042	274	45257	3062	1405	1229	1	91.4543077	78.05817294
s4	liver	Labelled in injury	34	Klhdc2	411	82.86215922	0.052266274	144	38036	1988	1273	947	0	82.86215922	70.7245937
s4	liver	Labelled in injury	34	Kmt5c	1426	2.278221188	0.018995929	308	737	14	35	6	0	2.278221188	1.944509646
s4	liver	Labelled in injury	34	Kras	4178	90.6732033	0.042381299	1393	30202	1280	1393	760	0	90.6732033	77.39148392
s4	liver	Labelled in injury	34	Kxd1	692	24.40951273	0.052966323	181	9591	508	375	283	1	24.40951273	20.83403192
s4	liver	Labelled in injury	34	Lats2	5625	22.84730392	0.036765333	1398	11723	431	351	173	2	22.84730392	19.50065388
s4	liver	Labelled in injury	34	Ldb1	1062	18.29086154	0.042826552	252	6538	280	281	144	8	18.29086154	15.61163459
s4	liver	Labelled in injury	34	Ldlrad3	2735	13.92969527	0.042153589	863	7188	303	214	158	0	13.92969527	11.88928755
s4	liver	Labelled in injury	34	Lemd2	1039	27.7942985	0.036408669	226	8075	294	427	203	7	27.7942985	23.72301768
s4	liver	Labelled in injury	34	Lgr4	1730	31.0489002	0.051850871	604	15101	783	477	344	4	31.0489002	26.50088861
s4	liver	Labelled in injury	34	Lima1	1827	55.71878106	0.033024553	469	29039	959	856	447	0	55.71878106	47.5571502
s4	liver	Labelled in injury	34	Lmo4	767	23.95386849	0.047705027	219	10523	502	368	222	0	23.95386849	20.44512999
s4	liver	Labelled in injury	34	Lpar3	1193	0.130184068	0.023809524	372	42	1	2	1	0	0.130184068	0.111114837
s4	liver	Labelled in injury	34	Lpgat1	5721	340.5615216	0.060373125	1724	132824	8019	5232	3968	334	340.5615216	290.6764134
s4	liver	Labelled in injury	34	Lpin1	2744	184.9264685	0.067315512	764	76238	5132	2841	2242	12	184.9264685	157.8386259
s4	liver	Labelled in injury	34	Lrrc51	447	2.538589324	0.02173913	92	552	12	39	12	2	2.538589324	2.16673932
s4	liver	Labelled in injury	34	Lrrfip1	1999	45.8247919	0.039039039	632	16983	663	704	366	1	45.8247919	39.1124226
s4	liver	Labelled in injury	34	Luc7l2	5000	106.5556596	0.041999323	1615	41334	1736	1637	917	251	106.5556596	90.94749402
s4	liver	Labelled in injury	34	Lyrm4	1444	19.20215002	0.049748744	368	7960	396	295	199	3	19.20215002	16.38943845
s4	liver	Labelled in injury	34	Mafg	4167	69.84375243	0.042789223	1167	29026	1242	1073	658	10	69.84375243	59.61311001
s4	liver	Labelled in injury	34	Mapk14	2472	90.08737499	0.045218123	695	33261	1504	1384	843	20	90.08737499	76.89146715
s4	liver	Labelled in injury	34	Mapk1ip1l	4161	110.0706294	0.048487003	1352	53437	2591	1691	1194	810	110.0706294	93.94759462
s4	liver	Labelled in injury	34	Mapk3	691	36.51663105	0.028592316	170	12311	352	561	195	24	36.51663105	31.16771176
s4	liver	Labelled in injury	34	Mapre2	6060	38.59957613	0.03716891	1699	11515	428	593	275	0	38.59957613	32.94554915
s4	liver	Labelled in injury	34	March5	889	132.6575652	0.056135744	272	49505	2779	2038	1402	2	132.6575652	113.2260188
s4	liver	Labelled in injury	34	March7	1309	30.13761172	0.055246383	476	9883	546	463	312	0	30.13761172	25.72308475
s4	liver	Labelled in injury	34	Mark2	4573	11.45619798	0.046401169	1174	2737	127	176	93	5	11.45619798	9.77810565
s4	liver	Labelled in injury	34	Mast4	3833	6.769571531	0.034573592	1194	3037	105	104	46	2	6.769571531	5.77797152
s4	liver	Labelled in injury	34	Mbnl1	3414	122.1126557	0.038480012	1163	54132	2083	1876	982	3	122.1126557	104.225717
s4	liver	Labelled in injury	34	Mbnl2	2748	86.70258922	0.04268555	947	30221	1290	1332	684	6	86.70258922	74.00248139
s4	liver	Labelled in injury	34	Mcur1	3281	65.93823039	0.05082774	1003	22350	1136	1013	599	0	65.93823039	56.2796649
s4	liver	Labelled in injury	34	Mdm2	2219	166.6356069	0.071130674	601	77927	5543	2560	2105	0	166.6356069	142.2269913
s4	liver	Labelled in injury	34	Meaf6	4019	14.25515544	0.035187287	1139	6167	217	219	118	3	14.25515544	12.16707464
s4	liver	Labelled in injury	34	Med13	3953	41.00798139	0.053517041	1408	13790	738	630	402	7	41.00798139	35.00117363
s4	liver	Labelled in injury	34	Mettl9	500	43.02583444	0.056296296	156	18900	1064	661	461	2	43.02583444	36.7234536
s4	liver	Labelled in injury	34	Mgam	839	39.57595664	0.055606846	243	14081	783	608	407	1	39.57595664	33.77891043
s4	liver	Labelled in injury	34	Mical3	7710	8.657240516	0.029836973	1962	3251	97	133	60	2	8.657240516	7.389136656
s4	liver	Labelled in injury	34	Micu3	1700	2.733865426	0.035475234	565	1494	53	42	19	0	2.733865426	2.333411575
s4	liver	Labelled in injury	34	Mindy1	435	41.65890173	0.042956899	131	20765	892	640	463	9	41.65890173	35.55674782
s4	liver	Labelled in injury	34	Mink1	1203	28.57540291	0.039713312	240	8511	338	439	171	282	28.57540291	24.38970671
s4	liver	Labelled in injury	34	Mms19	8347	26.75282595	0.038096328	2265	8741	333	411	227	2	26.75282595	22.83409899
s4	liver	Labelled in injury	34	Mon1b	3049	7.615767972	0.040838852	820	2718	111	117	67	0	7.615767972	6.50021796
s4	liver	Labelled in injury	34	Morn4	1168	0.716012373	0.068548387	286	248	17	11	11	0	0.716012373	0.611131603
s4	liver	Labelled in injury	34	Mpst	336	65.61277022	0.060560086	60	15819	958	1008	564	0	65.61277022	56.00187781
s4	liver	Labelled in injury	34	Mras	2985	4.100798139	0.016498137	705	1879	31	63	18	0	4.100798139	3.500117363
s4	liver	Labelled in injury	34	Mrpl11	2216	53.11509971	0.048687761	628	16308	794	816	473	9	53.11509971	45.33485347
s4	liver	Labelled in injury	34	Mrpl18	329	187.2697817	0.05715373	90	57809	3304	2877	1828	257	187.2697817	159.8386929
s4	liver	Labelled in injury	34	Mrpl20	624	112.6743108	0.047590965	168	33914	1614	1731	997	0	112.6743108	96.16989136
s4	liver	Labelled in injury	34	Mrpl58	2116	34.62896206	0.043466185	539	7201	313	532	219	1	34.62896206	29.55654662
s4	liver	Labelled in injury	34	Mrps22	101	55.26313683	0.070992593	32	16875	1198	849	657	6	55.26313683	47.16824828
s4	liver	Labelled in injury	34	Mrps6	302	45.30405563	0.055056815	90	15929	877	696	458	0	45.30405563	38.66796325
s4	liver	Labelled in injury	34	Msh6	78	19.59270222	0.043157297	27	5283	228	301	168	1	19.59270222	16.72278296
s4	liver	Labelled in injury	34	Mt1	903	1696.688957	0.058319436	232	545067	31788	26066	16871	27	1696.688957	1448.15967
s4	liver	Labelled in injury	34	Mtus1	2506	98.3540633	0.045085327	752	40257	1815	1511	976	68	98.3540633	83.9472593
s4	liver	Labelled in injury	34	Muc1	283	0.976380509	0	60	214	0	15	0	0	0.976380509	0.833361277
s4	liver	Labelled in injury	34	Mycbp2	709	11.65147408	0.03334011	227	4919	164	179	96	0	11.65147408	9.944777905
s4	liver	Labelled in injury	34	Myo19	1478	9.503436957	0.054274084	440	3685	200	146	97	0	9.503436957	8.111383096
s4	liver	Labelled in injury	34	Myo5b	1044	17.0541129	0.040587362	270	6061	246	262	131	0	17.0541129	14.55604364
s4	liver	Labelled in injury	34	Naa15	3707	23.36804019	0.038152985	1166	10720	409	359	213	18	23.36804019	19.94511323
s4	liver	Labelled in injury	34	Nap1l4	1089	44.39276716	0.0452399	299	17153	776	682	405	7	44.39276716	37.89015939
s4	liver	Labelled in injury	34	Nat8f1	124	42.50509817	0.046617346	32	11219	523	653	424	14	42.50509817	36.27899426
s4	liver	Labelled in injury	34	Ncoa7	5894	4.361166275	0	1867	1951	0	67	0	2	4.361166275	3.722347037
s4	liver	Labelled in injury	34	Ndrg1	2167	8.39687238	0.016076213	547	3359	54	129	25	0	8.39687238	7.166906982
s4	liver	Labelled in injury	34	Ndst1	3267	47.19172462	0.044910629	880	19973	897	725	492	0	47.19172462	40.27912839
s4	liver	Labelled in injury	34	Ndufa8	178	203.152238	0.054490564	49	73866	4025	3121	2059	18	203.152238	173.394703
s4	liver	Labelled in injury	34	Ndufaf7	962	14.32024747	0.046875	272	4032	189	220	128	0	14.32024747	12.22263206
s4	liver	Labelled in injury	34	Nek7	4219	97.05222262	0.047337759	1399	36905	1747	1491	923	41	97.05222262	82.83611093
s4	liver	Labelled in injury	34	Nek9	2290	43.09092648	0.036724023	631	16447	604	662	314	65	43.09092648	36.77901102
s4	liver	Labelled in injury	34	Nelfb	608	19.20215002	0.040891059	161	6554	268	295	131	0	19.20215002	16.38943845
s4	liver	Labelled in injury	34	Net1	2317	111.4375621	0.06659594	745	41474	2762	1712	1346	37	111.4375621	95.11430041
s4	liver	Labelled in injury	34	Neu1	1090	38.59957613	0.042774476	273	12788	547	593	321	0	38.59957613	32.94554915
s4	liver	Labelled in injury	34	Nfat5	12787	18.87668985	0.028537026	3923	8305	237	290	125	11	18.87668985	16.11165135
s4	liver	Labelled in injury	34	Nit1	2575	73.6190904	0.054814189	624	23680	1298	1131	667	6	73.6190904	62.83544028
s4	liver	Labelled in injury	34	Nlrp6	1670	51.81325903	0.04319399	393	14377	621	796	415	8	51.81325903	44.2237051
s4	liver	Labelled in injury	34	Nmrk1	1591	54.67730852	0.049574333	429	17267	856	840	484	82	54.67730852	46.66823151
s4	liver	Labelled in injury	34	Nmt1	3144	73.55399837	0.044691495	819	26985	1206	1130	710	4	73.55399837	62.77988286
s4	liver	Labelled in injury	34	Nol10	861	12.56276255	0.044771635	248	6656	298	193	116	0	12.56276255	10.72258176
s4	liver	Labelled in injury	34	Nr1d2	2631	60.73086768	0.052795849	906	26593	1404	933	673	23	60.73086768	51.83507143
s4	liver	Labelled in injury	34	Nudt4	2281	298.6422518	0.061185201	716	114276	6992	4588	3407	415	298.6422518	254.8974359
s4	liver	Labelled in injury	34	Osbpl2	1089	23.17276409	0.045016881	276	7997	360	356	194	2	23.17276409	19.77844097
s4	liver	Labelled in injury	34	Osbpl8	4025	27.14337816	0.049521707	1447	13590	673	417	266	0	27.14337816	23.1674435
s4	liver	Labelled in injury	34	Pafah1b1	3720	82.86215922	0.040322112	1243	34398	1387	1273	726	0	82.86215922	70.7245937
s4	liver	Labelled in injury	34	Pah	558	154.3983045	0.062703838	187	63776	3999	2372	1765	18	154.3983045	131.7821966
s4	liver	Labelled in injury	34	Paxip1	2762	12.30239442	0.044186422	837	6201	274	189	138	0	12.30239442	10.50035209
s4	liver	Labelled in injury	34	Pcmt1	2641	46.60589631	0.042620542	768	17691	754	716	367	2	46.60589631	39.77911162
s4	liver	Labelled in injury	34	Pcyox1	2707	171.3873254	0.052402355	796	57402	3008	2633	1685	6	171.3873254	146.2826828
s4	liver	Labelled in injury	34	Pde4dip	5581	59.16865886	0.054746298	1375	24714	1353	909	638	9	59.16865886	50.50169338
s4	liver	Labelled in injury	34	Pdzd3	680	0.390552204	0.032786885	168	122	4	6	4	0	0.390552204	0.333344511
s4	liver	Labelled in injury	34	Per2	1889	32.35074087	0.051911111	564	16875	876	497	381	0	32.35074087	27.61203698
s4	liver	Labelled in injury	34	Phf12	1619	16.27300849	0.045448209	476	7173	326	250	162	1	16.27300849	13.88935462
s4	liver	Labelled in injury	34	Phlda2	271	1.432024747	0.055865922	73	716	40	22	21	0	1.432024747	1.222263206
s4	liver	Labelled in injury	34	Pias1	4346	15.49190408	0.027145644	1412	6152	167	238	87	4	15.49190408	13.22266559
s4	liver	Labelled in injury	34	Pik3c2a	4235	21.74073934	0.047388961	1340	10762	510	334	220	0	21.74073934	18.55617777
s4	liver	Labelled in injury	34	Pim3	964	97.89841906	0.059754494	261	45620	2726	1504	1179	0	97.89841906	83.55835737
s4	liver	Labelled in injury	34	Pitpnc1	4761	55.71878106	0.024937656	1343	20852	520	856	298	6	55.71878106	47.5571502
s4	liver	Labelled in injury	34	Pkp3	660	0.976380509	0.044117647	134	272	12	15	7	0	0.976380509	0.833361277
s4	liver	Labelled in injury	34	Plat	738	6.704479497	0.042553191	220	3948	168	103	64	0	6.704479497	5.722414102
s4	liver	Labelled in injury	34	Plau	2154	2.213129154	0.003421728	580	1169	4	34	4	1	2.213129154	1.888952228
s4	liver	Labelled in injury	34	Plxnb2	732	86.05166888	0.040309899	162	26073	1051	1322	675	3	86.05166888	73.44690721
s4	liver	Labelled in injury	34	Pno1	736	52.07362716	0.060070514	235	22407	1346	800	585	9	52.07362716	44.44593477
s4	liver	Labelled in injury	34	Poc1b	2360	7.355399837	0.035483871	620	3100	110	113	57	6	7.355399837	6.277988286
s4	liver	Labelled in injury	34	Polr2a	413	36.84209122	0.041377132	128	15830	655	566	341	1	36.84209122	31.44549885
s4	liver	Labelled in injury	34	Polr2b	155	25.06043307	0.046005253	67	11803	543	385	279	3	25.06043307	21.38960611
s4	liver	Labelled in injury	34	Pou3f3	4537	0.130184068	0	1478	4	0	2	0	1	0.130184068	0.111114837
s4	liver	Labelled in injury	34	Ppm1h	5536	8.657240516	0.00509898	1549	3334	17	133	9	0	8.657240516	7.389136656
s4	liver	Labelled in injury	34	Ppme1	1127	13.14859086	0.041631552	298	5933	247	202	114	0	13.14859086	11.22259853
s4	liver	Labelled in injury	34	Ppp2r3a	2759	6.444111361	0.033717835	756	2254	76	99	58	0	6.444111361	5.500184428
s4	liver	Labelled in injury	34	Ppt1	3433	34.6940541	0.029289859	896	10857	318	533	179	1	34.6940541	29.61210404
s4	liver	Labelled in injury	34	Pptc7	3407	79.99810973	0.048543689	1014	33063	1605	1229	815	3	79.99810973	68.28006729
s4	liver	Labelled in injury	34	Prdm2	2018	18.87668985	0.041176471	510	5270	217	290	137	0	18.87668985	16.11165135
s4	liver	Labelled in injury	34	Prkab2	4497	9.763805093	0.012987013	1316	3465	45	150	34	7	9.763805093	8.333612769
s4	liver	Labelled in injury	34	Prkag1	576	82.08105481	0.046475486	137	27025	1256	1261	722	12	82.08105481	70.05790468
s4	liver	Labelled in injury	34	Prr15	574	0.32546017	0.155737705	175	122	19	5	5	0	0.32546017	0.277787092
s4	liver	Labelled in injury	34	Psmc2	83	139.7525969	0.045565427	22	33205	1513	2147	1164	84	139.7525969	119.2817774
s4	liver	Labelled in injury	34	Psmd1	2272	203.0220539	0.048103198	593	40621	1954	3119	1367	1	203.0220539	173.2835882
s4	liver	Labelled in injury	34	Ptges2	3798	10.9354617	0.0532926	946	2946	157	168	93	0	10.9354617	9.333646302
s4	liver	Labelled in injury	34	Pxn	1852	30.20270375	0.033390481	465	12249	409	464	210	5	30.20270375	25.77864217
s4	liver	Labelled in injury	34	Qrich1	1045	41.20325749	0.046145467	360	20197	932	633	412	0	41.20325749	35.16784589
s4	liver	Labelled in injury	34	Rab11fip3	1736	11.19582984	0.042684639	413	3561	152	172	82	0	11.19582984	9.555875976
s4	liver	Labelled in injury	34	Rab17	751	19.78797832	0.043673012	171	5358	234	304	166	1	19.78797832	16.88945521
s4	liver	Labelled in injury	34	Rab18	1576	85.20547244	0.052805597	602	41738	2204	1309	1004	8	85.20547244	72.72466077
s4	liver	Labelled in injury	34	Rab3ip	1252	38.59957613	0.046501779	372	11806	549	593	301	3	38.59957613	32.94554915
s4	liver	Labelled in injury	34	Rabgap1	3277	16.27300849	0.043621191	1113	7909	345	250	167	0	16.27300849	13.88935462
s4	liver	Labelled in injury	34	Ranbp2	388	15.88245628	0.036827653	149	6191	228	244	137	1	15.88245628	13.55601011
s4	liver	Labelled in injury	34	Rars2	97	7.029939667	0.038645038	40	2096	81	108	75	2	7.029939667	6.000201194
s4	liver	Labelled in injury	34	Rbbp4	2992	133.5688537	0.044293043	957	61793	2737	2052	1317	4	133.5688537	114.0038227
s4	liver	Labelled in injury	34	Rbm39	3096	179.4587376	0.049642517	872	41960	2083	2757	1094	35	179.4587376	153.1718027
s4	liver	Labelled in injury	34	Rbms1	2797	141.7053579	0.024338046	933	64015	1558	2177	762	8	141.7053579	120.9485
s4	liver	Labelled in injury	34	Rc3h2	7209	28.90086307	0.039202141	2451	11581	454	444	225	7	28.90086307	24.6674938
s4	liver	Labelled in injury	34	Rcor1	3986	34.56387003	0.050903439	1189	15441	786	531	353	2	34.56387003	29.5009892
s4	liver	Labelled in injury	34	Reep3	5341	181.2813146	0.054595492	1714	65042	3551	2785	1805	228	181.2813146	154.7274104
s4	liver	Labelled in injury	34	Rft1	1498	14.84098374	0.041387351	399	3431	142	228	106	7	14.84098374	12.66709141
s4	liver	Labelled in injury	34	Ripor1	317	21.93601544	0.032307875	90	8419	272	337	149	0	21.93601544	18.72285002
s4	liver	Labelled in injury	34	Rnf11	3153	103.9519782	0.058452196	1098	45781	2676	1597	1159	9	103.9519782	88.72519729
s4	liver	Labelled in injury	34	Rnf187	1106	215.0640802	0.050778471	285	60439	3069	3304	1745	9	215.0640802	183.5617106
s4	liver	Labelled in injury	34	Rnf2	2092	17.31448103	0.048907506	778	8833	432	266	161	1	17.31448103	14.77827331
s4	liver	Labelled in injury	34	Rpp14	1870	31.8300046	0.035605007	544	10785	384	489	236	4	31.8300046	27.16757763
s4	liver	Labelled in injury	34	Rptor	5542	18.87668985	0.048439683	1187	4294	208	290	139	0	18.87668985	16.11165135
s4	liver	Labelled in injury	34	Rsbn1	5150	3.189509664	0.02838934	1735	1726	49	49	22	1	3.189509664	2.722313505
s4	liver	Labelled in injury	34	Rufy4	477	0.130184068	0	113	40	0	2	0	0	0.130184068	0.111114837
s4	liver	Labelled in injury	34	Rybp	3608	21.67564731	0.049174379	1183	11022	542	333	221	327	21.67564731	18.50062035
s4	liver	Labelled in injury	34	Samd9l	263	16.98902086	0.037536839	93	6447	242	261	133	2	16.98902086	14.50048622
s4	liver	Labelled in injury	34	Sap30	221	1.236748645	0.047358834	96	549	26	19	12	0	1.236748645	1.055590951
s4	liver	Labelled in injury	34	Sbf1	4796	24.80006494	0.039701493	996	6700	266	381	174	1	24.80006494	21.16737643
s4	liver	Labelled in injury	34	Scaf11	3830	47.77755292	0.043025094	1199	20244	871	734	427	0	47.77755292	40.77914515
s4	liver	Labelled in injury	34	Scnn1a	1861	10.5449095	0.035348084	450	3706	131	162	86	0	10.5449095	9.000301791
s4	liver	Labelled in injury	34	Scrn3	3202	30.72344003	0.053187862	1049	14665	780	472	353	0	30.72344003	26.22310151
s4	liver	Labelled in injury	34	Sdc4	1839	239.668869	0.044112608	588	96299	4248	3682	2367	61	239.668869	204.5624148
s4	liver	Labelled in injury	34	Sde2	1820	16.92392883	0.03766829	683	6982	263	260	143	2	16.92392883	14.4449288
s4	liver	Labelled in injury	34	Sdhd	728	286.9256857	0.053578494	219	96046	5146	4408	2960	1	286.9256857	244.8971006
s4	liver	Labelled in injury	34	Sec11a	609	77.00387617	0.045975162	185	31082	1429	1183	743	1	77.00387617	65.72442604
s4	liver	Labelled in injury	34	Sec24a	2923	48.75393343	0.058574128	1074	21699	1271	749	583	2	48.75393343	41.61250643
s4	liver	Labelled in injury	34	Sec24c	1757	63.0741809	0.047348334	443	25154	1191	969	581	0	63.0741809	53.83513849
s4	liver	Labelled in injury	34	Sel1l3	952	12.10711832	0.045356371	280	4167	189	186	105	0	12.10711832	10.33367983
s4	liver	Labelled in injury	34	Selenoi	6222	27.7942985	0.049135308	1986	13473	662	427	304	2	27.7942985	23.72301768
s4	liver	Labelled in injury	34	Sema3c	3170	0.390552204	0.011764706	1013	170	2	6	2	0	0.390552204	0.333344511
s4	liver	Labelled in injury	34	Sema4b	1192	9.633621025	0.023524556	329	4846	114	148	52	4	9.633621025	8.222497933
s4	liver	Labelled in injury	34	Sema5a	6926	1.822576951	0.002820874	2152	709	2	28	1	1	1.822576951	1.555607717
s4	liver	Labelled in injury	34	Sephs1	3762	37.81847173	0.048467031	1161	11905	577	581	332	10	37.81847173	32.27886013
s4	liver	Labelled in injury	34	Serbp1	14325	379.4214659	0.045247559	4632	127808	5783	5829	3033	37	379.4214659	323.8441922
s4	liver	Labelled in injury	34	Serinc1	1619	129.2727794	0.057254545	537	55000	3149	1986	1352	28	129.2727794	110.3370331
s4	liver	Labelled in injury	34	Serp1	4011	283.2154397	0.053825511	1213	123343	6639	4351	3004	52	283.2154397	241.7303277
s4	liver	Labelled in injury	34	Sf3a1	2406	34.30350189	0.036079375	743	13304	480	527	268	9	34.30350189	29.27875953
s4	liver	Labelled in injury	34	Sgms2	4122	36.58172308	0.048970318	1300	20686	1013	562	479	0	36.58172308	31.22326918
s4	liver	Labelled in injury	34	Sh3bp5	1372	69.9739365	0.032785484	393	35107	1151	1075	489	6	69.9739365	59.72422485
s4	liver	Labelled in injury	34	Shroom4	3731	0.65092034	0.009389671	1085	213	2	10	2	0	0.65092034	0.555574185
s4	liver	Labelled in injury	34	Sirpa	2044	45.56442377	0.002724225	538	19088	52	700	34	0	45.56442377	38.89019292
s4	liver	Labelled in injury	34	Slain2	2766	34.10822579	0.040816327	897	13769	562	524	317	4	34.10822579	29.11208727
s4	liver	Labelled in injury	34	Slc13a1	682	0.32546017	0	205	185	0	5	0	0	0.32546017	0.277787092
s4	liver	Labelled in injury	34	Slc15a4	1736	31.56963647	0.053106665	478	13294	706	485	328	0	31.56963647	26.94534795
s4	liver	Labelled in injury	34	Slc16a9	1913	3.514969833	0.000738552	604	1354	1	54	1	1	3.514969833	3.000100597
s4	liver	Labelled in injury	34	Slc1a4	2086	3.710245935	0.025234319	577	1387	35	57	17	0	3.710245935	3.166772852
s4	liver	Labelled in injury	34	Slc22a28	139	1.757484917	0.048951049	43	715	35	27	11	1	1.757484917	1.500050299
s4	liver	Labelled in injury	34	Slc22a5	1913	13.14859086	0.061574896	546	5067	312	202	168	3	13.14859086	11.22259853
s4	liver	Labelled in injury	34	Slc25a38	1314	34.10822579	0.060386723	303	9671	584	524	331	2	34.10822579	29.11208727
s4	liver	Labelled in injury	34	Slc25a44	2395	88.85062634	0.051170118	631	30467	1559	1365	867	2	88.85062634	75.8358762
s4	liver	Labelled in injury	34	Slc2a1	2331	27.9895746	0.056317044	588	10068	567	430	270	1	27.9895746	23.88968994
s4	liver	Labelled in injury	34	Slc30a7	7691	19.13705798	0.036951501	2415	9093	336	294	176	3	19.13705798	16.33388103
s4	liver	Labelled in injury	34	Slc35d2	2214	37.55810359	0.052241504	649	16596	867	577	413	10	37.55810359	32.05663045
s4	liver	Labelled in injury	34	Slc36a1	3692	33.00166121	0.042543488	995	15349	653	507	316	0	33.00166121	28.16761116
s4	liver	Labelled in injury	34	Slc4a4	6132	15.49190408	0.042137718	1966	6811	287	238	135	0	15.49190408	13.22266559
s4	liver	Labelled in injury	34	Slc6a6	4599	74.85583905	0.045039741	1185	30573	1377	1150	688	14	74.85583905	63.89103123
s4	liver	Labelled in injury	34	Smad4	1249	23.17276409	0.047648062	408	8206	391	356	194	1	23.17276409	19.77844097
s4	liver	Labelled in injury	34	Smc6	7158	49.01430157	0.032506604	2134	13628	443	753	293	19	49.01430157	41.8347361
s4	liver	Labelled in injury	34	Smim15	1486	31.4394524	0.041595983	477	14737	613	483	279	0	31.4394524	26.83423312
s4	liver	Labelled in injury	34	Smurf2	2599	32.35074087	0.048808087	806	13256	647	497	302	14	32.35074087	27.61203698
s4	liver	Labelled in injury	34	Snn	2400	2.864049494	0.002051282	652	975	2	44	2	2	2.864049494	2.444526412
s4	liver	Labelled in injury	34	Snrpe	743	102.3246774	0.051051051	248	45954	2346	1572	1062	824	102.3246774	87.33626182
s4	liver	Labelled in injury	34	Snx1	386	28.1848507	0.030691155	122	12414	381	433	185	0	28.1848507	24.05636219
s4	liver	Labelled in injury	34	Son	6211	76.02749566	0.042368512	2074	34908	1479	1168	687	21	76.02749566	64.89106477
s4	liver	Labelled in injury	34	Spag7	340	71.34086921	0.046084142	110	38625	1780	1096	734	2	71.34086921	60.89093064
s4	liver	Labelled in injury	34	Spata13	3505	19.65779425	0.034540158	1017	9612	332	302	142	0	19.65779425	16.77834038
s4	liver	Labelled in injury	34	Spint1	565	0.716012373	0	145	208	0	11	0	0	0.716012373	0.611131603
s4	liver	Labelled in injury	34	Srgap3	5349	2.408405256	0.04048583	1479	988	40	37	17	0	2.408405256	2.055624483
s4	liver	Labelled in injury	34	Srp72	1568	81.16976634	0.046889231	503	31841	1493	1247	806	3	81.16976634	69.28010082
s4	liver	Labelled in injury	34	Srr	2269	76.09258769	0.047798284	603	24708	1181	1169	695	14	76.09258769	64.94662218
s4	liver	Labelled in injury	34	Srsf6	3244	79.80283363	0.043388895	987	35516	1541	1226	759	5	79.80283363	68.11339504
s4	liver	Labelled in injury	34	Ssbp1	4324	31.96018867	0.039791115	1442	13596	541	491	302	461	31.96018867	27.27869247
s4	liver	Labelled in injury	34	Ssr2	428	95.03436957	0.053561413	106	24962	1337	1460	792	9	95.03436957	81.11383096
s4	liver	Labelled in injury	34	Stag2	1899	38.9250363	0.040543502	691	18252	740	598	370	8	38.9250363	33.22333624
s4	liver	Labelled in injury	34	Stard4	4455	31.6347285	0.037572835	1346	9954	374	486	344	0	31.6347285	27.00090537
s4	liver	Labelled in injury	34	Stat3	3701	157.0670779	0.048280963	945	64891	3133	2413	1592	6	157.0670779	134.0600508
s4	liver	Labelled in injury	34	Stk19	589	51.35761479	0.04328382	134	12522	542	789	357	18	51.35761479	43.83480317
s4	liver	Labelled in injury	34	Stk4	3783	24.5396968	0.041989664	1082	10836	455	377	240	4	24.5396968	20.94514676
s4	liver	Labelled in injury	34	Sucla2	694	106.3603835	0.053897723	243	41319	2227	1634	1089	3	106.3603835	90.78082177
s4	liver	Labelled in injury	34	Sufu	4899	5.532822886	0.033951698	1218	2857	97	85	37	0	5.532822886	4.722380569
s4	liver	Labelled in injury	34	Sumo2	727	131.4859086	0.042044996	248	62005	2607	2020	1167	2013	131.4859086	112.2259853
s4	liver	Labelled in injury	34	Sumo3	2425	228.9937754	0.041728617	716	112321	4687	3518	2124	41	228.9937754	195.4509982
s4	liver	Labelled in injury	34	Taok1	8705	66.58915073	0.043453402	2968	33231	1444	1023	623	7	66.58915073	56.83523909
s4	liver	Labelled in injury	34	Tbc1d13	2521	28.90086307	0.039875308	647	7699	307	444	206	5	28.90086307	24.6674938
s4	liver	Labelled in injury	34	Tcf7l2	3495	73.74927447	0.046672115	1201	33039	1542	1133	648	2	73.74927447	62.94655512
s4	liver	Labelled in injury	34	Tefm	640	9.047792719	0.050195886	191	4084	205	139	94	6	9.047792719	7.722481166
s4	liver	Labelled in injury	34	Tfb2m	1122	34.82423816	0.042570702	344	13366	569	535	302	465	34.82423816	29.72321888
s4	liver	Labelled in injury	34	Tfcp2	1763	3.775337969	0.034157833	542	1698	58	58	33	0	3.775337969	3.222330271
s4	liver	Labelled in injury	34	Thap4	4304	11.39110594	0.037395065	1139	3931	147	175	82	3	11.39110594	9.722548231
s4	liver	Labelled in injury	34	Timm10	222	44.00221495	0.045335242	67	16764	760	676	435	0	44.00221495	37.55681488
s4	liver	Labelled in injury	34	Timm8a1	850	148.0192852	0.055347646	266	50770	2810	2274	1581	1912	148.0192852	126.3375696
s4	liver	Labelled in injury	34	Timp3	3604	55.19804479	0.000644145	1067	27944	18	848	18	5	55.19804479	47.11269086
s4	liver	Labelled in injury	34	Tiparp	1953	4.035706105	0.024850895	614	2012	50	62	25	0	4.035706105	3.444559945
s4	liver	Labelled in injury	34	Tm2d2	978	73.6190904	0.057752256	249	24380	1408	1131	742	1	73.6190904	62.83544028
s4	liver	Labelled in injury	34	Tmem115	607	21.61055527	0.037208505	142	5832	217	332	165	11	21.61055527	18.44506293
s4	liver	Labelled in injury	34	Tmem127	3843	56.95552971	0.033348081	1002	18082	603	875	376	1	56.95552971	48.61274116
s4	liver	Labelled in injury	34	Tmem140	1838	35.80061867	0.04416427	410	13563	599	550	323	32	35.80061867	30.55658015
s4	liver	Labelled in injury	34	Tmem14c	426	253.9240244	0.0497751	117	94264	4692	3901	2449	681	253.9240244	216.7294894
s4	liver	Labelled in injury	34	Tmem220	1068	42.11454597	0.050039872	305	20064	1004	647	493	2	42.11454597	35.94564975
s4	liver	Labelled in injury	34	Tmem252	1849	1.041472543	0	536	508	0	16	0	0	1.041472543	0.888918695
s4	liver	Labelled in injury	34	Tmem87b	2918	49.33976174	0.041984311	905	18102	760	758	412	0	49.33976174	42.1125232
s4	liver	Labelled in injury	34	Tmtc3	3644	4.361166275	0.043732917	1309	2561	112	67	44	7	4.361166275	3.722347037
s4	liver	Labelled in injury	34	Tmx2	1073	78.17553278	0.048644032	315	23415	1139	1201	678	310	78.17553278	66.72445957
s4	liver	Labelled in injury	34	Tns1	4299	121.3966433	0.039909569	1085	43348	1730	1865	900	12	121.3966433	103.6145854
s4	liver	Labelled in injury	34	Tomm20	4348	126.7341901	0.055017354	1345	52438	2885	1947	1287	1729	126.7341901	108.1702937
s4	liver	Labelled in injury	34	Tprkb	2155	95.22964567	0.044294294	596	30636	1357	1463	814	152	95.22964567	81.28050321
s4	liver	Labelled in injury	34	Tra2a	1772	43.28620258	0.047798132	518	16486	788	665	379	27	43.28620258	36.94568328
s4	liver	Labelled in injury	34	Trim28	173	42.30982207	0.04099982	59	16683	684	650	356	2	42.30982207	36.112322
s4	liver	Labelled in injury	34	Trim44	4358	42.70037427	0.054092287	1281	14845	803	656	346	0	42.70037427	36.44566651
s4	liver	Labelled in injury	34	Trio	5394	13.7995112	0.040488241	1504	6718	272	212	127	0	13.7995112	11.77817271
s4	liver	Labelled in injury	34	Trmt1l	1506	25.77644545	0.049079229	370	11675	573	396	284	0	25.77644545	22.00073771
s4	liver	Labelled in injury	34	Trp53bp2	704	10.08926526	0.036654319	210	5129	188	155	111	0	10.08926526	8.611399862
s4	liver	Labelled in injury	34	Trpc1	3678	0.390552204	0.040268456	1149	149	6	6	3	0	0.390552204	0.333344511
s4	liver	Labelled in injury	34	Trps1	8502	4.621534411	0	2793	2025	0	71	0	0	4.621534411	3.944576711
s4	liver	Labelled in injury	34	Tsc22d1	3347	41.9843619	0.022388545	937	15365	344	645	172	44	41.9843619	35.83453491
s4	liver	Labelled in injury	34	Tsfm	903	9.503436957	0.040556199	270	4315	175	146	90	0	9.503436957	8.111383096
s4	liver	Labelled in injury	34	Tspyl1	1855	29.29141528	0.044631733	644	13645	609	450	261	0	29.29141528	25.00083831
s4	liver	Labelled in injury	34	Tuba1c	101	309.8380816	0.046496548	42	126461	5880	4760	3126	20	309.8380816	264.4533119
s4	liver	Labelled in injury	34	Tubb4b	148	254.3145767	0.040075783	47	89730	3596	3907	2229	979	254.3145767	217.0628339
s4	liver	Labelled in injury	34	U2af1	129	137.2790996	0.042023716	46	54731	2300	2109	1455	784	137.2790996	117.1705955
s4	liver	Labelled in injury	34	Uba3	2501	30.07251969	0.042428346	768	13293	564	462	296	3	30.07251969	25.66752733
s4	liver	Labelled in injury	34	Ubald2	772	35.21479037	0.03845858	207	13001	500	541	280	137	35.21479037	30.05656339
s4	liver	Labelled in injury	34	Ubc	92	597.0241354	0.057273859	36	241873	13853	9172	6701	29	597.0241354	509.5726421
s4	liver	Labelled in injury	34	Ube2k	4409	113.195047	0.055513252	1493	40711	2260	1739	1141	12	113.195047	96.61435071
s4	liver	Labelled in injury	34	Ubl4a	2024	112.0884825	0.03996489	549	36457	1457	1722	910	16	112.0884825	95.66987459
s4	liver	Labelled in injury	34	Ubqln1	1720	142.5515544	0.053799369	570	53272	2866	2190	1445	13	142.5515544	121.6707464
s4	liver	Labelled in injury	34	Uhmk1	6583	55.65368903	0.042026964	2156	21510	904	855	456	8	55.65368903	47.50159279
s4	liver	Labelled in injury	34	Unc50	306	41.9843619	0.056360518	100	16909	953	645	454	1	41.9843619	35.83453491
s4	liver	Labelled in injury	34	Usf2	1775	211.4840183	0.043364825	403	87006	3773	3249	1971	39	211.4840183	180.5060526
s4	liver	Labelled in injury	34	Usp31	6163	6.444111361	0.038602941	2026	2720	105	99	54	0	6.444111361	5.500184428
s4	liver	Labelled in injury	34	Vegfa	1865	51.61798292	0.053604688	547	22013	1180	793	551	2	51.61798292	44.05703284
s4	liver	Labelled in injury	34	Vezf1	2904	15.68718018	0.029230769	894	6500	190	241	98	0	15.68718018	13.38933785
s4	liver	Labelled in injury	34	Vipas39	943	9.959081195	0.028837489	243	3329	96	153	76	0	9.959081195	8.500285025
s4	liver	Labelled in injury	34	Vps26a	2061	52.46417937	0.045422177	609	19660	893	806	472	32	52.46417937	44.77927928
s4	liver	Labelled in injury	34	Vps37b	1606	18.22576951	0.054681504	384	5212	285	280	155	0	18.22576951	15.55607717
s4	liver	Labelled in injury	34	Vps54	1278	21.74073934	0.02944	426	9375	276	334	151	1	21.74073934	18.55617777
s4	liver	Labelled in injury	34	Wbp1l	3607	323.8328689	0.051724858	827	95776	4954	4975	2873	32	323.8328689	276.3981569
s4	liver	Labelled in injury	34	Wbp2	970	157.0670779	0.056605257	251	63616	3601	2413	1579	520	157.0670779	134.0600508
s4	liver	Labelled in injury	34	Wdr83	483	30.52816392	0.050553909	101	6409	324	469	239	2	30.52816392	26.05642926
s4	liver	Labelled in injury	34	Wwc2	4759	33.00166121	0.029226785	1332	13515	395	507	201	8	33.00166121	28.16761116
s4	liver	Labelled in injury	34	Xbp1	1505	206.5370237	0.059658093	446	82537	4924	3173	2260	44	206.5370237	176.2836888
s4	liver	Labelled in injury	34	Xiap	4672	61.44688005	0.045457368	1621	32206	1464	944	659	39	61.44688005	52.44620303
s4	liver	Labelled in injury	34	Xylb	3485	192.0215002	0.063667007	852	45094	2871	2950	1786	0	192.0215002	163.8943845
s4	liver	Labelled in injury	34	Yap1	2868	70.1692126	0.047279832	838	33270	1573	1078	754	0	70.1692126	59.8908971
s4	liver	Labelled in injury	34	Ywhab	1863	271.1083214	0.040748226	565	94998	3871	4165	2114	218	271.1083214	231.3966479
s4	liver	Labelled in injury	34	Ywhaz	1948	205.3002751	0.045572371	688	88343	4026	3154	1850	1551	205.3002751	175.2280978
s4	liver	Labelled in injury	34	Zbtb20	23858	540.9148021	0.047004405	7020	163006	7662	8310	4312	27	540.9148021	461.6821474
s4	liver	Labelled in injury	34	Zbtb21	2446	11.39110594	0.044342137	882	4127	183	175	105	3	11.39110594	9.722548231
s4	liver	Labelled in injury	34	Zbtb33	2814	19.78797832	0.054311774	995	9648	524	304	225	0	19.78797832	16.88945521
s4	liver	Labelled in injury	34	Zfp503	929	3.059325596	0	261	1079	0	47	0	0	3.059325596	2.611198668
s4	liver	Labelled in injury	34	Zfp871	3116	19.52761019	0.047334924	1049	7542	357	300	178	0	19.52761019	16.66722554
s4	liver	Labelled in injury	34	Znrf1	4653	24.66988087	0.042519477	1208	7573	322	379	152	16	24.66988087	21.0562616
s4	liver	Labelled in injury	34	Zranb1	3023	135.0659705	0.052953721	913	46890	2483	2075	1309	82	135.0659705	115.2816433
s5	liver	Labelled in injury	44	1810030O07Rik	1609	11.01994426	0.036831483	449	3964	146	132	63	0	11.01994426	9.439853774
s5	liver	Labelled in injury	44	2610001J05Rik	2797	33.05983279	0.040409683	840	10740	434	396	206	0	33.05983279	28.31956132
s5	liver	Labelled in injury	44	2610528J11Rik	433	5.927394262	0.045862413	140	2006	92	71	52	0	5.927394262	5.077497106
s5	liver	Labelled in injury	44	2810004N23Rik	1346	29.05258033	0.037502967	340	8426	316	348	200	0	29.05258033	24.88688722
s5	liver	Labelled in injury	44	9530068E07Rik	1652	70.87827787	0.049406812	508	26130	1291	849	563	0	70.87827787	60.71542313
s5	liver	Labelled in injury	44	AC149222.1,Hsd3b7	1567	173.4806377	0.05834743	394	46703	2725	2078	1406	63	173.4806377	148.6061829
s5	liver	Labelled in injury	44	AC149222.1,Setd1a	643	20.45368443	0.053070508	173	6595	350	245	160	0	20.45368443	17.52094072
s5	liver	Labelled in injury	44	AU019823	4001	27.46637623	0.052124241	1275	5602	292	329	177	5	27.46637623	23.52812039
s5	liver	Labelled in injury	44	Abi1	1799	42.24311967	0.040517301	648	14537	589	506	270	1	42.24311967	36.18610613
s5	liver	Labelled in injury	44	Abraxas2	2984	26.71501639	0.056862513	799	8459	481	320	224	0	26.71501639	22.884494
s5	liver	Labelled in injury	44	Ackr3	1842	2.087110656	0	512	668	0	25	0	0	2.087110656	1.787851093
s5	liver	Labelled in injury	44	Acot12	1368	63.86558607	0.051528164	432	15836	816	765	491	6	63.86558607	54.70824346
s5	liver	Labelled in injury	44	Acsl1	1725	1138.644089	0.062874397	478	369594	23238	13639	11027	258	1138.644089	975.3800426
s5	liver	Labelled in injury	44	Actg1	1419	375.0955271	0.033378059	388	132662	4428	4493	1854	4391	375.0955271	321.3125985
s5	liver	Labelled in injury	44	Add3	2109	16.94733852	0.004050551	691	6172	25	203	18	0	16.94733852	14.51735088
s5	liver	Labelled in injury	44	Adgrf5	4623	40.7404	0.000165604	1157	12077	2	488	2	1	40.7404	34.89885334
s5	liver	Labelled in injury	44	Ago2	11064	48.92187377	0.046467936	3277	15968	742	586	338	12	48.92187377	41.90722963
s5	liver	Labelled in injury	44	Ahdc1	1167	18.61702705	0.051924799	327	4468	232	223	114	0	18.61702705	15.94763175
s5	liver	Labelled in injury	44	Ahsa1	216	125.3936082	0.050812208	65	35582	1808	1502	1005	1252	125.3936082	107.4140937
s5	liver	Labelled in injury	44	Akap2,Pakap	4116	34.56255246	0.021762363	1165	10293	224	414	115	1	34.56255246	29.60681411
s5	liver	Labelled in injury	44	Akr1a1	94	409.9085328	0.052446631	27	56915	2985	4910	2534	27	409.9085328	351.1339548
s5	liver	Labelled in injury	44	Aldh8a1	745	241.2699918	0.061450688	175	67306	4136	2890	2149	2	241.2699918	206.6755864
s5	liver	Labelled in injury	44	Amacr	1377	109.8655049	0.066987586	429	39470	2644	1316	1153	1	109.8655049	94.11248156
s5	liver	Labelled in injury	44	Ankle2	2131	23.12518607	0.044012119	685	6271	276	277	136	3	23.12518607	19.80939012
s5	liver	Labelled in injury	44	Ap1g1	4009	76.30476557	0.047337278	1278	23829	1128	914	586	5	76.30476557	65.36383598
s5	liver	Labelled in injury	44	Ar	6335	6.261331967	0.040717402	1937	2063	84	75	43	0	6.261331967	5.36355328
s5	liver	Labelled in injury	44	Arel1	3558	28.05076721	0.043203082	974	7268	314	336	205	2	28.05076721	24.0287187
s5	liver	Labelled in injury	44	Arf4	2168	117.4625877	0.057798892	676	46731	2701	1407	1048	15	117.4625877	100.6202595
s5	liver	Labelled in injury	44	Arhgap1	1426	14.77674344	0.031674208	416	5304	168	177	69	1	14.77674344	12.65798574
s5	liver	Labelled in injury	44	Arhgap24	610	3.923768033	0.020193861	196	1238	25	47	16	0	3.923768033	3.361160056
s5	liver	Labelled in injury	44	Arhgap42	4059	29.88742459	0.033906883	1350	9880	335	358	171	2	29.88742459	25.60202766
s5	liver	Labelled in injury	44	Armc1	2630	102.2684221	0.048717228	869	32001	1559	1225	832	45	102.2684221	87.60470358
s5	liver	Labelled in injury	44	Armc6	493	5.09255	0.037898363	109	1161	44	61	32	0	5.09255	4.362356668
s5	liver	Labelled in injury	44	Arpc1a	804	47.50263853	0.044016887	221	14449	636	569	339	17	47.50263853	40.69149089
s5	liver	Labelled in injury	44	Arrb1	5618	20.95459098	0.001759789	1463	4546	8	251	8	15	20.95459098	17.95002498
s5	liver	Labelled in injury	44	Asnsd1	1113	46.08340328	0.067337123	339	9148	616	552	400	23	46.08340328	39.47575214
s5	liver	Labelled in injury	44	Aspdh	640	38.98722705	0.044159307	127	6001	265	467	222	6	38.98722705	33.39705843
s5	liver	Labelled in injury	44	Ass1	255	817.7299549	0.053418453	62	115915	6192	9795	4450	3527	817.7299549	700.4800584
s5	liver	Labelled in injury	44	Atg13	1768	40.4064623	0.053053603	441	9104	483	484	316	6	40.4064623	34.61279717
s5	liver	Labelled in injury	44	Atg4c	1223	10.68600656	0.065196548	438	3129	204	128	96	0	10.68600656	9.153797599
s5	liver	Labelled in injury	44	Atp2a2	2050	116.8781967	0.051487245	682	40612	2091	1400	951	8	116.8781967	100.1196612
s5	liver	Labelled in injury	44	Atxn1	7300	15.77855656	0.040958684	2246	5591	229	189	103	6	15.77855656	13.51615427
s5	liver	Labelled in injury	44	Auh	6725	42.07615082	0.052659778	1761	13065	688	504	361	1	42.07615082	36.04307804
s5	liver	Labelled in injury	44	B3galnt2	2967	12.02175738	0.042250389	836	4497	190	144	91	15	12.02175738	10.2980223
s5	liver	Labelled in injury	44	BC003331	1856	78.64232951	0.052096203	467	24282	1265	942	609	1	78.64232951	67.3662292
s5	liver	Labelled in injury	44	BC005537	3435	121.3863557	0.04550488	1118	38831	1767	1454	826	33	121.3863557	103.9814196
s5	liver	Labelled in injury	44	BC034090	1049	0.166968852	0	245	26	0	2	0	0	0.166968852	0.143028087
s5	liver	Labelled in injury	44	Baiap2	2475	36.98360082	0.051833956	568	9106	472	443	284	2	36.98360082	31.68072138
s5	liver	Labelled in injury	44	Bbs1	3774	0.918328689	0.023569024	1008	297	7	11	4	0	0.918328689	0.786654481
s5	liver	Labelled in injury	44	Bcap29	5375	17.86566721	0.049586777	1641	5929	294	214	130	3	17.86566721	15.30400536
s5	liver	Labelled in injury	44	Bcar1	408	22.79124836	0.051558935	98	6575	339	273	168	10	22.79124836	19.52333394
s5	liver	Labelled in injury	44	Bdh2	205	16.94733852	0.044337927	58	5007	222	203	125	0	16.94733852	14.51735088
s5	liver	Labelled in injury	44	Bdp1	4733	6.511785246	0.040087146	1439	2295	92	78	30	0	6.511785246	5.578095412
s5	liver	Labelled in injury	44	Blnk	246	4.591643443	0.060100167	71	1198	72	55	35	0	4.591643443	3.933272406
s5	liver	Labelled in injury	44	Brix1	1724	39.32116475	0.054071768	509	12206	660	471	334	0	39.32116475	33.6831146
s5	liver	Labelled in injury	44	Bscl2	729	56.43547213	0.049091049	157	13037	640	676	365	6	56.43547213	48.34349357
s5	liver	Labelled in injury	44	Btg1	4166	100.8491869	0.063597499	1404	43508	2767	1208	984	1088	100.8491869	86.38896484
s5	liver	Labelled in injury	44	C1galt1c1	382	21.12155984	0.051207729	150	8280	424	253	184	0	21.12155984	18.09305307
s5	liver	Labelled in injury	44	Cab39l	1942	69.04162049	0.046797326	569	17501	819	827	468	6	69.04162049	59.14211417
s5	liver	Labelled in injury	44	Calr	797	906.6408689	0.05537136	247	233749	12943	10860	7195	110	906.6408689	776.642515
s5	liver	Labelled in injury	44	Capza2	1893	76.22128115	0.03553022	650	25612	910	913	483	9	76.22128115	65.29232193
s5	liver	Labelled in injury	44	Car2	680	10.60252213	0.02490887	202	3292	82	127	47	0	10.60252213	9.082283555
s5	liver	Labelled in injury	44	Casd1	1622	14.35932131	0.044690528	551	5057	226	172	108	1	14.35932131	12.30041552
s5	liver	Labelled in injury	44	Ccdc163	567	2.504532787	0.0224	127	625	14	30	8	0	2.504532787	2.145421312
s5	liver	Labelled in injury	44	Ccdc47	3858	66.87102541	0.048284625	1311	21249	1026	801	519	44	66.87102541	57.28274904
s5	liver	Labelled in injury	44	Ccny	2512	41.15782213	0.044205112	855	12442	550	493	281	0	41.15782213	35.25642356
s5	liver	Labelled in injury	44	Ccser2	4763	28.55167377	0.060342776	1500	8402	507	342	232	0	28.55167377	24.45780296
s5	liver	Labelled in injury	44	Cct7	1432	125.8945148	0.048386577	347	31021	1501	1508	848	5	125.8945148	107.843178
s5	liver	Labelled in injury	44	Cdc42se1	2174	23.70957705	0.033985962	606	8121	276	284	130	1	23.70957705	20.30998842
s5	liver	Labelled in injury	44	Cdh1	1631	105.4408303	0.055020245	489	39022	2147	1263	947	0	105.4408303	90.32223724
s5	liver	Labelled in injury	44	Cdk11b	154	31.22317541	0.049809886	50	10520	524	374	248	0	31.22317541	26.74625236
s5	liver	Labelled in injury	44	Cdk13	7746	19.95277787	0.046073442	2753	7271	335	239	161	1	19.95277787	17.09185645
s5	liver	Labelled in injury	44	Cdpf1	432	6.845722951	0.043822276	95	1643	72	82	30	0	6.845722951	5.864151587
s5	liver	Labelled in injury	44	Cdv3	2920	141.6730713	0.057072972	905	44154	2520	1697	1229	755	141.6730713	121.3593322
s5	liver	Labelled in injury	44	Cenpb	2895	28.88561148	0.035033197	721	7079	248	346	157	0	28.88561148	24.74385913
s5	liver	Labelled in injury	44	Cep57	2321	17.28127623	0.032822285	613	4631	152	207	85	6	17.28127623	14.80340705
s5	liver	Labelled in injury	44	Cflar	5827	95.58966803	0.028288808	1831	26689	755	1145	327	684	95.58966803	81.88358008
s5	liver	Labelled in injury	44	Chm	2851	14.52629016	0.046935276	934	4666	219	174	96	0	14.52629016	12.44344361
s5	liver	Labelled in injury	44	Chordc1	4731	61.1106	0.044478801	1741	16817	748	732	440	5	61.1106	52.34828002
s5	liver	Labelled in injury	44	Chp1	2333	309.7272213	0.058856386	768	110999	6533	3710	2845	37	309.7272213	265.3171023
s5	liver	Labelled in injury	44	Cited2	919	8.181473771	0.028205969	318	3049	86	98	53	0	8.181473771	7.008376286
s5	liver	Labelled in injury	44	Clcc1	1377	42.99447951	0.048344267	458	12804	619	515	313	0	42.99447951	36.82973253
s5	liver	Labelled in injury	44	Clcn5	5919	17.78218279	0.039088588	1782	5091	199	213	104	0	17.78218279	15.23249132
s5	liver	Labelled in injury	44	Clec2h	2375	0.083484426	0	677	12	0	1	0	0	0.083484426	0.071514044
s5	liver	Labelled in injury	44	Cluh	1237	237.4297082	0.055445629	323	70249	3895	2844	2052	0	237.4297082	203.3859404
s5	liver	Labelled in injury	44	Cmtm4	6936	22.37382623	0.047994562	2039	7355	353	268	174	4	22.37382623	19.16576372
s5	liver	Labelled in injury	44	Commd10	926	8.932833607	0.037749039	295	2861	108	107	50	3	8.932833607	7.65200268
s5	liver	Labelled in injury	44	Cops7a	1096	64.70043033	0.059655563	302	18523	1105	775	495	3	64.70043033	55.4233839
s5	liver	Labelled in injury	44	Cpeb4	4102	43.16144836	0.064379646	1463	17490	1126	517	401	4	43.16144836	36.97276061
s5	liver	Labelled in injury	44	Cpox	1634	608.7684361	0.059267338	574	188873	11194	7292	5364	13	608.7684361	521.4804069
s5	liver	Labelled in injury	44	Csnk1g3	2385	48.25399836	0.051419692	800	14158	728	578	393	72	48.25399836	41.33511728
s5	liver	Labelled in injury	44	Csnk2a1	2768	61.1106	0.045721985	911	22265	1018	732	533	7	61.1106	52.34828002
s5	liver	Labelled in injury	44	Ctif	3970	22.54079508	0.051351965	941	4401	226	270	160	4	22.54079508	19.30879181
s5	liver	Labelled in injury	44	Ctnna1	881	119.0487918	0.050724473	261	43963	2230	1426	950	12	119.0487918	101.9790264
s5	liver	Labelled in injury	44	Ctnnb1	3318	221.6511516	0.049372051	897	75245	3715	2655	1729	12	221.6511516	189.8697861
s5	liver	Labelled in injury	44	Cul1	622	57.77122295	0.047822194	200	18987	908	692	462	2	57.77122295	49.48771827
s5	liver	Labelled in injury	44	Cux1	10678	20.11974672	0.036622222	2910	5625	206	241	114	0	20.11974672	17.23488454
s5	liver	Labelled in injury	44	Cx3cl1	2726	1.920141803	0.00795756	618	754	6	23	3	0	1.920141803	1.644823006
s5	liver	Labelled in injury	44	Cx3cr1	2599	11.52085082	0.0018226	623	3292	6	138	6	8	11.52085082	9.868938036
s5	liver	Labelled in injury	44	Dbn1	794	5.76042541	0	241	1405	0	69	0	0	5.76042541	4.934469018
s5	liver	Labelled in injury	44	Dcaf12	1756	45.83295	0.052347243	584	16104	843	549	380	2	45.83295	39.26121001
s5	liver	Labelled in injury	44	Ddx3x	2560	180.6602984	0.052056889	861	65390	3404	2164	1506	570	180.6602984	154.7563907
s5	liver	Labelled in injury	44	Ddx3y	4388	121.4698402	0.0459879	1400	32726	1505	1455	836	20	121.4698402	104.0529336
s5	liver	Labelled in injury	44	Ddx5	3387	346.1264312	0.055134833	1094	107355	5919	4146	2720	229	346.1264312	296.4972253
s5	liver	Labelled in injury	44	Ddx6	4250	71.62963771	0.048733018	1301	26204	1277	858	580	11	71.62963771	61.35904953
s5	liver	Labelled in injury	44	Denr	1541	51.00898443	0.051130072	496	15353	785	611	386	2	51.00898443	43.69508072
s5	liver	Labelled in injury	44	Deptor	7601	193.6003844	0.05227295	2282	50925	2662	2319	1517	2	193.6003844	165.8410674
s5	liver	Labelled in injury	44	Dhx40	1276	38.73677377	0.053547915	447	13670	732	464	328	1	38.73677377	33.1825163
s5	liver	Labelled in injury	44	Dlst	2677	149.437123	0.058734203	675	38853	2282	1790	1269	3	149.437123	128.0101383
s5	liver	Labelled in injury	44	Dnaja1	4203	210.4642385	0.052825053	1288	71273	3765	2521	1871	729	210.4642385	180.2869043
s5	liver	Labelled in injury	44	Dnajb6	2457	162.2102402	0.046492921	775	55944	2601	1943	1328	1270	162.2102402	138.951787
s5	liver	Labelled in injury	44	Dnajc1	8158	73.2158418	0.042685087	2048	16938	723	877	400	0	73.2158418	62.71781636
s5	liver	Labelled in injury	44	Dnajc8	1615	38.40283607	0.033703991	420	11601	391	460	193	7	38.40283607	32.89646012
s5	liver	Labelled in injury	44	Efhd1	1044	0.166968852	0	348	6	0	2	0	0	0.166968852	0.143028087
s5	liver	Labelled in injury	44	Eif1	999	469.9338353	0.05098905	286	146757	7483	5629	3778	3247	469.9338353	402.5525522
s5	liver	Labelled in injury	44	Eif2ak1	2362	27.0489541	0.051907969	626	7128	370	324	221	0	27.0489541	23.17055017
s5	liver	Labelled in injury	44	Eif3a	965	67.37193197	0.05395668	353	23315	1258	807	566	219	67.37193197	57.7118333
s5	liver	Labelled in injury	44	Eif4g3	4080	66.53708771	0.030108346	1165	18367	553	797	312	0	66.53708771	56.99669286
s5	liver	Labelled in injury	44	Eif4h	1788	170.8926205	0.062586756	485	48988	3066	2047	1416	0	170.8926205	146.3892475
s5	liver	Labelled in injury	44	Elf3	691	0.417422131	0.038095238	176	105	4	5	2	0	0.417422131	0.357570219
s5	liver	Labelled in injury	44	Ell2	1815	87.24122541	0.067853136	588	32084	2177	1045	867	65	87.24122541	74.73217571
s5	liver	Labelled in injury	44	Elmo2	3300	13.6914459	0.027613941	851	3730	103	164	51	2	13.6914459	11.72830317
s5	liver	Labelled in injury	44	Eloa	2248	19.86929344	0.043124102	683	6261	270	238	135	4	19.86929344	17.02034241
s5	liver	Labelled in injury	44	Emc1	4989	79.47717377	0.047812124	1444	24910	1191	952	607	4	79.47717377	68.08136964
s5	liver	Labelled in injury	44	Emc3	1029	109.2811139	0.048113607	282	28308	1362	1309	770	60	109.2811139	93.61188326
s5	liver	Labelled in injury	44	Ep300	1394	28.30122049	0.046605876	485	9870	460	339	191	0	28.30122049	24.24326083
s5	liver	Labelled in injury	44	Eps15	2602	28.05076721	0.04352397	869	9512	414	336	217	3	28.05076721	24.0287187
s5	liver	Labelled in injury	44	Ergic2	3732	73.13235738	0.049414187	1118	20399	1008	876	540	6	73.13235738	62.64630232
s5	liver	Labelled in injury	44	Erlin1	2094	38.15238279	0.047972923	623	13591	652	457	327	0	38.15238279	32.68191799
s5	liver	Labelled in injury	44	Errfi1	1390	658.7756074	0.073356732	448	280356	20566	7891	7262	9	658.7756074	564.3173191
s5	liver	Labelled in injury	44	Ezr	1262	9.600709017	0.019320661	363	3209	62	115	24	0	9.600709017	8.22411503
s5	liver	Labelled in injury	44	Faf2	3462	41.07433771	0.043211547	904	11085	479	492	267	1	41.07433771	35.18490952
s5	liver	Labelled in injury	44	Fam102a	2316	27.54986066	0.053688732	579	7916	425	330	231	8	27.54986066	23.59963443
[truncated: 19,727 more rows]
