# Supplementary material for: SLAMseq reveals potential transfer of RNA from liver to kidney in the mouse
Source: Nat Commun. 2025 Aug 11;16:7413. doi: 10.1038/s41467-025-62688-9 (PMC12339719; doi:10.1038/s41467-025-62688-9)
Supplement: Supplementary file 6 — Source Data [file 41467_2025_62688_MOESM6_ESM.zip › Source data/FigS8c_data.csv]

ID	Description	GeneRatio	BgRatio	pvalue	p.adjust	qvalue	geneID	Count	name	p-value (adjusted)
mmu00980	Metabolism of xenobiotics by cytochrome P450	11/190	52/5735	7.28251358332361e-07	0.00018497584501642	0.000164048200719079	14869/14870/243085/14871/72094/14864/13849/67689/638251/14862/68312	11	Metabolism of xenobiotics by cytochrome P450	0.000164048200719079
mmu05204	Chemical carcinogenesis - DNA adducts	11/190	61/5735	3.88294241708615e-06	0.000331869033489547	0.000294322309020983	14869/14870/243085/14871/72094/14864/13849/638251/100041449/14862/68312	11	Chemical carcinogenesis - DNA adducts	0.000294322309020983
mmu01040	Biosynthesis of unsaturated fatty acids	8/190	30/5735	3.91971299397103e-06	0.000331869033489547	0.000294322309020983	68801/235674/170439/54326/20249/209186/56473/171281	8	Biosynthesis of unsaturated fatty acids	0.000294322309020983
mmu03320	PPAR signaling pathway	11/190	67/5735	1.00302821912322e-05	0.000636922919143248	0.000564863260243079	235674/277753/17436/13118/14080/57875/16592/57435/20249/56473/18830	11	PPAR signaling pathway	0.000564863260243079
mmu04115	p53 signaling pathway	11/190	69/5735	1.34342309962422e-05	0.000682458934609105	0.000605247459620176	12450/17246/22401/170770/21933/230784/20135/13197/12028/12575/16009	11	p53 signaling pathway	0.000605247459620176
mmu00982	Drug metabolism - cytochrome P450	9/190	47/5735	1.82237640960951e-05	0.000771472680068024	0.000684190441502516	14869/14870/243085/14871/72094/14864/67689/14862/68312	9	Drug metabolism - cytochrome P450	0.000684190441502516
mmu00983	Drug metabolism - other enzymes	11/190	74/5735	2.66395315845806e-05	0.000966634431783353	0.000857272144225601	13897/14869/14870/243085/14871/72094/14864/20135/14862/68312/76654	11	Drug metabolism - other enzymes	0.000857272144225601
mmu01524	Platinum drug resistance	10/190	72/5735	0.000112764009139712	0.00358025729018586	0.00317519709946032	17246/14869/14870/170770/14871/14864/14862/12028/12575/68312	10	Platinum drug resistance	0.00317519709946032
mmu00480	Glutathione metabolism	8/190	60/5735	0.00073105250797172	0.0206319263360908	0.0182976885036196	14869/14870/14871/14864/110175/20135/14862/68312	8	Glutathione metabolism	0.0182976885036196
mmu00360	Phenylalanine metabolism	4/190	14/5735	0.00089997977355487	0.0228594862482937	0.020273228583236	240549/14718/76615/67689	4	Phenylalanine metabolism	0.020273228583236
mmu04060	Cytokine-cytokine receptor interaction	13/190	153/5735	0.00157136692108474	0.0362842907232294	0.0321791886231707	57266/21937/245527/16164/21933/17329/14825/244218/16177/20305/23886/16178/12984	13	Cytokine-cytokine receptor interaction	0.0321791886231707
