# Supplementary material for: SLAMseq reveals potential transfer of RNA from liver to kidney in the mouse
Source: Nat Commun. 2025 Aug 11;16:7413. doi: 10.1038/s41467-025-62688-9 (PMC12339719; doi:10.1038/s41467-025-62688-9)
Supplement: Supplementary file 6 — Source Data [file 41467_2025_62688_MOESM6_ESM.zip › Source data/FigS8b_data.csv]

ID	Description	GeneRatio	BgRatio	pvalue	p.adjust	qvalue	geneID	Count	name	p-value (adjusted)
GO:0046394	carboxylic acid biosynthetic process	29/333	252/12214	4.90272228609213e-11	9.44092237110556e-08	8.90280188056065e-08	Ces1e/Elovl5/Lipg/Cyp4a12a/Got1/Gstp2/Gstp1/Got1l1/Pklr/Elovl6/Cyp4a12b/Rdh16/Acacb/Ptgds/Sds/Elovl2/Gls/Cd74/Abcd3/Mgll/Fabp5/Avpr1a/Scd1/Abcd2/Fads2/Nr1d1/Gls2/Gstm7/Acss2	29	carboxylic acid biosynthetic process	8.90280188056065e-08
GO:0016053	organic acid biosynthetic process	29/333	253/12214	5.4025306844667e-11	9.44092237110556e-08	8.90280188056065e-08	Ces1e/Elovl5/Lipg/Cyp4a12a/Got1/Gstp2/Gstp1/Got1l1/Pklr/Elovl6/Cyp4a12b/Rdh16/Acacb/Ptgds/Sds/Elovl2/Gls/Cd74/Abcd3/Mgll/Fabp5/Avpr1a/Scd1/Abcd2/Fads2/Nr1d1/Gls2/Gstm7/Acss2	29	organic acid biosynthetic process	8.90280188056065e-08
GO:0006631	fatty acid metabolic process	35/333	369/12214	1.10750398080933e-10	1.29024213764287e-07	1.21669998733825e-07	Ces1e/Elovl5/Acaa1b/Cyp2a5/Lipg/Cyp4a12a/Gstp2/Lpin1/Cryl1/Gstp1/Elovl6/Cyp4a12b/Fabp1/Tnfrsf1a/Ppargc1a/Acacb/Pdk1/Ptgds/Elovl2/Bdh2/Cd74/Ephx1/Abcd3/Sesn2/Mgll/Fabp5/Avpr1a/Scd1/Abcd2/Acnat2/Fads2/Aacs/Acot3/Gstm7/Acss2	35	fatty acid metabolic process	1.21669998733825e-07
GO:0072330	monocarboxylic acid biosynthetic process	23/333	173/12214	2.99883793416903e-10	2.62023464498019e-07	2.4708846241798e-07	Ces1e/Elovl5/Lipg/Gstp2/Gstp1/Pklr/Elovl6/Rdh16/Acacb/Ptgds/Sds/Elovl2/Cd74/Abcd3/Mgll/Fabp5/Avpr1a/Scd1/Abcd2/Fads2/Nr1d1/Gstm7/Acss2	23	monocarboxylic acid biosynthetic process	2.4708846241798e-07
GO:0044283	small molecule biosynthetic process	37/333	458/12214	2.93093717468359e-09	2.04872508510383e-06	1.93195037767038e-06	Ces1e/Elovl5/Lipg/Cyp4a12a/Got1/Gstp2/Gstp1/Got1l1/Pklr/Elovl6/Cyp4a12b/Ppargc1a/Rdh16/Acacb/Ptgds/Sds/Elovl2/Gls/Cd74/Ephx1/Abcd3/Sesn2/Mgll/Fabp5/Avpr1a/Scd1/Abcd2/Isyna1/G6pc/Fads2/Ptk2b/Nr1d1/Pltp/Gls2/Gstm7/Acss2/P2ry1	37	small molecule biosynthetic process	1.93195037767038e-06
GO:0006633	fatty acid biosynthetic process	18/333	124/12214	6.52498198779587e-09	3.8008020078911e-06	3.58416115855945e-06	Elovl5/Lipg/Gstp2/Gstp1/Elovl6/Acacb/Ptgds/Elovl2/Cd74/Abcd3/Mgll/Fabp5/Avpr1a/Scd1/Abcd2/Fads2/Gstm7/Acss2	18	fatty acid biosynthetic process	3.58416115855945e-06
GO:0033559	unsaturated fatty acid metabolic process	15/333	98/12214	5.88239279825698e-08	2.93699468998688e-05	2.76958975208159e-05	Cyp2a5/Cyp4a12a/Gstp2/Gstp1/Cyp4a12b/Tnfrsf1a/Ptgds/Cd74/Ephx1/Mgll/Fabp5/Avpr1a/Scd1/Abcd2/Gstm7	15	unsaturated fatty acid metabolic process	2.76958975208159e-05
GO:0015740	C4-dicarboxylate transport	6/333	21/12214	1.50675007023578e-05	0.0054964083346819	0.00518312009514013	Slc25a30/Slc13a5/Slc25a10/Slc13a3/Slc13a2/Slc3a1	6	C4-dicarboxylate transport	0.00518312009514013
GO:0000038	very long-chain fatty acid metabolic process	7/333	31/12214	1.57264902279883e-05	0.0054964083346819	0.00518312009514013	Elovl5/Acaa1b/Elovl6/Elovl2/Abcd3/Abcd2/Acot3	7	very long-chain fatty acid metabolic process	0.00518312009514013
GO:0006953	acute-phase response	7/333	31/12214	1.57264902279883e-05	0.0054964083346819	0.00518312009514013	Itih4/Hp/Saa1/Saa2/Cd163/Orm2/Orm1	7	acute-phase response	0.00518312009514013
GO:0019730	antimicrobial humoral response	10/333	72/12214	2.36994406806847e-05	0.00734596214008326	0.00692725170110705	Hamp2/Cxcl14/Lgals4/S100a9/Cxcl9/Cxcl1/Fga/Dmbt1/Ighm/Ang	10	antimicrobial humoral response	0.00692725170110705
GO:0006690	icosanoid metabolic process	12/333	104/12214	2.52221876054361e-05	0.00734596214008326	0.00692725170110705	Cyp2a5/Cyp4a12a/Gstp2/Gstp1/Cyp4a12b/Tnfrsf1a/Ptgds/Cd74/Ephx1/Mgll/Fabp5/Avpr1a	12	icosanoid metabolic process	0.00692725170110705
GO:0009617	response to bacterium	29/333	477/12214	4.55458741404657e-05	0.0122448330862252	0.0115468932739918	Hamp2/Ifit3/Lcn2/Gstp1/Mbl2/Lgals4/Tnfrsf1a/Hp/S100a8/Mx2/Mt2/S100a9/Cxcl9/Saa1/Gstm3/Cxcl1/Fga/Alpk1/Thrsp/Scd1/Mpeg1/Abcd2/Dmbt1/Litaf/Nr1d1/Car3/Pld1/Ighm/Ang	29	response to bacterium	0.0115468932739918
GO:0001676	long-chain fatty acid metabolic process	11/333	95/12214	5.30384960922748e-05	0.0129260457568628	0.0121892776943717	Cyp2a5/Cyp4a12a/Gstp2/Gstp1/Elovl6/Cyp4a12b/Ephx1/Abcd3/Mgll/Acot3/Gstm7	11	long-chain fatty acid metabolic process	0.0121892776943717
GO:0061844	antimicrobial humoral immune response mediated by antimicrobial peptide	8/333	50/12214	5.54765912311709e-05	0.0129260457568628	0.0121892776943717	Hamp2/Cxcl14/Lgals4/S100a9/Cxcl9/Cxcl1/Dmbt1/Ang	8	antimicrobial humoral immune response mediated by antimicrobial peptide	0.0121892776943717
GO:0062012	regulation of small molecule metabolic process	21/333	302/12214	8.21360839292027e-05	0.0179416008332852	0.0169189525514693	Ces1e/Elovl5/Fgl1/Me1/Fabp1/Ppargc1a/Ppp1r3g/Rdh16/Acacb/Pdk1/Eno1b/Cd74/Sesn2/Fabp5/Avpr1a/Epm2aip1/Abcd2/Ptk2b/Nr1d1/Igfbp3/P2ry1	21	regulation of small molecule metabolic process	0.0169189525514693
GO:0043651	linoleic acid metabolic process	5/333	18/12214	9.34746500425033e-05	0.0192172883469735	0.0181219275097881	Cyp4a12a/Gstp2/Gstp1/Cyp4a12b/Gstm7	5	linoleic acid metabolic process	0.0181219275097881
GO:0062013	positive regulation of small molecule metabolic process	13/333	139/12214	0.000107849969138435	0.0201790043179632	0.019028826901451	Ces1e/Elovl5/Fabp1/Ppargc1a/Ppp1r3g/Rdh16/Eno1b/Cd74/Avpr1a/Epm2aip1/Abcd2/Nr1d1/P2ry1	13	positive regulation of small molecule metabolic process	0.019028826901451
GO:0032692	negative regulation of interleukin-1 production	6/333	29/12214	0.000109699880412389	0.0201790043179632	0.019028826901451	Gstp2/Gstp1/Aqp4/Gas6/Serpinb1a/Il1r2	6	negative regulation of interleukin-1 production	0.019028826901451
GO:0006692	prostanoid metabolic process	7/333	42/12214	0.000124710837517481	0.020755446529695	0.0195724126449741	Gstp2/Gstp1/Tnfrsf1a/Ptgds/Cd74/Fabp5/Avpr1a	7	prostanoid metabolic process	0.0195724126449741
