# Supplementary material for: SLAMseq reveals potential transfer of RNA from liver to kidney in the mouse
Source: Nat Commun. 2025 Aug 11;16:7413. doi: 10.1038/s41467-025-62688-9 (PMC12339719; doi:10.1038/s41467-025-62688-9)
Supplement: Supplementary file 6 — Source Data [file 41467_2025_62688_MOESM6_ESM.zip › Source data/Fig4h_data.csv]

ID	Description	GeneRatio	BgRatio	pvalue	p.adjust	qvalue	geneID	Count	name	p-value (adjusted)
mmu05204	Chemical carcinogenesis - DNA adducts	33/751	60/5428	5.09626234800787e-14	1.6206114266665e-11	1.40013102403164e-11	13106/14863/13096/243085/13095/71773/13097/22238/404195/231396/100042295/72082/14864/14867/107141/72094/14859/76971/545288/14857/14865/226105/56388/14858/100727/100559/13112/638251/226143/13077/100041449/100043108/14862	33	Chemical carcinogenesis - DNA adducts	1.40013102403164e-11
mmu00140	Steroid hormone biosynthesis	31/751	57/5428	4.56743662574554e-13	6.26963742107577e-11	5.41666788116775e-11	13106/13096/105349/243085/13095/71773/13097/22238/404195/231396/72082/107141/72094/12846/545288/208665/226105/56388/13123/100727/13079/100559/13112/226143/20860/13077/100041449/100043108/13122/78925/15496	31	Steroid hormone biosynthesis	5.41666788116775e-11
mmu00830	Retinol metabolism	33/751	64/5428	5.91475228403375e-13	6.26963742107577e-11	5.41666788116775e-11	13087/11761/13096/243085/13095/71773/13097/22238/404195/231396/72082/17252/107141/72094/545288/13082/226105/56388/100727/100559/13112/226143/13086/13118/63857/71724/277753/666168/13077/100041449/100043108/26876/13119	33	Retinol metabolism	5.41666788116775e-11
mmu04820	Cytoskeleton in muscle cells	48/751	138/5428	2.42706107448873e-10	1.92951355421854e-08	1.6670077380041e-08	22352/12832/12843/18073/12826/12842/12835/13007/22003/12827/22004/213019/14118/12831/12825/67399/109620/107765/14115/14201/21825/13003/98932/14199/71409/16400/11717/30794/16403/57778/13346/12833/14200/17880/16401/24051/326618/16906/22379/12834/212073/21956/16416/16772/15530/13717/21924/13009	48	Cytoskeleton in muscle cells	1.6670077380041e-08
mmu00591	Linoleic acid metabolism	17/751	25/5428	7.70775129409356e-10	4.9021298230435e-08	4.23520650054404e-08	13106/13096/13095/13097/404195/72082/107141/545288/226105/56388/13109/13112/226143/13077/74519/100041449/100043108	17	Linoleic acid metabolism	4.23520650054404e-08
mmu00983	Drug metabolism - other enzymes	30/751	72/5428	5.02162540696978e-09	2.55408368865386e-07	2.20660656318655e-07	13106/14863/243085/71773/22238/231396/100042295/20133/13884/14864/382044/14867/72094/14859/99586/234671/14857/14865/13897/54369/14858/100727/100559/72269/12623/234564/14862/20135/23917/22271	30	Drug metabolism - other enzymes	2.20660656318655e-07
mmu04974	Protein digestion and absorption	22/751	43/5428	5.62219679892359e-09	2.55408368865386e-07	2.20660656318655e-07	12832/12843/12826/12842/12835/50934/12827/12831/72472/56373/17254/12825/16534/13482/20532/12816/12833/12834/16529/17380/13717/12837	22	Protein digestion and absorption	2.20660656318655e-07
mmu04060	Cytokine-cytokine receptor interaction	41/751	131/5428	1.55979999844436e-07	6.20020499381634e-06	5.35668157360498e-06	20305/13051/20296/12164/18053/12982/20306/56744/16180/16880/12768/12772/12977/14600/76527/16155/12986/18049/21934/11481/56066/16186/50498/12162/20304/21808/21809/16177/57916/23886/21933/27279/18383/56708/17329/14825/21803/242316/20312/16324/320100	41	Cytokine-cytokine receptor interaction	5.35668157360498e-06
mmu00980	Metabolism of xenobiotics by cytochrome P450	22/751	50/5428	1.81058543800165e-07	6.39740188093918e-06	5.5270502844261e-06	13106/14863/243085/71773/22238/231396/100042295/14864/14867/72094/14859/76971/14857/14865/14858/100727/100559/638251/13107/13077/14862/26876	22	Metabolism of xenobiotics by cytochrome P450	5.5270502844261e-06
mmu00982	Drug metabolism - cytochrome P450	21/751	47/5428	2.50910735492975e-07	7.9789613886766e-06	6.89344231196489e-06	13106/14863/11761/243085/71773/22238/231396/100042295/14864/14867/72094/14859/14857/14865/14858/100727/100559/71724/13077/14862/26876	21	Drug metabolism - cytochrome P450	6.89344231196489e-06
mmu00590	Arachidonic acid metabolism	20/751	46/5428	8.34244672853056e-07	2.41172550879338e-05	2.08361588147988e-05	13106/13096/13095/13097/404195/72082/107141/545288/226105/13109/226143/13118/67103/277753/666168/19223/74519/21391/100043108/13119	20	Arachidonic acid metabolism	2.08361588147988e-05
mmu00100	Steroid biosynthesis	11/751	17/5428	1.85444710089336e-06	4.91428481736741e-05	4.24570783625586e-05	14137/20775/66234/18194/73166/13595/16987/235293/13121/20652/13360	11	Steroid biosynthesis	4.24570783625586e-05
mmu04976	Bile secretion	24/751	66/5428	3.33931919948925e-06	8.16848850336602e-05	7.05718470499348e-05	243085/71773/16835/22238/20517/231396/72094/20494/76971/26459/18671/320024/27413/100727/28253/100559/11513/638251/108114/28248/15357/11833/330962/13122	24	Bile secretion	7.05718470499348e-05
mmu04610	Complement and coagulation cascades	26/751	78/5428	8.40273210772188e-06	0.000190862057875397	0.000164895720309429	18791/74145/12267/19124/16414/12273/16409/12274/56373/12628/50909/99571/18815/12263/14068/18792/50702/14058/110382/21788/14161/15139/18787/16411/18793/21824	26	Complement and coagulation cascades	0.000164895720309429
mmu00480	Glutathione metabolism	21/751	58/5428	1.47972338261512e-05	0.000313701357114405	0.000271023019552664	14863/100042295/20133/14864/14867/14859/93673/14857/14865/69590/14858/14381/67305/14775/14778/66116/14862/69049/20135/68396/100504710	21	Glutathione metabolism	0.000271023019552664
mmu00053	Ascorbate and aldarate metabolism	11/751	20/5428	1.68926828898214e-05	0.0003357420724352	0.000290065146989696	243085/71773/22238/231396/72094/268756/22235/56727/100727/19733/100559	11	Ascorbate and aldarate metabolism	0.000290065146989696
mmu03030	DNA replication	15/751	35/5428	2.4834281651377e-05	0.000464547150890465	0.000401346595108942	16881/17219/17218/17215/17216/69745/17217/19075/14156/18973/18971/17220/19076/106344/18974	15	DNA replication	0.000401346595108942
mmu04061	Viral protein interaction with cytokine and cytokine receptor	17/751	44/5428	3.67559838007824e-05	0.000649355713813822	0.000561012384327731	20305/13051/20296/20306/56744/12768/12772/12977/76527/16155/56066/16186/20304/21933/17329/14825/20312	17	Viral protein interaction with cytokine and cytokine receptor	0.000561012384327731
mmu05144	Malaria	14/751	34/5428	7.91277101158954e-05	0.00127438936706082	0.00110101166766923	20296/16414/21825/15122/22329/71683/110257/100503605/18613/21808/21809/21803/101488143/20344	14	Malaria	0.00110101166766923
mmu03320	PPAR signaling pathway	21/751	64/5428	8.0150274657913e-05	0.00127438936706082	0.00110101166766923	104086/208715/74205/57875/11520/26459/11770/17436/20250/16956/94180/13118/277753/666168/66113/74147/20249/14079/57435/13119/13122	21	PPAR signaling pathway	0.00110101166766923
