# Supplementary material for: SLAMseq reveals potential transfer of RNA from liver to kidney in the mouse
Source: Nat Commun. 2025 Aug 11;16:7413. doi: 10.1038/s41467-025-62688-9 (PMC12339719; doi:10.1038/s41467-025-62688-9)
Supplement: Supplementary file 6 — Source Data [file 41467_2025_62688_MOESM6_ESM.zip › Source data/FigS15f_data.csv]

gene_name	cR_pos	cR_neg	cpm_pos	cpm_neg	pval	fdr	sig	delta	delta_sign	labelled
GL456233.2_unassigned	0.333333333333333	0	2.05869459571795	2.76710037976917	0.302197870126136	0.482351366318019	no	0.333333333333333	pos	no
JH584304.1_unassigned	0.626959247648903	0	2.82551561381756	2.99058850259643	0.243254528747624	0.419699715092732	no	0.626959247648903	pos	no
MU069434.1_unassigned	0	0.210526315789474	6.20545200062472	4.02270896525215	0.137455889820419	0.273794252081322	no	-0.210526315789474	neg	no
MU069435.1_unassigned	0.280526987234618	0.0651632675922408	836.830170941239	650.696907926522	3.10356612206667e-06	2.11214916640648e-05	yes	0.215363719642378	pos	yes
Mir128-1	0.185040484558782	0.0828555596704267	29.3965933290246	32.4243429679519	0.183265654485251	0.337594626683357	no	0.102184924888355	pos	no
Mir149	0.493442995018025	0.110580375090182	44.4107458352234	52.1160606231307	0.0343395653754509	0.102599920938847	no	0.382862619927843	pos	no
Mir1843b	0.234251124476772	0.0891314741624771	37.0326765906337	46.6297764607625	0.679426351231176	0.819997320451419	no	0.145119650314295	pos	no
Mir194-1	0.634618800896012	0.0854700854700855	17.6198649284906	12.1677567624329	0.0387765070100128	0.110467956016897	no	0.549148715425926	pos	no
Mir1981	0.0204876514649805	0.0710446569205625	38.9803678170241	40.8296811658117	0.333712006176209	0.513310772544316	no	-0.050557005455582	neg	no
Mir205	0	0	2.06978579059468	1.96216135434027	1	1	no	0	zero	no
Mir214	0.0236406619385343	0.04279176201373	86.620952913137	73.0351604580661	0.538312845982037	0.697812948495233	no	-0.0191511000751957	neg	no
Mir215	0.0327439423706614	0	10.6774306903069	5.56774314774009	0.416091260553533	0.582527764774947	no	0.0327439423706614	pos	no
Mir26b	0.295905980611344	0.0553811937615291	3014.83056265155	3203.85542179741	2.69179106555547e-08	3.47099374242679e-07	yes	0.240524786849815	pos	yes
Mir29b-2	1.92377045900321	0	3.53935131654106	3.85455985688757	0.00541409732048272	0.0204069822079733	yes	1.92377045900321	pos	yes
Mir29c	0.419030765940077	0.00535618639528655	79.4603521191711	85.6869386835973	0.00737133175187813	0.0273632769577294	yes	0.41367457954479	pos	yes
Mir30a	0.356204411740198	0.0575897072526608	15398.8882751259	19509.1836575392	5.5505819222725e-09	9.06595047304509e-08	yes	0.298614704487537	pos	yes
Mir30c-2	0.329086130665284	0.0328540872950732	134.202682951044	195.377550898533	0.00393299015839137	0.015055977950092	yes	0.296232043370211	pos	yes
Mir350	0	0	7.89872894025526	4.32816385877318	1	1	no	0	zero	no
Mir3535	0.051010780276887	0.0427773976999854	1077.3543655698	945.176887008094	0.603912950529519	0.758762425024268	no	0.00823338257690165	pos	no
Mir664	0.175383784704062	0.0158102766798419	23.62990480477	31.5751315833089	0.0835008838518247	0.19861860722036	no	0.15957350802422	pos	no
chr1_unassigned	0.271212760182461	0.0673893956271993	50581.445627597	50617.3152881356	5.61201063475568e-11	2.2915710091919e-09	yes	0.203823364555262	pos	yes
Mir26a-2	0.227502489441186	0.00477668975400047	41.9643966667542	51.4527790493968	0.0499430357442904	0.135956041748346	no	0.222725799687186	pos	no
Mir331	0	0	14.8320026296862	9.18058071345604	1	1	no	0	zero	no
Mir677	0.488924457366601	0.0589970501474926	4.38280989622796	4.73810085807761	0.0750958693403951	0.182720546396765	no	0.429927407219109	pos	no
Mirlet7i	0.0600189374573314	0.0795778271291099	2664.54220099533	1753.99981302702	0.508496372425064	0.666211824834977	no	-0.0195588896717785	neg	no
chr10_unassigned	0.202154471351486	0.0785811573791201	15358.8347207729	16268.0365406352	2.77928080815866e-06	2.00271705293785e-05	yes	0.123573313972366	pos	yes
Mir10a	0.0290814509816881	0.0266370624859554	3034.70289091049	3187.05201090816	0.586690904285763	0.740924080154701	no	0.00244438849573269	pos	no
Mir132	0.208261682231327	0	35.448724266132	17.5508469849405	0.0314462003347501	0.0974482789323393	no	0.208261682231327	pos	no
Mir142	0.0274696134893753	0	127.733049459999	77.2980794293304	0.0422923656030354	0.11774579059936	no	0.0274696134893753	pos	no
Mir142b	0.0370032526633022	0	144.436348145808	85.0328918399702	0.0113743518256603	0.0392495239054476	yes	0.0370032526633022	pos	yes
Mir144	0.124194399719676	0	38.6706827817299	3.94395372870408	0.335223361661594	0.513310772544316	no	0.124194399719676	pos	no
Mir146	0.059374769451377	0.0522906527867036	579.421473909628	553.906200676187	0.356158904878425	0.52565621503141	no	0.00708411666467342	pos	no
Mir152	0.322381158739568	0.0508886912517459	86.5523620619316	83.5480439151695	0.114907482819028	0.244802898179669	no	0.271492467487823	pos	no
Mir193a	1.38149127236604	0.170789938970418	64.7973154774161	73.660861120756	0.000305923485697639	0.00136275007265312	yes	1.21070133339563	pos	yes
Mir195a	0.0327138504065876	0.0232638659384268	128.243810665766	128.37518662538	0.466440693072799	0.621075922841499	no	0.00944998446816073	pos	no
Mir212	0.523896548854242	0.0634920634920635	14.5328660905661	6.57698539292294	0.39345154216695	0.562787776264911	no	0.460404485362178	pos	no
Mir21a	0.0616019697934349	0.0584901632451277	78360.6179765817	46286.3565495719	0.624912212888511	0.781140266110639	no	0.00311180654830714	pos	no
Mir22	0.964734472905925	0.124233369673929	9709.28704129523	11881.6771583658	7.1420922384269e-11	2.44649626562114e-09	yes	0.840501103231996	pos	yes
Mir3065	0.374273447140915	0	19.9896414352682	16.4165879752921	0.107338944258724	0.232051350308459	no	0.374273447140915	pos	no
Mir338	0.374273447140915	0	19.9896414352682	16.4165879752921	0.107338944258724	0.232051350308459	no	0.374273447140915	pos	no
Mir340	0.370321800055809	0.0562180565639047	223.111268533624	180.700117463272	0.000798260080819093	0.00337196068621858	yes	0.314103743491904	pos	yes
Mir365-2	0.81730260462747	0	5.27532605070182	3.9545178580267	0.026761240445343	0.0898151220425896	no	0.81730260462747	pos	no
Mir3968	0	0.0338983050847458	9.45366737292593	6.11622857680194	0.141794136536547	0.277916507611632	no	-0.0338983050847458	neg	no
Mir423	0.110602386302587	0.0968741973462684	1175.46743456841	1344.61839552244	0.580284277234968	0.736630300116928	no	0.0137281889563187	pos	no
Mir451a	0.0541425644700694	0	541.695396641543	72.4727419781532	0.00963998385703318	0.0342289281880164	yes	0.0541425644700694	pos	yes
Mir451b	0.0541425644700694	0	541.695396641543	72.4727419781532	0.00963998385703318	0.0342289281880164	yes	0.0541425644700694	pos	yes
Mir497	0.0424967334022776	0.137647899198757	17.6040172789207	20.6491820911078	0.36736719117364	0.535743820461558	no	-0.095151165796479	neg	no
Mir497b	0.0424967334022776	0.137647899198757	17.6040172789207	20.6491820911078	0.36736719117364	0.535743820461558	no	-0.095151165796479	neg	no
Mir744	0.092293380174378	0.0630335521998431	54.034106987508	37.2378458208723	0.873939960785968	0.992940226632519	no	0.0292598279745348	pos	no
chr11_unassigned	0.336008394744756	0.0813306048265639	33118.6412838419	28653.4758516956	7.98855923468127e-11	2.44649626562114e-09	yes	0.254677789918192	pos	yes
Gm54371	0.7739733652506	0.0560224089635854	17.0736613695563	13.4329702284038	0.0920756742605211	0.212816416922903	no	0.717950956287014	pos	no
Gm54588	3.93518518518519	0.0773694390715667	0.438930287459297	4.17267919129582	0.221694215151116	0.402333946014989	no	3.85781574611362	pos	no
Mir1247	0	0	2.12519664081316	7.7474889648008	1	1	no	0	zero	no
Mir127	0.0388500388500388	0	7.15156387661756	3.07569275858472	0.447990786955186	0.609765237800115	no	0.0388500388500388	pos	no
Mir1843a	0.0594593375829719	0.044873535055419	72.7280570362532	103.31051601429	0.391149203364712	0.562787776264911	no	0.0145858025275529	pos	no
Mir203	0.280577729770719	0.0360856708872635	765.46359389117	968.708472834626	1.65495154591364e-05	9.21507110792822e-05	yes	0.244492058883456	pos	yes
Mir3068	0.0936169610462597	0.0531067445565587	35.9614682553617	39.2451644947749	0.107974914021079	0.232051350308459	no	0.040510216489701	pos	no
Mir342	0.0711553834642062	0.0718361910620536	129.814683699056	82.1469323388125	0.552472899070428	0.712399264590815	no	-0.000680807597847458	neg	no
Mir345	0.985809880134073	0.452488687782805	7.88516882794356	7.2613355086785	0.395717745303858	0.562787776264911	no	0.533321192351268	pos	no
Mir379	0.70215365940892	0.0611153552330023	50.8959472718638	34.0864216148889	0.0718973706921678	0.177927836561425	no	0.641038304175917	pos	no
Mir382	0.508003650932002	0.111654845603494	10.4147491758056	4.96444832181011	0.875408526337241	0.992940226632519	no	0.396348805328508	pos	no
Mir409	0.7739733652506	0.0560224089635854	17.0736613695563	13.4329702284038	0.0920756742605211	0.212816416922903	no	0.717950956287014	pos	no
Mir411	0.13793549564804	0	26.2482648298932	14.7671237468306	0.0602445218785671	0.158708686669343	no	0.13793549564804	pos	no
Mir434	1.30030463363797	0	7.49949213192201	5.6258567959924	0.106258328250037	0.232051350308459	no	1.30030463363797	pos	no
Mir485	0.718746584099531	0.112994350282486	7.39444767657395	5.49002250023054	0.067930112647512	0.171576057717943	no	0.605752233817046	pos	no
Mir5099	0	0	27.864362511576	25.356699981918	1	1	no	0	zero	no
Mir541	1.60636707159289	0.124121891726012	29.3315269755322	27.2627898615643	7.02322744542258e-05	0.000351161372271129	yes	1.48224517986688	pos	yes
chr12_unassigned	0.662400348222531	0.158582799221795	1261.99053458183	1174.12977410705	4.0997672561312e-08	4.78306179881973e-07	yes	0.503817549000736	pos	yes
Gm54609	0.0325801032452014	0.0416943756706509	185.143889913697	151.630460946838	0.647871467565601	0.789694077380956	no	-0.0091142724254495	neg	no
Mir1983	0.308641975308642	0	5.83138954572188	1.28086520568139	0.436626073474798	0.600974089895087	no	0.308641975308642	pos	no
Mir23b	0.284650093519481	0.0435822660909982	1891.51231703008	2337.67713954891	2.89631651715416e-06	2.02742156200791e-05	yes	0.241067827428483	pos	yes
Mir24-1	0	0.0220507166482911	15.9850020007285	20.1790427405327	0.237218989672337	0.416475403319924	no	-0.0220507166482911	neg	no
Mir27b	0.241572813395019	0.041298152210402	2489.44349155871	3169.03281090536	4.459123528509e-07	4.04624172031372e-06	yes	0.200274661184617	pos	yes
Mir3074-1	0	0.0220507166482911	15.9850020007285	20.1790427405327	0.237218989672337	0.416475403319924	no	-0.0220507166482911	neg	no
Mir7-1	0.0247647350173353	0.0735891153332424	30.5802529108973	25.0040203443088	0.146451702432587	0.284767199174475	no	-0.0488243803159071	neg	no
Mir874	0	0.132890365448505	12.6603587954682	14.8220885708478	0.199055855720518	0.363945407847216	no	-0.132890365448505	neg	no
Mirlet7a-1	0.0985475252996127	0.0426273058775548	356.458917592071	393.197589308431	0.0352193545837509	0.10396074545806	no	0.0559202194220579	pos	no
Mirlet7d	0.0801082980598418	0.0783599633491249	4482.87116485814	4870.81862430109	0.914179545704338	1	no	0.00174833471071695	pos	no
Mirlet7f-1	0.0325801032452014	0.0416943756706509	185.143889913697	151.630460946838	0.647871467565601	0.789694077380956	no	-0.0091142724254495	neg	no
chr13_unassigned	0.763900129424153	0.134073403728101	8688.1844416062	2731.35502674719	1.08013282904818e-05	6.3007748361144e-05	yes	0.629826725696052	pos	yes
Mir15a	0.0819400413932706	0.0496898576799205	82.9219987286651	76.2578238330883	0.183145394396607	0.337594626683357	no	0.0322501837133501	pos	no
Mir16-1	0.0756867243467657	0.0659630606860158	27.4052337317009	23.9374818272513	0.424305714298709	0.587315819227027	no	0.00972366366074985	pos	no
Mir17	2.4295673750563	0.0267022696929239	58.2526813115898	42.9443536427453	1.96939378925121e-05	0.000104891625731858	yes	2.40286510536338	pos	yes
Mir18	1.01867236331988	0	8.75177898088197	5.13206264474629	0.103786167522991	0.231160100392115	no	1.01867236331988	pos	no
Mir19a	0	4	3.36370357592304	2.11186079223351	0.174778667858967	0.331943981592612	no	-4	neg	no
Mir19b-1	2.45098452310946	0.0229357798165138	6.33185019414791	4.06518901074752	0.00020035524841586	0.000909019182627511	yes	2.42804874329295	pos	yes
Mir20a	0.578838155631411	0.0197396387671675	55.6727028013279	36.7872697701508	8.6595607882977e-05	0.000424318478626587	yes	0.559098516864243	pos	yes
Mir320	2.72057313266628	0.330115043343667	209.707679542358	144.360605783716	8.4503542548958e-06	5.17584198112368e-05	yes	2.39045808932262	pos	yes
Mir346	0	0	1.36880328591293	3.61447904024067	1	1	no	0	zero	no
Mir92-1	0.745789327063152	0.102998039631757	4178.20861382785	5752.29171556494	3.20663146772991e-11	1.57124941918766e-09	yes	0.642791287431396	pos	yes
chr14_unassigned	0.485581751203105	0.150685691658044	2948.76712458732	1839.28986069619	5.06792713838311e-05	0.000258675447688304	yes	0.334896059545061	pos	yes
Mir1249	0	0	24.8077398538894	23.1656647192103	1	1	no	0	zero	no
Mir1291	0.0421799883333714	0.0408855063879974	15.8182235141126	17.2003467935471	0.628537723205928	0.78168397048453	no	0.00129448194537399	pos	no
Mir148b	0.389978542474293	0.0771884009257802	73.2402826035296	90.0566780828697	0.18153080182732	0.337594626683357	no	0.312790141548513	pos	no
Mir151	0.073982810597823	0.0639455662830466	1573.34519065364	1736.9761986593	0.318969629210467	0.495177349170145	no	0.0100372443147764	pos	no
Mir1943	0	0	1.66051906677974	0.885814361383493	1	1	no	0	zero	no
Mir196a-2	0	0	0.425160792121754	0.258266623167009	1	1	no	0	zero	no
Mir30b	0.0745523252673639	0.0596442763562581	447.71376515953	444.284359000692	0.4604789664821	0.616488233814833	no	0.0149080489111057	pos	no
Mir30d	0.057510662475961	0.0475970847178313	10590.5729287319	12703.9976350274	0.269270205075949	0.443609095766463	no	0.00991357775812966	pos	no
Mir5113	0	0	2.56072604693014	1.54678034410749	1	1	no	0	zero	no
Mirlet7b	0.443333823434719	0.0743301765934427	3228.55809374095	4104.47861837086	3.90259414811853e-08	4.7806778314452e-07	yes	0.369003646841277	pos	yes
Mirlet7c-2	0.0760257652146085	0.043538006790887	407.487767573471	449.10422783516	0.267137274997659	0.443609095766463	no	0.0324877584237216	pos	no
Snord43	0.0642570947761073	0.063193246299965	2276.04614090307	2325.01942451861	0.864354863062925	0.989565146964564	no	0.00106384847614237	pos	no
chr15_unassigned	0.238801858442231	0.0767287413973368	2575.53844319693	2209.43575721218	1.65128649675945e-08	2.37979524532979e-07	yes	0.162073117044894	pos	yes
Gm55082	0.0269687162891046	0.19898505006172	8.43167977557626	5.36750082940812	0.129634103951856	0.262482276596732	no	-0.172016333772615	neg	no
Mir125b-2	1.55710359542823	0.0677966101694915	12.5388304924694	14.7515793776333	0.000456999673216121	0.00199937357032053	yes	1.48930698525874	pos	yes
Mir1306	0	0	3.14748664681858	2.88215553231699	1	1	no	0	zero	no
Mir130b	0.1953125	0	5.33982000751896	3.13743447938655	0.319338861913808	0.495177349170145	no	0.1953125	pos	no
Mir155	0.182105880794201	0	17.4552107566607	8.41299132468204	0.125954058903145	0.25931718009471	no	0.182105880794201	pos	no
Mir185	0.102503841170558	0.058936384762996	171.868970498389	202.124639446543	0.0306863292106967	0.0963865468797524	no	0.0435674564075621	pos	no
Mir28a	0.534555943437704	0.0345771746927113	315.984149220331	376.950231032853	0.000654189950046763	0.00281186908353433	yes	0.499978768744992	pos	yes
Mir484	0.504768460998932	0.0338781411826433	102.306399938738	52.6882001097489	0.00363782241737697	0.0141470871786882	yes	0.470890319816289	pos	yes
Mir802	0.441827205695726	0.0680216630739957	73.1438455971474	104.614882786199	0.0460672858574458	0.126814438596339	no	0.37380554262173	pos	no
Mir99a	0.295897236039543	0.040734415542338	1887.62691032877	2361.34397553915	7.14052458623303e-07	6.03251215043825e-06	yes	0.255162820497205	pos	yes
Mirlet7c-1	0.183328931635284	0.0488674341899186	94.7865582299028	141.555901425034	0.00961684552327262	0.0342289281880164	yes	0.134461497445366	pos	yes
chr16_unassigned	0.333236702306529	0.0653113000840303	20610.32648925	18058.5357889473	1.71647300020332e-11	1.05133971262453e-09	yes	0.267925402222499	pos	yes
Gm55583	0.454076937104618	0.0499914475872975	837.794345576095	519.690627901775	2.0586971177596e-07	2.01752317540441e-06	yes	0.404085489517321	pos	yes
Mir125a	0.350231368726912	0.0496809028207763	4472.80985741038	4596.66333755012	2.69226469735421e-07	2.53694173404531e-06	yes	0.300550465906135	pos	yes
Mir219a-1	0	0	3.14724496752506	2.78288297866972	1	1	no	0	zero	no
Mir99b	0.395171760383654	0.0244374877223103	1029.20585979931	738.749764814772	1.87718470544823e-06	1.39366743283278e-05	yes	0.370734272661343	pos	yes
Mirlet7e	0.454076937104618	0.0499914475872975	837.794345576095	519.690627901775	2.0586971177596e-07	2.01752317540441e-06	yes	0.404085489517321	pos	yes
chr17_unassigned	0.751162420426493	0.15594002940676	12295.3281674106	13149.2304454684	1.64903277992834e-06	1.26254072213263e-05	yes	0.595222391019733	pos	yes
Gm54396	0.937974869883095	0.603237734436329	551.0240559921	840.396616412208	0.00182699862138786	0.00721959132645203	yes	0.334737135446766	pos	yes
Gm54508	1.19121861904014	0.147782398210977	9.43804322962424	10.0185151042217	0.454529641916984	0.611866825657479	no	1.04343622082916	pos	no
Mir122	0.511089624777193	0.0648892319145728	437770.147829395	485089.92133659	5.39129175813379e-10	1.32086648074278e-08	yes	0.44620039286262	pos	yes
Mir143	0.0938280656751145	0.0718722656644693	9931.73907569267	7362.25897439148	0.0367294929098171	0.107127687653633	no	0.0219558000106451	pos	no
Mir145a	0.0381976138832183	0.0421966488924009	587.613490149064	420.241125652025	0.812558781001003	0.952521059068161	no	-0.00399903500918255	neg	no
Mir1948	0.189497623038508	0.0432870227307149	138.419297462754	217.599464153526	0.0277942258754911	0.0920214235066935	no	0.146210600307793	pos	no
Mir378a	0.938639970844648	0.603878459363899	550.549265662671	839.490406784006	0.00178482247064736	0.00716854926735416	yes	0.33476151148075	pos	yes
chr18_unassigned	0.381330573373012	0.0896445525176861	10972.2670751929	11464.1292749602	3.22468818308097e-09	6.07729696042183e-08	yes	0.291686020855326	pos	yes
Mir101b	0.830972725094447	0.0849577839829069	1106.10323848776	1353.93761198668	4.53964494184654e-08	5.0555136852382e-07	yes	0.74601494111154	pos	yes
Mir107	0.0784794246889324	0.0632153678760449	70.8092285244264	84.3792623571491	0.944364447981863	1	no	0.0152640568128875	pos	no
Mir192	0.840058433599124	0.0797142119579454	10733.2856730966	13241.1467401914	2.88335631613163e-12	3.53211148726125e-10	yes	0.760344221641179	pos	yes
Mir194-2	1.00537421668297	0.0961287604534358	4653.59361575701	5431.50929603369	4.63661107424337e-09	8.1140693799259e-08	yes	0.909245456229538	pos	yes
chr19_unassigned	0.334765808648663	0.0650770504935881	32160.8062212449	31500.6186004916	7.60136511748432e-13	1.86233445378366e-10	yes	0.269688758155075	pos	yes
Mir103-2	0	0.094492427149628	11.7160186634883	13.0703979868563	0.0822673452791405	0.197602937190092	no	-0.094492427149628	neg	no
Mir10b	0.0158506401575255	0.0265163233774333	88.6511708787093	64.5274513885938	0.349260674897377	0.524962364109555	no	-0.0106656832199079	neg	no
Mir126a	0.0565723295892572	0.0402087316569677	5047.27133883864	4223.49990467938	0.23952149617728	0.416475403319924	no	0.0163635979322895	pos	no
Mir126b	0.0565740675626611	0.0402159413708176	5046.97690751877	4222.85717788192	0.23968584435963	0.416475403319924	no	0.0163581261918435	pos	no
Mir130a	0.00588720122453785	0.00839630562552476	29.990004156599	36.1323755834519	0.976267042302603	1	no	-0.00250910440098691	neg	no
Mir181a-2	0.334273707719886	0	10.5590050949376	15.1735112712143	0.0701044134825451	0.175261033706363	no	0.334273707719886	pos	no
Mir1955	0.542635658914729	0	3.7917660772196	4.7073677937708	0.232703853260392	0.416475403319924	no	0.542635658914729	pos	no
Mir511	0.040016006402561	0	14.3131517456823	11.5423877388489	0.271597405571304	0.443609095766463	no	0.040016006402561	pos	no
Mir669c	0	0.105820105820106	4.01129439655155	2.82667247144205	0.129512241000523	0.262482276596732	no	-0.105820105820106	neg	no
Mir674	0.773652163561709	0.0399646433394903	106.213213381656	84.4118884244117	0.000103412512284052	0.000496785598227307	yes	0.733687520222219	pos	yes
chr2_unassigned	0.263125469232611	0.0635351247448293	14940.6533844741	13704.336249431	5.39535501927695e-12	4.40620659907617e-10	yes	0.199590344487782	pos	yes
Mir137	1.36612021857923	0	3.22694943052698	1.70329567365974	0.269948282932426	0.443609095766463	no	1.36612021857923	pos	no
Mir15b	0.245388900421007	0.117969061559442	390.658204307573	355.875195334615	0.0291440534739966	0.0952039080150555	no	0.127419838861565	pos	no
Mir16-2	0	0	13.9241256332729	9.20490128639993	1	1	no	0	zero	no
Mir186	0.545574035112583	0.050625043579448	203.147711567529	205.476618051947	9.72538400214621e-06	5.811509952502e-05	yes	0.494948991533135	pos	yes
Mir7j	0	0	33.8567735981926	27.2378197903373	1	1	no	0	zero	no
chr3_unassigned	0.204289817462608	0.0809327703417037	10470.959139325	8292.15007638513	1.57100349613257e-06	1.24159953726606e-05	yes	0.123357047120904	pos	yes
Mir101a	0.0453218931754434	0.0474341153069476	460.485383455109	468.403753263653	0.662133768779947	0.80308303639152	no	-0.00211222213150414	neg	no
Mir200a	0.0566074680659581	0.105035377520601	141.554733333405	102.805534098824	0.824045730777115	0.956830350902338	no	-0.0484279094546431	neg	no
Mir200b	0.0354110353568153	0.026883120325643	296.344542626223	193.067990575393	0.294099513340446	0.477181329592115	no	0.00852791503117225	pos	no
Mir30c-1	0	0.0462962962962963	6.24846747845895	12.3351263394701	0.303192287399898	0.482351366318019	no	-0.0462962962962963	neg	no
Mir30e	0.0748181392062889	0.0594316033667955	5236.17841681395	6392.09974420107	0.264555845551372	0.443609095766463	no	0.0153865358394934	pos	no
Mir30f	0.0748181392062889	0.0594316033667955	5236.17841681395	6392.09974420107	0.264555845551372	0.443609095766463	no	0.0153865358394934	pos	no
Mir31	0.0616342327531967	0.0632783996115066	952.578980556291	867.661065171093	0.925415503576614	1	no	-0.00164416685830981	neg	no
Mir32	0	0.106951871657754	5.92905686272591	7.28783436231313	0.23872965486174	0.416475403319924	no	-0.106951871657754	neg	no
Mir34a	3.29519404677779	0	46.5516195221651	11.7963346777651	8.93881562232116e-08	9.5217818585595e-07	yes	3.29519404677779	pos	yes
Mir429	0.0142987223629172	0.0335035832545085	50.3590486464057	38.8310547875981	0.308684014648642	0.487919894122047	no	-0.0192048608915913	neg	no
Mir455	0.194584420146693	0.0531983452494803	731.296593675226	1097.39952854438	0.0959342347616751	0.217628588116763	no	0.141386074897213	pos	no
Mir700	0.0881834215167548	0.091743119266055	3.54446017443062	6.75879377467432	0.736552924909208	0.880270568793931	no	-0.00355969774930019	neg	no
Mir872	0.522127832431518	0.0623285923302025	60.6933293579586	56.4809217195427	0.0229021261746324	0.077930846010902	no	0.459799240101315	pos	no
chr4_unassigned	0.250813225402026	0.0758419633645239	14455.2817382216	15276.0001063132	6.667527130519e-09	1.02096509186072e-07	yes	0.174971262037502	pos	yes
Mir106b	0.0378942145290573	0.0416019478611309	69.5763376983017	34.255840513756	0.909146915224354	1	no	-0.00370773333207363	neg	no
Mir25	0.0272382057071307	0.0249698974164701	526.090536207122	443.435030213322	0.990694117971126	1	no	0.00226830829066061	pos	no
Mir339	0.22525078030457	0.123075150492874	52.8979695359396	50.5542529894636	0.475669827146745	0.626554342209422	no	0.102175629811695	pos	no
Mir574	0	0	128.804912860695	140.825131720333	1	1	no	0	zero	no
Mir671	5.04124678248935	0.271722140908187	17.3253057715722	23.8105634576285	1.85853029368159e-05	0.000101186649322664	yes	4.76952464158117	pos	yes
Mir93	0.0468853803414248	0.0569444629808525	363.23767214238	316.899383501314	0.701085612460869	0.841990073788788	no	-0.0100590826394277	neg	no
chr5_unassigned	0.457356330988852	0.0836133389427734	5231.27541301956	3938.98614103847	2.96557842635266e-09	6.05472262047002e-08	yes	0.373742992046079	pos	yes
Mir148a	0.0674305213839621	0.0649227865238637	4381.90570104355	6125.32100720518	0.834715549548178	0.960118824597669	no	0.00250773486009848	pos	no
Mir182	0.0919245017786676	0.092275123147117	323.259679501066	272.878162806852	0.890796621499486	1	no	-0.00035062136844935	neg	no
Mir183	0.049478344719931	0.0578715647639185	146.58960921086	132.561627182727	0.571906148656424	0.729776075108458	no	-0.00839322004398747	neg	no
Mir196b	0	0	1.18416784861711	1.22362574215475	1	1	no	0	zero	no
Mir200c	0.078341992359455	0.033764876269031	43.5364437158394	21.8368774346559	0.42356347157432	0.587315819227027	no	0.044577116090424	pos	no
Mir29a	0.0596615995932381	0.0528252738789238	4936.88115172337	5523.4962436135	0.397397082831958	0.562787776264911	no	0.00683632571431433	pos	no
Mir29b-1	0.0170068027210884	0.0217627856365615	23.5502458027735	21.3033655108193	0.83320016451191	0.960118824597669	no	-0.00475598291547305	neg	no
Mir335	0.0907181537468682	0.0255350994243141	179.460553730032	122.271711178726	0.0753256130043805	0.182720546396765	no	0.0651830543225542	pos	no
Mir592	0	0.0389105058365759	11.1331969618125	7.94831637369932	0.156099917134044	0.30113763541607	no	-0.0389105058365759	neg	no
chr6_unassigned	1.3931703881054	0.983089276856109	1957.22953243464	1447.55220112988	1.12273200717624e-06	9.16897805860592e-06	yes	0.410081111249286	pos	yes
Gm55633	1.5078888597802	0	1.94083971714618	0.932955576328854	0.0378070612727483	0.108973294256745	no	1.5078888597802	pos	no
Mir139	0.14476478918808	0.0922162599700859	399.347839863275	451.014084402761	0.475065265465501	0.626554342209422	no	0.0525485292179937	pos	no
Mir150	0.0535470764782679	0.0741302669387833	62.6771659487648	69.3026901382863	0.557429848290134	0.715027815869544	no	-0.0205831904605154	neg	no
Mir1839	0.11448384884108	0.0219571786036951	230.528019738797	250.981540538935	0.136583869836366	0.273794252081322	no	0.0925266702373845	pos	no
Mir1964	0.233674011869501	0	5.14270443470284	5.2098379733727	0.0639105818867821	0.164822026971175	no	0.233674011869501	pos	no
Mir292	0.0154464009885697	0	12.4626349489394	5.25847755390042	0.443045254868223	0.606402723143657	no	0.0154464009885697	pos	no
Mir292b	0.0154464009885697	0	12.4063253388823	4.96807136008319	0.453597399256638	0.611866825657479	no	0.0154464009885697	pos	no
Mir3105	0.371776617623794	0	5.03229763099554	11.6000155851665	0.0540705682249278	0.143992274077253	no	0.371776617623794	pos	no
Mir326	0	0.0220994475138122	15.4925351843447	12.4078572418976	0.165075625888525	0.315965065177255	no	-0.0220994475138122	neg	no
Mir330	0.101626016260163	0	9.0774283724059	9.83076816083192	0.25642020418223	0.436270486282267	no	0.101626016260163	pos	no
chr7_unassigned	0.218436250427539	0.104244578113109	5311.0365944646	4480.08546746366	0.000191191034190031	0.000883807610878446	yes	0.11419167231443	pos	yes
Gm54919	0.0431292532948127	0	5.99134369562283	4.70373551682916	0.0930780613880508	0.213122663925911	no	0.0431292532948127	pos	no
Mir140	0.599456723960402	0.0310499323393995	337.98343507672	371.191610358302	5.01012893038207e-07	4.38386281408431e-06	yes	0.568406791621003	pos	yes
Mir181c	0.0271799951689858	0.0588235294117647	13.5709543697673	11.3129409174091	0.818433895551639	0.954839544810246	no	-0.0316435342427789	neg	no
Mir181d	0.0689658054997095	0	8.36455906848565	6.04210642729461	0.181428595264894	0.337594626683357	no	0.0689658054997095	pos	no
Mir1968	0	0.0346020761245675	3.30960721071508	6.11633391112759	0.300982780699663	0.482351366318019	no	-0.0346020761245675	neg	no
Mir23a	0.184431492398296	0.0438007089699913	2884.89234015111	2180.49555162436	0.000126070147865705	0.000593984350521108	yes	0.140630783428305	pos	yes
Mir24-2	0.152419364595849	0.0370293455067064	262.596444210655	172.593880951143	0.0301370945911363	0.0958907555172518	no	0.115390019089142	pos	no
Mir27a	0.453706762045047	0.0152383403252538	347.460071708481	230.017934006318	3.42811312281115e-06	2.26996679753711e-05	yes	0.438468421719793	pos	yes
Mir3074-2	0.152419364595849	0.0370293455067064	262.596444210655	172.593880951143	0.0301370945911363	0.0958907555172518	no	0.115390019089142	pos	no
Mir328	0	0	58.6491565704075	70.2662848453221	1	1	no	0	zero	no
chr8_unassigned	0.244081201330668	0.0852083792166733	10334.8682679636	10137.7713288977	2.68701276899857e-10	7.31464587116278e-09	yes	0.158872822113994	pos	yes
Gm55600	0.379542070338158	0.0252348878608223	2472.78432696755	2882.03157876631	6.43557140218898e-06	4.05489722996359e-05	yes	0.354307182477336	pos	yes
Mir100	0.0303046908013343	0.0381821389130339	587.077973432178	621.574757688264	0.777015196027864	0.919655666796264	no	-0.0078774481116996	neg	no
Mir125b-1	0.145086199960025	0.0254614894971356	32.6988343278244	29.5314386769407	0.346620344332148	0.524209780008495	no	0.119624710462889	pos	no
Mir184	0.0685459118396158	0	6.23608442022895	6.3011830364343	0.0628735634871205	0.163872585684516	no	0.0685459118396158	pos	no
Mir190a	0	0	2.10728639618685	0.453683662516166	1	1	no	0	zero	no
Mir191	0.379602789303841	0.0252348878608223	2472.55908852732	2882.03157876631	6.4547343660645e-06	4.05489722996359e-05	yes	0.354367901443019	pos	yes
Mir26a-1	3.55855855855856	0	3.42672680395959	6.3457684249089	0.0876215882215998	0.206416241483577	no	3.55855855855856	pos	no
Mir425	0.904364601272138	0.0951629702022193	338.634323440631	362.680333391094	2.13242792615443e-05	0.000111158477001667	yes	0.809201631069919	pos	yes
Mir6236	0.352216233621079	0.0480412369154127	27.338483811436	35.4364107209839	0.337728235507855	0.513934271424997	no	0.304174996705666	pos	no
Mirlet7a-2	0.0426649112964594	0.0383519238667876	67.3145826372489	90.7572245317728	0.63690272840331	0.788086709387934	no	0.00431298742967183	pos	no
Mirlet7g	0.231322304487531	0.0493978730980139	20028.8948375145	23713.4048945464	2.21397318239501e-08	3.01346349825987e-07	yes	0.181924431389517	pos	yes
chr9_unassigned	0.229200525679807	0.0645974501415261	17768.0606916926	18317.8270117843	2.32442432429913e-09	5.1771269041208e-08	yes	0.164603075538281	pos	yes
chrM_unassigned	0.142552941070656	0.0561161399734278	24825.5621793946	9894.26053038036	0.00114111524065827	0.00465955389935462	yes	0.086436801097228	pos	yes
Mir1198	0.972279600407457	0.0386100386100386	15.466249828181	19.5763753036617	0.0326715506509255	0.0988213569071205	no	0.933669561797419	pos	no
Mir221	0.0573606973201788	0.0622362463168108	341.342936497668	217.709042121253	0.748486754126104	0.890190557091725	no	-0.00487554899663196	neg	no
Mir222	0.04133546653048	0.112383857326051	289.504604729866	136.870599867597	0.31153414860669	0.489268374414352	no	-0.071048390795571	neg	no
Mir223	0.0999615217683561	0.0293746419715722	323.629784377944	77.0487607307199	0.0318198461819883	0.0974482789323393	no	0.0705868797967838	pos	no
Mir224	0.118880819205112	0.0337268128161889	18.0535129915849	9.21900794304023	0.645522831288579	0.789694077380956	no	0.0851540063889233	pos	no
Mir322	0.121180707980355	0.087024931714106	148.869551788788	118.925729041606	0.80541112901435	0.948681377925556	no	0.0341557762662494	pos	no
Mir351	0.160392650404495	0.0554067120074505	88.1120752075288	73.2479376819283	0.121708918678012	0.257057629966491	no	0.104985938397044	pos	no
Mir361	0.0497971053355381	0.0327575864254147	148.865721598159	151.597880971195	0.401062183492241	0.564713993997696	no	0.0170395189101234	pos	no
Mir362	0.0375648343628639	0.175408436071408	25.4435738052504	21.6149478306343	0.0509959430095579	0.137296769641117	no	-0.137843601708544	neg	no
Mir374b	0.0130039011703511	0.0845773556747206	54.4457081015557	49.7501545369999	0.123950496635594	0.258924202188195	no	-0.0715734545043695	neg	no
Mir374c	0.0131233595800525	0.0846292549837089	53.6714333977823	49.6105858543627	0.124706350441661	0.258924202188195	no	-0.0715058954036564	neg	no
Mir421	0.256227866883887	0.350877192982456	7.79391955838723	4.216156233569	0.903778340409987	1	no	-0.0946493260985694	neg	no
Mir450b	0.0295770482105886	0.158666043951883	8.56527919314506	7.29585029466846	0.370525651779262	0.537152572106031	no	-0.129088995741294	neg	no
Mir470	0	0	2.50953774973342	3.00400413176228	1	1	no	0	zero	no
Mir500	0	0.145815776705227	6.49169818201593	4.71797033805875	0.0413601754901753	0.116474057414861	no	-0.145815776705227	neg	no
Mir501	0.048012036567075	0.055200750448616	68.8597399375465	46.8872609555928	0.897861067153621	1	no	-0.00718871388154093	neg	no
Mir503	0	0	10.8316460830196	5.49386986527257	0.999993912623895	1	no	0	zero	no
Mir505	0.0242954324586978	0	6.82524626765479	4.79245934424721	0.353908933088804	0.52565621503141	no	0.0242954324586978	pos	no
Mir532	0.0465029990585345	0.0774073318140994	79.539954317334	65.8902772572836	0.525714996776648	0.685107309629143	no	-0.0309043327555648	neg	no
Mir542	0.124261824915597	0	5.86211284223244	5.5872777521137	0.100495101059965	0.225883484033867	no	0.124261824915597	pos	no
Mir652	0.12624281347714	0.012970168612192	50.582256535755	44.887666083222	0.13932340703957	0.275276086489474	no	0.113272644864948	pos	no
Mir676	0.577619897098115	0.0769876443310816	41.0182511953732	52.9953842668518	0.0103651250672201	0.0362779377352703	yes	0.500632252767034	pos	yes
Mir92-2	0.0116877045348294	0	68.6852527039162	80.9269796546812	0.250726730928335	0.429566776765329	no	0.0116877045348294	pos	no
Mir98	0.410491280990577	0.0693444777541552	603.305528447603	584.641098559981	1.11051020548676e-05	6.32732558940132e-05	yes	0.341146803236422	pos	yes
Mirlet7f-2	0.0825937461214454	0.0325905728187934	4607.40749951048	4826.93253249848	0.00101191305923268	0.00420201185613571	yes	0.050003173302652	pos	yes
chrX_unassigned	0.504286607463918	0.381364200821102	1662.25791979652	1232.04874921016	0.0663562367593082	0.169346645896151	no	0.122922406642816	pos	no
chrY_unassigned	1.30763173763998	0.354674061570613	5.28398045834143	6.56886954725325	0.354235679694045	0.52565621503141	no	0.952957676069363	pos	no
