# Supplementary material for: SLAMseq reveals potential transfer of RNA from liver to kidney in the mouse
Source: Nat Commun. 2025 Aug 11;16:7413. doi: 10.1038/s41467-025-62688-9 (PMC12339719; doi:10.1038/s41467-025-62688-9)
Supplement: Supplementary file 6 — Source Data [file 41467_2025_62688_MOESM6_ESM.zip › Source data/Table1_data_smallRNA.csv]

library	tissue	group	gene_name	biotype	n_parents	readCount	readsCPM	coverageOnTs	conversionOnTs	conversionRate	wtheta
s4	liver	labelled_APAP	Mus musculus (house mouse) mmu-miR-122-5p	miRNA	58	2729268	176449	21849294	217243	0.0099427926595706	1.7148076112952e-4
s4	liver	labelled_APAP	18_TGGAGTGTGACAATGGTGTTTGT	genome	1	1297380	83876	11676420	81573	0.00698613102303617	0.00697432919625166
s4	liver	labelled_APAP	MU069435.1_TCGCTGCGATCTATTGAAAGTCAGCCCTCGACACAAGGGTTTGT	genome	1	614510	39728	7374120	3520	4.7734509338063e-4	4.7734509338063e-4
s4	liver	labelled_APAP	18_TGGAGTGTGACAATGGTGTTTGA	genome	1	432299	27948	3458392	6942	0.00200729124980627	0.00200729124980627
s4	liver	labelled_APAP	Mus musculus tRNA-Gly (GCC) (tRNA-Gly-GCC-1 1 to 9, tRNA-Gly-GCC-2 1 to 8)	tRNA	36	424176	27423	4559808	30078	0.00659633037180513	1.8325795628927e-4
s4	liver	labelled_APAP	>ENSMUST00000018315.10|ENSMUSG00000018171.10|OTTMUSG00000001205.2|OTTMUST00000002400.1|Vmp1-201|Vmp1|2787|UTR5:1-123|CDS:124-1344|UTR3:1345-2787|	pctranscripts	24	399639	25837	3219614	53367	0.0165755894961321	6.8592114672075e-4
s4	liver	labelled_APAP	Mus musculus (house mouse) mmu-let-7f-5p	miRNA	15	281381	18191	2461531	14613	0.0059365492451649	3.851462453153e-4
s4	liver	labelled_APAP	Mus musculus (house mouse) mmu-let-7g-5p	miRNA	16	276162	17854	2417262	10020	0.00414518575148246	2.5313537709104e-4
s4	liver	labelled_APAP	Mus musculus (house mouse) mmu-let-7a-5p	miRNA	13	235636	15234	2048453	13861	0.00676656969918275	5.0453840853773e-4
s4	liver	labelled_APAP	9_CTCGCTGCGATCTATTGAAAGTCAGCCCTCGACACAAGGGTTTGT	genome	1	226537	14646	2718444	2598	9.5569377187832e-4	9.5569377187832e-4
s4	liver	labelled_APAP	Mus musculus (house mouse) mmu-miR-21a-5p	miRNA	14	217622	14069	1736592	6443	0.00371014032081226	2.6501867714579e-4
s4	liver	labelled_APAP	MU069435.1_GCTGCGATCTATTGAAAGTCAGCCCTCGACACAAGGGTTTGT	genome	1	205316	13274	2258476	1016	4.4986087963741e-4	4.4986087963741e-4
s4	liver	labelled_APAP	Mus musculus (house mouse) mmu-let-7c-5p	miRNA	13	160460	10374	1476523	5801	0.00392882467797657	3.0096546299961e-4
s4	liver	labelled_APAP	Mus musculus (house mouse) mmu-miR-26a-5p	miRNA	8	107095	6924	659556	3707	0.00562044769511611	6.830231392244e-4
s4	liver	labelled_APAP	Mus musculus tRNA-Glu (CTC) (tRNA-Glu-CTC-1 1 to 9)	tRNA	19	104517	6757	1118644	7497	0.00670186404253721	3.5125654871221e-4
s4	liver	labelled_APAP	Mus musculus long noncoding RNA near Ppara (Lncppara)	lncRNA	38	103476	6690	1006748	3230	0.00320835005383671	8.26243877645576e-5
s4	liver	labelled_APAP	19_CACCCTGATGAACTGAATACCGCCCCAGTCTGATAGCTGTGGAGAAAGGTATTTTCTGAGT	genome	1	94845	6132	1517520	9299	0.00612776108387369	0.00593115273015036
s4	liver	labelled_APAP	MU069435.1_CGCTGCGATCTATTGAAAGTCAGCCCTCGACACAAGGGTTTGT	genome	1	94348	6100	1037828	787	7.58314479856e-4	7.58314479856e-4
s4	liver	labelled_APAP	16_GTGAAATGATGGCAAATCATCTTTCGGGACTGACCTGAAATGAAGAGAATACTCTTGCTGATC	genome	1	91321	5904	1552457	9314	0.00599952204795366	0.00578061514616588
s4	liver	labelled_APAP	Mus musculus tRNA-Gly (GCC) (tRNA-Gly-GCC-2-1, tRNA-Gly-GCC-3-1, tRNA-Gly-GCC-4-1, tRNA-Gly-GCC-5-1)	tRNA	13	89704	5799	950485	6098	0.00641567199903207	4.9073017194971e-4
s4	liver	labelled_APAP	19_CTTAATGATGAACAATGTAAATGACAAGCATATGGCTGAGTTGCAATGATGTCATCTTACTACTGAAA	genome	1	83347	5388	1666940	5962	0.00357661343539659	0.00320293251607476
s4	liver	labelled_APAP	1_TGCTATGATGAAGGCTATGTTGGTAGGGACAACTGAGCTTGTTGATGAATACCAACGATTCTGATG	genome	1	78705	5088	1574100	7484	0.00475446286767041	0.00453076903508102
s4	liver	labelled_APAP	Mus musculus (mouse) mitochondrially encoded 16S rRNA (ENSMUSG00000064339.1)	rRNA	79	76118	4921	453189	714	0.00157550161191026	1.91162467390237e-5
s4	liver	labelled_APAP	Mus musculus (house mouse) mmu-miR-122b-3p	miRNA	32	74503	4817	528025	800	0.00151507977841958	4.61156126343267e-5
s4	liver	labelled_APAP	Mus musculus (house mouse) mmu-miR-22-3p	miRNA	7	65439	4231	316131	6205	0.0196279390505835	0.00271226784086088
s4	liver	labelled_APAP	1_AGCCCATGATGGTATGAGAGTAGTGGACAGAAGGGATTTCTGAAAAACACTTTTCTGAGG	genome	1	63571	4110	953565	490	5.1386114213504e-4	5.0967437470505e-4
s4	liver	labelled_APAP	11_TGCTGTGATGAGATGACTAAGTAGGAAGTGCCGTCAGAGTCGATAACTGACGATAACTGCTCCTGGCTGACT	genome	1	62073	4013	1117314	9594	0.00858666408905643	0.00809372359718657
s4	liver	labelled_APAP	16_TGAAATGATGGCAAATCATCTTTCGGGACTGACCTGAAATGAAGAGAATACTCTTGCTGATC	genome	1	58345	3772	991865	2795	0.00281792381019594	0.00263940092863326
s4	liver	labelled_APAP	1_TGTAAACATCCTCGACTGGAAGCT	genome	1	57247	3701	343482	5400	0.0157213478435551	0.0157213478435551
s4	liver	labelled_APAP	18_TGGAGTGTGACAATGGTGTTTGTT	genome	1	53629	3467	536290	4279	0.00797889201737866	0.00797889201737866
s4	liver	labelled_APAP	Mus musculus (house mouse) mmu-miR-143-3p	miRNA	7	53611	3466	267365	174	6.507957286855e-4	9.30867954426552e-5
s4	liver	labelled_APAP	MT_TGAATCTGACAACAGGAAATAAACCTCCTTATTCACCCCA	genome	1	52579	3399	473211	670	0.00141585888747303	0.00141585888747303
s4	liver	labelled_APAP	1_ATACATGATGATCTCACACAACTTGAACTCTCTCACTGATTACTTGATGATAGTAAAAGATCTGATG	genome	1	50414	3259	1058694	3582	0.00338341390430096	0.00302036761053154
s4	liver	labelled_APAP	1_TACCATGATGATAACATAGTTCAGCAGACTTAACTCTGATGAACAATCATGTCTTTCGCTCCTATCTGATG	genome	1	49297	3187	1133831	2714	0.00239365478629531	0.00206214714223868
s4	liver	labelled_APAP	9_GTAAATGATGAGATTCCATTGGTCCGTGTTTCTGAACTACATGATTTTCCTTGGCTATTCTGATA	genome	1	48650	3145	1264900	3724	0.00294410625345877	0.00241950832672482
s4	liver	labelled_APAP	Mus musculus tRNA Lys CUU	tRNA	9	48335	3125	256673	1001	0.00389990376860831	4.1681102403146e-4
s4	liver	labelled_APAP	10_GTACATGATGAAAACAGTCTCCCTCTTCTGAATCTCGCTGAGGAAACTGCACGTCACCCTCCTGAAA	genome	1	46007	2974	736112	1974	0.002681657139131	0.00259963689337276
s4	liver	labelled_APAP	Mus musculus Mir17 host gene (Mir17hg)	lncRNA	11	45181	2921	369581	3111	0.0084176405172343809	7.7491901820712e-4
s4	liver	labelled_APAP	Mus musculus (house mouse) tRNA-Glu	tRNA	24	41859	2706	472891	3663	0.0077459710588698	3.2145760468821e-4
s4	liver	labelled_APAP	Mus musculus (house mouse) tRNA	tRNA	23	41091	2657	352796	4825	0.0136764589167678	5.2040787349376e-4
s4	liver	labelled_APAP	8_TGGAATGATGACATTCTCCGGAATCGCTGTACTGACTTGATGAAAGTACTTTTGAACCCTTTTCCATCTGATG	genome	1	40405	2612	1010125	6852	0.00678331889617622	0.00606054580702888
s4	liver	labelled_APAP	>ENSMUST00000030127.13|ENSMUSG00000028420.14|OTTMUSG00000007005.3|OTTMUST00000016196.1|Tmem38b-201|Tmem38b|2862|UTR5:1-64|CDS:65-943|UTR3:944-2862|	pctranscripts	43	40260	2603	376792	1744	0.00462854837682329	1.0574768670597e-4
s4	liver	labelled_APAP	Mus musculus (house mouse) mmu-miR-125a-5p	miRNA	14	37329	2413	257305	1253	0.00486970715687608	3.4023628471453e-4
s4	liver	labelled_APAP	9_TGAGGTAGTAGTTTGTACAGTTT	genome	2	37156	2402	371560	1094	0.00294434277101949	0.00147217138550974
s4	liver	labelled_APAP	Mus musculus (house mouse) mmu-miR-30a-5p	miRNA	9	36661	2370	183094	298	0.00162757927621877	1.8068448962314e-4
s4	liver	labelled_APAP	18_TGAGATGAAGCACTGTAGCTCT	genome	1	33720	2180	202320	271	0.00133946223803875	0.00133946223803875
s4	liver	labelled_APAP	Mus musculus tRNA-Val (CAC) (tRNA-Val-CAC-2-1, tRNA-Val-CAC-4-1)	tRNA	10	32326	2090	408382	2354	0.00576421095934689	5.6028253656913e-4
s4	liver	labelled_APAP	10_GCCTGTCTGAGCGTCGCT	genome	1	32298	2088	161490	539	0.00333766796705678	0.00333766796705678
s4	liver	labelled_APAP	19_TGTAACAGCAACTCCATGTGGAA	genome	1	31077	2009	155385	1926	0.0123950188242108	0.0123950188242108
s4	liver	labelled_APAP	NA_TCCTCCCGGGGCTACGCCTGTCTGAGCGTCGCT	unmapped	1	29870	1931	238960	178	7.4489454301975e-4	7.4489454301975e-4
s4	liver	labelled_APAP	Mus musculus (house mouse) mmu-let-7d-5p	miRNA	4	29793	1926	199384	1545	0.00774886650884725	0.00188083490369262
s4	liver	labelled_APAP	10_CCACCATGATGACGGAAATTCTTCACTTTGACCTGATGTCTGTTGAAGAAACTCAGTGTCTGAGA	genome	1	29366	1899	557954	6894	0.0123558572928951	0.0112731772958425
s4	liver	labelled_APAP	Mus musculus (house mouse) mmu-miR-194-5p	miRNA	4	29360	1898	146211	459	0.00313929868477748	8.0211171662125e-4
s4	liver	labelled_APAP	18_GGAGTGTGACAATGGTGTTTGT	genome	1	29114	1882	232912	1578	0.00677509102150168	0.00677509102150168
s4	liver	labelled_APAP	1_TGTAAACATCCTCGACTGGAAGC	genome	1	28827	1864	144135	720	0.00499531689041524	0.00499531689041524
s4	liver	labelled_APAP	Mus musculus (house mouse) mmu-miR-125b-5p	miRNA	9	28178	1822	168825	605	0.00358359247741744	4.0038365327598e-4
s4	liver	labelled_APAP	Mus musculus (mouse) mitochondrially encoded tRNA histidine (ENSMUSG00000064364.1)	tRNA	7	27959	1808	281358	8929	0.0317353691737928	0.0045313430692925
s4	liver	labelled_APAP	Mus musculus (house mouse) mmu-let-7b-5p	miRNA	8	27666	1789	248156	1915	0.00771692000193427	9.5029003854367e-4
s4	liver	labelled_APAP	Mus musculus (house mouse) mmu-miR-29c-3p	miRNA	8	27525	1780	163349	738	0.00451793399408628	5.5962112365382e-4
s4	liver	labelled_APAP	11_TGCAATGATGATGAAACTAGAAAAAAAAGGAAGTGCCGTCCGATGCGACAACTGACGACATCCCTAGTTAGCTGACT	genome	1	27255	1762	408825	2772	0.00678040726472207	0.00667302892379974
s4	liver	labelled_APAP	18_TTGCTGTGATGACTATCTTAGGACACCTTTGGATTAACCGTGAAATCAAACAAGTGCTGAGCAA	genome	1	27132	1754	488376	6179	0.0126521368781431	0.0114116896218064
s4	liver	labelled_APAP	Mus musculus (house mouse) mmu-miR-192-5p	miRNA	14	26724	1728	133620	684	0.00511899416255052	3.6564244018217e-4
s4	liver	labelled_APAP	4_GGTCCATGATGAAACCCATTATCAGTGGACATCTATGGATGAGAAATGCGGATATGGGACTGAGA	genome	1	25672	1660	385080	1823	0.00473408122987431	0.00434302060984331
s4	liver	labelled_APAP	4_GGTCGATGATGAGAGCTTTGTTCTGAGC	genome	1	24183	1563	217647	125	5.7432447954715e-4	5.7432447954715e-4
s4	liver	labelled_APAP	Mus musculus tRNA-Gly (GCC) (tRNA-Gly-GCC-1 1 to 3, tRNA-Gly-GCC-2 1 to 3, tRNA-Gly-GCC-3 1 to 3)	tRNA	7	23699	1532	224030	3549	0.0158416283533455	0.00221955640517317
s4	liver	labelled_APAP	18_TTGCTGTGATGACTATCTTAGGACACCTTTGGATTAACCGTGAAATCAAACAAGTGCTGAGCA	genome	1	23490	1519	422820	1199	0.00283572205666714	0.00261833401987661
s4	liver	labelled_APAP	18_TGGAGTGTGACAATGGTGTTTGTTT	genome	1	22704	1468	249744	3475	0.0139142481901467	0.0139142481901467
s4	liver	labelled_APAP	Mus musculus (house mouse) mmu-miR-30b-5p	miRNA	3	22337	1444	153411	1428	0.00930832860746622	0.00307483277443433
s4	liver	labelled_APAP	Mus musculus (house mouse) mmu-miR-24-3p	miRNA	5	22309	1442	89236	157	0.00175937962257385	3.5187592451477e-4
s4	liver	labelled_APAP	9_TGAGGTAGTAGTTTGTACAGTTA	genome	2	21750	1406	195750	222	0.00113409961685824	5.6704980842912e-4
s4	liver	labelled_APAP	1_ATACCATGATGATAACATAGTTCAGCAGACTTAACTCTGATGAACAATCATGTCTTTCGCTCCTATCTGATG	genome	1	21706	1403	499238	7928	0.0158802014269747	0.0141522790893351
s4	liver	labelled_APAP	3_GGTCAATGATGTGTTGGCATGTATTATCTGAATTCGCTGATGTGTCATAACACTTTAGCTCTAGAATTACGCTGAGACC	genome	1	21658	1400	584766	2485	0.00424956307309248	0.00352954512665141
s4	liver	labelled_APAP	19_TGACCTATGAATTGACAGCCAGT	genome	1	21628	1398	129768	826	0.00636520559768202	0.00636520559768202
s4	liver	labelled_APAP	Mus musculus (house mouse) mmu-miR-99a-5p	miRNA	8	21574	1395	129444	726	0.00560860294799295	7.0107536849911e-4
s4	liver	labelled_APAP	6_TCAGTGCACTACAGAACTTTGT	genome	1	20899	1351	146293	349	0.00238562337227345	0.00238562337227345
s4	liver	labelled_APAP	19_CTGACCTATGAATTGACAGCCA	genome	1	20853	1348	104265	1123	0.0107706325228984	0.0107706325228984
s4	liver	labelled_APAP	Mus musculus (house mouse) mmu-miR-30d-5p	miRNA	4	20275	1311	82005	28	3.4144259496372e-4	8.44636251541307e-5
s4	liver	labelled_APAP	18_TGGAGTGTGACAATGGTGTTTGTA	genome	1	20260	1310	182340	621	0.00340572556762093	0.00340572556762093
s4	liver	labelled_APAP	2_TCGTACCGTGAGTAATAATGCG	genome	1	20201	1306	121206	35	2.8876458261142e-4	2.8876458261142e-4
s4	liver	labelled_APAP	18_TGGAGTGTGACAATGGTGTTTGAT	genome	1	19641	1270	176769	1548	0.00875719158902296	0.00875719158902296
s4	liver	labelled_APAP	1_CTGCATGATGACGAACAAATACTGACTACCTGAAGATCTTATTAGCTCTATCTGATG	genome	1	19625	1269	333625	2987	0.0089531659797677	0.00806980592748608
s4	liver	labelled_APAP	Mus musculus (mouse) 18s RNA, related sequence 5	rRNA	31	19538	1263	132311	702	0.00530568131145559	NA
s4	liver	labelled_APAP	Mus musculus (house mouse) mmu-miR-122-3p	miRNA	6	19471	1259	95359	1050	0.0110110215081953	0.00181780311460349
s4	liver	labelled_APAP	13_TCGCTGCGATCTATTGAAAGTCAGCCCTCGACACAAGGGTTTG	genome	1	19237	1244	211607	126	5.9544343996181e-4	5.9544343996181e-4
s4	liver	labelled_APAP	X_TGAGGTAGTAGATTGTATAGTTA	genome	1	19143	1238	172287	293	0.00170065065849426	0.00170065065849426
s4	liver	labelled_APAP	Mus musculus (house mouse) tRNA-Pro	tRNA	9	17909	1158	15788	339	0.0214720040537117	NA
s4	liver	labelled_APAP	19_ACTTAATGATGAACAATGTAAATGACAAGCATATGGCTGAGTTGCAATGATGTCATCTTACTACTGAAA	genome	1	17809	1151	356180	6645	0.0186562973777304	0.0166789584160663
s4	liver	labelled_APAP	3_TAGCAGCACGTAAATATTGGCG	genome	1	17772	1149	88860	137	0.00154175106909746	0.00154175106909746
s4	liver	labelled_APAP	11_AACAGTGATGACCACAACATGCCATCTGAGTTGCTTTGCTGAAATCCAGAGGCTGTTTCTGAGC	genome	1	17583	1137	298911	1152	0.00385398998364062	0.00378815765696425
s4	liver	labelled_APAP	18_TGGAGTGTGACAATGGTGTTTGAA	genome	1	17484	1130	139872	385	0.00275251658659346	0.00275251658659346
s4	liver	labelled_APAP	Mus musculus (house mouse) mmu-let-7i-5p	miRNA	4	17432	1127	171702	594	0.00345948212600902	8.5299704247616e-4
s4	liver	labelled_APAP	Mus musculus (house mouse) tRNA-Thr	tRNA	8	16712	1080	64544	934	0.014470748636589	0.00178514440721238
s4	liver	labelled_APAP	Mus musculus (house mouse) mmu-miR-10a-5p	miRNA	5	16573	1071	127137	63	4.9552844569244e-4	9.86975373024971e-5
s4	liver	labelled_APAP	NA_CGCGACCTCAGATCAGACGTGGCGACCCGCTGA	unmapped	1	16521	1068	66084	98	0.00148296107983778	0.00148296107983778
s4	liver	labelled_APAP	1_AGCCCATGATGGTATGAGAGTAGTGGACAGAAGGGATTTCTGAAAAACACTTTTCTGAGGC	genome	1	16011	1035	240165	978	0.00407220036225095	0.00386666666666667
s4	liver	labelled_APAP	>ENSMUST00000092880.14|ENSMUSG00000019437.18|OTTMUSG00000000096.5|OTTMUST00000000319.2|Tlcd1-201|Tlcd1|2700|UTR5:1-428|CDS:429-1121|UTR3:1122-2700|	pctranscripts	6	15764	1019	258702	697	0.00269421960402316	3.5791429868051e-4
s4	liver	labelled_APAP	9_CTCGCTGCGATCTATTGAAAGTCAGCCCTCGACACAAGGGTTTG	genome	1	15641	1011	172051	119	6.9165538125323e-4	6.9165538125323e-4
s4	liver	labelled_APAP	13_AACCGGGCGGGAACACCA	genome	1	15309	990	0	0	NA	NA
s4	liver	labelled_APAP	Mus musculus (house mouse) mmu-miR-191-5p	miRNA	5	15231	985	28048	120	0.00427837992013691	8.4695686428993e-4
s4	liver	labelled_APAP	Mus musculus (mouse) predicted gene, 54867 (ENSMUSG00002075795.1)	rRNA	11	15086	975	147087	46	3.1274007900086e-4	2.81885539740505e-5
s4	liver	labelled_APAP	19_TTTCTATGATGAATCAAACTAGCTCACTATGACTGCTAATGAAAACACAGGAACACCTGAGA	genome	1	14681	949	220215	1909	0.00866880094453148	0.00773699678764268
s4	liver	labelled_APAP	>ENSMUST00000073890.4|ENSMUSG00000057723.4|OTTMUSG00000002195.1|OTTMUST00000004416.1|Krt33b-201|Krt33b|1581|UTR5:1-43|CDS:44-1258|UTR3:1259-1581|	pctranscripts	3	14512	938	57762	37	6.4055953741213e-4	2.1246784270488e-4
s4	liver	labelled_APAP	18_TGGAGTGTGACAATGGTGTTTGTAT	genome	1	14483	936	144830	1012	0.00698750258924256	0.00698750258924256
s4	liver	labelled_APAP	Mus musculus (house mouse) mmu-miR-27a-3p	miRNA	5	14214	919	99868	563	0.00563744142267794	0.00112464572152204
s4	liver	labelled_APAP	Mus musculus (mouse) RIKEN cDNA E130102H24 gene	lncRNA	15	13752	889	84368	1008	0.0119476578797648	7.904189405062e-4
s4	liver	labelled_APAP	10_TGTACATGATGAAAACAGTCTCCCTCTTCTGAATCTCGCTGAGGAAACTGCACGTCACCCTCCTGAAA	genome	1	13647	882	231999	3530	0.015215582825788	0.0146237748699245
s4	liver	labelled_APAP	10_ACGCGGGAGACCGGGGTTCGATTCCCCGACGGGGAGCCA	genome	1	13470	871	53880	239	0.00443578322197476	0.00443578322197476
s4	liver	labelled_APAP	Mus musculus (house mouse) mmu-miR-103-3p	miRNA	4	13439	869	69978	295	0.00421561062048072	0.00107770915494704
s4	liver	labelled_APAP	4_TGTAAACATCCTTGACTGGAAGCT	genome	1	13188	853	92316	787	0.00852506607738637	0.00852506607738637
s4	liver	labelled_APAP	>ENSMUST00000042732.6|ENSMUSG00000035764.6|OTTMUSG00000025766.1|OTTMUST00000063466.1|Fbxo45-201|Fbxo45|4179|UTR5:1-347|CDS:348-1208|UTR3:1209-4179|	pctranscripts	2	12954	837	51816	1082	0.0208815809788482	0.0104407904894241
s4	liver	labelled_APAP	18_TGGAGTGTGACAATGGTGTTTAT	genome	1	12940	837	116460	373	0.00320281641765413	0.00320281641765413
s4	liver	labelled_APAP	NA_CGCGACCTCAGATCAGA	unmapped	1	12856	831	25712	30	0.0011667703795893	0.0011667703795893
s4	liver	labelled_APAP	8_ATCACATTGCCAGGGATTTCCA	genome	1	12619	816	75714	109	0.0014396280740682	0.0014396280740682
s4	liver	labelled_APAP	11_CGCGACCTCAGATCA	genome	1	12472	806	24944	44	0.0017639512508018	0.0017639512508018
s4	liver	labelled_APAP	>ENSMUST00000197438.5|ENSMUSG00000038975.15|OTTMUSG00000052933.1|OTTMUST00000132456.1|Rabggtb-207|Rabggtb|1992|UTR5:1-252|CDS:253-651|UTR3:652-1992|	pctranscripts	7	11983	775	286630	680	0.00237239646931584	3.7430125294539e-4
s4	liver	labelled_APAP	9_TGTTGTGATGATGGGCAAAAATGTTCAACTGCTCTGAATGGGCTGAATGAAAGTAGCCTTTCTGAAC	genome	1	11707	757	234140	600	0.00256256940292133	0.00232617805524673
s4	liver	labelled_APAP	>ENSMUST00000048486.13|ENSMUSG00000033860.14|OTTMUSG00000051802.1|OTTMUST00000130533.1|Fgg-201|Fgg|1695|UTR5:1-184|CDS:185-1495|UTR3:1496-1695|	pctranscripts	3	11641	753	33117	398	0.012017996799227	0.00387041968521222
s4	liver	labelled_APAP	9_AGTCTATGATGATCCTATCCCGAACCTGAATTCCTGTTGAAAAACCATAATTACGGATCTGGCTTCTGAGA	genome	1	11651	753	244671	677	0.00276698096627716	0.00256526702097627
s4	liver	labelled_APAP	19_TGACCTATGAATTGACAGCCAG	genome	1	11390	736	56950	1384	0.0243020193151888	0.0243020193151888
s4	liver	labelled_APAP	NA_CGCGACCTCAGATCAGACG	unmapped	1	11334	733	22668	16	7.0584083289218e-4	7.0584083289218e-4
s4	liver	labelled_APAP	NA_GACTCTTAGCGGTGGATCACTCGGCTCGTGCG	unmapped	1	11342	733	90736	4328	0.0476988185505202	0.0476988185505202
s4	liver	labelled_APAP	Mus musculus tRNA-Gly (GCC) (tRNA-Gly-GCC-2-1, tRNA-Gly-GCC-3-1, tRNA-Gly-GCC-4-1)	tRNA	9	11299	730	116936	726	0.0062085243209961	6.8916441161772e-4
s4	liver	labelled_APAP	19_CTGACCTATGAATTGACAGCCAT	genome	1	10884	704	65304	351	0.00537486218302095	0.00537486218302095
s4	liver	labelled_APAP	9_TTCAAGTAATCCAGGATAGGCTT	genome	1	10751	695	75257	185	0.00245824308702181	0.00245824308702181
s4	liver	labelled_APAP	4_GCGGATGATGACACCTGGGTATGCTGCACACTCCCGACTGCGTCGTGGGGAAGCCAACCTTGGAGAGCTGAGC	genome	1	10740	694	139620	1197	0.00857327030511388	0.00851755806123472
s4	liver	labelled_APAP	9_TCGCTGCGATCTATTGAAAGTCAGCCCTCGACACAAGGGTTTGTA	genome	1	10547	682	126564	40	3.1604563698998e-4	3.1604563698998e-4
s4	liver	labelled_APAP	Mus musculus (house mouse) Tyr-tRNA	tRNA	4	10493	678	149471	4845	0.032414314482408	0.00783899443248644
s4	liver	labelled_APAP	10_CACCATGATGACGGAAATTCTTCACTTTGACCTGATGTCTGTTGAAGAAACTCAGTGTCTGAGA	genome	1	10464	677	198816	1531	0.00770058747786898	0.00705824184694866
s4	liver	labelled_APAP	NA_CGCGACCTCAGATCAGACGT	unmapped	1	10469	677	31407	6	1.9104021396504e-4	1.9104021396504e-4
s4	liver	labelled_APAP	19_CTGACCTATGAATTGACAGCCATT	genome	1	10348	669	72436	238	0.00328565906455354	0.00328565906455354
s4	liver	labelled_APAP	NA_GACTCTTAGCGGTGGATCACTCGGCTCGTGCGTCGATGAAGAACGCAGCTAGCTGCGAGAATTAATGTGAATTGCAGGACA	unmapped	1	10052	650	180936	73	4.0345757615952e-4	4.0345757615952e-4
s4	liver	labelled_APAP	1_GCCCATGATGGTATGAGAGTAGTGGACAGAAGGGATTTCTGAAAAACACTTTTCTGAGG	genome	1	9971	645	149565	66	4.4127971116237e-4	4.4127971116237e-4
s4	liver	labelled_APAP	19_TGACCTATGAATTGACAGCCA	genome	1	9854	637	49270	534	0.0108382382788715	0.0108382382788715
s4	liver	labelled_APAP	1_CCTGCATGATGACGAACAAATACTGACTACCTGAAGATCTTATTAGCTCTATCTGATG	genome	1	9516	615	161772	4863	0.0300608263481938	0.0267391086127284
s4	liver	labelled_APAP	2_TTGCAATGATGTCAATCTTTGACTGAAGTGACCTTGAAGTGCAATTACTGAGCTTTTTAACCCTGAGCA	genome	1	9474	612	217902	459	0.00210645152407963	0.00188396607023058
s4	liver	labelled_APAP	11_TCAAATGATGATATCACCTAAAATAGCTGGAATTACCGGCAGATTGGTAGTGGTGAGCCTATGGTTTTCTGAAG	genome	1	9419	609	207218	1884	0.00909187425802778	0.00717934221043807
s4	liver	labelled_APAP	1_AATACATGATGATCTCACACAACTTGAACTCTCTCACTGATTACTTGATGATAGTAAAAGATCTGATG	genome	1	9313	602	195573	4826	0.0246762078610033	0.0211188731044327
s4	liver	labelled_APAP	15_ACAAATGATGAACCTTTTGACGGGCGGACAGAAACTCTGTGCTGAATGTCAAGTTCTGATT	genome	1	9241	597	157097	1127	0.00717391165967523	0.00667767920352571
s4	liver	labelled_APAP	17_AGTAATGATGATTTCTGGTGATTCTGAGTGTCTCGCTGACGCCATCACCGCAGCGCGCTGACC	genome	1	9153	592	155601	1077	0.00692154934736923	0.00672177017335092
s4	liver	labelled_APAP	9_AGTCTATGATGATCCTATCCCGAACCTGAATTCCTGTTGAAAAACCATACTTACGGATCTGGCTTCTGAGA	genome	1	9160	592	192360	489	0.00254210854647536	0.00233125705751648
s4	liver	labelled_APAP	2_TTGCAATGATGTCAATCTTTGACTGAAGTGACCTTGAAGTGCAATTACTGAGCTTTTTAACCCTGAGC	genome	1	9057	586	208311	108	5.18455578438e-4	5.18455578438e-4
s4	liver	labelled_APAP	1_AACCGGGCGGAAACACCA	genome	1	8878	574	0	0	NA	NA
s4	liver	labelled_APAP	1_ATGCTATGATGAAGGCTATGTTGGTAGGGACAACTGAGCTTGTTGATGAATACCAACGATTCTGATG	genome	1	8832	571	176640	5582	0.0316009963768116	0.0289981617647059
s4	liver	labelled_APAP	>ENSMUST00000220485.2|ENSMUSG00000021458.18|OTTMUSG00000030849.3|OTTMUST00000163265.1|Aopep-205|Aopep|493|CDS:1-60|UTR3:61-493|	pctranscripts	4	8574	554	41655	166	0.00398511583243308	9.7776222688748e-4
s4	liver	labelled_APAP	MU069435.1_CTGCGATCTATTGAAAGTCAGCCCTCGACACAAGGGTTTGT	genome	1	8530	551	93830	109	0.00116167537035063	0.00116167537035063
s4	liver	labelled_APAP	11_CCTAGTGATGACAAGACGACATTGTCAACCAATCCCCCACAAGGGAATGAGGACATGTCCTGCAATTCTGAAT	genome	1	8404	543	126060	570	0.00452165635411709	0.00436559907925547
s4	liver	labelled_APAP	4_TTCTTGTGATGAAAATACTGTCCAGTTCTGCTACTGAAGGAATGAGATGAACACTTTAGTGCTGAAG	genome	1	8335	539	175035	1171	0.00669009055331791	0.00495431659235192
s4	liver	labelled_APAP	Mus musculus tRNA-Gly (TCC) (tRNA-Gly-TCC-1 1 to 7)	tRNA	11	8295	536	83882	1015	0.0121003314179443	0.00114110267324142
s4	liver	labelled_APAP	1_ACCGGGCGGAAACACCA	genome	1	8238	533	0	0	NA	NA
s4	liver	labelled_APAP	3_GGTCAATGATGTGTTGGCATGTATTATCTGAATTCGCTGATGTGTCATAACACTTTAGCTCTAGAATTACGCTGAGACCT	genome	1	8231	532	230468	1742	0.00755853307183644	0.00644264559330035
s4	liver	labelled_APAP	1_TCACGCGGGAGACCGGGGTTCGATTCCCCGACGGGGAGCCA	genome	1	8092	523	40460	874	0.0216015818091943	0.0216015818091943
s4	liver	labelled_APAP	Mus musculus (house mouse) mmu-miR-25-3p	miRNA	8	7998	517	64552	474	0.00734291733796009	9.2167139006974e-4
s4	liver	labelled_APAP	11_GAAAATGATGATTGGAGCTTGCATGATC	genome	1	7962	515	63696	23	3.6109017834714e-4	3.6109017834714e-4
s4	liver	labelled_APAP	Mus musculus (house mouse) mmu-miR-423-3p	miRNA	4	7724	499	38060	394	0.0103520756699947	0.00262817193164164
s4	liver	labelled_APAP	18_CTGCAGTGATGACTATCTTAGGACACCTTTGGATTTACCGTGAAAAGAAGTAACCTCTGAGCAGC	genome	1	7691	497	130747	3192	0.0244135620702578	0.0226410438323206
s4	liver	labelled_APAP	Mus musculus tRNA-Lys (CTT) (tRNA-Lys-CTT-1 1 to 8, tRNA-Lys-CTT-3 1 to 7)	tRNA	3	7626	493	45414	269	0.0059232835689435	0.001981525191596
s4	liver	labelled_APAP	Mus musculus (house mouse) mmu-miR-30c-5p	miRNA	3	7607	492	45642	107	0.00234433197493537	7.8144399164512e-4
s4	liver	labelled_APAP	11_GAGCAATGATGACCCCAACATGCCATCTGAGTGGCTTTGCTGAAATCCAGAGGCTGTTTCTGAGC	genome	1	7591	491	121456	67	5.5164010011856e-4	5.5164010011856e-4
s4	liver	labelled_APAP	18_TGGAGTGTGACAATGGTGTTTGTAA	genome	1	7522	486	67698	103	0.00152146296788679	0.00152146296788679
s4	liver	labelled_APAP	19_TGCAATGATGTCATCTTACTACTGAAA	genome	1	7373	477	66357	112	0.0016878400168784	0.0016878400168784
s4	liver	labelled_APAP	9_GTCTATGATGATCCTATCCCGAACCTGAATTCCTGTTGAAAAACCATAATTACGGATCTGGCTTCTGAGA	genome	1	7381	477	155001	138	8.9031683666557e-4	8.9031683666557e-4
s4	liver	labelled_APAP	6_ACCATTCGTAGACGACCTGCTTC	genome	1	7152	462	42912	43	0.00100205070842655	0.00100205070842655
s4	liver	labelled_APAP	6_CCTGTCTGAGCGTCGCT	genome	1	7082	458	35410	130	0.00367127929963287	0.00367127929963287
s4	liver	labelled_APAP	18_GGAGTGTGACAATGGTGTTTGA	genome	1	7064	457	49448	68	0.00137518200938359	0.00137518200938359
s4	liver	labelled_APAP	NA_CGACTCTTAGCGGTGGATCACTCGGCTCGTGCG	unmapped	1	6946	449	55568	2397	0.0431363374604089	0.0431363374604089
s4	liver	labelled_APAP	Mus musculus predicted gene, 49890, transcript variant 2 (Gm49890)	lncRNA	5	6908	447	34611	144	0.00416052700008668	8.3429839799266e-4
s4	liver	labelled_APAP	Mus musculus (house mouse) mmu-let-7e-5p	miRNA	3	6801	440	52498	302	0.00575260009905139	0.00189427091720872
s4	liver	labelled_APAP	Mus musculus (house mouse) transfer RNA-Lys	tRNA	9	6808	440	29371	283	0.00963535460147765	8.7179570875223e-4
s4	liver	labelled_APAP	18_TGAGATGAAGCACTGTAGCTCTT	genome	1	6784	439	47488	72	0.00151617250673854	0.00151617250673854
s4	liver	labelled_APAP	18_CTGCAGTGATGACTATCTTAGGACACCTTTGGATTTACCGTGAAAAGAAGTAACCTCTGAGCAG	genome	1	6779	438	115243	1004	0.00871202589311281	0.00782107335086833
s4	liver	labelled_APAP	7_GTCCATGATGAGCAACACTCACCATCTTTCGTTTGAGTCTCACGACTGTGAGATCAACCCATGCACCGCTCTGAGA	genome	1	6763	437	128497	148	0.00115177786251819	0.00115177786251819
s4	liver	labelled_APAP	19_TTGCAATGATGTCATCTTACTACTGAAA	genome	1	6687	432	66870	176	0.00263197248392403	0.00263197248392403
s4	liver	labelled_APAP	9_CCTCGCTGCGATCTATTGAAAGTCAGCCCTCGACACAAGGGTTTGT	genome	1	6537	423	78444	199	0.00253684156850747	0.00253684156850747
s4	liver	labelled_APAP	13_CGAATCCCACTTCTGACACAGTACTCTTT	genome	1	6516	421	58644	2414	0.0411636314030421	0.0411636314030421
s4	liver	labelled_APAP	Mus musculus tRNA-His (GTG) (tRNA-His-GTG-1 1 to 9, tRNA-His-GTG-2 1 to 8)	tRNA	5	6495	420	77696	953	0.0122657537067545	0.00247371566078264
s4	liver	labelled_APAP	Mus musculus tRNA Phe #AA	tRNA	7	6487	419	24289	235	0.0096751615957841	0.00105118662232891
s4	liver	labelled_APAP	10_TTGCATGATGACTTGAATTGTCGGATACCCCTTCACCCCGTTCATGGGTGAGAAACAGCTAGTCTGACA	genome	1	6385	413	121315	879	0.00724560029674814	0.00658721237767786
s4	liver	labelled_APAP	Mus musculus (house mouse) mmu-miR-99b-5p	miRNA	3	6363	411	19089	47	0.00246215097700246	8.2071699233415e-4
s4	liver	labelled_APAP	19_TGTAACAGCAACTCCATGTGGAAA	genome	1	6345	410	31725	232	0.00731284475965327	0.00731284475965327
s4	liver	labelled_APAP	9_CTCGCTGCGATCTATTGAAAGTCAGCCCTCGACACAAGGGTTTGTA	genome	1	6344	410	76128	50	6.5678856662463e-4	6.5678856662463e-4
s4	liver	labelled_APAP	11_CAACAGTGATGACCACAACATGCCATCTGAGTTGCTTTGCTGAAATCCAGAGGCTGTTTCTGAGC	genome	1	6253	404	106301	1350	0.0126997864554426	0.0123789426084335
s4	liver	labelled_APAP	Mus musculus (house mouse) mmu-miR-23b-3p	miRNA	3	6237	403	31185	14	4.4893378226711e-4	1.4964459408903e-4
s4	liver	labelled_APAP	1_TGGATATGATGACTGATTACCTGAGAAATAATTGATGAAATCTCAAGAAAATTCCTCTAGATAGTCAAGTTCTGATC	genome	1	6180	400	148320	265	0.00178667745415318	0.0014186121919585
s4	liver	labelled_APAP	3_ATGAGTGATGACAAGATGTTTCGGTCCCAAATGAAGCCTACTGATTACCGTAACATTTATTGCTGACA	genome	1	6166	399	123320	404	0.0032760298410639	0.0032760298410639
s4	liver	labelled_APAP	NA_TGGAGTGTGACAATGGTGTTTGAAA	unmapped	1	6035	390	48280	124	0.00256835128417564	0.00256835128417564
s4	liver	labelled_APAP	18_TGGAGTGTGACAATGGTGTTTAA	genome	1	6003	388	48024	49	0.00102032317174746	0.00102032317174746
s4	liver	labelled_APAP	13_ATCACATTGCCAGGGATTACCA	genome	1	5958	385	29790	58	0.00194696206780799	0.00194696206780799
s4	liver	labelled_APAP	19_CTGACCTATGAATTGACAGCCT	genome	1	5917	383	35502	432	0.0121683285448707	0.0121683285448707
s4	liver	labelled_APAP	10_CACGCGGGAGACCGGGGTTCGATTCCCCGACGGGGAGCCA	genome	1	5859	379	23436	236	0.0100699778119133	0.0100699778119133
s4	liver	labelled_APAP	Mus musculus RIKEN cDNA A330023F24 gene (A330023F24Rik)	lncRNA	3	5820	376	37777	93	0.00246181539031686	8.0183276059564e-4
s4	liver	labelled_APAP	Mus musculus tRNA-Val (TAC) (tRNA-Val-TAC-1 1 to 4)	tRNA	9	5762	373	60879	838	0.0137650092807043	0.00187387673069728
s4	liver	labelled_APAP	13_ATCACATTGCCAGGGATTACCACT	genome	1	5706	369	34236	323	0.00943451337773104	0.00943451337773104
s4	liver	labelled_APAP	13_TAGACTGAAGATCTAAAGGTCCCTGGTTCAATCCCGGGTTTCGGCAAAGGTTCATTT	genome	1	5712	369	97104	3869	0.0398438787279618	0.0391881423333161
s4	liver	labelled_APAP	8_GGAAATGATGATGCCTGTGACTGCTGACAAGACTCTGATGTCTGTTGTATTCGTACTGGCTGATC	genome	1	5715	369	120015	165	0.00137482814648169	8.7719298245614e-4
s4	liver	labelled_APAP	NA_CGACTCTTAGCGGTGGATCACTCGGCTCGTGCGTCGATGAAGAACGCAGCTAGCTGCGAGAATTAATGTGAATTGCAGGACA	unmapped	1	5712	369	102816	43	4.1822284469343e-4	4.1822284469343e-4
s4	liver	labelled_APAP	Mus musculus (house mouse) mmu-miR-23a-3p	miRNA	4	5679	367	34074	9	2.6413100898045e-4	6.60327522451136e-5
s4	liver	labelled_APAP	9_GGTTATGATGAAATTCCACTTCATGGTCCGTGTTTCTGAAATAACATGATATTGTGGAAGTTCTGAGT	genome	1	5641	365	141025	1224	0.00867931217869172	0.00716407228484523
s4	liver	labelled_APAP	1_TTCAAGTAATTCAGGATAGGTTT	genome	1	5621	363	50589	73	0.00144300144300144	0.00144300144300144
s4	liver	labelled_APAP	19_TGACCTATGAATTGACAGCCAGA	genome	1	5613	363	28065	33	0.00117584179583111	0.00117584179583111
s4	liver	labelled_APAP	9_GAGCAGCTCCCTCGCTGCGATCTATTGAAAGTCAGCCCTCGACACAAGGGTTTGT	genome	1	5595	362	72735	210	0.0028871932357187	0.0028871932357187
s4	liver	labelled_APAP	9_GTCTATGATGATCCTATCCCGAACCTGAATTCCTGTTGAAAAACCATACTTACGGATCTGGCTTCTGAGA	genome	1	5551	359	116571	105	9.0073860565663e-4	9.0073860565663e-4
s4	liver	labelled_APAP	Mus musculus (house mouse) mmu-miR-151-5p	miRNA	2	5558	359	27534	75	0.00272390499019394	0.00135390428211587
s4	liver	labelled_APAP	9_GCACCTGATGAGAATTCTGCTGCTGAGGTTGTGTGATTGCTCAGACTCAAAGTAAACGCCCTGATG	genome	1	5545	358	99810	692	0.00693317302875463	0.00666104891457004
s4	liver	labelled_APAP	13_CGCGGGAGACCGGGGTTCGATTCCCCGACGGGGAGCCA	genome	1	5522	357	22088	69	0.0031238681637088	0.0031238681637088
s4	liver	labelled_APAP	13_AGAGGTAGTAGGTTGCATAGTTT	genome	1	5502	356	44016	261	0.00592966194111232	0.00592966194111232
s4	liver	labelled_APAP	10_TTTGCATGATGACTTGAATTGTCGGATACCCCTTCACCCCGTTCATGGGTGAGAAACAGCTAGTCTGACA	genome	1	5459	353	109180	2985	0.0273401721927093	0.0245535714285714
s4	liver	labelled_APAP	1_GTACATGATGAATAAAATCAAATCACCATCTTTCGGCTGAGCTCCTGATGGATTTGCTTTTTCTGATA	genome	1	5383	348	129192	537	0.00415660412409437	0.00370111731843575
s4	liver	labelled_APAP	2_CGTACCGTGAGTAATAATGCG	genome	1	5356	346	26780	7	2.6138909634055e-4	2.6138909634055e-4
s4	liver	labelled_APAP	Mus musculus (house mouse) mmu-miR-93-5p	miRNA	4	5344	345	32064	98	0.0030563872255489	7.6409680638722e-4
s4	liver	labelled_APAP	8_TGACTTGATGAAAGTACTTTTGAACCCTTTTCCATCTGATG	genome	1	5320	344	85120	57	6.6964285714285e-4	6.6964285714285e-4
s4	liver	labelled_APAP	14_GAGGTATGAGGAAAATATCGGACAGTCTGATTACCACTGAAGACTGATAAGATCCAACTCTGACC	genome	1	5282	341	73948	383	0.00517931519446097	0.00496670816867861
s4	liver	labelled_APAP	Mus musculus (mouse) nuclear encoded rRNA 5S 195 (ENSMUSG00000118708.1)	rRNA	2	5269	341	68497	252	0.00367899324057988	0.00175292611648613
s4	liver	labelled_APAP	Mus musculus (house mouse) mmu-miR-31-5p	miRNA	4	5216	337	20864	78	0.00373849693251534	9.3462423312883e-4
s4	liver	labelled_APAP	15_CACAAATGATGAACCTTTTGACGGGCGGACAGAAACTCTGTGCTGAATGTCAAGTTCTGATT	genome	1	5183	335	88111	1884	0.0213821202801012	0.0206855724678104
s4	liver	labelled_APAP	7_AGTCCATGATGAGCAACACTCACCATCTTTCGTTTGAGTCTCACGACTGTGAGATCAACCCATGCACCGCTCTGAGA	genome	1	5162	334	98078	565	0.00576072105874916	0.00544288544411086
s4	liver	labelled_APAP	9_ATGTTGTGATGATGGGCAAAAATGTTCAACTGCTCTGAATGGGCTGAATGAAAGTAGCCTTTCTGAAC	genome	1	5128	332	102560	1519	0.0148108424336973	0.0146731707317073
s4	liver	labelled_APAP	16_GTGAAATGATGGCAAATCATCTTTCGGGACTGACCTGAAATGAAGAGAATACTCTTGCTGATCA	genome	1	5054	327	85918	2002	0.0233012872739123	0.0209134643659503
s4	liver	labelled_APAP	18_TGAGATGAAGCACTGTAGCTCA	genome	1	4993	323	24965	23	9.2128980572801e-4	9.2128980572801e-4
s4	liver	labelled_APAP	11_ATCAAATGATGATATCACCTAAAATAGCTGGAATTACCGGCAGATTGGTAGTGGTGAGCCTATGGTTTTCTGAAG	genome	1	4952	320	108944	3500	0.0321265971508298	0.0264866712235133
s4	liver	labelled_APAP	11_TGCATATGATGGAAAAAATCTGAAGTCTCCTGAGACCTGTGATGTCTTCAAAGGAACCACTGATG	genome	1	4956	320	84252	858	0.0101837345107535	0.00945463205525125
s4	liver	labelled_APAP	2_GTAAATGATGAACTCACTTTTTTCCCCGTCATATCGACAGTGCTGATGTTTTAAAACATTTGCCAGTTTGTCCTGATA	genome	1	4928	319	142912	1111	0.00777401477832512	0.00699650174912544
s4	liver	labelled_APAP	Mus musculus (mouse) mitochondrially encoded tRNA serine 2 (ENSMUSG00000064365.1)	tRNA	2	4916	318	28160	288	0.0102272727272727	0.00498372660699756
s4	liver	labelled_APAP	NA_CGCGACCTCAGATCAGACGTGGCGACCCGCTGAATTT	unmapped	1	4926	318	34482	28	8.1201786439301e-4	8.1201786439301e-4
s4	liver	labelled_APAP	2_TGAACTGATGATATCATTTCTTTCCCCGTCAGATCGACCCTGTTGATCTCAAATACTAATTGCCAGTTTTGTCTGATG	genome	1	4904	317	142216	1555	0.0109340721156551	0.00892704474209176
s4	liver	labelled_APAP	16_GTGAAATGATGGCAAATCATCTTTCGGGACTGACCTGAAATGAAGAGAATACTCTTGCTGATCACT	genome	1	4828	312	86904	3564	0.0410107705053852	0.0382345393892738
s4	liver	labelled_APAP	Mus musculus (house mouse) mmu-miR-423-5p	miRNA	3	4824	312	20287	40	0.00197170601863262	6.8753454947484e-4
s4	liver	labelled_APAP	11_GAGCAATGATGACCCCAACATGCCATCTGAGTGGCTTTGCTGAAATCCAGAGGCTGTTTCTGAGCTG	genome	1	4776	309	81192	503	0.00619519164449699	0.00597850204625019
s4	liver	labelled_APAP	13_TACATGTGATGAAGCAAATCAGTATGAATAAAATGATACTGTAAACGCTTTCTGATG	genome	1	4705	304	79985	263	0.00328811652184785	0.00314009057472415
s4	liver	labelled_APAP	3_GGTCAATGATGTGTTGGCATGTATTATCTGAATTCGCTGATGTGTCATAACACTTTAGCTCTAGAATTACGCTGAGAC	genome	1	4705	304	127035	327	0.00257409375368993	0.00237982663514578
s4	liver	labelled_APAP	4_GTCCATGATGAAACCCATTATCAGTGGACATCTATGGATGAGAAATGCGGATATGGGACTGAGA	genome	1	4681	303	70215	152	0.0021647796054974	0.00193856460694177
s4	liver	labelled_APAP	NA_CTCCCGGGGCTACGCCTGTCTGAGCGTCGCT	unmapped	1	4649	301	32543	54	0.00165934302307716	0.00165934302307716
s4	liver	labelled_APAP	10_TGAGGTAGTAGTTTGTGCTGTTT	genome	1	4627	299	50897	136	0.00267206318643535	0.00267206318643535
s4	liver	labelled_APAP	9_AGCGCCGAAGGAGCCTCGGTTGGCCCCGGATAGCCGGGTCCCCGTC	genome	1	4624	299	27744	6	2.1626297577854e-4	2.1626297577854e-4
s4	liver	labelled_APAP	Mus musculus (house mouse) mmu-miR-203-3p	miRNA	4	4605	298	27839	94	0.00337655806602249	8.5052479189287e-4
s4	liver	labelled_APAP	Mus musculus (house mouse) mmu-miR-98-5p	miRNA	2	4614	298	45178	196	0.00433839479392625	0.00212758271926022
s4	liver	labelled_APAP	17_AGCCCGTGATGAATTAATTTCTGACACCTCGTATGAAAACTGCATGCGTAGTCTGATTACATTATAAGACTGAGG	genome	1	4566	295	100452	31	3.0860510492573e-4	3.0860510492573e-4
s4	liver	labelled_APAP	>ENSMUST00000026827.16|ENSMUSG00000025731.17|OTTMUSG00000035873.4|OTTMUST00000091995.2|Mettl26-201|Mettl26|1243|UTR5:1-456|CDS:457-1071|UTR3:1072-1243|	pctranscripts	6	4532	293	22063	696	0.0315460272855006	0.00573610585746508
s4	liver	labelled_APAP	11_TCCTAGTGATGACAAGACGACATTGTCAACCAATCCCCCACAAGGGAATGAGGACATGTCCTGCAATTCTGAAT	genome	1	4448	288	71168	847	0.0119014163669065	0.0113111336488618
s4	liver	labelled_APAP	Mus musculus Mir22 host gene (Mir22hg)	lncRNA	5	4445	287	25341	333	0.0131407600331479	0.00254453907547271
s4	liver	labelled_APAP	>ENSMUST00000072383.14|ENSMUSG00000024101.16|OTTMUSG00000072513.1|OTTMUST00000175464.1|Washc1-201|Washc1|2905|UTR5:1-110|CDS:111-1538|UTR3:1539-2905|	pctranscripts	1	4405	285	8810	96	0.0108967082860386	0.0108967082860386
s4	liver	labelled_APAP	1_GCACAATGATGACTTAAGTTTTTGCCGTTTACCCAGCTGAGTGTTTCTTTGAAGAGAGAATCTTAAAAGACTGAGA	genome	1	4339	281	104136	1581	0.0151820696012906	0.0136109818520242
s4	liver	labelled_APAP	8_GGGAAATGATGATGCCTGTGACTGCTGACAAGACTCTGATGTCTGTTGTATTCGTACTGGCTGATCCTG	genome	1	4342	281	95524	1232	0.0128972823583602	0.011595547309833
s4	liver	labelled_APAP	1_CCACAATGATGACATCATATTTGCTACTCTTGACAGCTGGGGTGACGATAGCTTTAAACCACCATGATTATAACTGAGG	genome	1	4306	278	94732	871	0.00919435882278428	0.00821429329484431
s4	liver	labelled_APAP	4_TGTAAACATCCTTGACTGGAAGC	genome	1	4206	272	25236	68	0.00269456332223807	0.00269456332223807
s4	liver	labelled_APAP	8_CTGGAGGATGAAGTAAGGAGTGATCCATCGGCTAAGTGTTTTCCCACTGTGCTGACACTCACATTGCTGACA	genome	1	4200	272	79800	39	4.8872180451127e-4	4.8872180451127e-4
s4	liver	labelled_APAP	X_AATGGCGCCACTAGGGTTGTGT	genome	1	4202	272	25212	63	0.00249881009043313	0.00249881009043313
s4	liver	labelled_APAP	NA_GACTCTTAGCGGTGGATCACTCGGCTCGTG	unmapped	1	4170	270	33360	1430	0.0428657074340528	0.0428657074340528
s4	liver	labelled_APAP	Mus musculus (house mouse) mmu-miR-26b-5p	miRNA	2	4161	269	28731	395	0.0137482162124534	0.00678065025577645
s4	liver	labelled_APAP	Mus musculus tRNA-Asp (GTC) (tRNA-Asp-GTC-1 1 to 13, tRNA-Asp-GTC-2 1 to 14)	tRNA	5	4151	268	33146	529	0.0159596934773427	0.00237511224020499
s4	liver	labelled_APAP	NA_GACTCTTAGCGGTGGATCACTCGGCTCGTGCGTCGATGAAGAACGCAGCTAGCTGCGAGAATTAATGTGAATTGCAGGACACA	unmapped	1	4126	267	74268	70	9.4253245004578e-4	9.4253245004578e-4
s4	liver	labelled_APAP	NA_TGCGTTGAGCTAACCGGTACTA	unmapped	1	4118	266	24708	18	7.2850898494414e-4	7.2850898494414e-4
s4	liver	labelled_APAP	>ENSMUST00000220884.2|ENSMUSG00000021458.18|OTTMUSG00000030849.3|OTTMUST00000163255.1|Aopep-209|Aopep|772|CDS:1-468|UTR3:469-772|	pctranscripts	6	4091	264	30319	95	0.00313334872522181	5.3446784074992e-4
s4	liver	labelled_APAP	1_TGTAAACATCCTCGACTGGAAGCTT	genome	1	4087	264	28609	491	0.0171624314027054	0.0171624314027054
s4	liver	labelled_APAP	19_TACGGGGATGATATGAAAACTGAACTCTCTCTTTCTGATGGTTTAGTGGAGAAAACAAAAATTCTCTGAGT	genome	1	4062	263	89364	82	9.1759545230741e-4	9.1759545230741e-4
s4	liver	labelled_APAP	Mus musculus (house mouse) mmu-miR-146a-5p	miRNA	3	4067	263	29305	16	5.4598191434908e-4	1.7611749232108e-4
s4	liver	labelled_APAP	11_GCATATGATGGAAAAAATCTGAAGTCTCCTGAGACCTGTGATGTCTTCAAAGGAACCACTGATG	genome	1	4037	261	64592	175	0.00270931384691603	0.00263255698711596
s4	liver	labelled_APAP	Mus musculus (house mouse) mmu-let-7d-3p	miRNA	4	3990	258	31195	212	0.00679596089116846	0.00169732366630863
s4	liver	labelled_APAP	19_TGTAACAGCAACTCCATGTGGAAT	genome	1	3934	254	23604	454	0.0192340281308253	0.0192340281308253
s4	liver	labelled_APAP	NA_CGCGACCTCAGATCAGACGTGGCGACCCGCTGAAT	unmapped	1	3932	254	19660	30	0.00152594099694812	0.00152594099694812
s4	liver	labelled_APAP	9_GTCTGATGATGAGCCCATTGCCCGGAGCTCTTGTGATGCTGGCTTCAAAGTAAACGCTCTGAAG	genome	1	3905	252	66385	184	0.00277171047676433	0.00271215043394407
s4	liver	labelled_APAP	9_AGAGCAGCTCCCTCGCTGCGATCTATTGAAAGTCAGCCCTCGACACAAGGGTTTGT	genome	1	3866	250	50258	120	0.00238767957340125	0.00238767957340125
s4	liver	labelled_APAP	3_ACATGTGATGAGAAACTGTTTCGGTCCCAGTTGATGGCCACTGATAACATTACATTTTTCTGATG	genome	1	3831	248	84282	158	0.00187465888327282	0.00187465888327282
s4	liver	labelled_APAP	Mus musculus (house mouse) tRNA-Ser	tRNA	11	3757	243	21195	140	0.00660533144609578	7.2685868533619e-4
s4	liver	labelled_APAP	NA_CGCGACCTCAGATCAGACGTGGCGACCCGCTGAATTTA	unmapped	1	3753	243	26271	30	0.00114194358798675	0.00114194358798675
s4	liver	labelled_APAP	4_GCAGTCCACGGGCATATACACT	genome	1	3729	241	14916	429	0.0287610619469027	0.0287610619469027
s4	liver	labelled_APAP	Mus musculus tRNA Gln JUG	tRNA	4	3733	241	14300	345	0.0241258741258741	0.0061835878203411
s4	liver	labelled_APAP	10_GAGTAGGGAACTGCCAGGCAT	genome	1	3706	240	11118	1	8.99442345745638e-5	8.99442345745638e-5
s4	liver	labelled_APAP	2_GGAAAGGATGAACGAACTTGGCCTGACCTTCAGAAATGGAGGCAATACAACTGATTTAATGAGCCTGATC	genome	1	3694	239	55410	96	0.00173253925284245	0.00158902130733117
s4	liver	labelled_APAP	MT_AACGTTAGGTCAAGGTGTAGCC	genome	1	3690	239	18450	7	3.7940379403794e-4	3.7940379403794e-4
s4	liver	labelled_APAP	1_TTACTTGATGATAGTAAAAGATCTGATG	genome	1	3677	238	36770	23	6.2550992657057e-4	6.2550992657057e-4
s4	liver	labelled_APAP	11_AATGATGATGAAACTAGAAAAAAAAGGAAGTGCCGTCCGATGCGACAACTGACGACATCCCTAGTTAGCTGACT	genome	1	3648	236	51072	610	0.0119439223057644	0.011056993597549
s4	liver	labelled_APAP	1_GTACATGATGAATAAAATCAAATCACCATCTTTCGGCGGAGCTCCTGATGGATTTGCTTTTTCTGATA	genome	1	3626	234	83398	245	0.00293772032902468	0.00266561002845719
s4	liver	labelled_APAP	Mus musculus (house mouse) mmu-miR-30e-5p	miRNA	4	3619	234	21714	34	0.00156581007644837	3.9145251911209e-4
s4	liver	labelled_APAP	18_GAGTGTGACAATGGTGTTTGT	genome	1	3589	232	28712	199	0.00693089997213709	0.00693089997213709
s4	liver	labelled_APAP	14_TAGCAGCACGTAAATATTGGC	genome	1	3571	231	17855	5	2.8003360403248e-4	2.8003360403248e-4
s4	liver	labelled_APAP	2_CTACAATGATGGTAATATTTTTCGTCAACAGAGTTCACCTAGTGAGTGTTGACACCTTGGGTCTGAGT	genome	1	3574	231	82202	119	0.00144765334176784	0.00139938427092079
s4	liver	labelled_APAP	1_GCTTGTTGATGAATACCAACGATTCTGATG	genome	1	3528	228	35280	14	3.9682539682539e-4	3.9682539682539e-4
s4	liver	labelled_APAP	Mus musculus (house mouse) mmu-miR-378d	miRNA	3	3526	228	14400	324	0.0225	0.00765267536396293
s4	liver	labelled_APAP	Mus musculus tRNA-Gly (CCC) (multiple tRNAs)	tRNA	6	3534	228	32815	192	0.00585098278226421	9.1963780418789e-4
s4	liver	labelled_APAP	Mus musculus (house mouse) mmu-miR-7a-5p	miRNA	3	3512	227	34139	486	0.0142359178651982	0.00463912089766305
s4	liver	labelled_APAP	NA_GCACGGGGTCGGCGGCGATGTCGG	unmapped	1	3516	227	10548	9	8.5324232081911e-4	8.5324232081911e-4
s4	liver	labelled_APAP	13_ACGCGGGAGACCGGGGTTCAATTCCCCGACGGGGAGCCA	genome	1	3495	226	13980	43	0.0030758226037196	0.0030758226037196
s4	liver	labelled_APAP	MT_AAACGTTAGGTCAAGGTGTAGCC	genome	1	3487	225	17435	1	5.73558933180384e-5	5.73558933180384e-5
s4	liver	labelled_APAP	4_GGTCGATGATGAGAGCTTTGTTCTGAGCCA	genome	1	3442	223	30978	10	3.2280973594163e-4	3.2280973594163e-4
s4	liver	labelled_APAP	18_TGGAGTGTGACAATGGTGTTTGAAT	genome	1	3437	222	30933	45	0.00145475705557172	0.00145475705557172
s4	liver	labelled_APAP	>ENSMUST00000184179.8|ENSMUSG00000028710.19|OTTMUSG00000008684.8|OTTMUST00000019684.3|Atpaf1-206|Atpaf1|2655|CDS:1-814|UTR3:815-2655|	pctranscripts	1	3404	220	17020	165	0.00969447708578143	0.00969447708578143
s4	liver	labelled_APAP	15_TGTAAACATCCCCGACTGGAAGT	genome	1	3403	220	17015	3	1.7631501616221e-4	1.7631501616221e-4
s4	liver	labelled_APAP	NA_CGCCTGTCTGAGCGTCGCT	unmapped	1	3402	220	17010	44	0.00258671369782481	0.00258671369782481
s4	liver	labelled_APAP	2_TGCCAGTGATGCTTAGGAATTTCTTCACCTGAATCAACTATGTGGTCACACTGTTGTCTGAGGCA	genome	1	3368	218	70728	204	0.00288428910756702	0.00243764172335601
s4	liver	labelled_APAP	9_AGTAAATGATGAGATTCCATTGGTCCGTGTTTCTGAACTACATGATTTTCCTTGGCTATTCTGATA	genome	1	3368	218	87568	1516	0.0173122601863695	0.0145260471052326
s4	liver	labelled_APAP	6_TCAGTGCACTACAGAACTTTGTCT	genome	1	3350	217	26800	44	0.00164179104477612	0.00164179104477612
s4	liver	labelled_APAP	2_ATGTGTGATGACACAACTTTTTTCCCCATCAGATCGACCATGTTGATCACATTCTTTTAAGCCAGTATGTCTGACA	genome	1	3334	216	86684	488	0.00562964330210881	0.00480914084409113
s4	liver	labelled_APAP	2_TTGCAATGATGACTTATATATCTGTCAATCCCCTGAGAGATCACTGACGACTCCATGTGTCTGAGC	genome	1	3341	216	66820	27	4.0407063753367e-4	4.0407063753367e-4
s4	liver	labelled_APAP	9_TTCAAGTAATCCAGGATAGGCTA	genome	1	3344	216	20064	5	2.4920255183413e-4	2.4920255183413e-4
s4	liver	labelled_APAP	NA_CATTGATCATCGACACTTCGAACGCACTTGCGGCCCCGGGTTCCTCCCGGGGCTACGCCTGTCTGAGCGTCGCT	unmapped	1	3297	213	56049	31	5.5308747702902e-4	5.5308747702902e-4
s4	liver	labelled_APAP	7_CGTCTGTGATGTTCTGCTATTACCTACATTGTTTGAGCCTCATGAAAACCCCACTGGCTGAGACG	genome	1	3253	210	65060	564	0.00866892099600369	0.00831536803202957
s4	liver	labelled_APAP	Mus musculus tRNA-Ser (AGA) (tRNA-Ser-AGA-1-1)	tRNA	2	3253	210	10047	19	0.0018911117746591	9.6065170611742e-4
s4	liver	labelled_APAP	18_GTGTGACAATGGTGTTTGT	genome	1	3210	208	25680	126	0.00490654205607477	0.00490654205607477
s4	liver	labelled_APAP	2_TGCCAGTGATGCTTAGGAATTTCTTCACCTGAATCAACTATGTGGTCACACTGTTGTCTGAGGC	genome	1	3224	208	67704	35	5.1695616211745e-4	5.1695616211745e-4
s4	liver	labelled_APAP	4_GGTCCATGATGAAACCCATTATCAGTGGACATCTATGGATGAGAAATGCGGATATGGGACTGAGACCA	genome	1	3198	207	47970	4219	0.0879508025849489	0.0784339457567804
s4	liver	labelled_APAP	MU069435.1_TGCGATCTATTGAAAGTCAGCCCTCGACACAAGGGTTTGT	genome	1	3209	207	35299	79	0.00223802374004929	0.00223802374004929
s4	liver	labelled_APAP	1_TGTAAACATCCTCGACTGGAAGT	genome	1	3179	206	19074	3	1.5728216420257e-4	1.5728216420257e-4
s4	liver	labelled_APAP	Mus musculus (house mouse) tRNA-Tyr	tRNA	4	3186	206	43114	1284	0.0297815094864777	0.00755631034585837
s4	liver	labelled_APAP	4_TCTTGTGATGAAAATACTGTCCAGTTCTGCTACTGAAGGAATGAGATGAACACTTTAGTGCTGAAG	genome	1	3166	205	63320	321	0.00506948831332912	0.00390600190536678
s4	liver	labelled_APAP	5_GCCAATGATGACACCACACTAACTGAGCAGTTAGTAGTTGGTCCTTTGATTGCATGTGATGTAATCATTGTTTCAAGACGGGACTGAAG	genome	1	3162	204	82212	97	0.00117987641706807	0.00117987641706807
s4	liver	labelled_APAP	Mus musculus (mouse) nuclear encoded rRNA 5S 115 (ENSMUSG00000119399.1)	rRNA	4	3120	202	33970	108	0.00317927583161613	8.0947698135198e-4
s4	liver	labelled_APAP	Mus musculus (house mouse) mmu-miR-100-5p	miRNA	2	3113	201	15565	7	4.4972695149373e-4	2.2486347574686e-4
s4	liver	labelled_APAP	4_GTCGATGATGAGAGCTTTGTTCTGAGC	genome	1	3053	197	27477	12	4.3672890053499e-4	4.3672890053499e-4
s4	liver	labelled_APAP	9_TCGCTGCGATCTATTGAAAGTCAGCCCTCGACACAAGGGTTTGN	genome	1	3041	197	33451	16	4.7831156019252e-4	4.7831156019252e-4
s4	liver	labelled_APAP	9_GCTGCGATCTATTGAAAGTCAGCCCTCGACACAAGGGTTTGTA	genome	1	3031	196	33341	18	5.3987582855943e-4	5.3987582855943e-4
s4	liver	labelled_APAP	10_TGAGGTAGTAGTTTGTGCTGTTA	genome	1	3006	194	30060	16	5.3226879574185e-4	5.3226879574185e-4
s4	liver	labelled_APAP	>ENSMUST00000037378.6|ENSMUSG00000035085.6|OTTMUSG00000000935.2|OTTMUST00000001828.2|1700020L24Rik-201|1700020L24Rik|949|UTR5:1-68|CDS:69-638|UTR3:639-949|	pctranscripts	1	2964	192	14820	57	0.00384615384615385	0.00384615384615385
s4	liver	labelled_APAP	18_TGGAGTGTGACAATGGTGTTTGTTTT	genome	1	2952	191	35424	647	0.0182644534778681	0.0182644534778681
s4	liver	labelled_APAP	MU069435.1_AACCATTCGTAGACGACCTGCTTC	genome	1	2932	190	17592	7	3.9790814006366e-4	3.9790814006366e-4
s4	liver	labelled_APAP	>ENSMUST00000188702.2|ENSMUSG00000035085.6|OTTMUSG00000000935.2|OTTMUST00000118598.1|1700020L24Rik-202|1700020L24Rik|564|CDS:1-336|UTR3:337-564|	pctranscripts	1	2902	188	14510	59	0.00406616126809097	0.00406616126809097
s4	liver	labelled_APAP	11_CCACGAGGACGAGACGTAGCG	genome	1	2885	187	2885	4	0.00138648180242634	0.00138648180242634
s4	liver	labelled_APAP	9_TGAGGTAGTAGTTTGTACAGTTAT	genome	2	2890	187	28900	34	0.00117647058823529	5.8823529411764e-4
s4	liver	labelled_APAP	9_TTCAAGTAATCCAGGATAGGCTTT	genome	1	2900	187	23200	68	0.00293103448275862	0.00293103448275862
s4	liver	labelled_APAP	NA_CGCGACCTCAGATCAGACGTGGCGACCCGCTGAA	unmapped	1	2900	187	11600	19	0.00163793103448276	0.00163793103448276
s4	liver	labelled_APAP	2_TGGAAAGGATGAACGAACTTGGCCTGACCTTCAGAAATGGAGGCAATACAACTGATTTAATGAGCCTGATC	genome	1	2871	186	45936	113	0.0024599442702891	0.00237369337979094
s4	liver	labelled_APAP	18_TTGCTGTGATGACTATCTTAGGACACCTTTGGATTAACCGTGAAATCAAACAAGTGCTGAGC	genome	1	2840	184	51120	38	7.433489827856e-4	7.433489827856e-4
s4	liver	labelled_APAP	2_GTGCAGTGATGTGTGAATTTCTTCACCTGAAAATATTGTGAAGAGTAAATCGAGCTTTTTAACCCTGAGT	genome	1	2811	182	67464	885	0.0131181074350765	0.0119026284348865
s4	liver	labelled_APAP	MT_ACGTTAGGTCAAGGTGTAGCC	genome	1	2818	182	14090	9	6.3875088715401e-4	6.3875088715401e-4
s4	liver	labelled_APAP	Mus musculus (house mouse) mmu-miR-223-3p	miRNA	6	2770	179	19390	8	4.1258380608561e-4	6.87639676809352e-5
s4	liver	labelled_APAP	1_GCGGGAGACCGGGGTTCGATTCCCCGACGGGGAGCCA	genome	1	2752	178	11008	137	0.0124454941860465	0.0124454941860465
s4	liver	labelled_APAP	9_CCCTCGCTGCGATCTATTGAAAGTCAGCCCTCGACACAAGGGTTTGT	genome	1	2720	176	32640	94	0.00287990196078431	0.00287990196078431
s4	liver	labelled_APAP	1_CACAATGATGACTTAAGTTTTTGCCGTTTACCCAGCTGAGTGTTTCTTTGAAGAGAGAATCTTAAAAGACTGAGA	genome	1	2707	175	64968	291	0.00447912818618397	0.00367965367965368
s4	liver	labelled_APAP	19_ATATATGATGACTTTCATAGAATCTCGTTCGGCTGATGATTGCTGTTGAGACTTGGAAATCTGATT	genome	1	2688	174	67200	1200	0.0178571428571429	0.0123112480739599
s4	liver	labelled_APAP	2_TACAATGATGGTAATATTTTTCGTCAACAGAGTTCACCTAGTGAGTGTTGACACCTTGGGTCTGAGT	genome	1	2691	174	61893	25	4.03922899197e-4	4.03922899197e-4
s4	liver	labelled_APAP	1_AGCCCATGATGGTATGAGAGTAGTGGACAGAAGGGATTTCTGAAAAACACTTTTCTGAGGCT	genome	1	2675	173	42800	571	0.0133411214953271	0.0122746901990237
s4	liver	labelled_APAP	NA_CGCGACCTCAGATCAGAC	unmapped	1	2658	172	5316	22	0.00413844996237773	0.00413844996237773
s4	liver	labelled_APAP	9_CGCTGCGATCTATTGAAAGTCAGCCCTCGACACAAGGGTTTG	genome	1	2631	170	26310	21	7.9817559863169e-4	7.9817559863169e-4
s4	liver	labelled_APAP	Mus musculus tRNA-Gly (CCC) (tRNA-Gly-CCC-1-1, tRNA-Gly-CCC-2-1, tRNA-Gly-CCC-2-2)	tRNA	5	2615	169	28443	898	0.0315719157613473	0.00630836085520598
s4	liver	labelled_APAP	8_GGGAAATGATGATGCCTGTGACTGCTGACAAGACTCTGATGTCTGTTGTATTCGTACTGGCTGATC	genome	1	2605	168	54705	86	0.00157206836669409	0.00120879120879121
s4	liver	labelled_APAP	18_TGGAGTGTGGCAATGGTGTTTGT	genome	1	2567	166	23103	171	0.0074016361511492	0.0074016361511492
s4	liver	labelled_APAP	12_TGAAATGTTTAGGACCACTAGT	genome	1	2550	165	17850	26	0.00145658263305322	0.00145658263305322
s4	liver	labelled_APAP	4_TCTCGGTGATGAGAACTTTGTCCAGTTCTGCTGCTGATCTCTTAAGTGAGGATGAAGTTATCTGAGG	genome	1	2549	165	58627	670	0.0114281815545738	0.00956797572664897
s4	liver	labelled_APAP	Mus musculus (house mouse) mmu-miR-145a-5p	miRNA	4	2547	165	17656	8	4.5310376076121e-4	1.168508235646e-4
s4	liver	labelled_APAP	NA_CGACTCTTAGCGGTGGATCACTCGGCTCGTG	unmapped	1	2558	165	20464	654	0.0319585613760751	0.0312255285826155
s4	liver	labelled_APAP	NA_GCGTTAATCGGAATTACTGGG	unmapped	1	2531	164	15186	1	6.58501251152377e-5	6.58501251152377e-5
s4	liver	labelled_APAP	18_ATGGAGTGTGACAATGGTGTTTGT	genome	1	2528	163	22752	117	0.00514240506329114	0.00514240506329114
s4	liver	labelled_APAP	2_TGCAGATGATGTGACAGAATATTTGCTATCAGATGAGTGGTGATGACACTAGAACCACCAAGATCGCTGATGCA	genome	1	2516	163	45288	649	0.0143305069775658	0.0134344240489492
s4	liver	labelled_APAP	Mus musculus (house mouse) mmu-miR-199b-3p	miRNA	2	2516	163	17612	8	4.5423574835339e-4	2.2711787417669e-4
s4	liver	labelled_APAP	3_AACATGTGATGAGAAACTGTTTCGGTCCCAGTTGATGGCCACTGATAACATTACATTTTTCTGATG	genome	1	2503	162	55066	411	0.00746377074782988	0.00502807648548464
s4	liver	labelled_APAP	4_CGCGGATGATGACACCTGGGTATGCTGCACACTCCCGACTGCGTCGTGGGGAAGCCAACCTTGGAGAGCTGAGC	genome	1	2434	157	31642	982	0.0310347007142406	0.0298933739527799
s4	liver	labelled_APAP	9_AGCAGAGCAGCTCCCTCGCTGCGATCTATTGAAAGTCAGCCCTCGACACAAGGGTTTGT	genome	1	2426	157	31538	615	0.0195002853700298	0.0193814432989691
s4	liver	labelled_APAP	9_TCGCTGCGATCTATTGAAAGTCAGNCCTCGACACAAGGGTTTGT	genome	1	2422	157	29064	21	7.2254335260115e-4	7.2254335260115e-4
s4	liver	labelled_APAP	NA_CGCGACCTCAGATCAGACGTGGCGACCCGCTGAATT	unmapped	1	2432	157	14592	26	0.00178179824561403	0.00178179824561403
s4	liver	labelled_APAP	17_GAGAGTGATGATTTCACAGACTAGAGTCTCTGACGCTGTCCTTGATGTCAGCTATAAATCTGACT	genome	1	2413	156	48260	65	0.00134687111479486	0.00134687111479486
s4	liver	labelled_APAP	2_GTCTAGTGATGAATTTCATAGGGCAGATTCTGAGGTGAAAATTTAGTTCATCATTGATTGTCCTATTATGAAATCTGAAG	genome	1	2417	156	70093	34	4.8506983578959e-4	4.8506983578959e-4
s4	liver	labelled_APAP	13_TTTCACCCAGGCGGCCCGGGTTCGACTCCCGGTGTGGGAACCA	genome	1	2399	155	19192	943	0.0491350562734473	0.0491350562734473
s4	liver	labelled_APAP	13_CGATCCCCGGCATCTCCAGTTCCTTTT	genome	1	2383	154	21447	820	0.0382337856110412	0.0382337856110412
s4	liver	labelled_APAP	18_ATGGAGTGTGACAATGGTGTTTG	genome	1	2383	154	19064	334	0.0175199328577423	0.0175199328577423
s4	liver	labelled_APAP	15_ATCAATGATGTCCTAAAAAATAAATGTCTGAACATATGACTGCTATAATGATTTCAGCATTTAACTGAGA	genome	1	2360	153	51920	21	4.0446841294298e-4	4.0446841294298e-4
s4	liver	labelled_APAP	>ENSMUST00000219238.2|ENSMUSG00000019947.11|OTTMUSG00000064422.2|OTTMUST00000157183.1|Arid5b-204|Arid5b|7581|UTR5:1-30|CDS:31-3597|UTR3:3598-7581|	pctranscripts	1	2351	152	11755	15	0.0012760527435134	0.0012760527435134
s4	liver	labelled_APAP	Mus musculus (house mouse) mmu-miR-15b-5p	miRNA	2	2350	152	14100	20	0.00141843971631206	7.0921985815602e-4
s4	liver	labelled_APAP	1_ACCGGGGTTCGATTCCCCGACGGGGAGCCA	genome	1	2339	151	9356	99	0.0105814450619923	0.0105814450619923
s4	liver	labelled_APAP	MU069435.1_AGGAGCCTCGGTTGGCCCCGGATAGCCGGGTCCCCGTC	genome	1	2334	151	14004	2	1.4281633818908e-4	1.4281633818908e-4
s4	liver	labelled_APAP	Mus musculus (house mouse) mmu-miR-221-3p	miRNA	2	2303	149	21463	340	0.0158412151143829	0.00758431031987263
s4	liver	labelled_APAP	18_TGCTGTGATGACTATCTTAGGACACCTTTGGATTAACCGTGAAATCAAACAAGTGCTGAGCA	genome	1	2293	148	38981	50	0.00128267617557271	0.00128267617557271
s4	liver	labelled_APAP	NA_CGCACGGGGTCGGCGGCGATGTCGG	unmapped	1	2289	148	6867	2	2.9124799767001e-4	2.9124799767001e-4
s4	liver	labelled_APAP	11_GACTGCTGATCCGGGTGATGCGAATCGTAATCTGAGCCGA	genome	1	2271	147	20439	11	5.3818679974558e-4	5.3818679974558e-4
s4	liver	labelled_APAP	19_TGACCTATGAATTGACAGCCAT	genome	1	2268	147	13608	24	0.0017636684303351	0.0017636684303351
s4	liver	labelled_APAP	Mus musculus (house mouse) mmu-miR-22-5p	miRNA	4	2260	146	18080	100	0.00553097345132743	0.00138274336283186
s4	liver	labelled_APAP	Mus musculus (house mouse) mmu-miR-30a-3p	miRNA	5	2254	146	18619	144	0.00773403512540953	0.00158976634131914
s4	liver	labelled_APAP	13_CGATCCCCGTACGGGCCAGCTGGAGTTTT	genome	1	2239	145	15673	370	0.023607477828112	0.023607477828112
s4	liver	labelled_APAP	19_ACCCTGATGAACTGAATACCGCCCCAGTCTGATAGCTGTGGAGAAAGGTATTTTCTGAGT	genome	1	2227	144	35632	172	0.00482712168837	0.00394321766561514
s4	liver	labelled_APAP	6_TCAGTGCACTACAGAACTTTGTC	genome	1	2231	144	15617	67	0.00429019658064929	0.00429019658064929
s4	liver	labelled_APAP	NA_CGCGACCTCAGATCAGACGTGGCGACCCGCTGAATTTAA	unmapped	1	2226	144	15582	37	0.0023745347195482	0.0023745347195482
s4	liver	labelled_APAP	10_GTACATGATGAAAACAGTCTCCCTCTTCTGAAT	genome	1	2210	143	22100	87	0.00393665158371041	0.00393665158371041
s4	liver	labelled_APAP	NA_GACTCTTAGCGGTGGATCACTCGGCTCGTGCGTCGATGAAGAACGCAGCTAGCTGCGAGAATTAATGTGAATTGCAGGAC	unmapped	1	2207	143	39726	13	3.2724160499421e-4	3.2724160499421e-4
s4	liver	labelled_APAP	13_ACATGTGATGAAGCAAATCAGTATGAATAAAATGATACTGTAAACGCTTTCTGATG	genome	1	2194	142	35104	79	0.00225045578851413	0.00225045578851413
s4	liver	labelled_APAP	Mus musculus tRNA-Arg (TCT) (tRNA-Arg-TCT-1-1, tRNA-Arg-TCT-5-1)	tRNA	1	2192	142	8768	451	0.0514370437956204	0.0514370437956204
s4	liver	labelled_APAP	10_TTCAAGTAATCCAGGATAGGCTAT	genome	1	2179	141	15253	29	0.00190126532485413	0.00190126532485413
s4	liver	labelled_APAP	NA_GACTCTTAGCGGTGGATCACTCGGCTCGTGCGTCGATG	unmapped	1	2182	141	21820	199	0.00912007332722273	0.00912007332722273
s4	liver	labelled_APAP	13_CGAATCCCACTTCTGACACAGTACTCTTTT	genome	1	2166	140	21660	703	0.0324561403508772	0.0324561403508772
s4	liver	labelled_APAP	17_GAGAGTGATGATTTCACAGACTAGAGTCTCTGACG	genome	1	2159	140	19431	16	8.2342648345427e-4	8.2342648345427e-4
s4	liver	labelled_APAP	2_TGCAGTGATGTGTGAATTTCTTCACCTGAAAATATTGTGAAGAGTAAATCGAGCTTTTTAACCCTGAGT	genome	1	2158	140	51792	390	0.00753012048192771	0.0068054909260121
s4	liver	labelled_APAP	MU069435.1_AGCTGCGATCTATTGAAAGTCAGCCCTCGACACAAGGGTTTGT	genome	1	2158	140	23738	20	8.4253096301289e-4	8.4253096301289e-4
s4	liver	labelled_APAP	1_CGCTAAACCATTCGTAGACGACCTGCTTC	genome	1	2142	138	14994	9	6.0024009603841e-4	6.0024009603841e-4
s4	liver	labelled_APAP	13_GGTGCTAATAACGCCAAGGTCGCGGGTTCGATCCCCGTACGGGCCAGCTGGAGTTTT	genome	1	2136	138	27768	1019	0.0366969173148948	0.0366969173148948
s4	liver	labelled_APAP	11_CTCGGCCGATCGAAAGGGAGTCGGGTTCAGATCCCCGAATCCGGAGTG	genome	1	2119	137	16952	6	3.5394053798961e-4	3.5394053798961e-4
s4	liver	labelled_APAP	Met-tRNA from Mus musculus (PDB 7CPV, chain S6)	tRNA	4	2115	137	8460	106	0.0125295508274232	0.00313238770685579
s4	liver	labelled_APAP	1_GTAAACATCCTCGACTGGAAGCT	genome	1	2096	136	10480	37	0.00353053435114504	0.00353053435114504
s4	liver	labelled_APAP	10_ATTCTGTGATGACTTTACCAAATGACTTTCGTTCTTCTGAGTTTGCTGAAGCCACACTCAGGTGCTGAGA	genome	1	2105	136	50520	86	0.00170229612034838	0.00170229612034838
s4	liver	labelled_APAP	11_TGGCTTTGCTGAAATCCAGAGGCTGTTTCTGAGC	genome	1	2108	136	23188	15	6.468863205106e-4	6.468863205106e-4
s4	liver	labelled_APAP	19_CTGACCTATGAATTGACAGCCAA	genome	1	2105	136	10525	46	0.00437054631828979	0.00437054631828979
s4	liver	labelled_APAP	19_CTGACCTATGAATTGACAGCCTT	genome	1	2106	136	14742	138	0.00936100936100936	0.00936100936100936
s4	liver	labelled_APAP	13_TAGACTGAAGATCTAAAGGTCCCTGGTTCAATCCCGGGTTTCGGCAAAGGTTCATTTT	genome	1	2086	135	37548	1350	0.035953978906999	0.0349665327978581
s4	liver	labelled_APAP	8_TGAAGTGATGATTCACAATCATGTCTCTTCTCTGAAGAATTCATGGAGATTCTGTGTATCTGATC	genome	1	2083	135	49992	183	0.00366058569371099	0.00289296046287367
s4	liver	labelled_APAP	13_CGACTCCTGGCTGGCTCGACCATGTCTCTTT	genome	1	2075	134	20750	682	0.0328674698795181	0.0328674698795181
s4	liver	labelled_APAP	Mus musculus (house mouse) mmu-miR-181a-5p	miRNA	3	2075	134	11350	1	8.81057268722467e-5	2.67737617135208e-5
s4	liver	labelled_APAP	1_TAACTCTGATGAACAATCATGTCTTTCGCTCCTATCTGATG	genome	1	2059	133	30885	52	0.0016836652096487	0.0016836652096487
s4	liver	labelled_APAP	Mus musculus (house mouse) mmu-miR-378c	miRNA	2	2061	133	8244	108	0.0131004366812227	0.00655021834061134
s4	liver	labelled_APAP	17_TGAGAGTGATGATTTCACAGACTAGAGTCTCTGACGCTGTCCTTGATGTCAGCTATAAATCTGACTCA	genome	1	2039	132	42819	788	0.0184030453770522	0.0145694732575053
s4	liver	labelled_APAP	19_CTGACCTATGAATTGACAGCCTTT	genome	1	2040	132	16320	168	0.0102941176470588	0.0102941176470588
s4	liver	labelled_APAP	14_CAAATCCCGGACGAGCCCTACTTT	genome	1	2027	131	10135	560	0.0552540700542674	0.0552540700542674
s4	liver	labelled_APAP	19_TATATATGATGACTTTCATAGAATCTCGTTCGGCTGATGATTGCTGTTGAGACTTGGAAATCTGATT	genome	1	2030	131	52780	2510	0.0475558923834786	0.0366889273641685
s4	liver	labelled_APAP	NA_GACTCTTAGCGGTGGATCACTCGGCTCGTGCGTCGA	unmapped	1	2025	131	18225	610	0.0334705075445816	0.0334705075445816
s4	liver	labelled_APAP	NA_TGATTTATCTGGGTGACGAAACG	unmapped	1	2032	131	14224	11	7.7334083239595e-4	7.7334083239595e-4
s4	liver	labelled_APAP	18_TGGAGTGTGACAATGGTGTTTGATT	genome	1	2012	130	20120	286	0.0142147117296223	0.0142147117296223
s4	liver	labelled_APAP	2_TGCAGATGATGTGACAGAATATTTGCTATCAGATGAGTGGTGATGACACTAGAACCACCAAGATCGCTGATGCAA	genome	1	2010	130	36180	103	0.00284687672747374	0.00284687672747374
s4	liver	labelled_APAP	Mus musculus tRNA Gln CUG	tRNA	3	2013	130	7756	140	0.0180505415162455	0.00608544461003477
s4	liver	labelled_APAP	Mus musculus tRNA-Leu (CAG) (tRNA-Leu-CAG-2 1 to 3)	tRNA	4	1992	129	6360	32	0.0050314465408805	0.00106676706827309
s4	liver	labelled_APAP	3_TCGATTCCCGGCCAATGCACCA	genome	1	1976	128	7904	145	0.0183451417004049	0.0183451417004049
s4	liver	labelled_APAP	MT_GTTAGGTCAAGGTGTAGCC	genome	1	1982	128	9910	6	6.0544904137235e-4	6.0544904137235e-4
s4	liver	labelled_APAP	MU069435.1_GCTGGGTTTAGAACGTCGTGA	genome	1	1978	128	11868	6	5.0556117290192e-4	5.0556117290192e-4
s4	liver	labelled_APAP	MT_CATTGGTCGCAGTTGAATGCTGTGTAGAAATACCA	genome	1	1957	127	19570	577	0.0294839039345938	0.0294839039345938
s4	liver	labelled_APAP	13_AGAGGTAGTAGGTTGCATAGTTA	genome	1	1942	126	13594	36	0.00264822715904075	0.00264822715904075
s4	liver	labelled_APAP	19_CTACGGGGATGATATGAAAACTGAACTCTCTCTTTCTGATGGTTTAGTGGAGAAAACAAAAATTCTCTGAGTAG	genome	1	1948	126	42856	1083	0.0252706738846369	0.0209220027736598
s4	liver	labelled_APAP	19_TGACCTATGAATTGACAGCCAGTT	genome	1	1944	126	13608	60	0.00440917107583774	0.00440917107583774
s4	liver	labelled_APAP	>ENSMUST00000066039.8|ENSMUSG00000053536.8|OTTMUSG00000073999.1|OTTMUST00000179561.1|Cstf2t-201|Cstf2t|4233|UTR5:1-229|CDS:230-2128|UTR3:2129-4233|	pctranscripts	5	1926	125	9630	156	0.0161993769470405	0.0032398753894081
s4	liver	labelled_APAP	3_AATGAGTGATGACAAGATGTTTCGGTCCCAAATGAAGCCTACTGATTACCGTAACATTTATTGCTGACA	genome	1	1930	125	38600	528	0.0136787564766839	0.0128058302967205
s4	liver	labelled_APAP	Mus musculus (house mouse) mmu-miR-7b-5p	miRNA	1	1931	125	21241	505	0.0237747751989078	0.0237747751989078
s4	liver	labelled_APAP	NA_GCGAATATAAAGACTGACTAAGC	unmapped	1	1938	125	7752	0	0	0
s4	liver	labelled_APAP	16_TTCCGCTGATGACTTCTGTCAGTGCCACGTGTCTGGGCCACTGAGACCACATGATGGGATTGAGGACCTGAGG	genome	1	1913	124	34434	35	0.00101643724226056	0.00101643724226056
s4	liver	labelled_APAP	2_TCGTACCGTGAGTAATAATGC	genome	1	1917	124	11502	3	2.6082420448617e-4	2.6082420448617e-4
s4	liver	labelled_APAP	5_CAATCCCCGGCATCTCCAACTTTT	genome	1	1917	124	13419	433	0.0322676801550041	0.0322676801550041
s4	liver	labelled_APAP	15_TATCAATGATGTCCTAAAAAATAAATGTCTGAACATATGACTGCTATAATGATTTCAGCATTTAACTGAGA	genome	1	1898	123	43654	44	0.00100792596325652	0.00100792596325652
s4	liver	labelled_APAP	19_CTGACCTATGAATTGACAGCCATTT	genome	1	1887	122	15096	64	0.00423953365129836	0.00423953365129836
s4	liver	labelled_APAP	5_TCGATCCCCGGCATCTCCACCA	genome	1	1894	122	7576	111	0.0146515311510032	0.0146515311510032
s4	liver	labelled_APAP	9_GTCTGATGATGAGCCCATTGCCCTGAGCTCTTGTGATGCTGGCTTCAAAGTAAACGCTCTGAAG	genome	1	1890	122	34020	302	0.00887713109935332	0.00682209171264163
s4	liver	labelled_APAP	>ENSMUST00000212152.2|ENSMUSG00000045348.17|OTTMUSG00000026838.5|OTTMUST00000151150.1|Nyap1-204|Nyap1|2499|CDS:1-2499|	pctranscripts	1	1875	121	9375	30	0.0032	0.0032
s4	liver	labelled_APAP	19_TGACCTATGAATTGACAGCCATT	genome	1	1869	121	13083	115	0.00879003286707942	0.00879003286707942
s4	liver	labelled_APAP	9_TGAGGTAGTAGTTTGTACAGTTTT	genome	2	1866	121	20526	132	0.00643086816720257	0.00321543408360128
s4	liver	labelled_APAP	MU069435.1_TCGCTGCGATCTATTGAAAGTCAGCCCTCGACACAAGGNTTTGT	genome	1	1868	121	22416	10	4.4610992148465e-4	4.4610992148465e-4
s4	liver	labelled_APAP	2_ATTCATGATGAAATAGATCCTTGACTGAAGCTGATGATGCGTCTGTGTAATTAAGCAGGATTACTCTGAGA	genome	1	1857	120	40854	255	0.00624173887501836	0.00530999557500369
s4	liver	labelled_APAP	5_TAGACTGAAGATCTAAAGGTCCCTGGTTCGATCCCGGGTTTCGGCAGCTCGTACTTTT	genome	1	1859	120	33462	1010	0.0301834917219533	0.0295616717635066
s4	liver	labelled_APAP	Mus musculus per-hexamer repeat gene 4 (Phxr4)	lncRNA	1	1854	120	5562	36	0.00647249190938511	0.00647249190938511
s4	liver	labelled_APAP	1_AACTCTGATGAACAATCATGTCTTTCGCTCCTATCTGATG	genome	1	1828	118	25592	39	0.00152391372303845	0.00152391372303845
s4	liver	labelled_APAP	13_CGAATCCCACTTCTGACAGCTGTATTTT	genome	1	1830	118	18300	730	0.0398907103825137	0.0398907103825137
s4	liver	labelled_APAP	3_GGTCAATGATGTGTTGGCATGTATTATCTGAATTCGCTGATGTGTCATAACACTTTAGCTCTAGAATTACGCTGAGA	genome	1	1823	118	49221	81	0.00164563905650027	0.00164563905650027
s4	liver	labelled_APAP	8_GCTGGAGGATGAAGTAAGGAGTGATCCATCGGCTAAGTGTTTTCCCACTGTGCTGACACTCACATTGCTGACA	genome	1	1828	118	34732	22	6.3342162846942e-4	6.3342162846942e-4
s4	liver	labelled_APAP	9_TCTATTGAAAGTCAGCCCTCGACACAAGGGTTTGT	genome	1	1824	118	18240	243	0.0133223684210526	0.0133223684210526
s4	liver	labelled_APAP	1_CGATTCCCGGCCAACGCATAACATTTT	genome	1	1802	117	12614	487	0.0386078959885841	0.0386078959885841
s4	liver	labelled_APAP	18_TGGAGTGTGACAANGGTGTTTGT	genome	1	1811	117	14488	89	0.00614301490889012	0.00614301490889012
s4	liver	labelled_APAP	Mus musculus tRNA-Leu (AAG) (tRNA-Leu-AAG-1 1 to 4)	tRNA	6	1806	117	6328	38	0.00600505689001264	8.767072720561e-4
s4	liver	labelled_APAP	1_GCTATGATGAAGGCTATGTTGGTAGGGACAACTGAGCTTGTTGATGAATACCAACGATTCTGATG	genome	1	1790	116	34010	171	0.00502793296089385	0.0049130652231473
s4	liver	labelled_APAP	1_TGTAACAGCAACTCCATGTGGAT	genome	1	1788	116	10728	92	0.00857568978374348	0.00857568978374348
s4	liver	labelled_APAP	2_CAATCCCCGGCACCTCCACCA	genome	1	1801	116	3602	175	0.0485841199333703	0.0485841199333703
s4	liver	labelled_APAP	9_GACTCCAGACACATCCAAATGAGGCGCTGCATGTGGCAGTCTGCCTTTCTTT	genome	1	1793	116	25102	461	0.0183650705123098	0.0183650705123098
s4	liver	labelled_APAP	13_CGATCCCCGGCATCTCCAGTTCCTTT	genome	1	1780	115	14240	675	0.0474016853932584	0.0474016853932584
s4	liver	labelled_APAP	2_AGTGGTGATGACACTAGAACCACCAAGATCGCTGATG	genome	1	1780	115	12460	14	0.00112359550561798	0.00112359550561798
s4	liver	labelled_APAP	1_TGTCAATGATGCATCTTATTGGAACTGAATTTAAGTGATCTAACCCATTCGTCACTACCACTGAGACA	genome	1	1762	114	37002	316	0.00854007891465326	0.00726530612244898
s4	liver	labelled_APAP	MT_TGACCAATGAACACTCTGACCA	genome	1	1764	114	7056	130	0.0184240362811791	0.0184240362811791
s4	liver	labelled_APAP	Mus musculus (house mouse) mmu-miR-28a-5p	miRNA	2	1771	114	8855	66	0.00745341614906832	0.00372670807453416
s4	liver	labelled_APAP	NA_TGGAGTGTGACAATGGTGTTTTTT	unmapped	1	1765	114	19415	115	0.0059232552150399204	0.0059232552150399204
s4	liver	labelled_APAP	NA_TTCCTCCCGGGGCTACGCCTGTCTGAGCGTCGCT	unmapped	1	1763	114	15867	33	0.00207978823974286	0.00207978823974286
s4	liver	labelled_APAP	11_CGAATCCCACTTCTGACACAACTCCTTT	genome	1	1747	113	13976	773	0.0553091013165426	0.0553091013165426
s4	liver	labelled_APAP	3_AGGCTTGTGGCTGTGGACATCCTTAGGTCGCTGGTTCGATTCCGGCTCGAAGGAAAGAGCTTGCTATTT	genome	1	1749	113	36729	1606	0.0437256663671758	0.0406815406815407
s4	liver	labelled_APAP	NA_CGACTCTTAGCGGTGGATCACTCGGCTCGTGCGTCGATG	unmapped	1	1750	113	17500	298	0.0170285714285714	0.0170285714285714
s4	liver	labelled_APAP	X_AATGGCGCCACTAGGGTTGTGA	genome	1	1746	113	8730	14	0.00160366552119129	0.00160366552119129
s4	liver	labelled_APAP	16_GTGAAATGATGGCAAATCATCTTTCGGGACTGACCTGAAATGAAGAGAATACTCTTGCTGANC	genome	1	1734	112	27744	165	0.00594723183391003	0.00569821119446047
s4	liver	labelled_APAP	3_GGTCAATGATGTGTTGGCATGTATTATCTGAATTCGCTGATGTG	genome	1	1739	112	29563	19	6.426952609681e-4	6.426952609681e-4
s4	liver	labelled_APAP	9_ATCTATTGAAAGTCAGCCCTCGACACAAGGGTTTGT	genome	1	1729	112	17290	17	9.8322729901677e-4	9.8322729901677e-4
s4	liver	labelled_APAP	NA_GACTCTTAGCGGTGGATCACTCG	unmapped	1	1733	112	10398	38	0.00365454895172148	0.00365454895172148
s4	liver	labelled_APAP	>ENSMUST00000067506.14|ENSMUSG00000054435.17|OTTMUSG00000026892.4|OTTMUST00000066504.2|Gimap4-201|Gimap4|1359|UTR5:1-60|CDS:61-720|UTR3:721-1359|	pctranscripts	1	1714	111	1714	0	0	0
s4	liver	labelled_APAP	MU069435.1_TCGCTGCGATCTATTGAAAGTCAGCCCTCGANACAAGGGTTTGT	genome	1	1711	111	20532	15	7.3056691992986e-4	7.3056691992986e-4
s4	liver	labelled_APAP	NA_GACTCTTAGCGGTGGATCACTCGGCTCGTGCGTCGATGA	unmapped	1	1694	110	16940	206	0.0121605667060213	0.0121605667060213
s4	liver	labelled_APAP	10_ATTCTGTGATGACTTTACCAAATGACTTTCGTTCTTCTGAGTTTGCTGAAGCCACACTCAGGTGCTGAGAG	genome	1	1689	109	40536	342	0.00843694493783304	0.0063622754491018
s4	liver	labelled_APAP	9_TGAGGTAGTAGTTTGTACAGTTAA	genome	2	1686	109	15174	58	0.00382232766574404	0.00191116383287202
s4	liver	labelled_APAP	>ENSMUST00000207477.2|ENSMUSG00000039057.12|OTTMUSG00000059084.2|OTTMUST00000144937.1|Myo16-203|Myo16|7169|UTR5:1-317|CDS:318-6077|UTR3:6078-7169|	pctranscripts	2	1670	108	4681	71	0.0151676992095706	0.00708582834331337
s4	liver	labelled_APAP	MT_GACCAATGAACACTCTGACCA	genome	1	1665	108	4995	53	0.0106106106106106	0.0106106106106106
s4	liver	labelled_APAP	Mus musculus (mouse) nuclear encoded rRNA 5S 2 (ENSMUSG00000118952.1)	rRNA	2	1664	108	18170	104	0.00572372041827188	0.00300105168269231
s4	liver	labelled_APAP	NA_CCTCCCGGGGCTACGCCTGTCTGAGCGTCGCT	unmapped	1	1671	108	11697	2	1.7098401299478e-4	1.7098401299478e-4
s4	liver	labelled_APAP	2_TTGCAATGATGACTTATATATCTGTCAATCCCCTGAGAGATCACTGACGACTCCATGTGTCTGAGCA	genome	1	1661	107	33220	133	0.00400361228175798	0.00251362810417929
s4	liver	labelled_APAP	18_TGCTGTGATGACTATCTTAGGACACCTTTGGATTAACCGTGAAATCAAACAAGTGCTGAGC	genome	1	1640	106	27880	20	7.1736011477761e-4	7.1736011477761e-4
s4	liver	labelled_APAP	Mus musculus (house mouse) mmu-miR-107-3p	miRNA	4	1636	106	8697	7	8.0487524433712e-4	2.1393643031784e-4
s4	liver	labelled_APAP	11_ACCCTGTAGATCCGAATTTGTGA	genome	1	1628	105	11396	6	5.2650052650052e-4	5.2650052650052e-4
s4	liver	labelled_APAP	Mus musculus tRNA-Asp (GTC) (tRNA-Asp-GTC-3-1, tRNA-Asp-GTC-4-1, tRNA-Asp-GTC-5-1)	tRNA	3	1625	105	18376	223	0.0121353939921637	0.00406495726495727
s4	liver	labelled_APAP	18_TGGGGTGTGACAATGGTGTTTGT	genome	1	1610	104	14490	108	0.00745341614906832	0.00745341614906832
s4	liver	labelled_APAP	4_GGTCCATGATGAAACCCATTATCAGTGGACATCTATGGATGAGAAATGCGGATATGGGACTGAGACC	genome	1	1609	104	24135	1221	0.0505904288377874	0.0466371494834493
s4	liver	labelled_APAP	9_TATTGAAAGTCAGCCCTCGACACAAGGGTTTGT	genome	1	1615	104	14535	31	0.0021327829377365	0.0021327829377365
s4	liver	labelled_APAP	Mus musculus (house mouse) mmu-miR-182-5p	miRNA	4	1605	104	9630	189	0.0196261682242991	0.00490654205607477
s4	liver	labelled_APAP	Mus musculus (house mouse) mmu-miR-3074-5p	miRNA	3	1612	104	7153	0	0	0
s4	liver	labelled_APAP	Mus musculus (house mouse) mmu-miR-361-5p	miRNA	4	1612	104	10164	124	0.0121999212908304	0.00317558785300721
s4	liver	labelled_APAP	>ENSMUST00000038648.11|ENSMUSG00000035032.13|OTTMUSG00000024183.7|OTTMUST00000059162.3|Nek11-201|Nek11|3173|UTR5:1-468|CDS:469-2355|UTR3:2356-3173|	pctranscripts	2	1589	103	4767	13	0.00272708202223621	0.0013635410111181
s4	liver	labelled_APAP	15_GAAAATGATGAATTCTGGGGCGCTGATTCATGTGACTTGAAAAAACGCCATCCATTTCCTGACT	genome	1	1589	103	28602	133	0.00465002447381302	0.00434082475670377
s4	liver	labelled_APAP	3_CAAATCCCGGACGAGCCCAATTTT	genome	1	1592	103	7960	288	0.0361809045226131	0.0361809045226131
s4	liver	labelled_APAP	11_CGATCCCCGTACGGGCCAAAGCTGAAGCGTTT	genome	1	1571	102	9426	152	0.0161256100148525	0.0161256100148525
s4	liver	labelled_APAP	18_TGCTGTGATGACTATCTTAGGACACCTTTGGATTAACCGTGAAATCAAACAAGTGCTGAGCAA	genome	1	1584	102	26928	307	0.0114007724301842	0.00976029318275308
s4	liver	labelled_APAP	19_CGAGCCCCAGTGGAACCAGTGTAACTTTT	genome	1	1580	102	11060	207	0.0187160940325497	0.0187160940325497
s4	liver	labelled_APAP	Mus musculus (house mouse) tRNA-Leu	tRNA	6	1576	102	15564	273	0.0175404780262143	0.00292003892892218
s4	liver	labelled_APAP	>ENSMUST00000111863.9|ENSMUSG00000079267.10|OTTMUSG00000036395.1|OTTMUST00000093293.1|Gm5930-201|Gm5930|1746|UTR5:1-24|CDS:25-819|UTR3:820-1746|	pctranscripts	2	1556	101	7780	1	1.2853470437018e-4	6.426735218509e-5
s4	liver	labelled_APAP	1_GGATATGATGACTGATTACCTGAGAAATAATTGATGAAATCTCAAGAAAATTCCTCTAGATAGTCAAGTTCTGATC	genome	1	1561	101	35903	21	5.8490933905244e-4	5.8490933905244e-4
s4	liver	labelled_APAP	11_AGCAGCATTGTACAGGGCTATGAT	genome	1	1557	101	9342	12	0.00128452151573539	0.00128452151573539
s4	liver	labelled_APAP	19_TCACCCTGATGAACTGAATACCGCCCCAGTCTGATAGCTGTGGAGAAAGGTATTTTCTGAGT	genome	1	1559	101	26503	1274	0.0480700298079463	0.0445691013178622
s4	liver	labelled_APAP	MU069435.1_GATCTATTGAAAGTCAGCCCTCGACACAAGGGTTTGT	genome	1	1569	101	15690	48	0.00305927342256214	0.00305927342256214
s4	liver	labelled_APAP	NA_CGCGACCTCAGATCAG	unmapped	1	1562	101	3124	2	6.4020486555697e-4	6.4020486555697e-4
s4	liver	labelled_APAP	18_TGGAGTGTGACNATGGTGTTTGT	genome	1	1549	100	13941	94	0.00674270138440571	0.00674270138440571
s4	liver	labelled_APAP	4_AGCTCGCTCTGAAGGCCTGTTTCCTAGGCT	genome	1	1545	100	13905	17	0.00122258180510608	0.00122258180510608
s4	liver	labelled_APAP	7_CAAATCCCGGACGAGCCCAAACATTT	genome	1	1545	100	6180	178	0.0288025889967638	0.0288025889967638
s4	liver	labelled_APAP	7_TCTACAGTGCACGTGTCTCCAGT	genome	1	1548	100	10836	12	0.00110741971207087	0.00110741971207087
s4	liver	labelled_APAP	MU069435.1_TCCCTCGCTGCGATCTATTGAAAGTCAGCCCTCGACACAAGGGTTTGT	genome	1	1550	100	20150	69	0.003424317617866	0.003424317617866
s4	liver	labelled_APAP	Mus musculus (mouse) predicted gene 12505	lncRNA	3	1554	100	4608	70	0.0151909722222222	0.00368940368940369
s4	liver	labelled_APAP	11_TCACGTCGGGGTCACCA	genome	1	1525	99	4575	83	0.0181420765027322	0.0181420765027322
s4	liver	labelled_APAP	17_TCTTAGATCGATGTGGTGCTCCGGAGTTCTCTTCGGGCCAGGGCCTAAGCCGCGCCAGGCGAGGGACGGACATTC	genome	1	1527	99	24432	1294	0.0529633267845449	0.0505301524188204
s4	liver	labelled_APAP	19_CTTAATGATGAACAATGTAAATGACAAGCATATGGCTGAGTTGCAATGATGTCATCTTACTNCTGAAA	genome	1	1524	99	30480	81	0.00265748031496063	0.00265748031496063
s4	liver	labelled_APAP	9_ATCGCTGCGATCTATTGAAAGTCAGCCCTCGACACAAGGGTTTGT	genome	1	1530	99	18360	10	5.4466230936819e-4	5.4466230936819e-4
s4	liver	labelled_APAP	9_CGCTGCGATCTATTGAAAGTCAGCCCTCGACACAAGGGTTTGTA	genome	1	1531	99	16841	10	5.9378896740098e-4	5.9378896740098e-4
s4	liver	labelled_APAP	MU069435.1_CAGCGCCGAAGGAGCCTCGGTTGGCCCCGGATAGCCGGGTCCCCGTC	genome	1	1535	99	9210	2	2.171552660152e-4	2.171552660152e-4
s4	liver	labelled_APAP	18_TGGAGTGTGACAATGGTNTTTGT	genome	1	1523	98	13707	92	0.00671189902969286	0.00671189902969286
s4	liver	labelled_APAP	15_GTTCTGTGATGAGGCTCTGGAATGTGCGCTGGGCACAGCGCCCGAGAGAGACTGAGGAATTATTCCCTGTTGCCTTCCTTCTGAGA	genome	1	1499	97	34477	90	0.00261043594280245	0.00261043594280245
s4	liver	labelled_APAP	11_GCTGTGATGAGATGACTAAGTAGGAAGTGCCGTCAGAGTCGATAACTGACGATAACTGCTCCTGGCTGACT	genome	1	1487	96	25279	206	0.00814905652913486	0.00641204349038193
s4	liver	labelled_APAP	19_TTAATGATGAACAATGTAAATGACAAGCATATGGCTGAGTTGCAATGATGTCATCTTACTACTGAAA	genome	1	1485	96	29700	183	0.00616161616161616	0.00566801619433198
s4	liver	labelled_APAP	Mus musculus (house mouse) mmu-miR-486b-5p	miRNA	2	1481	96	7405	4	5.4017555705604e-4	2.7008777852802e-4
s4	liver	labelled_APAP	NA_ACGCCTGTCTGAGCGTCGCT	unmapped	1	1479	96	7395	13	0.0017579445571332	0.0017579445571332
s4	liver	labelled_APAP	NA_CGACTCTTAGCGGTGGATCACTCGGCTCGTGCGTCGATGA	unmapped	1	1489	96	14890	209	0.0140362659503022	0.0140362659503022
s4	liver	labelled_APAP	18_TNGAGTGTGACAATGGTGTTTGT	genome	1	1465	95	13185	86	0.00652256351915055	0.00652256351915055
s4	liver	labelled_APAP	2_TGGAAAGGATGAACGAACTTGGCCTGACCTTCAGAAATGGAGGCAATACAACTGATTTAATGAGCCTGATCC	genome	1	1462	95	23392	196	0.00837893296853625	0.0082135523613963
s4	liver	labelled_APAP	Mus musculus (house mouse) mmu-miR-455-3p	miRNA	2	1476	95	4428	0	0	0
s4	liver	labelled_APAP	>ENSMUST00000081314.11|ENSMUSG00000030528.13|OTTMUSG00000058676.1|OTTMUST00000144131.1|Blm-201|Blm|4598|UTR5:1-81|CDS:82-4332|UTR3:4333-4598|	pctranscripts	1	1448	94	0	0	NA	NA
s4	liver	labelled_APAP	1_GGTACATGATGAATAAAATCAAATCACCATCTTTCGGCTGAGCTCCTGATGGATTTGCTTTTTCTGATA	genome	1	1457	94	34968	1108	0.0316861130176161	0.0272684532204984
s4	liver	labelled_APAP	2_TGCCAGTGATGCTTAGGAATTTCTTCACCTGAATCAACTATGTGGTCACACTGTTGTCTGAGGCAA	genome	1	1453	94	30513	195	0.00639071871005801	0.00559063404367272
s4	liver	labelled_APAP	MT_GAATCTGACAACAGGAAATAAACCTCCTTATTCACCCCA	genome	1	1450	94	11600	22	0.00189655172413793	0.00189655172413793
s4	liver	labelled_APAP	Mus musculus (mouse) predicted gene, 23647 (ENSMUSG00000119181.1)	rRNA	1	1456	94	17472	52	0.00297619047619048	0.00297619047619048
s4	liver	labelled_APAP	1_CGGGGTTCGATTCCCCGACGGGGAGCCA	genome	1	1438	93	5752	103	0.0179068150208623	0.0179068150208623
s4	liver	labelled_APAP	16_GAAATGATGGCAAATCATCTTTCGGGACTGACCTGAAATGAAGAGAATACTCTTGCTGATC	genome	1	1431	93	22896	64	0.00279524807826695	0.00279524807826695
s4	liver	labelled_APAP	3_TAGCAGCACGTAAATATTGGCGA	genome	1	1434	93	7170	0	0	0
s4	liver	labelled_APAP	6_TCAGTGCACTACAGAACTTTGTT	genome	1	1434	93	11472	9	7.8451882845188e-4	7.8451882845188e-4
s4	liver	labelled_APAP	1_CGATTCCCGGCCAACGCATAACATTT	genome	1	1426	92	8556	417	0.0487377279102384	0.0487377279102384
s4	liver	labelled_APAP	13_GCTGCGATCTATTGAAAGTCAGCCCTCGACACAAGGGTTTG	genome	1	1427	92	14270	13	9.1100210231254e-4	9.1100210231254e-4
s4	liver	labelled_APAP	2_GATTCATGATGAAATAGATCCTTGACTGAAGCTGATGATGCGTCTGTGTAATTAAGCAGGATTACTCTGAGA	genome	1	1419	92	31218	851	0.0272599141520917	0.0250582750582751
s4	liver	labelled_APAP	5_CTTAATGATGATTGTCTGTTTGATTGCTTGATGCAATGTGAAAACCACATTTCACCGGCTCTGAGA	genome	1	1428	92	32844	279	0.00849470222871757	0.00655868949378002
s4	liver	labelled_APAP	MT_AAAACGTTAGGTCAAGGTGTAGCC	genome	1	1428	92	7140	5	7.0028011204481e-4	7.0028011204481e-4
s4	liver	labelled_APAP	NA_ATCACGTCGGGGTCACCA	unmapped	1	1424	92	4272	102	0.023876404494382	0.023876404494382
s4	liver	labelled_APAP	1_TGCTATGATGAAGGCTATGTTGGTAGGGACAACTGAGCTTGTTGATGAATACCAACGATTCNGATG	genome	1	1400	91	26600	132	0.00496240601503759	0.00418788907753254
s4	liver	labelled_APAP	NA_ATTGATCATCGACACTTCGAACGCACTTGCGGCCCCGGGTTCCTCCCGGGGCTACGCCTGTCTGAGCGTCGCT	unmapped	1	1401	91	23817	22	9.237099550741e-4	9.237099550741e-4
s4	liver	labelled_APAP	NA_GCGGTGGAGCATGTGGTTTAAT	unmapped	1	1414	91	9898	3	3.0309153364316e-4	3.0309153364316e-4
s4	liver	labelled_APAP	19_TTCTATGATGAATCAAACTAGCTCACTATGACTGCTAATGAAAACACAGGAACACCTGAGA	genome	1	1397	90	19558	106	0.00541977707332038	0.00521899304134261
s4	liver	labelled_APAP	7_CGTCTGTGATGTTCTGCTATTACCTACATTGTTTGAGCCTCATGAAAACCCCACTGGCTGAGA	genome	1	1386	90	27720	36	0.0012987012987013	0.0012987012987013
s4	liver	labelled_APAP	Mus musculus (house mouse) mmu-miR-24-2-5p	miRNA	2	1389	90	6030	6	9.9502487562189e-4	5.2195824334053e-4
s4	liver	labelled_APAP	4_GGTCCATGATGAAACCCATTATCAGTGGACATCTATGGATGAGAAATGCGGATATGGGACTGAGAC	genome	1	1373	89	20595	330	0.0160233066278223	0.0154744525547445
s4	liver	labelled_APAP	MT_GATAAGTCGTAACAAGGTAAGCATACTGGAAAGTGTGCTTGGAATAATA	genome	1	1383	89	16596	359	0.0216317184863823	0.0216317184863823
s4	liver	labelled_APAP	Mus musculus (house mouse) mmu-miR-92a-3p	miRNA	2	1384	89	9688	104	0.0107349298100743	0.00536746490503718
s4	liver	labelled_APAP	NA_AGACCGGGGTTCGATTCCCCGACGGGGAGCCA	unmapped	1	1371	89	5484	37	0.00674690007293946	0.00674690007293946
s4	liver	labelled_APAP	1_TCGCTGCGATCTATTGAAAGTCAGCCCTCGACACA	genome	1	1365	88	10920	8	7.3260073260073e-4	7.3260073260073e-4
s4	liver	labelled_APAP	16_GTGAAATGATGGCAAATCATCTTTCGGGACTGACCTGAAATGAAGAGAATACTCTTGCTGATCAC	genome	1	1360	88	23120	732	0.0316608996539792	0.0297824096280469
s4	liver	labelled_APAP	19_CTGACCTATGAATTGACAGCCAAT	genome	1	1368	88	8208	6	7.3099415204678e-4	7.3099415204678e-4
s4	liver	labelled_APAP	3_AGGTCAATGATGTGTTGGCATGTATTATCTGAATTCGCTGATGTGTCATAACACTTTAGCTCTAGAATTACGCTGAGACC	genome	1	1364	88	36828	885	0.0240306288693385	0.0194710595618311
s4	liver	labelled_APAP	7_AGTCCATGATGAGCAACACTCACCATCTTTCGTTTGAGTCTCACGACTGTGAGATCAACCCATGCACCGCTCTGAGACT	genome	1	1354	88	27080	584	0.0215657311669128	0.0186046511627907
s4	liver	labelled_APAP	8_ATCACATTGCCAGGGATTTCCAT	genome	1	1368	88	9576	14	0.00146198830409357	0.00146198830409357
s4	liver	labelled_APAP	10_ACCGCCGCGGCCCGGGTTCGATTCCCGGTCAGGGAACCA	genome	1	1342	87	6710	88	0.0131147540983607	0.0131147540983607
s4	liver	labelled_APAP	13_CGATCCCCGGCATCTCCAGTTCCTTTTT	genome	1	1342	87	13420	427	0.0318181818181818	0.0318181818181818
s4	liver	labelled_APAP	18_GTGCGATGATGCATTTTATTCAACACATCATTCTGAAAATAGATGTGTAGAGAAATGATAACTGAGC	genome	1	1341	87	26820	43	0.00160328113348248	0.00160328113348248
s4	liver	labelled_APAP	18_TGGAGTGTGACAATGGTGTTTGAG	genome	1	1347	87	10776	40	0.00371195248700817	0.00371195248700817
s4	liver	labelled_APAP	19_CGAGCCCCAGTGGAACCAGTGTAACTTT	genome	1	1342	87	8052	289	0.0358917039244908	0.0358917039244908
s4	liver	labelled_APAP	NA_AGACTGACGCTCAGGTGCGAAA	unmapped	1	1349	87	4047	1	2.4709661477637e-4	2.4709661477637e-4
s4	liver	labelled_APAP	11_GAGCAATGATGACCCCAACATGCCATCTGAGTGGCTTTGCTGAAATCCAGAGGCTGTTTCTGAGCT	genome	1	1323	86	22491	34	0.00151171579743008	0.00151171579743008
s4	liver	labelled_APAP	14_ACCCAGGCGGCCCGGGTTCGACTCCCGGTGTGGGAACCA	genome	1	1316	85	6580	20	0.00303951367781155	0.00303951367781155
s4	liver	labelled_APAP	9_AATGCTGTGTTGGCTAGTTCCTTCCTTGGATGTCTGAGCGAA	genome	1	1313	85	19695	259	0.0131505458238132	0.0127637935418256
s4	liver	labelled_APAP	MT_CTGGCCTACACCCAGAAGATTTCATGACCAATGAACACTCTGACCA	genome	1	1320	85	11880	432	0.0363636363636364	0.0363636363636364
s4	liver	labelled_APAP	2_TTGCAATGATGTCAATCTTTGACTGAAGTGACCTTGAAGTGCAATTACTGAGCTTTTTAACCCTGAGCAA	genome	1	1302	84	29946	1809	0.0604087357243037	0.0474374954175526
s4	liver	labelled_APAP	6_TCAGTGCACTACAGAACTTTG	genome	1	1303	84	7818	2	2.5581990278843e-4	2.5581990278843e-4
s4	liver	labelled_APAP	Mus musculus (house mouse) mmu-miR-365-3p	miRNA	1	1294	84	9058	82	0.0090527710311327	0.0090527710311327
s4	liver	labelled_APAP	Mus musculus (house mouse) tRNA-Arg	tRNA	2	1294	84	19410	519	0.0267387944358578	0.0133693972179289
s4	liver	labelled_APAP	MU069435.1_AGCTCCCTCGCTGCGATCTATTGAAAGTCAGCCCTCGACACAAGGGTTTGT	genome	1	1277	83	16601	104	0.0062646828504307	0.0062646828504307
s4	liver	labelled_APAP	Mus musculus (mouse) nuclear encoded rRNA 5S 71 (ENSMUSG00000119837.1)	rRNA	2	1285	83	14787	67	0.00453100696557787	0.00228157056950831
s4	liver	labelled_APAP	NA_CGCGACCTCAGATCAGACGTGG	unmapped	1	1287	83	3861	16	0.00414400414400414	0.00414400414400414
s4	liver	labelled_APAP	11_TGCTGTGATGAGATGACTAAGTAGGAAGTGCCGTCAGAGTCGATAACTGACGATAACTGCTNCTGGCTGACT	genome	1	1268	82	22824	185	0.00810550297932001	0.00670194003527337
s4	liver	labelled_APAP	2_TTGCCAGTGATGCTTAGGAATTTCTTCACCTGAATCAACTATGTGGTCACACTGTTGTCTGAGGCA	genome	1	1262	82	27764	489	0.0176127359170148	0.0154552744769264
s4	liver	labelled_APAP	MU069435.1_TCGCTGCGATCTATTGAAAGTCAGCCCTCGACACAAGGGTTTNT	genome	1	1268	82	15216	12	7.8864353312302e-4	7.8864353312302e-4
s4	liver	labelled_APAP	>ENSMUST00000218022.2|ENSMUSG00000020608.8|OTTMUSG00000065715.1|OTTMUST00000159939.1|Smc6-205|Smc6|5272|UTR5:1-189|CDS:190-465|UTR3:466-5272|	pctranscripts	1	1246	81	4984	0	0	0
s4	liver	labelled_APAP	13_AGGTCATTGTTCTAGAAATCCTTAGGTCGCTGGTTCGAATCCGGCTCGAAGGAACCCTTGTTTT	genome	1	1257	81	26397	1060	0.0401560783422359	0.0379722510473116
s4	liver	labelled_APAP	13_CCGGGGTTCGATTCCCCGACGGGGAGCCA	genome	1	1251	81	5004	34	0.00679456434852118	0.00679456434852118
s4	liver	labelled_APAP	17_GATCGATGTGGTGCTCCGGAGTTCTCTTCGGGCCAGGGCCTAAGCCGCGCCAGGC	genome	1	1247	81	13717	229	0.0166946125246045	0.0144544720815907
s4	liver	labelled_APAP	2_TCGTACCGTGAGTAATAATGCA	genome	1	1254	81	7524	3	3.987240829346e-4	3.987240829346e-4
s4	liver	labelled_APAP	4_GGTCGATGATGAGAGCTTTGTTCTGAGCCAG	genome	1	1248	81	11232	40	0.00356125356125356	0.00356125356125356
s4	liver	labelled_APAP	MT_AAAAACGTTAGGTCAAGGTGTAGCC	genome	1	1247	81	6235	0	0	0
s4	liver	labelled_APAP	NA_ACATTGATCATCGACACTTCGAACGCACTTGCGGCCCCGGGTTCCTCCCGGGGCTACGCCTGTCTGAGCGTCGCT	unmapped	1	1254	81	21318	15	7.0363073459048e-4	7.0363073459048e-4
s4	liver	labelled_APAP	>ENSMUST00000173731.8|ENSMUSG00000019432.16|OTTMUSG00000037268.2|OTTMUST00000096125.1|Ddx39b-203|Ddx39b|2848|UTR5:1-1370|CDS:1371-2657|UTR3:2658-2848|	pctranscripts	1	1230	80	27060	24	8.8691796008869e-4	8.8691796008869e-4
s4	liver	labelled_APAP	>ENSMUST00000205845.2|ENSMUSG00000039257.12|OTTMUSG00000049457.3|-|Vstm2b-203|Vstm2b|1455|UTR5:1-90|CDS:91-948|UTR3:949-1455|	pctranscripts	1	1236	80	3708	4	0.00107874865156419	0.00107874865156419
s4	liver	labelled_APAP	11_CGGCGATGATGACACTCCATACATAGCACGCGTTAGACTGCTGATCCGGGTGATGCGAATCGTAATCTGAGCCG	genome	1	1245	80	19920	37	0.0018574297188755	0.0018574297188755
s4	liver	labelled_APAP	18_TGGAGTGTGACAATGGTGTTTGTTA	genome	1	1244	80	12440	78	0.00627009646302251	0.00627009646302251
s4	liver	labelled_APAP	Mus musculus (mouse) mitochondrially encoded tRNA isoleucine (ENSMUSG00000064342.1)	tRNA	1	1241	80	22338	425	0.0190258751902588	0.0178732216819737
s4	liver	labelled_APAP	Mus musculus (mouse) nuclear encoded rRNA 5S 104 (multiple genes)	rRNA	2	1230	80	10728	44	0.00410141685309471	0.00252032520325203
s4	liver	labelled_APAP	Mus musculus tRNA-Val (AAC) (tRNA-Val-AAC-3-1, tRNA-Val-AAC-4-1)	tRNA	4	1245	80	14412	120	0.00832639467110741	0.00216396722420819
s4	liver	labelled_APAP	19_TCGAGCCCCAGTGGAACCACCA	genome	1	1217	79	2434	5	0.00205423171733772	0.00205423171733772
s4	liver	labelled_APAP	3_CGCGGGCCGCCGGTGAAATACCACTACT	genome	1	1229	79	4916	0	0	0
s4	liver	labelled_APAP	4_CTCGGTGATGAGAACTTTGTCCAGTTCTGCTGCTGATCTCTTAAGTGAGGATGAAGTTATCTGAGG	genome	1	1225	79	26950	238	0.00883116883116883	0.00682005545979165
s4	liver	labelled_APAP	7_GACTTATGATGAGCTATGTTTACTGAGCATGATGAAATGATGCTCAAAATGATTACTCTGAAG	genome	1	1221	79	24420	46	0.00188370188370188	0.00188370188370188
s4	liver	labelled_APAP	Mus musculus (house mouse) mmu-miR-200b-3p	miRNA	4	1216	79	8512	4	4.6992481203007e-4	1.1748120300751e-4
s4	liver	labelled_APAP	NA_TGAGATGAAGCACTGTAGCTCTTT	unmapped	1	1221	79	9768	12	0.00122850122850123	0.00122850122850123
s4	liver	labelled_APAP	14_CGAATCCCACCGCTGCCATCTTTGTTT	genome	1	1205	78	10845	315	0.029045643153527	0.029045643153527
s4	liver	labelled_APAP	2_TTGCAATGATGACTTATATATCTGTCAATCCCCTGAGAGATCACTGACGACTCCATGTGTCTGAGCAA	genome	1	1206	78	24120	217	0.00899668325041459	0.00654911838790932
s4	liver	labelled_APAP	NA_GACCGGGGTTCGATTCCCCGACGGGGAGCCA	unmapped	1	1210	78	4840	35	0.00723140495867769	0.00723140495867769
s4	liver	labelled_APAP	X_TGAGGTAGTAGATTGTATAGTTAT	genome	1	1210	78	12100	25	0.00206611570247934	0.00206611570247934
s4	liver	labelled_APAP	13_ACCGGGCGGGAACACCA	genome	1	1186	77	0	0	NA	NA
s4	liver	labelled_APAP	14_AGGTATGAGGAAAATATCGGACAGTCTGATTACCACTGAAGACTGATAAGATCCAACTCTGACC	genome	1	1196	77	16744	121	0.00722646918299092	0.00558692779046017
s4	liver	labelled_APAP	16_CTGAAATGAAGAGAATACTCTTGCTGATC	genome	1	1198	77	9584	8	8.347245409015e-4	8.347245409015e-4
s4	liver	labelled_APAP	18_AGTGTGACAATGGTGTTTGT	genome	1	1191	77	9528	53	0.00556255247691016	0.00556255247691016
s4	liver	labelled_APAP	7_TCGACTCCCGGTGTGGGAACCA	genome	1	1192	77	4768	35	0.00734060402684564	0.00734060402684564
s4	liver	labelled_APAP	8_TGAAATGATGACCATTTAATTCATGTCTCTTCTCTGACATTCTCCTCTGGAGATGATTTTTGCCTTATTGATCTGATC	genome	1	1198	77	39534	178	0.00450245358425659	0.00226372382569327
s4	liver	labelled_APAP	MU069435.1_TCTGGGTCGGGGTTTCGTACGTAGCAGAGCAGCTC	genome	1	1196	77	10764	9	8.3612040133779e-4	8.3612040133779e-4
s4	liver	labelled_APAP	Mus musculus (house mouse) tRNA Ser	tRNA	2	1197	77	7182	1	1.3923698134224e-4	6.96184906711222e-5
s4	liver	labelled_APAP	NA_CGACTCTTAGCGGTGGATCACTCG	unmapped	1	1184	77	7104	3	4.2229729729729e-4	4.2229729729729e-4
s4	liver	labelled_APAP	10_GAGTTATGATGTGTAAATCCTATTCCATTGCTGAAATGCAGTGTGGAACATAATGAACTGAAC	genome	1	1170	76	22230	157	0.00706252811515969	0.0055116331601536
s4	liver	labelled_APAP	11_CTCGGCCGATCGAAAGGGAGTCGGGTTCAGATCCCCGAATCCGGAGT	genome	1	1180	76	9440	2	2.1186440677966e-4	2.1186440677966e-4
s4	liver	labelled_APAP	13_ATCACATTGCCAGGGATTACCAC	genome	1	1181	76	5905	85	0.0143945808636749	0.0143945808636749
s4	liver	labelled_APAP	3_GGCCGCCGGTGAAATACCACTACT	genome	1	1168	76	4672	4	8.5616438356164e-4	8.5616438356164e-4
s4	liver	labelled_APAP	9_CAACGGAATCCCAAAAGCAGCTGT	genome	1	1178	76	3534	35	0.00990379173740804	0.00990379173740804
s4	liver	labelled_APAP	Mus musculus predicted gene, 33302, transcript variant 1 (Gm33302)	lncRNA	2	1182	76	1599	9	0.00562851782363977	0.00380710659898476
s4	liver	labelled_APAP	1_GGTACATGATGAATAAAATCAAATCACCATCTTTCGGCGGAGCTCCTGATGGATTTGCTTTTTCTGATA	genome	1	1161	75	26703	710	0.026588772797064	0.0237396639103761
s4	liver	labelled_APAP	18_GGAGTGTGACAATGGTGTTTGTT	genome	1	1157	75	10413	65	0.00624219725343321	0.00624219725343321
s4	liver	labelled_APAP	MT_AACGTTAGGTCAAGGTGTAGCCA	genome	1	1160	75	5800	0	0	0
s4	liver	labelled_APAP	Mus musculus tRNA-Lys (CTT) (tRNA-Lys-CTT-2-1, tRNA-Lys-CTT-2-2)	tRNA	3	1154	75	4374	15	0.00342935528120713	9.4907980523231e-4
s4	liver	labelled_APAP	>ENSMUST00000105321.10|ENSMUSG00000055053.19|OTTMUSG00000030419.2|OTTMUST00000075329.1|Nfic-203|Nfic|6237|UTR5:1-82|CDS:83-1369|UTR3:1370-6237|	pctranscripts	2	1140	74	0	0	NA	NA
s4	liver	labelled_APAP	1_ACAAGTGATGAGTGACAAAGGGACTTAATACTGAACCATGGGGTTGAAATGAAATATGCTGATG	genome	1	1142	74	17130	46	0.00268534734384121	0.00268534734384121
s4	liver	labelled_APAP	10_TCACGCGGGAGACCGGGGTTCAATTCCCCGACGGGGAGCCA	genome	1	1152	74	5760	124	0.0215277777777778	0.0215277777777778
s4	liver	labelled_APAP	13_GGTGCTAATAACGCCAAGGTCGCGGGTTCGATCCCCGTACGGGCCAGTGGTAGATTCTTT	genome	1	1145	74	17175	808	0.0470451237263464	0.0468531468531469
s4	liver	labelled_APAP	2_TGGAAAGGATGAACGAACTTGGCCTGACCTTCAGAAATGGAGGCAATACAACTGATTTAATGAGCCTGATCCA	genome	1	1147	74	18352	562	0.0306233653007847	0.0264209591474245
s4	liver	labelled_APAP	3_TAGCAGCACGTAAATATTGGCGT	genome	1	1146	74	6876	13	0.00189063408958697	0.00189063408958697
s4	liver	labelled_APAP	NA_TGGAGTGTGACAATGGTGTTTGTAAT	unmapped	1	1144	74	11440	110	0.00961538461538462	0.00961538461538462
s4	liver	labelled_APAP	>ENSMUST00000003964.17|ENSMUSG00000003865.17|OTTMUSG00000023845.2|OTTMUST00000058241.1|Gys1-201|Gys1|3678|UTR5:1-209|CDS:210-2426|UTR3:2427-3678|	pctranscripts	1	1129	73	3387	165	0.0487156775907883	0.0487156775907883
s4	liver	labelled_APAP	11_AGACTGCTGATCCGGGTGATGCGAATCGTAATCTGAGCCGA	genome	1	1135	73	10215	19	0.0018600097895252101	0.0018600097895252101
s4	liver	labelled_APAP	11_TGGTGGGTGCATATGTTTT	genome	1	1131	73	10179	280	0.0275076137145103	0.0275076137145103
s4	liver	labelled_APAP	12_CAACTGTGATGAAAGATTTGGTCTATACAGTAATATATTTATTACTACATGAGGACAACAGTCCCTCTAAACTGATG	genome	1	1125	73	27000	391	0.0144814814814815	0.0124887488748875
s4	liver	labelled_APAP	12_GTGAAATGTTTAGGACCACTAGT	genome	1	1131	73	7917	5	6.3155235569028e-4	6.3155235569028e-4
s4	liver	labelled_APAP	13_CGACTCCTGGCTGGCTCGGAATGTACAGGTCTTTT	genome	1	1122	73	12342	626	0.0507211148922379	0.0493204199560511
s4	liver	labelled_APAP	3_GCCGCCGGTGAAATACCACTACT	genome	1	1136	73	4544	0	0	0
s4	liver	labelled_APAP	8_ATCACATTGCCAGGGATTTCCAA	genome	1	1132	73	6792	12	0.00176678445229682	0.00176678445229682
s4	liver	labelled_APAP	NA_GAGTAGGGAACTGCCAGGCATC	unmapped	1	1133	73	3399	1	2.9420417769932e-4	2.9420417769932e-4
s4	liver	labelled_APAP	1_TTCAAGTAATTCAGGATAGGTTA	genome	1	1108	72	8864	2	2.2563176895306e-4	2.2563176895306e-4
s4	liver	labelled_APAP	11_CTGCTGTGATGAGATGACTAAGTAGGAAGTGCCGTCAGAGTCGATAACTGACGATAACTGCTCCTGGCTGACT	genome	1	1112	72	20016	1063	0.053107513988809	0.05058799675588
s4	liver	labelled_APAP	2_TGCAGATGATGTGACAGAATATTTGCTATCAGATGAGTGGTGATGACACTAGAACCACCAAGATCGCTGATGCAC	genome	1	1120	72	20160	782	0.0387896825396825	0.0342660178426602
s4	liver	labelled_APAP	3_TAGCAGCACGTAAATATTGGCA	genome	1	1116	72	5580	0	0	0
s4	liver	labelled_APAP	NA_AGGGAAACCGAGTCTTAACTGGG	unmapped	1	1109	72	4436	3	6.7628494138863e-4	6.7628494138863e-4
s4	liver	labelled_APAP	X_TGAGGTAGTAGATTGTATAGTAA	genome	1	1112	72	8896	2	2.2482014388489e-4	2.2482014388489e-4
s4	liver	labelled_APAP	>ENSMUST00000068792.13|ENSMUSG00000055296.15|OTTMUSG00000007316.1|OTTMUST00000016917.1|Tmem245-201|Tmem245|15981|UTR5:1-26|CDS:27-2657|UTR3:2658-15981|	pctranscripts	2	1097	71	15126	850	0.0561946317598836	0.0240527345103269
s4	liver	labelled_APAP	1_ACCATGATGATAACATAGTTCAGCAGACTTAACTCTGATGAACAATCATGTCTTTCGCTCCTATCTGATG	genome	1	1092	71	24024	86	0.00357975357975358	0.00357975357975358
s4	liver	labelled_APAP	1_GGACAACTGAGCTTGTTGATGAATACCAACGATTCTGATG	genome	1	1105	71	12155	14	0.0011517893870835	0.0011517893870835
s4	liver	labelled_APAP	1_TGTAATGATGTTGATCAAATGTCTGAGCTGAAAATAACTTGTAGACAATTTTTAACACTGAAG	genome	1	1097	71	23037	378	0.01640838650866	0.0160904544466188
s4	liver	labelled_APAP	1_TTTCACCCAGGCGGCCCGGGTTCGACTCCCGGTATGGGAACCA	genome	1	1100	71	8800	556	0.0631818181818182	0.0631818181818182
s4	liver	labelled_APAP	10_TTCTGTGATGACTTTACCAAATGACTTTCGTTCTTCTGAGTTTGCTGAAGCCACACTCAGGTGCTGAGA	genome	1	1104	71	26496	40	0.00150966183574879	0.0013599274705349
s4	liver	labelled_APAP	13_CGAATCCCACTTCTGACACAGTTGCTTT	genome	1	1102	71	9918	626	0.063117564025005	0.063117564025005
s4	liver	labelled_APAP	13_GAGACCGGGGTTCGATTCCCCGACGGGGAGCCA	genome	1	1099	71	4396	31	0.00705186533212011	0.00705186533212011
s4	liver	labelled_APAP	18_CTGCAGTGATGACTATCTTAGGACACCTTTGGATTTACCGTGAAAAGAAGTAACCTCTGAGCA	genome	1	1091	71	18547	81	0.00436728311856365	0.00436728311856365
s4	liver	labelled_APAP	2_TCGTACCGTGAGTAATAATG	genome	1	1101	71	6606	4	6.0551014229488e-4	6.0551014229488e-4
s4	liver	labelled_APAP	2_TTGTGGCAACAATGGCACGGCAAGGGGATCCAGTCTTT	genome	1	1092	71	9828	374	0.0380545380545381	0.0380545380545381
s4	liver	labelled_APAP	3_CGATTCCCGGCCAATGCAGTACCTCTCTGTTT	genome	1	1096	71	10960	536	0.0489051094890511	0.0489051094890511
s4	liver	labelled_APAP	9_CGACTCCTGGCTGGCTCGACGTGTGCGATCTTT	genome	1	1092	71	10920	438	0.0401098901098901	0.0401098901098901
s4	liver	labelled_APAP	Mus musculus (house mouse) mmu-miR-101a-3p	miRNA	4	1103	71	6618	13	0.00196433967966153	4.9108491991538e-4
s4	liver	labelled_APAP	Mus musculus (mouse) nuclear encoded rRNA 5S 120 (ENSMUSG00000118867.1, ENSMUSG00000119767.1, ENSMUSG00000119904.1)	rRNA	1	1097	71	10970	89	0.0081130355515041	0.0081130355515041
s4	liver	labelled_APAP	NA_TGTGGGCACTCGAAGATACGGAA	unmapped	1	1091	71	4364	0	0	0
s4	liver	labelled_APAP	2_TTGTGGCAACAATGGCACGGCAAGGGAGCTGTATTTT	genome	1	1089	70	10890	260	0.0238751147842057	0.0238751147842057
s4	liver	labelled_APAP	3_AGGCTTGTGGCTGTGGACATCCTTAGGTCGCTGGTTCGATTCCGGCTCGAAGGAAAGAGCTTGCTATTTT	genome	1	1078	70	23716	833	0.0351239669421488	0.0323756432246998
s4	liver	labelled_APAP	4_GCGTCGTGGGGAAGCCAACCTTGGAGAGCTGAGC	genome	1	1077	70	5385	4	7.4280408542247e-4	7.4280408542247e-4
s4	liver	labelled_APAP	9_ATTGAAAGTCAGCCCTCGACACAAGGGTTTGT	genome	1	1088	70	8704	13	0.00149356617647059	0.00149356617647059
s4	liver	labelled_APAP	NA_ATCCCATCCTCGTCGCCA	unmapped	1	1090	70	4360	96	0.0220183486238532	0.0220183486238532
s4	liver	labelled_APAP	NA_CGACTCTTAGCGGTGGATCACTCGGCTCGTGCGTCGATGAAGAACGCAGCTAGCTGCGAGAATTAATGTGAATTGCAGGACACA	unmapped	1	1089	70	19602	9	4.5913682277318e-4	4.5913682277318e-4
s4	liver	labelled_APAP	NA_TACGCCTGTCTGAGCGTCGCT	unmapped	1	1088	70	6528	23	0.00352328431372549	0.00352328431372549
s4	liver	labelled_APAP	10_ACGCGGGAGACCGGGGTTCATTTCCCCGACGGGGAGCCA	genome	1	1074	69	5370	1	1.8621973929236e-4	1.8621973929236e-4
s4	liver	labelled_APAP	10_TTGCATGATGACTTGAATTGTCGGATACCCCTTCACCCCGTTCATGGGTGAGAAACAGCTAGTCTGAC	genome	1	1069	69	20311	10	4.9234405002215e-4	4.9234405002215e-4
s4	liver	labelled_APAP	11_CGTTCGCGCTCTCCCCTG	genome	1	1070	69	5350	70	0.0130841121495327	0.0130841121495327
s4	liver	labelled_APAP	13_CGAATCCCACTTCTGACACAGTACTCTT	genome	1	1062	69	8496	376	0.044256120527307	0.044256120527307
s4	liver	labelled_APAP	18_AACGCCATTATCACACTAAATA	genome	1	1071	69	5355	181	0.0338001867413632	0.0338001867413632
s4	liver	labelled_APAP	19_CCCCTATGATGAGGACCTTTTCACAGACCTGTACTGATATATCTGTGAGGATAAGTAACTCTGAGG	genome	1	1071	69	20349	23	0.00113027667207234	0.00113027667207234
s4	liver	labelled_APAP	4_GGTCGATGATGAGAGCTTTGTTCTGAGA	genome	1	1071	69	9639	5	5.1872600892208e-4	5.1872600892208e-4
s4	liver	labelled_APAP	5_TAGACTGAAGATCTAAAGGTCCCTGGTTCGATCCCGGGTTTCGGCAGCTCGTACTTT	genome	1	1061	69	18037	619	0.0343183456228863	0.0335577939785186
s4	liver	labelled_APAP	Mus musculus tRNA-Glu (TTC) (tRNA-Glu-TTC-1 1 to 4, tRNA-Glu-TTC-3 1 to 4)	tRNA	3	1073	69	9742	225	0.0230958735372613	0.00648610993438579
s4	liver	labelled_APAP	NA_TGGAGTGTGACAATGGTGTTTGTTTTT	unmapped	1	1061	69	13793	150	0.0108750815631117	0.0108750815631117
s4	liver	labelled_APAP	1_ACCATTCGTAGACGACCTGCTT	genome	1	1048	68	6288	0	0	0
s4	liver	labelled_APAP	13_CGACTCCTGGCTGGCTCGGAATGTACAGGTCTTT	genome	1	1047	68	10470	550	0.052531041069723	0.051866028708134
s4	liver	labelled_APAP	17_GCCAAATGATGTATGTTTGACATAGGAGCACTTGTGTGCAAGGACGACCCTTATCTATCACCCATGACTGATG	genome	1	1049	68	20980	6	2.8598665395614e-4	2.8598665395614e-4
s4	liver	labelled_APAP	9_TGGTTATGATGAAATTCCACTTCATGGTCCGTGTTTCTGAAATAACATGATATTGTGGAAGTTCTGAGT	genome	1	1056	68	27456	1083	0.0394449300699301	0.0333817126269956
s4	liver	labelled_APAP	MT_AAACGTTAGGTCAAGGTGTAGC	genome	1	1054	68	5270	0	0	0
s4	liver	labelled_APAP	MT_AAACGTTAGGTCAAGGTGTAGCCA	genome	1	1057	68	5285	0	0	0
s4	liver	labelled_APAP	MU069435.1_CTCGCTGCGATCTATTGAAAGTCAGCCCTCGACACAAGGGTTTNT	genome	1	1045	68	12540	7	5.5821371610845e-4	5.5821371610845e-4
s4	liver	labelled_APAP	11_TGCTGTGATGAGATGACTAAGTAGGAAGTGCCGTCAGAGTCGATAACTGACGATAACTGCTCCTGGCTGAC	genome	1	1043	67	17731	39	0.00219953753313406	0.0019758383199729
s4	liver	labelled_APAP	13_TGAGGTAGTAGATTGTATAGTTG	genome	1	1038	67	9342	20	0.00214086919289231	0.00214086919289231
s4	liver	labelled_APAP	15_TAGGTTGAGGCCGTTGAGCA	genome	1	1030	67	5150	1	1.9417475728155e-4	1.9417475728155e-4
s4	liver	labelled_APAP	16_TGAAATGATGGCAAATCATCTTTCGGGACTGACCTGAAATGAAGAGAATACTCTTGCTGATN	genome	1	1030	67	17510	43	0.00245573957738435	0.00245573957738435
s4	liver	labelled_APAP	2_GAAAGTCAGCCCTCGACACAAGGGTTTGT	genome	1	1037	67	6222	19	0.00305368048858888	0.00305368048858888
s4	liver	labelled_APAP	7_TTTCACCCAGGCGGCCCGGGTTCGACTCCCGGTGTGGGAACC	genome	1	1034	67	8272	386	0.0466634429400387	0.0466634429400387
s4	liver	labelled_APAP	MU069435.1_AGGAGCCTCGGTTGGCCCCGGATAGCCGGGTCCCCGT	genome	1	1030	67	6180	5	8.0906148867313e-4	8.0906148867313e-4
s4	liver	labelled_APAP	Mus musculus (house mouse) mmu-miR-320-3p	miRNA	1	1029	67	3087	110	0.0356333009394234	0.0356333009394234
s4	liver	labelled_APAP	Mus musculus (mouse) predicted gene, 56034 (ENSMUSG00002076334.1)	rRNA	1	1044	67	4176	14	0.00335249042145594	0.00335249042145594
s4	liver	labelled_APAP	Mus musculus tRNA-Cys (GCA) (tRNA-Cys-GCA-1 1 to 4, tRNA-Cys-GCA-3 1 to 4)	tRNA	2	1032	67	9036	82	0.00907481186365649	0.00464981696813092
s4	liver	labelled_APAP	>ENSMUST00000179022.8|ENSMUSG00000062075.14|OTTMUSG00000031736.2|-|Lmnb2-204|Lmnb2|3370|UTR5:1-84|CDS:85-1875|UTR3:1876-3370|	pctranscripts	1	1019	66	2038	12	0.00588812561334642	0.00588812561334642
s4	liver	labelled_APAP	11_CGGCGATGATGACACTCCATACATAGCACGCGTTAGACTGCTGATCCGGGTGATGCGAATCGTAATCTGAGCCGA	genome	1	1017	66	16272	198	0.0121681415929204	0.0100446428571429
s4	liver	labelled_APAP	4_AGCTCGCTCTGAAGGCCTGTTTCCTAGGCTA	genome	1	1027	66	9243	29	0.00313750946662339	0.00313750946662339
s4	liver	labelled_APAP	9_TCGCTGCGATCTATTGAAAGTCAGNCCTCGACACAAGGNTTTGT	genome	1	1014	66	12168	4	3.2873109796186e-4	3.2873109796186e-4
s4	liver	labelled_APAP	MT_ACGTTAGGTCAAGGTGTAGC	genome	1	1022	66	5110	4	7.8277886497064e-4	7.8277886497064e-4
s4	liver	labelled_APAP	NA_ACCGGGGGAACTGAAACATCTA	unmapped	1	1017	66	3051	1	3.2776138970829e-4	3.2776138970829e-4
s4	liver	labelled_APAP	1_TGTAAACATCCTCGACTGGAAGCTTT	genome	1	1013	65	8104	111	0.0136969397828233	0.0136969397828233
s4	liver	labelled_APAP	12_AACTGTGATGAAAGATTTGGTCTATACAGTAATATATTTATTACTACATGAGGACAACAGTCCCTCTAAACTGATG	genome	1	1001	65	24024	257	0.0106976356976357	0.00816412859560068
s4	liver	labelled_APAP	17_AGCCCGTGATGAATTAATTTCTGACACCTCGTATGAAAACTGCATGCGTAGTCTGATTACATTATAAGACTGAGGC	genome	1	1002	65	22044	69	0.00313010342950463	0.00245700245700246
s4	liver	labelled_APAP	18_ATGGAGTGTGACAATGGTGTTTGA	genome	1	999	65	7992	31	0.00387887887887888	0.00387887887887888
s4	liver	labelled_APAP	18_GAGTGTGACAATGGTGTTTGA	genome	1	1001	65	7007	11	0.00156985871271586	0.00156985871271586
s4	liver	labelled_APAP	19_TGACCTATGAATTGACAGCCAGTA	genome	1	1003	65	6018	42	0.0069790628115653	0.0069790628115653
s4	liver	labelled_APAP	9_CGACTCCTGGCTGGCTCGACGTGTGCGATCTTTT	genome	1	1013	65	11143	372	0.033384187382213	0.033384187382213
s4	liver	labelled_APAP	9_TGCACCTGATGAGAATTCTGCTGCTGAGGTTGTGTGATTGCTCAGACTCAAAGTAAACGCCCTGATG	genome	1	1001	65	19019	383	0.0201377569798622	0.0182165808062032
s4	liver	labelled_APAP	9_TTCAAGTAATCCAGGATAGGCAT	genome	1	1001	65	6006	2	3.3300033300033e-4	3.3300033300033e-4
s4	liver	labelled_APAP	NA_CGATACGACTCTTAGCGGTGGATCACTCGGCTCGTGCGTCGA	unmapped	1	1012	65	10120	306	0.0302371541501976	0.0302371541501976
s4	liver	labelled_APAP	NA_GACTCTTAGCGGTGGATCACTCGGCTCGTGCGTCGATGAAGAACGCAGCTAGCTGCGAGAATTAATGTGAATTGCAGGACAC	unmapped	1	1002	65	18036	17	9.4255932579285e-4	9.4255932579285e-4
s4	liver	labelled_APAP	NA_TCAATCAACGACCGACCGTATC	unmapped	1	1006	65	4024	0	0	0
s4	liver	labelled_APAP	1_AGCCCATGATGGTATGAGAGTAGTGGACAGAAGGGATTTCTGAAAAACACTTTTCTGAGGCTT	genome	1	987	64	16779	464	0.0276536146373443	0.0272320095550911
s4	liver	labelled_APAP	1_TACCATGATGATAACATAGTTCAGCAGACTTAACTCTGATGAACAATCATGTCTTTCGCTCNTATCTGATG	genome	1	986	64	22678	64	0.00282211835258841	0.00247437256981265
s4	liver	labelled_APAP	14_CGACTCCCGGTGTGGGAACGCCAATATCTTT	genome	1	992	64	7936	346	0.0435987903225806	0.0435987903225806
s4	liver	labelled_APAP	3_CAAATCCCGGACGAGCCCAATTT	genome	1	990	64	3960	197	0.0497474747474747	0.0497474747474747
s4	liver	labelled_APAP	MU069435.1_CAGCTCCCTCGCTGCGATCTATTGAAAGTCAGCCCTCGACACAAGGGTTTGT	genome	1	995	64	12935	40	0.00309238500193274	0.00309238500193274
s4	liver	labelled_APAP	Mus musculus (house mouse) mmu-miR-185-5p	miRNA	1	986	64	3944	120	0.0304259634888438	0.0304259634888438
s4	liver	labelled_APAP	1_CAAATCCCGGACGAGCCCTGTAGCTTT	genome	1	982	63	5892	380	0.0644942294636796	0.0644942294636796
s4	liver	labelled_APAP	13_CGATCCCCGTACGGGCCAGTGGTAGATTCTTT	genome	1	982	63	8838	412	0.0466168816474315	0.0466168816474315
s4	liver	labelled_APAP	18_TGAGATGAAGCACTGTAGCTCTA	genome	1	980	63	5880	12	0.00204081632653061	0.00204081632653061
s4	liver	labelled_APAP	19_TTTCTATGATGAATCAAACTAGCTCACTATGACTGCTAATGAAAACACAGGAACACCTGAGAA	genome	1	977	63	14655	433	0.0295462299556465	0.0273415977961433
s4	liver	labelled_APAP	2_TCGCTGCGATCTANTGAAAGTCAGCCCTCGACACAAGGGTTTGT	genome	1	969	63	10659	3	2.8145229383619e-4	2.8145229383619e-4
s4	liver	labelled_APAP	4_TGTAAACATCCTACACTCTCAGCTT	genome	1	969	63	7752	33	0.00425696594427245	0.00425696594427245
s4	liver	labelled_APAP	8_CGATCCTCACACGGGGCATCCTGCATTGTTT	genome	1	976	63	8784	405	0.0461065573770492	0.0456980056980057
s4	liver	labelled_APAP	9_GTTCGACTCCCGGTGTGGGAACCA	genome	1	976	63	4880	30	0.00614754098360656	0.00614754098360656
s4	liver	labelled_APAP	9_TCGCTGCGATCTATTGAAAGTCAGCCCTCGACACAAGGGTTTGTAA	genome	1	977	63	11724	3	2.5588536335721e-4	2.5588536335721e-4
s4	liver	labelled_APAP	Mus musculus (house mouse) mmu-miR-340-5p	miRNA	1	971	63	6797	8	0.00117698984846256	0.00117698984846256
s4	liver	labelled_APAP	NA_CTCGGCCGATCGAAAGGGA	unmapped	1	979	63	1958	0	0	0
s4	liver	labelled_APAP	NA_TCCCGGGGCTACGCCTGTCTGAGCGTCGCT	unmapped	1	970	63	6790	12	0.00176730486008837	0.00176730486008837
s4	liver	labelled_APAP	11_TTGCTTTGCTGAAATCCAGAGGCTGTTTCTGAGC	genome	1	960	62	11520	8	6.9444444444444e-4	6.9444444444444e-4
s4	liver	labelled_APAP	12_ATAATTTGTGGTAGTGGGGGACTGCGTTCGCGCTCTCCCCTG	genome	1	952	62	12376	87	0.00702973497091144	0.00702973497091144
s4	liver	labelled_APAP	5_CAATCCCCGGCATCTCCAACTTT	genome	1	959	62	5754	296	0.051442474800139	0.051442474800139
s4	liver	labelled_APAP	5_CGATCCCCGGCATCTCCACCA	genome	1	958	62	2874	150	0.0521920668058455	0.0521920668058455
s4	liver	labelled_APAP	MT_AACGTTAGGTCAAGGTGTAGC	genome	1	960	62	4800	5	0.00104166666666667	0.00104166666666667
s4	liver	labelled_APAP	Mus musculus (house mouse) mmu-miR-342-3p	miRNA	2	964	62	3856	0	0	0
s4	liver	labelled_APAP	Mus musculus tRNA-Cys (GCA) (tRNA-Cys-GCA-2-1, tRNA-Cys-GCA-3-1)	tRNA	2	960	62	8640	24	0.00277777777777778	0.00138888888888889
s4	liver	labelled_APAP	Mus musculus tRNA-Leu (TAG) (tRNA-Leu-TAG-1-1)	tRNA	1	965	62	1930	0	0	0
s4	liver	labelled_APAP	1_ATACATGATGATCTCACACAACTTGAACTCTCTCACTGATTACTTGATGATAGTAAAAGATNTGATG	genome	1	941	61	19761	65	0.00328930722129447	0.00258909533962839
s4	liver	labelled_APAP	1_TACATGATGATCTCACACAACTTGAACTCTCTCACTGATTACTTGATGATAGTAAAAGATCTGATG	genome	1	946	61	19866	91	0.00458069062720226	0.00458069062720226
s4	liver	labelled_APAP	10_CACGCGGGAGACCGGGGTTCAATTCCCCGACGGGGAGCCA	genome	1	942	61	3768	25	0.00663481953290871	0.00663481953290871
s4	liver	labelled_APAP	10_GTACATGATGAAAACAGTCTCCCTCTTCTGAATCTCGCTGAGGAAACTGCACGTCACCCTCNTGAAA	genome	1	951	61	15216	33	0.00216876971608833	0.00190789473684211
s4	liver	labelled_APAP	10_TAGACTGAAGATCTAAAGGTCCCTGGTTCGATCCCGGGTTTCGGCAAGTGTTTT	genome	1	949	61	16133	606	0.037562759561148	0.0352439483255989
s4	liver	labelled_APAP	9_GACTCTTAGCGGTGGA	genome	1	946	61	3784	1	2.6427061310782e-4	2.6427061310782e-4
s4	liver	labelled_APAP	9_TGAGGTAGTAGTTTGTACAGTAA	genome	2	936	61	7488	0	0	0
s4	liver	labelled_APAP	Mus musculus (house mouse) mmu-miR-1198-5p	miRNA	1	938	61	8442	160	0.0189528547737503	0.0189528547737503
s4	liver	labelled_APAP	Mus musculus (house mouse) mmu-miR-335-5p	miRNA	3	936	61	3056	0	0	0
s4	liver	labelled_APAP	Mus musculus (mouse) nuclear encoded rRNA 5S 118 (ENSMUSG00000118860.1, ENSMUSG00000119012.1, ENSMUSG00000119562.1, ENSMUSG00000119730.1)	rRNA	2	945	61	14175	39	0.00275132275132275	0.00137566137566137
s4	liver	labelled_APAP	1_GTTAGTGATGATCAATAAAGTTAAACAGATGGGAATCTCTCTGAATAAGATTGAAGATTGATTGTTAAGCTGAAA	genome	1	921	60	21183	178	0.00840296464145777	0.0055544914767286
s4	liver	labelled_APAP	11_ACTGCTGATCCGGGTGATGCGAATCGTAATCTGAGCCGA	genome	1	927	60	8343	1	1.1986096128491e-4	1.1986096128491e-4
s4	liver	labelled_APAP	11_TGGTGGGTGCATATGTTT	genome	1	926	60	7408	69	0.00931425485961123	0.00931425485961123
s4	liver	labelled_APAP	13_CGACTCCTGGCTGGCTCGACCATGTCTCTTTT	genome	1	921	60	10131	315	0.0310926858158129	0.0310926858158129
s4	liver	labelled_APAP	2_TTGTGGCAACAATGGCACGGCAAGGGGATCCAGTCTTTT	genome	1	930	60	9300	254	0.0273118279569892	0.0273118279569892
s4	liver	labelled_APAP	3_GGCCGCCGGTGAAATACCACTAC	genome	1	933	60	2799	0	0	0
s4	liver	labelled_APAP	5_CACGTCGGGGTCACCA	genome	1	931	60	1862	26	0.0139634801288937	0.0139634801288937
s4	liver	labelled_APAP	9_CTCGCTGCGATCTATTGAAAGTCANCCCTCGACACAAGGGTTTGT	genome	1	927	60	11124	10	8.9895720963682e-4	8.9895720963682e-4
s4	liver	labelled_APAP	MU069435.1_CAGAGCAGCTCCCTCGCTGCGATCTATTGAAAGTCAGCCCTCGACACAAGGGTTTGT	genome	1	933	60	12129	37	0.00305054002803199	0.00305054002803199
s4	liver	labelled_APAP	NA_CGACTCTTAGCGGTGGATCACTCGGCTCGTGCGT	unmapped	1	922	60	8298	209	0.0251867919980718	0.0251867919980718
s4	liver	labelled_APAP	>ENSMUST00000170285.2|ENSMUSG00000040701.17|OTTMUSG00000027952.2|-|Ap1g2-211|Ap1g2|2596|UTR5:1-15|CDS:16-2391|UTR3:2392-2596|	pctranscripts	1	917	59	1834	37	0.0201744820065431	0.0201744820065431
s4	liver	labelled_APAP	10_GCCTGTCTGAGCGTCGCTT	genome	1	914	59	5484	169	0.0308169219547775	0.0308169219547775
s4	liver	labelled_APAP	13_TCACATTGCCAGGGATTACCACT	genome	1	911	59	5466	5	9.147457006952e-4	9.147457006952e-4
s4	liver	labelled_APAP	14_AAATGTGATGAGTACACAAATGTTGATGAAAGTGAAAAACATGAAGATCCAACTCTGATT	genome	1	920	59	13800	338	0.0244927536231884	0.0234352256186317
s4	liver	labelled_APAP	2_TCGTACCGTGAGTAATAATGCGA	genome	1	913	59	5478	0	0	0
s4	liver	labelled_APAP	9_TCGCTGCGATCTATTGAAGGTCAGCCCTCGACACAAGGGTTTGT	genome	1	908	59	10896	11	0.00100954478707783	0.00100954478707783
s4	liver	labelled_APAP	>ENSMUST00000041029.6|ENSMUSG00000036867.8|OTTMUSG00000021505.5|OTTMUST00000050977.2|Smad6-201|Smad6|2971|UTR5:1-1035|CDS:1036-2523|UTR3:2524-2971|	pctranscripts	2	894	58	3111	31	0.00996464159434265	0.00508016405667412
s4	liver	labelled_APAP	>ENSMUST00000044705.12|ENSMUSG00000039257.12|OTTMUSG00000049457.3|OTTMUST00000126080.2|Vstm2b-201|Vstm2b|2627|UTR5:1-636|CDS:637-1494|UTR3:1495-2627|	pctranscripts	1	901	58	2703	3	0.00110987791342952	0.00110987791342952
s4	liver	labelled_APAP	1_AAGCCCATGATGGTATGAGAGTAGTGGACAGAAGGGATTTCTGAAAAACACTTTTCTGAGGCT	genome	1	893	58	14288	561	0.0392637178051512	0.0366940045248869
s4	liver	labelled_APAP	13_TGAGGTAGTAGATTGTATAGTTAA	genome	1	900	58	8100	5	6.1728395061728e-4	6.1728395061728e-4
s4	liver	labelled_APAP	18_TGCCAATGATGACATGACCACTGCGCAATCTGAGT	genome	1	898	58	7184	19	0.00264476614699332	0.00264476614699332
s4	liver	labelled_APAP	18_TGGAGTGTGATAATGGTGTTTGT	genome	1	895	58	8950	133	0.0148603351955307	0.0148603351955307
s4	liver	labelled_APAP	5_TGCCAATGATGACACCACACTAACTGAGCAGTTAGTAGTTGGTCCTTTGATTGCATGTGATGTAATCATTGTTTCAAGACGGGACTGAAG	genome	1	898	58	24246	116	0.0047842943165883	0.00430374508586799
s4	liver	labelled_APAP	8_ATCACATTGCCAGGGATTTCCAAT	genome	1	891	58	6237	38	0.00609267275933943	0.00609267275933943
s4	liver	labelled_APAP	8_TCCTGTACTGAGCTGCCCCGAGT	genome	1	902	58	5412	2	3.6954915003695e-4	3.6954915003695e-4
s4	liver	labelled_APAP	9_GTAAATGATGAGATTCCATTGGTCCGTGTTTCTGAACTACATGATTTTCCTTGGCTATTCTNATA	genome	1	903	58	23478	57	0.00242780475338615	0.00225993518676446
s4	liver	labelled_APAP	MT_ACGTTAGGTCAAGGTGTAGCCA	genome	1	892	58	4460	2	4.4843049327354e-4	4.4843049327354e-4
s4	liver	labelled_APAP	Mus musculus (house mouse) mmu-miR-126b-3p	miRNA	1	891	58	8019	3	3.7411148522259e-4	3.7411148522259e-4
s4	liver	labelled_APAP	Mus musculus (house mouse) mmu-miR-151-3p	miRNA	1	902	58	4510	46	0.01019955654102	0.01019955654102
s4	liver	labelled_APAP	Mus musculus tRNA-Ser (AGA) (tRNA-Ser-AGA-2 1 to 7)	tRNA	1	894	58	3576	36	0.0100671140939597	0.0100671140939597
s4	liver	labelled_APAP	NA_TTCCCGGGCGGCGCACCA	unmapped	1	890	58	1780	20	0.0112359550561798	0.0112359550561798
s4	liver	labelled_APAP	>ENSMUST00000214295.2|ENSMUSG00000032254.11|OTTMUSG00000062532.2|OTTMUST00000152335.1|Kif23-204|Kif23|1829|UTR5:1-138|CDS:139-1829|	pctranscripts	1	885	57	1770	24	0.0135593220338983	0.0135593220338983
s4	liver	labelled_APAP	1_CGAATCCCACTTCTGACAAATACTTT	genome	1	888	57	7104	342	0.0481418918918919	0.0481418918918919
s4	liver	labelled_APAP	11_CGAATCCCACTTCTGACACAACTCCTTTT	genome	1	877	57	7893	241	0.0305333840111491	0.0305333840111491
s4	liver	labelled_APAP	13_TGAGGTAGTAGGTTGTATAGTAA	genome	1	874	57	6992	5	7.1510297482837e-4	7.1510297482837e-4
s4	liver	labelled_APAP	4_GGTCGATGATGAGAGCTTTGTTCTGAG	genome	1	882	57	7938	6	7.5585789871504e-4	7.5585789871504e-4
s4	liver	labelled_APAP	5_TCGGCTGTTAACCGAAAGGTTGGTGGTTCGAGCCCACCCAGGGACGGCAGCGTTCCTTT	genome	1	887	57	12418	419	0.0337413432114672	0.0337413432114672
s4	liver	labelled_APAP	7_AGTCCATGATGAGCAACACTCACCATCTTTCGTTTGAGTCTCACGACTGTGAGATCAACCCATGCACCGCTCTGAGAC	genome	1	876	57	16644	282	0.0169430425378515	0.0167218045112782
s4	liver	labelled_APAP	8_CTGAAGTGATGATTCACAATCATGTCTCTTCTCTGAAGAATTCATGGAGATTCTGTGTATCTGATC	genome	1	875	57	21000	79	0.00376190476190476	0.00282242632988902
s4	liver	labelled_APAP	9_AATGACACGATCACTCCCGTTGAGT	genome	1	879	57	5274	109	0.0206674251042852	0.0206674251042852
s4	liver	labelled_APAP	>ENSMUST00000165824.3|ENSMUSG00000026227.12|OTTMUSG00000022123.2|OTTMUST00000052508.2|2810459M11Rik-202|2810459M11Rik|3331|UTR5:1-100|CDS:101-964|UTR3:965-3331|	pctranscripts	1	873	56	4365	26	0.00595647193585338	0.00595647193585338
s4	liver	labelled_APAP	>ENSMUST00000206223.2|ENSMUSG00000039257.12|OTTMUSG00000049457.3|OTTMUST00000142612.2|Vstm2b-204|Vstm2b|599|UTR5:1-36|CDS:37-599|	pctranscripts	1	868	56	1736	2	0.00115207373271889	0.00115207373271889
s4	liver	labelled_APAP	15_ACTCTGTGCTGAATGTCAAGTTCTGATT	genome	1	873	56	9603	28	0.00291575549307508	0.00291575549307508
s4	liver	labelled_APAP	17_GATCGATGTGGTGCTCCGGAGTTCTCTTCGGGCCAGGGCCTAAGCCGCGCCAGG	genome	1	871	56	9581	215	0.0224402463208433	0.0224402463208433
s4	liver	labelled_APAP	17_TCTTAGATCGATGTGGTGCTCCGGAGTTCTCTTCGGGCCAGGGCCTAAGCCGCGCCAGGC	genome	1	872	56	12208	321	0.0262942332896461	0.0241948802642444
s4	liver	labelled_APAP	2_CGTACCGTGAGTAATAATGCGA	genome	1	859	56	4295	0	0	0
s4	liver	labelled_APAP	4_TGTAAACATCCTTGACTGGAAGCTT	genome	1	863	56	6904	57	0.00825608342989571	0.00825608342989571
s4	liver	labelled_APAP	7_GCTTGTGATGAGACATCTCCCACTCATGTTCGAGTTGCTCGACTATGAGATGACTCTACATGCACTACCATCTGAGG	genome	1	860	56	18920	88	0.00465116279069767	0.00444491480579956
s4	liver	labelled_APAP	9_TGAGGTAGTAGGTTGTATAGTTAA	genome	1	861	56	7749	0	0	0
s4	liver	labelled_APAP	Mus musculus predicted gene, 34746 (Gm34746)	lncRNA	2	864	56	2240	8	0.00357142857142857	0.00202546296296296
s4	liver	labelled_APAP	NA_GACTCTTAGCGGTGGATCACTCGGCTCG	unmapped	1	866	56	6062	2	3.2992411745298e-4	3.2992411745298e-4
s4	liver	labelled_APAP	NA_TCAATCCCCGGCACCTCCACCA	unmapped	1	870	56	2610	27	0.0103448275862069	0.0103448275862069
s4	liver	labelled_APAP	1_TGTAAACATCCTCGACTGGAAGA	genome	1	851	55	4255	1	2.3501762632197e-4	2.3501762632197e-4
s4	liver	labelled_APAP	18_TGGAGTGTGACAATGGTGTTTGTATT	genome	1	855	55	9405	161	0.0171185539606592	0.0171185539606592
s4	liver	labelled_APAP	3_TAATTTGTGGTAGTGGGGGACTGCGTTCGCGCTCTCCCCTG	genome	1	853	55	11089	148	0.0133465596537109	0.0133465596537109
s4	liver	labelled_APAP	6_AAACCATTCGTAGACGACCTGCTTC	genome	1	855	55	5130	0	0	0
s4	liver	labelled_APAP	6_TCGCTGCGATCTATTGAAAGTCAGCCCTTGACACAAGGGTTTGT	genome	1	857	55	11141	7	6.2830984651288e-4	6.2830984651288e-4
s4	liver	labelled_APAP	NA_CGATACGACTCTTAGCGGTGGATCACTCGGCTCGTGCG	unmapped	1	855	55	7695	437	0.0567901234567901	0.0567901234567901
s4	liver	labelled_APAP	>ENSMUST00000223819.2|ENSMUSG00000050377.9|OTTMUSG00000067986.1|OTTMUST00000164357.1|Il31ra-204|Il31ra|2748|UTR5:1-236|CDS:237-2225|UTR3:2226-2748|	pctranscripts	1	831	54	2493	43	0.0172482952266346	0.0172482952266346
s4	liver	labelled_APAP	11_AGTCAATGATGGTCATGCCCAAGATGTCTGAACCTGTCTGAAGCATCTTTTTGATGTAGTCTATGTGGTTCTGAGACT	genome	1	839	54	22653	72	0.00317838696861343	0.00317838696861343
s4	liver	labelled_APAP	16_TTCCGCTGATGACTTCTGTCAGTGCCACGTGTCTGGGCCACTGAGACCACATGATGGGATTGAGGACCTGAGGA	genome	1	840	54	15120	82	0.00542328042328042	0.00542328042328042
s4	liver	labelled_APAP	18_TGGAGTGTGGCAATGGTGTTTGA	genome	1	830	54	6640	10	0.00150602409638554	0.00150602409638554
s4	liver	labelled_APAP	19_TACGGGGATGATATGAAAACTGAACTCTCTCTTTCTGATGGTTTAGTGGAGAAAACAAAAATTCTCTGAGTAG	genome	1	840	54	18480	380	0.0205627705627706	0.0188163220654195
s4	liver	labelled_APAP	5_ATCCGATGATTAAACTCTTCACTGCTGTTCACATACTGAGCCGTTGTGATTATTGAGGAACTAATGAGG	genome	1	833	54	18326	4	2.1826912583215e-4	2.1826912583215e-4
s4	liver	labelled_APAP	9_ATGAGGTAGTAGTTTGTACAGTT	genome	2	836	54	7524	14	0.00186071238702818	9.3035619351409e-4
s4	liver	labelled_APAP	9_TGAGGTAGTAGTTTGTACAGTTG	genome	2	832	54	7488	0	0	0
s4	liver	labelled_APAP	9_TGTTGTGATGATGGGCAAAAATGTTCAACTGCTCTGAAT	genome	1	831	54	10803	17	0.00157363695269832	0.00157363695269832
s4	liver	labelled_APAP	9_TTGCTGCGATCTATTGAAAGTCAGCCCTCGACACAAGGGTTTGT	genome	1	839	54	10907	27	0.00247547446593931	0.00247547446593931
s4	liver	labelled_APAP	Mus musculus (house mouse) mmu-miR-425-5p	miRNA	2	836	54	4180	10	0.00239234449760766	0.00119617224880383
s4	liver	labelled_APAP	4_CAGTCCACGGGCATATACACTT	genome	1	816	53	4080	52	0.0127450980392157	0.0127450980392157
s4	liver	labelled_APAP	MT_ATGACCAATGAACACTCTGACCA	genome	1	814	53	3256	37	0.0113636363636364	0.0113636363636364
s4	liver	labelled_APAP	MT_GAATTGATCAGGACATAGGGTTTGATAG	genome	1	816	53	6528	230	0.0352328431372549	0.0352328431372549
s4	liver	labelled_APAP	MU069435.1_CTATTGAAAGTCAGCCCTCGACACAAGGGTTTGT	genome	1	820	53	7380	48	0.00650406504065041	0.00650406504065041
s4	liver	labelled_APAP	Mus musculus (house mouse) mmu-miR-30c-2-3p	miRNA	2	813	53	5458	34	0.00622938805423232	0.00303110173958883
s4	liver	labelled_APAP	Mus musculus BRCA1 interacting protein C-terminal helicase 1, opposite strand, transcript variant 1 (Brip1os)	lncRNA	2	820	53	2460	51	0.0207317073170732	0.0103658536585366
s4	liver	labelled_APAP	>ENSMUST00000061469.4|ENSMUSG00000044177.5|OTTMUSG00000001708.2|OTTMUST00000003368.1|Wfikkn2-201|Wfikkn2|3516|UTR5:1-158|CDS:159-1874|UTR3:1875-3516|	pctranscripts	1	797	52	1594	1	6.2735257214554e-4	6.2735257214554e-4
s4	liver	labelled_APAP	>ENSMUST00000093450.6|ENSMUSG00000034863.10|OTTMUSG00000062157.2|OTTMUST00000151693.1|Ano8-201|Ano8|3653|UTR5:1-104|CDS:105-3287|UTR3:3288-3653|	pctranscripts	1	804	52	2412	5	0.00207296849087894	0.00207296849087894
s4	liver	labelled_APAP	11_ACCCTGTAGATCCGAATTTGTGT	genome	1	800	52	6400	0	0	0
s4	liver	labelled_APAP	11_GAACAGGCGGACATTCG	genome	1	802	52	1604	1	6.2344139650872e-4	6.2344139650872e-4
s4	liver	labelled_APAP	11_GGACATGTCCTGCAATTCTGAAT	genome	1	799	52	5593	60	0.0107276953334525	0.0107276953334525
s4	liver	labelled_APAP	17_CACCCGTAGAACCGACCTTGCGT	genome	1	811	52	3244	11	0.00339087546239211	0.00339087546239211
s4	liver	labelled_APAP	17_TTGCTGTGATGACTGTCATTGGGTTTCGCATATTGCTGAGTTCCCATGATGCCTCTTCTCTTGGCTGTCTGAGC	genome	1	809	52	23461	30	0.00127871787221346	0.00127871787221346
s4	liver	labelled_APAP	19_CCAGTGGGGCTGCTGTTATCTGT	genome	1	810	52	6480	77	0.0118827160493827	0.0118827160493827
s4	liver	labelled_APAP	19_CCCTGATGAACTGAATACCGCCCCAGTCTGATAGCTGTGGAGAAAGGTATTTTCTGAGT	genome	1	809	52	12944	50	0.0038627935723115	0.0038627935723115
s4	liver	labelled_APAP	3_CGATTCCCGGCCAACGCATAAGGTTGTCTTTT	genome	1	800	52	8000	386	0.04825	0.04825
s4	liver	labelled_APAP	7_TCTACAGTGCACGTGTCTCCAG	genome	1	806	52	4836	1	2.0678246484698e-4	2.0678246484698e-4
s4	liver	labelled_APAP	MT_TAAATCCTTCCCGTACTACCA	genome	1	811	52	4866	34	0.00698725852856556	0.00698725852856556
s4	liver	labelled_APAP	MU069435.1_GCTGCGATCTATTGAAAGTCAGCCNTCGACACAAGGGTTTGT	genome	1	811	52	8921	11	0.00123304562268804	0.00123304562268804
s4	liver	labelled_APAP	NA_CTCGGGCGATCGAAAGGGAGTCGGGTTCAGATCCCCGAATCCGGAGTG	unmapped	1	801	52	6408	3	4.6816479400749e-4	4.6816479400749e-4
s4	liver	labelled_APAP	NA_TGGAGTGTGACAATGGTGTTTGATA	unmapped	1	809	52	7281	59	0.00810328251613789	0.00810328251613789
s4	liver	labelled_APAP	1_TTCAAGTAATTCAGGATAGGTA	genome	1	784	51	5488	32	0.00583090379008746	0.00583090379008746
s4	liver	labelled_APAP	11_CAAATCCCGGACGAGCCCAAGCATTTT	genome	1	792	51	3960	162	0.0409090909090909	0.0409090909090909
s4	liver	labelled_APAP	12_AATTTGTGGTAGTGGGGGACTGCGTTCGCGCTCTCCCCTG	genome	1	788	51	9456	37	0.00391285956006768	0.00391285956006768
s4	liver	labelled_APAP	12_GGTGGTGTCGATGGTAGAACA	genome	1	783	51	3915	2	5.1085568326947e-4	5.1085568326947e-4
s4	liver	labelled_APAP	14_CAAATCCCGGACGAGCCCTACTTTT	genome	1	785	51	4710	175	0.0371549893842887	0.0371549893842887
s4	liver	labelled_APAP	18_TGGAGTGTGACAATGGTGTTTATT	genome	1	796	51	7960	57	0.0071608040201005	0.0071608040201005
s4	liver	labelled_APAP	2_TGCAATGATGTCAATCTTTGACTGAAGTGACCTTGAAGTGCAATTACTGAGCTTTTTAACCCTGAGC	genome	1	785	51	17270	4	2.3161551823972e-4	2.3161551823972e-4
s4	liver	labelled_APAP	3_ATTTGTGGTAGTGGGGGACTGCGTTCGCGCTCTCCCCTG	genome	1	796	51	9552	100	0.0104690117252931	0.0104690117252931
s4	liver	labelled_APAP	8_GGAATGATGACATTCTCCGGAATCGCTGTACTGACTTGATGAAAGTACTTTTGAACCCTTTTCCATCTGATG	genome	1	787	51	18888	120	0.00635324015247776	0.0059447983014862
s4	liver	labelled_APAP	MU069435.1_TCGCTGCGATCTATTGAAAGTCAGCCCTCGACACAAGGGTTTGTC	genome	1	792	51	9504	2	2.1043771043771e-4	2.1043771043771e-4
s4	liver	labelled_APAP	Mus musculus (house mouse) mmu-miR-122b-5p	miRNA	2	788	51	3152	1	3.1725888324873e-4	1.5862944162436e-4
s4	liver	labelled_APAP	Mus musculus tRNA-Lys (TTT) (tRNA-Lys-TTT-1 1 to 6)	tRNA	3	787	51	3349	23	0.00686772170797253	0.00163369032492285
s4	liver	labelled_APAP	NA_CGATACGACTCTTAGCGGTGGATCACTCGGCTCGTGCGTCGATGAAGAACGCAGCTAGCTGCGAGAATTAATGTGAATTGCAGGACA	unmapped	1	796	51	15124	6	3.9672044432689e-4	3.9672044432689e-4
s4	liver	labelled_APAP	NA_CGCGACCTCAGATCAGACGTGGCGACCCGCTGAATTTAAG	unmapped	1	789	51	5523	9	0.00162954915806627	0.00162954915806627
s4	liver	labelled_APAP	NA_GACTCTTAGCGGTGGATCACTCGGCTCGTGCGTCGATGAAGAACGCAG	unmapped	1	792	51	7920	275	0.0347222222222222	0.0347222222222222
s4	liver	labelled_APAP	1_TGTCAATGATGCATCTTATTGGAACTGAATTTAAGTGATCTAACCCATTCGTCACTACCACTGAGAC	genome	1	767	50	16107	32	0.00198671385112063	0.00198671385112063
s4	liver	labelled_APAP	10_GTTCATGGGTGAGAAACAGCTAGTCTGACA	genome	1	779	50	5453	12	0.0022006235099945	0.0022006235099945
s4	liver	labelled_APAP	11_ATCCGGGTGCCCCCTCCA	genome	1	775	50	2325	10	0.0043010752688172	0.0043010752688172
s4	liver	labelled_APAP	11_CGATCCCCGTACGGGCCAAAGCTGAAGCGTTTT	genome	1	776	50	5432	183	0.0336892488954345	0.0336892488954345
s4	liver	labelled_APAP	11_GAGCAATGATGACCCCAACATGCCATCTGAGTGGCTTTGCTGAAATCCAGAGGCTGTTTCTGAGCTGT	genome	1	771	50	13878	480	0.0345871162991786	0.0338541666666667
s4	liver	labelled_APAP	12_TGAAATGTTTAGGACCACTAGA	genome	1	776	50	4656	1	2.147766323024e-4	2.147766323024e-4
s4	liver	labelled_APAP	13_TCGCTGCGATCTATTGAAAGTCAGCCCTCGACACAAGGGTTTGA	genome	1	780	50	8580	6	6.9930069930069e-4	6.9930069930069e-4
s4	liver	labelled_APAP	16_AACCCGTAGATCCGATCTTGTGA	genome	1	776	50	4656	22	0.00472508591065292	0.00472508591065292
s4	liver	labelled_APAP	18_TGAGATGAAGCACTGTAGCTTT	genome	1	770	50	5390	6	0.00111317254174397	0.00111317254174397
s4	liver	labelled_APAP	9_GCTAAACCATTCGTAGACGACCTGCTTC	genome	1	773	50	5411	2	3.6961744594344e-4	3.6961744594344e-4
s4	liver	labelled_APAP	9_TTCAAGTAATCCAGGATAGGCTTTT	genome	1	779	50	7011	47	0.0067037512480388	0.0067037512480388
s4	liver	labelled_APAP	MT_AGACTGTGAATCTGACAACAGGAAATAAACCTCCTTATTCACCCCACCA	genome	1	778	50	7780	307	0.0394601542416452	0.0394601542416452
s4	liver	labelled_APAP	MU069435.1_TCGCTGCGATCTATTGAAAGTCGGCCCTCGACACAAGGGTTTGT	genome	1	767	50	9204	3	3.2594524119947e-4	3.2594524119947e-4
s4	liver	labelled_APAP	>ENSMUST00000001701.4|ENSMUSG00000001656.4|OTTMUSG00000035144.1|OTTMUST00000089496.1|Hoxc11-201|Hoxc11|2021|UTR5:1-99|CDS:100-1014|UTR3:1015-2021|	pctranscripts	1	759	49	0	0	NA	NA
s4	liver	labelled_APAP	1_CGATTCCCGGCCAACGCATAACATTTTT	genome	1	752	49	6016	245	0.0407247340425532	0.0407247340425532
s4	liver	labelled_APAP	17_GCCCGTGATGAATTAATTTCTGACACCTCGTATGAAAACTGCATGCGTAGTCTGATTACATTATAAGACTGAGG	genome	1	753	49	16566	8	4.8291681757817e-4	4.8291681757817e-4
s4	liver	labelled_APAP	17_TGAGAGTGATGATTTCACAGACTAGAGTCTCTGACGCTGTCCTTGATGTCAGCTATAAATCTGACTCAT	genome	1	764	49	16808	710	0.0422417896239886	0.0346676642972939
s4	liver	labelled_APAP	19_GATTGCTGTTGAGACTTGGAAATCTGATT	genome	1	761	49	8371	10	0.00119460040616414	0.00119460040616414
s4	liver	labelled_APAP	4_TTCTTGTGATGAAAATACTGTCCAGTTCTGCTACTGAAGGAATGAGATGAACACTTTAGTGCTGAAGAAA	genome	1	758	49	15918	505	0.0317250910918457	0.0257909439355551
s4	liver	labelled_APAP	5_CGATCCCCGGCATCTCCACCATTTT	genome	1	764	49	5348	161	0.0301047120418848	0.0301047120418848
s4	liver	labelled_APAP	6_CTCGACACAAGGGTTTGT	genome	1	761	49	3805	6	0.00157687253613666	0.00157687253613666
s4	liver	labelled_APAP	7_CACCCAGGCGGCCCGGGTTCGACTCCCGGTGTGGGAACCA	genome	1	757	49	3785	43	0.0113606340819022	0.0113606340819022
s4	liver	labelled_APAP	8_TGGAATGATGACATTCTCCGGAATCGCTGTACTGACTTGATGAAAGTACTTTTGAACCCTTNTCCATCTGATG	genome	1	764	49	18336	80	0.0043630017452007	0.0032389108476065
s4	liver	labelled_APAP	MU069435.1_TCGCTGCGATCNATTGAAAGTCAGCCCTCGACACAAGGGTTTGT	genome	1	762	49	8382	4	4.7721307563827e-4	4.7721307563827e-4
s4	liver	labelled_APAP	Mus musculus (house mouse) tRNA-Met	tRNA	3	753	49	6245	10	0.00160128102481986	0.00115776211393741
s4	liver	labelled_APAP	NA_GACTCTTAGCGGTGGATCACTCGGCTCGTGCGTCGATGAAGAACGCAGCTAGCTGCGAGAATTAATGTGAATTGCAGGACACATTGATCATCG	unmapped	1	755	49	16610	40	0.00240818783865141	0.00240818783865141
s4	liver	labelled_APAP	NA_TGGAGTGTGACAATGGTGTTTGTAAA	unmapped	1	755	49	6795	18	0.00264900662251656	0.00264900662251656
s4	liver	labelled_APAP	X_AGCTACATCTGGCTACTGGGTCTCT	genome	1	756	49	6048	166	0.0274470899470899	0.0258620689655172
s4	liver	labelled_APAP	>ENSMUST00000087204.9|ENSMUSG00000056602.14|OTTMUSG00000055493.4|OTTMUST00000137355.1|Fry-201|Fry|10893|UTR5:1-502|CDS:503-9565|UTR3:9566-10893|	pctranscripts	1	736	48	4416	9	0.00203804347826087	0.00203804347826087
s4	liver	labelled_APAP	>ENSMUST00000183637.8|ENSMUSG00000027849.20|OTTMUSG00000028617.10|OTTMUST00000117374.2|Syt6-209|Syt6|578|UTR5:1-313|CDS:314-578|	pctranscripts	1	749	48	1498	7	0.00467289719626168	0.00467289719626168
s4	liver	labelled_APAP	10_CGCCGCGGCCCGGGTTCGATTCCCGGTCAGGGAACCA	genome	1	748	48	3740	50	0.0133689839572193	0.0133689839572193
s4	liver	labelled_APAP	12_GTGAAATGTTTAGGACCACTAGA	genome	1	740	48	4440	1	2.2522522522522e-4	2.2522522522522e-4
s4	liver	labelled_APAP	13_AGGTCATTGTTCTAGAAATCCTTAGGTCGCTGGTTCGAATCCGGCTCGAAGGAACCCTTGTTT	genome	1	742	48	14840	717	0.0483153638814016	0.0441298342541436
s4	liver	labelled_APAP	17_TTGCTGTGATGACTGTCATTGGGTTTCGCATATTGCTGAGTTCCCATGATGCCTCTTCTCTTGGCTGTCTGAGCA	genome	1	743	48	21547	33	0.00153153571262821	7.9217148182665e-4
s4	liver	labelled_APAP	2_TCTAGTGATGAATTTCATAGGGCAGATTCTGAGGTGAAAATTTAGTTCATCATTGATTGTCCTATTATGAAATCTGAAG	genome	1	747	48	21663	16	7.3858653002815e-4	7.3858653002815e-4
s4	liver	labelled_APAP	2_TGGAAAGGATGAACGAACTTGGCCTGACC	genome	1	746	48	3730	5	0.00134048257372654	0.00134048257372654
s4	liver	labelled_APAP	5_ACCACTGATGATCTTGTAATTCTGACT	genome	1	740	48	7400	230	0.0310810810810811	0.0310810810810811
s4	liver	labelled_APAP	5_TGGGGGGCCCAAGTCCTTCTGATCGAGGCC	genome	1	748	48	4488	1	2.2281639928698e-4	2.2281639928698e-4
s4	liver	labelled_APAP	MU069435.1_AGCAGCTCCCTCGCTGCGATCTATTGAAAGTCAGCCCTCGACACAAGGGTTTGT	genome	1	746	48	9698	48	0.00494947411837492	0.00494947411837492
s4	liver	labelled_APAP	MU069435.1_CTCGCTGCGATCTATTGAAAGTCAGCCCTCGACACA	genome	1	743	48	5944	0	0	0
s4	liver	labelled_APAP	MU069435.1_TNGCTGCGATCTATTGAAAGTCAGCCCTCGACACAAGGGTTTGT	genome	1	741	48	8892	11	0.00123706702654071	0.00123706702654071
s4	liver	labelled_APAP	MU069435.1_TTGAAAGTCAGCCCTCGACACAAGGGTTTGT	genome	1	748	48	5984	37	0.0061831550802139	0.0061831550802139
s4	liver	labelled_APAP	Mus musculus RIKEN cDNA F630028O10 gene (F630028O10Rik)	lncRNA	2	743	48	5944	13	0.00218707940780619	0.0010935397039031
s4	liver	labelled_APAP	NA_CGACTCTTAGCGGTGGATCACTCGGCTCGTGCGTCGATGAAGAACGCAGCTAGCTGCGAGAATTAATGTGAATTGCAGGA	unmapped	1	744	48	13392	9	6.7204301075268e-4	6.7204301075268e-4
s4	liver	labelled_APAP	NA_GACTCTTAGCGGTGGATCACTCGGCTCGT	unmapped	1	740	48	5920	3	5.0675675675675e-4	5.0675675675675e-4
s4	liver	labelled_APAP	NA_GACTCTTAGCGGTGGATCACTCGGCTCGTGCGTCGATGAAGA	unmapped	1	750	48	7500	109	0.0145333333333333	0.0145333333333333
s4	liver	labelled_APAP	15_TATCAATGATGTCCTAAAAAATAAATGTCTGAACATATGACTGCTATAATGATTTCAGCATTTAACTGAGATA	genome	1	727	47	17448	386	0.0221228794131133	0.0203987019007881
s4	liver	labelled_APAP	17_CGGGTATGATGACCCACATTTACAGACTAGAGTTTCTGATGTCCACGTGACGCCACTCCTTGTAACTGACCCAG	genome	1	727	47	13813	668	0.0483602403532904	0.0424496518679344
s4	liver	labelled_APAP	2_TGCAATGATGTCAATCTTTGACTGAAGTGACCTTGAAGTGCAATTACTGAGCTTTTTAACCCTGAGCA	genome	1	730	47	16060	9	5.6039850560398e-4	5.6039850560398e-4
s4	liver	labelled_APAP	9_CTCGCTGCGATCTATTGAAAGTCAGCCCTCGACACAAGGGTTTGTAA	genome	1	732	47	8784	1	1.1384335154827e-4	1.1384335154827e-4
s4	liver	labelled_APAP	9_TAAATGATGAGATTCCATTGGTCCGTGTTTCTGAACTACATGATTTTCCTTGGCTATTCTGATA	genome	1	725	47	18850	94	0.0049867374005305	0.004468560485158
s4	liver	labelled_APAP	Mus musculus (mouse) dynamin 3, opposite strand	lncRNA	3	723	47	5580	1	1.7921146953405e-4	5.76302443522361e-5
s4	liver	labelled_APAP	NA_GACTCTTAGCGGTGGATCACTCGGCTCGTGCGT	unmapped	1	727	47	6543	188	0.0287329970961333	0.0287329970961333
s4	liver	labelled_APAP	NA_GACTCTTAGCGGTGGATCACTCGGCTCGTGCGTCGATGAAGAACGCAGCTAGCTGCGAGAATTAATGTGA	unmapped	1	729	47	11664	16	0.00137174211248285	0.00137174211248285
s4	liver	labelled_APAP	>ENSMUST00000143522.9|ENSMUSG00000079344.12|OTTMUSG00000033071.2|OTTMUST00000082600.2|Lipo4-201|Lipo4|2314|UTR5:1-10|CDS:11-1207|UTR3:1208-2314|	pctranscripts	1	719	46	5033	158	0.0313928074706934	0.0313928074706934
s4	liver	labelled_APAP	1_ACGCGGGAGACCGGGGTTCGATTCCCCGACGGGGAGC	genome	1	705	46	2820	7	0.0024822695035461	0.0024822695035461
s4	liver	labelled_APAP	11_AAATGGATTTTTGGAAGTAGGA	genome	1	708	46	4956	0	0	0
s4	liver	labelled_APAP	11_TCAGTGCATGACAGAACTTGGT	genome	1	707	46	4242	9	0.00212164073550212	0.00212164073550212
s4	liver	labelled_APAP	15_TCCTGCCGCGGTCGCCA	genome	1	714	46	2142	18	0.00840336134453781	0.00840336134453781
s4	liver	labelled_APAP	18_TGGAGTGTGACAAAGGTGTTTGT	genome	1	707	46	5656	18	0.00318246110325318	0.00318246110325318
s4	liver	labelled_APAP	18_TGGAGTGTGACAATGGTGTTTGTG	genome	1	715	46	6435	110	0.0170940170940171	0.0170940170940171
s4	liver	labelled_APAP	19_CTACGGGGATGATATGAAAACTGAACTCTCTCTTTCTGATGGTTTAGTGGAGAAAACAAAAATTCTCTGAGTAGC	genome	1	719	46	15818	827	0.0522822101403464	0.0447267434166998
s4	liver	labelled_APAP	2_CTACAATGATGGTAATATTTTTCGTCAACAGAGTTCACCTAGTGAGTGTTGACACCTTGGGTCTGAGTG	genome	1	711	46	16353	243	0.0148596587782058	0.0135060129509713
s4	liver	labelled_APAP	7_CGAGTCCTGCCGCGGTCGCCA	genome	1	715	46	2145	63	0.0293706293706294	0.0293706293706294
s4	liver	labelled_APAP	8_CGAATCCCACTTCTGACAAGTTGCTCTTT	genome	1	719	46	7190	502	0.0698191933240612	0.0698191933240612
s4	liver	labelled_APAP	9_GAGGTAGTAGTTTGTACAGTTT	genome	2	718	46	6462	32	0.0049520272361498	0.0024760136180749
s4	liver	labelled_APAP	MT_CGTTAGGTCAAGGTGTAGCC	genome	1	709	46	3545	1	2.820874471086e-4	2.820874471086e-4
s4	liver	labelled_APAP	Mus musculus (mouse) mitochondrially encoded tRNA serine 1 (ENSMUSG00000064352.1)	tRNA	2	718	46	4327	42	0.00970649410677143	0.0032497678737233
s4	liver	labelled_APAP	Mus musculus tRNA-Leu (CAG) (tRNA-Leu-CAG-1 1 to 7)	tRNA	2	708	46	2607	32	0.0122746451860376	0.00653248587570621
s4	liver	labelled_APAP	NA_GCACGGGGTCGGCGGCGATGTCGGC	unmapped	1	715	46	2145	1	4.6620046620046e-4	4.6620046620046e-4
s4	liver	labelled_APAP	NA_TGGGGTACCGCCAAGCGGTAAGGCA	unmapped	1	718	46	2154	2	9.2850510677808e-4	9.2850510677808e-4
s4	liver	labelled_APAP	11_CAAATCCCGGACGAGCCCAAGCATTT	genome	1	696	45	2784	131	0.0470545977011494	0.0470545977011494
s4	liver	labelled_APAP	2_TTGTGGCAACAATGGTACGGCAAGGGCGCCTTTTT	genome	1	693	45	6930	119	0.0171717171717172	0.0171717171717172
s4	liver	labelled_APAP	5_CGATCCCCGGCATCTCCACCATTT	genome	1	696	45	4176	145	0.0347222222222222	0.0347222222222222
s4	liver	labelled_APAP	Mus musculus (house mouse) mmu-miR-186-5p	miRNA	1	693	45	5544	4	7.2150072150072e-4	7.2150072150072e-4
s4	liver	labelled_APAP	Mus musculus (house mouse) mmu-miR-194-2-3p	miRNA	2	695	45	4865	144	0.0295991778006167	0.0147995889003083
s4	liver	labelled_APAP	>ENSMUST00000146415.2|ENSMUSG00000043621.14|OTTMUSG00000010000.4|OTTMUST00000023256.4|Ubxn10-205|Ubxn10|2460|UTR5:1-56|CDS:57-890|UTR3:891-2460|	pctranscripts	1	684	44	2052	1	4.8732943469785e-4	4.8732943469785e-4
s4	liver	labelled_APAP	1_GGCAATGATGATTTTTCTTATTTGTTCACCTGACAATATATGAAGGTGTTCAGTCACTACCTCATCTGATG	genome	1	679	44	18333	14	7.6365024818633e-4	7.6365024818633e-4
s4	liver	labelled_APAP	1_TGCTATGATGAAGGCTATGTTGGTAGGGACAACTGAGCTTGTTGATGAATACCAACGATTCTGAT	genome	1	679	44	13580	14	0.00103092783505155	0.00103092783505155
s4	liver	labelled_APAP	10_TACATGATGAAAACAGTCTCCCTCTTCTGAATCTCGCTGAGGAAACTGCACGTCACCCTCCTGAAA	genome	1	686	44	10976	32	0.00291545189504373	0.00291545189504373
s4	liver	labelled_APAP	11_TGCTGTGATGAGATGACTAAGTAGGAAGTGCCGTCAGAGTCGATTACTGACGATAACTGCTCCTGGCTGACT	genome	1	673	44	12787	71	0.00555251427230781	0.00516917293233083
s4	liver	labelled_APAP	15_TCGAGGAGCTCACAGTCTAGTAA	genome	1	688	44	3440	8	0.00232558139534884	0.00232558139534884
s4	liver	labelled_APAP	16_GGAGCCTCGGTTGGCCCCGGATAGCCGGGTCCCCGTC	genome	1	679	44	4074	0	0	0
s4	liver	labelled_APAP	18_ACCAATGAACACTCTGACCA	genome	1	683	44	2049	6	0.00292825768667643	0.00292825768667643
s4	liver	labelled_APAP	18_CTGGAGTGTGACAATGGTGTTTGT	genome	1	684	44	6156	69	0.0112085769980507	0.0112085769980507
s4	liver	labelled_APAP	18_TGGAGTGTGACAATGGTGTATGT	genome	1	675	44	5400	44	0.00814814814814815	0.00814814814814815
s4	liver	labelled_APAP	18_TGGAGTGTGTCAATGGTGTTTGT	genome	1	677	44	6770	67	0.00989660265878877	0.00989660265878877
s4	liver	labelled_APAP	2_AGGTCCCTGGTAGCTC	genome	1	687	44	2748	60	0.0218340611353712	0.0218340611353712
s4	liver	labelled_APAP	3_GCGGGCCGCCGGTGAAATACCACTACT	genome	1	681	44	2724	1	3.6710719530102e-4	3.6710719530102e-4
s4	liver	labelled_APAP	4_GTCGATGATGAGAGCTTTGTTCTGAGCCA	genome	1	687	44	6183	9	0.00145560407569141	0.00145560407569141
s4	liver	labelled_APAP	5_TGTCACGCGGGAGACCGGGGTTCGATTCCCCGACGGGGAGCCA	genome	1	681	44	4086	27	0.0066079295154185	0.0066079295154185
s4	liver	labelled_APAP	8_TTCTGGGTCGGGGTTTCGTACGTAGCAGAGCAGCTC	genome	1	681	44	6810	0	0	0
s4	liver	labelled_APAP	9_TGAGGTAGTAGTTTGTACAGTAT	genome	2	680	44	6120	18	0.00294117647058824	0.00147058823529412
s4	liver	labelled_APAP	MU069435.1_CTCGCTGCGATCTATTGAAAGTCAGCCCTCGACACAAGNGTTTGT	genome	1	680	44	8160	10	0.00122549019607843	0.00122549019607843
s4	liver	labelled_APAP	Mus musculus tRNA-Asp (GTC) (tRNA-Asp-GTC-1-1, tRNA-Asp-GTC-2-1)	tRNA	2	678	44	8136	260	0.0319567354965585	0.0159783677482793
s4	liver	labelled_APAP	NA_AAATAACGCCGGAACATTAGTG	unmapped	1	685	44	2740	0	0	0
s4	liver	labelled_APAP	>ENSMUST00000124910.8|ENSMUSG00000039842.16|OTTMUSG00000020492.3|OTTMUST00000048603.2|Mcph1-202|Mcph1|3878|UTR5:1-432|CDS:433-834|UTR3:835-3878|	pctranscripts	1	664	43	2656	75	0.0282379518072289	0.0282379518072289
s4	liver	labelled_APAP	1_GCAGACTTAACTCTGATGAACAATCATGTCTTTCGCTCCTATCTGATG	genome	1	671	43	10736	81	0.00754470938897168	0.00754470938897168
s4	liver	labelled_APAP	15_TCGAGGAGCTCACAGTCTAGTAT	genome	1	659	43	3954	63	0.0159332321699545	0.0159332321699545
s4	liver	labelled_APAP	17_CACCCGTAGAACCGACCTTGCGA	genome	1	666	43	1998	3	0.0015015015015015	0.0015015015015015
s4	liver	labelled_APAP	17_TGAGAGTGATGATTTCACAGACTAGAGTCTCTGACG	genome	1	669	43	6690	47	0.0070254110612855	0.0070254110612855
s4	liver	labelled_APAP	19_TACGGGGATGATATGAAAACTGAACTCTCTCTTTCTGATGGTTTAGTGGAGAAAACAAAAATTCTCTGAGTA	genome	1	672	43	14784	75	0.00507305194805195	0.00474190489093619
s4	liver	labelled_APAP	5_ATCCTTAGGTCGCTGGTTCGATTCCGGCTCGAAGGACTTCGTGCACTACTTT	genome	1	672	43	11424	371	0.0324754901960784	0.0294117647058824
s4	liver	labelled_APAP	5_CAATCCCCGGCATCTCCAACTTTTT	genome	1	671	43	5368	130	0.0242175856929955	0.0242175856929955
s4	liver	labelled_APAP	9_ACTGGACTTGGAGTCAGAAGGCA	genome	1	669	43	2676	9	0.00336322869955157	0.00336322869955157
s4	liver	labelled_APAP	MU069435.1_CTCGCTGCGATCTATTGAAAGTCAGCCCTCGNCACAAGGGTTTGT	genome	1	663	43	7956	5	6.2845651080945e-4	6.2845651080945e-4
s4	liver	labelled_APAP	MU069435.1_TCGCTGCGATCTATTGANAGTCAGCCCTCGACACAAGGGTTTGT	genome	1	667	43	8004	3	3.7481259370314e-4	3.7481259370314e-4
s4	liver	labelled_APAP	MU069435.1_TCGTAGACGACCTGCTTCTGGGTCGGGGTTTCGTACGTAGCAGAGCAGCTCCCTCGCTGCGATCTATTGAAAGTCAGCCCTCGACACAAGGGT	genome	1	660	43	14520	389	0.0267906336088154	0.0265553869499241
s4	liver	labelled_APAP	Mus musculus (house mouse) mmu-miR-140-3p	miRNA	2	660	43	1081	7	0.00647548566142461	0.00265151515151515
s4	liver	labelled_APAP	NA_GAGGACCGGAGTGGACGCATCAC	unmapped	1	660	43	1320	1	7.5757575757575e-4	7.5757575757575e-4
s4	liver	labelled_APAP	NA_TAATGGTTCGTTTGTAAAAAAAAAAAAAA	unmapped	1	666	43	5328	12	0.00225225225225225	0.00225225225225225
s4	liver	labelled_APAP	1_ACGCGGGAGACCGGGGTTCGATTCCCCGACGGGGAGCC	genome	1	648	42	2592	0	0	0
s4	liver	labelled_APAP	10_AGTTATGATGTGTAAATCCTATTCCATTGCTGAAATGCAGTGTGGAACATAATGAACTGAAC	genome	1	648	42	12312	106	0.00860948667966212	0.00576558767811548
s4	liver	labelled_APAP	10_TCCGGCTCGAAGGACCA	genome	1	647	42	1294	21	0.0162287480680062	0.0162287480680062
s4	liver	labelled_APAP	11_TCGAATCCCACTTCTGACACCA	genome	1	645	42	3225	89	0.0275968992248062	0.0275968992248062
s4	liver	labelled_APAP	17_GATCGATGTGGTGCTCCGGAGTTCTCTTCGGGCCAGGGCCTAAGCCGCGCCAGGCGAGGGACGGACATTC	genome	1	653	42	8489	543	0.0639651313464484	0.0620845204178537
s4	liver	labelled_APAP	MT_CATGACCAATGAACACTCTGACCA	genome	1	642	42	2568	103	0.0401090342679128	0.0401090342679128
s4	liver	labelled_APAP	MU069435.1_GCTGCGATCTATTGAAAGTCAGCCCTCGACACAAGGGTNTGT	genome	1	644	42	6440	4	6.2111801242236e-4	6.2111801242236e-4
s4	liver	labelled_APAP	Mus musculus (mouse) mitochondrially encoded tRNA glycine (ENSMUSG00000064359.1)	tRNA	2	647	42	6786	27	0.00397877984084881	0.00197414641000422
s4	liver	labelled_APAP	NA_TAATGGTTCGTTTGTAAAAAAAAAAAAAAA	unmapped	1	646	42	5168	25	0.0048374613003096	0.0048374613003096
s4	liver	labelled_APAP	11_GAAAATGATGATTGGAGCTTGCATGAT	genome	1	627	41	5016	1	1.993620414673e-4	1.993620414673e-4
s4	liver	labelled_APAP	11_TACCCTGTAGATCCGAATTTGTGT	genome	1	632	41	5688	8	0.00140646976090014	0.00140646976090014
s4	liver	labelled_APAP	13_ATCACATTGCCAGGGATTACCAT	genome	1	628	41	3768	0	0	0
s4	liver	labelled_APAP	13_CAAATCCCGGACGAGCCCAAGTTTT	genome	1	632	41	3160	86	0.0272151898734177	0.0272151898734177
s4	liver	labelled_APAP	13_GGTGCTAATAACGCCAAGGTCGCGGGTTCGATCCCCGTACGGGCCAGTAGGGATTATTT	genome	1	641	41	8974	371	0.0413416536661466	0.0413416536661466
s4	liver	labelled_APAP	18_TGCAGTGATGACTATCTTAGGACACCTTTGGATTTACCGTGAAAAGAAGTAACCTCTGAGCAG	genome	1	631	41	10727	148	0.0137969609396849	0.0116705882352941
s4	liver	labelled_APAP	18_TGGAGTGTGACAATGGTGTTTGTAG	genome	1	641	41	5769	39	0.00676027041081643	0.00676027041081643
s4	liver	labelled_APAP	19_TGACCTATGAATTGACAGCCAA	genome	1	635	41	3175	13	0.00409448818897638	0.00409448818897638
s4	liver	labelled_APAP	19_TGAGAACTGAATTCCATAGGCTGT	genome	1	630	41	4410	28	0.00634920634920635	0.00634920634920635
s4	liver	labelled_APAP	2_CGTACCGTGAGTAATAATGC	genome	1	635	41	3175	0	0	0
s4	liver	labelled_APAP	3_CGATTCCCGGCCAACGCATAAGGTTGTCTTT	genome	1	634	41	5706	422	0.0739572379950929	0.0739572379950929
s4	liver	labelled_APAP	4_TGGTCCATGATGAAACCCATTATCAGTGGACATCTATGGATGAGAAATGCGGATATGGGACTGAGACC	genome	1	632	41	10112	555	0.0548852848101266	0.0526
s4	liver	labelled_APAP	4_TTCTTGTGATGAAAATACTGTCCAGTTCTGCTACTGAAGGAATGAGATGAACACTTTAGTGCTGAAGA	genome	1	637	41	13377	367	0.0274351498841295	0.0241137988741823
s4	liver	labelled_APAP	9_AGTACTGTGTTGGCTAGTTCCTTCCTTGGATGTCTGAGCGAA	genome	1	630	41	9450	191	0.0202116402116402	0.0202116402116402
s4	liver	labelled_APAP	9_AGTCTATGATGATCCTATCCCGAACCTGAATTCCTGTTGAAAGACCATACTTACGGATCTGGCTTCTGAGA	genome	1	640	41	13440	18	0.00133928571428571	0.00104329681794471
s4	liver	labelled_APAP	9_GACTCCAGACACATCCAAATGAGGCGCTGCATGTGGCAGTCTGCCTTTCTTTA	genome	1	640	41	8960	75	0.00837053571428571	0.00837053571428571
s4	liver	labelled_APAP	9_GCAGAGCAGCTCCCTCGCTGCGATCTATTGAAAGTCAGCCCTCGACACAAGGGTTTGT	genome	1	634	41	8242	51	0.00618781849065761	0.00618781849065761
s4	liver	labelled_APAP	MU069435.1_ACTCGCTGCGATCTATTGAAAGTCAGCCCTCGACACAAGGGTTTGT	genome	1	636	41	7632	3	3.9308176100628e-4	3.9308176100628e-4
s4	liver	labelled_APAP	MU069435.1_TCGCTGCGATCTATTGAAAGTCAGCCCTCGACACAAGGGTTTGG	genome	1	632	41	6952	3	4.3153049482163e-4	4.3153049482163e-4
s4	liver	labelled_APAP	NA_CGCGACCTCAGATCAGACGTG	unmapped	1	636	41	1908	12	0.00628930817610063	0.00628930817610063
s4	liver	labelled_APAP	NA_GCGGTGGAGCATGTGGTTTAATT	unmapped	1	631	41	5048	0	0	0
s4	liver	labelled_APAP	NA_TAATGGTTCGTTTGTAAAAAAAAAAAAAAAA	unmapped	1	632	41	5056	17	0.0033623417721519	0.0033623417721519
s4	liver	labelled_APAP	10_CCACCATGATGACGGAAATTCTTCACTTTGACCTGATGTCTGTTGAAGAAACTCAGTGTCTNAGA	genome	1	621	40	11799	158	0.0133909653360454	0.0122636688809402
s4	liver	labelled_APAP	10_TAGACTGAAGATCTAAAGGTCCCTGGTTCGATCCCGGGTTTCGGCAAGTGTTT	genome	1	626	40	10016	434	0.0433306709265176	0.0433306709265176
s4	liver	labelled_APAP	13_CGAATCCCACTTCTGACAGCTGTATTTTT	genome	1	624	40	6864	250	0.0364219114219114	0.0364219114219114
s4	liver	labelled_APAP	16_TGAAATGATGGCAAATCATCTTTCGGGACTGACCTGAAATGAAGAGAATACTCTTGCTGAT	genome	1	619	40	10523	15	0.00142544901644018	0.00142544901644018
s4	liver	labelled_APAP	17_GAAGCTGAGTTGGCTGCTGCCACC	genome	1	621	40	3105	4	0.00128824476650564	0.00128824476650564
s4	liver	labelled_APAP	18_GGAGTGTGACAATGGTGTTTGTTT	genome	1	616	40	6160	11	0.00178571428571429	0.00178571428571429
s4	liver	labelled_APAP	18_TGGAGTGTGACAANGGTGTTTGA	genome	1	616	40	4312	0	0	0
s4	liver	labelled_APAP	18_TGGAGTGTGACAATGGTGTTTGTGT	genome	1	616	40	6160	36	0.00584415584415584	0.00584415584415584
s4	liver	labelled_APAP	18_TGGAGTGTGACAATGGTGTTTTAT	genome	1	616	40	6160	17	0.00275974025974026	0.00275974025974026
s4	liver	labelled_APAP	3_GGCCGCCGGTGAAATACCACTACTCTCATC	genome	1	620	40	3720	0	0	0
s4	liver	labelled_APAP	3_GGTCAATGATGTGTTGGCATGTATTATCTGAAT	genome	1	617	40	8021	13	0.00162074554294976	0.00162074554294976
s4	liver	labelled_APAP	4_TAATACTGCCTGGTAATGATGAC	genome	1	613	40	4291	17	0.00396178047075274	0.00396178047075274
s4	liver	labelled_APAP	5_GCATGTGATGTAATCATTGTTTCAAGACGGGACTGAAG	genome	1	618	40	6798	19	0.00279493968814357	0.00279493968814357
s4	liver	labelled_APAP	9_TCCCTGAGACCCTAACTTGTGAA	genome	1	624	40	3744	4	0.00106837606837607	0.00106837606837607
s4	liver	labelled_APAP	Mus musculus (house mouse) mmu-miR-1948-3p	miRNA	2	613	40	3065	0	0	0
s4	liver	labelled_APAP	Mus musculus small nucleolar RNA host gene 16, transcript variant 3 (Snhg16)	lncRNA	1	617	40	6787	22	0.00324149108589951	0.00324149108589951
s4	liver	labelled_APAP	NA_CGACTCTTAGCGGTGGATCACTCGGCTCGTGCGTCGA	unmapped	1	624	40	5616	342	0.0608974358974359	0.0608974358974359
s4	liver	labelled_APAP	NA_GACTCTTAGCGGTGGATCACTCGGCTCGTGCGTCGATGAAGAACGCAGCTAGCTGCGAGAATTAATGTGAATTGCAGGA	unmapped	1	619	40	11142	6	5.3850296176629e-4	5.3850296176629e-4
s4	liver	labelled_APAP	NA_TGGAGTGTGACAATGGTGTTTGAAAT	unmapped	1	614	40	5526	2	3.6192544335866e-4	3.6192544335866e-4
s4	liver	labelled_APAP	NA_TGGCCAGGCTGTCTCCACCCG	unmapped	1	626	40	2504	2	7.9872204472843e-4	7.9872204472843e-4
s4	liver	labelled_APAP	1_CGATTCCCGGCCAACGCAAAGTTAAAATTTT	genome	1	608	39	4864	188	0.0386513157894737	0.0386513157894737
s4	liver	labelled_APAP	1_GACAACTGAGCTTGTTGATGAATACCAACGATTCTGATG	genome	1	610	39	6710	3	4.4709388971684e-4	4.4709388971684e-4
s4	liver	labelled_APAP	1_GTAAACATCCTCGACTGGAAGC	genome	1	600	39	2400	8	0.00333333333333333	0.00333333333333333
s4	liver	labelled_APAP	11_GCTGAGGATGATTTAAGTTATCCCTGTCTGAAATGACACTTTCTGAAGAGTCATGGTTTACTGAGG	genome	1	608	39	13376	1	7.47607655502392e-5	7.47607655502392e-5
s4	liver	labelled_APAP	11_TGCAATGATGATGAAACTAGAAAAAAAAGGAAGTGCCGTCCGATGCGACAACTGACGACATNCCTAGTTAGCTGACT	genome	1	601	39	9015	70	0.00776483638380477	0.00722222222222222
s4	liver	labelled_APAP	13_AGAGGTAGTAGGTTGCATAGTTTT	genome	1	602	39	5418	25	0.00461424880029531	0.00461424880029531
s4	liver	labelled_APAP	19_CTGACCTATGAATTGACAGCCTAT	genome	1	610	39	4270	2	4.6838407494145e-4	4.6838407494145e-4
s4	liver	labelled_APAP	19_CTTAATGATGAACAATGTAAATGACAAGCATATGGCTGAGTTGCAATGATGTC	genome	1	603	39	9045	8	8.8446655610834e-4	8.8446655610834e-4
s4	liver	labelled_APAP	2_TGCAATGATGACTTATATATCTGTCAATCCCCTGAGAGATCACTGACGACTCCATGTGTCTGAGC	genome	1	604	39	11476	10	8.7138375740676e-4	8.7138375740676e-4
s4	liver	labelled_APAP	5_CGATCCCCGGCATCTCCACC	genome	1	600	39	1800	75	0.0416666666666667	0.0416666666666667
s4	liver	labelled_APAP	8_CTGACTTGATGAAAGTACTTTTGAACCCTTTTCCATCTGATG	genome	1	604	39	9664	13	0.00134519867549669	0.00134519867549669
s4	liver	labelled_APAP	8_TGACTTGATGAAAGTACTTTTGAACCCTTTTCCATCTGAT	genome	1	604	39	9664	0	0	0
s4	liver	labelled_APAP	9_AACCCGTAGATCCGAACTTGTGT	genome	1	608	39	3648	2	5.4824561403508e-4	5.4824561403508e-4
s4	liver	labelled_APAP	9_TCGCTGCGATCTATTGAAAGTTAGCCCTCGACACAAGGGTTTGT	genome	1	600	39	7800	0	0	0
s4	liver	labelled_APAP	MT_TAGTAGATTCTGAATAAACCCAGAAGAGAGTACCA	genome	1	596	39	4172	446	0.106903163950144	0.106903163950144
s4	liver	labelled_APAP	MU069435.1_GCTGCGATCTATTGAAAGTCAGCCCTCGACACA	genome	1	606	39	4242	1	2.3573785950023e-4	2.3573785950023e-4
s4	liver	labelled_APAP	NA_AGCCGAGCGCACGGGGTCGGCGGCGATGTCGG	unmapped	1	599	39	1797	0	0	0
s4	liver	labelled_APAP	NA_CGACTCTTAGCGGTGGATCACTCGG	unmapped	1	596	39	3576	8	0.00223713646532438	0.00223713646532438
s4	liver	labelled_APAP	NA_CGACTCTTAGCGGTGGATCACTCGGCTCGTGCGTCGATGAAGAACGCAG	unmapped	1	606	39	6060	140	0.0231023102310231	0.0231023102310231
s4	liver	labelled_APAP	NA_TAATGGTTCGTTTGTAAAAAAAAAAAAA	unmapped	1	601	39	4808	13	0.00270382695507488	0.00270382695507488
s4	liver	labelled_APAP	NA_TAATGGTTCGTTTGTAAAAAAAAAAAAAAAAA	unmapped	1	597	39	4776	24	0.0050251256281407	0.0050251256281407
s4	liver	labelled_APAP	NA_TTTGCCGGATCAAGAGCTACC	unmapped	1	603	39	3015	1	3.3167495854063e-4	3.3167495854063e-4
s4	liver	labelled_APAP	>ENSMUST00000057870.4|ENSMUSG00000046215.4|OTTMUSG00000003013.1|OTTMUST00000006188.1|Rprml-201|Rprml|1010|UTR5:1-211|CDS:212-565|UTR3:566-1010|	pctranscripts	2	591	38	0	0	NA	NA
s4	liver	labelled_APAP	>ENSMUST00000135811.2|ENSMUSG00000028391.17|OTTMUSG00000000235.10|OTTMUST00000071862.3|Wdr31-205|Wdr31|400|UTR5:1-356|CDS:357-400|	pctranscripts	1	595	38	2975	69	0.0231932773109244	0.0231932773109244
s4	liver	labelled_APAP	1_TGTAAACATCCTCGACTGGAAGCA	genome	1	583	38	2915	26	0.00891938250428817	0.00891938250428817
s4	liver	labelled_APAP	1_TGTCAATGATGTATACCTTTTGGAACTGAATCTAAGTGATTTAACAAAAATTCGTCACTACCACTGAGACA	genome	1	582	38	12804	173	0.0135114026866604	0.0129310344827586
s4	liver	labelled_APAP	11_CGGCGATGATGACACTCCATACATAGCACGCGTTAGACTGCTGATC	genome	1	587	38	5870	18	0.0030664395229983	0.0030664395229983
s4	liver	labelled_APAP	11_TGCTGTGATGAGATGACTAAGTAGGAAGTGCCGTCAGAGTCGATAACTGACGATAACAGCTCCTGGCTGACT	genome	1	588	38	9996	95	0.00950380152060824	0.00950380152060824
s4	liver	labelled_APAP	11_TGGAGTGTGACAATGGTGTTTAAA	genome	1	582	38	4656	0	0	0
s4	liver	labelled_APAP	13_ATCCGGCTCGAAGGACCA	genome	1	584	38	1168	25	0.0214041095890411	0.0214041095890411
s4	liver	labelled_APAP	14_GAAATGTGATGAGTACACAAATGTTGATGAAAGTGAAAAACATGAAGATCCAACTCTGATT	genome	1	583	38	8745	128	0.0146369353916524	0.0146369353916524
s4	liver	labelled_APAP	15_CTCTGTGCTGAATGTCAAGTTCTGATT	genome	1	587	38	6457	13	0.00201331887873626	0.00201331887873626
s4	liver	labelled_APAP	15_GAAATTTCGGTTGGGAAA	genome	1	589	38	2945	21	0.00713073005093379	0.00713073005093379
s4	liver	labelled_APAP	15_TATCAATGATGTCCTAAAAAATAAATGTCTGAACATATGACTGCTATAATGATTTCAGCATTTAACTGAGAT	genome	1	582	38	13968	80	0.00572737686139748	0.00572737686139748
s4	liver	labelled_APAP	17_CAAATCCCGGACGAGCCCAGTTTT	genome	1	584	38	2920	146	0.05	0.05
s4	liver	labelled_APAP	17_GATCGATGTGGTGCTCCGGAGTTCTCTTCGGGCCAGGGCCTAAGCCGCGCCAGGCG	genome	1	595	38	6545	137	0.0209320091673033	0.0209320091673033
s4	liver	labelled_APAP	19_CTGACCTATGAATTGACAGCCATTA	genome	1	582	38	4074	16	0.0039273441335297	0.0039273441335297
s4	liver	labelled_APAP	9_CGATCTATTGAAAGTCAGCCCTCGACACAAGGGTTTGT	genome	1	587	38	5870	16	0.00272572402044293	0.00272572402044293
s4	liver	labelled_APAP	MT_AAGGACTTGGCGGTACTTTATATCCATCTAGAGGAGCCT	genome	1	582	38	6402	12	0.00187441424554827	0.00187441424554827
s4	liver	labelled_APAP	Mus musculus (house mouse) mmu-miR-574-3p	miRNA	1	582	38	1164	0	0	0
s4	liver	labelled_APAP	NA_GACTCTTAGCGGTGGATCACTCGGCTCGTGCGTCGATGAAGAACGCAGCTAGCTGCGAGAATTA	unmapped	1	592	38	8288	33	0.00398166023166023	0.00398166023166023
s4	liver	labelled_APAP	NA_TTGCGGCCCCGGGTTCCTCCCGGGGCTACGCCTGTCTGAGCGTCGCT	unmapped	1	592	38	6512	6	9.2137592137592e-4	9.2137592137592e-4
s4	liver	labelled_APAP	1_CGCGGGAGACCGGGGTTCAATTCCCCGACGGGGAGCCA	genome	1	570	37	2280	16	0.00701754385964912	0.00701754385964912
s4	liver	labelled_APAP	10_GTACATGATGAAAACAGTCTCCCTCTTCTGAATCTCGCTGAGGAAACTGCACGTCACCCTCCTGAA	genome	1	571	37	9136	12	0.00131348511383538	0.00131348511383538
s4	liver	labelled_APAP	11_GATAACTGACGATAACTGCTCCTGGCTGACT	genome	1	565	37	4520	86	0.0190265486725664	0.0190265486725664
s4	liver	labelled_APAP	13_AGGAGTATTCGACCTGGAAATCCTTAGGTCGCTGGTTCGAATCCGGCTCGAAGGAGGTCTGTTTT	genome	1	576	37	10944	419	0.0382858187134503	0.0382858187134503
s4	liver	labelled_APAP	13_TAGACTGAAGATCTAAAGGTCCCTGGTTCGATCCCGGGTTTCGGCAACCGCGTGCATTCCTTTT	genome	1	571	37	10849	371	0.0341967001566965	0.0338873499538319
s4	liver	labelled_APAP	16_AGGAGTCTAACGCGTGCGC	genome	1	571	37	1713	1	5.8377116170461e-4	5.8377116170461e-4
s4	liver	labelled_APAP	17_GATCGATGTGGTGCTCCGGAGTTCTCTTCGGGCCAGGGCCTAAGCCGCGCCAG	genome	1	569	37	6259	190	0.0303562869467966	0.0303562869467966
s4	liver	labelled_APAP	18_CTGGAGTGTGACAATGGTGTTTG	genome	1	571	37	4568	75	0.0164185639229422	0.0164185639229422
s4	liver	labelled_APAP	18_TGGGGTGTGACAATGGTGTTTGA	genome	1	565	37	4520	5	0.00110619469026549	0.00110619469026549
s4	liver	labelled_APAP	2_GCCAGTGATGCTTAGGAATTTCTTCACCTGAATCAACTATGTGGTCACACTGTTGTCTGAGGCAA	genome	1	573	37	11460	54	0.00471204188481675	0.00471204188481675
s4	liver	labelled_APAP	2_TGAATCTGACAACAGGAAATAAACCTCCTTATTCACCA	genome	1	567	37	5103	4	7.8385263570448e-4	7.8385263570448e-4
s4	liver	labelled_APAP	2_TTGTGGCAACAATGGTACGGCAAGGGCGCCTTTT	genome	1	569	37	5121	111	0.0216754540128881	0.0216754540128881
s4	liver	labelled_APAP	5_TCCCGGGCGGCGCACCA	genome	1	567	37	567	1	0.0017636684303351	0.0017636684303351
s4	liver	labelled_APAP	MU069435.1_AACCATTCGTAGACGACCTGCTTCTGGGTCGGGGTTTCGTACGTAGCAGAGCAGCTCCCTCGCTGCGATCTATTGAAAGTCAGCCCTCGACAC	genome	1	566	37	12452	5	4.0154192097655e-4	4.0154192097655e-4
s4	liver	labelled_APAP	MU069435.1_TGAAAGTCAGCCCTCGACACAAGGGTTTGT	genome	1	577	37	4039	7	0.00173310225303293	0.00173310225303293
s4	liver	labelled_APAP	Mus musculus (house mouse) tRNA-Leu (CAG)	tRNA	2	566	37	1738	19	0.0109321058688147	0.00463780918727914
s4	liver	labelled_APAP	NA_GACTCTTAGCGGTGGATCACTCGG	unmapped	1	569	37	3414	4	0.0011716461628588199	0.0011716461628588199
s4	liver	labelled_APAP	NA_GACTCTTAGCGGTGGATCACTCGGCTCGTGCGTCGATGAAGAACGCA	unmapped	1	580	37	5800	208	0.0358620689655172	0.0358620689655172
s4	liver	labelled_APAP	>ENSMUST00000214054.2|ENSMUSG00000031939.17|OTTMUSG00000062264.4|OTTMUST00000151920.1|Taf1d-207|Taf1d|3126|UTR5:1-917|CDS:918-1784|UTR3:1785-3126|	pctranscripts	1	554	36	9972	248	0.0248696349779382	0.0199876998769988
s4	liver	labelled_APAP	1_CAAATCCCGGACGAGCCCTGTAGCTTTT	genome	1	563	36	3941	136	0.0345090078660239	0.0345090078660239
s4	liver	labelled_APAP	11_CGATCCCCGTACGGGCCAAAGCTGAAGCGTTTTT	genome	1	564	36	4512	89	0.0197251773049645	0.0197251773049645
s4	liver	labelled_APAP	11_GGAGGGAACGCAGTCTGAGTGGA	genome	1	550	36	1650	11	0.00666666666666667	0.00666666666666667
s4	liver	labelled_APAP	13_GGTGCTAATAACGCCAAGGTCGCGGGTTCGATCCCCGTACGGGCCAGTAGGGATTATTTT	genome	1	556	36	8340	328	0.0393285371702638	0.0366606170598911
s4	liver	labelled_APAP	14_CTGCTGTGCTGAGTTTGTTCAATCCAACCCTGAGC	genome	1	561	36	6171	6	9.7228974234321e-4	9.7228974234321e-4
s4	liver	labelled_APAP	15_CTAGACTGAGGCTCCTTGAGGA	genome	1	563	36	2815	4	0.00142095914742451	0.00142095914742451
s4	liver	labelled_APAP	17_GAGACTCTTAATCTCAGGGTCGTGGGTTCGAGCCCCACGTTGGGCGAGTAATTT	genome	1	561	36	8415	442	0.0525252525252525	0.0525252525252525
s4	liver	labelled_APAP	17_GAGAGTGATGATTTCACAGACTAGAGTCTCTGACGCTGTCCTTGATGTCAGCTATAAATCTGACTCA	genome	1	563	36	11260	157	0.013943161634103	0.0112612612612613
s4	liver	labelled_APAP	18_TGGAGTGTGACAATGGGGTTTGT	genome	1	563	36	4504	42	0.00932504440497336	0.00932504440497336
s4	liver	labelled_APAP	3_TCGGCTGTTAACCGAAAGGTTGGTGGTTCGAGCCCACCCAGGGACGAGCATTTT	genome	1	558	36	7254	377	0.0519713261648745	0.0519713261648745
s4	liver	labelled_APAP	4_GGTCGATGATGAGAGCTTTGTTCTGAGCC	genome	1	551	36	4959	1	2.0165355918532e-4	2.0165355918532e-4
s4	liver	labelled_APAP	9_GCTGCGATCTATTGAAAGTCAGCCCTCGACANAAGGGTTTGT	genome	1	558	36	6138	1	1.6291951775822e-4	1.6291951775822e-4
s4	liver	labelled_APAP	9_TGAGGTAGTAGTTTGTACAGTTTA	genome	2	560	36	5600	4	7.1428571428571e-4	3.5714285714285e-4
s4	liver	labelled_APAP	9_TTGCAGTGATGTCGTAATTTGCGTCTTACTCTGTTCACAGCGACAGTTGCCTGCTGTCAGTATGCTGGTTCAGAAGGTTGACGAACATTGTTA	genome	1	551	36	17632	48	0.00272232304900181	0.00272232304900181
s4	liver	labelled_APAP	MT_TAGTAGATTCTGAATAAACCCAGAAGAGAGTACC	genome	1	551	36	3857	396	0.10267046927664	0.10267046927664
s4	liver	labelled_APAP	MU069435.1_TCGCTGCGATCTATTGAAAGTCAGCCCTCGACGCAAGGGTTTGT	genome	1	560	36	6720	1	1.4880952380952e-4	1.4880952380952e-4
s4	liver	labelled_APAP	MU069435.1_TTCGCTGCGATCTATTGAAAGTCAGCCCTCGACACAAGGGTTTGT	genome	1	564	36	7332	6	8.1833060556464e-4	8.1833060556464e-4
s4	liver	labelled_APAP	Mus musculus (house mouse) mmu-miR-199a-5p	miRNA	2	563	36	3941	1	2.5374270489723e-4	1.2687135244861e-4
s4	liver	labelled_APAP	Mus musculus (house mouse) mmu-miR-30e-3p	miRNA	2	563	36	4735	13	0.0027455121436114	0.00144316163410302
s4	liver	labelled_APAP	NA_AATGATGGCCAGGCTGTCTCCACC	unmapped	1	561	36	2805	2	7.1301247771836e-4	7.1301247771836e-4
s4	liver	labelled_APAP	NA_ACCCCGTCCGTGCCTCCA	unmapped	1	550	36	1650	16	0.0096969696969697	0.0096969696969697
s4	liver	labelled_APAP	NA_ACGACTCTTAGCGGTGGATCACTCGGCTCGTGCG	unmapped	1	556	36	4448	126	0.0283273381294964	0.0283273381294964
s4	liver	labelled_APAP	NA_TGGAGTGTGACAATGGTGTTTAAT	unmapped	1	555	36	4995	22	0.0044044044044044	0.0044044044044044
s4	liver	labelled_APAP	NA_TGTGGGCACTCGAAGATACGGAT	unmapped	1	561	36	2805	23	0.0081996434937611409	0.0081996434937611409
s4	liver	labelled_APAP	>ENSMUST00000022538.5|ENSMUSG00000021967.5|OTTMUSG00000068996.1|OTTMUST00000166890.1|Mrpl57-201|Mrpl57|2877|UTR5:1-97|CDS:98-406|UTR3:407-2877|	pctranscripts	2	545	35	3270	41	0.0125382262996942	0.00626911314984708
s4	liver	labelled_APAP	>ENSMUST00000046514.13|ENSMUSG00000026615.15|OTTMUSG00000050732.6|OTTMUST00000128583.5|Eprs-201|Eprs|4906|UTR5:1-154|CDS:155-4693|UTR3:4694-4906|	pctranscripts	2	540	35	1620	62	0.0382716049382716	0.0191358024691358
s4	liver	labelled_APAP	1_CACAAGTGATGAGTGACAAAGGGACTTAATACTGAACCATGGGGTTGAAATGAAATATGCTGATG	genome	1	534	35	8010	31	0.00387016229712859	0.00387016229712859
s4	liver	labelled_APAP	1_CGATTCCCGGCCAACGCACCA	genome	1	536	35	1072	51	0.0475746268656716	0.0475746268656716
s4	liver	labelled_APAP	1_TGTCAATGATGCATCTTATTGGAACTGAATTTAAGTGATCTAACCCATTCGTCACTACCACTGAGACAA	genome	1	534	35	11214	210	0.0187265917602996	0.0134357005758157
s4	liver	labelled_APAP	1_TGTCAATGATGTATACCTTTTGGAACTGAATCTAAGTGATTTAACAAAAATTCGTCACTACCACTGAGA	genome	1	547	35	12034	11	9.1407678244972e-4	9.1407678244972e-4
s4	liver	labelled_APAP	11_AGCTCGGTCTGAGGCCCCTCAGTT	genome	1	542	35	3252	28	0.00861008610086101	0.00861008610086101
s4	liver	labelled_APAP	11_TACCCTGTAGATCCGAATTTGTGA	genome	1	538	35	4304	5	0.00116171003717472	0.00116171003717472
s4	liver	labelled_APAP	11_TCCGGGTGATGCGAATCGTAATCTGAGC	genome	1	535	35	3745	4	0.00106809078771696	0.00106809078771696
s4	liver	labelled_APAP	15_CTAGACTGAGGCTCCTTGAGGAA	genome	1	542	35	2710	11	0.0040590405904059	0.0040590405904059
s4	liver	labelled_APAP	16_GCCCTCTTTCCGTGTGGATTTAAGAATTTT	genome	1	535	35	6955	93	0.013371675053918	0.013371675053918
s4	liver	labelled_APAP	17_GGAAGCTGAGTTGGCTGCTGCCACC	genome	1	540	35	2700	0	0	0
s4	liver	labelled_APAP	18_TAGAGTGTGACAATGGTGTTTGT	genome	1	549	35	4941	62	0.0125480671928759	0.0125480671928759
s4	liver	labelled_APAP	18_TGGAGTGTGACNATGGTGTTTGA	genome	1	535	35	4280	4	9.3457943925233e-4	9.3457943925233e-4
s4	liver	labelled_APAP	19_GTTCGGCTGATGATTGCTGTTGAGACTTGGAAATCTGATT	genome	1	544	35	8160	12	0.00147058823529412	0.00147058823529412
s4	liver	labelled_APAP	9_TCGCTGCGATCTATTGAAAGTCAGGCCTCGACACAAGGGTTTGT	genome	1	546	35	6552	0	0	0
s4	liver	labelled_APAP	NA_AATGGTTCGTTTGTAAAAAAAAAAAAAA	unmapped	1	534	35	3738	40	0.0107009095773141	0.0107009095773141
s4	liver	labelled_APAP	NA_AGCGCACGGGGTCGGCGGCGATGTCGG	unmapped	1	534	35	1602	0	0	0
s4	liver	labelled_APAP	NA_CGACTCTTAGCGGTGGATCACTCGGCTCGTGCGTCGATGAAGAACGCAGCTAGCTGCGAGAATTAATGTGAATTGCAGGACACATTGATCATC	unmapped	1	540	35	11880	16	0.00134680134680135	0.00134680134680135
s4	liver	labelled_APAP	NA_CGCACGGGGTCGGCGGCGATGTCGGC	unmapped	1	537	35	1611	1	6.2073246430788e-4	6.2073246430788e-4
s4	liver	labelled_APAP	NA_CGTTAAGTTGCAGGGTATAGACC	unmapped	1	541	35	3246	1	3.0807147258163e-4	3.0807147258163e-4
s4	liver	labelled_APAP	NA_GCGAAGCTCTTGATCGAAGCCC	unmapped	1	534	35	2136	0	0	0
s4	liver	labelled_APAP	X_TGAGGTAGTAGATTGTATAGTAT	genome	1	544	35	4896	15	0.00306372549019608	0.00306372549019608
s4	liver	labelled_APAP	1_GTCAATGATGCATCTTATTGGAACTGAATTTAAGTGATCTAACCCATTCGTCACTACCACTGAGA	genome	1	521	34	10420	9	8.6372360844529e-4	8.6372360844529e-4
s4	liver	labelled_APAP	11_GAAAATGATGATTGGAGCTTGCATGATCTGCTGA	genome	1	527	34	5270	12	0.00227703984819734	0.00227703984819734
s4	liver	labelled_APAP	11_GCAATGATGATGAAACTAGAAAAAAAAGGAAGTGCCGTCCGATGCGACAACTGACGACATCCCTAGTTAGCTGACT	genome	1	521	34	7294	54	0.00740334521524541	0.00740334521524541
s4	liver	labelled_APAP	11_TGCTGTGATGAGATGACTAAGTAGGAAGTGCCGTCAGAGTCGATAACAGACGATAACTGCTCCTGGCTGACT	genome	1	532	34	9044	56	0.00619195046439629	0.00576049628891104
s4	liver	labelled_APAP	12_TAATGGTTCGTTTGTAAAAAAAAAAAA	genome	1	528	34	4224	5	0.00118371212121212	0.00118371212121212
s4	liver	labelled_APAP	13_CGAATCCCACTTCTGACACAGTTGCTTTT	genome	1	523	34	5230	259	0.0495219885277247	0.0495219885277247
s4	liver	labelled_APAP	15_GTTCTGTGATGAGGCTCTGGAATGTGCGCTGGGCACAGCGCCCGAGAGAGACTGAGGAATTATTCCCTGTTGCCTTCCTTCTGAGAA	genome	1	530	34	12190	174	0.0142739950779327	0.0132827324478178
s4	liver	labelled_APAP	16_AAGGAGCCTCGGTTGGCCCCGGATAGCCGGGTCCCCGTC	genome	1	527	34	3162	1	3.1625553447185e-4	3.1625553447185e-4
s4	liver	labelled_APAP	17_ATCGATGTGGTGCTCCGGAGTTCTCTTCGGGCCAGGGCCTAAGCCGCGCCAGGC	genome	1	529	34	5819	122	0.0209658016841382	0.0209658016841382
s4	liver	labelled_APAP	18_CAATGAACACTCTGACCA	genome	1	519	34	1557	5	0.00321130378933847	0.00321130378933847
s4	liver	labelled_APAP	18_GAGATGAAGCACTGTAGCTCT	genome	1	528	34	2640	2	7.5757575757575e-4	7.5757575757575e-4
s4	liver	labelled_APAP	19_GTAACAGCAACTCCATGTGGAA	genome	1	529	34	2116	4	0.00189035916824197	0.00189035916824197
s4	liver	labelled_APAP	2_TGCAATGATGTCAATCTTTGACTGAAGTGACCTTGAAGTGCAATTACTGAGCTTTTTAACCCTGAGCAA	genome	1	531	34	11682	65	0.00556411573360726	0.00556411573360726
s4	liver	labelled_APAP	2_TTGCAATGATGTCAATCTTTGACTGAAGTGACCTTGAAGTGCAATTACTGAGCTTTTTAACCCTGAGCAAT	genome	1	530	34	12720	552	0.0433962264150943	0.0380577427821522
s4	liver	labelled_APAP	3_GTCAATGATGTGTTGGCATGTATTATCTGAATTCGCTGATGTGTCATAACACTTTAGCTCTAGAATTACGCTGAGACC	genome	1	523	34	14121	114	0.00807308264287232	0.00780473960550589
s4	liver	labelled_APAP	3_TTGTGGTAGTGGGGGACTGCGTTCGCGCTCTCCCCTG	genome	1	524	34	5764	48	0.00832755031228314	0.00832755031228314
s4	liver	labelled_APAP	4_CAGTCCACGGGCATATACACT	genome	1	523	34	2092	0	0	0
s4	liver	labelled_APAP	5_TGCCAATGATGACACCACACTAACTGAGCAGTTAGTAGTTGGTCCTTTGATTGCATGTGATGTAATCATTGTTTCAAGACGGGACTGAAGGCG	genome	1	523	34	14121	274	0.019403724948658	0.0184114750588739
s4	liver	labelled_APAP	7_AAGGTAGATAGAACAGGTCTTGT	genome	1	521	34	3126	0	0	0
s4	liver	labelled_APAP	8_CGATCCTCACACGGGGCATCCTGCATTGTTTT	genome	1	519	34	5190	112	0.0215799614643545	0.0215799614643545
s4	liver	labelled_APAP	9_TCGCTGCGATCTATTGAAAGTCAGCCCTCGGCACAAGGGTTTGT	genome	1	521	34	6252	2	3.1989763275751e-4	3.1989763275751e-4
s4	liver	labelled_APAP	MT_TTGTAAACCTGAAATGAAGATCTTCTCTTCTCAAGACACCA	genome	1	526	34	6312	36	0.00570342205323194	0.00570342205323194
s4	liver	labelled_APAP	MU069435.1_CTCGCTGCGATCTATTGAAAGTCAGCCCTCGACACAAGGGTTNGT	genome	1	532	34	5852	7	0.00119617224880383	0.00119617224880383
s4	liver	labelled_APAP	Mus musculus (house mouse) mmu-miR-532-5p	miRNA	1	525	34	3150	1	3.1746031746031e-4	3.1746031746031e-4
s4	liver	labelled_APAP	Mus musculus (mouse) predicted gene, 20597	lncRNA	1	525	34	1050	1	9.5238095238095e-4	9.5238095238095e-4
s4	liver	labelled_APAP	NA_AAATCTCGCGCCGGGCCGT	unmapped	1	523	34	1569	0	0	0
s4	liver	labelled_APAP	NA_TCCTCCCGGGGCTACGCCTGTCGGAGCGTCGCT	unmapped	1	523	34	3661	1	2.7314941272876e-4	2.7314941272876e-4
s4	liver	labelled_APAP	NA_TGCGTTGAGCTAACCGGTACTAAT	unmapped	1	523	34	3661	5	0.00136574706364381	0.00136574706364381
s4	liver	labelled_APAP	NA_TGTGGGCACTCGAAGATACGGA	unmapped	1	533	34	2132	2	9.3808630393996e-4	9.3808630393996e-4
s4	liver	labelled_APAP	1_CACAATGATGACATCATATTTGCTACTCTTGACAGCTGGGGTGACGATAGCTTTAAACCACCATGATTATAACTGAGG	genome	1	515	33	11330	39	0.00344218887908208	0.00309515387336399
s4	liver	labelled_APAP	1_CGGGAGACCGGGGTTCGATTCCCCGACGGGGAGCCA	genome	1	503	33	2012	11	0.00546719681908549	0.00546719681908549
s4	liver	labelled_APAP	1_CTATGATGAAGGCTATGTTGGTAGGGACAACTGAGCTTGTTGATGAATACCAACGATTCTGATG	genome	1	510	33	9690	31	0.00319917440660475	0.00319917440660475
s4	liver	labelled_APAP	1_CTTGTTGATGAATACCAACGATTCTGATG	genome	1	504	33	5040	0	0	0
s4	liver	labelled_APAP	10_TGAGGTAGTAGTTTGTGCTGTAA	genome	1	515	33	4635	1	2.1574973031283e-4	2.1574973031283e-4
s4	liver	labelled_APAP	10_TTCCGGCTCGAAGGACCA	genome	1	517	33	1551	13	0.00838168923275306	0.00838168923275306
s4	liver	labelled_APAP	11_AGTCAATGATGGTCATGCCCAAGATGTCTGAACCTGTCTGAAGCATCTTTTTGATGTAGTCTATGTGGTTCTGAGACTT	genome	1	518	33	14504	290	0.0199944842801986	0.0154690618762475
s4	liver	labelled_APAP	11_TGCTGTGATGAGATGACTAAGTAGGAAGTGCCGTCAGAGTCGATAACTGACGATAACTGCTCCTGGCTGACA	genome	1	509	33	8653	44	0.00508494163873801	0.00508494163873801
s4	liver	labelled_APAP	12_TGCGGGAAACTCGACTGCATAATTTGTGGTAGTGGGGGACTGCGTTCGCGCTCTCCCCTG	genome	1	513	33	8208	110	0.013401559454191	0.0106015779092702
s4	liver	labelled_APAP	14_AAGCAGTGATGACAGATTGGATCTGACTTAACTGCTGTGCTGAGTTTGTTCAATCCAACCCTGAGCTT	genome	1	514	33	10794	106	0.00982027052065963	0.00982027052065963
s4	liver	labelled_APAP	15_AATGGTTCGTTTGTAAAAAAAAAAAAAAA	genome	1	516	33	3612	25	0.00692137320044297	0.00692137320044297
s4	liver	labelled_APAP	15_TATCAATGATGTCCTAAAAAATAAATGTCTGAACATATGACTGCTATA	genome	1	514	33	7710	8	0.00103761348897536	0.00103761348897536
s4	liver	labelled_APAP	15_TCAGTGCATCACAGAACTTTGTT	genome	1	503	33	4024	10	0.00248508946322068	0.00248508946322068
s4	liver	labelled_APAP	16_AAATGATGGCAAATCATCTTTCGGGACTGACCTGAAATGAAGAGAATACTCTTGCTGATC	genome	1	506	33	8096	48	0.00592885375494071	0.00592885375494071
s4	liver	labelled_APAP	16_GCCCTCTTTCCGTGTGGATTTAAGAATTTTT	genome	1	516	33	7224	172	0.0238095238095238	0.0238095238095238
s4	liver	labelled_APAP	16_GTGAAATGATGGCAAATCATCTTTCGGGACTGACCTGAAATGAAGAGAATACTCTTGCTGAT	genome	1	515	33	8755	65	0.00742432895488292	0.00742432895488292
s4	liver	labelled_APAP	18_TAGATGTGTAGAGAAATGATAACTGAGC	genome	1	514	33	3598	0	0	0
s4	liver	labelled_APAP	18_TTGCTGTGATGACTATCTTAGGACACCTTTGGATTAACCGTGAAATCAAACAAGTGCTGAGNAA	genome	1	506	33	9108	110	0.0120772946859903	0.00868403473613895
s4	liver	labelled_APAP	19_TATCTGTGAGGATAAGTAACTCTGAGG	genome	1	510	33	4080	0	0	0
s4	liver	labelled_APAP	2_GGAAAGGATGAACGAACTTGGCCTGACC	genome	1	516	33	2064	0	0	0
s4	liver	labelled_APAP	2_TCGTACCGTGAGTAATAATGCGT	genome	1	507	33	3549	3	8.4530853761623e-4	8.4530853761623e-4
s4	liver	labelled_APAP	2_TGTAAATGATGAACTCACTTTTTTCCCCGTCATATCGACAGTGCTGATGTTTTAAAACATTTGCCAGTTTGTCCTGATA	genome	1	505	33	15150	372	0.0245544554455446	0.0223569023569024
s4	liver	labelled_APAP	2_TTGTGGCAACAATGGCACGGCAAGGGAGCTGTATTT	genome	1	513	33	4617	142	0.0307559021009313	0.0307559021009313
s4	liver	labelled_APAP	4_GGTCCATGATGAAACCCATTATCAGTGGACATCTATGGATGAGAAATGCGGATATGGGACTNAGA	genome	1	517	33	7755	23	0.00296582849774339	0.00296582849774339
s4	liver	labelled_APAP	6_TCAGTGCACTACAGAACTTTGTA	genome	1	517	33	3619	3	8.2895827576678e-4	8.2895827576678e-4
s4	liver	labelled_APAP	7_CGTCTGTGATGTTCTGCTATTACCTACATTGTTTGAGCCTCATGAAAACCCCACTGGCTGAGAC	genome	1	510	33	10200	39	0.00382352941176471	0.00382352941176471
s4	liver	labelled_APAP	9_AATGCTGTGTTGGCTAGTTCCTTCCTTGGATGTCTGAGCGA	genome	1	508	33	7620	24	0.0031496062992126	0.0031496062992126
s4	liver	labelled_APAP	9_TCACAATGATGATGAATGGTCCAAACATTCGCGGTTTCCACCAGAACGCAAGGCAGTGTTGGCAGTTACCTTCCTTGGATGTCTGAGTGA	genome	1	515	33	12360	108	0.0087378640776699	0.00624589086127548
s4	liver	labelled_APAP	9_TTCAAGTAATCCAGGATAGGCAA	genome	1	510	33	2550	0	0	0
s4	liver	labelled_APAP	MT_GGCCTACACCCAGAAGATTTCATGACCAATGAACACTCTGACCA	genome	1	517	33	4136	140	0.0338491295938104	0.0338491295938104
s4	liver	labelled_APAP	MU069435.1_TCTGGGTCGGGGTTTCGTACGTAGCAGAGCAGCTCC	genome	1	509	33	4581	3	6.5487884741322e-4	6.5487884741322e-4
s4	liver	labelled_APAP	MU069435.1_TCTGGGTCGGGGTTTCGTACGTAGCAGAGCAGCTCCCTCGCTGCGATCTATTGAAAGTCAGCCCTCGACACAAGGGTTTGT	genome	1	505	33	10605	7	6.6006600660066e-4	6.6006600660066e-4
s4	liver	labelled_APAP	NA_ACGACTCTTAGCGGTGGATCACTCGGCTCGTGCGTCGATGAAGAACGCAGCTAGCTGCGAGAATTAATGTGAATTGCAGGACA	unmapped	1	517	33	9306	5	5.3728777133032e-4	5.3728777133032e-4
s4	liver	labelled_APAP	NA_CTGAGGCGTGATGACGAGGCA	unmapped	1	512	33	1536	0	0	0
s4	liver	labelled_APAP	NA_CTTGCGGCCCCGGGTTCCTCCCGGGGCTACGCCTGTCTGAGCGTCGCT	unmapped	1	511	33	5621	14	0.0024906600249066	0.0024906600249066
s4	liver	labelled_APAP	NA_GGCGTAGTCGATGGGAAACAG	unmapped	1	504	33	1512	0	0	0
s4	liver	labelled_APAP	NA_GGCTGAGGCGTGATGACGAGGCA	unmapped	1	504	33	1512	0	0	0
s4	liver	labelled_APAP	NA_GTCCTGCCGCGGTCGCCA	unmapped	1	518	33	1554	11	0.00707850707850708	0.00707850707850708
s4	liver	labelled_APAP	X_AGCTACATTGTCTGCTGGGTTTCT	genome	1	513	33	5130	66	0.0128654970760234	0.0128654970760234
s4	liver	labelled_APAP	>ENSMUST00000027559.9|ENSMUSG00000026321.9|OTTMUSG00000048968.1|OTTMUST00000125109.1|Tnfrsf11a-201|Tnfrsf11a|5029|UTR5:1-34|CDS:35-1912|UTR3:1913-5029|	pctranscripts	1	489	32	2445	1	4.0899795501022e-4	4.0899795501022e-4
s4	liver	labelled_APAP	>ENSMUST00000110082.11|ENSMUSG00000001175.17|OTTMUSG00000016979.4|OTTMUST00000041174.3|Calm1-202|Calm1|4115|UTR5:1-279|CDS:280-729|UTR3:730-4115|	pctranscripts	1	499	32	499	2	0.00400801603206413	0.00400801603206413
s4	liver	labelled_APAP	>ENSMUST00000163060.2|ENSMUSG00000022096.15|OTTMUSG00000034183.1|OTTMUST00000086690.1|Hr-205|Hr|5278|UTR5:1-402|CDS:403-4038|UTR3:4039-5278|	pctranscripts	1	495	32	0	0	NA	NA
s4	liver	labelled_APAP	1_ACGCGGGAGACCGGGGTTCGTTTCCCCGACGGGGAGCCA	genome	1	496	32	2480	1	4.0322580645161e-4	4.0322580645161e-4
s4	liver	labelled_APAP	12_GGTGGTGTCGATGGTAGAAC	genome	1	501	32	2505	3	0.00119760479041916	0.00119760479041916
s4	liver	labelled_APAP	12_TTTGTGGTAGTGGGGGACTGCGTTCGCGCTCTCCCCTG	genome	1	490	32	5880	110	0.0187074829931973	0.0187074829931973
s4	liver	labelled_APAP	15_AATGGTTCGTTTGTAAAAAAAAAAAAAAAA	genome	1	496	32	3472	24	0.00691244239631336	0.00691244239631336
s4	liver	labelled_APAP	18_ACTGGACTTGGAGTCAGAAGGCT	genome	1	499	32	2495	40	0.0160320641282565	0.0160320641282565
s4	liver	labelled_APAP	18_TGGAGTGTGACAATGGTGTTTGAGA	genome	1	498	32	3984	36	0.00903614457831325	0.00903614457831325
s4	liver	labelled_APAP	19_TGTAACAGCAACTCCATGTGGAAAT	genome	1	490	32	2940	50	0.0170068027210884	0.0170068027210884
s4	liver	labelled_APAP	19_TTGCAATGATGTCATCTTACTACTGAA	genome	1	489	32	4890	24	0.0049079754601227	0.0049079754601227
s4	liver	labelled_APAP	5_ATCCTTAGGTCGCTGGTTCGATTCCGGCTCGAAGGACTTCGTGCACTACTTTT	genome	1	495	32	8910	285	0.031986531986532	0.031986531986532
s4	liver	labelled_APAP	8_AAGCGTGATGATTGGGTGTTCACGCCATTGCGTGACATGTGCCGCCCATAAACCTTGTTACGACGTGGGCACATTACCCATCTGACA	genome	1	500	32	11000	21	0.00190909090909091	0.00190909090909091
s4	liver	labelled_APAP	9_CTGAGGTAGTAGTTTGTACAGTT	genome	2	492	32	4428	0	0	0
s4	liver	labelled_APAP	MT_TGGCCTACACCCAGAAGATTTCATGACCAATGAACACTCTGACCA	genome	1	489	32	4401	129	0.0293115201090661	0.0293115201090661
s4	liver	labelled_APAP	Mus musculus (house mouse) mmu-miR-200a-3p	miRNA	1	500	32	3500	7	0.002	0.002
s4	liver	labelled_APAP	Mus musculus BRCA1 interacting protein C-terminal helicase 1, opposite strand, transcript variant 2 (Brip1os)	lncRNA	1	499	32	1497	21	0.0140280561122244	0.0140280561122244
s4	liver	labelled_APAP	NA_CGCGACCTCAGATCAGACGTGGCGACCCGCTGAATTTAAGCATATTA	unmapped	1	495	32	4950	4	8.080808080808e-4	8.080808080808e-4
s4	liver	labelled_APAP	NA_GACTCTTAGCGGTGGATCACTCGGCTCGTGC	unmapped	1	494	32	3952	38	0.00961538461538462	0.00762195121951219
s4	liver	labelled_APAP	NA_GGTGCGACGGATTTTCGG	unmapped	1	494	32	2470	0	0	0
s4	liver	labelled_APAP	1_CGATTCCCGGCCAACGCAAAGTTAAAATTT	genome	1	477	31	3339	114	0.0341419586702606	0.0341419586702606
s4	liver	labelled_APAP	10_CCGCCGCGGCCCGGGTTCGATTCCCGGTCAGGGAACCA	genome	1	484	31	2420	57	0.0235537190082645	0.0235537190082645
s4	liver	labelled_APAP	11_CGATCCCCGTACGGGCCAGTGTGCTTATCTTT	genome	1	487	31	4870	110	0.0225872689938398	0.0225872689938398
s4	liver	labelled_APAP	13_CGATCCCCGTACGGGCCAGCTGGAGTTTTT	genome	1	472	31	3776	56	0.0148305084745763	0.0148305084745763
s4	liver	labelled_APAP	18_CTGCGATGATGTCATATCTTAGGACACCTTTGGATTAATCATGAAAATAACTATCCTCTGAGCAG	genome	1	482	31	9640	442	0.045850622406639	0.0357142857142857
s4	liver	labelled_APAP	18_TGGAGTGTGACAATGGTNTTTGA	genome	1	485	31	3880	17	0.00438144329896907	0.00438144329896907
s4	liver	labelled_APAP	18_TNGAGTGTGACAATGGTGTTTGA	genome	1	485	31	3880	4	0.00103092783505155	0.00103092783505155
s4	liver	labelled_APAP	19_CGAGCCCCAGTGGAACCAGTGTAACTT	genome	1	482	31	2410	39	0.0161825726141079	0.0161825726141079
s4	liver	labelled_APAP	2_TGAAATGATGATTCTGTTTATCCATTCGCTGAGT	genome	1	486	31	6804	1	1.4697236919459e-4	1.4697236919459e-4
s4	liver	labelled_APAP	3_ATGCGGGAAACTCGACTGCATAATTTGTGGTAGTGGGGGACTGCGTTCGCGCTCTCCCCTG	genome	1	475	31	7600	44	0.00578947368421053	0.00578947368421053
s4	liver	labelled_APAP	4_GTAAACATCCTTGACTGGAAGCT	genome	1	475	31	2850	45	0.0157894736842105	0.0157894736842105
s4	liver	labelled_APAP	4_TGTAAACATCCTACACTCTCAGCA	genome	1	481	31	2886	3	0.00103950103950104	0.00103950103950104
s4	liver	labelled_APAP	5_CACCACTGATGATCTTGTAATTCTGACT	genome	1	482	31	4820	168	0.0348547717842324	0.0348547717842324
s4	liver	labelled_APAP	6_CAGTGCACTACAGAACTTTGT	genome	1	484	31	2904	9	0.00309917355371901	0.00309917355371901
s4	liver	labelled_APAP	8_GCTGGAGGATGAAGTAAGGAGTGATCCATCGGCTAAGTGTTTTCCCACTGTGCTGACACTCACATTGCTGACAG	genome	1	472	31	8968	16	0.00178412132024978	0.00178412132024978
s4	liver	labelled_APAP	MT_AAGGACTTGGCGGTACTTTATATCCATCTAGAGGAGCC	genome	1	483	31	4830	0	0	0
s4	liver	labelled_APAP	MU069435.1_CTCGCTGCGATCTATTGAAAGTCAGCCCTCGACACAAGGGTTTGTC	genome	1	485	31	5820	12	0.00206185567010309	0.00206185567010309
s4	liver	labelled_APAP	Mus musculus (house mouse) mmu-miR-1839-5p	miRNA	1	475	31	2375	12	0.00505263157894737	0.00505263157894737
s4	liver	labelled_APAP	Mus musculus RIKEN cDNA 6530402F18 gene (6530402F18Rik)	lncRNA	1	481	31	0	0	NA	NA
s4	liver	labelled_APAP	NA_AATGGTTCGTTTGTAAAAAAAAAAAAA	unmapped	1	478	31	3346	22	0.00657501494321578	0.00657501494321578
s4	liver	labelled_APAP	NA_CGACTCTTAGCGGTGGATCACTCGGCTCGTGCGTCGATGAAGAACGCAGCTAGCTGCGAGAATTAATGTGAATTGCAGGAC	unmapped	1	481	31	8658	0	0	0
s4	liver	labelled_APAP	NA_GATGGGGAAGATCGGGCTCGCC	unmapped	1	482	31	1446	0	0	0
s4	liver	labelled_APAP	NA_GCACTTGCGGCCCCGGGTTCCTCCCGGGGCTACGCCTGTCTGAGCGTCGCT	unmapped	1	481	31	5291	8	0.00151200151200151	0.00151200151200151
s4	liver	labelled_APAP	NA_GGCTGAGGCGTGATGACGAGG	unmapped	1	478	31	1434	0	0	0
s4	liver	labelled_APAP	NA_TCTGCGCGAGAAAAACACCAATCG	unmapped	1	476	31	1428	2	0.00140056022408964	0.00140056022408964
s4	liver	labelled_APAP	NA_TGGGGTATCGCCAAGCGGTAAGGCA	unmapped	1	476	31	1904	1	5.2521008403361e-4	5.2521008403361e-4
s4	liver	labelled_APAP	>ENSMUST00000053364.12|ENSMUSG00000033952.15|OTTMUSG00000019630.3|OTTMUST00000046913.3|Aspm-201|Aspm|9867|UTR5:1-157|CDS:158-9526|UTR3:9527-9867|	pctranscripts	1	465	30	0	0	NA	NA
s4	liver	labelled_APAP	>ENSMUST00000160943.3|ENSMUSG00000041515.11|OTTMUSG00000033858.6|OTTMUST00000085324.4|Irf8-204|Irf8|1284|UTR5:1-53|CDS:54-1055|UTR3:1056-1284|	pctranscripts	1	466	30	1398	34	0.0243204577968526	0.0243204577968526
s4	liver	labelled_APAP	1_CGAATCCCACTCCTGACAAAGTTTT	genome	1	459	30	3213	67	0.0208527855586679	0.0208527855586679
s4	liver	labelled_APAP	10_CACCGCCGCGGCCCGGGTTCGATTCCCGGTCAGGGAACCA	genome	1	458	30	2290	26	0.011353711790393	0.011353711790393
s4	liver	labelled_APAP	11_AAATGCGGGAAACTCGACTGCATAATTTGTGGTAGTGGGGGACTGCGTTCGCGCTCTCCCCTG	genome	1	471	30	7536	71	0.00942144373673036	0.00877659574468085
s4	liver	labelled_APAP	14_TGCTGTGCTGAGTTTGTTCAATCCAACCCTGAGC	genome	1	468	30	5148	9	0.00174825174825175	0.00174825174825175
s4	liver	labelled_APAP	16_TGAAATGATGGCAAATCATCTTTCGGGACTGACCTGAAATGAAGAGAATACTCTTGCTGATCA	genome	1	460	30	7820	206	0.0263427109974425	0.0254302594400205
s4	liver	labelled_APAP	17_CAAATCCCGGACGAGCCCAGTTTTT	genome	1	463	30	2778	123	0.0442764578833693	0.0442764578833693
s4	liver	labelled_APAP	17_TGAGGTAGGAGGTTGTATAGTTA	genome	1	470	30	3760	0	0	0
s4	liver	labelled_APAP	18_AACGCCATTATCACACTAAATAT	genome	1	464	30	2784	23	0.00826149425287356	0.00826149425287356
s4	liver	labelled_APAP	18_GCCGCCGGTGAAATACCACTAC	genome	1	461	30	1383	16	0.0115690527838033	0.0115690527838033
s4	liver	labelled_APAP	18_GGATTCCTGGAAATACTGTTCT	genome	1	466	30	3728	3	8.0472103004291e-4	8.0472103004291e-4
s4	liver	labelled_APAP	18_TGCGATGATGCATTTTATTCAACACATCATTCTGAAAATAGATGTGTAGAGAAATGATAACTGAGC	genome	1	460	30	9200	2	2.1739130434782e-4	2.1739130434782e-4
s4	liver	labelled_APAP	18_TGGAGTGTGACAATGGTGTTTGAGT	genome	1	470	30	4230	23	0.00543735224586288	0.00543735224586288
s4	liver	labelled_APAP	19_TGACCTATGAATTGACAGCCT	genome	1	469	30	2814	26	0.00923951670220327	0.00923951670220327
s4	liver	labelled_APAP	19_TGCAATGATGTCATCTTACTACTGAA	genome	1	462	30	4158	5	0.0012025012025012	0.0012025012025012
s4	liver	labelled_APAP	2_TCGTACCGTGAGTAATAATGA	genome	1	469	30	2814	2	7.1073205401563e-4	7.1073205401563e-4
s4	liver	labelled_APAP	2_TGAACTGATGATATCATTTCTTTCCCCGTCAGATCGACCCTGTTGATAA	genome	1	461	30	7837	5	6.3799923440091e-4	6.3799923440091e-4
s4	liver	labelled_APAP	3_CCAATGAACACTCTGACCA	genome	1	461	30	1383	4	0.00289226319595083	0.00289226319595083
s4	liver	labelled_APAP	5_GTCACGTCGGGGTCACCA	genome	1	461	30	1383	14	0.0101229211858279	0.0101229211858279
s4	liver	labelled_APAP	9_TAAACCATTCGTAGACGACCTGCTTC	genome	1	465	30	3255	2	6.1443932411674e-4	6.1443932411674e-4
s4	liver	labelled_APAP	MT_TCATGACCAATGAACACTCTGACCA	genome	1	459	30	2295	30	0.0130718954248366	0.0130718954248366
s4	liver	labelled_APAP	Mus musculus (house mouse) mmu-miR-3535	miRNA	2	462	30	3696	0	0	0
s4	liver	labelled_APAP	Mus musculus (mouse) mitochondrially encoded tRNA asparagine (ENSMUSG00000064348.1)	tRNA	1	458	30	8702	170	0.0195357389105953	0.0195357389105953
s4	liver	labelled_APAP	Mus musculus tRNA-Leu (TAA) (tRNA-Leu-TAA-1-1, tRNA-Leu-TAA-2-1)	tRNA	2	468	30	468	0	0	0
s4	liver	labelled_APAP	NA_AATGGTTCGTTTGTAAAAAAAAAAAA	unmapped	1	459	30	3213	35	0.0108932461873638	0.0108932461873638
s4	liver	labelled_APAP	NA_CACGGGGTCGGCGGCGATGTCGG	unmapped	1	461	30	1383	0	0	0
s4	liver	labelled_APAP	NA_CGACTCTTAGCGGTGGATCACTCGGCTCGTGCGTCGAT	unmapped	1	471	30	4710	141	0.0299363057324841	0.0227272727272727
s4	liver	labelled_APAP	NA_GACTCTTAGCGGTGGATCACTCGGC	unmapped	1	468	30	2808	7	0.00249287749287749	0.00249287749287749
s4	liver	labelled_APAP	NA_TGGAGTGTGACAATGGTGTTTGATTT	unmapped	1	471	30	5181	19	0.00366724570546227	0.00366724570546227
s4	liver	labelled_APAP	NA_TGGAGTGTGACAATGGTGTTTGTTAT	unmapped	1	460	30	5060	55	0.0108695652173913	0.0108695652173913
s4	liver	labelled_APAP	X_GAGGTAGTAGATTGTATAGTTT	genome	1	460	30	4140	10	0.00241545893719807	0.00241545893719807
s4	liver	labelled_APAP	>ENSMUST00000103216.10|ENSMUSG00000028974.14|OTTMUSG00000010959.2|OTTMUST00000025710.1|Dffa-202|Dffa|1835|UTR5:1-105|CDS:106-903|UTR3:904-1835|	pctranscripts	1	452	29	2260	4	0.00176991150442478	0.00176991150442478
s4	liver	labelled_APAP	>ENSMUST00000194175.2|ENSMUSG00000033860.14|OTTMUSG00000051802.1|OTTMUST00000130534.1|Fgg-202|Fgg|1741|UTR5:1-47|CDS:48-1379|UTR3:1380-1741|	pctranscripts	1	444	29	1332	14	0.0105105105105105	0.0105105105105105
s4	liver	labelled_APAP	1_ATACATGATGATCTCACACAACTTGAACTCTCTCACTGATTACTTGATGATAGTAAAAGATCTGAT	genome	1	455	29	9555	6	6.2794348508634e-4	6.2794348508634e-4
s4	liver	labelled_APAP	1_GCCCATGATGGTATGAGAGTAGTGGACAGAAGGGATTTCTGAAAAACACTTTTCTGAGGC	genome	1	441	29	6615	8	0.00120937263794407	0.00120937263794407
s4	liver	labelled_APAP	10_ATTCTGTGATGACTTTACCAAATGACTTTCGTTCTTCTGAGTTTGCTGAAGCCACACTCAGGTGCTGAGAGG	genome	1	454	29	10896	412	0.0378120411160059	0.0327853363567649
s4	liver	labelled_APAP	11_AAATGGATTTTTGGAAGTAGG	genome	1	448	29	3136	0	0	0
s4	liver	labelled_APAP	13_TCACCCAGGCGGCCCGGGTTCGACTCCCGGTGTGGGAACCA	genome	1	444	29	2664	51	0.0191441441441441	0.0191441441441441
s4	liver	labelled_APAP	18_TGCAGTGATGACTATCTTAGGACACCTTTGGATTTACCGTGAAAAGAAGTAACCTCTGAGCA	genome	1	455	29	7735	16	0.00206851971557854	0.00206851971557854
s4	liver	labelled_APAP	19_ACACCCTGATGAACTGAATACCGCCCCAGTCTGATAGCTGTGGAGAAAGGTATTTTCTGAGT	genome	1	443	29	7088	47	0.00663092550790068	0.00663092550790068
s4	liver	labelled_APAP	19_CTGACCTATGAATTGACAGCCAAA	genome	1	453	29	2265	19	0.00838852097130243	0.00838852097130243
s4	liver	labelled_APAP	19_TGACCTATGAATTGACAGCCAAA	genome	1	450	29	2250	0	0	0
s4	liver	labelled_APAP	19_TGTAACAGCAACTCCATGTGGAATT	genome	1	450	29	3150	30	0.00952380952380952	0.00952380952380952
s4	liver	labelled_APAP	19_TTCGGCTGATGATTGCTGTTGAGACTTGGAAATCTGATT	genome	1	455	29	6825	25	0.00366300366300366	0.00366300366300366
s4	liver	labelled_APAP	2_CATTATTACTTTTGGTACGCGA	genome	1	450	29	4050	4	9.8765432098765e-4	9.8765432098765e-4
s4	liver	labelled_APAP	9_AACCCGTAGATCCGAACTTGTGA	genome	1	449	29	2245	0	0	0
s4	liver	labelled_APAP	9_TCGCTGTGATGATGGATTCCAAAACCATTCGTAGTTTCCACCAGA	genome	1	451	29	5863	72	0.012280402524305	0.012280402524305
s4	liver	labelled_APAP	MT_AAAGGTTTGGTCCTGGCCTTATAATTAATTAGA	genome	1	441	29	5292	1	1.8896447467876e-4	1.8896447467876e-4
s4	liver	labelled_APAP	Mus musculus (house mouse) mmu-miR-222-3p	miRNA	1	443	29	3101	87	0.0280554659787165	0.0280554659787165
s4	liver	labelled_APAP	NA_AGGCACATGCTCGTGAACTGGCG	unmapped	1	450	29	1800	0	0	0
s4	liver	labelled_APAP	NA_CGACTCTTAGCGGTGGATCACTCGGCTCGT	unmapped	1	447	29	3576	16	0.00447427293064877	0.00447427293064877
s4	liver	labelled_APAP	NA_GACTCTTAGCGGTGGATCACTCGGCTCGTGCGTCGATGAAGAACGCAGCTAGCTGCGAGA	unmapped	1	451	29	5412	40	0.0073909830007391	0.0073909830007391
s4	liver	labelled_APAP	NA_GAGTAGGGAACTGCCAGGCATCA	unmapped	1	456	29	1368	1	7.3099415204678e-4	7.3099415204678e-4
s4	liver	labelled_APAP	NA_GTGACGGTGCCGAGGATGACG	unmapped	1	446	29	1338	0	0	0
s4	liver	labelled_APAP	NA_GTTCCTCCCGGGGCTACGCCTGTCTGAGCGTCGCT	unmapped	1	445	29	4005	15	0.00374531835205993	0.00374531835205993
s4	liver	labelled_APAP	NA_GTTGATAGATCCAGTAATGACCTC	unmapped	1	451	29	3157	1	3.1675641431739e-4	3.1675641431739e-4
s4	liver	labelled_APAP	X_ATGAGGTAGTAGATTGTATAGTT	genome	1	443	29	3987	7	0.0017557060446451	0.0017557060446451
s4	liver	labelled_APAP	1_ATACCATGATGATAACATAGTTCAGCAGACTTAACTCTGATGAACAATCATGTCTTTCGCTNCTATCTGATG	genome	1	437	28	10051	158	0.015719828872749	0.0144259667401322
s4	liver	labelled_APAP	1_TTTCACCCAGGCGGCCCGGGTTCGACTCCCGGTATGGGAACC	genome	1	429	28	3432	218	0.0635198135198135	0.0614754098360656
s4	liver	labelled_APAP	11_AAACCGTTACCATTACTGAGT	genome	1	437	28	2622	1	3.813882532418e-4	3.813882532418e-4
s4	liver	labelled_APAP	11_CGGCGATGATGACACTCC	genome	1	431	28	1293	0	0	0
s4	liver	labelled_APAP	11_GCGGGAAACTCGACTGCATAATTTGTGGTAGTGGGGGACTGCGTTCGCGCTCTCCCCTG	genome	1	434	28	6510	83	0.0127496159754224	0.0127496159754224
s4	liver	labelled_APAP	11_GCGTTTGGAAGAGATATTTT	genome	1	430	28	3440	19	0.00552325581395349	0.00552325581395349
s4	liver	labelled_APAP	11_TGGGTCTTTGCGGGCAAGATGA	genome	1	428	28	2568	54	0.0210280373831776	0.0210280373831776
s4	liver	labelled_APAP	13_GGTGCTAATAACGCCAAGGTCGCGGGTTCGATCCCCGTACGGGCCAGCTGGAGTTTTT	genome	1	426	28	5964	222	0.0372233400402414	0.0372233400402414
s4	liver	labelled_APAP	14_AAAAGCTGGGTTGAGAGGGCGAA	genome	1	427	28	1281	70	0.0546448087431694	0.0546448087431694
s4	liver	labelled_APAP	14_AAAAGCTGGGTTGAGAGGGCGAAT	genome	1	432	28	1728	17	0.00983796296296296	0.00983796296296296
s4	liver	labelled_APAP	15_GAACATATGACTGCTATAATGATTTCAGCATTTAACTGAGA	genome	1	428	28	5564	3	5.391804457225e-4	5.391804457225e-4
s4	liver	labelled_APAP	15_TCAGTGCATCACAGAACTTTGT	genome	1	434	28	3038	7	0.00230414746543779	0.00230414746543779
s4	liver	labelled_APAP	18_GGAGTGTGACAATGGTGTTTGTA	genome	1	431	28	3448	34	0.00986078886310905	0.00986078886310905
s4	liver	labelled_APAP	18_TAGATGTGTAGAGAAATGATAACTGAGCA	genome	1	435	28	3045	1	3.2840722495894e-4	3.2840722495894e-4
s4	liver	labelled_APAP	18_TTGCTGTGATGACTATCTTAGGACACCTTTGGATTAACCGTGAAATCAAACAAGTGCTGAGNA	genome	1	427	28	7686	21	0.00273224043715847	0.00273224043715847
s4	liver	labelled_APAP	19_CACCCTGATGAACTGAATACCGCCNCAGTCTGATAGCTGTGGAGAAAGGTATTTTCTGAGT	genome	1	430	28	6880	48	0.00697674418604651	0.00697674418604651
s4	liver	labelled_APAP	19_CGAGCCCCAGTGGAACCACCA	genome	1	429	28	429	2	0.00466200466200466	0.00466200466200466
s4	liver	labelled_APAP	2_ATCCCAGCGGTGCCTCCA	genome	1	439	28	1317	26	0.0197418375094913	0.0197418375094913
s4	liver	labelled_APAP	2_TGAACTGATGATATCATTTCTTTCCCCGTCAGATCGACCCTGTTGAAAA	genome	1	432	28	6912	11	0.00159143518518519	0.00159143518518519
s4	liver	labelled_APAP	3_CATAATTTGTGGTAGTGGGGGACTGCGTTCGCGCTCTCCCCTG	genome	1	428	28	5564	58	0.0104241552839684	0.0104241552839684
s4	liver	labelled_APAP	3_GGTCAATGATGTGTTGGCATGTATTATCTGAATTCGCTGATGTGTCATAACACTTTAGCTCNAGAATTACGCTGAGACC	genome	1	436	28	11336	58	0.00511644318983769	0.0036502849002849
s4	liver	labelled_APAP	4_AATGCGGGAAACTCGACTGCATAATTTGTGGTAGTGGGGGACTGCGTTCGCGCTCTCCCCTG	genome	1	439	28	7024	100	0.0142369020501139	0.0142369020501139
s4	liver	labelled_APAP	9_TCGCTGCGATCTATTGAAAGTCAGCCCACGACACAAGGGTTTGT	genome	1	428	28	4708	1	2.1240441801189e-4	2.1240441801189e-4
s4	liver	labelled_APAP	Mus musculus (house mouse) mmu-miR-10b-5p	miRNA	1	438	28	3066	2	6.5231572080887e-4	6.5231572080887e-4
s4	liver	labelled_APAP	Mus musculus predicted gene, 52877 (Gm52877)	lncRNA	1	431	28	2586	92	0.0355761794276876	0.0355761794276876
s4	liver	labelled_APAP	Mus musculus tRNA-Ile (AAT) (tRNA-Ile-AAT-3-1, tRNA-Ile-AAT-4-1)	tRNA	1	428	28	2140	17	0.00794392523364486	0.00794392523364486
s4	liver	labelled_APAP	NA_ACGGATAATATCGGCGACTTCC	unmapped	1	437	28	2185	1	4.5766590389016e-4	4.5766590389016e-4
s4	liver	labelled_APAP	NA_ACTCTTAGCGGTGGATCACTCGGCTCGTGCG	unmapped	1	431	28	3448	145	0.0420533642691415	0.0420533642691415
s4	liver	labelled_APAP	NA_CTACGCCTGTCTGAGCGTCGCT	unmapped	1	430	28	2580	0	0	0
s4	liver	labelled_APAP	1_AACCAGTGATGTGATGATTCTGCCAAATGATACAAAGTGATATCACCTTTAAACCGTTCCATTTTATTTCTGAGGTT	genome	1	416	27	11232	61	0.00543091168091168	0.00543091168091168
s4	liver	labelled_APAP	1_GTTCGACTCCCGGTATGGGAACCA	genome	1	419	27	2095	8	0.00381861575178998	0.00381861575178998
s4	liver	labelled_APAP	1_TGCATGATGACGAACAAATACTGACTACCTGAAGATCTTATTAGCTCTATCTGATG	genome	1	421	27	7157	68	0.00950118764845606	0.00733530822400903
s4	liver	labelled_APAP	10_CGAACCCCACTCCTGGTAAAGTTGCTGTTT	genome	1	425	27	3825	105	0.0274509803921569	0.0274509803921569
s4	liver	labelled_APAP	11_TAGCAGCACAGAAATATTGGCA	genome	1	412	27	1648	0	0	0
s4	liver	labelled_APAP	11_TGCAATGATGATGAAACTAGAAAAAAAAGGAAGTGCCGTCCGATGCGACAACTGACGACATCCCTAGTTAGCTGAC	genome	1	410	27	5740	27	0.00470383275261324	0.00470383275261324
s4	liver	labelled_APAP	14_CAAATCCCGGACGAGCCCTGTACTTT	genome	1	425	27	2550	151	0.0592156862745098	0.0592156862745098
s4	liver	labelled_APAP	15_TTCTGTGATGAGGCTCTGGAATGTGCGCTGGGCACAGCGCCCGAGAGAGACTGAGGAATTATTCCCTGTTGCCTTCCTTCTGAGA	genome	1	414	27	9522	81	0.00850661625708885	0.00523448349535306
s4	liver	labelled_APAP	18_GATTCCTGGAAATACTGTTCTT	genome	1	423	27	3807	1	2.6267402153927e-4	2.6267402153927e-4
s4	liver	labelled_APAP	18_GGAGTGTGACAATGGTGTTTGAT	genome	1	425	27	3400	18	0.00529411764705882	0.00529411764705882
s4	liver	labelled_APAP	18_GTGTGACAATGGTGTTTGA	genome	1	412	27	2884	2	6.9348127600554e-4	6.9348127600554e-4
s4	liver	labelled_APAP	18_TTGGAGTGTGACAATGGTGTTTGT	genome	1	413	27	4130	27	0.00653753026634383	0.00653753026634383
s4	liver	labelled_APAP	19_CACCCTGATGAACTGAATACCGCCCCAGTCTGATAGCTGTGGAGAAAGGTATTTTCTGAG	genome	1	424	27	6360	55	0.00864779874213836	0.00431654676258993
s4	liver	labelled_APAP	19_TCGGCTGATGATTGCTGTTGAGACTTGGAAATCTGATT	genome	1	423	27	5922	1	1.6886187098953e-4	1.6886187098953e-4
s4	liver	labelled_APAP	2_CATTATTACTTTTGGTACGCGT	genome	1	421	27	4210	9	0.00213776722090261	0.00213776722090261
s4	liver	labelled_APAP	2_CGTACCGTGAGTAATAATGCGT	genome	1	422	27	2532	1	3.9494470774091e-4	3.9494470774091e-4
s4	liver	labelled_APAP	4_AAACAATGATGTGATTTCCAAGCACATAGCTGATGATTCCATGTGGAATTTTACCACTGAGT	genome	1	416	27	7904	29	0.00366902834008097	0.00366902834008097
s4	liver	labelled_APAP	4_TCTCGGTGATGAGAACTTTGTCCAGTTCTGCTGCTGATCTCTTAAGTGAGGATGAAGTTATCTGAGGA	genome	1	421	27	9683	383	0.0395538572756377	0.0287642438322823
s4	liver	labelled_APAP	6_TCCTGTCTGAGCGTCGCT	genome	1	418	27	2508	7	0.00279106858054226	0.00279106858054226
s4	liver	labelled_APAP	7_CGAGTCCTGCCGCGGTCGCC	genome	1	416	27	1248	33	0.0264423076923077	0.0264423076923077
s4	liver	labelled_APAP	7_GACTATGAGATGACTCTACATGCACTACCATCTGAGG	genome	1	420	27	3780	1	2.6455026455026e-4	2.6455026455026e-4
s4	liver	labelled_APAP	7_GCACATGATGTTCTTATTCTCACGATGGTCTTCGGATGCCACAGTTAGGGCAGTGCCGATAATGCCAAAGGCTAAGCTGATG	genome	1	421	27	9262	39	0.00421075361692939	0.00336298546322413
s4	liver	labelled_APAP	7_TTTCGGCGGTAGAAGAA	genome	1	419	27	1676	15	0.00894988066825776	0.00894988066825776
s4	liver	labelled_APAP	8_GCTGGAGGATGAAGTAAGGAGTGATCCATCGGCTAAGTGTTTTCCCACTGTGCTGACACTCACATTGCTGACAGTG	genome	1	412	27	8240	91	0.0110436893203884	0.0101219512195122
s4	liver	labelled_APAP	8_GGGAAATGATGATGCCTGTGACTGCTGACAAGACTCTGATGTCTGTTGTATTCGTACTGGCTGATCCT	genome	1	418	27	9196	59	0.00641583297085689	0.00641583297085689
s4	liver	labelled_APAP	9_ACCCAGGCGGCCCGGGTTCGACTCCCGGTGTGGGAACC	genome	1	419	27	2095	18	0.00859188544152745	0.00859188544152745
s4	liver	labelled_APAP	9_CAGGCGGCCCGGGTTCGACTCCCGGTGTGGGAACCA	genome	1	419	27	2095	18	0.00859188544152745	0.00859188544152745
s4	liver	labelled_APAP	MT_AAAACGTTAGGTCAAGGTGTAGCCA	genome	1	420	27	2100	0	0	0
s4	liver	labelled_APAP	MT_AAGTCGTAACAAGGTAAGCATACTGGAAAGTGTGCTTGGAATAATA	genome	1	416	27	4576	152	0.0332167832167832	0.0332167832167832
s4	liver	labelled_APAP	MT_GCCTACACCCAGAAGATTTCATGACCAATGAACACTCTGACCA	genome	1	411	27	3288	53	0.0161192214111922	0.0161192214111922
s4	liver	labelled_APAP	Mus musculus predicted gene, 30694 (Gm30694)	lncRNA	1	413	27	1239	0	0	0
s4	liver	labelled_APAP	Mus musculus RIKEN cDNA D030055H07 gene (D030055H07Rik)	lncRNA	1	419	27	838	0	0	0
s4	liver	labelled_APAP	NA_ACAGCACTGTGCAAACACGAAA	unmapped	1	410	27	820	0	0	0
s4	liver	labelled_APAP	NA_AGACGTGGCGACCCGCTGAAT	unmapped	1	417	27	1251	0	0	0
s4	liver	labelled_APAP	NA_CGACTCTTAGCGGTGGATCACTCGGCT	unmapped	1	425	27	2975	4	0.00134453781512605	0.00134453781512605
s4	liver	labelled_APAP	NA_CGCGACCTCAGATCAGACGTGGCGACCCGCTGAATTTAAGC	unmapped	1	411	27	2877	0	0	0
s4	liver	labelled_APAP	NA_CTGACCTATGAATTGACAGCCTTA	unmapped	1	423	27	2961	2	6.7544748395812e-4	6.7544748395812e-4
s4	liver	labelled_APAP	NA_TCTTGATCCGGCAAACAAACCACC	unmapped	1	411	27	1644	2	0.00121654501216545	0.00121654501216545
s4	liver	labelled_APAP	>ENSMUST00000066791.7|ENSMUSG00000054013.7|OTTMUSG00000066490.1|OTTMUST00000161515.1|Tmem179-201|Tmem179|2380|UTR5:1-124|CDS:125-826|UTR3:827-2380|	pctranscripts	1	395	26	0	0	NA	NA
s4	liver	labelled_APAP	1_ATTACTTGATGATAGTAAAAGATCTGATG	genome	1	407	26	4070	19	0.00466830466830467	0.00466830466830467
s4	liver	labelled_APAP	1_TCCCAGCGGTGCCTCCA	genome	1	399	26	1197	20	0.0167084377610693	0.0167084377610693
s4	liver	labelled_APAP	1_TGATAAATCTGGAGCCGGTGA	genome	1	404	26	2020	0	0	0
s4	liver	labelled_APAP	11_ACAGTGATGACCACAACATGCCATCTGAGTTGCTTTGCTGAAATCCAGAGGCTGTTTCTGAGC	genome	1	396	26	6732	17	0.00252525252525253	0.00252525252525253
s4	liver	labelled_APAP	11_AGCAATGATGACCCCAACATGCCATCTGAGTGGCTTTGCTGAAATCCAGAGGCTGTTTCTGAGC	genome	1	406	26	6496	5	7.6970443349753e-4	7.6970443349753e-4
s4	liver	labelled_APAP	11_CGGCGATGATGACACTCCATA	genome	1	405	26	1620	0	0	0
s4	liver	labelled_APAP	11_TAGCAGCACAGAAATATTGGC	genome	1	406	26	1624	0	0	0
s4	liver	labelled_APAP	11_TGAGAACTGAATTCCATGGGTTA	genome	1	399	26	2793	0	0	0
s4	liver	labelled_APAP	11_TGCAATGATGATGAAACTAGAAAAAAAGGAAGTGCCGTCCGATGCGACAACTGACGACATCCCTAGTTAGCTGACT	genome	1	395	26	5925	48	0.00810126582278481	0.00810126582278481
s4	liver	labelled_APAP	13_GCTGCGATCTATTGAAAGTCAGCCCTCGACACAAGGGTTTGA	genome	1	395	26	3950	3	7.5949367088607e-4	7.5949367088607e-4
s4	liver	labelled_APAP	13_GGTGCTGATAACGCCAAGGTCGCGGGTTCGATCCCCGTACGGGCCAGCTGGAGTTTT	genome	1	397	26	5161	207	0.0401085061034683	0.0401085061034683
s4	liver	labelled_APAP	14_CCAGGCGGCCCGGGTTCGACTCCCGGTGTGGGAACCA	genome	1	401	26	2005	18	0.00897755610972569	0.00897755610972569
s4	liver	labelled_APAP	15_TGAAAATGATGAATTCTGGGGCGCTGATTCATGTGACTTGAAAAAACGCCATCCATTTCCTGACT	genome	1	409	26	7771	142	0.0182730665294042	0.0182730665294042
s4	liver	labelled_APAP	17_AGTAATGATGATTTCTGGTGATTCTGAGT	genome	1	403	26	4836	68	0.0140612076095947	0.0140612076095947
s4	liver	labelled_APAP	17_TCTTAGATCGATGTGGTGCTCCGGAGTTCTCTTCGGGCCAGGGCCTAAGCCGCGCCAG	genome	1	400	26	5600	224	0.04	0.0387652548456569
s4	liver	labelled_APAP	18_TTGCTGTGATGACTATCTTAGGACACCTTTGGATTAACCGTGAAATCAAACAAGTGCTGAGCAAC	genome	1	404	26	7272	280	0.0385038503850385	0.0375898286346048
s4	liver	labelled_APAP	19_CACCCTGATGAACTGAATACCGCCCCAGTCTGATAGCTGTGGANAAAGGTATTTTCTGAGT	genome	1	404	26	6464	45	0.00696163366336634	0.00635856079404467
s4	liver	labelled_APAP	2_AATCTGACAACAGGAAATAAACCTCCTTATTCACCCCA	genome	1	400	26	3200	38	0.011875	0.011875
s4	liver	labelled_APAP	2_ATGAATCTGACAACAGGAAATAAACCTCCTTATTCACCCCA	genome	1	402	26	3618	10	0.00276395798783858	0.00276395798783858
s4	liver	labelled_APAP	2_CTCGTACCGTGAGTAATAATGCG	genome	1	397	26	2382	7	0.00293870696893367	0.00293870696893367
s4	liver	labelled_APAP	2_TAGACTGTGAATCTGACAACAGGAAATAAACCTCCTTATTCACCCCACCA	genome	1	404	26	4444	118	0.0265526552655266	0.0257162192646064
s4	liver	labelled_APAP	3_CGATTCCCGGCCAATGCAGTACCTCTCTGTTTT	genome	1	403	26	4433	139	0.0313557410331604	0.0313557410331604
s4	liver	labelled_APAP	3_GGTCAATGATGTGTTGGCATGTATTATCTGAATTCGCTGATGTGTCATAACACTTTAGCTCTAGAATTACGCGGAGACC	genome	1	401	26	10426	45	0.00431613274506043	0.00309238500193274
s4	liver	labelled_APAP	3_TGAGGTAGTAGTTTGTGCTGTTAA	genome	1	402	26	4020	2	4.9751243781094e-4	4.9751243781094e-4
s4	liver	labelled_APAP	4_AAACAGTGATGTAGTGACGTCCAAGCACATAGCTGATGATTCCATGTAGAGTTTAACTGCTGAGT	genome	1	395	26	7110	15	0.00210970464135021	0.00210970464135021
s4	liver	labelled_APAP	4_CAAGCCCTCTTATTTCTACCA	genome	1	395	26	2765	112	0.0405063291139241	0.0405063291139241
s4	liver	labelled_APAP	5_TGGGGGGCCCAAGTCCTTCTGATCGAGGCCC	genome	1	403	26	2418	1	4.1356492969396e-4	4.1356492969396e-4
s4	liver	labelled_APAP	5_TTCGATCCCCGGCATCTCCACCA	genome	1	397	26	1985	58	0.0292191435768262	0.0292191435768262
s4	liver	labelled_APAP	6_TCAGTGCACTACAGAACTTTGTAA	genome	1	400	26	2800	1	3.5714285714285e-4	3.5714285714285e-4
s4	liver	labelled_APAP	8_CTGAAATGATGACCATTTAATTCATGTCTCTTCTCTGACATTCTCCTCTGGAGATGATTTTTGCCTTATTGATCTGATC	genome	1	407	26	13431	32	0.00238254783709329	0.00172091283202394
s4	liver	labelled_APAP	8_CTGGAGGATGAAGTAAGGAGTGATCCATCGGCTAAGTGTTTTCCCACTGTGCTGACACTCACATTGCTGACAG	genome	1	401	26	7619	26	0.0034125213282583	0.00237435694499406
s4	liver	labelled_APAP	9_CGACTCCTGGCTGGCTCGACGTGTGCGATCTT	genome	1	398	26	3582	83	0.0231714126186488	0.0231714126186488
s4	liver	labelled_APAP	9_TCGCTGCGATCTATTGAAAGTCAGCNCTCGACACAAGGGTTTGT	genome	1	401	26	4812	4	8.3125519534497e-4	8.3125519534497e-4
s4	liver	labelled_APAP	MT_AAAGGACTTGGCGGTACTTTATATCCATCTAGAGGAGCCT	genome	1	406	26	4466	0	0	0
s4	liver	labelled_APAP	MT_GTTAGGTCAAGGTGTAGC	genome	1	402	26	2010	0	0	0
s4	liver	labelled_APAP	NA_AGCGCACGGGGTCGGCGGCGATGTCGGC	unmapped	1	400	26	1200	2	0.00166666666666667	0.00166666666666667
s4	liver	labelled_APAP	NA_CCCGGGGCTACGCCTGTCTGAGCGTCGCT	unmapped	1	406	26	2436	8	0.00328407224958949	0.00328407224958949
s4	liver	labelled_APAP	NA_CGACTCTTAGCGGTGGATCACTCGGCTCG	unmapped	1	402	26	2814	11	0.003909026297086	0.003909026297086
s4	liver	labelled_APAP	NA_CGATACGACTCTTAGCGGTG	unmapped	1	398	26	1990	5	0.00251256281407035	0.00251256281407035
s4	liver	labelled_APAP	NA_GAGGACCGGAGTGGACGCATC	unmapped	1	398	26	796	1	0.00125628140703518	0.00125628140703518
s4	liver	labelled_APAP	NA_TAATGGTTCGTTTGTAAAAAAAAAAAAAAAAAA	unmapped	1	402	26	3216	13	0.00404228855721393	0.00404228855721393
s4	liver	labelled_APAP	NA_TTTGACCTGATCCAAGAACGTACC	unmapped	1	401	26	2406	2	8.3125519534497e-4	8.3125519534497e-4
s4	liver	labelled_APAP	1_AAGCCCATGATGGTATGAGAGTAGTGGACAGAAGGGATTTCTGAAAAACACTTTTCTGAGGC	genome	1	391	25	5865	130	0.0221653878942881	0.0221653878942881
s4	liver	labelled_APAP	1_ATCACATCCTGGGGCTGAAGT	genome	1	384	25	1920	0	0	0
s4	liver	labelled_APAP	1_CCTGCATGATGACGAACAAATACTGACT	genome	1	380	25	2280	32	0.0140350877192982	0.0140350877192982
s4	liver	labelled_APAP	1_CTGCATGATGACGAACAAATACTGACT	genome	1	382	25	2292	18	0.00785340314136126	0.00785340314136126
s4	liver	labelled_APAP	1_TTCAAGTAATTCAGGATAGGTAA	genome	1	392	25	2744	15	0.005466472303207	0.005466472303207
s4	liver	labelled_APAP	10_ACCGGGGTTCAATTCCCCGACGGGGAGCCA	genome	1	380	25	1520	0	0	0
s4	liver	labelled_APAP	11_AAGCTCGGTCTGAGGCCCCTCAGT	genome	1	391	25	1955	40	0.020460358056266	0.020460358056266
s4	liver	labelled_APAP	11_CCTCGGCCGATCGAAAGGGAGTCGGGTTCAGATCCCCGAATCCGGAGTG	genome	1	391	25	3128	10	0.00319693094629156	0.00319693094629156
s4	liver	labelled_APAP	11_CGGCGATGATGACACTCCA	genome	1	391	25	1173	4	0.00341005967604433	0.00341005967604433
s4	liver	labelled_APAP	11_GGTGGGTGCATATGTTTT	genome	1	386	25	3088	92	0.0297927461139896	0.0297927461139896
s4	liver	labelled_APAP	13_CAATCCCCGGCACCTCCACC	genome	1	390	25	780	8	0.0102564102564103	0.0102564102564103
s4	liver	labelled_APAP	16_TGAAATGATGGCAAATCATCTTTCGGGACTGATCTGAAATGAAGAGAATACTCTTGCTGATC	genome	1	387	25	6966	10	0.00143554407120299	0.00143554407120299
s4	liver	labelled_APAP	18_TTGGAGTGTGACAATGGTGTTTG	genome	1	389	25	3501	88	0.0251356755212796	0.0251356755212796
s4	liver	labelled_APAP	19_CTTAATGATGAACAATGTAAATGACAAGCATATGGCTGAGTTGNAATGATGTCATCTTACTACTGAAA	genome	1	381	25	7620	24	0.0031496062992126	0.00263157894736842
s4	liver	labelled_APAP	3_GTCAATGATGTGTTGGCATGTATTATCTGAATTCGCTGATGTGTCATAACACTTTAGCTCTAGAATTACGCTGAGAC	genome	1	387	25	10449	6	5.7421762848119e-4	5.7421762848119e-4
s4	liver	labelled_APAP	4_AACAGTGATGTAGTGACGTCCAAGCACATAGCTGATGATTCCATGTAGAGTTTAACTGCTGAGT	genome	1	389	25	7002	13	0.00185661239645815	0.00185661239645815
s4	liver	labelled_APAP	4_AGCTCGCTCTGAAGGCCTGTTTCCTAGGCTACATACGAGGG	genome	1	382	25	3820	0	0	0
s4	liver	labelled_APAP	7_TCCCTGAGACCCTAACTTGTGAAA	genome	1	379	25	2274	7	0.00307827616534741	0.00307827616534741
s4	liver	labelled_APAP	7_TCTACAGTGCACGTGTCTCCA	genome	1	385	25	2310	1	4.3290043290043e-4	4.3290043290043e-4
s4	liver	labelled_APAP	9_CTCGCTGCGATCTATTGAAGGTCAGCCCTCGACACAAGGGTTTGT	genome	1	385	25	4620	2	4.3290043290043e-4	4.3290043290043e-4
s4	liver	labelled_APAP	9_TTCAAGTAATTCAGGATAGGTAT	genome	1	387	25	3096	26	0.00839793281653747	0.00839793281653747
s4	liver	labelled_APAP	MT_AGACTGTGAATCTGACAACAGGAAATAAACCTCCTTATTCACCCCAA	genome	1	383	25	3830	136	0.035509138381201	0.035509138381201
s4	liver	labelled_APAP	MU069435.1_ACGCTGCGATCTATTGAAAGTCAGCCCTCGACACAAGGGTTTGT	genome	1	389	25	4279	3	7.010983874737e-4	7.010983874737e-4
s4	liver	labelled_APAP	MU069435.1_GCTCCCTCGCTGCGATCTATTGAAAGTCAGCCCTCGACACAAGGGTTTGT	genome	1	379	25	4927	25	0.00507408159123199	0.00507408159123199
s4	liver	labelled_APAP	Mus musculus (house mouse) mmu-miR-20a-5p	miRNA	1	382	25	2674	153	0.0572176514584892	0.043394777265745
s4	liver	labelled_APAP	Mus musculus predicted gene, 31314 (Gm31314)	lncRNA	1	394	25	394	19	0.0482233502538071	0.0482233502538071
s4	liver	labelled_APAP	NA_CGACTCTTAGCGGTGGATCACTCGGCTCGTGCGTCGATGAAGAACGCAGCTAGCTGCGAGA	unmapped	1	392	25	4704	39	0.00829081632653061	0.00829081632653061
s4	liver	labelled_APAP	NA_CTACGGTGCTGAAGCAACAAATGCC	unmapped	1	387	25	1548	0	0	0
s4	liver	labelled_APAP	NA_CTCATCACATCCTGGGGCTGAAGT	unmapped	1	390	25	2340	0	0	0
s4	liver	labelled_APAP	NA_GACTCTTAGCGGTGGATC	unmapped	1	383	25	1915	6	0.0031331592689295	0.0031331592689295
s4	liver	labelled_APAP	NA_GCACGGGGTCGGCGGCGATG	unmapped	1	388	25	776	0	0	0
s4	liver	labelled_APAP	NA_TGGAGTGTGACAATGGTGTTTTTTT	unmapped	1	386	25	4632	42	0.00906735751295337	0.00906735751295337
s4	liver	labelled_APAP	X_AATGGTTCGTTTGTAAAAAAAAAAAAAAAAA	genome	1	387	25	2709	23	0.00849021779254337	0.00849021779254337
s4	liver	labelled_APAP	>ENSMUST00000029433.9|ENSMUSG00000027843.14|OTTMUSG00000022455.4|OTTMUST00000053696.2|Ptpn22-201|Ptpn22|2743|UTR5:1-127|CDS:128-2536|UTR3:2537-2743|	pctranscripts	1	376	24	1128	25	0.0221631205673759	0.0221631205673759
s4	liver	labelled_APAP	1_GTCAATGATGTATACCTTTTGGAACTGAATCTAAGTGATTTAACAAAAATTCGTCACTACCACTGAGA	genome	1	365	24	7665	1	1.3046314416177e-4	1.3046314416177e-4
s4	liver	labelled_APAP	1_TCGCTGCGATCTATTGAAAGTCAGCCCTCGACACAA	genome	1	369	24	2952	2	6.7750677506775e-4	6.7750677506775e-4
s4	liver	labelled_APAP	1_TGCTATGATGAAGGCTATGTTGGTAGGGACAACTGAGC	genome	1	364	24	3640	0	0	0
s4	liver	labelled_APAP	10_TGTACATGATGAAAACAGTCTCCCTCTTCTGAAT	genome	1	371	24	4081	117	0.0286694437637834	0.0286694437637834
s4	liver	labelled_APAP	10_TTCATGGGTGAGAAACAGCTAGTCTGACA	genome	1	375	24	2625	8	0.00304761904761905	0.00304761904761905
s4	liver	labelled_APAP	11_AACAGTGATGACCACAACATGCCATCTGAGTTGCTTTGCTGAAATCCAGAGGCTGTTTCTGNGC	genome	1	365	24	6205	11	0.00177276390008058	0.00177276390008058
s4	liver	labelled_APAP	11_AGCAGCATTGTACAGGGCTATGTT	genome	1	364	24	2548	3	0.00117739403453689	0.00117739403453689
s4	liver	labelled_APAP	11_CTGTGATGAGATGACTAAGTAGGAAGTGCCGTCAGAGTCGATAACTGACGATAACTGCTCCTGGCTGACT	genome	1	366	24	6222	54	0.00867888138862102	0.00867888138862102
s4	liver	labelled_APAP	11_GAAAATGATGATTGGAGCTTGCATGATCTGCTGATTAGCATTTCCATGCAATCAGGACCTGACAACATCCTGGTTGCTCCTATCTGATT	genome	1	371	24	10388	18	0.00173276857912977	0.00173276857912977
s4	liver	labelled_APAP	12_TAATGGTTCGTTTGTAAAAAAAAAAA	genome	1	367	24	2936	4	0.00136239782016349	0.00136239782016349
s4	liver	labelled_APAP	13_CAATCCCCGGCACCTCCAC	genome	1	368	24	736	41	0.0557065217391304	0.0557065217391304
s4	liver	labelled_APAP	13_CGATCCCCGTACGGGCCAGCTGGAGTTT	genome	1	369	24	2214	66	0.029810298102981	0.029810298102981
s4	liver	labelled_APAP	14_AAGCAGTGATGACAGATTGGATCTGACTTAACTGCTGTGCTGAGTTTGTTCAATCCAACCCTGAGC	genome	1	365	24	6935	6	8.6517664023071e-4	8.6517664023071e-4
s4	liver	labelled_APAP	15_TGTAAACATCCCCGACTGGAAGCTAT	genome	1	374	24	2244	10	0.00445632798573975	0.00445632798573975
s4	liver	labelled_APAP	16_AACCCGTAGATCCGATCTTGTGT	genome	1	373	24	2611	29	0.0111068556108771	0.0111068556108771
s4	liver	labelled_APAP	16_GCCCTCTTTCCGTGTGGATTTAAGAATTTTTT	genome	1	376	24	5640	83	0.0147163120567376	0.0147163120567376
s4	liver	labelled_APAP	17_AGCCCGTGATGAATTAATTTCTGACACCTCGTATGAAA	genome	1	370	24	4070	1	2.4570024570024e-4	2.4570024570024e-4
s4	liver	labelled_APAP	18_CTGCGATGATGTCATATCTTAGGACACCTTTGGATTAATCATGAAAATAACTATCCTCTGAGCA	genome	1	371	24	7420	76	0.0102425876010782	8.4033613445378e-4
s4	liver	labelled_APAP	18_TGGAGTGTGACAGTGGTGTTTGT	genome	1	370	24	3330	19	0.00570570570570571	0.00570570570570571
s4	liver	labelled_APAP	19_CTTAATGATGAACAATGTAAATGACAAGCATATGGCTGAGTTGCAATGATGT	genome	1	368	24	5520	15	0.00271739130434783	0.00271739130434783
s4	liver	labelled_APAP	19_TAATGATGAACAATGTAAATGACAAGCATATGGCTGAGTTGCAATGATGTCATCTTACTACTGAAA	genome	1	364	24	6916	42	0.00607287449392713	0.00437381542498907
s4	liver	labelled_APAP	3_TAATGGTTCGTTTGTAAAA	genome	1	366	24	2928	21	0.00717213114754098	0.00717213114754098
s4	liver	labelled_APAP	4_CTCGGTGATGAGAACTTTGTCCAGTTCTGCTGCTGATCTCTTAAGTGAGGATGAAGTTATCTGAGGA	genome	1	375	24	8250	300	0.0363636363636364	0.0266546484676796
s4	liver	labelled_APAP	6_TCAGTGCACTACAGAACTTTGTCA	genome	1	369	24	2583	3	0.00116144018583043	0.00116144018583043
s4	liver	labelled_APAP	8_TCCTGTACTGAGCTGCCCCGAGA	genome	1	377	24	1885	1	5.3050397877984e-4	5.3050397877984e-4
s4	liver	labelled_APAP	9_CTCGCTGCGATCTATTGAAAGTCANCCCTCGACACAAGNGTTTGT	genome	1	378	24	4536	2	4.4091710758377e-4	4.4091710758377e-4
s4	liver	labelled_APAP	9_GTGGAACCTGGCGCTAAACCATTCGTAGACGACCTGCTTC	genome	1	364	24	3276	1	3.052503052503e-4	3.052503052503e-4
s4	liver	labelled_APAP	9_TCGCTGTGATCTATTGAAAGTCAGCCCTCGACACAAGGGTTTGT	genome	1	369	24	4797	1	2.0846362309776e-4	2.0846362309776e-4
s4	liver	labelled_APAP	9_TGAGATGAAGCACTGTAGCTCTTA	genome	1	366	24	2562	0	0	0
s4	liver	labelled_APAP	MU069435.1_GCGATCTATTGAAAGTCAGCCCTCGACACAAGGGTTTGT	genome	1	370	24	3700	25	0.00675675675675676	0.00675675675675676
s4	liver	labelled_APAP	Mus musculus RIKEN cDNA C430049B03 gene (C430049B03Rik)	lncRNA	1	369	24	2583	2	7.7429345722028e-4	7.7429345722028e-4
s4	liver	labelled_APAP	NA_ACGGGTAACTGAAGGCATACG	unmapped	1	367	24	1101	0	0	0
s4	liver	labelled_APAP	NA_ACTTGCGGCCCCGGGTTCCTCCCGGGGCTACGCCTGTCTGAGCGTCGCT	unmapped	1	368	24	4048	11	0.00271739130434783	0.00271739130434783
s4	liver	labelled_APAP	NA_CTCAGGATGGCGGAGCGGTCT	unmapped	1	368	24	1472	2	0.00135869565217391	0.00135869565217391
s4	liver	labelled_APAP	NA_CTCGGGCGATCGAAAGGGAGTCGGGTTCAGATCCCCGAATCCGGAGT	unmapped	1	378	24	3024	0	0	0
s4	liver	labelled_APAP	NA_GACTCTTAGCGGTGGATCACTCGGCTC	unmapped	1	377	24	2639	9	0.00341038272072755	0.00341038272072755
s4	liver	labelled_APAP	NA_TCAATCAACGACCGACCGTATCA	unmapped	1	373	24	1492	0	0	0
s4	liver	labelled_APAP	NA_TGGTGTTCGGGTTGTCATGCCA	unmapped	1	365	24	2920	3	0.00102739726027397	0.00102739726027397
s4	liver	labelled_APAP	>ENSMUST00000001569.15|ENSMUSG00000059714.14|OTTMUSG00000037406.2|OTTMUST00000096512.1|Flot1-201|Flot1|1825|UTR5:1-286|CDS:287-1573|UTR3:1574-1825|	pctranscripts	1	359	23	359	0	0	0
s4	liver	labelled_APAP	>ENSMUST00000030868.11|ENSMUSG00000040254.12|OTTMUSG00000054617.3|OTTMUST00000135405.2|Sema3d-201|Sema3d|6307|UTR5:1-327|CDS:328-2661|UTR3:2662-6307|	pctranscripts	1	349	23	1396	0	0	0
s4	liver	labelled_APAP	>ENSMUST00000219305.2|ENSMUSG00000035852.12|OTTMUSG00000064917.1|OTTMUST00000158088.1|Misp-205|Misp|2569|UTR5:1-233|CDS:234-2180|UTR3:2181-2569|	pctranscripts	1	349	23	1396	0	0	0
s4	liver	labelled_APAP	1_GTGGACAGAAGGGATTTCTGAAAAACACTTTTCTGAGGC	genome	1	351	23	3510	3	8.5470085470085e-4	8.5470085470085e-4
s4	liver	labelled_APAP	1_TACCATGATGATAACATAGTTCAGCAGACTTAACTCTGATGAACAATCATGTCTTTCGCTCCTATCTGAT	genome	1	353	23	8119	17	0.00209385392289691	0.00209385392289691
s4	liver	labelled_APAP	1_TGCTATGATGAAGGCTATGTTGGTAGGGACAACTGAGCTTGTTNATGAATACCAACGATTCTGATG	genome	1	351	23	7020	44	0.00626780626780627	0.00626780626780627
s4	liver	labelled_APAP	1_TGCTATGATGAAGGCTATGTTGGTNGGGACAACTGAGCTTGTTGATGAATACCAACGATTCTGATG	genome	1	352	23	7040	46	0.00653409090909091	0.00653409090909091
s4	liver	labelled_APAP	11_TGCTGTGATGAGATGACTAAGTAGGAAGTGCCGTCAGAGTCGATAACTGACGATAACTGCTCCTGGCTGA	genome	1	354	23	6018	40	0.00664672648720505	0.00403361344537815
s4	liver	labelled_APAP	11_TGCTTTGCTGAAATCCAGAGGCTGTTTCTGAGC	genome	1	361	23	3971	1	2.5182573659028e-4	2.5182573659028e-4
s4	liver	labelled_APAP	12_TCTCACACAGAAATCGCACCCGTC	genome	1	354	23	1416	0	0	0
s4	liver	labelled_APAP	17_GATCGATGTGGTGCTCCGGAGTTCTCTTCGGGCCAGGGCCTAAGCCG	genome	1	350	23	3850	134	0.0348051948051948	0.0348051948051948
s4	liver	labelled_APAP	18_TGAGATGAAGCACTGTAGCTCAT	genome	1	349	23	2094	0	0	0
s4	liver	labelled_APAP	18_TGCAGTGATGACTATCTTAGGACACCTTTGGATTTACCGTGAAAAGAAGTAACCTCTGAGCAGC	genome	1	352	23	5984	188	0.0314171122994652	0.0296645878981965
s4	liver	labelled_APAP	18_TGGAGTGTGACAATGATGTTTGT	genome	1	354	23	3186	45	0.0141242937853107	0.0141242937853107
s4	liver	labelled_APAP	18_TGGAGTGTGACAATGGTGTTAGT	genome	1	352	23	2816	35	0.0124289772727273	0.0124289772727273
s4	liver	labelled_APAP	19_CTGACCTATGAATTGACAGCCTA	genome	1	363	23	2178	1	4.5913682277318e-4	4.5913682277318e-4
s4	liver	labelled_APAP	19_GACCTATGAATTGACAGCCAGT	genome	1	362	23	1810	3	0.00165745856353591	0.00165745856353591
s4	liver	labelled_APAP	2_AGACTGTGAATCTGACAACAGGAAATAAACCTCCTTATTCACCCCAAAA	genome	1	359	23	3590	139	0.0387186629526462	0.0387186629526462
s4	liver	labelled_APAP	2_CGAGGGCGTGCAAGATTCCG	genome	1	357	23	1071	0	0	0
s4	liver	labelled_APAP	4_TGGCGGTGATGACCCACTTGCCCTCACTGAGGACAAAGTTCGATAATGAGAATCTTTGTTATGGACTCGTTCTGAGCCA	genome	1	353	23	7766	29	0.00373422611382951	0.00373422611382951
s4	liver	labelled_APAP	4_TGTAAACATCCTTGACTGGAAGA	genome	1	355	23	2130	0	0	0
s4	liver	labelled_APAP	5_TCGGCTGTTAACCGAAAGGTTGGTGGTTCGAGCCCACCCAGGGACGGCAGCGTTCCTTTT	genome	1	360	23	5400	125	0.0231481481481481	0.0231481481481481
s4	liver	labelled_APAP	7_GTCTGTGATGTTCTGCTATTACCTACATTGTTTGAGCCTCATGAAAACCCCACTGGCTGAGACG	genome	1	363	23	7260	26	0.00358126721763085	0.00290055248618785
s4	liver	labelled_APAP	8_ACCACAGGGTAGAACCACGGAC	genome	1	359	23	359	13	0.0362116991643454	0.0362116991643454
s4	liver	labelled_APAP	8_TTCTGGGTCGGGGTTTCGTACGTAGCAGAGCAGCTCC	genome	1	361	23	3610	5	0.00138504155124654	0.00138504155124654
s4	liver	labelled_APAP	9_AACCATTCGTAGACGACCTGCTT	genome	1	361	23	2166	0	0	0
s4	liver	labelled_APAP	9_GACTCCAGACACATCCAAATGAGGCGCTGCATGTGGCAGTCTGCCTTTCTTA	genome	1	359	23	4667	62	0.0132847653739019	0.0132847653739019
s4	liver	labelled_APAP	9_TCGCTGCGATCTATTGAAAGTCAGCCCTCGACACAGGGGTTTGT	genome	1	358	23	4296	2	4.6554934823091e-4	4.6554934823091e-4
s4	liver	labelled_APAP	MT_AATGGGCTACATTTTCTTATAAAAGAACAT	genome	1	351	23	3510	1	2.8490028490028e-4	2.8490028490028e-4
s4	liver	labelled_APAP	MU069435.1_TCGCTGCGATCTATTGAAAGACAGCCCTCGACACAAGGGTTTGT	genome	1	360	23	3960	1	2.5252525252525e-4	2.5252525252525e-4
s4	liver	labelled_APAP	Mus musculus RIKEN cDNA 1500012K07 gene, transcript variant 1 (1500012K07Rik)	lncRNA	1	358	23	2864	61	0.0212988826815642	0.0212988826815642
s4	liver	labelled_APAP	NA_AATGGTTCGTTTGTAAAAAAAAAAA	unmapped	1	355	23	2485	25	0.0100603621730382	0.0100603621730382
s4	liver	labelled_APAP	NA_ATTCTTGAAGACGAAAGGGCCT	unmapped	1	357	23	1785	0	0	0
s4	liver	labelled_APAP	NA_GAATTCATCTCCGGGGGTAGAGC	unmapped	1	353	23	1765	1	5.6657223796034e-4	5.6657223796034e-4
s4	liver	labelled_APAP	NA_GACTCTTAGCGGTGGATCACTC	unmapped	1	358	23	2148	0	0	0
s4	liver	labelled_APAP	NA_GACTCTTAGCGGTGGATCACTCGGCTCGTGCGTCGATGAAG	unmapped	1	362	23	3620	99	0.0273480662983425	0.0273480662983425
s4	liver	labelled_APAP	NA_GACTCTTAGCGGTGGATCACTCGGCTCGTGCGTCGATGAAGAA	unmapped	1	361	23	3610	50	0.0138504155124654	0.0138504155124654
s4	liver	labelled_APAP	NA_GACTCTTAGCGGTGGATCACTCGGCTCGTGCGTCGATGAAGAACG	unmapped	1	349	23	3490	119	0.0340974212034384	0.0340974212034384
s4	liver	labelled_APAP	NA_GACTCTTAGCGGTGGATCACTCGGCTCGTGCGTCGATGAAGAACGCAGCT	unmapped	1	358	23	3938	15	0.00380904012188928	0.00380904012188928
s4	liver	labelled_APAP	NA_GGTTCCTCCCGGGGCTACGCCTGTCTGAGCGTCGCT	unmapped	1	349	23	3141	18	0.00573065902578797	0.00573065902578797
s4	liver	labelled_APAP	NA_GTCATTGGTCGCAGTTGAATGCTGTGTAGAAATACCA	unmapped	1	350	23	3850	34	0.00883116883116883	0.00883116883116883
s4	liver	labelled_APAP	1_TTCAAGTAATTCAGGATAGGTTTT	genome	1	338	22	3380	33	0.00976331360946745	0.00976331360946745
s4	liver	labelled_APAP	10_CGAACCCTGCTCGCTGCGCCA	genome	1	347	22	1041	14	0.0134486071085495	0.0134486071085495
s4	liver	labelled_APAP	11_AAACCGTTACCATTACTGAGTT	genome	1	345	22	2415	1	4.1407867494824e-4	4.1407867494824e-4
s4	liver	labelled_APAP	11_ACTGCTGATCCGGGTGATGCGAATCGTAATCTGAGCCG	genome	1	338	22	3042	3	9.861932938856e-4	9.861932938856e-4
s4	liver	labelled_APAP	11_CCCATAAAGTAGAAAGCACT	genome	1	342	22	1026	0	0	0
s4	liver	labelled_APAP	11_CCGGGTGATGCGAATCGTAATCTGAGC	genome	1	334	22	2004	6	0.0029940119760479	0.0029940119760479
s4	liver	labelled_APAP	15_GAAATTTCGGTTGGGAAAA	genome	1	343	22	1715	17	0.00991253644314869	0.00991253644314869
s4	liver	labelled_APAP	16_GTGAAATGATGGCAAATCATCTTTCGGGACTGACCTGAAATGANGAGAATACTCTTGCTGATC	genome	1	339	22	5763	60	0.0104112441436752	0.0077260755048288
s4	liver	labelled_APAP	16_GTGAAATGATGGCAAATCATCTTTNGGGACTGACCTGAAATGAAGAGAATACTCTTGCTGATC	genome	1	333	22	5661	29	0.00512276982865218	0.00512276982865218
s4	liver	labelled_APAP	16_TCAGGCTCAGTCCCCTCCCGATT	genome	1	342	22	2052	31	0.0151072124756335	0.0151072124756335
s4	liver	labelled_APAP	16_TGAAATGATGGCAAATCATCTTTCGGGACTGACCTGAAATGAAGAGAATACTCTTGCTGATA	genome	1	338	22	5746	10	0.00174034110685694	0.00174034110685694
s4	liver	labelled_APAP	17_CTCTTAGATCGATGTGGTGCTCCGGAGTTCTCTTCGGGCCAGGGCCTAAGCCGCGCCAGGC	genome	1	348	22	4872	165	0.0338669950738916	0.0338669950738916
s4	liver	labelled_APAP	18_TGGAGTGTGACAATAGTGTTTGT	genome	1	343	22	3087	11	0.00356333009394234	0.00356333009394234
s4	liver	labelled_APAP	18_TGGAGTGTGACAATGGTGTTAAT	genome	1	336	22	2688	0	0	0
s4	liver	labelled_APAP	18_TGGAGTGTGACTATGGTGTTTGT	genome	1	334	22	3340	32	0.00958083832335329	0.00958083832335329
s4	liver	labelled_APAP	19_CCCCTATGATGAGGACCTTTTCACAGACCTGTACTGATATATCTGTGAGGATAAGTAACTCTGAGGA	genome	1	336	22	6384	40	0.006265664160401	0.006265664160401
s4	liver	labelled_APAP	19_GGGAGGGAACGCAGTCTGAGTGGA	genome	1	339	22	1017	5	0.00491642084562439	0.00491642084562439
s4	liver	labelled_APAP	19_TACGGGGATGATATGAAAACTGAACTCTCTCTTTCTGATGGTTTAGTGGAGAAAACAAAAATTCTCTGAGTAGA	genome	1	337	22	7414	108	0.0145670353385487	0.0145670353385487
s4	liver	labelled_APAP	19_TGGTGTCGATGGTAGAACA	genome	1	345	22	1725	1	5.7971014492753e-4	5.7971014492753e-4
s4	liver	labelled_APAP	2_AGGTCCCTGGTAGCTCA	genome	1	341	22	1364	40	0.0293255131964809	0.0293255131964809
s4	liver	labelled_APAP	2_GGAAAGGATGAACGAACTTGGCCTGACCTTCAGAAATGGAGGCAATACAACTGATTTAATGAGCCTGATCC	genome	1	343	22	5145	23	0.00447035957240039	0.00447035957240039
s4	liver	labelled_APAP	2_TTGTGGCAACAATGGCACGGCAAGGGGATCCAGTCTTTTT	genome	1	336	22	3696	73	0.0197510822510823	0.0197510822510823
s4	liver	labelled_APAP	3_AGAAGTGATGAATTGATCAGATAGACGAGGCCGGGTCCGTCCCAGCCGCTGATTACCGAGCGATTCTGATC	genome	1	347	22	5205	5	9.6061479346781e-4	9.6061479346781e-4
s4	liver	labelled_APAP	3_CAAAGAATTCTCCTTTTGGGCTT	genome	1	346	22	3114	32	0.0102761721258831	0.0102761721258831
s4	liver	labelled_APAP	5_TCCTTCTGATCGAGGCCC	genome	1	342	22	1710	1	5.8479532163742e-4	5.8479532163742e-4
s4	liver	labelled_APAP	6_TAGCACCATCGGAAATCGGTT	genome	1	339	22	1695	3	0.00176991150442478	0.00176991150442478
s4	liver	labelled_APAP	6_TCAGTGCACTACAGAACTTTGTTT	genome	1	343	22	3087	11	0.00356333009394234	0.00356333009394234
s4	liver	labelled_APAP	9_GTCTATGATGATCCTATCCCGAACCTGAATTCCTGTTGAAAGACCATACTTACGGATCTGGCTTCTGAGA	genome	1	338	22	7098	5	7.0442378134685e-4	7.0442378134685e-4
s4	liver	labelled_APAP	MT_AAAAACGTTAGGTCAAGGTGTAGCCA	genome	1	343	22	1715	0	0	0
s4	liver	labelled_APAP	MT_AAAACGTTAGGTCAAGGTGTAGC	genome	1	334	22	1670	0	0	0
s4	liver	labelled_APAP	MU069435.1_CTCGCTGCGATCTNTTGAAAGTCAGCCCTCGACACAAGGGTTTGT	genome	1	345	22	4140	1	2.415458937198e-4	2.415458937198e-4
s4	liver	labelled_APAP	Mus musculus (house mouse) mmu-miR-152-3p	miRNA	1	342	22	1710	0	0	0
s4	liver	labelled_APAP	Mus musculus (house mouse) mmu-miR-322-3p	miRNA	1	333	22	666	0	0	0
s4	liver	labelled_APAP	Mus musculus (house mouse) mmu-miR-484	miRNA	1	338	22	1690	19	0.0112426035502959	0.0112426035502959
s4	liver	labelled_APAP	NA_AACGGGTAACTGAAGGCATACG	unmapped	1	344	22	1032	0	0	0
s4	liver	labelled_APAP	NA_ACCTTAAAATCTCCATAGTGACCA	unmapped	1	336	22	2016	24	0.0119047619047619	0.0119047619047619
s4	liver	labelled_APAP	NA_CAATTTAACTGTGATAAACTACCG	unmapped	1	336	22	2352	0	0	0
s4	liver	labelled_APAP	NA_CACATTGATCATCGACACTTCGAACGCACTTGCGGCCCCGGGTTCCTCCCGGGGCTACGCCTGTCTGAGCGTCGCT	unmapped	1	344	22	5848	5	8.5499316005472e-4	8.5499316005472e-4
s4	liver	labelled_APAP	NA_CGTTGATAGGCCGGGTGTGTAA	unmapped	1	344	22	2064	0	0	0
s4	liver	labelled_APAP	NA_GACTCTTAGCGGTGGATCACTCGGCT	unmapped	1	348	22	2436	4	0.00164203612479475	0.00164203612479475
s4	liver	labelled_APAP	NA_GACTCTTAGCGGTGGATCACTCGGCTCGTGCGTCGATGAAGAACGC	unmapped	1	333	22	3330	72	0.0216216216216216	0.0216216216216216
s4	liver	labelled_APAP	NA_GATATAGTTCCTCCTTTCAGCA	unmapped	1	346	22	2768	0	0	0
s4	liver	labelled_APAP	NA_TGGAGTGTGACAATGGTGTTTGAAAA	unmapped	1	345	22	2760	32	0.0115942028985507	0.0115942028985507
s4	liver	labelled_APAP	NA_TGTCGACTTGGAGGTTGTGCCC	unmapped	1	336	22	2352	0	0	0
s4	liver	labelled_APAP	NA_TGTGTTTGATCTGCGCGAGAA	unmapped	1	347	22	2429	1	4.1169205434335e-4	4.1169205434335e-4
s4	liver	labelled_APAP	>ENSMUST00000085851.12|ENSMUSG00000030595.16|OTTMUSG00000016845.2|OTTMUST00000040927.1|Nfkbib-202|Nfkbib|1243|UTR5:1-92|CDS:93-1172|UTR3:1173-1243|	pctranscripts	1	322	21	322	0	0	0
s4	liver	labelled_APAP	>ENSMUST00000184620.8|ENSMUSG00000042508.17|OTTMUSG00000036456.9|OTTMUST00000117765.1|Dmtf1-213|Dmtf1|3843|UTR5:1-259|CDS:260-1006|UTR3:1007-3843|	pctranscripts	1	332	21	1660	1	6.0240963855421e-4	6.0240963855421e-4
s4	liver	labelled_APAP	1_AACCAGTGATGTGATGATTCTGCCAAATGATACAAAGTGATATCACCTTTAAACCGTTCCATTTTATTTCTGAGGTTA	genome	1	320	21	8640	169	0.0195601851851852	0.017103090351498
s4	liver	labelled_APAP	1_ACATGATGATCTCACACAACTTGAACTCTCTCACTGATTACTTGATGATAGTAAAAGATCTGATG	genome	1	318	21	6360	38	0.0059748427672956	0.00536277602523659
s4	liver	labelled_APAP	1_ATACATGATGATCTCACACAACTTGAACTCTCTCACTGATTACTTGATGATAGTATAAGATCTGATG	genome	1	331	21	7282	26	0.00357044767920901	0.00357044767920901
s4	liver	labelled_APAP	1_CACAAGTGATGAGTGACAAAGGGACTTAATACTGAACCATGGGGTTGAAATGAAATATGCTGATGTG	genome	1	328	21	5248	69	0.0131478658536585	0.0131478658536585
s4	liver	labelled_APAP	1_GTGGACAGAAGGGATTTCTGAAAAACACTTTTCTGAGG	genome	1	324	21	3240	0	0	0
s4	liver	labelled_APAP	10_TTCAAGTAATCCAGGATAGGCTAA	genome	1	324	21	1944	19	0.00977366255144033	0.00977366255144033
s4	liver	labelled_APAP	11_GCCGTCCGATGCGACAACTGACGACATCCCTAGTTAGCTGACT	genome	1	330	21	2970	0	0	0
s4	liver	labelled_APAP	11_GCTGAGGATGATTTAAGTTATCCCTGTCTGAAATGACACTTTTGTGAAGAGTCATGGTTTACTGAGG	genome	1	329	21	7567	7	9.2506938020351e-4	9.2506938020351e-4
s4	liver	labelled_APAP	12_GGTTCGTTTGTAAAAAAAAAAAAAAA	genome	1	332	21	1992	9	0.00451807228915663	0.00451807228915663
s4	liver	labelled_APAP	13_AGCATTGGTGGTTCAGTGGTAGAATTCTCGCCT	genome	1	318	21	3498	27	0.00771869639794168	0.00771869639794168
s4	liver	labelled_APAP	13_GCGGGAGACCGGGGTTCAATTCCCCGACGGGGAGCCA	genome	1	319	21	1276	0	0	0
s4	liver	labelled_APAP	13_TCGCTGCGATCTATTGAAAGTCAGCCCTCGACACAAGGGTTT	genome	1	330	21	3630	2	5.5096418732782e-4	5.5096418732782e-4
s4	liver	labelled_APAP	16_GTGAAATGATGGCAAATCATCTTTCGGGACTGATCTGAAATGAAGAGAATACTCTTGCTGATC	genome	1	326	21	5868	16	0.0027266530334015	0.0027266530334015
s4	liver	labelled_APAP	17_ATCGATGTGGTGCTCCGGAGTTCTCTTCGGGCCAGGGCCTAAG	genome	1	328	21	3608	137	0.0379711751662971	0.0379711751662971
s4	liver	labelled_APAP	17_GATCGATGTGGTGCTCCGGAGTTCTCTTCGGGCCAGGGCCTAAG	genome	1	321	21	3531	83	0.0235060889266497	0.0235060889266497
s4	liver	labelled_APAP	18_GGAGTGTGACAATGGTGTTTGAA	genome	1	320	21	2240	1	4.4642857142857e-4	4.4642857142857e-4
s4	liver	labelled_APAP	18_TGAGATGAAGCACTGTAGCTAA	genome	1	322	21	1610	0	0	0
s4	liver	labelled_APAP	18_TGGAGTGTGACAAGGGTGTTTGT	genome	1	330	21	2640	18	0.00681818181818182	0.00681818181818182
s4	liver	labelled_APAP	19_ACTTAATGATGAACAATGTAAATGACAAGCATATGGCTGAGTTGCAATGATGTCATCTTACNACTGAAA	genome	1	330	21	6270	132	0.0210526315789474	0.0179757085020243
s4	liver	labelled_APAP	19_CTTAATGATGAACAATGTAAATGANAAGCATATGGCTGAGTTGCAATGATGTCATCTTACTACTGAAA	genome	1	327	21	6540	43	0.00657492354740061	0.00325077399380805
s4	liver	labelled_APAP	19_TGACCTATGAATTGACAGCCAAT	genome	1	332	21	1992	0	0	0
s4	liver	labelled_APAP	2_GCAGATGATGTGACAGAATATTTGCTATCAGATGAGTGGTGATGACACTAGAACCACCAAGATCGCTGATGCA	genome	1	323	21	5491	53	0.00965215807685303	0.00965215807685303
s4	liver	labelled_APAP	4_GGTCGATGATGTGAGCTTTGTTCTGAGC	genome	1	320	21	3200	2	6.25e-4	6.25e-4
s4	liver	labelled_APAP	6_TCAGTGCACTACAGAACTTT	genome	1	324	21	1944	2	0.00102880658436214	0.00102880658436214
s4	liver	labelled_APAP	8_GCTGGAGGATGAAGTAAGGAGTGATCCATCGGCTAAGTGTTTTCCCACTGTGCTGACACTCACATTGCTGACAGT	genome	1	331	21	6620	49	0.00740181268882175	0.00740181268882175
s4	liver	labelled_APAP	8_TACCACAGGGTAGAACCACGGA	genome	1	330	21	660	5	0.00757575757575758	0.00757575757575758
s4	liver	labelled_APAP	9_GATCTATTGAAAGTCAGCCCTCGACACAAGGGTTTGTA	genome	1	318	21	3180	3	9.4339622641509e-4	9.4339622641509e-4
s4	liver	labelled_APAP	9_TCACAGTGAACCGGTCTCTTT	genome	1	325	21	2275	15	0.00659340659340659	0.00659340659340659
s4	liver	labelled_APAP	MT_TGAATCTGACAACAGGAAATAAACCTCCTTATTCACCCCCA	genome	1	328	21	2952	0	0	0
s4	liver	labelled_APAP	MU069435.1_GAGCCTCGGTTGGCCCCGGATAGCCGGGTCCCCGTC	genome	1	318	21	1908	0	0	0
s4	liver	labelled_APAP	Mus musculus (house mouse) mmu-miR-15a-5p	miRNA	1	332	21	2324	0	0	0
s4	liver	labelled_APAP	Mus musculus RIKEN cDNA 1500026H17 gene (1500026H17Rik)	lncRNA	1	326	21	326	2	0.00613496932515337	0.00613496932515337
s4	liver	labelled_APAP	Mus musculus tRNA-Leu (TAG) (tRNA-Leu-TAG-3-1)	tRNA	1	325	21	650	10	0.0153846153846154	0.0153846153846154
s4	liver	labelled_APAP	NA_AATGGTTCGTTTGTAAAAAAAAAAAAAAAAAA	unmapped	1	321	21	2247	17	0.00756564307966177	0.00756564307966177
s4	liver	labelled_APAP	NA_ACACAGCACTGTGCAAACACGAAA	unmapped	1	323	21	646	0	0	0
s4	liver	labelled_APAP	NA_CGATACGACTCTTAGCGGTGGATCACTCGGCTCGTGCGTCGAT	unmapped	1	318	21	3498	95	0.02715837621498	0.0250287686996548
s4	liver	labelled_APAP	NA_CTCGGGCGATCGAAAGGGA	unmapped	1	329	21	658	0	0	0
s4	liver	labelled_APAP	NA_GACTCTTAGCGGTGGATCACTCGGCTCGTGCGTCGATGAA	unmapped	1	318	21	3180	71	0.0223270440251572	0.0223270440251572
s4	liver	labelled_APAP	NA_GACTCTTAGCGGTGGATCACTCGGCTCGTGCGTCGATGAAGAACGCAGC	unmapped	1	318	21	3180	65	0.020440251572327	0.020440251572327
s4	liver	labelled_APAP	NA_GACTCTTAGCGGTGGATCACTCGGCTCGTGCGTCGATGAAGAACGCAGCTAG	unmapped	1	325	21	3575	160	0.0447552447552448	0.0447552447552448
s4	liver	labelled_APAP	NA_GAGTAGGGAACTGCCAGGCATA	unmapped	1	323	21	969	0	0	0
s4	liver	labelled_APAP	NA_TGGAGTGTGACAATGGTGTTTGAAG	unmapped	1	322	21	2576	2	7.7639751552795e-4	7.7639751552795e-4
s4	liver	labelled_APAP	NA_TGGTGGTGTCGATGGTAGAACA	unmapped	1	323	21	1938	1	5.1599587203302e-4	5.1599587203302e-4
s4	liver	labelled_APAP	>ENSMUST00000113451.9|ENSMUSG00000061742.13|OTTMUSG00000018619.4|OTTMUST00000044832.2|Slc22a12-201|Slc22a12|2226|UTR5:1-280|CDS:281-1942|UTR3:1943-2226|	pctranscripts	1	303	20	0	0	NA	NA
s4	liver	labelled_APAP	>ENSMUST00000146233.8|ENSMUSG00000040483.16|OTTMUSG00000006106.5|OTTMUST00000013799.2|Xaf1-204|Xaf1|2597|UTR5:1-48|CDS:49-870|UTR3:871-2597|	pctranscripts	1	304	20	1824	1	5.4824561403508e-4	5.4824561403508e-4
s4	liver	labelled_APAP	1_AAATGGATTTTTGGAACTAGGA	genome	1	317	20	2219	0	0	0
s4	liver	labelled_APAP	1_TGTAAACATCCTCGACTGGAAGCTAT	genome	1	305	20	2135	0	0	0
s4	liver	labelled_APAP	1_TGTAAACATCCTCGACTGGAAGCTTTT	genome	1	314	20	2826	48	0.0169851380042463	0.0169851380042463
s4	liver	labelled_APAP	10_ATCCTGTTCGTGACGCCA	genome	1	317	20	1585	25	0.0157728706624606	0.0157728706624606
s4	liver	labelled_APAP	10_TCACCGCCGCGGCCCGGGTTCGATTCCCGGTCAGGGAACCA	genome	1	314	20	1884	7	0.00371549893842887	0.00371549893842887
s4	liver	labelled_APAP	11_CCGTCCGATGCGACAACTGACGACATCCCTAGTTAGCTGACT	genome	1	306	20	2754	2	7.2621641249092e-4	7.2621641249092e-4
s4	liver	labelled_APAP	11_CGATTCCCGGCCAACGCAACGGCAAACCTTT	genome	1	312	20	1560	47	0.0301282051282051	0.0301282051282051
s4	liver	labelled_APAP	11_TGCTGTGATGAGATGACTAAGTAGGAAGTGCCGTCAGAGTCGATAACTGACGATAACTGCTCCTGGCTGNCT	genome	1	306	20	5508	94	0.0170660856935367	0.0101010101010101
s4	liver	labelled_APAP	12_TTGCAAGCAACACTCTGTGGCAGATGAACAAAACCGTCTGACACAATTTGAGCTTGCTATAGCAAGAAAGTCTAACCTATTCCGGTGTTCTCT	genome	1	311	20	7775	34	0.00437299035369775	0.00323624595469256
s4	liver	labelled_APAP	13_AGAGGTAGTAGGTTGCATAGTTAT	genome	1	315	20	2520	10	0.00396825396825397	0.00396825396825397
s4	liver	labelled_APAP	13_CGATCCCCGGCATCTCCAAGACTTTT	genome	1	309	20	2163	23	0.0106333795654184	0.0106333795654184
s4	liver	labelled_APAP	13_GTCATGGTTAAGTGGGAAACGA	genome	1	304	20	1520	6	0.00394736842105263	0.00394736842105263
s4	liver	labelled_APAP	13_TCACATTGCCAGGGATTACCA	genome	1	316	20	1580	0	0	0
s4	liver	labelled_APAP	16_AACCCGTAGATGCGATCTTGTGA	genome	1	306	20	1836	0	0	0
s4	liver	labelled_APAP	16_AGTGAAATGATGGCAAATCATCTTTCGGGACTGACCTGAAATGAAGAGAATACTCTTGCTGATC	genome	1	307	20	5219	21	0.0040237593408699	0.0040237593408699
s4	liver	labelled_APAP	16_GTGAAATGATGGCAAATCATCTTTCGGGACTGACCTGANATGAAGAGAATACTCTTGCTGATC	genome	1	306	20	5202	35	0.0067281814686659	0.0067281814686659
s4	liver	labelled_APAP	16_TGAAATGATGGCAAATCATCTTTCNGGACTGACCTGAAATGAAGAGAATACTCTTGCTGATC	genome	1	309	20	5253	14	0.00266514372739387	0.00266514372739387
s4	liver	labelled_APAP	17_ATCGATGTGGTGCTCCGGAGTTCTCTTCGGGCCAGGGCCTAAGCCGCGCCAGG	genome	1	314	20	3454	77	0.0222929936305732	0.0222929936305732
s4	liver	labelled_APAP	17_GATCGATGTGGTGCTCCGGAGTTCTCTTCGGGCCAGGGCCTAAGCCGC	genome	1	314	20	3454	143	0.0414012738853503	0.0414012738853503
s4	liver	labelled_APAP	17_GGTTCGTTTGTAAAAAAAAAAAAAA	genome	1	304	20	1824	0	0	0
s4	liver	labelled_APAP	17_TTGCTGTGATGACTGTCATTGGGTTTCGCATATTGCTGAGTTCCCATGATGC	genome	1	315	20	6300	5	7.9365079365079e-4	7.9365079365079e-4
s4	liver	labelled_APAP	18_AGGAGTGTGACAATGGTGTTTGT	genome	1	309	20	2472	11	0.00444983818770227	0.00444983818770227
s4	liver	labelled_APAP	18_CTGCAGTGATGACTATCTTAGGACACCTTTGGATTTACCGTGAAAAGAAGTAACCTCTGAGC	genome	1	306	20	5202	8	0.00153787004998078	0.00153787004998078
s4	liver	labelled_APAP	18_TAGATGTGTAGAGAAATGATAACTGAGCAC	genome	1	307	20	2149	4	0.00186133085155886	0.00186133085155886
s4	liver	labelled_APAP	18_TGGAATGTGACAATGGTGTTTGT	genome	1	311	20	2799	38	0.0135762772418721	0.0135762772418721
s4	liver	labelled_APAP	18_TGGAGTGTGACAATGGTATTTGT	genome	1	310	20	2790	17	0.00609318996415771	0.00609318996415771
s4	liver	labelled_APAP	19_CCTGATGAACTGAATACCGCCCCAGTCTGATAGCTGTGGAGAAAGGTATTTTCTGAGT	genome	1	308	20	4928	10	0.00202922077922078	0.00202922077922078
s4	liver	labelled_APAP	19_CTTAATGATGAACAATGTAAATGACAAGCATATGGCTGAGT	genome	1	316	20	3476	8	0.00230149597238205	0.00230149597238205
s4	liver	labelled_APAP	19_TGACCTATGAATTGACAGCCAGTAT	genome	1	317	20	2219	3	0.00135196034249662	0.00135196034249662
s4	liver	labelled_APAP	19_TTTCTATGATGAATCAAACTAGCTCACTATGACTGCTAATGAAAACACAGGAACACCTGAGN	genome	1	313	20	4695	43	0.00915867944621938	0.007502679528403
s4	liver	labelled_APAP	2_AGCAGCATTGTACAGGGCTATGAA	genome	1	317	20	1585	0	0	0
s4	liver	labelled_APAP	2_ATCCCACCAGAGTCGCCA	genome	1	311	20	622	0	0	0
s4	liver	labelled_APAP	3_GGCCGTGATCGTATAGTGGTTAGTACTCTGCG	genome	1	314	20	3140	13	0.00414012738853503	0.00414012738853503
s4	liver	labelled_APAP	3_TAATGGTTCGTTTGTAAAAA	genome	1	311	20	2488	3	0.00120578778135048	0.00120578778135048
s4	liver	labelled_APAP	5_CGTGGGGGGCCCAAGTCCTTCTGATCGAGGCCC	genome	1	316	20	1896	1	5.2742616033755e-4	5.2742616033755e-4
s4	liver	labelled_APAP	6_TAGCACCATCGGAAATCGGTTA	genome	1	308	20	1540	7	0.00454545454545455	0.00454545454545455
s4	liver	labelled_APAP	7_CGATCCTCACCTGGAGCACTTCTTT	genome	1	306	20	2448	55	0.0224673202614379	0.0224673202614379
s4	liver	labelled_APAP	9_GTACTGTGTTGGCTAGTTCCTTCCTTGGATGTCTGAGCGAA	genome	1	308	20	4620	29	0.00627705627705628	0.00627705627705628
s4	liver	labelled_APAP	9_TCGCTGCGATCTATTGAAAGTCAGCCCTCGACACAAGGGTTAGT	genome	1	311	20	3421	2	5.8462437883659e-4	5.8462437883659e-4
s4	liver	labelled_APAP	MT_AGGACTTGGCGGTACTTTATATCCATCTAGAGGAGCCT	genome	1	314	20	3454	1	2.8951939779965e-4	2.8951939779965e-4
s4	liver	labelled_APAP	MT_ATCTAGAGGAGCCTGTTCT	genome	1	312	20	1872	0	0	0
s4	liver	labelled_APAP	MT_GTTAGGTCAAGGTGTAGCCA	genome	1	312	20	1560	1	6.4102564102564e-4	6.4102564102564e-4
s4	liver	labelled_APAP	MU069435.1_CTCCCTCGCTGCGATCTATTGAAAGTCAGCCCTCGACACAAGGGTTTGT	genome	1	306	20	3978	13	0.00326797385620915	0.00326797385620915
s4	liver	labelled_APAP	MU069435.1_CTCGCTGCGATCTATTGAAAGTCGGCCCTCGACACAAGGGTTTGT	genome	1	307	20	3684	4	0.001085776330076	0.001085776330076
s4	liver	labelled_APAP	Mus musculus (house mouse) mmu-miR-145a-3p	miRNA	1	316	20	2844	1	3.5161744022503e-4	3.5161744022503e-4
s4	liver	labelled_APAP	Mus musculus (house mouse) mmu-miR-574-5p	miRNA	1	304	20	2736	23	0.00840643274853801	0.00840643274853801
s4	liver	labelled_APAP	Mus musculus (mouse) RNA, Y1 small cytoplasmic, Ro-associated (ENSMUSG00000065701.3)	YRNA	1	304	20	2432	7	0.00287828947368421	0.00287828947368421
s4	liver	labelled_APAP	Mus musculus coatomer protein complex, subunit gamma 2, opposite strand 2 (Copg2os2)	lncRNA	1	317	20	634	2	0.00315457413249211	0.00315457413249211
s4	liver	labelled_APAP	NA_AGGCGCGCGATACAGGGTGACA	unmapped	1	308	20	616	0	0	0
s4	liver	labelled_APAP	NA_GAAATTTCGGTTGGGACA	unmapped	1	313	20	1565	17	0.0108626198083067	0.0108626198083067
s4	liver	labelled_APAP	NA_GAACTCGGGTGAAGGAACTAGG	unmapped	1	306	20	918	2	0.00217864923747277	0.00217864923747277
s4	liver	labelled_APAP	NA_GATACGACTCTTAGCGGTGGATCACTCGGCTCGTGCGTCGATGAAGAACGCAGCTAGCTGCGAGAATTAATGTGAATTGCAGGACA	unmapped	1	306	20	5814	1	1.71998624011e-4	1.71998624011e-4
s4	liver	labelled_APAP	NA_GTGGACGTATACGGTGTGACGC	unmapped	1	313	20	1565	5	0.00319488817891374	0.00319488817891374
s4	liver	labelled_APAP	NA_TAATGGTTCGTTTGTAAAAAAAAAAAAAAAAAAA	unmapped	1	304	20	2432	12	0.00493421052631579	0.00493421052631579
s4	liver	labelled_APAP	NA_TGAATTCTTAAGTGTAGGTTCAATTCCTATTGTCCTAGCCA	unmapped	1	315	20	5040	3	5.9523809523809e-4	5.9523809523809e-4
s4	liver	labelled_APAP	NA_TGGAGTGTGACAATGGTGTTAAA	unmapped	1	310	20	2170	1	4.6082949308755e-4	4.6082949308755e-4
s4	liver	labelled_APAP	X_AAATGGATTTTTGGAAGTAGGAGTTGGAAT	genome	1	310	20	3100	11	0.00354838709677419	0.00354838709677419
s4	liver	labelled_APAP	>ENSMUST00000098180.10|ENSMUSG00000072244.12|OTTMUSG00000019051.6|OTTMUST00000045667.1|Trim6-201|Trim6|3827|UTR5:1-140|CDS:141-1607|UTR3:1608-3827|	pctranscripts	1	291	19	582	1	0.00171821305841924	0.00171821305841924
s4	liver	labelled_APAP	>ENSMUST00000150180.4|ENSMUSG00000033174.18|OTTMUSG00000023902.2|OTTMUST00000058396.2|Mgll-205|Mgll|1312|UTR5:1-603|CDS:604-954|UTR3:955-1312|	pctranscripts	1	301	19	602	3	0.00498338870431894	0.00498338870431894
s4	liver	labelled_APAP	1_CCCATGATGGTATGAGAGTAGTGGACAGAAGGGATTTCTGAAAAACACTTTTCTGAGG	genome	1	301	19	4515	7	0.00155038759689922	0.00155038759689922
s4	liver	labelled_APAP	1_GGGAGACCGGGGTTCGATTCCCCGACGGGGAGCCA	genome	1	289	19	1156	5	0.00432525951557093	0.00432525951557093
s4	liver	labelled_APAP	1_GTAAACATCCTCGACTGGAAGCTT	genome	1	296	19	1776	30	0.0168918918918919	0.0168918918918919
s4	liver	labelled_APAP	1_TCGCTGCGATCTATTGAAAGTCAGCCCTCGACACAAG	genome	1	291	19	2328	0	0	0
s4	liver	labelled_APAP	10_ACCATGATGACGGAAATTCTTCACTTTGACCTGATGTCTGTTGAAGAAACTCAGTGTCTGAGA	genome	1	294	19	5586	62	0.0110991765127103	0.0110991765127103
s4	liver	labelled_APAP	11_ATAACTGACGATAACTGCTCCTGGCTGACT	genome	1	295	19	2360	4	0.00169491525423729	0.00169491525423729
s4	liver	labelled_APAP	11_CGAATCCCACCGCTGCCAGTAACTTT	genome	1	288	19	1728	56	0.0324074074074074	0.0324074074074074
s4	liver	labelled_APAP	11_GCATATGATGGAAAAAATCTGAAGTCTCCTGAGACCTGTGATGTCTTCAAAGGAACCACTGAT	genome	1	292	19	4672	4	8.5616438356164e-4	8.5616438356164e-4
s4	liver	labelled_APAP	13_CGACTCCTGGCTGGCTCGACCATGTCTCTT	genome	1	290	19	2610	78	0.0298850574712644	0.0298850574712644
s4	liver	labelled_APAP	13_CGATCCCCGGCATCTCCAGTTCCTT	genome	1	298	19	2086	94	0.0450623202301055	0.0450623202301055
s4	liver	labelled_APAP	14_CAAATCCCGGACGAGCCCTGTACTTTT	genome	1	293	19	2051	36	0.0175524134568503	0.0175524134568503
s4	liver	labelled_APAP	14_CGACTCCCGGTGTGGGAACGCCAATATCTTTT	genome	1	291	19	2619	90	0.0343642611683849	0.0343642611683849
s4	liver	labelled_APAP	16_ATAAACCCAGAAGAGAGTACCA	genome	1	298	19	596	11	0.0184563758389262	0.0184563758389262
s4	liver	labelled_APAP	16_GTGAAATGATGGCAAATCATCTTTCGGGACTNACCTGAAATGAAGAGAATACTCTTGCTGATC	genome	1	294	19	4998	24	0.00480192076830732	0.00480192076830732
s4	liver	labelled_APAP	16_TCCGCTGATGACTTCTGTCAGTGCCACGTGTCTGGGCCACTGAGACCACATGATGGGATTGAGGACCTGAGG	genome	1	293	19	4981	6	0.00120457739409757	0.00120457739409757
s4	liver	labelled_APAP	17_GTGCTGTGATGATGCCTTAAAATTGTGGTTTCGACTCACTGAGAGTAACGTGAGGACCTACAGTTCCTTGGCTGTGTCTGAGC	genome	1	298	19	7748	2	2.5813113061435e-4	2.5813113061435e-4
s4	liver	labelled_APAP	17_TGAGGTAGGAGGTTGTATAGTTG	genome	1	287	19	2296	72	0.0313588850174216	0.0313588850174216
s4	liver	labelled_APAP	18_AACGCCATTATCACACTAAATT	genome	1	288	19	1728	11	0.00636574074074074	0.00636574074074074
s4	liver	labelled_APAP	18_ACCAGGTGATGGAGTGTGCTGAGAACACTGAGGCC	genome	1	295	19	1770	0	0	0
s4	liver	labelled_APAP	18_CCAGGTGATGGAGTGTGCTGAGAACACTGAGGCC	genome	1	299	19	1794	0	0	0
s4	liver	labelled_APAP	18_GGAGTGTGACAATGGTGTTTAT	genome	1	289	19	2312	14	0.00605536332179931	0.00605536332179931
s4	liver	labelled_APAP	18_TGGAGTGTGACAATGGTGTGTGT	genome	1	300	19	2400	31	0.0129166666666667	0.0129166666666667
s4	liver	labelled_APAP	18_TGGAGTGTGACGATGGTGTTTGT	genome	1	290	19	2610	19	0.00727969348659004	0.00727969348659004
s4	liver	labelled_APAP	18_TGGAGTGTGATAATGGTGTTTGA	genome	1	299	19	2691	6	0.00222965440356745	0.00222965440356745
s4	liver	labelled_APAP	19_ATTGCTGTTGAGACTTGGAAATCTGATT	genome	1	291	19	3201	0	0	0
s4	liver	labelled_APAP	19_CAAGTCCCTGTTCGGGCGGAAGTTGTTT	genome	1	299	19	2691	34	0.0126347082868822	0.0126347082868822
s4	liver	labelled_APAP	19_CACCCTGATGAACTGAATACCGCCCCAGTCTGATTGCTGTGGAGAAAGGTATTTTCTGAGT	genome	1	298	19	5066	22	0.00434267666798263	0.00434267666798263
s4	liver	labelled_APAP	19_CTTAATGATGAACAATGTAAATGACAAGCATNTGGCTGAGTTGCAATGATGTCATCTTACTACTGAAA	genome	1	290	19	5800	10	0.00172413793103448	0.00172413793103448
s4	liver	labelled_APAP	19_GTGGTGTGCTAGTTAATTTT	genome	1	297	19	2970	29	0.00976430976430976	0.00976430976430976
s4	liver	labelled_APAP	2_GCTGCGATCTANTGAAAGTCAGCCCTCGACACAAGGGTTTGT	genome	1	288	19	2880	1	3.4722222222222e-4	3.4722222222222e-4
s4	liver	labelled_APAP	2_TGCCGTGATCGTATAGTGGTTAGTACTCTGCGTTG	genome	1	294	19	3822	20	0.00523286237571952	0.00523286237571952
s4	liver	labelled_APAP	3_TGTGGTAGTGGGGGACTGCGTTCGCGCTCTCCCCTG	genome	1	296	19	2960	29	0.0097972972972973	0.0097972972972973
s4	liver	labelled_APAP	5_CAAAGTGCTGTTCGTGCAGGTAGT	genome	1	300	19	2100	7	0.00333333333333333	0.00333333333333333
s4	liver	labelled_APAP	5_GTGGGGGGCCCAAGTCCTTCTGATCGAGGCC	genome	1	292	19	1752	0	0	0
s4	liver	labelled_APAP	6_CAAATCCTCTCCCTAATACCA	genome	1	298	19	1490	19	0.012751677852349	0.012751677852349
s4	liver	labelled_APAP	6_TATGGCACTGGTAGAATTCACT	genome	1	297	19	2079	7	0.00336700336700337	0.00336700336700337
s4	liver	labelled_APAP	9_AGGCGGCCCGGGTTCGACTCCCGGTGTGGGAACCA	genome	1	288	19	1440	9	0.00625	0.00625
s4	liver	labelled_APAP	9_CCTCGCTGCGATCTATTGAAAGTCAGCCCTCGACACAAGGGTTTG	genome	1	297	19	3267	18	0.00550964187327824	0.00550964187327824
s4	liver	labelled_APAP	9_GCTGCGATCTATTGAAAGTCAGCCNTCGACACAAGGGTNTGT	genome	1	293	19	2930	0	0	0
s4	liver	labelled_APAP	MT_AAGGACTTGGCGGTACTTTATATCCATC	genome	1	295	19	2655	0	0	0
s4	liver	labelled_APAP	MT_ACACCCAGAAGATTTCATGACCAATGAACACTCTGACCA	genome	1	295	19	2065	26	0.012590799031477	0.012590799031477
s4	liver	labelled_APAP	MT_AGACTGTGAATCTGACAACAGGAAATAAACCTCCTTATTCACCCCAAA	genome	1	288	19	2880	66	0.0229166666666667	0.0229166666666667
s4	liver	labelled_APAP	MT_CATTGGTCGCAGTTGAATGCTGTGTAGAAATACC	genome	1	297	19	2970	64	0.0215488215488215	0.0215488215488215
s4	liver	labelled_APAP	MU069435.1_CGCTGCGATCTATTGAAAGTCAGCNCTCGACACAAGGGTTTGT	genome	1	291	19	3201	1	3.1240237425804e-4	3.1240237425804e-4
s4	liver	labelled_APAP	MU069435.1_CTCGCTGCGATCTATTGAAAGTTAGCCCTCGACACAAGGGTTTGT	genome	1	288	19	3744	0	0	0
s4	liver	labelled_APAP	MU069435.1_GCTGCGATCTATTNAAAGTCAGCCCTCGACACAAGGGTTTGT	genome	1	292	19	3212	0	0	0
s4	liver	labelled_APAP	Mus musculus (house mouse) mmu-miR-101b-3p	miRNA	1	300	19	1800	0	0	0
s4	liver	labelled_APAP	Mus musculus cDNA sequence BC018473 (BC018473)	lncRNA	1	292	19	2044	17	0.00831702544031311	0.00831702544031311
s4	liver	labelled_APAP	Mus musculus tRNA-Trp (CCA) (tRNA-Trp-CCA-1-1)	tRNA	1	300	19	900	18	0.02	0.02
s4	liver	labelled_APAP	NA_AATGGTTCGTTTGTAAAAAAAAAA	unmapped	1	295	19	2065	34	0.0164648910411622	0.0164648910411622
s4	liver	labelled_APAP	NA_ATTTAACTGTGATAAACTACCG	unmapped	1	288	19	2016	1	4.9603174603174e-4	4.9603174603174e-4
s4	liver	labelled_APAP	NA_CGACTCTTAGCGGTGGATCACT	unmapped	1	298	19	1788	5	0.00279642058165548	0.00279642058165548
s4	liver	labelled_APAP	NA_CGCACGGGGTCGGCGGCGATGTCGGCT	unmapped	1	296	19	1184	0	0	0
s4	liver	labelled_APAP	NA_TATTGCACTTGTCCCGGCCTGTAAT	unmapped	1	288	19	2592	5	0.00192901234567901	0.00192901234567901
s4	liver	labelled_APAP	NA_TGCGGCCCCGGGTTCCTCCCGGGGCTACGCCTGTCTGAGCGTCGCT	unmapped	1	296	19	2960	2	6.7567567567567e-4	6.7567567567567e-4
s4	liver	labelled_APAP	>ENSMUST00000016670.9|ENSMUSG00000016526.9|OTTMUSG00000049119.3|OTTMUST00000125398.2|Dyrk3-201|Dyrk3|3164|UTR5:1-184|CDS:185-1945|UTR3:1946-3164|	pctranscripts	1	278	18	556	0	0	0
s4	liver	labelled_APAP	>ENSMUST00000146071.8|ENSMUSG00000027843.14|OTTMUSG00000022455.4|OTTMUST00000053697.2|Ptpn22-204|Ptpn22|2757|UTR5:1-152|CDS:153-2300|UTR3:2301-2757|	pctranscripts	1	273	18	819	14	0.0170940170940171	0.0170940170940171
s4	liver	labelled_APAP	1_CGAATCCCACTTCTGACAAATACTTTT	genome	1	284	18	2556	67	0.0262128325508607	0.0262128325508607
s4	liver	labelled_APAP	10_GGAGAGGACACAGTCTGAGTGG	genome	1	281	18	843	1	0.00118623962040332	0.00118623962040332
s4	liver	labelled_APAP	10_TTCAAGTAATCCAGGATAGGCTG	genome	1	273	18	1638	0	0	0
s4	liver	labelled_APAP	11_ACCACGAGGACGAGACGTAGCG	genome	1	271	18	271	0	0	0
s4	liver	labelled_APAP	11_CCGGGTGATGCGAATCGTAATCTGAGCCGA	genome	1	282	18	1692	8	0.00472813238770686	0.00472813238770686
s4	liver	labelled_APAP	13_AGTCATGGTTAAGTGGGAAACG	genome	1	271	18	1355	1	7.380073800738e-4	7.380073800738e-4
s4	liver	labelled_APAP	13_CTCGCTGCGATCTATTGAAAGTCAGCCCTCGACACAAG	genome	1	276	18	2208	1	4.5289855072463e-4	4.5289855072463e-4
s4	liver	labelled_APAP	13_TCGTTTCCCGGCCAATGCACCA	genome	1	276	18	1380	0	0	0
s4	liver	labelled_APAP	14_AGGCGGCCCGGGTTCGACTCCCGGTATGGGAACCA	genome	1	276	18	1380	4	0.00289855072463768	0.00289855072463768
s4	liver	labelled_APAP	16_CACTAGATTGTGAGCTGCTGGA	genome	1	285	18	1710	0	0	0
s4	liver	labelled_APAP	17_CAAATCCCGGACGAGCCCAGTTT	genome	1	280	18	1120	57	0.0508928571428571	0.0508928571428571
s4	liver	labelled_APAP	18_TGAAGTGTGACAATGGTGTTTGT	genome	1	285	18	2565	7	0.00272904483430799	0.00272904483430799
s4	liver	labelled_APAP	18_TGAGATGAAGCACTGTAGCTCAA	genome	1	281	18	1405	1	7.1174377224199e-4	7.1174377224199e-4
s4	liver	labelled_APAP	19_CTTAATGATGAACAATGTAAATGACAAGCATATGGCTGAGTTGCAATGATGTCATCTTACTACTGAA	genome	1	278	18	5560	7	0.0012589928057554	0.0012589928057554
s4	liver	labelled_APAP	2_TCGCTGCGATCTAATGAAAGTCAGCCCTCGACACAAGGGTTTGT	genome	1	277	18	3047	0	0	0
s4	liver	labelled_APAP	5_CGTGGGGGGCCCAAGTCCTTCTGATCGAGGCC	genome	1	277	18	1662	0	0	0
s4	liver	labelled_APAP	5_GGAGACCGGGGTTCGATTCCCCGACGGGGAGCCA	genome	1	272	18	1088	15	0.0137867647058824	0.0137867647058824
s4	liver	labelled_APAP	7_GTCTGTGATGTTCTGCTATTACCTACATTGTTTGAGCCTCATGAAAACCCCACTGGCTGAGA	genome	1	276	18	5520	1	1.8115942028985e-4	1.8115942028985e-4
s4	liver	labelled_APAP	8_ACCACAGGGTAGAACCACGGA	genome	1	277	18	277	0	0	0
s4	liver	labelled_APAP	8_GGAAATGATGATGCCTGTGACTGCTGACAAGACTCTGATGTCTGTTGTATTCGTACTGGCTGATCCTG	genome	1	286	18	6292	143	0.0227272727272727	0.0160330578512397
s4	liver	labelled_APAP	9_CAACGGAATCCCAAAAGCAGCTTT	genome	1	274	18	1096	1	9.1240875912408e-4	9.1240875912408e-4
s4	liver	labelled_APAP	9_CGACTCCTGGCTGGCTCGACGTGTGCGATCTTTTT	genome	1	271	18	3252	64	0.019680196801968	0.019680196801968
s4	liver	labelled_APAP	9_CGCTGCGATCTATTGAAAGTCAGCCCTCGACACAAGGGNTTGT	genome	1	284	18	2840	2	7.0422535211267e-4	7.0422535211267e-4
s4	liver	labelled_APAP	9_CTCGCTGCGATCTATTGAAAGTCAGCCCTCGGCACAAGGGTTTGT	genome	1	283	18	3396	4	0.00117785630153121	0.00117785630153121
s4	liver	labelled_APAP	MT_AAAGGACTTGGCGGTACTTTATATCC	genome	1	273	18	2184	10	0.00457875457875458	0.00457875457875458
s4	liver	labelled_APAP	MT_AAAGGTTTGGTCCTGGCCTTATAATTAATTAGAG	genome	1	275	18	3300	0	0	0
s4	liver	labelled_APAP	MT_AAGGACTTGGCGGTACTTTATATCCATCTAGAGGAGCCTG	genome	1	281	18	3091	14	0.00452927855063086	0.00452927855063086
s4	liver	labelled_APAP	MT_AGGACTTGGCGGTACTTTATATCCATCTAGAGGAGCC	genome	1	284	18	2840	0	0	0
s4	liver	labelled_APAP	MT_TCTAGAGGAGCCTGTTCT	genome	1	274	18	1644	1	6.0827250608272e-4	6.0827250608272e-4
s4	liver	labelled_APAP	MU069435.1_GCTGCGATCTATTGAAGGTCAGCCCTCGACACAAGGGTTTGT	genome	1	274	18	3014	1	3.3178500331785e-4	3.3178500331785e-4
s4	liver	labelled_APAP	MU069435.1_TCGCTGCGATCTATTGAAAGTCAGCCCTCGACATAAGGGTTTGT	genome	1	273	18	3549	0	0	0
s4	liver	labelled_APAP	MU069435.1_TCGCTGCGATCTATTGAGAGTCAGCCCTCGACACAAGGGTTTGT	genome	1	271	18	3252	1	3.0750307503075e-4	3.0750307503075e-4
s4	liver	labelled_APAP	Mus musculus (house mouse) mmu-miR-214-3p	miRNA	1	276	18	276	0	0	0
s4	liver	labelled_APAP	Mus musculus tRNA-Ala (TGC) (tRNA-Ala-TGC-1-1)	tRNA	1	278	18	1112	11	0.00989208633093525	0.00989208633093525
s4	liver	labelled_APAP	NA_AATGGTTCGTTTGTAAAAAAAAA	unmapped	1	283	18	1981	10	0.00504795557799091	0.00504795557799091
s4	liver	labelled_APAP	NA_AGTTGAATGCTGTGTAGAAATACCA	unmapped	1	277	18	1939	28	0.0144404332129964	0.0144404332129964
s4	liver	labelled_APAP	NA_ATTAATTTCGCGGGATCGAGATC	unmapped	1	280	18	1960	0	0	0
s4	liver	labelled_APAP	NA_CGACTCTTAGCGGTGGAT	unmapped	1	279	18	1395	0	0	0
s4	liver	labelled_APAP	NA_CGACTCTTAGCGGTGGATCACTCGGCTCGTGCGTCGATGAAG	unmapped	1	283	18	2830	15	0.00530035335689046	0.00530035335689046
s4	liver	labelled_APAP	NA_GACTCTTAGCGGTGGATCA	unmapped	1	278	18	1390	0	0	0
s4	liver	labelled_APAP	NA_GACTCTTAGCGGTGGATCACTCGGCTCGTGCGTCGATGAAGAACGCAGCTAGCTGCGAGAATTAATGTGAATTGC	unmapped	1	271	18	4878	25	0.00512505125051251	0.00512505125051251
s4	liver	labelled_APAP	NA_GCGACCTCAGATCAGACGTGGCGACCCGCTGA	unmapped	1	276	18	1104	0	0	0
s4	liver	labelled_APAP	NA_GGGGGGGGGGGGGGGGGGGGGGGGGGGGGGGGGGGGGGGGGGGGGGGGGGGGGGGGGGGGGGGGGGGGGGGGGGGGGGGGGGGGGGGGGGGGG	unmapped	1	272	18	0	0	NA	NA
s4	liver	labelled_APAP	X_AAGCTGTGATGAATTTGAATCCACTGATCTTCCGACATGATAAATGCATTGTCCTCTAAGAAGTTCTGAGC	genome	1	280	18	6160	4	6.4935064935064e-4	6.4935064935064e-4
s4	liver	labelled_APAP	X_AGGTCCCTGGTAGCTCAA	genome	1	277	18	1108	8	0.0072202166064982	0.0072202166064982
s4	liver	labelled_APAP	X_GGTTCGTTTGTAAAAAAAAAAAAAAAA	genome	1	278	18	1668	7	0.00419664268585132	0.00419664268585132
s4	liver	labelled_APAP	>ENSMUST00000020931.6|ENSMUSG00000020608.8|OTTMUSG00000065715.1|OTTMUST00000159938.1|Smc6-201|Smc6|5603|UTR5:1-408|CDS:409-3702|UTR3:3703-5603|	pctranscripts	1	261	17	1044	0	0	0
s4	liver	labelled_APAP	>ENSMUST00000033020.14|ENSMUSG00000030760.15|OTTMUSG00000030994.3|OTTMUST00000076772.2|Acer3-201|Acer3|11340|UTR5:1-88|CDS:89-892|UTR3:893-11340|	pctranscripts	1	266	17	798	22	0.0275689223057644	0.0275689223057644
s4	liver	labelled_APAP	>ENSMUST00000125716.8|ENSMUSG00000031748.17|OTTMUSG00000034033.3|OTTMUST00000085916.1|Gnao1-203|Gnao1|3462|UTR5:1-496|CDS:497-1561|UTR3:1562-3462|	pctranscripts	1	256	17	0	0	NA	NA
s4	liver	labelled_APAP	>ENSMUST00000129463.2|ENSMUSG00000018334.19|OTTMUSG00000000155.6|OTTMUST00000000479.2|Ksr1-203|Ksr1|432|UTR5:1-192|CDS:193-432|	pctranscripts	1	268	17	2412	0	0	0
s4	liver	labelled_APAP	>ENSMUST00000129990.9|ENSMUSG00000049571.19|OTTMUSG00000031406.5|OTTMUST00000077823.3|Cfap46-202|Cfap46|8180|UTR5:1-47|CDS:48-7973|UTR3:7974-8180|	pctranscripts	1	265	17	530	0	0	0
s4	liver	labelled_APAP	>ENSMUST00000178085.8|ENSMUSG00000045330.9|OTTMUSG00000017596.1|-|Magec2-202|Magec2|1931|UTR5:1-228|CDS:229-1518|UTR3:1519-1931|	pctranscripts	1	264	17	792	1	0.00126262626262626	0.00126262626262626
s4	liver	labelled_APAP	1_AAATGGATTTTTGGAACTAGG	genome	1	264	17	1848	0	0	0
s4	liver	labelled_APAP	1_AGCCCATGATGGTATGAGAGTAGTNGACAGAAGGGATTTCTGAAAAACACTTTTCTGAGG	genome	1	257	17	3855	1	2.5940337224383e-4	2.5940337224383e-4
s4	liver	labelled_APAP	1_ATACATGATGATCTCACACAACTTGAACTCTCTCACTGATT	genome	1	270	17	3510	43	0.0122507122507122	0.0122507122507122
s4	liver	labelled_APAP	1_GTTCAATGATGATTTCTGATGCTTTGCCTGAGTTCTCTTTGAATAATGAGGGCAGCTTCAGTCACTACCTCTTCTGAGA	genome	1	265	17	7685	15	0.00195185426154847	0.0014367816091954
s4	liver	labelled_APAP	1_TGGAGTGTGACAATGGTGTTTGGT	genome	1	264	17	2376	22	0.00925925925925926	0.00925925925925926
s4	liver	labelled_APAP	10_CCGGCTCGAAGGACCA	genome	1	267	17	267	8	0.0299625468164794	0.0299625468164794
s4	liver	labelled_APAP	10_TGTACATGATGAAAACAGTCTCCCTCTTCTGAATCTCGCTGAGGAAACTGCACGTCACCCTNCTGAAA	genome	1	270	17	4590	83	0.018082788671024	0.0156422119409562
s4	liver	labelled_APAP	11_TAATGCCCCTAAAAATCCTTATT	genome	1	263	17	2104	12	0.00570342205323194	0.00570342205323194
s4	liver	labelled_APAP	11_TGAGAACTGAATTCCATGGGTTTT	genome	1	267	17	2403	24	0.00998751560549313	0.00998751560549313
s4	liver	labelled_APAP	11_TGCAATGATGATGAAACTAGAAAAAAAAAGGAAGTGCCGTCCGATGCGACAACTGACGACATCCCTAGTTAGCTGACT	genome	1	261	17	3915	27	0.00689655172413793	0.00689655172413793
s4	liver	labelled_APAP	12_TAATGGTTCGTTTGTAAAAAAAAA	genome	1	265	17	2120	0	0	0
s4	liver	labelled_APAP	13_CGAATCCCACTTCTGACAGCTGTATTT	genome	1	270	17	2430	51	0.0209876543209877	0.0209876543209877
s4	liver	labelled_APAP	13_CGAGTCCCTTCGTGGTCGGTGTGCTTT	genome	1	268	17	2680	63	0.0235074626865672	0.0235074626865672
s4	liver	labelled_APAP	13_CGATCCCCGGCATCTCCAGT	genome	1	266	17	1064	37	0.0347744360902256	0.0347744360902256
s4	liver	labelled_APAP	13_TCACGCGGGAGACCGGGGTTCGTTTCCCCGACGGGGAGCCA	genome	1	259	17	1554	0	0	0
s4	liver	labelled_APAP	14_CAGGCGGCCCGGGTTCGACTCCCGGTATGGGAACCA	genome	1	268	17	1340	36	0.026865671641791	0.026865671641791
s4	liver	labelled_APAP	15_CGATCCTCACACGGGGCACAATACTTT	genome	1	260	17	1560	16	0.0102564102564103	0.0102564102564103
s4	liver	labelled_APAP	15_GAATTGATCAGGACATAGGGA	genome	1	267	17	1068	14	0.0131086142322097	0.0131086142322097
s4	liver	labelled_APAP	16_TGAAATGATGGCAAATCATCTTTCGGGACTGACCTGAAATGAANAGAATACTCTTGCTGATC	genome	1	261	17	4437	13	0.002929907595222	0.002929907595222
s4	liver	labelled_APAP	18_GGATAGCTGGCGCTCTCGCTCCCGAC	genome	1	266	17	1330	1	7.5187969924812e-4	7.5187969924812e-4
s4	liver	labelled_APAP	18_TGAGATGAAGCACTGTAGCTAT	genome	1	264	17	1584	1	6.3131313131313e-4	6.3131313131313e-4
s4	liver	labelled_APAP	18_TGGAGTATGACAATGGTGTTTGT	genome	1	257	17	2313	9	0.00389105058365759	0.00389105058365759
s4	liver	labelled_APAP	18_TGGAGTGTGACAATGGTGTTTGTTTA	genome	1	265	17	2915	44	0.0150943396226415	0.0150943396226415
s4	liver	labelled_APAP	19_ATGGCTGAGTTGCAATGATGTCATCTTACTACTGAAA	genome	1	265	17	3180	0	0	0
s4	liver	labelled_APAP	19_CACCCTGATGAACTGAATACCGCCCCAGTCTGATAGCTNTGGAGAAAGGTATTTTCTGAGT	genome	1	262	17	4192	33	0.00787213740458015	0.00787213740458015
s4	liver	labelled_APAP	19_CACCCTGATGAACTGAATACCGCCCCAGTCTNATAGCTGTGGAGAAAGGTATTTTCTGAGT	genome	1	261	17	4176	14	0.00335249042145594	0.00335249042145594
s4	liver	labelled_APAP	19_CTACGGGGATGATATGAAAACTGAACTCTCTCTTTCTGATGGTTTAGTGGAGAAAACAAAAATTCTCTGAGTA	genome	1	262	17	5764	73	0.012664816099930599	0.0113636363636364
s4	liver	labelled_APAP	19_CTACGGGGATGATATGAAAACTGAACTCTCTCTTTCTGATGGTTTAGTGGAGAAAACAAAAATTCTCTGAGTAGA	genome	1	261	17	5742	57	0.00992685475444096	0.00792811839323467
s4	liver	labelled_APAP	2_AGTGTGACAATGGTGTTTGA	genome	1	267	17	1869	2	0.00107009095773141	0.00107009095773141
s4	liver	labelled_APAP	2_GGAAAGGATGAACGAACTTGGCCTGACCTTCAGAAATGGAGGCAATACAACTGATTTAATGAGCCTGATCCA	genome	1	270	17	4050	124	0.0306172839506173	0.0306172839506173
s4	liver	labelled_APAP	3_GTATTGTATTCTGTGCCAGCATCTTT	genome	1	256	17	3072	45	0.0146484375	0.0146484375
s4	liver	labelled_APAP	5_AGTACCCCGAGGAAAAGAAATCA	genome	1	258	17	516	0	0	0
s4	liver	labelled_APAP	5_GCCAATGATGACACCACACTAACTGAGC	genome	1	257	17	1028	0	0	0
s4	liver	labelled_APAP	5_GTTCGATCCCCGGCATCTCCACCA	genome	1	267	17	1335	56	0.0419475655430712	0.0419475655430712
s4	liver	labelled_APAP	8_AGACTCTGATGTCTGTTGTATTCGTACTGGCTGATCCTG	genome	1	265	17	3975	1	2.5157232704402e-4	2.5157232704402e-4
s4	liver	labelled_APAP	9_GAGCAGCTCCCTCGCTGCGATCTATTGAAAGTCAGCCCTCGACACAAGGGTTTGTA	genome	1	264	17	3432	2	5.8275058275058e-4	5.8275058275058e-4
s4	liver	labelled_APAP	9_GCTGCGATCTATTGAAAGTCGGCCCTCGACACAAGGGTTTGT	genome	1	265	17	2915	0	0	0
s4	liver	labelled_APAP	9_GGACGGTGGCCATGGAAGTCGGAATCCGCTAAGGAGTGTGTAACAACTCACCTGCCG	genome	1	259	17	2590	24	0.00926640926640927	0.00926640926640927
s4	liver	labelled_APAP	9_TCGCTGCGATCTATTTAAAGTCAGCCCTCGACACAAGGGTTTGT	genome	1	270	17	3510	15	0.00427350427350427	0.00427350427350427
s4	liver	labelled_APAP	MT_AAAGGACTTGGCGGTACTTTATATCCATCTAGAGGAGCC	genome	1	265	17	2650	0	0	0
s4	liver	labelled_APAP	MT_AAGGACTTGGCGGTACTTTATATCCAT	genome	1	261	17	2349	2	8.5142613878246e-4	8.5142613878246e-4
s4	liver	labelled_APAP	MT_CAAAGGACTTGGCGGTACTTTATATCCATCTAGAGGAGCC	genome	1	258	17	2580	0	0	0
s4	liver	labelled_APAP	MU069435.1_CGCTGCGATCTATTGAAAGTCAGCCCTCGACNCAAGGGTTTGT	genome	1	263	17	2893	1	3.4566194262011e-4	3.4566194262011e-4
s4	liver	labelled_APAP	MU069435.1_CTCGCTGCGATCTATTGAAAGTCAGCCCTTGACACAAGGGTTTGT	genome	1	263	17	3419	8	0.00233986545773618	0.00233986545773618
s4	liver	labelled_APAP	MU069435.1_CTCGCTGCGATNTATTGAAAGTCAGCCCTCGACACAAGGGTTTGT	genome	1	270	17	3240	2	6.1728395061728e-4	6.1728395061728e-4
s4	liver	labelled_APAP	MU069435.1_GCTGCGATCTATTGAAAGTCAGCCCTTGACACAAGGGTTTGT	genome	1	261	17	3132	0	0	0
s4	liver	labelled_APAP	Mus musculus (house mouse) mmu-miR-351-5p	miRNA	1	263	17	1315	0	0	0
s4	liver	labelled_APAP	Mus musculus (house mouse) mmu-miR-379-5p	miRNA	1	259	17	1295	15	0.0115830115830116	0.0115830115830116
s4	liver	labelled_APAP	NA_AGCCGAGCGCACGGGGTCGGCGGCGATGTCGGC	unmapped	1	261	17	783	0	0	0
s4	liver	labelled_APAP	NA_CGCGAAGCTCTTGATCGAAGCCC	unmapped	1	258	17	1032	1	9.6899224806201e-4	9.6899224806201e-4
s4	liver	labelled_APAP	NA_GACTCTTAGCGGTGGATCACT	unmapped	1	265	17	1590	0	0	0
s4	liver	labelled_APAP	NA_GACTCTTAGCGGTGGATCACTCGGCTCGTGCGTCGATGAAGAACGCAGCTAGCTGCGAGAA	unmapped	1	260	17	3120	28	0.00897435897435897	0.00897435897435897
s4	liver	labelled_APAP	NA_GCACGGGGTCGGCGGCGATGTCGGCT	unmapped	1	261	17	1044	2	0.00191570881226054	0.00191570881226054
s4	liver	labelled_APAP	NA_GCATACGAACTGGATGAAAGCGA	unmapped	1	263	17	789	0	0	0
s4	liver	labelled_APAP	NA_GCCTGTCGGAGCGTCGCT	unmapped	1	265	17	1060	1	9.4339622641509e-4	9.4339622641509e-4
s4	liver	labelled_APAP	NA_GCGTTAATCGGAATTACTGGGC	unmapped	1	257	17	1542	0	0	0
s4	liver	labelled_APAP	NA_GGAGCGGTAGTTCAGTCGGTTAGA	unmapped	1	257	17	1542	14	0.00907911802853437	0.00907911802853437
s4	liver	labelled_APAP	NA_TATGCCTTCAGTTACCCGTTCG	unmapped	1	265	17	2120	1	4.7169811320754e-4	4.7169811320754e-4
s4	liver	labelled_APAP	NA_TCGATTCCCGGGCGGCGCACCA	unmapped	1	269	17	807	10	0.0123915737298637	0.0123915737298637
s4	liver	labelled_APAP	NA_TGAGGTAGTAGGTTGTGTGGTTAAT	unmapped	1	259	17	2590	17	0.00656370656370656	0.00656370656370656
s4	liver	labelled_APAP	NA_TGAGGTAGTAGGTTGTGTGGTTATT	unmapped	1	270	17	2970	35	0.0117845117845118	0.0117845117845118
s4	liver	labelled_APAP	NA_TGGTCGCGAAGGCGTGGTTATG	unmapped	1	269	17	1614	1	6.1957868649318e-4	6.1957868649318e-4
s4	liver	labelled_APAP	X_GAGGTAGTAGATTGTATAGTTA	genome	1	256	17	2048	6	0.0029296875	0.0029296875
s4	liver	labelled_APAP	>ENSMUST00000027368.6|ENSMUSG00000026177.12|OTTMUSG00000016632.2|OTTMUST00000040229.1|Slc11a1-201|Slc11a1|2315|UTR5:1-112|CDS:113-1759|UTR3:1760-2315|	pctranscripts	1	241	16	1928	18	0.00933609958506224	0.00933609958506224
s4	liver	labelled_APAP	>ENSMUST00000055673.2|ENSMUSG00000043673.12|OTTMUSG00000065710.1|OTTMUST00000159922.1|Kcns3-201|Kcns3|2933|UTR5:1-438|CDS:439-1914|UTR3:1915-2933|	pctranscripts	1	244	16	244	0	0	0
s4	liver	labelled_APAP	>ENSMUST00000094760.9|ENSMUSG00000073758.11|OTTMUSG00000009352.1|OTTMUST00000021311.1|Sh3d21-201|Sh3d21|1859|UTR5:1-86|CDS:87-1736|UTR3:1737-1859|	pctranscripts	1	242	16	0	0	NA	NA
s4	liver	labelled_APAP	>ENSMUST00000225537.2|ENSMUSG00000050423.12|OTTMUSG00000033597.4|OTTMUST00000097613.2|Ppp1r3g-203|Ppp1r3g|2389|UTR5:1-599|CDS:600-1643|UTR3:1644-2389|	pctranscripts	1	242	16	242	0	0	0
s4	liver	labelled_APAP	1_AGCCCATGATGGTATGAGAGTAGTGGACAGAAGGGATTTCTGAAAAACACTTTTCTGAGGCA	genome	1	254	16	3810	8	0.0020997375328084	0.0020997375328084
s4	liver	labelled_APAP	1_AGCCCATGATGGTATGAGAGTAGTGGACAGAAGGGATTTCTGANAAACACTTTTCTGAGG	genome	1	252	16	3780	1	2.6455026455026e-4	2.6455026455026e-4
s4	liver	labelled_APAP	1_CGAATCCCACTCCTGACAAAGTTT	genome	1	250	16	1500	37	0.0246666666666667	0.0246666666666667
s4	liver	labelled_APAP	1_GTCACGCGGGAGACCGGGGTTCGATTCCCCGACGGGGAGCCA	genome	1	251	16	1255	51	0.0406374501992032	0.0406374501992032
s4	liver	labelled_APAP	1_TGTAAACATGCTCGACTGGAAGC	genome	1	242	16	1210	6	0.00495867768595041	0.00495867768595041
s4	liver	labelled_APAP	10_AGTACATGATGAAAACAGTCTCCCTCTTCTGAATCTCGCTGAGGAAACTGCACGTCACCCTCCTGAAA	genome	1	253	16	4048	5	0.00123517786561265	0.00123517786561265
s4	liver	labelled_APAP	10_ATTCAAGTAATCCAGGATAGGCT	genome	1	241	16	1446	2	0.00138312586445367	0.00138312586445367
s4	liver	labelled_APAP	10_GTACATGATGAAAACAGTCTCCCTCTTCTGAAA	genome	1	241	16	2169	2	9.2208390963577e-4	9.2208390963577e-4
s4	liver	labelled_APAP	11_GACCTGTGATGTCTTCAAAGGAACCACTGATG	genome	1	244	16	1952	3	0.00153688524590164	0.00153688524590164
s4	liver	labelled_APAP	11_TGCTGTGATGAGATGACTAAGTAGGAAGTGCCGTCAGANTCGATAACTGACGATAACTGCTCCTGGCTGACT	genome	1	245	16	4410	48	0.0108843537414966	0.0108843537414966
s4	liver	labelled_APAP	12_TAATGGTTCGTTTGTAAAAAAAAAA	genome	1	254	16	2032	2	9.8425196850393e-4	9.8425196850393e-4
s4	liver	labelled_APAP	12_TCTTAGATCGATGTGGTGCTCCGGAG	genome	1	247	16	1976	37	0.0187246963562753	0.0187246963562753
s4	liver	labelled_APAP	13_ATCACATTGCCAGGGATTACCACTT	genome	1	241	16	1687	6	0.003556609365738	0.003556609365738
s4	liver	labelled_APAP	13_CGATCCCCGGCATCTCCAGTTCCTTTTTT	genome	1	253	16	2783	37	0.0132950053898671	0.0132950053898671
s4	liver	labelled_APAP	13_CTCGCTGCGATCTATTGAAAGTCAGCCCTCGACACAAGGGTTT	genome	1	241	16	2651	1	3.77216144851e-4	3.77216144851e-4
s4	liver	labelled_APAP	13_CTGTCACGCGGGAGACCGGGGTTCGATTCCCCGACGGGGAGCCA	genome	1	244	16	1464	31	0.0211748633879781	0.0211748633879781
s4	liver	labelled_APAP	14_CAAATCCCGGACGAGCCCTACTT	genome	1	254	16	1016	35	0.034448818897637797	0.034448818897637797
s4	liver	labelled_APAP	14_CCCGACGTACGCAGTTTTATCCGGTAA	genome	1	255	16	1785	0	0	0
s4	liver	labelled_APAP	14_CGGGCCTCATAACCCAATTCAGACTACTCTCCCCCGCCCTCT	genome	1	247	16	2223	3	0.00134952766531714	0.00134952766531714
s4	liver	labelled_APAP	15_AACTCTGTGCTGAATGTCAAGTTCTGATT	genome	1	242	16	2662	3	0.00112697220135237	0.00112697220135237
s4	liver	labelled_APAP	15_TGTAAACATCCCCGACTGGAAGCTA	genome	1	253	16	1265	12	0.00948616600790514	0.00948616600790514
s4	liver	labelled_APAP	16_TCAGTAACAAAGATTCATCCTTG	genome	1	249	16	1743	12	0.00688468158347676	0.00688468158347676
s4	liver	labelled_APAP	16_TGGAGAGAAAGGCAGTTCCTGAA	genome	1	254	16	1016	0	0	0
s4	liver	labelled_APAP	17_AATGGTTCGTTTGTAAAA	genome	1	255	16	1785	12	0.00672268907563025	0.00672268907563025
s4	liver	labelled_APAP	17_AATGGTTCGTTTGTAAAAA	genome	1	252	16	1764	11	0.00623582766439909	0.00623582766439909
s4	liver	labelled_APAP	18_GGAGTGTGACAATGGTGTTTGTAT	genome	1	255	16	2295	18	0.00784313725490196	0.00784313725490196
s4	liver	labelled_APAP	18_TGGAGTGTGACAATGGTGTTTTTA	genome	1	251	16	2510	2	7.9681274900398e-4	7.9681274900398e-4
s4	liver	labelled_APAP	19_CACCCTGATGAACTGAATACCGCCCCAGTCTGATAGCTGTGGAGTAAGGTATTTTCTGAGT	genome	1	248	16	4216	35	0.00830170777988615	0.00690640628721124
s4	liver	labelled_APAP	19_CTACGGGGATGATATGAAAACTGAACTCTCTCTTTCTGATGGTTTAGTGGAGAAAACAAAAATTCTCTGAGT	genome	1	251	16	5522	16	0.00289750090546903	0.00289750090546903
s4	liver	labelled_APAP	19_CTTAATGATGAACAATGTAAATGACAAGCATATGGCTGNGTTGCAATGATGTCATCTTACTACTGAAA	genome	1	245	16	4900	16	0.00326530612244898	0.00326530612244898
s4	liver	labelled_APAP	19_TGACCTATGAATTGACAGCCAGTTT	genome	1	253	16	2024	10	0.00494071146245059	0.00494071146245059
s4	liver	labelled_APAP	2_ATTCATGATGAAATAGATCCTTGACTGAAGCTGATGATGCG	genome	1	253	16	3036	0	0	0
s4	liver	labelled_APAP	2_GCAGATGATGTGACAGAATATTTGCTATCAGATGAGTGGTGATGACACTAGAACCACCAAGATCGCTGATGCAA	genome	1	243	16	4131	8	0.00193657709997579	0.00193657709997579
s4	liver	labelled_APAP	2_GTCTAGTGATGAATTTCATAGGGCAGATTCTGAGGTGAAAATTTAGTTCATCATTGATTGTCCTATTATGAAATCTGAAGA	genome	1	246	16	7134	10	0.00140173815531259	0.00140173815531259
s4	liver	labelled_APAP	2_TGAACTGATGATATCATTTCTTTCCCCGTCAGATCGACCCTGTTGAT	genome	1	250	16	4250	4	9.4117647058823e-4	9.4117647058823e-4
s4	liver	labelled_APAP	3_AGAAGTGATGAATTGATCAGATAGACGAGGCCGGGTCCGTCCCAGCCGCTGATTAGCGAGCGATTCTGATC	genome	1	241	16	3615	1	2.7662517289073e-4	2.7662517289073e-4
s4	liver	labelled_APAP	3_CGACTCCTACCTGGCTCGAGCTTTT	genome	1	244	16	1952	40	0.0204918032786885	0.0204918032786885
s4	liver	labelled_APAP	4_TCCATGATGAAACCCATTATCAGTGGACATCTATGGATGAGAAATGCGGATATGGGACTGAGA	genome	1	246	16	3690	10	0.002710027100271	0.002710027100271
s4	liver	labelled_APAP	5_CAATCCCCGGCATCTCCACCA	genome	1	247	16	741	0	0	0
s4	liver	labelled_APAP	5_TCAATCCCCGGCATCTCCACCA	genome	1	246	16	984	1	0.00101626016260163	0.00101626016260163
s4	liver	labelled_APAP	6_GACTCTTAGCGGTGGAT	genome	1	240	16	1200	0	0	0
s4	liver	labelled_APAP	7_AGGTAGATAGAACAGGTCTTGT	genome	1	241	16	1446	23	0.0159059474412171	0.0159059474412171
s4	liver	labelled_APAP	7_CGACTATGAGATGACTCTACATGCACTACCATCTGAGG	genome	1	247	16	2223	12	0.00539811066126856	0.00539811066126856
s4	liver	labelled_APAP	8_CTGGCCCTCTCTGCCCTTCCGT	genome	1	251	16	1757	14	0.00796812749003984	0.00796812749003984
s4	liver	labelled_APAP	9_CCATTCGTAGACGACCTGCTTC	genome	1	249	16	1494	0	0	0
s4	liver	labelled_APAP	9_GCTGCGATCTATTGAAANTCAGCCCTCGACACAAGGGTTTGT	genome	1	250	16	2750	2	7.2727272727272e-4	7.2727272727272e-4
s4	liver	labelled_APAP	9_GGTTCGTTTGTAAAAAAAAAAAAAAAAAA	genome	1	254	16	1524	0	0	0
s4	liver	labelled_APAP	9_GNTGCGATCTATTGAAAGTCAGCCCTCGACACAAGGGTTTGT	genome	1	254	16	2794	0	0	0
s4	liver	labelled_APAP	9_GTTGTGATGATGGGCAAAAATGTTCAACTGCTCTGAATGGGCTGAATGAAAGTAGCCTTTCTGAAC	genome	1	254	16	4826	10	0.00207210940737671	0.00207210940737671
s4	liver	labelled_APAP	9_TCGCTGCGATCTATTGAAAGTCAGCCCTCGACACGAGGGTTTGT	genome	1	254	16	3048	0	0	0
s4	liver	labelled_APAP	MT_AAACGTTAGGTCAAGGTGTAG	genome	1	240	16	1200	1	8.3333333333333e-4	8.3333333333333e-4
s4	liver	labelled_APAP	MT_AAAGGTTTGGTCCTGGCCTTATAATTAATTAG	genome	1	245	16	2940	1	3.4013605442176e-4	3.4013605442176e-4
s4	liver	labelled_APAP	MT_GAATTGATCAGGACATAGGGTTTGAAA	genome	1	251	16	1757	37	0.0210586226522482	0.0210586226522482
s4	liver	labelled_APAP	MT_GACAGCTAAGACCCAAACTGGGA	genome	1	241	16	482	1	0.0020746887966805	0.0020746887966805
s4	liver	labelled_APAP	MU069435.1_CTCGCTGCGATCTATTGAAAGTCAGNCCTCGACACAAGGGTTTGT	genome	1	246	16	2952	1	3.3875338753387e-4	3.3875338753387e-4
s4	liver	labelled_APAP	MU069435.1_CTCGCTGCGATCTATTGNAAGTCAGCCCTCGACACAAGGGTTTGT	genome	1	249	16	2988	2	6.6934404283801e-4	6.6934404283801e-4
s4	liver	labelled_APAP	Mus musculus (mouse) predicted gene 10684	lncRNA	1	247	16	494	3	0.00607287449392713	0.00607287449392713
s4	liver	labelled_APAP	Mus musculus predicted gene 12354 (Gm12354)	lncRNA	1	250	16	1750	36	0.0205714285714286	0.0205714285714286
s4	liver	labelled_APAP	Mus musculus predicted gene, 24105, transcript variant 1 (Gm24105)	lncRNA	1	252	16	1512	0	0	0
s4	liver	labelled_APAP	Mus musculus predicted gene, 35658, transcript variant 2 (Gm35658)	lncRNA	1	248	16	992	0	0	0
s4	liver	labelled_APAP	NA_ACGACTCTTAGCGGTGGATCACTCGGCTCGTGCGTCGATGAAGAACGCAGCTAGCTGCGAGAATTAATGTGAATTGCAGGACACA	unmapped	1	248	16	4464	1	2.2401433691756e-4	2.2401433691756e-4
s4	liver	labelled_APAP	NA_CGACTCTTAGCGGTGGATCACTCGGCTC	unmapped	1	254	16	1778	13	0.00731158605174353	0.00731158605174353
s4	liver	labelled_APAP	NA_CGACTCTTAGCGGTGGATCACTCGGCTCGTGCGTCGATGAAGAACGCAGCT	unmapped	1	250	16	2750	33	0.012	0.012
s4	liver	labelled_APAP	NA_CGCGACCTCAGATCAGACGTGGCGACCCGCTGAATTTAAGCATATTAGTCAGCGGAGGAAAAGAAACTAACCAGGATTCCCTCAGTAACGGCG	unmapped	1	249	16	3984	9	0.00225903614457831	0.00225903614457831
s4	liver	labelled_APAP	NA_CTGACCTATGAATTGACAGCCTTTT	unmapped	1	246	16	2214	3	0.0013550135501355	0.0013550135501355
s4	liver	labelled_APAP	NA_GACTCTTAGCGGTGGATCACTCGGCTCGTGCGTCGATGAAGAACGCAGCTAGCTGCGA	unmapped	1	252	16	3024	44	0.0145502645502645	0.0145502645502645
s4	liver	labelled_APAP	NA_GCAGGTGCGAAAGCAGGTCATA	unmapped	1	253	16	759	0	0	0
s4	liver	labelled_APAP	NA_GCGAAGCTCTTGATCGAAGCCCC	unmapped	1	249	16	996	0	0	0
s4	liver	labelled_APAP	NA_GCGTCGCGGCCGCTCCCGGGG	unmapped	1	243	16	486	0	0	0
s4	liver	labelled_APAP	NA_GCGTGGTAAACGGACAGACA	unmapped	1	243	16	486	0	0	0
s4	liver	labelled_APAP	NA_TATTGCACTTGTCCCGGCCTGTATT	unmapped	1	255	16	2550	19	0.00745098039215686	0.00745098039215686
s4	liver	labelled_APAP	NA_TGGAGTGTGACAATGGTGTTTGAATT	unmapped	1	252	16	2520	0	0	0
s4	liver	labelled_APAP	NA_TGGAGTGTGACAATGGTGTTTGATAT	unmapped	1	246	16	2460	21	0.00853658536585366	0.00853658536585366
s4	liver	labelled_APAP	X_AAGCTGTGATGAATTTGAATCCACTGATCTTCCGACATGATAAATGCATTGTCCTCTAAGAAGTTCTGAGCT	genome	1	251	16	5773	10	0.00173220162826953	0.00173220162826953
s4	liver	labelled_APAP	X_AGCTACATCTGGCTACTGGGTCTC	genome	1	253	16	1771	39	0.0220214568040655	0.0220214568040655
s4	liver	labelled_APAP	X_GGTTCGTTTGTAAAAAAAAAAAAAAAAA	genome	1	247	16	1482	2	0.00134952766531714	0.00134952766531714
s4	liver	labelled_APAP	>ENSMUST00000061789.14|ENSMUSG00000045348.17|OTTMUSG00000026838.5|OTTMUST00000066373.2|Nyap1-201|Nyap1|3912|UTR5:1-641|CDS:642-3143|UTR3:3144-3912|	pctranscripts	1	231	15	924	12	0.012987012987013	0.012987012987013
s4	liver	labelled_APAP	>ENSMUST00000099981.10|ENSMUSG00000051747.16|OTTMUSG00000013134.9|OTTMUST00000035892.2|Ttn-203|Ttn|107355|UTR5:1-131|CDS:132-106304|UTR3:106305-107355|	pctranscripts	1	235	15	235	0	0	0
s4	liver	labelled_APAP	1_AACCAGTGATGTGATGATTCTGCCAAATGATACAAAGTGATATCACCTTTAAACCGTTCCATTTTATTTCTGAGGT	genome	1	239	15	6214	3	4.8278081750885e-4	4.8278081750885e-4
s4	liver	labelled_APAP	1_CGCTGCGATCTATTGAAAGTCAGCCCTCGACACA	genome	1	237	15	1659	1	6.0277275467148e-4	6.0277275467148e-4
s4	liver	labelled_APAP	1_TGCTATGATGAAGGCTATGTTGGTAGGGACAACTGAGCTTGTNGATGAATACCAACGATTCTGATG	genome	1	228	15	4332	22	0.00507848568790397	0.00507848568790397
s4	liver	labelled_APAP	1_TGCTATGATGAAGGCTATGTTGGTAGGGACANCTGAGCTTGTTGATGAATACCAACGATTCTGATG	genome	1	239	15	4780	14	0.00292887029288703	0.00292887029288703
s4	liver	labelled_APAP	1_TGTAAACATCCTACACTCTCAGCTA	genome	1	234	15	1638	11	0.00671550671550672	0.00671550671550672
s4	liver	labelled_APAP	10_CCGGGGTTCAATTCCCCGACGGGGAGCCA	genome	1	226	15	904	1	0.00110619469026549	0.00110619469026549
s4	liver	labelled_APAP	10_TTGCATGATGACTTGAATTGTCGGATACCCCTTCACCCCGTTCATGGGTGAGAAACAGCTAGTCTGA	genome	1	227	15	4313	7	0.00162300023185718	0.00162300023185718
s4	liver	labelled_APAP	11_AGCTCGGTCTGAGGCCCCTCAGTTT	genome	1	229	15	1603	1	6.2383031815346e-4	6.2383031815346e-4
s4	liver	labelled_APAP	11_GGAGGGAACGCAGTCTGAGTGG	genome	1	233	15	699	0	0	0
s4	liver	labelled_APAP	11_TGAGAACTGAATTCCATGGGTTAT	genome	1	229	15	1832	3	0.00163755458515284	0.00163755458515284
s4	liver	labelled_APAP	11_TGCTGTGATGAGATGACTAAGTAGGAAGTGCCGTCAGAGTCGATAACTGACGATAACTGCTCCAGGCTGACT	genome	1	231	15	3927	28	0.0071301247771836	0.0071301247771836
s4	liver	labelled_APAP	12_TCTCACACAGAAATCGCACCCGTCT	genome	1	227	15	1135	0	0	0
s4	liver	labelled_APAP	13_GACCATTCGTAGACGACCTGCTTC	genome	1	239	15	1434	0	0	0
s4	liver	labelled_APAP	15_TAGGTTGAGGCCGTTGAGC	genome	1	238	15	1190	0	0	0
s4	liver	labelled_APAP	16_GTGAAATGATGGCAAATCATCTTTCGGGACTGACCTGAAATGNAGAGAATACTCTTGCTGATC	genome	1	225	15	3825	16	0.00418300653594771	0.00418300653594771
s4	liver	labelled_APAP	17_GGTTCGTTTGTAAAAAAAAAAAAA	genome	1	239	15	1434	1	6.97350069735e-4	6.97350069735e-4
s4	liver	labelled_APAP	18_CTGGAGTGTGACAATGGTGTTTGA	genome	1	235	15	1880	0	0	0
s4	liver	labelled_APAP	18_GGAGTGTGACAATGGTGTTTTT	genome	1	239	15	2151	0	0	0
s4	liver	labelled_APAP	18_GTGGAGTGTGACAATGGTGTTTGT	genome	1	225	15	2025	2	9.8765432098765e-4	9.8765432098765e-4
s4	liver	labelled_APAP	18_TGGAGTGTAACAATGGTGTTTGT	genome	1	237	15	2133	12	0.00562587904360056	0.00562587904360056
s4	liver	labelled_APAP	19_AAAATCTCCATAGTGACCA	genome	1	226	15	904	19	0.0210176991150442	0.0210176991150442
s4	liver	labelled_APAP	19_CTTAATGATGAACAATGTAAATGACAAGCATATGGCTGAGTTNCAATGATGTCATCTTACTACTGAAA	genome	1	229	15	4580	26	0.00567685589519651	0.00567685589519651
s4	liver	labelled_APAP	2_TGCCAGTGATGCTTAGGAATTTCTTCACCTGAAT	genome	1	231	15	2772	22	0.00793650793650794	0.00793650793650794
s4	liver	labelled_APAP	3_CAAATCCCGGACGAGCCCAGCTACTTTT	genome	1	231	15	1386	30	0.0216450216450216	0.0216450216450216
s4	liver	labelled_APAP	3_TGAGGTAGTAGTTTGTGCTGTTAT	genome	1	229	15	2519	8	0.00317586343787217	0.00317586343787217
s4	liver	labelled_APAP	4_GGTCCATGATGAAACCCATTATCAGTGGACATCTATGGATGAGAAATGCGGATATGGGACTGAGACA	genome	1	232	15	3480	16	0.00459770114942529	0.00459770114942529
s4	liver	labelled_APAP	5_CCTTCTGATCGAGGCCC	genome	1	231	15	924	0	0	0
s4	liver	labelled_APAP	5_CGATCCCCGGCATCTCCAC	genome	1	230	15	690	15	0.0217391304347826	0.0217391304347826
s4	liver	labelled_APAP	5_GGGGGGCCCAAGTCCTTCTGATCGAGGCCCAGCCCGTGGACGGTGTGAGGCCGGTAGCGGCCCC	genome	1	225	15	2025	2	9.8765432098765e-4	9.8765432098765e-4
s4	liver	labelled_APAP	5_TAGCTCTTGATCCGGCAAACA	genome	1	233	15	1165	0	0	0
s4	liver	labelled_APAP	7_CGAATCCCACCGCTGCCACATCCCTAAGTTTT	genome	1	239	15	1912	23	0.0120292887029289	0.0120292887029289
s4	liver	labelled_APAP	7_TCTACAGTGCACGTGTCTCCAGA	genome	1	225	15	1350	0	0	0
s4	liver	labelled_APAP	9_CGACTCCCGGTGTGGGAACCA	genome	1	235	15	705	1	0.00141843971631206	0.00141843971631206
s4	liver	labelled_APAP	9_CTCGCTGCGATCTATTGAAAGTCAGCCCTCGACACAA	genome	1	230	15	1840	0	0	0
s4	liver	labelled_APAP	9_TCGCTGCGATCTATTGGAAGTCAGCCCTCGACACAAGGGTTTGT	genome	1	229	15	2748	2	7.278020378457e-4	7.278020378457e-4
s4	liver	labelled_APAP	9_TGTTGTGATGATGGGCAAAAATGTTCAACTGCTCTGAATGGGCTGAATGAAAGTAGCCTTTNTGAAC	genome	1	228	15	4560	10	0.00219298245614035	0.00219298245614035
s4	liver	labelled_APAP	9_TTCCCGGCTGGTGCACC	genome	1	233	15	932	0	0	0
s4	liver	labelled_APAP	MT_AGGACTTGGCGGTACTTTATATCCATCT	genome	1	225	15	2250	0	0	0
s4	liver	labelled_APAP	MT_ATCTAGAGGAGCCTGTTCTATA	genome	1	233	15	1631	0	0	0
s4	liver	labelled_APAP	MT_GACAGCTAAGACCCAAACT	genome	1	228	15	456	0	0	0
s4	liver	labelled_APAP	MT_GACAGCTAAGACCCAAACTGGGAA	genome	1	239	15	478	0	0	0
s4	liver	labelled_APAP	MT_TGAATCTGACAACAGGAAATAAACNTCCTTATTCACCCCA	genome	1	226	15	2034	3	0.00147492625368732	0.00147492625368732
s4	liver	labelled_APAP	MU069435.1_CNCGCTGCGATCTATTGAAAGTCAGCCCTCGACACAAGGGTTTGT	genome	1	229	15	2519	2	7.9396585946804e-4	7.9396585946804e-4
s4	liver	labelled_APAP	Mus musculus (house mouse) mmu-let-7b-3p	miRNA	1	226	15	1582	8	0.00505689001264223	0.00505689001264223
s4	liver	labelled_APAP	Mus musculus (house mouse) mmu-miR-1a-3p	miRNA	1	225	15	1575	0	0	0
s4	liver	labelled_APAP	Mus musculus (house mouse) mmu-miR-501-3p	miRNA	1	239	15	956	0	0	0
s4	liver	labelled_APAP	Mus musculus (mouse) vault RNA component 5 (ENSMUSG00002074846.1)	vaultRNA	1	228	15	684	1	0.00146198830409357	0.00146198830409357
s4	liver	labelled_APAP	Mus musculus RIKEN cDNA 2210416O15 gene (2210416O15Rik)	lncRNA	1	232	15	232	0	0	0
s4	liver	labelled_APAP	Mus musculus RIKEN cDNA 3110039M20 gene (3110039M20Rik)	lncRNA	1	228	15	684	0	0	0
s4	liver	labelled_APAP	NA_AATTTCGGTTGGGAAAAAAAAAAAAAAA	unmapped	1	226	15	1130	27	0.0238938053097345	0.0238938053097345
s4	liver	labelled_APAP	NA_AGGCGGCCCCCTGGACGAAGA	unmapped	1	235	15	235	0	0	0
s4	liver	labelled_APAP	NA_ATACGACTCTTAGCGGTGGATCACTCGGCTCGTGCGTCGATGAAGAACGCAGCTAGCTGCGAGAATTAATGTGAATTGCAGGACA	unmapped	1	228	15	4332	0	0	0
s4	liver	labelled_APAP	NA_ATCTCGCGCCGGGCCGT	unmapped	1	230	15	690	2	0.00289855072463768	0.00289855072463768
s4	liver	labelled_APAP	NA_CCCAGTTGATCGGCGCGAGATT	unmapped	1	231	15	1155	0	0	0
s4	liver	labelled_APAP	NA_CGACTCTTAGCGGTGGATCA	unmapped	1	228	15	1140	12	0.0105263157894737	0.0105263157894737
s4	liver	labelled_APAP	NA_CGACTCTTAGCGGTGGATCACTCGGCTCGTGC	unmapped	1	227	15	1816	20	0.0110132158590308	0.0110132158590308
s4	liver	labelled_APAP	NA_GAGATGGATTGGTGCCTTCGGGA	unmapped	1	233	15	1398	0	0	0
s4	liver	labelled_APAP	NA_GAGGACCGGAGTGGACGCATCA	unmapped	1	233	15	466	0	0	0
s4	liver	labelled_APAP	NA_GCGTTGGTGCGGATATCTCG	unmapped	1	225	15	1350	0	0	0
s4	liver	labelled_APAP	NA_GCTGAAAGGAGGAACTATATC	unmapped	1	227	15	908	0	0	0
s4	liver	labelled_APAP	NA_GGCTAAATACTCCTGACTGACCG	unmapped	1	225	15	1125	0	0	0
s4	liver	labelled_APAP	NA_GTCGCGGCGTGGGAAATGTGGCGTA	unmapped	1	234	15	1170	1	8.5470085470085e-4	8.5470085470085e-4
s4	liver	labelled_APAP	NA_TAAGTAGTTCGCCAGTTAATAG	unmapped	1	229	15	1603	1	6.2383031815346e-4	6.2383031815346e-4
s4	liver	labelled_APAP	NA_TGAAGGACGTGCTAATCTGCGA	unmapped	1	225	15	1125	0	0	0
s4	liver	labelled_APAP	NA_TTCACAGTGGCTAAGTTCCGAAA	unmapped	1	234	15	1404	1	7.1225071225071e-4	7.1225071225071e-4
s4	liver	labelled_APAP	X_TGAGGTAGTAGATTGTATAGTTTA	genome	1	239	15	2390	18	0.00753138075313808	0.00753138075313808
s4	liver	labelled_APAP	>ENSMUST00000000430.14|ENSMUSG00000000420.16|OTTMUSG00000036067.3|OTTMUST00000092647.1|Galnt1-201|Galnt1|3977|UTR5:1-335|CDS:336-2015|UTR3:2016-3977|	pctranscripts	1	209	14	418	0	0	0
s4	liver	labelled_APAP	>ENSMUST00000114804.11|ENSMUSG00000007570.17|OTTMUSG00000023386.5|OTTMUST00000056750.2|Fance-204|Fance|1842|UTR5:1-72|CDS:73-1527|UTR3:1528-1842|	pctranscripts	1	221	14	0	0	NA	NA
s4	liver	labelled_APAP	>ENSMUST00000137942.8|ENSMUSG00000002100.16|OTTMUSG00000014369.5|OTTMUST00000034060.3|Mybpc3-202|Mybpc3|4134|UTR5:1-497|CDS:498-3839|UTR3:3840-4134|	pctranscripts	1	219	14	0	0	NA	NA
s4	liver	labelled_APAP	>ENSMUST00000142495.8|ENSMUSG00000056962.12|OTTMUSG00000003777.5|OTTMUST00000008290.3|Jmjd6-207|Jmjd6|1437|UTR5:1-162|CDS:163-975|UTR3:976-1437|	pctranscripts	1	221	14	663	0	0	0
s4	liver	labelled_APAP	>ENSMUST00000163774.3|ENSMUSG00000031534.16|OTTMUSG00000060888.1|OTTMUST00000148803.1|Smim19-202|Smim19|1435|UTR5:1-399|CDS:400-738|UTR3:739-1435|	pctranscripts	1	209	14	0	0	NA	NA
s4	liver	labelled_APAP	1_AACTCTGATGAACAATCATGTCTTTCGCTCCTATCTGAT	genome	1	211	14	2954	5	0.0016926201760325	0.0016926201760325
s4	liver	labelled_APAP	1_ATACATGATGATCTCACACAACTTNAACTCTCTCACTGATTACTTGATGATAGTAAAAGATCTGATG	genome	1	218	14	4578	12	0.00262123197903014	0.00262123197903014
s4	liver	labelled_APAP	1_CGAAACCGGGCGGAAACACCA	genome	1	216	14	0	0	NA	NA
s4	liver	labelled_APAP	1_GTCAGTGATGATTGGTAAAAGGTCTGATT	genome	1	216	14	2160	12	0.00555555555555556	0.00555555555555556
s4	liver	labelled_APAP	1_TACCATGATGATAACATAGTTCAGCAGACTTAACTCTGATGAANAATCATGTCTTTCGCTCCTATCTGATG	genome	1	211	14	4853	9	0.00185452297547909	0.00185452297547909
s4	liver	labelled_APAP	10_CACCATGATGACGGAAATTCTTCACTTTGACCTGATGTCTGTTGAAGAAACTCAGTGTCTGNGA	genome	1	215	14	4085	16	0.00391676866585067	0.00391676866585067
s4	liver	labelled_APAP	10_CTCGCTGAGGAAACTGCACGTCACCCTCCTGAAA	genome	1	212	14	1272	3	0.00235849056603774	0.00235849056603774
s4	liver	labelled_APAP	11_AGACTGCTGATCCGGGTGATGCGAATCGTAATCTGAGCCG	genome	1	222	14	1998	15	0.00750750750750751	0.00750750750750751
s4	liver	labelled_APAP	11_AGCTCGGTCTGAGGCCCCTCAGTA	genome	1	213	14	1065	5	0.00469483568075117	0.00469483568075117
s4	liver	labelled_APAP	11_CGAATCCCACCGCTGCCAGGCCAGAGTTTT	genome	1	211	14	1266	4	0.00315955766192733	0.00315955766192733
s4	liver	labelled_APAP	11_CGAGCCCCACGTTGGGCGCATGGTAACTTTT	genome	1	212	14	1696	9	0.00530660377358491	0.00530660377358491
s4	liver	labelled_APAP	11_CTCGGCCGATCGAAAGGGAGTCGGGTTCAGATCCCCGAATCCG	genome	1	218	14	1526	3	0.00196592398427261	0.00196592398427261
s4	liver	labelled_APAP	11_TGAGAACTGAATTCCATGGGTTAA	genome	1	222	14	1554	2	0.00128700128700129	0.00128700128700129
s4	liver	labelled_APAP	11_TGCCGTCCGATGCGACAACTGACGACATCCCTAGTTAGCTGACT	genome	1	214	14	2140	5	0.00233644859813084	0.00233644859813084
s4	liver	labelled_APAP	13_CACGCGGGAGACCGGGGTTCGTTTCCCCGACGGGGAGCCA	genome	1	216	14	1080	1	9.2592592592592e-4	9.2592592592592e-4
s4	liver	labelled_APAP	13_CGACTCCTGGCTGGCTCGACCATG	genome	1	224	14	1120	4	0.00357142857142857	0.00357142857142857
s4	liver	labelled_APAP	14_TAGCAGCACGTAAATATTGGAA	genome	1	209	14	1045	0	0	0
s4	liver	labelled_APAP	15_AGGAGTCTAACGCGTGCGCG	genome	1	215	14	645	0	0	0
s4	liver	labelled_APAP	15_TCAGTGCATCACAGAACTTTGTTT	genome	1	211	14	1899	14	0.00737230121116377	0.00737230121116377
s4	liver	labelled_APAP	16_GTGAAATGATGGCAAATCATCTTTCGGGACTGACCTGAAATGAGGAGAATACTCTTGCTGATC	genome	1	216	14	3672	14	0.00381263616557734	0.00381263616557734
s4	liver	labelled_APAP	18_CTGCGATGATGTCATATCTTAGGACACCTTTGGATTAATCATGAAAATAACTATCCTCTGAGC	genome	1	216	14	4320	9	0.00208333333333333	2.3364485981308e-4
[truncated: 76,223 more rows]
