# Supplementary material for: SLAMseq reveals potential transfer of RNA from liver to kidney in the mouse
Source: Nat Commun. 2025 Aug 11;16:7413. doi: 10.1038/s41467-025-62688-9 (PMC12339719; doi:10.1038/s41467-025-62688-9)
Supplement: Supplementary file 6 — Source Data [file 41467_2025_62688_MOESM6_ESM.zip › Source data/Table1_data_mRNA.csv]

library	tissue	group	source	gene_name	length	readsCPM	conversionRate	Tcontent	coverageOnTs	conversionsOnTs	readCount	tcReadCount	multimapCount
s1	liver	unlabelled	1	0610009B22Rik	261	23.613205593646633	3.235617679415e-4	96	15453	5	477	5	0
s1	liver	unlabelled	1	0610009O20Rik	751	21.237033961581563	0	164	8315	0	429	0	2
s1	liver	unlabelled	1	0610010F05Rik	2558	8.366104287895768	0	837	4152	0	169	0	1
s1	liver	unlabelled	1	0610010K14Rik,Gm21988	619	20.048948145549023	0.00120087336244541	144	9160	11	405	11	0
s1	liver	unlabelled	1	0610012G03Rik	1111	54.45393323482452	5.988741166606779e-5	279	16698	1	1100	1	33
s1	liver	unlabelled	1	0610030E20Rik	4029	46.03832537126073	1.8989745537409e-4	1203	21064	4	930	4	0
s1	liver	unlabelled	1	0610037L13Rik	4621	32.8703742435668	0	1270	11514	0	664	0	6
s1	liver	unlabelled	1	0610040J01Rik	761	42.37506077182708	1.3664313368253e-4	203	21955	3	856	3	17
s1	liver	unlabelled	1	1110004E09Rik	530	27.47448449575237	2.5484199796126e-4	112	15696	4	555	4	0
s1	liver	unlabelled	1	1110004F10Rik	1087	22.722141231622228	5.0104384133611e-4	331	11975	6	459	6	112
s1	liver	unlabelled	1	1110008F13Rik	479	240.4883705952523	4.1003047089185e-4	145	124381	51	4858	51	3
s1	liver	unlabelled	1	1110008L16Rik	133	6.435464836842898	0	47	2669	0	130	0	3
s1	liver	unlabelled	1	1110008P14Rik	2367	34.55349581627956	6.459113809585325e-5	544	15482	1	698	1	5
s1	liver	unlabelled	1	1110012L19Rik	325	10.247240163280614	0	82	4831	0	207	0	2
s1	liver	unlabelled	1	1110032A03Rik	1028	45.24626816057238	4.0455802036275e-4	284	14831	6	914	6	4
s1	liver	unlabelled	1	1110034G24Rik	400	3.960286053441783	0	124	1942	0	80	0	0
s1	liver	unlabelled	1	1110038F14Rik	591	20.890508931905405	5.6942975677214e-4	170	12293	7	422	7	1
s1	liver	unlabelled	1	1110051M20Rik	2860	1.6831215727127578	0	581	840	0	34	0	0
s1	liver	unlabelled	1	1110059E24Rik	2363	16.088662092107242	1.0120433154539e-4	645	9881	1	325	1	0
s1	liver	unlabelled	1	1110059G10Rik	2987	12.573908219677662	0	867	7098	0	254	0	1
s1	liver	unlabelled	1	1110065P20Rik	382	36.97917102401265	6.169412055031155e-5	94	16209	1	747	1	0
s1	liver	unlabelled	1	1190002N15Rik	2451	31.731792003202283	1.9781415360269e-4	838	20221	4	641	4	1
s1	liver	unlabelled	1	1190005I06Rik,Gm27021	429	6.48496841251092	0.00117647058823529	83	2550	3	131	3	0
s1	liver	unlabelled	1	1190007I07Rik	498	26.83093801206808	7.0738033482669e-4	157	12723	9	542	9	11
s1	liver	unlabelled	1	1300017J02Rik	107	341.6736792606898	3.146861610709e-4	22	82622	26	6902	25	73
s1	liver	unlabelled	1	1500011B03Rik	324	0.3960286053441783	0	99	136	0	8	0	1
s1	liver	unlabelled	1	1500011B03Rik,Gm20499	1050	0.3960286053441783	0	283	131	0	8	0	0
s1	liver	unlabelled	1	1500011K16Rik	608	24.256752077330923	6.1506919528446e-4	164	9755	6	490	6	0
s1	liver	unlabelled	1	1500015O10Rik	172	0.04950357566802228	0	47	28	0	1	0	0
s1	liver	unlabelled	1	1600002K03Rik	329	7.178018471863232	0	71	2574	0	145	0	2
s1	liver	unlabelled	1	1600012H06Rik	1766	35.44456017830396	1.0672928117829e-4	552	18739	2	716	2	1
s1	liver	unlabelled	1	1600014C10Rik	2945	90.14601129146858	2.1304296366433e-4	882	42245	9	1821	9	26
s1	liver	unlabelled	1	1700001C19Rik	828	5.692911201822564	0	236	2415	0	115	0	0
s1	liver	unlabelled	1	1700001P01Rik	96	0.04950357566802228	0	32	26	0	1	0	0
s1	liver	unlabelled	1	1700003E16Rik	1710	0.1980143026720891	0	310	52	0	4	0	0
s1	liver	unlabelled	1	1700007K13Rik	245	0.1980143026720891	0	67	88	0	4	0	0
s1	liver	unlabelled	1	1700008O03Rik	143	0.09900715133604455	0	20	28	0	2	0	0
s1	liver	unlabelled	1	1700010I14Rik	332	0.1980143026720891	0	114	37	0	4	0	2
s1	liver	unlabelled	1	1700011H14Rik	3271	2.029646602388914	0.0012135922330097	816	824	1	41	1	0
s1	liver	unlabelled	1	1700011L22Rik	219	0.14851072700406687	0	63	78	0	3	0	0
s1	liver	unlabelled	1	1700017B05Rik	1616	14.356036943726464	0	447	6760	0	290	0	2
s1	liver	unlabelled	1	1700021F05Rik	96	12.375893917005572	0	28	2173	0	250	0	0
s1	liver	unlabelled	1	1700023F06Rik	213	0.04950357566802228	0	33	4	0	1	0	0
s1	liver	unlabelled	1	1700025G04Rik	11078	4.653336112794094	0	3177	2638	0	94	0	0
s1	liver	unlabelled	1	1700027J19Rik	75	1.3365965430366018	0	22	322	0	27	0	2
s1	liver	unlabelled	1	1700028K03Rik	117	0.1980143026720891	0	47	20	0	4	0	0
s1	liver	unlabelled	1	1700029I15Rik	443	0.4455321810122006	0	78	73	0	9	0	0
s1	liver	unlabelled	1	1700029J07Rik	140	0.6435464836842898	0	36	206	0	13	0	0
s1	liver	unlabelled	1	1700030J22Rik	1543	0.1980143026720891	0	441	56	0	4	0	2
s1	liver	unlabelled	1	1700030K09Rik	850	2.871207388745293	0.00480307396733909	199	1041	5	58	5	0
s1	liver	unlabelled	1	1700037C18Rik	2159	0.79205721068835655	0	454	303	0	16	0	7
s1	liver	unlabelled	1	1700037H04Rik	1021	6.68298271518301	6.0698027314112e-4	247	3295	2	135	2	0
s1	liver	unlabelled	1	1700047I17Rik1	3125	0.14851072700406687	0	895	54	0	3	0	0
s1	liver	unlabelled	1	1700047I17Rik2	3125	0.4455321810122006	0	895	170	0	9	0	2
s1	liver	unlabelled	1	1700056E22Rik	124	0.4455321810122006	0	31	111	0	9	0	0
s1	liver	unlabelled	1	1700066B19Rik	2021	0.24751787834011144	0	438	70	0	5	0	0
s1	liver	unlabelled	1	1700066M21Rik	1859	11.534333130649191	0	627	6378	0	233	0	0
s1	liver	unlabelled	1	1700067K01Rik	380	0.24751787834011144	0	58	85	0	5	0	0
s1	liver	unlabelled	1	1700088E04Rik	1434	1.1385822403645127	0	301	544	0	23	0	0
s1	liver	unlabelled	1	1700102P08Rik	410	0.24751787834011144	0	131	136	0	5	0	0
s1	liver	unlabelled	1	1700109H08Rik	324	0.24751787834011144	0	90	83	0	5	0	0
s1	liver	unlabelled	1	1700123O20Rik	508	39.7513712614219	6.0795959407005e-4	146	21383	13	803	13	0
s1	liver	unlabelled	1	1810009A15Rik	113	0.24751787834011144	0	21	66	0	5	1	0
s1	liver	unlabelled	1	1810009A15Rik,Lbhd1	2217	43.31562870951951	0	644	16768	0	875	0	84
s1	liver	unlabelled	1	1810010D01Rik	28	0.24751787834011144	0	3	0	0	5	0	0
s1	liver	unlabelled	1	1810010H24Rik	668	4.306811083117939	0	191	2293	0	87	0	0
s1	liver	unlabelled	1	1810011H11Rik	1113	0.7425536350203343	0	286	387	0	15	0	0
s1	liver	unlabelled	1	1810013L24Rik	3758	27.771505949760503	0	1286	14791	0	561	0	10
s1	liver	unlabelled	1	1810022K09Rik	878	84.10657505996987	9.6342207521115e-5	277	31139	3	1699	3	147
s1	liver	unlabelled	1	1810030O07Rik	1609	9.653197255264349	0	449	5873	0	195	0	0
s1	liver	unlabelled	1	1810032O08Rik	1673	2.1286537537249584	0.00217864923747276	499	918	2	43	2	25
s1	liver	unlabelled	1	1810037I17Rik	705	43.86016804186775	2.2209883398112e-4	243	27015	6	886	6	200
s1	liver	unlabelled	1	1810041L15Rik	5189	0.4455321810122006	0	1213	234	0	9	0	0
s1	liver	unlabelled	1	1810043G02Rik	1075	3.3662431454255155	0	265	1299	0	68	0	0
s1	liver	unlabelled	1	1810055G02Rik	288	29.949663279153484	3.4264176803152e-4	78	11674	4	605	4	3
s1	liver	unlabelled	1	1810062G17Rik	323	1.188085816032535	0	79	666	0	24	0	0
s1	liver	unlabelled	1	2010003K11Rik	726	19.405401661864737	0	179	6158	0	392	0	5
s1	liver	unlabelled	1	2010005H15Rik	72	0.09900715133604455	0	22	30	0	2	0	0
s1	liver	unlabelled	1	2010107E04Rik	135	504.6394503598192	3.3843044539353e-4	38	209792	71	10194	72	2
s1	liver	unlabelled	1	2010109A12Rik	27	0.14851072700406687	0	8	24	0	3	0	0
s1	liver	unlabelled	1	2010111I01Rik	5297	29.85065612781744	6.165228113440197e-5	1326	16220	1	603	1	5
s1	liver	unlabelled	1	2010315B03Rik	1187	13.712490460042174	3.7979491074819e-4	400	7899	3	277	3	0
s1	liver	unlabelled	1	2200002D01Rik	1033	18.266819421500223	0.00125904941768964	233	3177	4	369	4	4
s1	liver	unlabelled	1	2210011C24Rik	256	1.2870929673685796	0	66	591	0	26	0	0
s1	liver	unlabelled	1	2210016F16Rik	1963	38.01874611304112	2.01491033649e-4	509	14889	3	768	4	5
s1	liver	unlabelled	1	2210016L21Rik	2680	5.346386172146407	0	586	1515	0	108	0	0
s1	liver	unlabelled	1	2210408I21Rik	1926	0.49503575668022287	0	622	168	0	10	0	0
s1	liver	unlabelled	1	2210418O10Rik	3248	0.4455321810122006	0	870	63	0	9	0	6
s1	liver	unlabelled	1	2300009A05Rik	101	34.50399224061154	6.5515187611673e-4	35	16790	11	697	11	0
s1	liver	unlabelled	1	2310009B15Rik	605	10.692772344292814	1.6869095816464e-4	168	5928	1	216	1	0
s1	liver	unlabelled	1	2310011J03Rik	1094	18.01930154316011	0	251	7590	0	364	0	17
s1	liver	unlabelled	1	2310022A10Rik	1535	2.4751787834011143	0	397	1171	0	50	0	0
s1	liver	unlabelled	1	2310022B05Rik	2152	16.63320142445549	9.80392156862745e-5	588	10200	1	336	1	3
s1	liver	unlabelled	1	2310030G06Rik	810	14.653058397734595	0	248	6226	0	296	0	0
s1	liver	unlabelled	1	2310033P09Rik	394	5.098868293806295	6.6533599467731e-4	105	3006	2	103	2	0
s1	liver	unlabelled	1	2310034G01Rik	594	0.14851072700406687	0	165	18	0	3	0	0
s1	liver	unlabelled	1	2310035C23Rik	4228	9.95021870927248	0	1320	5927	0	201	0	0
s1	liver	unlabelled	1	2310039H08Rik	250	58.018190682922125	1.3955273348916e-4	77	28663	4	1172	4	0
s1	liver	unlabelled	1	2310057J18Rik	377	0.5445393323482453	0	131	400	0	11	0	0
s1	liver	unlabelled	1	2310057M21Rik	7540	4.801846839798162	0	2224	2687	0	97	0	0
s1	liver	unlabelled	1	2310061I04Rik	336	32.028813457210425	7.406858751203614e-5	78	13501	1	647	1	0
s1	liver	unlabelled	1	2410002F23Rik	792	6.48496841251092	0.00109090909090909	230	2750	3	131	3	46
s1	liver	unlabelled	1	2410004B18Rik	1400	10.049225860608525	0	374	5289	0	203	0	3
s1	liver	unlabelled	1	2410015M20Rik	292	90.54203989681277	2.6600461074658e-4	83	22556	6	1829	6	32
s1	liver	unlabelled	1	2410089E03Rik	303	2.8217038130772703	0	98	1666	0	57	0	0
s1	liver	unlabelled	1	2410131K14Rik	4910	3.762271750769694	0	1307	1810	0	76	0	0
s1	liver	unlabelled	1	2510002D24Rik	1075	43.71165731486368	5.8681619612701e-4	236	15337	9	883	9	8
s1	liver	unlabelled	1	2510009E07Rik	4157	7.57404707720741	0	1219	4675	0	153	0	5
s1	liver	unlabelled	1	2510039O18Rik	696	19.058876632188586	7.85175879396985e-5	212	12736	1	385	1	0
s1	liver	unlabelled	1	2610001J05Rik	2797	14.752065549070643	0	840	8755	0	298	0	1
s1	liver	unlabelled	1	2610002M06Rik	5058	16.138165667775265	0	1626	8876	0	326	0	3
s1	liver	unlabelled	1	2610008E11Rik	2384	5.395889747814429	0	696	2764	0	109	0	3
s1	liver	unlabelled	1	2610021A01Rik	1154	4.009789629109806	3.1675641431738e-4	381	3157	1	81	1	0
s1	liver	unlabelled	1	2610028H24Rik	664	0.09900715133604455	0	144	22	0	2	0	2
s1	liver	unlabelled	1	2610044O15Rik8	2363	4.306811083117939	0	673	1647	0	87	0	9
s1	liver	unlabelled	1	2610301B20Rik	1373	4.306811083117939	0	425	2460	0	87	0	0
s1	liver	unlabelled	1	2610507B11Rik	1165	85.19565372466636	3.9309206216095e-4	305	38159	15	1721	15	811
s1	liver	unlabelled	1	2610524H06Rik	504	0.29702145400813373	0	155	132	0	6	0	0
s1	liver	unlabelled	1	2610528A11Rik	464	0.14851072700406687	0	91	40	0	3	0	0
s1	liver	unlabelled	1	2610528J11Rik	433	13.41546900603404	1.2866700977869e-4	140	7772	1	271	1	0
s1	liver	unlabelled	1	2700049A03Rik	538	1.6336179970447355	0	145	1065	0	33	0	0
s1	liver	unlabelled	1	2700062C07Rik	343	8.366104287895768	0	74	2589	0	169	0	6
s1	liver	unlabelled	1	2700081O15Rik	3040	2.7226966617412263	0	766	1210	0	55	0	47
s1	liver	unlabelled	1	2700097O09Rik	166	4.207803931781895	0	52	1954	0	85	0	0
s1	liver	unlabelled	1	2810004N23Rik	1346	26.13788795271577	4.1353072533289e-4	340	12091	5	528	5	0
s1	liver	unlabelled	1	2810006K23Rik	2063	8.118586409555656	0	527	2530	0	164	0	4
s1	liver	unlabelled	1	2810021J22Rik	1975	0.8415607863563789	0	517	436	0	17	0	0
s1	liver	unlabelled	1	2810403A07Rik	2308	45.93931821992469	1.2412723041117e-4	767	32225	4	928	4	2
s1	liver	unlabelled	1	2810408A11Rik	1550	0.09900715133604455	0	311	24	0	2	0	0
s1	liver	unlabelled	1	2810459M11Rik	2367	46.582864703608976	1.5232292460015e-4	639	19695	3	941	3	8
s1	liver	unlabelled	1	2810474O19Rik	914	4.257307507449917	0.00108186080057699	311	2773	3	86	3	8
s1	liver	unlabelled	1	2900011O08Rik	1753	0.49503575668022287	0	482	170	0	10	0	0
s1	liver	unlabelled	1	2900026A02Rik	4706	38.464278294053315	5.860901276374e-4	1228	15356	9	777	9	4
s1	liver	unlabelled	1	3110001I22Rik	408	1.386100118704624	0	152	1034	0	28	0	0
s1	liver	unlabelled	1	3110002H16Rik	302	4.009789629109806	0	87	2093	0	81	0	2
s1	liver	unlabelled	1	3110009E18Rik	294	1.039575089028468	0	84	549	0	21	0	0
s1	liver	unlabelled	1	3110018I06Rik	617	0.14851072700406687	0	187	12	0	3	0	3
s1	liver	unlabelled	1	3110035E14Rik	2247	0.04950357566802228	0	672	19	0	1	0	0
s1	liver	unlabelled	1	3110040N11Rik	697	3.811775326437716	0	181	1441	0	77	0	1
s1	liver	unlabelled	1	3110043O21Rik	1896	11.68284385765326	0	636	7521	0	236	0	0
s1	liver	unlabelled	1	3110062M04Rik	2673	7.227522047531254	0	635	3183	0	146	0	8
s1	liver	unlabelled	1	3110070M22Rik	591	0.346525029676156	0	142	122	0	7	0	0
s1	liver	unlabelled	1	3110082I17Rik	1433	5.84142192882663	0.00105042016806722	353	2856	3	118	3	0
s1	liver	unlabelled	1	3300002I08Rik	85	0.1980143026720891	0	18	72	0	4	0	0
s1	liver	unlabelled	1	3425401B19Rik	649	0.14851072700406687	0	162	63	0	3	0	0
s1	liver	unlabelled	1	3632451O06Rik	6396	0.3960286053441783	0	1890	84	0	8	0	4
s1	liver	unlabelled	1	3830406C13Rik	2124	17.27674790813978	1.1057054400707e-4	641	9044	1	349	1	2
s1	liver	unlabelled	1	4430402I18Rik	3949	2.6731930860732036	0	1045	1305	0	54	7	0
s1	liver	unlabelled	1	4833420G17Rik	1188	16.83121572712758	9.04895484571532e-5	330	11051	1	340	1	0
s1	liver	unlabelled	1	4833439L19Rik	1394	36.97917102401265	2.3430178069353e-4	433	21340	5	747	5	0
s1	liver	unlabelled	1	4921524J17Rik	1212	4.999861142470252	0	410	2577	0	101	0	9
s1	liver	unlabelled	1	4930402F06Rik	96	0.04950357566802228	0	35	3	0	1	0	0
s1	liver	unlabelled	1	4930402H24Rik	4325	46.38485040093688	0	1161	16979	0	937	0	4
s1	liver	unlabelled	1	4930404N11Rik	939	0.24751787834011144	0	180	90	0	5	0	0
s1	liver	unlabelled	1	4930430F08Rik	1301	6.039436231498719	3.5112359550561e-4	468	2848	1	122	1	0
s1	liver	unlabelled	1	4930452B06Rik	414	0.346525029676156	0	135	222	0	7	0	0
s1	liver	unlabelled	1	4930453N24Rik	4177	39.65236411008585	1.4306833897658e-4	1356	20969	3	801	3	40
s1	liver	unlabelled	1	4930474N05Rik	3272	0.04950357566802228	0	827	7	0	1	0	1
s1	liver	unlabelled	1	4930486L24Rik,CT010498.2	365	0.09900715133604455	0	90	20	0	2	0	0
s1	liver	unlabelled	1	4930503L19Rik	1823	0.9900715133604456	0	609	694	0	20	0	0
s1	liver	unlabelled	1	4930518I15Rik	425	1.386100118704624	0	100	567	0	28	0	0
s1	liver	unlabelled	1	4930522L14Rik	115	0.14851072700406687	0	37	44	0	3	0	0
s1	liver	unlabelled	1	4930524J08Rik	111	1.188085816032535	0.00284900284900284	40	702	2	24	2	0
s1	liver	unlabelled	1	4930539E08Rik	2496	0.14851072700406687	0	718	32	0	3	0	0
s1	liver	unlabelled	1	4930579G24Rik	1536	0.3960286053441783	0	518	265	0	8	0	0
s1	liver	unlabelled	1	4931406C07Rik	1908	119.55113523827384	8.404471178667051e-5	551	83289	7	2415	7	16
s1	liver	unlabelled	1	4931406P16Rik	2222	4.75234326413014	0	657	2927	0	96	0	0
s1	liver	unlabelled	1	4931414P19Rik	937	3.762271750769694	0	237	2875	0	76	0	0
s1	liver	unlabelled	1	4931422A03Rik	100	0.09900715133604455	0	25	6	0	2	0	2
s1	liver	unlabelled	1	4931428F04Rik	1571	1.9801430267208917	0	480	748	0	40	0	0
s1	liver	unlabelled	1	4932438A13Rik	3841	18.959869480852536	0	1109	13445	0	383	0	2
s1	liver	unlabelled	1	4933411K16Rik	281	0.14851072700406687	0	46	24	0	3	0	0
s1	liver	unlabelled	1	4933415A04Rik	1442	0.09900715133604455	0	366	22	0	2	0	0
s1	liver	unlabelled	1	4933416C03Rik	819	0.14851072700406687	0	286	12	0	3	0	3
s1	liver	unlabelled	1	4933427D14Rik	3517	2.920710964413315	0	829	1581	0	59	0	0
s1	liver	unlabelled	1	4933434E20Rik	5516	56.23606195887332	3.931126660901014e-5	1597	25438	1	1136	1	119
s1	liver	unlabelled	1	5031439G07Rik	5302	24.553773531339058	7.475517679599313e-5	1389	13377	1	496	1	6
s1	liver	unlabelled	1	5330417C22Rik	5438	2.6236895104051814	0	1425	1208	0	53	0	6
s1	liver	unlabelled	1	5430403G16Rik	1034	1.3365965430366018	0	279	500	0	27	0	3
s1	liver	unlabelled	1	5730409E04Rik	1998	12.276886765669529	0	515	5117	0	248	0	0
s1	liver	unlabelled	1	5730455P16Rik	3320	8.712629317571924	0	904	3423	0	176	0	4
s1	liver	unlabelled	1	5730480H06Rik	1114	5.494896899150474	0	352	2386	0	111	0	0
s1	liver	unlabelled	1	5730559C18Rik	969	0.79205721068835655	0	260	296	0	16	0	1
s1	liver	unlabelled	1	5830473C10Rik	926	18.068805118828134	0	243	4492	0	365	0	0
s1	liver	unlabelled	1	6030458C11Rik	2535	18.266819421500223	1.6512549537648e-4	831	12112	2	369	2	1
s1	liver	unlabelled	1	6330409D20Rik	374	0.24751787834011144	0	109	20	0	5	0	5
s1	liver	unlabelled	1	6430548M08Rik	4612	9.95021870927248	0	1048	4513	0	201	0	4
s1	liver	unlabelled	1	6430550D23Rik	3205	0.79205721068835655	0.002710027100271	799	369	1	16	1	1
s1	liver	unlabelled	1	6430571L13Rik	1667	0.14851072700406687	0	413	57	0	3	0	0
s1	liver	unlabelled	1	6430573F11Rik	5165	3.168228842753426	0	1487	2454	0	64	0	0
s1	liver	unlabelled	1	6720489N17Rik	2177	0.5940429080162675	0	599	243	0	12	0	3
s1	liver	unlabelled	1	8030462N17Rik	1858	0.6435464836842898	0	620	376	0	13	0	0
s1	liver	unlabelled	1	8430408G22Rik	479	104.70006253786715	0	131	43996	0	2115	0	16
s1	liver	unlabelled	1	9030624J02Rik	2036	10.692772344292814	3.4071550255536e-4	543	5870	2	216	2	10
s1	liver	unlabelled	1	9130008F23Rik	1591	0.8415607863563789	0	495	475	0	17	0	1
s1	liver	unlabelled	1	9130011E15Rik	742	1.6336179970447355	0	186	944	0	33	0	0
s1	liver	unlabelled	1	9130019O22Rik	3325	1.485107270040669	0	792	549	0	30	0	0
s1	liver	unlabelled	1	9130023H24Rik	1948	4.554328961458051	0	558	1937	0	92	0	0
s1	liver	unlabelled	1	9130204L05Rik	178	2.029646602388914	0	50	246	0	41	0	41
s1	liver	unlabelled	1	9130401M01Rik	640	18.118308694496157	2.4996875390576e-4	143	8001	2	366	3	0
s1	liver	unlabelled	1	9130409I23Rik	853	6.039436231498719	3.8402457757296e-4	267	2604	1	122	1	0
s1	liver	unlabelled	1	9330182L06Rik	6296	0.3960286053441783	0	1893	180	0	8	0	1
s1	liver	unlabelled	1	9430015G10Rik	1751	3.217732418421449	0	428	1518	0	65	0	0
s1	liver	unlabelled	1	9430038I01Rik	5062	6.980004169191143	0	1509	3464	0	141	0	0
s1	liver	unlabelled	1	9530068E07Rik	1652	59.5032979529628	5.6707023164818965e-5	508	35269	2	1202	2	0
s1	liver	unlabelled	1	9530077C05Rik	451	0.29702145400813373	0	124	174	0	6	0	0
s1	liver	unlabelled	1	9930012K11Rik	956	0.14851072700406687	0	265	60	0	3	0	0
s1	liver	unlabelled	1	9930021J03Rik	1743	3.9107824777737608	0	624	2020	0	79	0	0
s1	liver	unlabelled	1	9930104L06Rik	1999	2.574185934737159	0	514	1419	0	52	0	1
s1	liver	unlabelled	1	9930111J21Rik2	3928	2.9702145400813373	0	908	800	0	60	0	23
s1	liver	unlabelled	1	A030005L19Rik	398	0.04950357566802228	0	133	40	0	1	0	0
s1	liver	unlabelled	1	A130010J15Rik	2699	4.504825385790028	0	856	2412	0	91	0	0
s1	liver	unlabelled	1	A1bg	272	0.09900715133604455	0	87	58	0	2	0	0
s1	liver	unlabelled	1	A1cf	1199	4.059293204777828	0	336	1945	0	82	0	0
s1	liver	unlabelled	1	A230050P20Rik	536	28.019023828100615	8.720676724513822e-5	110	11467	1	566	1	2
s1	liver	unlabelled	1	A2ml1	228	42.12754289348697	7.3655781978885e-4	71	8146	6	851	6	0
s1	liver	unlabelled	1	A430005L14Rik	825	53.66187602413616	1.8784987038358e-4	178	26617	5	1084	5	0
s1	liver	unlabelled	1	A430033K04Rik	1889	3.3167395697574933	0	548	1658	0	67	0	0
s1	liver	unlabelled	1	A430105I19Rik	3056	2.2771644807290254	0	713	695	0	46	0	0
s1	liver	unlabelled	1	A4galt	779	0.04950357566802228	0	218	2	0	1	0	1
s1	liver	unlabelled	1	A530032D15Rik	431	0.5445393323482453	0	118	216	0	11	0	11
s1	liver	unlabelled	1	A530084C06Rik	2574	0.4455321810122006	0	629	195	0	9	0	0
s1	liver	unlabelled	1	A630001G21Rik	1655	0.09900715133604455	0	405	35	0	2	0	0
s1	liver	unlabelled	1	A730017C20Rik	1565	0.09900715133604455	0	455	7	0	2	0	2
s1	liver	unlabelled	1	A830018L16Rik	7087	0.04950357566802228	0	2331	19	0	1	0	0
s1	liver	unlabelled	1	A930004D18Rik	1639	0.346525029676156	0	400	210	0	7	0	0
s1	liver	unlabelled	1	A930018P22Rik	175	0.04950357566802228	0	58	5	0	1	0	0
s1	liver	unlabelled	1	A930033H14Rik	2564	3.811775326437716	0	633	1641	0	77	0	0
s1	liver	unlabelled	1	AA467197	422	0.29702145400813373	0	150	222	0	6	0	0
s1	liver	unlabelled	1	AA986860	759	3.267235994089471	0	180	1522	0	66	0	0
s1	liver	unlabelled	1	AB124611	1073	4.306811083117939	0	260	1613	0	87	0	0
s1	liver	unlabelled	1	AC013548.1,Igf2	3287	0.3960286053441783	0	778	226	0	8	0	0
s1	liver	unlabelled	1	AC099934.1	369	299.74415066987495	4.9143626799657e-4	67	54941	27	6055	49	5377
s1	liver	unlabelled	1	AC099934.2,Dnaaf2	1308	5.395889747814429	0	375	2811	0	109	0	0
s1	liver	unlabelled	1	AC132392.1,Mical2	3471	10.59376519295677	0	966	5767	0	214	0	0
s1	liver	unlabelled	1	AC132392.1,Micalcl	304	0.04950357566802228	0	58	17	0	1	0	0
s1	liver	unlabelled	1	AC134869.1	77	0.04950357566802228	0	17	12	0	1	0	1
s1	liver	unlabelled	1	AC137513.1	2269	0.14851072700406687	0	509	78	0	3	0	0
s1	liver	unlabelled	1	AC137513.1,Chkb	481	39.157328353405624	0	114	16927	0	791	0	2
s1	liver	unlabelled	1	AC137513.1,Cpt1b	1028	0.49503575668022287	0	252	234	0	10	0	0
s1	liver	unlabelled	1	AC149222.1,Hsd3b7	1567	315.58529488364206	2.0073927429291e-4	394	144466	29	6375	38	129
s1	liver	unlabelled	1	AC149222.1,Setd1a	643	16.534194273119443	1.1510128913443e-4	173	8688	1	334	1	0
s1	liver	unlabelled	1	AC154682.1	2328	0.04950357566802228	0	700	38	0	1	0	0
s1	liver	unlabelled	1	AC157554.2,Commd5	940	27.127959466076213	5.8275058275058e-4	203	10296	6	548	6	3
s1	liver	unlabelled	1	AC157931.1,Diablo	3490	30.692216914173823	6.562110374696503e-5	927	15239	1	620	1	8
s1	liver	unlabelled	1	AC158777.2	172	11.633340281985236	0	35	1444	0	235	7	0
s1	liver	unlabelled	1	AC160962.1,Ctla2b	1160	4.158300356113872	0	327	2314	0	84	0	0
s1	liver	unlabelled	1	AC163637.1,Fdx1l,Raver1	986	29.652641825145352	6.4842432888081e-4	177	7711	5	599	5	46
s1	liver	unlabelled	1	AC174678.2,Tm9sf1	1083	28.56356316044886	4.1865089748286e-4	310	19109	8	577	8	2
s1	liver	unlabelled	1	AC175538.1	234	0.14851072700406687	0	65	72	0	3	0	0
s1	liver	unlabelled	1	AC175538.1,Pelo	494	43.86016804186775	2.1310147892426e-4	128	23463	5	886	5	0
s1	liver	unlabelled	1	AI182371	2197	379.1478860413827	1.0430170011771e-4	608	134226	14	7659	14	30
s1	liver	unlabelled	1	AI314180	3386	47.325418338629305	1.2172113687541e-4	1136	16431	2	956	2	29
s1	liver	unlabelled	1	AI413582	582	3.3662431454255155	0	130	1295	0	68	0	0
s1	liver	unlabelled	1	AI429214	952	0.5940429080162675	0	301	285	0	12	0	0
s1	liver	unlabelled	1	AI464131	1874	27.22696661741226	1.806684733514e-4	449	11070	2	550	2	2
s1	liver	unlabelled	1	AI597479	2705	4.356314658785962	0	916	2799	0	88	0	0
s1	liver	unlabelled	1	AI606181	2376	1.188085816032535	0	740	724	0	24	0	0
s1	liver	unlabelled	1	AI661453	1245	15.049087003078776	1.6650016650016e-4	294	6006	1	304	1	0
s1	liver	unlabelled	1	AI837181	606	25.147816439355324	9.986019572598362e-5	158	10014	1	508	1	1
s1	liver	unlabelled	1	AI846148	1812	1.6831215727127578	0	497	938	0	34	0	0
s1	liver	unlabelled	1	AI987944	1419	27.325973768748305	0	414	14274	0	552	0	2
s1	liver	unlabelled	1	AK157302	1451	0.04950357566802228	0	441	21	0	1	0	0
s1	liver	unlabelled	1	AL592169.1,Pdxp	1071	0.346525029676156	0	273	67	0	7	0	0
s1	liver	unlabelled	1	AL592187.3	148	0.09900715133604455	0	39	50	0	2	0	0
s1	liver	unlabelled	1	AL670603.1,Pik3r3	3224	0.6435464836842898	0.00284900284900284	974	351	1	13	1	0
s1	liver	unlabelled	1	AL731706.1	174	32.177324184214484	0	53	8249	0	650	0	2
s1	liver	unlabelled	1	AL732309.1,AL732309.2,Ndor1	3036	13.811497611378218	0	681	4069	0	279	0	4
s1	liver	unlabelled	1	AU019823	4001	17.07873360546769	4.5745654162854e-4	1275	6558	3	345	3	6
s1	liver	unlabelled	1	AU021092	169	2.1286537537249584	0	32	450	0	43	0	3
s1	liver	unlabelled	1	AU022252	6500	62.176491039035994	2.307337332718e-4	1744	30338	7	1256	7	230
s1	liver	unlabelled	1	AU040320	1662	24.999305712351255	0	462	14677	0	505	0	0
s1	liver	unlabelled	1	AU041133	1054	2.2276609050610032	0	308	1143	0	45	0	0
s1	liver	unlabelled	1	AW011738	1364	4.851350415466184	0	349	2155	0	98	0	0
s1	liver	unlabelled	1	AW146154	1410	8.663125741903901	0	413	5291	0	175	0	0
s1	liver	unlabelled	1	AW209491	1267	21.03901965890947	4.5392646391284e-4	392	11015	5	425	5	0
s1	liver	unlabelled	1	AW549877	4161	12.326390341337548	1.3592496941688e-4	1487	7357	1	249	1	0
s1	liver	unlabelled	1	AW554918	5001	0.8415607863563789	0	1357	254	0	17	0	0
s1	liver	unlabelled	1	Aaas	1217	8.910643620244013	0	318	3976	0	180	0	0
s1	liver	unlabelled	1	Aacs	1057	26.632923709395993	7.22700007227e-5	281	13837	1	538	1	2
s1	liver	unlabelled	1	Aadac	81	337.9609110855882	1.5772248728362e-4	22	76083	12	6827	17	68
s1	liver	unlabelled	1	Aadat	413	134.7982365440247	3.1208551143013e-4	144	76902	24	2723	29	0
s1	liver	unlabelled	1	Aaed1	2584	62.07748388769995	6.52997257411519e-5	746	30628	2	1254	2	11
s1	liver	unlabelled	1	Aagab	4611	29.009095341461062	6.5288356909684e-4	1222	13785	9	586	9	1
s1	liver	unlabelled	1	Aak1	15925	17.67277651348396	7.0441137624372e-4	4608	11357	8	357	8	2
s1	liver	unlabelled	1	Aamdc	704	36.88016387267661	0	175	14823	0	745	7	6
s1	liver	unlabelled	1	Aamp	394	158.70846359167945	2.8031346357753e-4	105	82051	23	3206	23	0
s1	liver	unlabelled	1	Aar2	1940	9.50468652826028	0	477	5005	0	192	0	5
s1	liver	unlabelled	1	Aard	768	2.178157329392981	0	242	1477	0	44	0	0
s1	liver	unlabelled	1	Aars,Exosc6	2460	210.4397001647627	4.4012147352669e-4	504	90884	40	4251	40	4
s1	liver	unlabelled	1	Aars2	392	14.653058397734595	0	64	4664	0	296	0	2
s1	liver	unlabelled	1	Aarsd1,Gm27029	225	18.76185517818045	0	64	2881	0	379	0	0
s1	liver	unlabelled	1	Aasdh	3637	6.583975563846964	0	965	3563	0	133	0	0
s1	liver	unlabelled	1	Aasdhppt	2616	36.187113813324295	1.4847809948032e-4	881	20205	3	731	11	11
s1	liver	unlabelled	1	Aass	799	164.40137479350204	1.6855046599246e-4	263	100860	17	3321	17	34
s1	liver	unlabelled	1	Aatf	101	6.48496841251092	0.00179856115107913	28	1668	3	131	10	2
s1	liver	unlabelled	1	Aatk	1091	5.395889747814429	5.5632823365785e-4	286	3595	2	109	2	0
s1	liver	unlabelled	1	Abat	3536	187.6680553574725	1.1629259216187e-4	942	94589	11	3791	10	3
s1	liver	unlabelled	1	Abca1	3156	79.79976397685192	8.153946510110893e-5	1008	49056	4	1612	4	3
s1	liver	unlabelled	1	Abca2	664	22.722141231622228	4.1889203057911e-4	151	9549	4	459	4	0
s1	liver	unlabelled	1	Abca3	801	32.771367092230754	0	188	12890	0	662	0	0
s1	liver	unlabelled	1	Abca5	3090	2.425675207733092	0	1099	1294	0	49	0	0
s1	liver	unlabelled	1	Abca6	149	24.256752077330923	8.34306691139663e-5	49	11986	1	490	1	0
s1	liver	unlabelled	1	Abca7	114	3.267235994089471	0	21	711	0	66	0	2
s1	liver	unlabelled	1	Abca8a	675	44.35520379854797	2.0639124901104e-4	260	29071	6	896	6	1
s1	liver	unlabelled	1	Abca8b	2320	26.78143443640006	0	721	13806	0	541	0	13
s1	liver	unlabelled	1	Abca9	1216	0.14851072700406687	0	384	51	0	3	0	0
s1	liver	unlabelled	1	Abcb10	1849	36.73165314567254	0	521	20556	0	742	0	0
s1	liver	unlabelled	1	Abcb11	802	503.5503716951227	3.0995738086013e-4	220	232290	72	10172	72	13
s1	liver	unlabelled	1	Abcb1a	1014	2.1286537537249584	0	294	1125	0	43	0	0
s1	liver	unlabelled	1	Abcb1b	3076	0.5445393323482453	0	863	246	0	11	0	0
s1	liver	unlabelled	1	Abcb4	51	297.4669861891459	1.8537243006403e-4	24	118680	22	6009	23	2
s1	liver	unlabelled	1	Abcb6	163	60.98840522300346	3.2472804026627e-4	41	18477	6	1232	6	5
s1	liver	unlabelled	1	Abcb7	3386	27.969520252432595	4.8302511730609e-4	1212	14492	7	565	7	2
s1	liver	unlabelled	1	Abcb8	675	25.74185934737159	1.3097576948264e-4	133	7635	1	520	1	0
s1	liver	unlabelled	1	Abcb9	2155	1.0890786646964905	0	479	433	0	22	0	0
s1	liver	unlabelled	1	Abcc1	4837	1.2375893917005572	0	1181	613	0	25	0	0
s1	liver	unlabelled	1	Abcc10	2232	6.435464836842898	0	491	2986	0	130	0	0
s1	liver	unlabelled	1	Abcc12	4451	0.1980143026720891	0	1169	108	0	4	0	0
s1	liver	unlabelled	1	Abcc2	3183	154.94619184090976	1.7079224830915e-4	1029	87826	15	3130	15	9
s1	liver	unlabelled	1	Abcc3	372	43.31562870951951	1.5819030293443e-4	116	12643	2	875	2	9
s1	liver	unlabelled	1	Abcc4	1641	2.029646602388914	0	490	1228	0	41	0	0
s1	liver	unlabelled	1	Abcc5	1651	4.950357566802229	0	514	2709	0	100	0	0
s1	liver	unlabelled	1	Abcc6	567	41.038464228790474	1.1536021226279e-4	125	17337	2	829	2	3
s1	liver	unlabelled	1	Abcc9	3400	9.158161498584125	2.9171528588098e-4	1030	6856	2	185	2	0
s1	liver	unlabelled	1	Abcd1	1520	15.841144213767132	2.1159542953872e-4	355	4726	1	320	1	58
s1	liver	unlabelled	1	Abcd2	3115	3.0197181157493596	0	917	1555	0	61	0	3
s1	liver	unlabelled	1	Abcd3	3224	408.3054921098479	1.4168570568336e-4	974	225852	32	8248	32	1
s1	liver	unlabelled	1	Abcd4	2084	10.643268768624791	0	476	3923	0	215	0	6
s1	liver	unlabelled	1	Abce1	1768	48.66201488166591	0	564	27885	0	983	0	6
s1	liver	unlabelled	1	Abcf1	930	44.60272167688808	6.174745291756716e-5	196	16195	1	901	1	2
s1	liver	unlabelled	1	Abcf2	521	28.56356316044886	0	133	14884	0	577	0	432
s1	liver	unlabelled	1	Abcf3	864	19.94994099421298	0	248	7924	0	403	0	4
s1	liver	unlabelled	1	Abcg1	1492	6.633479139514987	0	407	3072	0	134	0	0
s1	liver	unlabelled	1	Abcg2	3545	102.8189266624823	3.8249694002447e-4	1254	65360	25	2077	25	6
s1	liver	unlabelled	1	Abcg3	1528	1.7326251483807802	0	433	743	0	35	0	7
s1	liver	unlabelled	1	Abcg4	1995	0.14851072700406687	0	516	81	0	3	0	0
s1	liver	unlabelled	1	Abcg5	254	31.63278485186624	8.26856292376385e-5	60	12094	1	639	2	0
s1	liver	unlabelled	1	Abcg8	1534	45.988821795592706	0	375	21174	0	929	0	0
s1	liver	unlabelled	1	Abhd10	1890	3.712768175101671	0	655	1819	0	75	0	0
s1	liver	unlabelled	1	Abhd11	1076	35.34555302696792	2.6180294964656e-4	246	11459	3	714	3	0
s1	liver	unlabelled	1	Abhd12	1196	18.217315845832204	0	308	8639	0	368	0	0
s1	liver	unlabelled	1	Abhd13	3737	20.890508931905405	5.9616961025411e-4	1221	13419	8	422	8	2
s1	liver	unlabelled	1	Abhd14a	171	11.435325979313149	2.3116042533518e-4	42	4326	1	231	1	0
s1	liver	unlabelled	1	Abhd14b	760	208.36054998670585	3.6121425784918e-4	205	69211	25	4209	25	61
s1	liver	unlabelled	1	Abhd15	1471	9.108657922916102	0	375	3752	0	184	0	0
s1	liver	unlabelled	1	Abhd16a	1646	36.73165314567254	5.7861238230498e-4	354	19011	11	742	11	0
s1	liver	unlabelled	1	Abhd17a	485	31.63278485186624	4.1088854648176e-4	88	9735	4	639	4	11
s1	liver	unlabelled	1	Abhd17b	1320	37.62271750769694	8.933189148526e-4	466	21269	19	760	12	4
s1	liver	unlabelled	1	Abhd17c	1226	105.9376519295677	1.1402508551881e-4	417	43850	5	2140	5	9
s1	liver	unlabelled	1	Abhd18	4662	12.078872462997438	0	1382	6697	0	244	0	7
s1	liver	unlabelled	1	Abhd2	5352	45.24626816057238	5.3114266491979e-4	1530	28241	15	914	15	1
s1	liver	unlabelled	1	Abhd3	646	32.177324184214484	3.7947783849423e-4	230	26352	10	650	10	0
s1	liver	unlabelled	1	Abhd4	1997	28.11803097943666	1.5754233950374e-4	479	12695	2	568	2	0
s1	liver	unlabelled	1	Abhd5	2911	73.41380271567706	3.1347962382445e-4	840	38280	12	1483	12	5
s1	liver	unlabelled	1	Abhd6	1119	38.36527114271728	2.2251891410769e-4	268	13482	3	775	3	10
s1	liver	unlabelled	1	Abhd8	478	5.989932655830697	0	86	1660	0	121	0	0
s1	liver	unlabelled	1	Abi1	1799	24.553773531339058	0	648	15230	0	496	0	3
s1	liver	unlabelled	1	Abi2	4243	3.267235994089471	0	1407	1435	0	66	0	1
s1	liver	unlabelled	1	Abi3	2639	7.079011320527187	0	522	1987	0	143	0	0
s1	liver	unlabelled	1	Abi3bp	1079	3.960286053441783	0	388	2534	0	80	0	0
s1	liver	unlabelled	1	Abl1	4229	8.960147195912034	0	962	6077	0	181	0	0
s1	liver	unlabelled	1	Abl2	6852	7.029507744859165	0	1981	3281	0	142	0	7
s1	liver	unlabelled	1	Ablim1	4729	12.623411795345683	3.7488284910965e-4	1271	5335	2	255	2	4
s1	liver	unlabelled	1	Ablim2	2012	1.2375893917005572	0	460	471	0	25	0	0
s1	liver	unlabelled	1	Ablim3	1900	42.4245643474951	1.1804052724768e-4	466	25415	3	857	3	3
s1	liver	unlabelled	1	Abr	2734	2.920710964413315	0	709	1564	0	59	0	3
s1	liver	unlabelled	1	Abracl	372	10.841283071296882	2.1630975556997e-4	120	4623	1	219	1	2
s1	liver	unlabelled	1	Abraxas1	1864	4.801846839798162	4.5977011494252e-4	553	2175	1	97	1	0
s1	liver	unlabelled	1	Abraxas2	2984	27.325973768748305	6.114338122898196e-5	799	16355	1	552	5	2
s1	liver	unlabelled	1	Abt1	3612	14.950079851742732	0.00104956268221574	1105	8575	9	302	9	0
s1	liver	unlabelled	1	Abtb1	4507	12.375893917005572	0	1156	3714	0	250	0	3
s1	liver	unlabelled	1	Abtb2	1066	15.74213706243109	0	275	11181	0	318	0	0
s1	liver	unlabelled	1	Acaa1a	786	132.27355418495554	6.070785357265718e-5	168	49417	3	2672	3	24
s1	liver	unlabelled	1	Acaa1b	315	1297.8847468642084	1.5379260662279e-4	71	494172	76	26218	76	718
s1	liver	unlabelled	1	Acaa2	268	1285.2118314931947	2.4981218830046e-4	63	552415	138	25962	176	17
s1	liver	unlabelled	1	Acaca	1968	55.7410262021931	3.8929019421255e-4	434	23119	9	1126	9	230
s1	liver	unlabelled	1	Acacb	1141	29.85065612781744	9.223390518354546e-5	264	10842	1	603	1	0
s1	liver	unlabelled	1	Acad10	183	17.326251483807802	1.2007684918347e-4	58	8328	1	350	1	2
s1	liver	unlabelled	1	Acad11	1405	192.02437001625847	2.9562575817812e-4	416	98097	29	3879	29	3
s1	liver	unlabelled	1	Acad12	4594	5.692911201822564	0	1166	2167	0	115	0	9
s1	liver	unlabelled	1	Acad8	2307	56.48357983721343	3.1893405152556e-4	676	28219	9	1141	9	0
s1	liver	unlabelled	1	Acad9	2176	21.088523234577497	9.771350400625366e-5	604	10234	1	426	1	130
s1	liver	unlabelled	1	Acadl	595	187.07401244945623	1.3285858532178e-4	184	75268	10	3779	11	6
s1	liver	unlabelled	1	Acadm	786	174.84662925945472	1.792960271775e-4	233	105970	19	3532	19	487
s1	liver	unlabelled	1	Acads	555	188.1630911141527	2.2948330950237e-4	116	56649	13	3801	13	2
s1	liver	unlabelled	1	Acadsb	5348	149.35228779042325	3.1603342931385e-4	1653	113912	36	3017	36	24
s1	liver	unlabelled	1	Acadvl	113	269.54696951238134	2.2095029670468e-4	33	95044	21	5445	21	7
s1	liver	unlabelled	1	Acap1	58	0.8415607863563789	0	16	201	0	17	0	0
s1	liver	unlabelled	1	Acap2	5832	5.742414777490586	0	1741	3723	0	116	0	0
s1	liver	unlabelled	1	Acap3	1291	1.7326251483807802	0	312	597	0	35	0	0
s1	liver	unlabelled	1	Acat1	2023	338.0599182369242	2.7425046829561e-4	499	193254	53	6829	53	22
s1	liver	unlabelled	1	Acat2	972	69.80004169191143	3.5982989859339e-4	286	30570	11	1410	11	20
s1	liver	unlabelled	1	Acat3	827	281.27931694570265	1.7802665544559e-4	220	123577	22	5682	22	22
s1	liver	unlabelled	1	Acbd3	1834	12.771922522349753	8.7774294670846e-4	613	7975	7	258	7	11
s1	liver	unlabelled	1	Acbd4	1263	74.25536350203343	3.4991033547653e-4	250	22863	8	1500	8	1
s1	liver	unlabelled	1	Acbd5	3041	116.97694930353668	2.2838871759735e-4	979	70056	16	2363	16	191
s1	liver	unlabelled	1	Acbd6	4611	39.85037841275794	3.7893141341417e-4	1379	10556	4	805	4	7
s1	liver	unlabelled	1	Accs	2807	1.4356036943726465	0	779	601	0	29	0	0
s1	liver	unlabelled	1	Acd	2954	17.326251483807802	0	674	7255	0	350	0	0
s1	liver	unlabelled	1	Ace	1304	0.5940429080162675	0	285	249	0	12	0	0
s1	liver	unlabelled	1	Ace2	820	0.04950357566802228	0	246	11	0	1	0	0
s1	liver	unlabelled	1	Acer2	3295	9.306672225588189	5.607476635514e-4	979	5350	3	188	3	4
s1	liver	unlabelled	1	Acer3	11003	8.366104287895768	0	3285	4890	0	169	0	3
s1	liver	unlabelled	1	Ache	228	0.693050059352312	0	50	239	0	14	0	3
s1	liver	unlabelled	1	Acin1	949	19.1083802078566	7.24112961622013e-5	268	13810	1	386	1	0
s1	liver	unlabelled	1	Ackr1	336	1.6336179970447355	0	115	913	0	33	0	0
s1	liver	unlabelled	1	Ackr2	1377	1.6831215727127578	0	351	630	0	34	0	0
s1	liver	unlabelled	1	Ackr3	1842	1.039575089028468	0	512	618	0	21	0	0
s1	liver	unlabelled	1	Ackr4	546	0.79205721068835655	0	129	390	0	16	0	0
s1	liver	unlabelled	1	Acly	1058	134.89724369536074	5.7058419042881e-4	332	68351	39	2725	37	5
s1	liver	unlabelled	1	Acmsd	1633	18.118308694496157	0	455	9144	0	366	0	1
s1	liver	unlabelled	1	Acnat1	224	1.9801430267208917	0	75	156	0	40	0	1
s1	liver	unlabelled	1	Acnat2	274	46.08782894692875	3.9635354736424e-4	78	20184	8	931	8	1
s1	liver	unlabelled	1	Aco1	671	109.2543914993252	5.0603872883071314e-5	202	59284	3	2207	3	0
s1	liver	unlabelled	1	Aco2	622	173.4605291407501	2.4673842642568e-4	165	97269	24	3504	24	9
s1	liver	unlabelled	1	Acod1	1065	0.04950357566802228	0	284	16	0	1	0	0
s1	liver	unlabelled	1	Acot1	992	49.85010069769845	0	304	19313	0	1007	0	3
s1	liver	unlabelled	1	Acot11	5225	2.574185934737159	0	1209	1013	0	52	0	0
s1	liver	unlabelled	1	Acot12	1368	82.07692845758095	5.7250815824125e-4	432	34934	20	1658	20	7
s1	liver	unlabelled	1	Acot13	87	117.96702081689712	3.5753870356466085e-5	16	27969	1	2383	1	16
s1	liver	unlabelled	1	Acot2	793	12.12837603866546	0	253	2863	0	245	0	1
s1	liver	unlabelled	1	Acot3	1519	0.04950357566802228	0	422	8	0	1	0	0
s1	liver	unlabelled	1	Acot4	4964	12.375893917005572	0	1536	6532	0	250	0	4
s1	liver	unlabelled	1	Acot6	4761	1.881135875384847	0	1322	1254	0	38	0	0
s1	liver	unlabelled	1	Acot7	283	34.80101369461967	0	67	12204	0	703	0	0
s1	liver	unlabelled	1	Acot8	197	34.355481513607465	0	46	13635	0	694	0	2
s1	liver	unlabelled	1	Acot9	1445	3.069221691417382	0	399	1328	0	62	0	0
s1	liver	unlabelled	1	Acox1	1660	1116.7511634949149	2.1877362265996e-4	484	562225	123	22559	123	102
s1	liver	unlabelled	1	Acox2	255	208.0635285326977	3.0439492555753e-4	75	111697	34	4203	34	15
s1	liver	unlabelled	1	Acox3	3665	32.028813457210425	7.280139778683751e-5	985	13736	1	647	1	2
s1	liver	unlabelled	1	Acp1	2834	89.55196838345232	8.48626286199215e-5	823	47135	4	1809	4	798
s1	liver	unlabelled	1	Acp2	3358	66.13677709247777	4.363763309478094e-5	886	22916	1	1336	1	16
s1	liver	unlabelled	1	Acp5	293	131.23397909592708	2.4759917231133e-4	67	56543	14	2651	14	2
s1	liver	unlabelled	1	Acp6	106	22.870651958626297	0	39	7203	0	462	1	0
s1	liver	unlabelled	1	Acpp	4618	2.574185934737159	0	1265	853	0	52	0	14
s1	liver	unlabelled	1	Acrbp	568	3.267235994089471	0	151	1414	0	66	0	4
s1	liver	unlabelled	1	Acsbg1	514	0.4455321810122006	0	132	195	0	9	0	0
s1	liver	unlabelled	1	Acsf2	1205	25.147816439355324	2.578648788035e-4	327	3878	1	508	1	112
s1	liver	unlabelled	1	Acsf3	1095	21.286537537249583	0	238	6093	0	430	0	0
s1	liver	unlabelled	1	Acsl1	1725	1281.7960847721013	2.9410794586214e-4	478	727624	214	25893	214	242
s1	liver	unlabelled	1	Acsl3	1328	10.098729436276548	0	445	5984	0	204	0	0
s1	liver	unlabelled	1	Acsl4	2684	52.47379020810363	1.7732293038808e-4	948	39476	7	1060	7	1
s1	liver	unlabelled	1	Acsl5	1860	208.75657859205	1.8238891075422e-4	535	104173	19	4217	19	3
s1	liver	unlabelled	1	Acsl6	4193	0.4455321810122006	0	1234	182	0	9	0	0
s1	liver	unlabelled	1	Acsm1	232	261.8739152838379	1.7854713644402e-4	61	117616	21	5290	21	26
s1	liver	unlabelled	1	Acsm2	4971	3.267235994089471	5.2994170641229e-4	1422	1887	1	66	1	0
s1	liver	unlabelled	1	Acsm3	1682	31.48427412486218	3.5857287993784e-4	538	16733	6	636	6	12
s1	liver	unlabelled	1	Acsm5	2071	91.9281400155174	1.8027221103866e-4	515	33283	6	1857	6	3
s1	liver	unlabelled	1	Acss1	1508	1.485107270040669	0	451	724	0	30	0	0
s1	liver	unlabelled	1	Acss2	2642	65.24571273045338	4.1222381004726e-4	669	36388	15	1318	15	0
s1	liver	unlabelled	1	Acss3	3562	6.980004169191143	0	1213	3785	0	141	0	0
s1	liver	unlabelled	1	Acta2	577	25.93987365004368	7.0057447106627e-4	182	14274	10	524	10	0
s1	liver	unlabelled	1	Actb	683	1179.0266616852869	2.0208253659214e-4	247	460208	93	23817	97	360
s1	liver	unlabelled	1	Actg1	1419	235.83503448245816	1.0393230949819e-4	388	163568	17	4764	17	4689
s1	liver	unlabelled	1	Actg2	80	5.247379020810363	0	19	1057	0	106	0	0
s1	liver	unlabelled	1	Actl6a	886	25.444837893363456	5.7724222526877e-4	272	13859	8	514	8	3
s1	liver	unlabelled	1	Actn1	775	43.61265016352764	2.3445559411047e-4	236	21326	5	881	5	0
s1	liver	unlabelled	1	Actn4	981	168.3616608469438	2.9575457747425e-4	241	74386	22	3401	22	22
s1	liver	unlabelled	1	Actr10	3065	45.64229676591655	0	979	11480	0	922	6	2
s1	liver	unlabelled	1	Actr1a	1553	56.43407626154541	5.3619302949061e-4	383	20515	11	1140	11	0
s1	liver	unlabelled	1	Actr1b	1962	40.1969034424341	3.8444639718804e-4	445	18208	7	812	7	4
s1	liver	unlabelled	1	Actr2	2385	88.95792547543606	2.8535904282423e-4	833	49061	14	1797	14	7
s1	liver	unlabelled	1	Actr3	2096	52.622300935107695	1.2406178276781e-4	658	32242	4	1063	4	302
s1	liver	unlabelled	1	Actr5	1214	3.712768175101671	0	273	1815	0	75	0	0
s1	liver	unlabelled	1	Actr6	755	5.247379020810363	0	264	3645	0	106	0	0
s1	liver	unlabelled	1	Actr8	479	21.286537537249583	0	140	7342	0	430	2	0
s1	liver	unlabelled	1	Acvr1	1105	12.375893917005572	0	338	8100	0	250	0	0
s1	liver	unlabelled	1	Acvr1b	2822	6.435464836842898	2.3685457129322e-4	752	4222	1	130	1	0
s1	liver	unlabelled	1	Acvr1c	7465	0.09900715133604455	0	2436	56	0	2	0	0
s1	liver	unlabelled	1	Acvr2a	3481	12.078872462997438	3.2851511169513e-4	1169	6088	2	244	2	0
s1	liver	unlabelled	1	Acvr2b	1534	4.900853991134207	0	442	1107	0	99	0	0
s1	liver	unlabelled	1	Acvrl1	1859	4.306811083117939	0	418	1402	0	87	0	4
s1	liver	unlabelled	1	Acy1	1163	39.157328353405624	0	261	15508	0	791	0	3
s1	liver	unlabelled	1	Acy3	139	75.24543501539388	3.6678403755868545e-5	36	27264	1	1520	5	0
s1	liver	unlabelled	1	Acyp1	218	12.12837603866546	0	78	5191	0	245	0	0
s1	liver	unlabelled	1	Acyp2	334	0.8415607863563789	0	119	519	0	17	0	0
s1	liver	unlabelled	1	Ada	481	2.326668056397047	0	139	967	0	47	0	0
s1	liver	unlabelled	1	Adal	1133	10.14823301194457	3.8358266206367e-4	348	5214	2	205	2	1
s1	liver	unlabelled	1	Adam10	2817	19.157883783524625	2.6555722758254e-4	911	11297	3	387	3	13
s1	liver	unlabelled	1	Adam11	2583	5.692911201822564	0	584	1747	0	115	0	0
s1	liver	unlabelled	1	Adam15	1224	2.4751787834011143	0	277	820	0	50	0	0
s1	liver	unlabelled	1	Adam17	3916	19.80143026720891	9.619084263178146e-5	1049	10396	1	400	1	0
s1	liver	unlabelled	1	Adam19	3498	0.49503575668022287	0	947	392	0	10	0	0
s1	liver	unlabelled	1	Adam1a,Gm42878	808	0.09900715133604455	0	249	60	0	2	0	0
s1	liver	unlabelled	1	Adam1a,Gm42878,Mapkapk5	2314	33.86044575692724	0	743	16103	0	684	0	0
s1	liver	unlabelled	1	Adam21	213	0.14851072700406687	0	71	12	0	3	0	3
s1	liver	unlabelled	1	Adam22	7777	0.6435464836842898	0	2473	81	0	13	0	12
s1	liver	unlabelled	1	Adam23	3620	12.821426098017774	0	1168	6545	0	259	0	5
s1	liver	unlabelled	1	Adam24	419	0.04950357566802228	0	111	27	0	1	0	0
s1	liver	unlabelled	1	Adam32	514	0.1980143026720891	0	125	56	0	4	0	0
s1	liver	unlabelled	1	Adam33	1590	2.2276609050610032	0	360	422	0	45	0	0
s1	liver	unlabelled	1	Adam5	437	0.1980143026720891	0	113	52	0	4	0	0
s1	liver	unlabelled	1	Adam9	1762	20.34596959955716	0	576	13813	0	411	0	4
s1	liver	unlabelled	1	Adamdec1	989	3.5147538724295826	0	307	2226	0	71	0	0
s1	liver	unlabelled	1	Adamts1	1574	8.762132893239945	0	459	4728	0	177	0	5
s1	liver	unlabelled	1	Adamts10	3028	3.168228842753426	0	633	1032	0	64	0	0
s1	liver	unlabelled	1	Adamts12	3554	0.24751787834011144	0	1040	20	0	5	0	0
s1	liver	unlabelled	1	Adamts13	420	5.049364718138274	0	123	3487	0	102	0	98
s1	liver	unlabelled	1	Adamts14	1366	0.693050059352312	0	314	225	0	14	0	0
s1	liver	unlabelled	1	Adamts15	2860	0.4455321810122006	0	762	231	0	9	0	0
s1	liver	unlabelled	1	Adamts2	3544	4.75234326413014	0	948	979	0	96	0	21
s1	liver	unlabelled	1	Adamts4	1459	0.1980143026720891	0	391	63	0	4	0	0
s1	liver	unlabelled	1	Adamts5	4440	2.6731930860732036	0	1370	1251	0	54	0	4
s1	liver	unlabelled	1	Adamts6	6359	0.09900715133604455	0	1791	36	0	2	0	0
s1	liver	unlabelled	1	Adamts7	3681	1.9801430267208917	0	768	1270	0	40	0	0
s1	liver	unlabelled	1	Adamts8	3152	0.04950357566802228	0	785	26	0	1	0	0
s1	liver	unlabelled	1	Adamtsl1	2848	0.6435464836842898	0	712	399	0	13	0	0
s1	liver	unlabelled	1	Adamtsl2	542	7.277025623199276	0	125	3297	0	147	0	0
s1	liver	unlabelled	1	Adamtsl4	632	2.178157329392981	0	165	919	0	44	0	0
s1	liver	unlabelled	1	Adamtsl5	383	0.29702145400813373	0	109	77	0	6	0	0
s1	liver	unlabelled	1	Adap1	1172	2.4751787834011143	0	264	842	0	50	0	3
s1	liver	unlabelled	1	Adap2	627	3.415746721093538	0	106	620	0	69	0	0
s1	liver	unlabelled	1	Adar	2271	23.7617163206507	7.0422535211267e-4	576	9940	7	480	7	6
s1	liver	unlabelled	1	Adarb1	6148	4.7028396884621175	0	1414	1697	0	95	0	11
s1	liver	unlabelled	1	Adarb2	5958	0.24751787834011144	0	1650	103	0	5	0	4
s1	liver	unlabelled	1	Adat1	2759	4.306811083117939	4.0883074407195e-4	780	2446	1	87	1	1
s1	liver	unlabelled	1	Adat2	518	2.9702145400813373	0	134	1215	0	60	0	2
s1	liver	unlabelled	1	Adat3	1600	0.346525029676156	0	368	86	0	7	0	0
s1	liver	unlabelled	1	Adat3,Scamp4	1558	24.603277107007077	9.6069868995633e-4	397	11450	11	497	11	1
s1	liver	unlabelled	1	Adck1	528	11.534333130649191	1.5544846883258e-4	155	6433	1	233	1	0
s1	liver	unlabelled	1	Adck2,Gm42420	1260	11.484829554981172	4.0551500405515e-4	382	4932	2	232	2	6
s1	liver	unlabelled	1	Adck5	1520	46.68187185494502	0	313	14476	0	943	3	10
s1	liver	unlabelled	1	Adcy1	8791	0.24751787834011144	0	2256	102	0	5	0	0
s1	liver	unlabelled	1	Adcy3	738	0.346525029676156	0	205	186	0	7	0	0
s1	liver	unlabelled	1	Adcy4	84	3.811775326437716	0	20	506	0	77	0	0
s1	liver	unlabelled	1	Adcy5	1996	0.9405679376924236	0	518	332	0	19	0	0
s1	liver	unlabelled	1	Adcy6	4298	8.366104287895768	0	1047	4286	0	169	0	1
s1	liver	unlabelled	1	Adcy7	2934	1.584114421376713	0	824	592	0	32	0	11
s1	liver	unlabelled	1	Adcy9	369	17.128237181135713	0	99	7762	0	346	0	1
s1	liver	unlabelled	1	Adcyap1r1	4280	0.8910643620244012	0	1175	383	0	18	0	0
s1	liver	unlabelled	1	Add1	1888	8.46511143923181	0.0013009540329575	488	4612	6	171	6	0
s1	liver	unlabelled	1	Add3	2109	6.831493442187076	7.3081607795371e-4	691	4105	3	138	3	0
s1	liver	unlabelled	1	Adgb	4043	0.9900715133604456	0	1009	527	0	20	0	2
s1	liver	unlabelled	1	Adgra2	2268	4.10879678044585	0	490	2519	0	83	0	0
s1	liver	unlabelled	1	Adgra3	316	21.38554468858563	7.958263330091e-4	106	11309	9	432	9	2
s1	liver	unlabelled	1	Adgrd1	2040	1.7821287240488024	0	527	912	0	36	0	0
s1	liver	unlabelled	1	Adgre1	409	13.068943976357884	1.3954786491766e-4	142	7166	1	264	1	0
s1	liver	unlabelled	1	Adgre4	1276	3.6632645994336497	4.2319085907744e-4	492	2363	1	74	1	0
s1	liver	unlabelled	1	Adgre5	774	17.821287240488026	1.2316787781746e-4	182	8119	1	360	1	2
s1	liver	unlabelled	1	Adgrf1	819	1.4356036943726465	0	215	457	0	29	0	0
s1	liver	unlabelled	1	Adgrf2	1061	0.09900715133604455	0	377	8	0	2	0	2
s1	liver	unlabelled	1	Adgrf5	4623	28.415052433444796	7.018528916339136e-5	1157	14248	1	574	1	5
s1	liver	unlabelled	1	Adgrg1	1230	4.851350415466184	0	315	2425	0	98	0	0
s1	liver	unlabelled	1	Adgrg2	1581	1.0890786646964905	0	498	393	0	22	0	0
s1	liver	unlabelled	1	Adgrg3	1734	4.603832537126073	0	453	1901	0	93	0	0
s1	liver	unlabelled	1	Adgrg6	2888	1.1385822403645127	0	858	660	0	23	0	0
s1	liver	unlabelled	1	Adgrl1	7008	6.831493442187076	0	1503	3165	0	138	0	2
s1	liver	unlabelled	1	Adgrl2	2436	22.82114838295827	4.2495325514193e-4	652	11766	5	461	5	1
s1	liver	unlabelled	1	Adgrl4	1790	9.158161498584125	0	561	4474	0	185	0	0
s1	liver	unlabelled	1	Adgrv1	6194	3.069221691417382	0	1768	1384	0	62	0	5
s1	liver	unlabelled	1	Adh1	912	2483.8914127186863	2.2756249079337e-4	218	984345	224	50176	224	71
s1	liver	unlabelled	1	Adh4	143	96.68048327964752	1.0919891674674e-4	43	45788	5	1953	5	1
s1	liver	unlabelled	1	Adh5	1678	468.7988615761711	1.9624652695291e-4	430	193634	38	9470	39	11
s1	liver	unlabelled	1	Adh7	2176	2.9702145400813373	0	698	1519	0	60	0	0
s1	liver	unlabelled	1	Adhfe1	3390	69.00798448122308	3.0260848514192e-4	929	33046	10	1394	10	2
s1	liver	unlabelled	1	Adi1	1090	93.61126158823016	3.51378575277e-4	343	42689	15	1891	15	277
s1	liver	unlabelled	1	Adig	258	0.3960286053441783	0	56	152	0	8	0	0
s1	liver	unlabelled	1	Adipoq	434	1.1385822403645127	0	130	520	0	23	0	0
s1	liver	unlabelled	1	Adipor1	1693	68.06741654353065	5.5762729585613e-4	469	28693	16	1375	20	50
s1	liver	unlabelled	1	Adipor2	3538	579.686871072541	2.4732482202004e-4	981	319418	79	11710	79	47
s1	liver	unlabelled	1	Adk	767	643.2989658059497	1.7148702907592e-4	271	338218	58	12995	56	11
s1	liver	unlabelled	1	Adm	652	8.366104287895768	0	190	4209	0	169	0	0
s1	liver	unlabelled	1	Adnp,Gm20716	4187	24.751787834011143	5.363080553469913e-5	1090	18646	1	500	1	0
s1	liver	unlabelled	1	Adnp2	1384	2.772200237409248	0	448	1679	0	56	0	0
s1	liver	unlabelled	1	Ado	3492	24.2072485016629	2.4626498111968e-4	1083	12182	3	489	3	0
s1	liver	unlabelled	1	Adora1	3728	10.34624731461666	0	860	4131	0	209	0	7
s1	liver	unlabelled	1	Adora2a	848	0.79205721068835655	0	201	348	0	16	0	0
s1	liver	unlabelled	1	Adpgk	917	8.712629317571924	0.00124888492417484	260	5605	7	176	7	0
s1	liver	unlabelled	1	Adprh	291	2.4751787834011143	0	111	1519	0	50	0	0
s1	liver	unlabelled	1	Adprhl2	526	9.25716864992017	0	120	2962	0	187	0	6
s1	liver	unlabelled	1	Adprm	729	18.86086232951649	0	223	10621	0	381	0	0
s1	liver	unlabelled	1	Adra1a	4499	0.3960286053441783	0	1321	150	0	8	0	0
s1	liver	unlabelled	1	Adra1b	1255	62.57251964438017	1.5012760846719e-4	342	33305	5	1264	5	3
s1	liver	unlabelled	1	Adra2b	2295	3.712768175101671	0	686	1964	0	75	0	0
s1	liver	unlabelled	1	Adrb1	1090	3.415746721093538	0	263	1349	0	69	0	0
s1	liver	unlabelled	1	Adrb2	679	0.04950357566802228	0	291	19	0	1	0	0
s1	liver	unlabelled	1	Adrb3	827	3.168228842753426	0	232	1617	0	64	0	0
s1	liver	unlabelled	1	Adrm1	106	45.84031106858864	3.5304501323918e-4	37	22660	8	926	11	4
s1	liver	unlabelled	1	Adsl	3228	18.266819421500223	5.6179775280898e-4	821	7120	4	369	4	0
s1	liver	unlabelled	1	Adss	1283	55.29549402118089	0	445	27799	0	1117	0	10
s1	liver	unlabelled	1	Adssl1	350	10.940290222632925	0	92	4095	0	221	0	4
s1	liver	unlabelled	1	Adtrp	1840	177.17329731585176	2.2861787791805e-4	531	78734	18	3579	19	25
s1	liver	unlabelled	1	Aebp1	239	0.8910643620244012	0	39	90	0	18	0	1
s1	liver	unlabelled	1	Aebp2	5749	16.8807193027956	2.8032143524574e-4	1789	10702	3	341	3	0
s1	liver	unlabelled	1	Aen	3793	25.49434146903148	0	1003	9246	0	515	0	449
s1	liver	unlabelled	1	Aes	827	471.0265224812321	2.5119136475856e-4	175	139336	35	9515	34	107
s1	liver	unlabelled	1	Afap1	4198	2.524682359069137	0	1229	1235	0	51	0	0
s1	liver	unlabelled	1	Afap1l1	2450	3.861278902105738	0	507	1732	0	78	0	3
s1	liver	unlabelled	1	Afap1l2	1021	0.5445393323482453	0	317	391	0	11	0	0
s1	liver	unlabelled	1	Afdn	2307	22.771644807290254	1.9930906191868e-4	730	15052	3	460	3	2
s1	liver	unlabelled	1	Aff1	4499	14.900576276074707	0	1343	7667	0	301	0	0
s1	liver	unlabelled	1	Aff3	2523	0.09900715133604455	0	740	58	0	2	0	0
s1	liver	unlabelled	1	Aff4	6315	31.434770549194152	1.0535742506453e-4	2042	18983	2	635	2	20
s1	liver	unlabelled	1	Afg1l	1701	9.801707982268416	0	401	4072	0	198	0	0
s1	liver	unlabelled	1	Afg3l1	2349	70.93862393227595	2.4378352023403e-4	552	28714	7	1433	8	2
s1	liver	unlabelled	1	Afg3l2	511	33.26640284891098	1.9200307204915e-4	136	20833	4	672	4	4
s1	liver	unlabelled	1	Afm	1280	209.35062150006624	4.543251756724e-4	387	99048	45	4229	47	30
s1	liver	unlabelled	1	Afmid	491	7.029507744859165	0	103	2121	0	142	0	0
s1	liver	unlabelled	1	Afmid,Gm20708	1383	284.00201360744387	3.0850281212178e-4	296	84278	26	5737	26	3
s1	liver	unlabelled	1	Afp	201	1.534610845708691	0	77	859	0	31	8	0
s1	liver	unlabelled	1	Aftph	2721	35.69207805664407	1.6522553285234e-4	896	18157	3	721	3	0
s1	liver	unlabelled	1	Aga	2075	18.81135875384847	5.871005619391e-4	597	11923	7	380	7	0
s1	liver	unlabelled	1	Agap1	8723	16.138165667775265	1.4543339150668e-4	2134	6876	1	326	1	0
s1	liver	unlabelled	1	Agap2	1357	0.8910643620244012	0	303	270	0	18	0	0
s1	liver	unlabelled	1	Agap3	1300	27.127959466076213	0	264	11682	0	548	0	1
s1	liver	unlabelled	1	Agbl3	4637	2.6731930860732036	0	1248	1325	0	54	0	0
s1	liver	unlabelled	1	Agbl4	7023	0.04950357566802228	0	2178	1	0	1	0	1
s1	liver	unlabelled	1	Agbl5	2046	2.178157329392981	0	514	859	0	44	0	1
s1	liver	unlabelled	1	Ager	339	0.09900715133604455	0	66	8	0	2	0	0
s1	liver	unlabelled	1	Agfg1	6124	23.068666261298382	8.69414014953921e-5	2102	11502	1	466	1	2
s1	liver	unlabelled	1	Agfg2	1306	21.78157329392981	0	341	10722	0	440	0	2
s1	liver	unlabelled	1	Aggf1	819	36.533638843000446	0	247	18447	0	738	0	7
s1	liver	unlabelled	1	Agk	3830	1.9801430267208917	7.4962518740629e-4	1216	1334	1	40	1	20
s1	liver	unlabelled	1	Agl	11981	27.375477344416325	5.4238338757167e-4	3594	12906	7	553	7	0
s1	liver	unlabelled	1	Agmat	192	136.53086169240547	2.8109627547435e-4	46	49805	14	2758	18	41
s1	liver	unlabelled	1	Agmo	2298	44.30570022287995	1.7676432895841e-4	735	22629	4	895	4	0
s1	liver	unlabelled	1	Ago1	6514	15.940151365103176	2.4934546814611e-4	1696	8021	2	322	2	0
s1	liver	unlabelled	1	Ago2	11064	34.652502967615604	1.063773203553e-4	3277	18801	2	700	2	0
s1	liver	unlabelled	1	Ago3	12938	11.03929737396897	0	4012	5261	0	223	0	4
s1	liver	unlabelled	1	Ago4	3682	0.5445393323482453	0	1115	323	0	11	0	0
s1	liver	unlabelled	1	Agpat1	1539	6.039436231498719	0	377	1783	0	122	0	2
s1	liver	unlabelled	1	Agpat2	530	331.8224677027534	3.3716234759085e-4	97	127535	43	6703	43	7
s1	liver	unlabelled	1	Agpat3	4729	176.62875798350353	1.4533563448087e-4	1195	55045	8	3568	9	3
s1	liver	unlabelled	1	Agpat4	1176	1.2375893917005572	0	275	422	0	25	0	1
s1	liver	unlabelled	1	Agpat5	9624	14.900576276074707	1.4064697609001e-4	3058	7110	1	301	1	4
s1	liver	unlabelled	1	Agps	7102	11.435325979313149	1.4965579167913e-4	2401	6682	1	231	1	1
s1	liver	unlabelled	1	Agrn	1206	28.910088190125016	1.4559219625828e-4	345	13737	2	584	2	0
s1	liver	unlabelled	1	Agt	396	568.3010486688959	2.7506739151092e-4	99	199951	55	11480	56	128
s1	liver	unlabelled	1	Agtpbp1	13980	12.177879614333484	0	4152	6657	0	246	0	4
s1	liver	unlabelled	1	Agtr1a	834	37.42470320502485	5.5522139453106e-4	234	21613	12	756	12	2
s1	liver	unlabelled	1	Agtr2	1944	0.04950357566802228	0	662	5	0	1	0	1
s1	liver	unlabelled	1	Agtrap	3422	2.772200237409248	0	780	1050	0	56	0	1
s1	liver	unlabelled	1	Agxt	254	193.01444152961892	2.2672652246859e-4	54	66159	15	3899	15	14
s1	liver	unlabelled	1	Agxt2	1053	144.1544123452809	2.0951476380702e-4	319	71594	15	2912	24	2
s1	liver	unlabelled	1	Ahctf1	2613	21.78157329392981	0	756	11834	0	440	0	3
s1	liver	unlabelled	1	Ahcy	1139	306.08060835538186	1.3324549001028e-4	310	135089	18	6183	18	30
s1	liver	unlabelled	1	Ahcyl1	2743	70.69110605393584	5.7755568390126e-4	823	39823	23	1428	23	2
s1	liver	unlabelled	1	Ahcyl2	3757	29.30611679546919	0	1131	15338	0	592	0	0
s1	liver	unlabelled	1	Ahdc1	1167	13.266958279029971	3.4879665155214e-4	327	5734	2	268	2	1
s1	liver	unlabelled	1	Ahi1	1725	0.346525029676156	0	473	63	0	7	0	0
s1	liver	unlabelled	1	Ahnak	1207	31.830799154538333	0	397	15412	0	643	6	6
s1	liver	unlabelled	1	Ahnak2	712	1.6336179970447355	0	175	682	0	33	0	0
s1	liver	unlabelled	1	Ahr	3525	18.76185517818045	3.690036900369e-4	1094	10840	4	379	4	0
s1	liver	unlabelled	1	Ahrr	2539	0.5940429080162675	0	717	271	0	12	0	1
s1	liver	unlabelled	1	Ahsa1	216	147.9166840960506	9.685498042145753e-5	65	72273	7	2988	10	2411
s1	liver	unlabelled	1	Ahsa2	2516	47.226411187293266	2.3054223533751e-4	749	21688	5	954	5	3
s1	liver	unlabelled	1	Ahsg	363	9824.133102046027	2.2562190222603e-4	79	3727475	841	198453	838	670
s1	liver	unlabelled	1	Aida	3549	10.049225860608525	0.00341914722445695	1004	4972	17	203	13	52
s1	liver	unlabelled	1	Aif1	118	17.177740756803733	0	23	4701	0	347	0	0
s1	liver	unlabelled	1	Aifm1	173	70.54259532693176	6.371455877668048e-5	58	31390	2	1425	2	20
s1	liver	unlabelled	1	Aifm2	2152	17.92029439182407	0	532	6971	0	362	0	3
s1	liver	unlabelled	1	Aifm3	316	4.158300356113872	0	75	1551	0	84	0	0
s1	liver	unlabelled	1	Aig1	1076	26.335902255387857	7.506380423359856e-5	306	13322	1	532	1	1
s1	liver	unlabelled	1	Aim2	1022	0.6435464836842898	0	275	271	0	13	0	0
s1	liver	unlabelled	1	Aimp1	76	30.692216914173823	6.5868920847513e-4	21	9109	6	620	8	12
s1	liver	unlabelled	1	Aimp2	98	22.128098323605965	5.1473426843392e-4	27	7771	4	447	10	6
s1	liver	unlabelled	1	Aip	145	17.821287240488026	7.4404761904761e-4	40	6720	5	360	5	2
s1	liver	unlabelled	1	Aipl1	2566	0.24751787834011144	0	656	25	0	5	0	1
s1	liver	unlabelled	1	Ajuba	1459	5.8909255044946525	0	418	3284	0	119	0	1
s1	liver	unlabelled	1	Ak1	1349	0.3960286053441783	0	380	216	0	8	0	0
s1	liver	unlabelled	1	Ak2	1638	270.4380338744058	2.1665789718035e-4	384	129236	28	5463	28	42
s1	liver	unlabelled	1	Ak3	2300	306.22911908238586	3.6291054255126e-4	679	137775	50	6186	50	6
s1	liver	unlabelled	1	Ak4	3328	28.464556009112815	2.9663321303208e-4	995	20227	6	575	6	47
s1	liver	unlabelled	1	Ak6	340	15.14809415441482	4.1459369817578e-4	81	7236	3	306	3	1
s1	liver	unlabelled	1	Ak6,Taf9	1022	28.56356316044886	3.022243713733e-4	290	16544	5	577	5	355
s1	liver	unlabelled	1	Ak7	738	0.3960286053441783	0	198	192	0	8	0	0
s1	liver	unlabelled	1	Ak9	1246	0.04950357566802228	0	401	1	0	1	0	1
s1	liver	unlabelled	1	Akap1	2084	67.12684860583822	8.357011532675916e-5	546	35898	3	1356	3	5
s1	liver	unlabelled	1	Akap10	3714	3.168228842753426	0	1164	2055	0	64	0	0
s1	liver	unlabelled	1	Akap11	3530	17.96979796749209	2.3925352898955e-4	1186	12539	3	363	3	0
s1	liver	unlabelled	1	Akap12	1001	3.861278902105738	0	327	2768	0	78	0	0
s1	liver	unlabelled	1	Akap13	3986	22.177601899273984	6.9508804448563e-4	1096	12948	9	448	9	1
s1	liver	unlabelled	1	Akap17b	2659	3.415746721093538	0	838	2026	0	69	0	0
s1	liver	unlabelled	1	Akap2,Pakap	4116	13.514476157370083	9.3545369504209e-4	1165	7483	7	273	7	4
s1	liver	unlabelled	1	Akap5	4099	0.3960286053441783	0	1348	181	0	8	0	0
s1	liver	unlabelled	1	Akap6	7829	0.24751787834011144	0	2515	130	0	5	0	0
s1	liver	unlabelled	1	Akap7	2258	3.3167395697574933	0	737	1889	0	67	0	2
s1	liver	unlabelled	1	Akap8	1581	21.88058044526585	0	540	7901	0	442	0	0
s1	liver	unlabelled	1	Akap8l	67	9.603693679596324	0	14	2155	0	194	0	0
s1	liver	unlabelled	1	Akap9	2321	12.227383190001506	2.9559562518474e-4	670	6766	2	247	6	0
s1	liver	unlabelled	1	Akip1	296	29.70214540081337	7.84129224496197e-5	87	12753	1	600	1	0
s1	liver	unlabelled	1	Akirin1	2295	34.60299939194758	2.2704568159113e-4	737	22022	5	699	5	490
s1	liver	unlabelled	1	Akirin2	683	18.86086232951649	5.1630668617158e-4	249	11621	6	381	6	0
s1	liver	unlabelled	1	Akna	921	1.485107270040669	0	248	1096	0	30	0	0
s1	liver	unlabelled	1	Akr1a1	94	299.10060418619065	6.0120520671672e-4	27	71523	43	6042	47	28
s1	liver	unlabelled	1	Akr1b10	784	3.762271750769694	0	175	1350	0	76	0	0
s1	liver	unlabelled	1	Akr1b3	363	14.455044095062508	0	106	6754	0	292	0	283
s1	liver	unlabelled	1	Akr1b7	254	1.485107270040669	0	67	508	0	30	0	0
s1	liver	unlabelled	1	Akr1b8	295	4.801846839798162	0	69	1592	0	97	0	0
s1	liver	unlabelled	1	Akr1c12	212	87.76983965940352	1.2705134992059e-4	72	47225	6	1773	6	13
s1	liver	unlabelled	1	Akr1c13	978	97.47254049033587	5.246773234460806e-5	272	57178	3	1969	3	20
s1	liver	unlabelled	1	Akr1c14	2138	169.50024308730832	2.332188440826e-4	670	94332	22	3424	22	3
s1	liver	unlabelled	1	Akr1c19	4723	48.563007730329865	0	1671	26801	0	981	0	0
s1	liver	unlabelled	1	Akr1c20	832	71.13663823494802	2.0780300275338e-4	271	38498	8	1437	8	5
s1	liver	unlabelled	1	Akr1c21	647	0.49503575668022287	0	177	209	0	10	0	0
s1	liver	unlabelled	1	Akr1c6	731	1177.591057990914	2.4739981137839e-4	219	602264	149	23788	150	28
s1	liver	unlabelled	1	Akr1d1	1649	59.10726934761861	2.4381654159781e-4	528	36913	9	1194	9	1
s1	liver	unlabelled	1	Akr1e1	2506	49.35506494101823	1.7891007979389e-4	730	27947	5	997	12	6
s1	liver	unlabelled	1	Akr7a5	173	206.92494629233315	1.5605330780994e-4	45	96121	15	4180	15	4
s1	liver	unlabelled	1	Akt1	877	35.44456017830396	2.8251779862131e-4	218	17698	5	716	3	1
s1	liver	unlabelled	1	Akt1s1	686	7.376032774535322	0	162	1524	0	149	0	31
s1	liver	unlabelled	1	Akt2	2685	74.65139210737762	2.519780275160006e-5	686	39686	1	1508	4	1084
s1	liver	unlabelled	1	Akt3	3263	1.3365965430366018	0	978	574	0	27	0	0
s1	liver	unlabelled	1	Aktip	2553	8.514615014899833	0	691	3592	0	172	0	0
s1	liver	unlabelled	1	Alad	80	141.77824071321584	1.7243361305897e-4	18	34796	6	2864	10	24
s1	liver	unlabelled	1	Alas1	1720	451.5716172436993	2.3127848820961e-4	412	207542	48	9122	48	7
s1	liver	unlabelled	1	Alas2	147	122.27383190001504	1.4692054536906e-4	41	34032	5	2470	3	15
s1	liver	unlabelled	1	Alb	169	35148.08326362817	2.6073144308911e-4	45	12200293	3181	710011	3548	9325
s1	liver	unlabelled	1	Alcam	3179	34.40498508927549	5.949547834364588e-5	1053	16808	1	695	1	0
s1	liver	unlabelled	1	Aldh16a1	1908	52.27577590543154	5.427997611681051e-5	500	18423	1	1056	1	23
s1	liver	unlabelled	1	Aldh18a1	932	0.24751787834011144	0	256	134	0	5	0	0
s1	liver	unlabelled	1	Aldh1a1	496	1164.3240997118842	3.3732743369183e-4	147	557322	188	23520	188	88
s1	liver	unlabelled	1	Aldh1a2	649	0.04950357566802228	0	188	25	0	1	0	0
s1	liver	unlabelled	1	Aldh1a3	2346	1.584114421376713	0	639	578	0	32	0	29
s1	liver	unlabelled	1	Aldh1a7	510	211.4297716781232	2.2143489813994e-4	151	103868	23	4271	23	3
s1	liver	unlabelled	1	Aldh1b1	581	44.05818234453984	5.3800630235954e-4	138	26022	14	890	14	3
s1	liver	unlabelled	1	Aldh1l1	2842	509.8868293806296	1.1599865685765e-4	656	163795	19	10300	26	262
s1	liver	unlabelled	1	Aldh2	2248	2501.960217837515	2.1384464576712e-4	529	640652	137	50541	137	313
s1	liver	unlabelled	1	Aldh3a2	3518	166.530028547227	5.5399156576106e-4	953	88449	49	3364	49	20
s1	liver	unlabelled	1	Aldh3b1	401	2.8217038130772703	0	91	1103	0	57	0	0
s1	liver	unlabelled	1	Aldh4a1	1420	263.1610082512065	1.2361989971335e-4	363	129429	16	5316	13	96
s1	liver	unlabelled	1	Aldh5a1	3982	52.8698188134478	1.0413954699297e-4	1184	19205	2	1068	3	3
s1	liver	unlabelled	1	Aldh6a1	1727	233.35985569905705	2.4302484929084e-4	588	148133	36	4714	36	20
s1	liver	unlabelled	1	Aldh7a1	2851	428.8494760120771	1.6030265140585e-4	752	187146	30	8663	30	73
s1	liver	unlabelled	1	Aldh8a1	745	321.8227454178129	1.330999647285e-4	175	150263	20	6501	23	8
s1	liver	unlabelled	1	Aldh9a1	1033	209.6476429540744	2.2236811453016e-4	291	94438	21	4235	21	34
s1	liver	unlabelled	1	Aldoa	559	100.73977648442536	2.58538224876548e-5	133	38679	1	2035	1	231
s1	liver	unlabelled	1	Aldob	798	5293.763871211299	1.906495417004e-4	204	1552587	296	106937	298	68
s1	liver	unlabelled	1	Aldoc	1427	12.425397492673596	0	384	5905	0	251	0	3
s1	liver	unlabelled	1	Alg1	286	33.86044575692724	6.7662813645334e-4	93	17735	12	684	12	0
s1	liver	unlabelled	1	Alg11	3475	27.02895231474017	1.6565433462175e-4	1074	18110	3	546	3	0
s1	liver	unlabelled	1	Alg12	585	18.01930154316011	3.7253197566124e-4	127	8053	3	364	3	0
s1	liver	unlabelled	1	Alg13	4912	5.4453933234824525	0	1413	2339	0	110	0	1
s1	liver	unlabelled	1	Alg14	2135	24.50426995567103	1.8851918182675e-4	647	10609	2	495	2	1
s1	liver	unlabelled	1	Alg2	1726	9.108657922916102	9.4446543256516e-4	511	5294	5	184	5	0
s1	liver	unlabelled	1	Alg3	997	22.07859474793794	0	288	7172	0	446	0	86
s1	liver	unlabelled	1	Alg5	2996	64.404151944097	6.556517178075007e-5	858	30504	2	1301	2	1
s1	liver	unlabelled	1	Alg6	1392	9.158161498584125	0	463	5610	0	185	0	1
s1	liver	unlabelled	1	Alg8	426	11.781851008989303	0	131	6443	0	238	0	2
s1	liver	unlabelled	1	Alg9	1832	12.821426098017774	0	518	6610	0	259	0	0
s1	liver	unlabelled	1	Alkbh1	4719	4.851350415466184	0	1356	2836	0	98	0	0
s1	liver	unlabelled	1	Alkbh2	22	2.524682359069137	0	13	439	0	51	0	0
s1	liver	unlabelled	1	Alkbh3	335	16.18766924344329	1.3201320132013e-4	94	7575	1	327	1	4
s1	liver	unlabelled	1	Alkbh4	1635	7.277025623199276	0	384	2947	0	147	0	0
s1	liver	unlabelled	1	Alkbh5	4097	65.24571273045338	1.568135486906e-4	1311	38262	6	1318	6	2
s1	liver	unlabelled	1	Alkbh6	522	8.663125741903901	0	104	2951	0	175	0	5
s1	liver	unlabelled	1	Alkbh7	230	10.643268768624791	0	53	2425	0	215	0	1
s1	liver	unlabelled	1	Alkbh8	7334	15.247101305750864	0	2154	6948	0	308	0	18
s1	liver	unlabelled	1	Alms1	115	0.3960286053441783	0	52	56	0	8	0	8
s1	liver	unlabelled	1	Alox12	2000	0.14851072700406687	0	524	12	0	3	0	0
s1	liver	unlabelled	1	Alox5	1012	0.3960286053441783	0	240	160	0	8	0	0
s1	liver	unlabelled	1	Alox5ap	419	4.405818234453983	0	125	2404	0	89	0	0
s1	liver	unlabelled	1	Alox8	1158	0.1980143026720891	0	306	44	0	4	0	1
s1	liver	unlabelled	1	Alpk1	622	0.29702145400813373	0	216	242	0	6	0	0
s1	liver	unlabelled	1	Alpl	704	16.68270500012351	0	156	7101	0	337	0	0
s1	liver	unlabelled	1	Als2	1251	56.780601291221565	6.3457816416537e-4	319	31517	20	1147	21	0
s1	liver	unlabelled	1	Als2cl	2034	15.544122759759	3.3006931455605e-4	491	9089	3	314	3	0
s1	liver	unlabelled	1	Als2cr12	1491	0.5445393323482453	0	358	297	0	11	0	0
s1	liver	unlabelled	1	Alyref	2732	19.355898086196717	0	912	8132	0	391	0	88
s1	liver	unlabelled	1	Alyref2	437	9.95021870927248	0.00136830102622576	143	4385	6	201	6	1
s1	liver	unlabelled	1	Amacr	1377	148.16420197439072	3.0648911435214e-4	429	94620	29	2993	28	2
s1	liver	unlabelled	1	Ambp	100	3881.228843099951	4.9691378852506e-4	22	1141043	567	78403	586	521
s1	liver	unlabelled	1	Ambra1	1026	11.03929737396897	0	218	4163	0	223	0	0
s1	liver	unlabelled	1	Amd1	1871	4.059293204777828	0	609	2379	0	82	0	0
s1	liver	unlabelled	1	Amd2	1880	0.346525029676156	0	609	236	0	7	0	6
s1	liver	unlabelled	1	Amdhd1	1077	175.63868647014309	1.1355248963833e-4	317	70452	8	3548	8	9
s1	liver	unlabelled	1	Amdhd2	312	14.504547670730531	0	67	3705	0	293	0	7
s1	liver	unlabelled	1	Amer1	4794	1.4356036943726465	0	1463	849	0	29	0	0
s1	liver	unlabelled	1	Amer2	7932	0.09900715133604455	0	2479	42	0	2	0	0
s1	liver	unlabelled	1	Amfr	1579	183.60876215269468	1.7205432868449e-4	470	98806	17	3709	17	11
s1	liver	unlabelled	1	Amhr2	350	0.14851072700406687	0	90	78	0	3	0	0
s1	liver	unlabelled	1	Amigo1	3621	4.405818234453983	6.635700066357e-4	954	1507	1	89	1	1
s1	liver	unlabelled	1	Amigo2	855	5.346386172146407	0	273	2580	0	108	0	0
s1	liver	unlabelled	1	Amigo3	795	0.79205721068835655	0.00303951367781155	171	329	1	16	1	0
s1	liver	unlabelled	1	Ammecr1	4387	4.009789629109806	0	1454	1650	0	81	0	0
s1	liver	unlabelled	1	Ammecr1l	3316	77.52259949612291	2.1142766531e-4	992	37838	8	1566	8	0
s1	liver	unlabelled	1	Amn	297	1.0890786646964905	0	91	348	0	22	0	0
s1	liver	unlabelled	1	Amn1	821	3.712768175101671	4.803073967339e-4	301	2082	1	75	7	0
s1	liver	unlabelled	1	Amot	3951	10.296743738948637	0	1283	6324	0	208	0	0
s1	liver	unlabelled	1	Amotl1	5826	16.68270500012351	0	1546	9491	0	337	0	0
s1	liver	unlabelled	1	Amotl2	1973	22.128098323605965	3.9358457148479e-4	537	10163	4	447	4	4
s1	liver	unlabelled	1	Ampd2	853	25.93987365004368	0	246	13533	0	524	0	5
s1	liver	unlabelled	1	Ampd3	1495	1.4356036943726465	0	445	907	0	29	0	0
s1	liver	unlabelled	1	Amt	804	58.90925504494652	3.4686090877558e-4	261	31713	11	1190	11	2
s1	liver	unlabelled	1	Amy1	274	123.41241414037955	1.2809837955549e-4	102	15613	2	2493	5	8
s1	liver	unlabelled	1	Amz1	2973	0.8910643620244012	0	798	612	0	18	0	0
s1	liver	unlabelled	1	Amz2	2002	15.79164063809911	0	563	3796	0	319	1	4
s1	liver	unlabelled	1	Anapc1	3913	17.029230029799667	1.1063170704723e-4	1192	9039	1	344	1	1
s1	liver	unlabelled	1	Anapc10	3897	3.5147538724295826	0	1206	1764	0	71	0	0
s1	liver	unlabelled	1	Anapc11	2772	58.51322643960235	2.9738892523642e-4	731	33626	10	1182	10	1
s1	liver	unlabelled	1	Anapc13	286	117.0264528792047	2.2397043590246e-4	79	35719	8	2364	8	436
s1	liver	unlabelled	1	Anapc15	2608	6.831493442187076	3.5310734463276e-4	712	2832	1	138	1	26
s1	liver	unlabelled	1	Anapc16	1314	50.09761857603856	4.643172215257464e-5	369	21537	1	1012	1	1
s1	liver	unlabelled	1	Anapc2	452	31.236756246522067	0.00115442678270135	124	11261	13	631	13	0
s1	liver	unlabelled	1	Anapc4	3426	25.642852196035548	8.669267446900737e-5	1028	11535	1	518	6	0
s1	liver	unlabelled	1	Anapc5	2870	60.04783728531104	5.4538371640046e-4	707	25670	14	1213	14	26
s1	liver	unlabelled	1	Anapc7	2909	10.59376519295677	0	771	3276	0	214	0	0
s1	liver	unlabelled	1	Ang	168	431.7701869764904	1.7262093822932e-4	45	144826	25	8722	29	8
s1	liver	unlabelled	1	Angel1	1779	2.37617163206507	0.00105042016806722	467	952	1	48	1	0
s1	liver	unlabelled	1	Angel2	2484	21.237033961581563	1.0930156301235e-4	745	9149	1	429	1	1
s1	liver	unlabelled	1	Angpt1	2247	0.9900715133604456	0	732	702	0	20	0	0
s1	liver	unlabelled	1	Angpt2	1785	0.3960286053441783	0	506	252	0	8	0	0
s1	liver	unlabelled	1	Angptl2	1431	8.663125741903901	0	374	4849	0	175	0	0
s1	liver	unlabelled	1	Angptl3	63	485.43206300062656	2.388710001051e-4	14	104659	25	9806	27	19
s1	liver	unlabelled	1	Angptl4	2401	211.4297716781232	1.1106020851554e-4	581	72033	8	4271	8	35
s1	liver	unlabelled	1	Angptl6	74	19.058876632188586	0	19	5819	0	385	0	2
s1	liver	unlabelled	1	Angptl7	972	0.29702145400813373	0	247	207	0	6	0	0
s1	liver	unlabelled	1	Angptl8	260	50.444143605714714	0.00108088632678796	29	5551	6	1019	6	5
s1	liver	unlabelled	1	Ank	1692	26.58342013372797	5.4832076764907e-4	501	14590	8	537	8	5
s1	liver	unlabelled	1	Ank1	6491	0.09900715133604455	0	1279	8	0	2	0	2
s1	liver	unlabelled	1	Ank2	4080	0.7425536350203343	0	1200	348	0	15	0	0
s1	liver	unlabelled	1	Ank3	5636	17.227244332471756	0	1505	7601	0	348	0	0
s1	liver	unlabelled	1	Ankdd1b	1393	0.09900715133604455	0	397	34	0	2	0	0
s1	liver	unlabelled	1	Ankef1	2363	0.4455321810122006	0	648	36	0	9	0	6
s1	liver	unlabelled	1	Ankfy1	6740	22.62313408028619	0	1817	14179	0	457	0	0
s1	liver	unlabelled	1	Ankhd1	1179	33.56342430291911	2.7114967462039e-4	325	7376	2	678	2	3
s1	liver	unlabelled	1	Ankhd1,Eif4ebp3	327	162.27272103977708	4.5907660020986e-4	88	60992	28	3278	28	201
s1	liver	unlabelled	1	Ankib1	2756	10.544261617288749	1.9127773527161e-4	920	5228	1	213	1	2
s1	liver	unlabelled	1	Ankle1	505	0.1980143026720891	0	140	32	0	4	0	0
s1	liver	unlabelled	1	Ankle2	2131	25.444837893363456	3.8538615692924e-4	685	12974	5	514	5	1
s1	liver	unlabelled	1	Ankmy2	890	10.296743738948637	1.8338529249954e-4	265	5453	1	208	1	0
s1	liver	unlabelled	1	Ankra2	1822	15.692633486763064	0	549	9090	0	317	0	0
s1	liver	unlabelled	1	Ankrd1	742	1.2375893917005572	0	204	601	0	25	0	0
s1	liver	unlabelled	1	Ankrd10	4552	9.05915434724808	0	1342	5026	0	183	0	0
s1	liver	unlabelled	1	Ankrd11	9843	68.46344514887483	0	1805	17936	0	1383	0	2
s1	liver	unlabelled	1	Ankrd12	2651	2.2771644807290254	7.2046109510086e-4	848	1388	1	46	1	5
s1	liver	unlabelled	1	Ankrd13a	1398	17.425258635143848	7.3673870333988e-4	353	8144	6	352	6	10
s1	liver	unlabelled	1	Ankrd13b	1786	1.7821287240488024	0	346	499	0	36	0	0
s1	liver	unlabelled	1	Ankrd13c	2994	25.147816439355324	6.878052135635188e-5	942	14539	1	508	1	3
s1	liver	unlabelled	1	Ankrd13d	1714	0.04950357566802228	0	367	3	0	1	0	0
s1	liver	unlabelled	1	Ankrd16	1265	8.41560786356379	0	325	4735	0	170	0	0
s1	liver	unlabelled	1	Ankrd17	2116	34.70200654328362	3.713921901528e-4	707	18848	7	701	7	5
s1	liver	unlabelled	1	Ankrd2	103	0.09900715133604455	0	19	32	0	2	0	0
s1	liver	unlabelled	1	Ankrd22	912	0.1980143026720891	0	271	96	0	4	0	0
s1	liver	unlabelled	1	Ankrd23,Gm42417	1358	5.346386172146407	0	316	2413	0	108	0	0
s1	liver	unlabelled	1	Ankrd24	3318	5.098868293806295	0	630	1847	0	103	0	0
s1	liver	unlabelled	1	Ankrd26	1715	1.485107270040669	0	600	1029	0	30	0	0
s1	liver	unlabelled	1	Ankrd27	4339	13.563979733038106	3.6945812807881e-4	1054	8120	3	274	3	0
s1	liver	unlabelled	1	Ankrd28	3696	14.405540519394489	0	1167	8226	0	291	0	0
s1	liver	unlabelled	1	Ankrd29	2232	0.6435464836842898	0	652	293	0	13	0	0
s1	liver	unlabelled	1	Ankrd33b	7734	17.67277651348396	0	2070	8421	0	357	0	49
s1	liver	unlabelled	1	Ankrd34a	806	0.24751787834011144	0	211	120	0	5	0	0
s1	liver	unlabelled	1	Ankrd37	668	0.7425536350203343	0	166	286	0	15	0	1
s1	liver	unlabelled	1	Ankrd39,Gm42417	2028	7.8215649555475215	0	518	4071	0	158	0	0
s1	liver	unlabelled	1	Ankrd40	2425	35.49406375397198	3.0881353838552e-4	661	16191	5	717	6	16
s1	liver	unlabelled	1	Ankrd42	2607	0.04950357566802228	0	711	30	0	1	0	0
s1	liver	unlabelled	1	Ankrd44	3193	2.6236895104051814	0	1070	1380	0	53	0	0
s1	liver	unlabelled	1	Ankrd46	1589	40.74144277478234	4.539882871021928e-5	505	22027	1	823	1	3
s1	liver	unlabelled	1	Ankrd49	2889	7.178018471863232	0	864	2792	0	145	0	0
s1	liver	unlabelled	1	Ankrd50	3250	7.227522047531254	2.192021043402e-4	1003	4562	1	146	1	0
s1	liver	unlabelled	1	Ankrd52	3390	1.2870929673685796	0	887	451	0	26	0	0
s1	liver	unlabelled	1	Ankrd54	1194	7.425536350203343	0	267	2678	0	150	0	0
s1	liver	unlabelled	1	Ankrd6	2078	0.49503575668022287	0	614	348	0	10	0	0
s1	liver	unlabelled	1	Ankrd9	1166	3.861278902105738	0	283	1581	0	78	0	0
s1	liver	unlabelled	1	Anks1	3187	10.39575089028468	0	769	7067	0	210	0	0
s1	liver	unlabelled	1	Anks3	957	5.692911201822564	0	234	1921	0	115	0	0
s1	liver	unlabelled	1	Anks4b	2567	72.77025623199276	3.2748231595493846e-5	740	30536	1	1470	1	4
s1	liver	unlabelled	1	Ankub1	3531	0.3960286053441783	0	982	60	0	8	0	0
s1	liver	unlabelled	1	Ankzf1	1843	14.801569124738664	8.7935279634189e-4	413	5686	5	299	5	2
s1	liver	unlabelled	1	Anln	1113	0.04950357566802228	0	376	23	0	1	0	0
s1	liver	unlabelled	1	Ano1	1450	3.267235994089471	0	389	2118	0	66	0	0
s1	liver	unlabelled	1	Ano10	2834	7.475039925871366	0	752	3360	0	151	0	0
s1	liver	unlabelled	1	Ano2	2137	0.04950357566802228	0	554	3	0	1	0	1
s1	liver	unlabelled	1	Ano6	3607	4.207803931781895	0	878	1707	0	85	0	0
s1	liver	unlabelled	1	Ano8	366	2.2276609050610032	0	73	1011	0	45	0	0
s1	liver	unlabelled	1	Anp32a	1197	36.08810666198825	2.8430090407687e-4	356	17587	5	729	5	18
s1	liver	unlabelled	1	Anp32b	503	96.97750473365566	1.8581143855215728e-5	163	53818	1	1959	1	366
s1	liver	unlabelled	1	Anp32e	2283	23.514198442310587	1.866368047779e-4	755	16074	3	475	3	0
s1	liver	unlabelled	1	Anpep	421	51.78074014875131	6.7856770017747e-4	93	19158	13	1046	13	3
s1	liver	unlabelled	1	Antxr1	5955	1.485107270040669	0	1518	664	0	30	0	0
s1	liver	unlabelled	1	Antxr2	4470	30.939734792513935	3.6531904529956e-4	1366	16424	6	625	6	0
s1	liver	unlabelled	1	Anxa1	286	5.544400474818496	0	96	2750	0	112	0	0
s1	liver	unlabelled	1	Anxa10	700	0.29702145400813373	0	204	136	0	6	0	0
s1	liver	unlabelled	1	Anxa11	894	23.662709169314653	1.0902747492368e-4	245	9172	1	478	1	478
s1	liver	unlabelled	1	Anxa2	290	21.633062566925737	0	78	9486	0	437	0	14
s1	liver	unlabelled	1	Anxa3	1288	8.910643620244013	0	355	5219	0	180	0	0
s1	liver	unlabelled	1	Anxa4	1979	41.0879678044585	1.1568718186024e-4	608	25932	3	830	3	3
s1	liver	unlabelled	1	Anxa5	421	98.21509412535625	1.635361181198e-4	134	42804	7	1984	7	10
s1	liver	unlabelled	1	Anxa6	354	112.12559888807048	1.3424921128588e-4	80	44693	6	2265	6	11
s1	liver	unlabelled	1	Anxa7	1219	49.40456851668625	6.53893938403191e-5	362	30586	2	998	2	6
s1	liver	unlabelled	1	Anxa9	694	1.0890786646964905	0	171	503	0	22	0	0
s1	liver	unlabelled	1	Aoah	1137	1.2375893917005572	0	343	578	0	25	0	0
s1	liver	unlabelled	1	Aoc1	355	0.04950357566802228	0	94	15	0	1	0	0
s1	liver	unlabelled	1	Aoc2	239	1.6831215727127578	0	61	636	0	34	0	0
s1	liver	unlabelled	1	Aoc3	1940	0.49503575668022287	0	517	181	0	10	0	0
s1	liver	unlabelled	1	Aox1	335	47.9689648223136	1.3266704992703e-4	95	22613	3	969	3	80
s1	liver	unlabelled	1	Aox2	1640	0.09900715133604455	0	477	50	0	2	0	0
s1	liver	unlabelled	1	Aox3	1157	437.6611124809851	1.8320227942204e-4	358	207421	38	8841	38	18
s1	liver	unlabelled	1	Ap1ar	1548	19.999444569881007	8.048289738430584e-5	512	12425	1	404	1	0
s1	liver	unlabelled	1	Ap1b1	999	43.90967161753577	2.7906976744186e-4	250	21500	6	887	6	0
s1	liver	unlabelled	1	Ap1g1	4009	78.90869961482754	2.7777777777777e-4	1278	43200	12	1594	12	8
s1	liver	unlabelled	1	Ap1g2	2295	5.098868293806295	0	521	1752	0	103	0	0
s1	liver	unlabelled	1	Ap1m1	844	24.256752077330923	1.9453360568038e-4	206	10281	2	490	2	3
s1	liver	unlabelled	1	Ap1m2	2120	0.5940429080162675	0	641	226	0	12	0	0
s1	liver	unlabelled	1	Ap1s1	751	22.375616201946077	1.1473152822395e-4	182	8716	1	452	1	0
s1	liver	unlabelled	1	Ap1s2	4171	4.059293204777828	0	1415	2085	0	82	0	17
s1	liver	unlabelled	1	Ap1s3	2542	0.9900715133604456	0	890	613	0	20	0	0
s1	liver	unlabelled	1	Ap2a1	1307	5.791918353158608	0	286	1742	0	117	0	6
s1	liver	unlabelled	1	Ap2a2	1642	48.36499342765778	6.258213905751299e-5	431	15979	1	977	1	1
s1	liver	unlabelled	1	Ap2b1	3031	7.623550652875433	0	765	2192	0	154	0	1
s1	liver	unlabelled	1	Ap2m1	1464	102.27438733013403	1.0855170317622e-4	426	46061	5	2066	5	712
s1	liver	unlabelled	1	Ap2s1	538	62.67152679571622	1.0198358064351e-4	117	19611	2	1266	2	35
s1	liver	unlabelled	1	Ap3b1	559	41.48399640980268	2.3635074450484e-4	174	21155	5	838	5	0
s1	liver	unlabelled	1	Ap3d1	1766	54.94896899150474	1.8843925189616e-4	430	21227	4	1110	4	7
s1	liver	unlabelled	1	Ap3m1	5502	101.87835872478986	1.3086068944888e-4	1597	53492	7	2058	7	233
s1	liver	unlabelled	1	Ap3m2	1999	2.920710964413315	0	552	1370	0	59	0	0
s1	liver	unlabelled	1	Ap3s1	1512	31.979309881542395	4.8508367693427115e-5	565	20615	1	646	1	590
s1	liver	unlabelled	1	Ap3s2	5530	21.633062566925737	1.0325245224574e-4	1483	9685	1	437	1	1
s1	liver	unlabelled	1	Ap4b1,Gm43064	265	11.088800949636992	0	88	5733	0	224	0	0
s1	liver	unlabelled	1	Ap4e1	4243	14.554051246398553	5.6433408577878e-4	1305	5316	3	294	3	41
s1	liver	unlabelled	1	Ap4m1	2899	12.425397492673596	2.0898641588296e-4	670	4785	1	251	1	0
s1	liver	unlabelled	1	Ap4s1	251	10.59376519295677	0.00202657059220896	75	4441	9	214	9	2
s1	liver	unlabelled	1	Ap5b1	77	3.267235994089471	0	21	448	0	66	0	0
s1	liver	unlabelled	1	Ap5m1	9942	6.48496841251092	4.8007681228996e-4	3204	4166	2	131	2	4
s1	liver	unlabelled	1	Ap5s1	874	19.90043741854496	1.3070186903672e-4	204	7651	1	402	1	0
s1	liver	unlabelled	1	Ap5z1	1703	9.5541901039283	0	376	3538	0	193	0	0
s1	liver	unlabelled	1	Apaf1	3761	1.3365965430366018	0.00108225108225108	1214	924	1	27	1	0
s1	liver	unlabelled	1	Apba1	3816	0.6435464836842898	0	1026	386	0	13	0	0
s1	liver	unlabelled	1	Apba3	126	23.613205593646633	1.1946004061641e-4	43	8371	1	477	1	0
s1	liver	unlabelled	1	Apbb1	1865	0.3960286053441783	0	398	101	0	8	0	0
s1	liver	unlabelled	1	Apbb1ip	332	1.7821287240488024	0	126	850	0	36	0	2
s1	liver	unlabelled	1	Apbb2	4565	20.74199820490134	0	1359	8994	0	419	0	0
s1	liver	unlabelled	1	Apc	6785	13.36596543036602	0	1935	8926	0	270	0	3
s1	liver	unlabelled	1	Apc2	2238	0.09900715133604455	0	481	23	0	2	0	1
s1	liver	unlabelled	1	Apcs	142	111.82857743406234	3.0620993753317e-4	42	48986	15	2259	18	23
s1	liver	unlabelled	1	Apeh	159	49.89960427336647	1.7582932833196e-4	39	17062	3	1008	3	1
s1	liver	unlabelled	1	Apex1	166	18.31632299716825	3.858024691358e-4	56	10368	4	370	4	1
s1	liver	unlabelled	1	Apex2	5674	7.12851489619521	2.7972027972027e-4	1730	3575	1	144	1	0
s1	liver	unlabelled	1	Aph1a	1917	39.008817626401566	2.8128076508368e-4	494	21331	6	788	6	433
s1	liver	unlabelled	1	Aph1b	4399	1.8316322997168248	0	1343	890	0	37	0	1
s1	liver	unlabelled	1	Aph1c	4300	0.79205721068835655	0	1275	337	0	16	0	0
s1	liver	unlabelled	1	Api5	2077	29.157606068465128	0	694	15962	0	589	0	66
s1	liver	unlabelled	1	Apip	80	24.108241350326853	0	20	5823	0	487	0	0
s1	liver	unlabelled	1	Aplf	2730	2.37617163206507	0	618	1161	0	48	0	5
s1	liver	unlabelled	1	Apln	2567	0.346525029676156	0	716	96	0	7	0	0
s1	liver	unlabelled	1	Aplp1	311	0.693050059352312	0	89	174	0	14	0	0
s1	liver	unlabelled	1	Aplp2	1314	145.63951961532155	1.9878587702799e-4	430	65397	13	2942	13	38
s1	liver	unlabelled	1	Apmap	899	32.91987781923483	1.8210789893011e-4	281	21965	4	665	4	0
s1	liver	unlabelled	1	Apoa1	64	8815.299733507401	1.575016214921e-4	16	1936488	305	178074	463	912
s1	liver	unlabelled	1	Apoa2	113	7093.218846743909	1.9509456138222e-4	28	2101545	410	143287	469	814
s1	liver	unlabelled	1	Apoa4	169	312.36756246522066	4.449437702310371e-5	36	89899	4	6310	4	144
s1	liver	unlabelled	1	Apoa5	1673	968.289940066516	1.7420446627069e-4	388	361644	63	19560	63	81
s1	liver	unlabelled	1	Apob	938	143.0158301049164	4.7700441229081e-4	248	50314	24	2889	24	229
s1	liver	unlabelled	1	Apobec1	1015	18.31632299716825	0	254	5890	0	370	0	1
s1	liver	unlabelled	1	Apobec3	3422	7.425536350203343	0	879	3213	0	150	0	0
s1	liver	unlabelled	1	Apobr	1242	3.267235994089471	0	261	1302	0	66	0	0
s1	liver	unlabelled	1	Apoc1	124	8742.97500945642	1.6237923377232e-4	21	1878319	305	176613	385	663
s1	liver	unlabelled	1	Apoc2,Gm44805	182	457.85857135353814	9.310770233467563e-5	34	128883	12	9249	19	25
s1	liver	unlabelled	1	Apoc3	290	3798.7558860370264	1.5837872973659e-4	83	1212284	192	76737	205	1207
s1	liver	unlabelled	1	Apoc4	64	896.7077696505557	1.0429945532506e-4	18	172580	18	18114	43	586
s1	liver	unlabelled	1	Apod	1149	0.49503575668022287	0	318	113	0	10	0	0
s1	liver	unlabelled	1	Apoe	506	18708.985359367	1.7301846676713e-4	155	5669915	981	377932	1101	7454
s1	liver	unlabelled	1	Apof	194	1050.564882826769	1.5628143943019e-4	56	511897	80	21222	88	18
s1	liver	unlabelled	1	Apoh	101	1591.6389648782526	2.3188925180142e-4	36	758983	176	32152	202	116
s1	liver	unlabelled	1	Apol10b	1152	0.4455321810122006	0	366	254	0	9	0	0
s1	liver	unlabelled	1	Apol11b	919	2.6731930860732036	0	270	378	0	54	0	54
s1	liver	unlabelled	1	Apol7a	785	82.81948209260129	1.6335420637081e-4	211	36730	6	1673	6	0
s1	liver	unlabelled	1	Apol7c	783	0.346525029676156	0	207	142	0	7	0	7
s1	liver	unlabelled	1	Apol9a	444	60.44386589065522	8.950147677436678e-5	76	22346	2	1221	2	3
s1	liver	unlabelled	1	Apol9b	444	98.11608697402018	4.4654818254889e-4	76	33591	15	1982	15	25
s1	liver	unlabelled	1	Apold1	2511	0.8415607863563789	0	771	324	0	17	0	0
s1	liver	unlabelled	1	Apom	113	389.8901619613435	1.9078872057083e-4	24	104828	20	7876	20	61
s1	liver	unlabelled	1	Apon	686	407.26591702081936	1.9236904828932e-4	245	213132	41	8227	42	59
s1	liver	unlabelled	1	Apoo	282	39.55335695874981	4.575821359934108e-5	85	21854	1	799	4	775
s1	liver	unlabelled	1	Apool	473	20.147955296885073	1.0742292405199e-4	154	9309	1	407	1	3
s1	liver	unlabelled	1	Apopt1	3457	22.128098323605965	1.0801468999783e-4	892	9258	1	447	7	2
s1	liver	unlabelled	1	App	5686	54.10740820514836	1.263862997251e-4	1690	31649	4	1093	4	2
s1	liver	unlabelled	1	Appbp2	4384	24.00923419899081	0	1408	14518	0	485	0	0
s1	liver	unlabelled	1	Appl1	4740	15.445115608422952	1.0809642200843e-4	1646	9251	1	312	1	2
s1	liver	unlabelled	1	Appl2	1753	17.67277651348396	3.1325049597995e-4	454	9577	3	357	3	0
s1	liver	unlabelled	1	Aprt	985	79.25522464450368	1.5007353603265e-4	242	33317	5	1601	5	6
s1	liver	unlabelled	1	Aptx	5033	10.989793798300948	0	1290	4277	0	222	0	0
s1	liver	unlabelled	1	Aqp1	1758	107.52176635094442	4.851621250101075e-5	439	61835	3	2172	3	0
s1	liver	unlabelled	1	Aqp11	2619	48.71151845733393	1.1872254541137e-4	764	25269	3	984	3	8
s1	liver	unlabelled	1	Aqp2	505	0.04950357566802228	0	106	6	0	1	0	1
s1	liver	unlabelled	1	Aqp4	4057	1.8316322997168248	0	1239	1244	0	37	0	0
s1	liver	unlabelled	1	Aqp5	576	0.3960286053441783	0	110	63	0	8	0	5
s1	liver	unlabelled	1	Aqp8	548	64.99819485211326	6.232276962388208e-5	142	32091	2	1313	2	32
s1	liver	unlabelled	1	Aqp9	2011	266.32923709395993	2.5854599323587e-4	552	143108	37	5380	37	2
s1	liver	unlabelled	1	Aqr	307	5.544400474818496	3.0816640986132e-4	122	3245	1	112	1	4
s1	liver	unlabelled	1	Ar	6335	5.989932655830697	0.00111888111888111	1937	3575	4	121	4	0
s1	liver	unlabelled	1	Araf	2056	40.74144277478234	4.552075746540423e-5	597	21968	1	823	1	0
s1	liver	unlabelled	1	Arap1	1265	27.969520252432595	3.3779219024456e-4	301	14802	5	565	5	0
s1	liver	unlabelled	1	Arap2	1825	6.336457685506852	0	650	3198	0	128	0	0
s1	liver	unlabelled	1	Arap3	548	11.781851008989303	0	135	4403	0	238	0	0
s1	liver	unlabelled	1	Arcn1	2363	61.13691595000753	2.2411474675033e-4	730	31234	7	1235	7	154
s1	liver	unlabelled	1	Arel1	3558	29.108102492797105	5.9470710674992e-4	974	13452	8	588	8	3
s1	liver	unlabelled	1	Arf1	1122	262.17093673784603	1.9192016121293e-4	326	166736	32	5296	32	1965
s1	liver	unlabelled	1	Arf2	1588	12.821426098017774	0	445	5511	0	259	0	0
s1	liver	unlabelled	1	Arf3	3699	24.2072485016629	0	1125	12117	0	489	0	85
s1	liver	unlabelled	1	Arf4	2168	83.31451784928151	3.405820547315362e-5	676	58723	2	1683	2	9
s1	liver	unlabelled	1	Arf5	444	106.23467338357582	5.9744591869756e-4	138	40171	24	2146	24	0
s1	liver	unlabelled	1	Arf6	462	40.44442132077421	4.4101433296582e-4	175	27210	12	817	12	2
s1	liver	unlabelled	1	Arfgap1	1156	19.850933842876938	2.465483234714e-4	303	8112	2	401	2	6
s1	liver	unlabelled	1	Arfgap2	1146	60.34485873931917	4.6436034362665e-4	304	25842	12	1219	12	997
s1	liver	unlabelled	1	Arfgap3	1369	6.534471988178942	2.623294858342e-4	415	3812	1	132	1	0
s1	liver	unlabelled	1	Arfgef1	1344	31.28625982219009	2.1840021840021e-4	438	18315	4	632	4	6
s1	liver	unlabelled	1	Arfgef2	3264	14.900576276074707	0	952	7913	0	301	0	2
s1	liver	unlabelled	1	Arfgef3	7912	0.14851072700406687	0	2459	71	0	3	0	0
s1	liver	unlabelled	1	Arfip1,Gm37240	1643	17.72228008915198	0	598	11102	0	358	0	2
s1	liver	unlabelled	1	Arfip2	2989	12.177879614333484	0	690	4525	0	246	0	1
s1	liver	unlabelled	1	Arfrp1	2300	26.236895104051815	6.956521739130434e-5	632	14375	1	530	1	1
s1	liver	unlabelled	1	Arg1	389	1303.2806366120228	3.2689254816498e-4	108	532285	174	26327	174	68
s1	liver	unlabelled	1	Arg2	270	0.09900715133604455	0	92	78	0	2	0	0
s1	liver	unlabelled	1	Arglu1	2447	50.79066863539087	3.9816842524387e-4	854	25115	10	1026	10	2
s1	liver	unlabelled	1	Arhgap1	1426	9.752204406600391	1.8073377914332e-4	416	5533	1	197	1	0
s1	liver	unlabelled	1	Arhgap10	553	1.3365965430366018	0	125	665	0	27	0	1
s1	liver	unlabelled	1	Arhgap11a	3263	0.346525029676156	0	946	156	0	7	0	0
s1	liver	unlabelled	1	Arhgap12	2129	18.415330148504292	0	760	11391	0	372	0	0
s1	liver	unlabelled	1	Arhgap15	3955	0.29702145400813373	0	1132	187	0	6	0	0
s1	liver	unlabelled	1	Arhgap17	2833	9.999722284940503	0	605	3588	0	202	0	0
s1	liver	unlabelled	1	Arhgap18	1552	7.722557804211476	6.4836827317916e-4	493	4627	3	156	3	0
s1	liver	unlabelled	1	Arhgap19	3598	0.7425536350203343	0	1138	413	0	15	0	0
s1	liver	unlabelled	1	Arhgap21	1300	14.851072700406686	4.463621484898e-4	377	6721	3	300	3	0
s1	liver	unlabelled	1	Arhgap22	356	0.346525029676156	0	62	77	0	7	0	0
s1	liver	unlabelled	1	Arhgap23	2329	9.108657922916102	0	476	4945	0	184	0	0
s1	liver	unlabelled	1	Arhgap24	610	4.356314658785962	0	196	2479	0	88	0	1
s1	liver	unlabelled	1	Arhgap25	1375	1.6831215727127578	0.00172413793103448	365	580	1	34	1	0
s1	liver	unlabelled	1	Arhgap26	5475	18.266819421500223	5.2192066805845e-4	1538	9580	5	369	5	0
s1	liver	unlabelled	1	Arhgap27	1796	2.37617163206507	0	449	980	0	48	0	0
s1	liver	unlabelled	1	Arhgap28	3214	0.8415607863563789	0	909	472	0	17	0	0
s1	liver	unlabelled	1	Arhgap29	1778	31.929806305874376	3.8925652004671e-4	659	17983	7	645	7	0
s1	liver	unlabelled	1	Arhgap30	899	3.861278902105738	0	265	1707	0	78	0	0
s1	liver	unlabelled	1	Arhgap31	3085	10.049225860608525	0	830	3795	0	203	0	0
s1	liver	unlabelled	1	Arhgap32	7298	9.207665074252146	7.2621641249092e-4	2188	4131	3	186	3	1
s1	liver	unlabelled	1	Arhgap33	772	0.09900715133604455	0	170	18	0	2	0	0
s1	liver	unlabelled	1	Arhgap35	3934	55.88953692919716	8.124796880077999e-5	981	24616	2	1129	2	6
s1	liver	unlabelled	1	Arhgap36	1103	0.24751787834011144	0	304	117	0	5	0	0
s1	liver	unlabelled	1	Arhgap39	1208	2.871207388745293	0	285	1394	0	58	0	7
s1	liver	unlabelled	1	Arhgap4	4287	4.7028396884621175	0	933	1664	0	95	0	0
s1	liver	unlabelled	1	Arhgap42	4059	69.35450951089922	1.4816644030127e-4	1350	40495	6	1401	6	6
s1	liver	unlabelled	1	Arhgap44	3029	1.3365965430366018	0	908	727	0	27	0	0
s1	liver	unlabelled	1	Arhgap45	424	7.920572106883566	0	98	2933	0	160	0	0
s1	liver	unlabelled	1	Arhgap5	4637	47.176907611625246	1.2569130216189e-4	1719	31824	4	953	4	0
s1	liver	unlabelled	1	Arhgap6	3876	0.9900715133604456	0	1098	739	0	20	0	0
s1	liver	unlabelled	1	Arhgap9	273	2.772200237409248	0.0010443864229765	81	1915	2	56	2	0
s1	liver	unlabelled	1	Arhgdia	1127	42.276053620491034	0	254	13517	0	854	0	17
s1	liver	unlabelled	1	Arhgdib	472	10.247240163280614	0	133	3919	0	207	0	1
s1	liver	unlabelled	1	Arhgdig	1833	0.14851072700406687	0	425	69	0	3	0	0
s1	liver	unlabelled	1	Arhgef1	344	14.30653336805844	0	85	8426	0	289	0	0
s1	liver	unlabelled	1	Arhgef10	1255	1.485107270040669	0	350	947	0	30	0	0
s1	liver	unlabelled	1	Arhgef10l	1461	15.692633486763064	1.2088974854932e-4	330	8272	1	317	1	22
s1	liver	unlabelled	1	Arhgef11	3637	7.524543501539388	0	770	3876	0	152	0	0
s1	liver	unlabelled	1	Arhgef12	5575	82.96799281960536	6.582700662658534e-5	1632	45574	3	1676	3	10
s1	liver	unlabelled	1	Arhgef15	1523	4.900853991134207	0	373	1846	0	99	0	2
s1	liver	unlabelled	1	Arhgef16	470	3.3167395697574933	0	109	1615	0	67	0	0
s1	liver	unlabelled	1	Arhgef17	3648	1.9801430267208917	0	863	1130	0	40	0	0
s1	liver	unlabelled	1	Arhgef18	2066	18.712351602512424	0	529	8593	0	378	0	0
s1	liver	unlabelled	1	Arhgef19	685	33.51392072725109	0	174	14310	0	677	0	4
s1	liver	unlabelled	1	Arhgef2	1417	4.75234326413014	0	343	1548	0	96	0	1
s1	liver	unlabelled	1	Arhgef25	1034	0.9405679376924236	0	243	516	0	19	0	0
s1	liver	unlabelled	1	Arhgef26	1875	23.81121989631872	2.274105518496e-4	599	13192	3	481	3	0
s1	liver	unlabelled	1	Arhgef28	1205	0.29702145400813373	0	254	135	0	6	0	0
s1	liver	unlabelled	1	Arhgef3	1932	23.959730623322788	7.748934521503293e-5	529	12905	1	484	1	1
s1	liver	unlabelled	1	Arhgef37	1046	0.24751787834011144	0	253	89	0	5	0	0
s1	liver	unlabelled	1	Arhgef39	536	0.5940429080162675	0	163	396	0	12	0	0
s1	liver	unlabelled	1	Arhgef40	4930	2.9702145400813373	0	1009	1691	0	60	0	0
s1	liver	unlabelled	1	Arhgef5	549	23.11816983696641	0	161	11481	0	467	0	1
s1	liver	unlabelled	1	Arhgef6	2026	0.9900715133604456	0	607	611	0	20	0	0
s1	liver	unlabelled	1	Arhgef7	4963	16.138165667775265	8.130081300813e-4	1332	7380	6	326	6	3
s1	liver	unlabelled	1	Arhgef9	5907	0.9405679376924236	0	1904	433	0	19	0	1
s1	liver	unlabelled	1	Arid1a	1323	24.652780682675097	2.8754223276543e-4	419	13911	4	498	4	4
s1	liver	unlabelled	1	Arid1b	4569	36.33562454032836	9.3451705493625e-4	1388	14981	14	734	14	5
s1	liver	unlabelled	1	Arid2	3092	19.850933842876938	8.989572096368213e-5	1049	11124	1	401	1	0
s1	liver	unlabelled	1	Arid3a	3082	1.7326251483807802	0	824	728	0	35	0	0
s1	liver	unlabelled	1	Arid3b	4623	4.801846839798162	0	1106	2247	0	97	0	1
s1	liver	unlabelled	1	Arid4a	988	2.6731930860732036	0	366	1757	0	54	0	0
s1	liver	unlabelled	1	Arid4b	4192	18.118308694496157	0	1380	7216	0	366	0	4
s1	liver	unlabelled	1	Arid5a	5298	0.5940429080162675	0	1123	241	0	12	0	0
s1	liver	unlabelled	1	Arid5b	6922	81.77990700357283	3.417518198284406e-5	1746	29261	1	1652	1	2
s1	liver	unlabelled	1	Arih1	5487	53.16684026745593	9.87231802027116e-5	1791	30388	3	1074	9	0
s1	liver	unlabelled	1	Arih2	3406	26.18739152838379	7.101768340316739e-5	897	14081	1	529	1	7
s1	liver	unlabelled	1	Arl1	1041	172.7674790813978	3.9554064546373e-4	328	68261	27	3490	27	1164
s1	liver	unlabelled	1	Arl10	627	1.7326251483807802	0	171	660	0	35	0	0
s1	liver	unlabelled	1	Arl11	663	0.5940429080162675	0	163	66	0	12	0	0
s1	liver	unlabelled	1	Arl13b	1947	2.37617163206507	0	666	1498	0	48	0	0
s1	liver	unlabelled	1	Arl14	518	0.09900715133604455	0	181	46	0	2	0	0
s1	liver	unlabelled	1	Arl14ep	2289	9.50468652826028	1.8804061677322e-4	738	5318	1	192	1	1
s1	liver	unlabelled	1	Arl15	3200	11.435325979313149	6.4123116383456e-4	964	6238	4	231	4	1
s1	liver	unlabelled	1	Arl16	212	1.881135875384847	0	42	526	0	38	0	0
s1	liver	unlabelled	1	Arl2	284	5.4453933234824525	0	57	1317	0	110	0	0
s1	liver	unlabelled	1	Arl2bp	1307	4.900853991134207	0	379	2559	0	99	0	1
s1	liver	unlabelled	1	Arl3	230	29.20710964413315	0	56	13790	0	590	0	1
s1	liver	unlabelled	1	Arl4a	6393	36.187113813324295	1.6547159404302e-4	2008	18130	3	731	3	2
s1	liver	unlabelled	1	Arl4c	4356	2.8217038130772703	0	1177	1451	0	57	0	0
s1	liver	unlabelled	1	Arl4d	577	20.197458872553096	6.772314777190844e-5	173	14766	1	408	1	1
s1	liver	unlabelled	1	Arl5a	4433	147.17413046103027	1.1691804045364e-4	1433	94083	11	2973	11	2346
s1	liver	unlabelled	1	Arl5b	6534	11.930361735993372	5.1746442432082e-4	2238	7730	4	241	4	0
s1	liver	unlabelled	1	Arl5c	1173	0.3960286053441783	0	314	281	0	8	0	0
s1	liver	unlabelled	1	Arl6	870	2.7226966617412263	6.8399452804377e-4	316	1462	1	55	1	3
s1	liver	unlabelled	1	Arl6ip1	1855	285.33861015048046	2.0208088697124e-4	595	183095	37	5764	36	42
s1	liver	unlabelled	1	Arl6ip4	155	37.42470320502485	0	41	13417	0	756	0	12
s1	liver	unlabelled	1	Arl6ip5	743	6.138443382834764	0	217	2287	0	124	2	0
s1	liver	unlabelled	1	Arl6ip6	1832	4.950357566802229	0	709	3125	0	100	0	2
s1	liver	unlabelled	1	Arl8a	998	5.8909255044946525	0	301	4956	0	119	0	0
s1	liver	unlabelled	1	Arl8b	3726	50.39464003004669	1.9180604572656e-4	1182	26068	5	1018	5	30
s1	liver	unlabelled	1	Armc1	2630	91.58161498584124	0	869	48996	0	1850	0	86
s1	liver	unlabelled	1	Armc10	2019	5.296882596478385	0	613	2890	0	107	0	14
s1	liver	unlabelled	1	Armc5	283	11.781851008989303	0	55	3465	0	238	0	3
s1	liver	unlabelled	1	Armc6	493	8.267097136559721	0	109	3367	0	167	0	0
s1	liver	unlabelled	1	Armc7	1393	1.1385822403645127	0	308	584	0	23	0	0
s1	liver	unlabelled	1	Armc8	3989	12.821426098017774	0	1228	7790	0	259	0	0
s1	liver	unlabelled	1	Armc9	3053	1.9801430267208917	0	782	1001	0	40	0	0
s1	liver	unlabelled	1	Armcx1	396	1.6336179970447355	0	145	1103	0	33	0	0
s1	liver	unlabelled	1	Armcx2	383	1.188085816032535	0	136	674	0	24	0	0
s1	liver	unlabelled	1	Armcx3	1723	14.207526216722398	8.8534749889331e-4	528	9036	8	287	8	216
s1	liver	unlabelled	1	Armcx4	342	0.79205721068835655	0	131	587	0	16	0	0
s1	liver	unlabelled	1	Armcx5	325	0.4455321810122006	0	134	249	0	9	0	2
s1	liver	unlabelled	1	Armcx6	714	0.09900715133604455	0	181	35	0	2	0	1
s1	liver	unlabelled	1	Armt1	4626	18.266819421500223	0	1423	9812	0	369	0	0
s1	liver	unlabelled	1	Arnt	2290	17.029230029799667	0	760	9996	0	344	0	2
s1	liver	unlabelled	1	Arnt2	4995	0.346525029676156	0	1228	224	0	7	0	0
s1	liver	unlabelled	1	Arntl	507	5.4453933234824525	0.00182672233820459	185	3832	7	110	7	0
s1	liver	unlabelled	1	Arntl2	1947	0.5445393323482453	0	539	154	0	11	0	0
s1	liver	unlabelled	1	Arpc1a	804	35.54356732964	5.004754516790951e-5	221	19981	1	718	8	4
s1	liver	unlabelled	1	Arpc1b	2048	147.8671805203826	2.377367461764e-4	477	50476	12	2987	12	225
s1	liver	unlabelled	1	Arpc2	414	161.08463522374453	1.906698868692e-4	140	78670	15	3254	15	22
s1	liver	unlabelled	1	Arpc3	420	52.028258027091425	2.32705029753e-4	110	30081	7	1051	7	2
s1	liver	unlabelled	1	Arpc4	1672	44.454210949884015	3.4662045060658e-4	445	17310	6	898	6	2
s1	liver	unlabelled	1	Arpc5	1275	81.77990700357283	3.2151584001371e-4	401	46654	15	1652	15	39
s1	liver	unlabelled	1	Arpc5l	999	74.50288138037355	2.5581263145926e-4	280	35182	9	1505	9	6
s1	liver	unlabelled	1	Arpin	1481	7.227522047531254	0	431	4107	0	146	0	0
s1	liver	unlabelled	1	Arpp19	3508	65.49323060879348	8.761170492377782e-5	1187	11414	1	1323	1	104
s1	liver	unlabelled	1	Arpp21	5951	0.09900715133604455	0	1711	4	0	2	0	2
s1	liver	unlabelled	1	Arrb1	5618	8.613622166235878	0	1463	3249	0	174	0	5
s1	liver	unlabelled	1	Arrb2	1365	13.61348330870613	0	308	5488	0	275	0	0
s1	liver	unlabelled	1	Arrdc1	998	4.504825385790028	0	245	1911	0	91	0	0
s1	liver	unlabelled	1	Arrdc2	812	5.19787544514234	0	166	1915	0	105	0	0
s1	liver	unlabelled	1	Arrdc3	2801	49.256057789682174	5.6703807660684415e-5	921	35271	2	995	2	0
s1	liver	unlabelled	1	Arrdc4	2598	1.930639451052869	0	776	876	0	39	0	0
s1	liver	unlabelled	1	Arsa	1156	24.45476638000301	3.6003600360036e-4	261	11110	4	494	4	0
s1	liver	unlabelled	1	Arsb	2285	9.801707982268416	0	669	4034	0	198	0	1
s1	liver	unlabelled	1	Arsg	837	26.632923709395993	0	225	11182	0	538	0	0
s1	liver	unlabelled	1	Arsi	793	0.49503575668022287	0	211	240	0	10	0	0
s1	liver	unlabelled	1	Arsk	2113	5.346386172146407	0	728	3639	0	108	0	0
s1	liver	unlabelled	1	Art2b	1890	0.3960286053441783	0	498	97	0	8	0	0
s1	liver	unlabelled	1	Art3	420	0.9405679376924236	0	142	480	0	19	0	0
s1	liver	unlabelled	1	Art4	1124	7.029507744859165	0	253	2536	0	142	0	0
s1	liver	unlabelled	1	Artn	431	0.09900715133604455	0	103	54	0	2	0	0
s1	liver	unlabelled	1	Arv1	1181	1.584114421376713	0.00482509047044632	313	829	4	32	4	0
s1	liver	unlabelled	1	Arvcf	2565	8.712629317571924	0	590	3638	0	176	0	1
s1	liver	unlabelled	1	Arxes2	854	0.09900715133604455	0	314	51	0	2	0	0
s1	liver	unlabelled	1	As3mt	527	25.246823590691367	7.271669575334496e-5	145	13752	1	510	1	8
s1	liver	unlabelled	1	Asah1	1980	11.187808100973038	0	615	3836	0	226	0	15
s1	liver	unlabelled	1	Asah2	2104	1.2375893917005572	0	668	519	0	25	0	0
s1	liver	unlabelled	1	Asap1	2590	8.86114004457599	8.7873462214411e-4	792	4552	4	179	4	1
s1	liver	unlabelled	1	Asap2	2379	7.475039925871366	0	745	4367	0	151	0	0
s1	liver	unlabelled	1	Asap3	1356	3.9107824777737608	0	341	1373	0	79	0	1
s1	liver	unlabelled	1	Asb1	5004	4.999861142470252	0	1524	2361	0	101	0	3
s1	liver	unlabelled	1	Asb13	3515	31.088245519517997	4.2375446455596e-4	910	16519	7	628	7	2
s1	liver	unlabelled	1	Asb16	1401	0.6435464836842898	0	353	242	0	13	0	0
s1	liver	unlabelled	1	Asb2	396	0.7425536350203343	0	84	220	0	15	0	0
s1	liver	unlabelled	1	Asb3	3731	5.296882596478385	0	1246	3767	0	107	0	0
s1	liver	unlabelled	1	Asb4	2411	0.1980143026720891	0	771	136	0	4	0	0
s1	liver	unlabelled	1	Asb6	1331	7.277025623199276	0	273	2811	0	147	0	0
s1	liver	unlabelled	1	Asb7	3997	6.880997017855098	0	1204	4269	0	139	0	0
s1	liver	unlabelled	1	Asb8	1169	34.355481513607465	5.1014624192268e-4	352	17642	9	694	9	0
s1	liver	unlabelled	1	Ascc1	288	11.979865311661394	0	70	4434	0	242	0	14
s1	liver	unlabelled	1	Ascc2	2621	24.2072485016629	1.117443289753e-4	660	8949	1	489	1	0
s1	liver	unlabelled	1	Ascc3	2060	15.346108457086912	1.311303435615e-4	672	7626	1	310	1	80
s1	liver	unlabelled	1	Ascl2	529	0.04950357566802228	0	149	20	0	1	0	0
s1	liver	unlabelled	1	Ascl3	121	0.29702145400813373	0	34	126	0	6	0	0
s1	liver	unlabelled	1	Ascl4	993	0.04950357566802228	0	288	0	0	1	0	1
s1	liver	unlabelled	1	Asf1a	1371	7.871068531215545	7.1976967370441e-4	470	4168	3	159	3	0
s1	liver	unlabelled	1	Asf1b	857	0.09900715133604455	0	246	65	0	2	0	0
s1	liver	unlabelled	1	Asgr1	251	922.6971468762674	1.9719152865192e-4	78	431053	85	18639	85	25
s1	liver	unlabelled	1	Asgr2	306	262.8639867971984	3.0626263333362e-4	59	114281	35	5310	35	52
s1	liver	unlabelled	1	Ash1l	2293	10.049225860608525	0	693	5480	0	203	0	3
s1	liver	unlabelled	1	Ash2l	3119	23.068666261298382	0	868	12001	0	466	0	7
s1	liver	unlabelled	1	Asic3	326	0.29702145400813373	0	76	45	0	6	0	4
s1	liver	unlabelled	1	Asic5	140	2.871207388745293	0	56	1416	0	58	0	0
s1	liver	unlabelled	1	Asl	298	459.9872251072631	1.5644861640754e-4	55	51135	8	9292	16	34
s1	liver	unlabelled	1	Asna1	660	16.23717281911131	0	131	4179	0	328	0	9
s1	liver	unlabelled	1	Asns	146	3.415746721093538	0	34	1101	0	69	0	0
s1	liver	unlabelled	1	Asnsd1	1113	35.9890995106522	0.00118571216837112	339	13494	16	727	16	1
s1	liver	unlabelled	1	Aspa	577	5.593904050486519	0.00157480314960629	181	2540	4	113	4	5
s1	liver	unlabelled	1	Aspdh	640	106.87821986726011	6.767273465520742e-5	127	29554	2	2159	5	63
s1	liver	unlabelled	1	Aspg	1550	95.64090819061906	6.821127304972602e-5	356	43981	3	1932	3	0
s1	liver	unlabelled	1	Asph	8571	24.355759228666965	0	2846	12122	0	492	0	6
s1	liver	unlabelled	1	Aspm	341	0.09900715133604455	0	141	80	0	2	0	0
s1	liver	unlabelled	1	Aspn	934	1.0890786646964905	0	323	596	0	22	0	1
s1	liver	unlabelled	1	Asprv1	517	0.04950357566802228	0	135	20	0	1	0	0
s1	liver	unlabelled	1	Aspscr1	873	39.998889139762014	0	167	6546	0	808	4	2
s1	liver	unlabelled	1	Asrgl1	3132	8.910643620244013	0	856	2698	0	180	0	9
s1	liver	unlabelled	1	Ass1	255	2097.9615368107848	3.5013047831105e-4	62	548367	192	42380	192	15078
s1	liver	unlabelled	1	Aste1	2330	3.4652502967615604	0	646	1226	0	70	0	1
s1	liver	unlabelled	1	Astn1	4222	0.09900715133604455	0	1199	50	0	2	0	0
s1	liver	unlabelled	1	Astn2	649	0.3960286053441783	0	203	243	0	8	0	0
s1	liver	unlabelled	1	Asxl1	1934	10.643268768624791	2.3889154323936e-4	623	4186	1	215	1	42
s1	liver	unlabelled	1	Asxl2	10725	31.38526697352613	7.751337105650724e-5	3221	12901	1	634	3	0
s1	liver	unlabelled	1	Atad1	1681	51.23620081640306	6.669556807950112e-5	611	29987	2	1035	2	2
s1	liver	unlabelled	1	Atad2	1481	0.7425536350203343	0.00779727095516569	555	513	4	15	4	0
s1	liver	unlabelled	1	Atad2b	3910	10.841283071296882	0	1312	7880	0	219	0	11
s1	liver	unlabelled	1	Atad3a	1268	34.256474362271426	0	288	12146	0	692	0	6
s1	liver	unlabelled	1	Atad5	1423	0.693050059352312	0	558	490	0	14	0	0
s1	liver	unlabelled	1	Atat1	2351	12.474901068341618	0	569	5629	0	252	0	1
s1	liver	unlabelled	1	Ate1	3291	27.424980920084348	1.7089635136289e-4	1003	11703	2	554	2	11
s1	liver	unlabelled	1	Atf1	1874	21.979587596601895	0	585	12014	0	444	0	54
s1	liver	unlabelled	1	Atf2	2815	19.60341596453683	2.5220680958385e-4	959	11895	3	396	3	0
s1	liver	unlabelled	1	Atf3	1186	0.7425536350203343	0	300	416	0	15	0	0
s1	liver	unlabelled	1	Atf4	81	93.264736558554	2.2541306944976e-4	35	44363	10	1884	10	14
s1	liver	unlabelled	1	Atf5	669	270.58654460140986	1.3610427681515e-4	157	95515	13	5466	13	35
s1	liver	unlabelled	1	Atf6	5205	34.900020845955716	0	1442	20678	0	705	0	9
s1	liver	unlabelled	1	Atf6b	628	20.048948145549023	1.7176228100309e-4	166	11644	2	405	2	0
s1	liver	unlabelled	1	Atf7	7617	12.078872462997438	0	2383	5502	0	244	0	3
s1	liver	unlabelled	1	Atf7ip	3969	23.11816983696641	1.796622349982e-4	1244	11132	2	467	2	3
s1	liver	unlabelled	1	Atf7ip2	1430	0.04950357566802228	0	471	4	0	1	0	1
s1	liver	unlabelled	1	Atg10	1187	5.593904050486519	0	353	2922	0	113	0	1
s1	liver	unlabelled	1	Atg101	273	53.11733669178791	3.679175864606328e-5	87	27180	1	1073	1	5
s1	liver	unlabelled	1	Atg12	2033	39.25633550474168	3.352650989032e-4	617	20879	7	793	7	0
s1	liver	unlabelled	1	Atg13	1768	59.10726934761861	4.297193932362168e-5	441	23271	1	1194	1	5
s1	liver	unlabelled	1	Atg14	1944	17.37575505947582	5.7590416954618e-4	575	8682	5	351	5	0
s1	liver	unlabelled	1	Atg16l1	1119	32.771367092230754	1.5557745164134e-4	291	19283	3	662	3	0
s1	liver	unlabelled	1	Atg16l2	6184	12.52440464400964	0.001162452775356	1698	6882	8	253	8	4
s1	liver	unlabelled	1	Atg2a	498	22.771644807290254	2.2261798753339e-4	115	8984	2	460	2	1
s1	liver	unlabelled	1	Atg2b	937	15.296604881418888	1.2065637065637e-4	287	8288	1	309	1	3
s1	liver	unlabelled	1	Atg3	797	61.18641952567555	8.470986869970351e-5	296	35415	3	1236	3	8
s1	liver	unlabelled	1	Atg4a	956	13.21745470336195	0	288	6597	0	267	0	0
s1	liver	unlabelled	1	Atg4a-ps	879	0.04950357566802228	0	260	11	0	1	0	0
s1	liver	unlabelled	1	Atg4b	3521	28.019023828100615	0	895	13954	0	566	0	0
s1	liver	unlabelled	1	Atg4c	1223	12.326390341337548	0	438	5910	0	249	0	0
s1	liver	unlabelled	1	Atg4d	4480	18.415330148504292	0	1137	6637	0	372	0	19
s1	liver	unlabelled	1	Atg5	1239	62.32500176604005	2.8436917438149e-4	397	31649	9	1259	8	2
s1	liver	unlabelled	1	Atg7	1591	35.93959593498418	8.033419023136246e-5	338	12448	1	726	1	1
s1	liver	unlabelled	1	Atg9a	3912	37.32569605368881	8.588114050154586e-5	921	11644	1	754	1	6
s1	liver	unlabelled	1	Atg9b	906	0.4455321810122006	0	232	182	0	9	0	0
s1	liver	unlabelled	1	Atic	960	17.128237181135713	3.5186488388458e-4	312	8526	3	346	3	12
s1	liver	unlabelled	1	Atl1	3079	1.039575089028468	0	994	793	0	21	0	0
s1	liver	unlabelled	1	Atl2	3698	103.06644454082242	1.6014208970868e-4	1192	68689	11	2082	11	0
s1	liver	unlabelled	1	Atl3	4572	34.40498508927549	5.2543085329970576e-5	1536	19032	1	695	1	5
s1	liver	unlabelled	1	Atm	597	5.296882596478385	0	174	2168	0	107	0	0
s1	liver	unlabelled	1	Atmin	2386	9.5541901039283	0.00122124974557296	659	4913	6	193	6	4
s1	liver	unlabelled	1	Atn1,Gm45234	528	16.385683546115377	0	124	6881	0	331	0	0
s1	liver	unlabelled	1	Atoh8	1122	17.870790816156045	0	222	6309	0	361	0	0
s1	liver	unlabelled	1	Atox1	188	202.27161017953907	2.2144621412145e-4	41	58705	13	4086	13	12
s1	liver	unlabelled	1	Atp10b	2384	0.4455321810122006	0	638	275	0	9	0	1
s1	liver	unlabelled	1	Atp10d	1529	2.37617163206507	0	497	1473	0	48	0	0
s1	liver	unlabelled	1	Atp11a	7230	14.70256197340262	1.4652014652014e-4	1852	6825	1	297	1	0
s1	liver	unlabelled	1	Atp11b	1344	19.00937305652056	0	455	9395	0	384	0	1
s1	liver	unlabelled	1	Atp11c	2507	65.9882663654737	2.1157864113617e-4	871	37811	8	1333	8	0
s1	liver	unlabelled	1	Atp13a1	220	36.187113813324295	0	48	12487	0	731	0	7
s1	liver	unlabelled	1	Atp13a2	340	13.21745470336195	0	71	4968	0	267	0	0
s1	liver	unlabelled	1	Atp13a3	3281	70.19607029725562	4.570906182150611e-5	1175	43755	2	1418	7	10
s1	liver	unlabelled	1	Atp13a4	3748	0.09900715133604455	0	969	12	0	2	0	2
s1	liver	unlabelled	1	Atp13a5	1616	0.14851072700406687	0	459	81	0	3	0	0
s1	liver	unlabelled	1	Atp1a1	337	412.0182602849495	2.5047485858606e-4	79	239545	60	8323	60	3
s1	liver	unlabelled	1	Atp1a2	3162	1.7326251483807802	0	738	274	0	35	0	0
s1	liver	unlabelled	1	Atp1a4	285	0.4455321810122006	0	63	187	0	9	0	0
s1	liver	unlabelled	1	Atp1b1	1167	94.05679376924236	4.7391411851973e-4	411	48532	23	1900	23	28
s1	liver	unlabelled	1	Atp1b2	1512	0.04950357566802228	0	447	15	0	1	0	0
s1	liver	unlabelled	1	Atp1b3	869	43.167117982515435	0	274	22257	0	872	0	0
s1	liver	unlabelled	1	Atp1b4	3047	0.6435464836842898	0	871	78	0	13	0	13
s1	liver	unlabelled	1	Atp23	472	5.593904050486519	0	141	2729	0	113	0	1
s1	liver	unlabelled	1	Atp2a2	2050	208.50906071370989	1.2546854660372e-4	682	127522	16	4212	16	9
s1	liver	unlabelled	1	Atp2a3	1341	0.5940429080162675	0	342	138	0	12	0	0
s1	liver	unlabelled	1	Atp2b1	5176	37.47420678069287	4.251519918370818e-5	1670	23521	1	757	1	135
s1	liver	unlabelled	1	Atp2b2	5137	1.6831215727127578	0	1408	1185	0	34	0	0
s1	liver	unlabelled	1	Atp2b4	7542	18.36582657283627	0	2124	3382	0	371	0	232
s1	liver	unlabelled	1	Atp2c1	2907	17.27674790813978	0	1026	10342	0	349	0	8
s1	liver	unlabelled	1	Atp2c2	231	0.5940429080162675	0.00392156862745098	61	255	1	12	1	0
s1	liver	unlabelled	1	Atp4a	815	3.1187252670854044	0	188	1170	0	63	0	2
s1	liver	unlabelled	1	Atp4b	421	0.04950357566802228	0	96	0	0	1	0	1
s1	liver	unlabelled	1	Atp5a1	659	909.9252243539178	2.1300643366371e-4	197	460080	98	18381	108	49
s1	liver	unlabelled	1	Atp5b	272	1081.4056104679469	1.9455626759413e-4	83	416332	81	21845	93	1236
s1	liver	unlabelled	1	Atp5c1	176	274.8933556845278	1.4641084276869e-4	49	143432	21	5553	21	3581
s1	liver	unlabelled	1	Atp5d	325	386.47441524025	1.6890306840574e-4	66	106570	18	7807	18	212
s1	liver	unlabelled	1	Atp5e	153	523.4508091136678	1.8557794273594e-4	41	188600	35	10574	35	152
s1	liver	unlabelled	1	Atp5f1	1046	465.63063273341766	1.1687798744166e-4	288	248122	29	9406	29	216
s1	liver	unlabelled	1	Atp5g1	4252	340.0400612636451	7.1416163214885e-4	1194	103618	74	6869	78	3377
s1	liver	unlabelled	1	Atp5g2	461	196.62820255338457	5.1364285535316e-4	146	79822	41	3972	42	3903
s1	liver	unlabelled	1	Atp5g3	146	1057.6933977229644	2.4173424828446e-4	51	512960	124	21366	139	1
s1	liver	unlabelled	1	Atp5h	59	515.7777548851243	1.3059518756733e-4	10	61258	8	10419	15	4682
s1	liver	unlabelled	1	Atp5j	92	241.42893853294473	5.8348063359132e-4	28	116542	68	4877	68	4809
s1	liver	unlabelled	1	Atp5j2	426	615.7254741588613	2.2847278635255e-4	100	196960	45	12438	46	122
s1	liver	unlabelled	1	Atp5k	68	211.77629670779936	1.391827190735998e-5	22	71848	1	4278	4	106
s1	liver	unlabelled	1	Atp5l	151	589.6865933574815	2.0623261283556e-4	55	227898	47	11912	47	11731
s1	liver	unlabelled	1	Atp5o	351	440.38380914272625	1.7929124316838e-4	79	161748	29	8896	29	307
s1	liver	unlabelled	1	Atp5s	827	3.9107824777737608	0	258	2017	0	79	0	0
s1	liver	unlabelled	1	Atp6ap1	1843	81.33437482256062	1.4623731391301e-4	548	34191	5	1643	5	0
s1	liver	unlabelled	1	Atp6ap2	1176	73.61181701834914	2.8340289586231e-4	424	38814	11	1487	11	2
s1	liver	unlabelled	1	Atp6v0a1	1314	30.49420261150173	3.4642832397976e-4	303	14433	5	616	5	0
s1	liver	unlabelled	1	Atp6v0a2	5184	43.266125133851475	0	1360	18607	0	874	0	1
s1	liver	unlabelled	1	Atp6v0b	289	65.7407484871336	0	86	26782	0	1328	0	5
s1	liver	unlabelled	1	Atp6v0c,Gm43796	744	259.39873650043677	2.2491467910542e-4	203	102261	23	5240	23	5222
s1	liver	unlabelled	1	Atp6v0d1	438	60.889398071667415	1.3062788469912e-4	119	22966	3	1230	3	0
s1	liver	unlabelled	1	Atp6v0d2	1378	0.693050059352312	0	404	290	0	14	0	0
s1	liver	unlabelled	1	Atp6v0e	2936	86.58175384337099	1.6245068461359e-4	934	43090	7	1749	7	1
s1	liver	unlabelled	1	Atp6v0e2	1407	0.29702145400813373	0	378	135	0	6	0	0
s1	liver	unlabelled	1	Atp6v1a	2022	81.33437482256062	1.7590536291475e-4	664	45479	8	1643	8	0
s1	liver	unlabelled	1	Atp6v1b2	1142	43.31562870951951	3.0300406891178e-4	365	23102	7	875	7	1
s1	liver	unlabelled	1	Atp6v1c1	1033	34.008956483931314	1.2471160441479e-4	321	16037	2	687	2	0
s1	liver	unlabelled	1	Atp6v1d	2744	39.50385338308179	8.1391363947909e-4	867	23344	19	798	19	6
s1	liver	unlabelled	1	Atp6v1e1	458	71.68117756729627	2.8562587770452e-4	131	42013	12	1448	12	2
s1	liver	unlabelled	1	Atp6v1f	244	128.51128243418586	2.5209834801435e-4	77	67434	17	2596	17	16
s1	liver	unlabelled	1	Atp6v1g1	632	108.51183786430484	1.9198771278638e-4	222	62504	12	2192	12	1718
s1	liver	unlabelled	1	Atp6v1g2	969	2.029646602388914	0	275	1228	0	41	0	0
s1	liver	unlabelled	1	Atp6v1h	364	34.999027997291755	3.766194636938837e-5	146	26552	1	707	1	0
s1	liver	unlabelled	1	Atp7a	311	8.2175935608917	0	96	4311	0	166	0	0
s1	liver	unlabelled	1	Atp7b	1866	9.455182952592258	0	505	5789	0	191	0	4
s1	liver	unlabelled	1	Atp8a1	6617	3.415746721093538	0	2027	2059	0	69	0	3
s1	liver	unlabelled	1	Atp8b1	2361	18.01930154316011	0	789	11588	0	364	0	0
s1	liver	unlabelled	1	Atp8b2	1938	0.9405679376924236	0	516	663	0	19	0	0
s1	liver	unlabelled	1	Atp8b4	3209	0.5940429080162675	0	883	380	0	12	0	0
s1	liver	unlabelled	1	Atp8b5	6093	0.9405679376924236	0	1668	482	0	19	0	0
s1	liver	unlabelled	1	Atp9a	334	62.32500176604005	2.8153153153153e-4	70	28416	8	1259	8	4
s1	liver	unlabelled	1	Atp9b	5844	14.70256197340262	0	1525	4860	0	297	0	6
s1	liver	unlabelled	1	Atpaf1	2185	14.801569124738664	4.5969966288691e-4	650	6526	3	299	3	232
s1	liver	unlabelled	1	Atpaf2	1151	12.177879614333484	0	299	5975	0	246	0	0
s1	liver	unlabelled	1	Atpif1	127	47.72144694397349	2.502815667626e-4	33	15982	4	964	4	1
s1	liver	unlabelled	1	Atr	157	0.79205721068835655	0	60	105	0	16	0	0
s1	liver	unlabelled	1	Atraid	720	135.44178302770896	1.9229631382758e-4	200	67604	13	2736	13	34
s1	liver	unlabelled	1	Atrip,Gm42641,Trex1	1976	20.09845172121705	0	396	6641	0	406	0	4
s1	liver	unlabelled	1	Atrn	4392	29.652641825145352	2.2836263987211e-4	1175	17516	4	599	4	1
s1	liver	unlabelled	1	Atrnl1	2124	14.05901548971833	1.3264358668258e-4	624	7539	1	284	1	0
s1	liver	unlabelled	1	Atrx	8142	27.573491647088417	3.493246390312e-4	2855	17176	6	557	6	0
s1	liver	unlabelled	1	Atxn1	7300	27.920016676764572	5.317169139150316e-5	2246	18807	1	564	1	7
s1	liver	unlabelled	1	Atxn10	289	54.55294038616056	2.4435368450448e-4	92	28647	7	1102	7	8
s1	liver	unlabelled	1	Atxn1l	5114	9.158161498584125	9.9108027750247e-4	1516	6054	6	185	6	0
s1	liver	unlabelled	1	Atxn2	880	38.711796172393434	0	228	20676	0	782	0	0
s1	liver	unlabelled	1	Atxn2l	961	32.078317032878445	6.322711178553364e-5	223	15816	1	648	1	10
s1	liver	unlabelled	1	Atxn3	4442	11.88085816032535	0	1449	6385	0	240	0	0
s1	liver	unlabelled	1	Atxn7	4004	30.741720489841843	6.258605582676179e-5	1266	15978	1	621	1	6
s1	liver	unlabelled	1	Atxn7l1	5647	13.118447552025907	0	1451	6408	0	265	1	0
s1	liver	unlabelled	1	Atxn7l2	137	0.6435464836842898	0	36	355	0	13	0	0
s1	liver	unlabelled	1	Atxn7l3	2355	22.375616201946077	7.44158356898348e-5	595	13438	1	452	1	0
s1	liver	unlabelled	1	Atxn7l3b	2999	233.70638072873325	2.6020170118077e-4	923	111452	29	4721	29	5
s1	liver	unlabelled	1	Auh	6725	48.95903633567404	5.7866184448462e-4	1761	27650	16	989	16	0
s1	liver	unlabelled	1	Aup1	1222	89.0569326267721	3.6591501623747e-4	274	21863	8	1799	8	21
s1	liver	unlabelled	1	Aurka	606	0.1980143026720891	0	174	97	0	4	0	0
s1	liver	unlabelled	1	Aurkaip1	138	91.82913286418136	1.1104941699056e-4	47	27015	3	1855	3	1
s1	liver	unlabelled	1	Aurkb	603	0.14851072700406687	0	188	66	0	3	0	0
s1	liver	unlabelled	1	Auts2	2037	0.04950357566802228	0	514	1	0	1	0	1
s1	liver	unlabelled	1	Aven	3679	21.237033961581563	5.7764513333975e-4	1048	10387	6	429	6	3
s1	liver	unlabelled	1	Avil	431	0.3960286053441783	0	99	134	0	8	0	0
s1	liver	unlabelled	1	Avl9	5415	9.356175801256212	0	1664	6873	0	189	0	0
s1	liver	unlabelled	1	Avpi1	416	43.167117982515435	0	103	17114	0	872	0	0
s1	liver	unlabelled	1	Avpr1a	1092	21.286537537249583	0	342	10904	0	430	0	5
s1	liver	unlabelled	1	Avpr1b	2479	0.04950357566802228	0	593	4	0	1	0	1
s1	liver	unlabelled	1	Awat2	565	0.04950357566802228	0	172	23	0	1	0	0
s1	liver	unlabelled	1	Axin1	750	12.474901068341618	4.7528517110266e-4	208	6312	3	252	3	7
s1	liver	unlabelled	1	Axin2	1388	6.831493442187076	0	379	4476	0	138	0	2
s1	liver	unlabelled	1	Axl	1389	18.712351602512424	5.268010009219e-4	424	7593	4	378	4	13
s1	liver	unlabelled	1	Azgp1	993	1739.4071382472991	1.9172923261326e-4	223	787569	151	35137	150	51
s1	liver	unlabelled	1	Azi2	4512	26.632923709395993	1.4193456816407e-4	1394	14091	2	538	2	8
s1	liver	unlabelled	1	Azin1	3965	54.55294038616056	1.8300494113341e-4	1366	32786	6	1102	6	4
s1	liver	unlabelled	1	B020004J07Rik	402	0.14851072700406687	0	114	9	0	3	0	3
s1	liver	unlabelled	1	B130006D01Rik	198	0.693050059352312	0	48	175	0	14	0	0
s1	liver	unlabelled	1	B230118H07Rik	1608	14.653058397734595	0	465	7178	0	296	0	0
s1	liver	unlabelled	1	B230217C12Rik	2019	0.346525029676156	0	539	182	0	7	0	1
s1	liver	unlabelled	1	B230219D22Rik	3858	29.60313824947733	4.3968123110744e-4	1265	18195	8	598	8	5
s1	liver	unlabelled	1	B230307C23Rik	992	0.14851072700406687	0	322	57	0	3	0	0
s1	liver	unlabelled	1	B2m	448	3994.889052833731	2.359841214251e-4	153	1995897	471	80699	462	94
s1	liver	unlabelled	1	B3galnt1	773	1.7326251483807802	0	253	1000	0	35	0	0
s1	liver	unlabelled	1	B3galnt2	2967	9.207665074252146	1.7346053772766e-4	836	5765	1	186	1	13
s1	liver	unlabelled	1	B3galt1	3766	28.06852740376864	2.0754064337599e-4	1181	14455	3	567	3	15
s1	liver	unlabelled	1	B3galt2	7218	0.14851072700406687	0	2217	31	0	3	0	2
s1	liver	unlabelled	1	B3galt4	238	0.24751787834011144	0	44	38	0	5	0	0
s1	liver	unlabelled	1	B3galt6	2173	4.207803931781895	0	647	2093	0	85	0	0
s1	liver	unlabelled	1	B3gat3	400	29.355620371137217	0	85	8051	0	593	0	2
s1	liver	unlabelled	1	B3glct	2993	0.49503575668022287	0	897	218	0	10	0	0
s1	liver	unlabelled	1	B3gnt2,Gm28048	2446	11.28681525230908	0	725	6422	0	228	0	0
s1	liver	unlabelled	1	B3gnt3	1848	0.7425536350203343	0	520	242	0	15	0	0
s1	liver	unlabelled	1	B3gnt6	1159	0.04950357566802228	0	328	13	0	1	0	0
s1	liver	unlabelled	1	B3gnt7	1078	0.8415607863563789	0	263	422	0	17	0	0
s1	liver	unlabelled	1	B3gnt8	4468	1.2870929673685796	0	904	806	0	26	0	0
s1	liver	unlabelled	1	B3gnt9	917	0.24751787834011144	0	229	68	0	5	0	0
s1	liver	unlabelled	1	B3gntl1	2253	1.7821287240488024	0	519	716	0	36	0	0
s1	liver	unlabelled	1	B430306N03Rik	4904	0.693050059352312	0	1277	274	0	14	0	0
s1	liver	unlabelled	1	B4galnt1	1339	45.64229676591655	1.4480162177816e-4	278	13812	2	922	2	1
s1	liver	unlabelled	1	B4galnt2	128	0.8415607863563789	0	15	17	0	17	0	0
s1	liver	unlabelled	1	B4galnt4	281	0.04950357566802228	0	85	40	0	1	0	0
s1	liver	unlabelled	1	B4galt1	2755	62.6220232200482	8.561888181740346e-5	859	35039	3	1265	3	4
s1	liver	unlabelled	1	B4galt2	2547	0.04950357566802228	0	565	7	0	1	0	0
s1	liver	unlabelled	1	B4galt3	517	5.395889747814429	0	154	2301	0	109	0	0
s1	liver	unlabelled	1	B4galt4	1251	1.039575089028468	0	337	488	0	21	0	0
s1	liver	unlabelled	1	B4galt5	2892	19.207387359192648	3.1024586985185e-4	796	12893	4	388	4	0
s1	liver	unlabelled	1	B4galt6	3722	6.039436231498719	0	1199	2692	0	122	0	0
s1	liver	unlabelled	1	B4galt7	1069	9.405679376924237	2.2573363431151e-4	282	4430	1	190	1	3
s1	liver	unlabelled	1	B4gat1	636	20.34596959955716	7.2930594384344e-4	178	8227	6	411	6	0
s1	liver	unlabelled	1	B630019K06Rik	1205	1.6831215727127578	0	387	1092	0	34	0	0
s1	liver	unlabelled	1	B930094E09Rik	827	0.24751787834011144	0	236	128	0	5	0	0
s1	liver	unlabelled	1	B9d1	137	0.14851072700406687	0	29	46	0	3	0	0
s1	liver	unlabelled	1	B9d2	364	4.306811083117939	0	76	1306	0	87	0	3
s1	liver	unlabelled	1	BC003331	1856	54.602443961828584	2.1145374449339e-4	467	28375	6	1103	6	5
s1	liver	unlabelled	1	BC003965	2563	48.513504154661845	8.21186614658181e-5	817	24355	2	980	2	0
s1	liver	unlabelled	1	BC004004	1431	93.80927589090224	5.1733057423693e-4	384	15464	8	1895	9	9
s1	liver	unlabelled	1	BC005537	3435	72.6217455049887	5.9646593930959e-4	1118	40237	24	1467	24	25
s1	liver	unlabelled	1	BC005624	1033	24.306255652998946	0	262	13659	0	491	0	333
s1	liver	unlabelled	1	BC017158	1728	16.385683546115377	0	377	8623	0	331	0	0
s1	liver	unlabelled	1	BC017643	1524	9.50468652826028	1.9743336623889e-4	385	5065	1	192	1	1
s1	liver	unlabelled	1	BC022687	542	0.1980143026720891	0	155	76	0	4	0	0
s1	liver	unlabelled	1	BC024063	419	0.29702145400813373	0	129	171	0	6	0	0
s1	liver	unlabelled	1	BC024139	1047	4.999861142470252	0	203	1526	0	101	0	0
s1	liver	unlabelled	1	BC024978	6028	14.30653336805844	0	1560	5323	0	289	0	5
s1	liver	unlabelled	1	BC025446	1026	147.57015906637443	2.2148067212001e-4	280	67726	15	2981	15	14
s1	liver	unlabelled	1	BC025920	405	1.039575089028468	0	101	262	0	21	0	0
s1	liver	unlabelled	1	BC028528	287	3.960286053441783	5.5096418732782e-4	78	1815	1	80	1	0
s1	liver	unlabelled	1	BC029722	1195	12.227383190001506	2.2487069934787e-4	268	4447	1	247	1	7
s1	liver	unlabelled	1	BC030336	4920	10.544261617288749	0	1620	6369	0	213	0	9
s1	liver	unlabelled	1	BC030867	790	0.24751787834011144	0	198	70	0	5	0	0
s1	liver	unlabelled	1	BC030870	947	0.4455321810122006	0	248	270	0	9	0	0
s1	liver	unlabelled	1	BC031181	590	102.76942308681429	1.0472574944364e-4	179	38195	4	2076	4	42
s1	liver	unlabelled	1	BC034090	1049	0.1980143026720891	0	245	64	0	4	0	0
s1	liver	unlabelled	1	BC035044	992	0.04950357566802228	0	272	12	0	1	0	0
s1	liver	unlabelled	1	BC035947	780	0.04950357566802228	0	212	24	0	1	0	0
s1	liver	unlabelled	1	BC037034	1524	8.514615014899833	0	358	5985	0	172	0	3
s1	liver	unlabelled	1	BC048403	1759	3.168228842753426	0	558	1505	0	64	0	0
s1	liver	unlabelled	1	BC049352	1235	0.346525029676156	0	290	210	0	7	0	0
s1	liver	unlabelled	1	BC049762	142	0.09900715133604455	0	43	35	0	2	0	0
s1	liver	unlabelled	1	BC052040	1737	4.801846839798162	0	518	2256	0	97	0	0
s1	liver	unlabelled	1	BC055324	1600	0.8415607863563789	0	464	508	0	17	0	0
s1	liver	unlabelled	1	BC106179	3228	0.346525029676156	0	887	83	0	7	0	1
s1	liver	unlabelled	1	Baat	398	226.37985152986593	3.5295839395322e-4	119	116161	41	4573	41	67
s1	liver	unlabelled	1	Babam1	227	58.81024789361048	2.8466856445709e-4	59	24590	7	1188	7	11
s1	liver	unlabelled	1	Babam2	1086	35.04853157295978	0	260	14592	0	708	0	0
s1	liver	unlabelled	1	Bace1	4273	31.682288427534264	0	1162	14821	0	640	0	1
s1	liver	unlabelled	1	Bace2	2117	6.583975563846964	0	598	3667	0	133	0	0
s1	liver	unlabelled	1	Bach1	3475	19.1083802078566	0	1078	10160	0	386	0	16
s1	liver	unlabelled	1	Bach2	5812	8.267097136559721	0	1784	4900	0	167	0	0
s1	liver	unlabelled	1	Bad	680	31.434770549194152	0	157	10434	0	635	0	0
s1	liver	unlabelled	1	Bag1	189	92.32416862086156	2.916472235184321e-5	53	34288	1	1865	1	25
s1	liver	unlabelled	1	Bag2	1277	3.9107824777737608	0	334	2762	0	79	0	0
s1	liver	unlabelled	1	Bag3	585	36.236617388992315	5.607581450120563e-5	183	17833	1	732	1	14
s1	liver	unlabelled	1	Bag4	3386	26.484412982391927	0	1119	16723	0	535	0	5
s1	liver	unlabelled	1	Bag5	556	13.563979733038106	1.2186205215695e-4	194	8206	1	274	1	1
s1	liver	unlabelled	1	Bag6	86	37.12768175101672	6.7469879518072e-4	27	10375	7	750	7	1
s1	liver	unlabelled	1	Bahcc1	2413	1.6336179970447355	0	609	993	0	33	0	3
s1	liver	unlabelled	1	Bahd1	1956	6.732486290851031	0	481	3821	0	136	0	0
s1	liver	unlabelled	1	Baiap2	2475	46.582864703608976	5.500852632157984e-5	568	18179	1	941	1	12
s1	liver	unlabelled	1	Baiap2l1	1431	25.74185934737159	2.5033377837116e-4	389	11984	3	520	5	0
s1	liver	unlabelled	1	Baiap2l2	618	0.14851072700406687	0	168	69	0	3	0	0
s1	liver	unlabelled	1	Bak1	1315	7.475039925871366	0.00209205020920502	303	1912	4	151	4	5
s1	liver	unlabelled	1	Bambi	4004	1.930639451052869	0	1288	1135	0	39	0	0
s1	liver	unlabelled	1	Banf1	371	53.11733669178791	1.5727721682237e-4	115	31791	5	1073	5	14
s1	liver	unlabelled	1	Bank1	789	0.79205721068835655	0	257	385	0	16	0	0
s1	liver	unlabelled	1	Banp	4205	18.76185517818045	1.2294074256208e-4	942	8134	1	379	1	0
s1	liver	unlabelled	1	Bap1	1779	18.31632299716825	0	420	7905	0	370	0	1
s1	liver	unlabelled	1	Bard1	3022	0.346525029676156	0	1059	103	0	7	0	5
s1	liver	unlabelled	1	Barhl2	834	0.04950357566802228	1	196	1	1	1	1	0
s1	liver	unlabelled	1	Basp1	952	3.960286053441783	0	271	1375	0	80	0	10
s1	liver	unlabelled	1	Batf	335	0.14851072700406687	0	65	44	0	3	0	0
s1	liver	unlabelled	1	Batf2	481	0.5940429080162675	0	109	220	0	12	0	0
s1	liver	unlabelled	1	Batf3	310	0.693050059352312	0	77	234	0	14	0	0
s1	liver	unlabelled	1	Bax	224	7.722557804211476	0	66	1551	0	156	0	23
s1	liver	unlabelled	1	Baz1a	1953	13.068943976357884	0	603	6826	0	264	0	1
s1	liver	unlabelled	1	Baz1b	1666	35.59307090530803	5.588153115395362e-5	445	17895	1	719	1	0
s1	liver	unlabelled	1	Baz2a	2550	11.138304525305015	0	739	4367	0	225	0	179
s1	liver	unlabelled	1	Baz2b	1286	9.900715133604455	0	434	5884	0	200	0	0
s1	liver	unlabelled	1	Bbc3	971	6.187946958502786	4.117768169652e-4	196	4857	2	125	2	3
s1	liver	unlabelled	1	Bbip1	1668	10.34624731461666	0	489	5291	0	209	0	1
s1	liver	unlabelled	1	Bbof1	2782	0.5445393323482453	0	733	220	0	11	0	4
s1	liver	unlabelled	1	Bbox1	2757	127.66972164782948	4.6602045164039e-4	945	75104	35	2579	35	17
s1	liver	unlabelled	1	Bbs1	3774	0.9405679376924236	0	1008	657	0	19	0	0
s1	liver	unlabelled	1	Bbs10	558	3.3167395697574933	0	166	2031	0	67	0	2
s1	liver	unlabelled	1	Bbs12	267	0.14851072700406687	0	75	61	0	3	0	0
s1	liver	unlabelled	1	Bbs2	322	2.871207388745293	0	89	1543	0	58	0	0
s1	liver	unlabelled	1	Bbs4	967	2.1286537537249584	0	214	738	0	43	0	7
s1	liver	unlabelled	1	Bbs5	997	1.3365965430366018	0	316	964	0	27	0	0
s1	liver	unlabelled	1	Bbs7	762	1.1385822403645127	0	249	745	0	23	0	0
s1	liver	unlabelled	1	Bbs9	1454	2.574185934737159	0	352	1597	0	52	0	0
s1	liver	unlabelled	1	Bbx	7598	4.653336112794094	0	2458	2592	0	94	0	25
s1	liver	unlabelled	1	Bcam	667	3.762271750769694	0	137	1291	0	76	0	0
s1	liver	unlabelled	1	Bcap29	5375	6.732486290851031	7.9936051159072e-4	1641	3753	3	136	3	0
s1	liver	unlabelled	1	Bcap31	379	124.94702498608828	5.7731720693935e-4	129	69286	40	2524	40	7
s1	liver	unlabelled	1	Bcar1	408	25.444837893363456	0	98	13325	0	514	0	3
s1	liver	unlabelled	1	Bcar3	431	23.514198442310587	0	137	13109	0	475	0	0
s1	liver	unlabelled	1	Bcas1	1083	0.04950357566802228	0	330	4	0	1	0	1
s1	liver	unlabelled	1	Bcas2	1178	29.05859891712908	1.3096719271822e-4	330	15271	2	587	2	68
s1	liver	unlabelled	1	Bcas3	2127	14.603554822066576	1.7067759003242e-4	648	5859	1	295	1	2
s1	liver	unlabelled	1	Bcat1	6750	0.09900715133604455	0	1980	14	0	2	0	2
s1	liver	unlabelled	1	Bcat2	617	6.534471988178942	0	139	2474	0	132	0	0
s1	liver	unlabelled	1	Bccip	268	19.157883783524625	4.6559269950647e-4	97	10739	5	387	5	10
s1	liver	unlabelled	1	Bcdin3d	380	5.19787544514234	0	84	2376	0	105	0	0
s1	liver	unlabelled	1	Bche	4109	51.48371869474318	5.7504312823461e-4	1336	27824	16	1040	16	8
s1	liver	unlabelled	1	Bckdha	451	60.295355163651145	1.7187052420509e-4	94	17455	3	1218	3	7
s1	liver	unlabelled	1	Bckdhb	280	115.44233845782796	9.08562291030673e-5	91	55032	5	2332	5	13
s1	liver	unlabelled	1	Bckdk	2138	10.643268768624791	2.2237046920169e-4	501	4497	1	215	1	14
s1	liver	unlabelled	1	Bcl10	1050	7.277025623199276	0	366	5035	0	147	0	0
s1	liver	unlabelled	1	Bcl11a	4596	0.14851072700406687	0	1486	48	0	3	0	0
s1	liver	unlabelled	1	Bcl2	7028	3.762271750769694	0	2018	1692	0	76	0	0
s1	liver	unlabelled	1	Bcl2a1a	149	0.04950357566802228	0	51	31	0	1	0	0
s1	liver	unlabelled	1	Bcl2a1b	147	0.4455321810122006	0	50	34	0	9	0	0
s1	liver	unlabelled	1	Bcl2l1	2711	19.058876632188586	1.2093360744951e-4	724	8269	1	385	1	1
s1	liver	unlabelled	1	Bcl2l11	6015	4.653336112794094	0	1863	2862	0	94	0	2
s1	liver	unlabelled	1	Bcl2l12	331	3.6632645994336497	0	109	2599	0	74	0	0
s1	liver	unlabelled	1	Bcl2l13	5451	28.811081038788977	4.9705318469076e-4	1558	14083	7	582	7	0
s1	liver	unlabelled	1	Bcl2l14	997	0.8415607863563789	0	271	375	0	17	0	0
s1	liver	unlabelled	1	Bcl2l15	1343	0.24751787834011144	0	401	140	0	5	0	0
s1	liver	unlabelled	1	Bcl2l2	3316	6.336457685506852	0	871	2757	0	128	0	0
s1	liver	unlabelled	1	Bcl3	410	36.781156721340565	1.1647545279832e-4	94	17171	2	743	2	0
s1	liver	unlabelled	1	Bcl6	1073	45.69180034158457	8.5771947527749e-4	324	19820	17	923	17	5
s1	liver	unlabelled	1	Bcl6b	1899	1.9801430267208917	0	587	689	0	40	0	1
s1	liver	unlabelled	1	Bcl7a	8076	6.237450534170809	0	2122	3473	0	126	0	6
s1	liver	unlabelled	1	Bcl7b	1194	16.58369784878747	0	299	7453	0	335	0	1
s1	liver	unlabelled	1	Bcl7c	6216	49.503575668022286	4.491466214193e-4	1567	20038	9	1000	9	977
s1	liver	unlabelled	1	Bcl9	1198	2.079150178056936	0	405	989	0	42	0	0
s1	liver	unlabelled	1	Bcl9l	2113	23.514198442310587	3.0339805825242e-4	544	9888	3	475	3	2
s1	liver	unlabelled	1	Bclaf1	4037	24.2072485016629	0.00136775517182424	1225	11698	16	489	16	6
s1	liver	unlabelled	1	Bclaf3	1022	1.3365965430366018	0	376	816	0	27	0	0
s1	liver	unlabelled	1	Bco1	785	15.940151365103176	4.3029259896729e-4	154	4648	2	322	2	2
s1	liver	unlabelled	1	Bco2	319	10.445254465952702	9.5638867635807e-4	88	5228	5	211	5	0
s1	liver	unlabelled	1	Bcor	886	7.12851489619521	0	325	5469	0	144	0	0
s1	liver	unlabelled	1	Bcorl1	2401	4.999861142470252	0	645	2226	0	101	0	0
s1	liver	unlabelled	1	Bcr	2719	20.54398390222925	3.6769211913224e-4	683	8159	3	415	3	5
s1	liver	unlabelled	1	Bcs1l	372	11.633340281985236	0	105	4380	0	235	0	3
s1	liver	unlabelled	1	Bdh1	1807	172.8169826570658	1.5665036756889e-4	464	89371	14	3491	11	18
s1	liver	unlabelled	1	Bdh2	205	23.56370201797861	2.6269702276707e-4	58	11420	3	476	3	3
s1	liver	unlabelled	1	Bdnf	2855	2.2276609050610032	0	923	932	0	45	0	1
s1	liver	unlabelled	1	Bdp1	4733	5.296882596478385	0.00126742712294043	1439	3156	4	107	4	2
s1	liver	unlabelled	1	Becn1	4290	61.73095885802379	3.068425897514575e-5	1228	32590	1	1247	1	9
s1	liver	unlabelled	1	Bend3	3306	6.880997017855098	0	961	3518	0	139	0	3
s1	liver	unlabelled	1	Bend4	8764	0.1980143026720891	0	2535	145	0	4	0	0
s1	liver	unlabelled	1	Bend6	1307	0.4455321810122006	0	383	245	0	9	0	0
s1	liver	unlabelled	1	Bend7	1251	0.8415607863563789	0	399	636	0	17	0	0
s1	liver	unlabelled	1	Best1	212	0.3960286053441783	0	48	228	0	8	0	0
s1	liver	unlabelled	1	Bet1	982	23.41519129097454	0	354	11156	0	473	0	0
s1	liver	unlabelled	1	Bet1l	1220	41.0879678044585	0	285	10099	0	830	3	0
s1	liver	unlabelled	1	Bex1	220	0.346525029676156	0	81	218	0	7	0	0
s1	liver	unlabelled	1	Bex3	313	0.7425536350203343	0	95	348	0	15	0	3
s1	liver	unlabelled	1	Bfar	2028	140.04561556483503	1.050001050001e-4	506	47619	5	2829	5	38
s1	liver	unlabelled	1	Bglap	134	0.346525029676156	0	34	28	0	7	0	1
s1	liver	unlabelled	1	Bglap3	140	0.8415607863563789	0	35	216	0	17	0	0
s1	liver	unlabelled	1	Bgn	1137	85.14615014899834	2.0402611534276e-4	318	29408	6	1720	6	10
s1	liver	unlabelled	1	Bhlha15	2776	0.5940429080162675	0	696	216	0	12	0	3
s1	liver	unlabelled	1	Bhlhb9	421	0.49503575668022287	0	140	198	0	10	0	0
s1	liver	unlabelled	1	Bhlhe40	1631	68.51294872454285	0.00010884709160571001	493	45936	5	1384	5	2
s1	liver	unlabelled	1	Bhlhe41	4922	3.1187252670854044	0	1515	1972	0	63	0	0
s1	liver	unlabelled	1	Bhmt	801	3320.303827205591	2.5650646982604e-4	196	1364488	350	67072	350	18242
s1	liver	unlabelled	1	Bhmt2	1343	147.17413046103027	2.649311754881e-4	399	86815	23	2973	23	740
s1	liver	unlabelled	1	Bicc1	2571	8.910643620244013	2.5214321734745e-4	757	3966	1	180	1	0
s1	liver	unlabelled	1	Bicd1	6932	0.79205721068835655	0	2405	404	0	16	0	3
s1	liver	unlabelled	1	Bicd2	3674	19.5539123888688	0	1024	5399	0	395	0	1
s1	liver	unlabelled	1	Bicdl1	1453	0.9900715133604456	0	301	492	0	20	0	0
s1	liver	unlabelled	1	Bicdl2	346	0.79205721068835655	0	95	419	0	16	0	0
s1	liver	unlabelled	1	Bicra	1106	1.6831215727127578	0.00204918032786885	260	976	2	34	1	0
s1	liver	unlabelled	1	Bicral	2932	9.356175801256212	0	862	5398	0	189	0	2
s1	liver	unlabelled	1	Bid	2055	9.752204406600391	1.6874789065136e-4	507	5926	1	197	1	0
s1	liver	unlabelled	1	Bik	409	8.960147195912034	0	117	3623	0	181	0	0
s1	liver	unlabelled	1	Bin1	494	11.187808100973038	0	124	2459	0	226	0	6
s1	liver	unlabelled	1	Bin2	458	9.455182952592258	0	65	2827	0	191	0	0
s1	liver	unlabelled	1	Bin3	1163	4.950357566802229	3.08261405672e-4	291	3244	1	100	1	0
s1	liver	unlabelled	1	Birc2	523	10.692772344292814	0	181	5489	0	216	0	6
s1	liver	unlabelled	1	Birc3	2238	8.41560786356379	0	642	3737	0	170	0	3
s1	liver	unlabelled	1	Birc5	2936	0.9405679376924236	0	888	537	0	19	0	0
s1	liver	unlabelled	1	Birc6	2897	24.157744925994876	3.5620146755004e-4	822	14037	5	488	5	1
s1	liver	unlabelled	1	Bivm	1628	7.376032774535322	2.2376370552696e-4	539	4469	1	149	1	0
s1	liver	unlabelled	1	Blcap	1528	31.18725267085404	5.633168093735917e-5	475	17752	1	630	1	1
s1	liver	unlabelled	1	Blk	556	0.09900715133604455	0	158	52	0	2	0	0
s1	liver	unlabelled	1	Blm	1092	1.188085816032535	0	269	666	0	24	0	0
s1	liver	unlabelled	1	Blmh	1794	61.235923101343566	3.8913534127169e-4	456	25698	10	1237	10	3
s1	liver	unlabelled	1	Blnk	246	1.534610845708691	0	71	727	0	31	0	2
s1	liver	unlabelled	1	Bloc1s1	322	120.78872462997438	1.885547280098e-4	67	21214	4	2440	6	125
s1	liver	unlabelled	1	Bloc1s2	416	7.12851489619521	0	129	5092	0	144	0	45
s1	liver	unlabelled	1	Bloc1s3	2528	11.385822403645127	0	701	5502	0	230	0	2
s1	liver	unlabelled	1	Bloc1s4	620	23.71221274498268	4.1577160279952e-4	210	14431	6	479	6	0
s1	liver	unlabelled	1	Bloc1s5	5609	27.127959466076213	9.148293843198243e-5	1708	10931	1	548	1	3
s1	liver	unlabelled	1	Bloc1s6	2845	9.900715133604455	0	874	4112	0	200	0	13
s1	liver	unlabelled	1	Blvra	170	14.009511914050307	0	45	3791	0	283	0	3
s1	liver	unlabelled	1	Blvrb	331	111.58105955572223	1.7500262503937e-4	94	28571	5	2254	7	13
s1	liver	unlabelled	1	Blzf1	2426	8.564118590567857	0	696	4654	0	173	0	0
s1	liver	unlabelled	1	Bmf	3801	1.0890786646964905	0	951	711	0	22	0	5
s1	liver	unlabelled	1	Bmi1	2148	22.672637655954208	0	793	15106	0	458	0	14
s1	liver	unlabelled	1	Bmp1	5244	91.87863643984936	5.9497248252268e-4	1141	26892	16	1856	19	15
s1	liver	unlabelled	1	Bmp10	3185	1.6831215727127578	0.00211416490486257	948	946	2	34	1	1
s1	liver	unlabelled	1	Bmp2	1170	33.959452908263295	6.3529038064481e-4	385	18889	12	686	12	3
s1	liver	unlabelled	1	Bmp2k	4786	3.267235994089471	0	1543	2116	0	66	0	0
s1	liver	unlabelled	1	Bmp4	339	17.72228008915198	8.9126559714795e-4	71	5610	5	358	5	0
s1	liver	unlabelled	1	Bmp5	1728	4.801846839798162	3.1026993484331e-4	598	3223	1	97	1	0
s1	liver	unlabelled	1	Bmp6	1234	4.10879678044585	0	337	1983	0	83	0	0
s1	liver	unlabelled	1	Bmp7	2125	3.712768175101671	0	482	1138	0	75	0	0
s1	liver	unlabelled	1	Bmper	1168	0.8415607863563789	0	392	304	0	17	0	0
s1	liver	unlabelled	1	Bmpr1a	3996	15.940151365103176	1.1235955056179e-4	1317	8900	1	322	1	1
s1	liver	unlabelled	1	Bmpr2	8529	36.03860308632022	5.059704513256426e-5	2998	19764	1	728	1	0
s1	liver	unlabelled	1	Bms1	270	16.63320142445549	0	79	8624	0	336	0	0
s1	liver	unlabelled	1	Bmt2	4884	16.93022287846362	1.1444266422522e-4	1674	8738	1	342	1	0
s1	liver	unlabelled	1	Bmx	894	0.346525029676156	0	287	229	0	7	0	0
s1	liver	unlabelled	1	Bmyc	283	17.07873360546769	2.3258518432375e-4	89	8599	2	345	2	1
s1	liver	unlabelled	1	Bnc2	2099	0.09900715133604455	0	526	54	0	2	0	0
s1	liver	unlabelled	1	Bnip1	995	7.673054228543456	0	189	2013	0	155	0	7
s1	liver	unlabelled	1	Bnip2	1895	66.87933072749811	8.012820512820513e-5	591	37440	3	1351	3	1
s1	liver	unlabelled	1	Bnip3	1174	179.45046179658078	2.0770307490856e-4	401	110735	23	3625	23	307
s1	liver	unlabelled	1	Bnip3l	2572	159.10449219702363	4.0374133638382e-4	825	89166	36	3214	36	2055
s1	liver	unlabelled	1	Boc	563	0.8415607863563789	0	147	396	0	17	0	0
s1	liver	unlabelled	1	Bod1	938	30.890231216845905	0	260	14860	0	624	1	49
s1	liver	unlabelled	1	Bod1l	1294	3.712768175101671	0	476	2474	0	75	0	2
s1	liver	unlabelled	1	Bok	637	15.049087003078776	0	141	5635	0	304	0	2
s1	liver	unlabelled	1	Bola1	275	28.910088190125016	0	60	5762	0	584	0	1
s1	liver	unlabelled	1	Bola2	774	55.245990445512874	1.539171925504e-4	184	12994	2	1116	2	24
s1	liver	unlabelled	1	Bola3	1924	98.01707982268412	1.6040100250626e-4	512	49875	8	1980	8	76
s1	liver	unlabelled	1	Bop1	236	30.098174006157553	3.6062026685899e-4	55	11092	4	608	4	5
s1	liver	unlabelled	1	Bora	2933	0.7425536350203343	0	702	352	0	15	0	0
s1	liver	unlabelled	1	Borcs5	916	9.009650771580056	2.5893319523562e-4	241	3862	1	182	1	0
s1	liver	unlabelled	1	Borcs6	698	17.474762210811868	0	178	12249	0	353	0	0
s1	liver	unlabelled	1	Borcs7	1816	17.67277651348396	1.1904761904761e-4	525	8400	1	357	1	0
s1	liver	unlabelled	1	Borcs8	908	21.138026810245517	1.0920607185759e-4	210	9157	1	427	1	2
s1	liver	unlabelled	1	Bpgm	1164	18.910365905184516	1.0558547143912e-4	333	9471	1	382	1	0
s1	liver	unlabelled	1	Bphl	1055	160.14406728605212	4.1527760154114e-4	263	86689	36	3235	34	0
s1	liver	unlabelled	1	Bpnt1	1151	38.761299748061454	7.2981485749404e-4	423	26034	19	783	19	0
s1	liver	unlabelled	1	Bptf	3806	34.850517270287696	1.2236906510034e-4	1206	16344	2	704	2	0
s1	liver	unlabelled	1	Braf	7145	14.851072700406686	6.318117201074e-4	2255	6331	4	300	4	1
s1	liver	unlabelled	1	Brap	3551	123.65993201871969	2.1648855562771e-4	800	50811	11	2498	11	104
s1	liver	unlabelled	1	Brat1	2772	4.158300356113872	0	638	1844	0	84	0	0
s1	liver	unlabelled	1	Brca1	2486	0.4455321810122006	0	632	282	0	9	0	0
s1	liver	unlabelled	1	Brca2	236	0.3960286053441783	0	78	204	0	8	0	0
s1	liver	unlabelled	1	Brcc3	3881	12.52440464400964	2.1231422505307e-4	1260	4710	1	253	2	0
s1	liver	unlabelled	1	Brd1	1263	9.851211557936434	0	437	6724	0	199	0	0
s1	liver	unlabelled	1	Brd2	2766	90.69055062381685	1.3147947276731e-4	628	30423	4	1832	4	0
s1	liver	unlabelled	1	Brd3	2886	40.6424356234463	5.0556117290192114e-5	852	19780	1	821	1	0
s1	liver	unlabelled	1	Brd3os	584	0.14851072700406687	0	132	75	0	3	0	0
s1	liver	unlabelled	1	Brd4	4874	61.433937404015666	9.060843564535858e-5	1290	22073	2	1241	5	5
s1	liver	unlabelled	1	Brd7	1429	25.0983128636873	9.160505136426e-4	486	15283	14	507	14	6
s1	liver	unlabelled	1	Brd8	2526	14.603554822066576	7.7790742901594e-4	757	7713	6	295	6	0
s1	liver	unlabelled	1	Brd9	1243	5.494896899150474	0	319	2680	0	111	0	0
s1	liver	unlabelled	1	Brdt	1832	1.6336179970447355	0	573	786	0	33	0	0
s1	liver	unlabelled	1	Brf1	236	7.376032774535322	6.0771801883925e-4	67	3291	2	149	2	3
s1	liver	unlabelled	1	Brf2	2225	8.366104287895768	2.4230676035861e-4	612	4127	1	169	1	1
s1	liver	unlabelled	1	Bri3	880	265.1411512779274	1.3567871280807e-4	260	125296	17	5356	17	5003
s1	liver	unlabelled	1	Bri3bp	5910	37.82073181036903	0	1733	19266	0	764	0	4
s1	liver	unlabelled	1	Brip1	3291	0.346525029676156	0	1071	123	0	7	0	4
s1	liver	unlabelled	1	Brix1	1724	34.999027997291755	5.4758514949074e-4	509	18262	10	707	10	0
s1	liver	unlabelled	1	Brk1	860	58.90925504494652	3.5497497426431435e-5	251	28171	1	1190	1	7
s1	liver	unlabelled	1	Brms1	503	12.029368887329415	2.5342118601115e-4	112	3946	1	243	1	0
s1	liver	unlabelled	1	Brms1l	1755	2.1286537537249584	0	556	1249	0	43	0	0
s1	liver	unlabelled	1	Brox	3141	32.127820608546465	3.3401992985581e-4	893	17963	6	649	6	352
s1	liver	unlabelled	1	Brpf1	694	9.851211557936434	0	183	4089	0	199	0	12
s1	liver	unlabelled	1	Brpf3	1853	19.405401661864737	0	472	11765	0	392	0	0
s1	liver	unlabelled	1	Brsk1	1164	0.346525029676156	0	267	106	0	7	0	0
s1	liver	unlabelled	1	Brwd1	8518	15.346108457086912	4.7020101093217e-4	2669	8507	4	310	5	2
s1	liver	unlabelled	1	Brwd3	11196	4.603832537126073	8.0547724526782e-4	3543	2483	2	93	2	0
s1	liver	unlabelled	1	Bscl2	729	65.69124491146559	1.0514510023832e-4	157	28532	3	1327	3	9
s1	liver	unlabelled	1	Bsdc1	1425	37.32569605368881	5.287648054145516e-5	361	18912	1	754	1	2
s1	liver	unlabelled	1	Bsg	474	292.5661321980117	1.0137532524583e-4	103	88779	9	5910	9	81
s1	liver	unlabelled	1	Bst1	2150	0.3960286053441783	0	622	210	0	8	0	1
s1	liver	unlabelled	1	Bst2	244	63.95861976308479	3.440366972477e-4	70	17440	6	1292	6	134
s1	liver	unlabelled	1	Btaf1	1348	23.217176988302455	0	424	9994	0	469	0	0
s1	liver	unlabelled	1	Btbd1	1494	44.35520379854797	0	478	19971	0	896	5	260
s1	liver	unlabelled	1	Btbd10	1533	1.8316322997168248	0	472	1333	0	37	0	0
s1	liver	unlabelled	1	Btbd11	1943	0.3960286053441783	0	581	171	0	8	0	0
s1	liver	unlabelled	1	Btbd2	913	14.851072700406686	0	191	6477	0	300	0	0
s1	liver	unlabelled	1	Btbd3	2932	2.524682359069137	0	942	1374	0	51	0	3
s1	liver	unlabelled	1	Btbd6	861	11.28681525230908	3.5919540229885e-4	208	5568	2	228	2	1
s1	liver	unlabelled	1	Btbd7	4314	8.118586409555656	0	1465	5148	0	164	0	5
s1	liver	unlabelled	1	Btbd8	2107	1.039575089028468	0	737	438	0	21	0	0
s1	liver	unlabelled	1	Btbd9	4849	18.31632299716825	1.4176353841791e-4	1161	7054	1	370	1	4
s1	liver	unlabelled	1	Btc	2230	1.039575089028468	0	729	704	0	21	0	0
s1	liver	unlabelled	1	Btd	666	45.2957717362404	9.623249771447818e-5	164	20783	2	915	2	1
s1	liver	unlabelled	1	Btf3	259	195.09359170767584	1.4795525832988e-4	91	101382	15	3941	14	3560
s1	liver	unlabelled	1	Btf3l4	2545	6.68298271518301	5.1612903225806e-4	907	3875	2	135	2	2
s1	liver	unlabelled	1	Btg1	4166	33.86044575692724	4.078469758146743e-5	1404	24519	1	684	1	616
s1	liver	unlabelled	1	Btg2	2199	5.19787544514234	0	648	2886	0	105	0	0
s1	liver	unlabelled	1	Btg3	439	0.14851072700406687	0	160	21	0	3	0	0
s1	liver	unlabelled	1	Btk	400	0.04950357566802228	0	116	20	0	1	0	0
s1	liver	unlabelled	1	Btla	2298	0.3960286053441783	0	696	143	0	8	0	0
s1	liver	unlabelled	1	Btnl9	3469	6.039436231498719	0	992	3087	0	122	0	1
s1	liver	unlabelled	1	Btrc	3628	5.544400474818496	0	1080	2163	0	112	0	1
s1	liver	unlabelled	1	Bub1	121	0.3960286053441783	0.02	44	300	6	8	5	0
s1	liver	unlabelled	1	Bub1b	272	0.29702145400813373	0	96	203	0	6	0	0
s1	liver	unlabelled	1	Bub3	3903	31.48427412486218	0	1241	20842	0	636	0	22
s1	liver	unlabelled	1	Bud13	928	4.554328961458051	0	238	3038	0	92	0	0
s1	liver	unlabelled	1	Bud23	909	62.07748388769995	1.8387084911558e-4	191	27193	5	1254	5	6
s1	liver	unlabelled	1	Bud31	193	73.06727768600089	1.5386982612709e-4	49	25996	4	1476	4	1
s1	liver	unlabelled	1	Bves	3170	0.09900715133604455	0	964	26	0	2	0	0
s1	liver	unlabelled	1	Bysl	2222	31.038741943849978	2.9046547091714e-4	566	13771	4	627	4	8
s1	liver	unlabelled	1	Bzw1	3068	91.77962928851332	1.9812180528588e-4	978	50474	10	1854	10	549
s1	liver	unlabelled	1	Bzw2	446	8.118586409555656	0	132	4317	0	164	0	0
s1	liver	unlabelled	1	C030005K15Rik	646	0.346525029676156	0	171	21	0	7	0	7
s1	liver	unlabelled	1	C030006K11Rik	1576	33.41491357591505	7.379529186037931e-5	328	13551	1	675	1	1
s1	liver	unlabelled	1	C130050O18Rik	2792	0.29702145400813373	0	594	108	0	6	0	0
s1	liver	unlabelled	1	C130074G19Rik	2382	93.16572940721797	2.6574541589157e-4	532	45156	12	1882	12	4
s1	liver	unlabelled	1	C1d	2481	38.959314050733546	2.0221629054436e-4	896	24726	5	787	5	1
s1	liver	unlabelled	1	C1galt1	4430	27.87051310109655	4.0631530067332e-4	1525	17228	7	563	7	0
s1	liver	unlabelled	1	C1galt1c1	382	18.068805118828134	1.6751821760616e-4	150	11939	2	365	2	6
s1	liver	unlabelled	1	C1qa	237	83.01749639527338	8.110300081103001e-5	57	36990	3	1677	3	11
s1	liver	unlabelled	1	C1qb	160	91.87863643984936	2.6114530871106e-4	32	26805	7	1856	7	2
s1	liver	unlabelled	1	C1qbp	259	99.5021870927248	8.848774444739404e-5	85	67806	6	2010	6	11
s1	liver	unlabelled	1	C1qc	239	49.70158997069438	7.818913952851948e-5	69	25579	2	1004	2	2
s1	liver	unlabelled	1	C1ql1	469	0.1980143026720891	0	102	36	0	4	0	0
s1	liver	unlabelled	1	C1ql3	808	0.14851072700406687	0	291	135	0	3	0	0
s1	liver	unlabelled	1	C1ql4	668	0.09900715133604455	0	136	50	0	2	0	0
s1	liver	unlabelled	1	C1qtnf1	1612	3.168228842753426	0	405	1446	0	64	0	1
s1	liver	unlabelled	1	C1qtnf12	127	2.2771644807290254	0	34	905	0	46	0	0
s1	liver	unlabelled	1	C1qtnf2	188	1.534610845708691	0	53	705	0	31	0	0
s1	liver	unlabelled	1	C1qtnf3	1475	0.3960286053441783	0	454	130	0	8	0	0
s1	liver	unlabelled	1	C1qtnf5,Mfrp	893	3.3167395697574933	0	195	1444	0	67	0	2
s1	liver	unlabelled	1	C1qtnf6	1831	1.188085816032535	0	462	350	0	24	0	0
s1	liver	unlabelled	1	C1qtnf7	2552	0.346525029676156	0	698	198	0	7	0	0
s1	liver	unlabelled	1	C1qtnf9	845	1.039575089028468	0	203	425	0	21	0	0
s1	liver	unlabelled	1	C1ra	463	220.68694032804336	2.8813622337063e-4	128	107588	31	4458	31	8
s1	liver	unlabelled	1	C1rb	145	2.029646602388914	0	43	427	0	41	0	20
s1	liver	unlabelled	1	C1rl	1523	331.27792837040516	2.7209826634533e-4	372	128630	35	6692	31	805
s1	liver	unlabelled	1	C1s1	599	305.48656544736554	2.7301368890636e-4	179	183141	50	6171	50	23
s1	liver	unlabelled	1	C1s2	541	0.04950357566802228	0	160	24	0	1	0	0
s1	liver	unlabelled	1	C2	254	127.57071449649344	1.5788559609706e-4	73	63337	10	2577	10	5
s1	liver	unlabelled	1	C2cd2	4146	116.77893500086458	1.9686201941059e-4	1224	50797	10	2359	10	6
s1	liver	unlabelled	1	C2cd2l	3733	42.12754289348697	9.209375143896489e-5	976	21717	2	851	2	0
s1	liver	unlabelled	1	C2cd3	4277	5.8909255044946525	0	1092	3954	0	119	0	0
s1	liver	unlabelled	1	C2cd4c	5198	0.14851072700406687	0	1352	90	0	3	0	0
s1	liver	unlabelled	1	C2cd4d	112	1.8316322997168248	0	39	845	0	37	0	0
s1	liver	unlabelled	1	C2cd5	3754	4.059293204777828	0	978	2597	0	82	0	0
s1	liver	unlabelled	1	C3	43	3861.130391378734	1.4820343751136e-4	12	742223	110	77997	278	426
s1	liver	unlabelled	1	C330007P06Rik	2912	31.18725267085404	1.374759417102e-4	949	14548	2	630	2	316
s1	liver	unlabelled	1	C330018D20Rik	1909	13.068943976357884	0	596	6843	0	264	0	0
s1	liver	unlabelled	1	C330021F23Rik	685	0.1980143026720891	0	157	110	0	4	0	4
s1	liver	unlabelled	1	C330027C09Rik	1436	0.14851072700406687	0	554	57	0	3	0	0
s1	liver	unlabelled	1	C3ar1	2685	4.7028396884621175	0	896	2213	0	95	0	0
s1	liver	unlabelled	1	C4b	682	1053.238075912842	2.4179781041886e-4	154	343262	83	21276	88	2878
s1	liver	unlabelled	1	C4bp	1433	527.7576201967856	2.4754046334496e-4	487	315100	78	10661	73	25
s1	liver	unlabelled	1	C530008M17Rik	3961	0.04950357566802228	0	1178	6	0	1	0	1
s1	liver	unlabelled	1	C5ar1	1295	0.346525029676156	0	429	176	0	7	0	0
s1	liver	unlabelled	1	C5ar2	2339	4.900853991134207	0	676	1986	0	99	0	8
s1	liver	unlabelled	1	C6	468	288.85336402291006	1.5806073843103e-4	128	139187	22	5835	22	91
s1	liver	unlabelled	1	C730034F03Rik	934	1.039575089028468	0	235	536	0	21	0	0
s1	liver	unlabelled	1	C77080	1877	33.36541000024702	0	460	16169	0	674	0	2
s1	liver	unlabelled	1	C87436	1625	6.68298271518301	0	374	3025	0	135	0	0
s1	liver	unlabelled	1	C8a	1830	1006.160175452553	2.6552138442849e-4	497	451941	120	20325	120	41
s1	liver	unlabelled	1	C8b	388	407.0679027181473	1.560143533205e-4	98	173061	27	8223	28	13
s1	liver	unlabelled	1	C8g	159	571.6177882386534	1.3859839225864e-4	45	238098	33	11547	33	54
s1	liver	unlabelled	1	C9	860	980.1707982268412	2.4753889216825e-4	201	420136	104	19800	105	763
s1	liver	unlabelled	1	CT025619.2	2513	1.039575089028468	0	723	627	0	21	0	0
s1	liver	unlabelled	1	Caap1	944	3.4652502967615604	0	368	2069	0	70	0	1
s1	liver	unlabelled	1	Cab39	2355	31.28625982219009	0	749	16881	0	632	0	85
s1	liver	unlabelled	1	Cab39l	1942	73.36429914000902	1.8118677336554e-4	569	33115	6	1482	6	10
s1	liver	unlabelled	1	Cabcoco1	296	0.9900715133604456	0	74	360	0	20	0	0
s1	liver	unlabelled	1	Cabin1	1886	10.247240163280614	0	491	4105	0	207	0	27
s1	liver	unlabelled	1	Cables1	1025	1.2870929673685796	0	270	692	0	26	0	0
s1	liver	unlabelled	1	Cables2	1503	23.11816983696641	0	410	11139	0	467	0	11
s1	liver	unlabelled	1	Cabp1	864	0.346525029676156	0	145	126	0	7	0	0
s1	liver	unlabelled	1	Cabp2	204	0.29702145400813373	0	52	87	0	6	0	0
s1	liver	unlabelled	1	Cabyr	695	3.811775326437716	0	170	1554	0	77	0	0
s1	liver	unlabelled	1	Cacfd1	3922	21.930084020933876	3.541703559412e-4	1169	11294	4	443	4	2
s1	liver	unlabelled	1	Cachd1	1634	0.4455321810122006	0	449	128	0	9	0	0
s1	liver	unlabelled	1	Cacna1a	538	2.079150178056936	0	144	889	0	42	0	0
s1	liver	unlabelled	1	Cacna1c	6652	0.09900715133604455	0	1863	56	0	2	0	0
s1	liver	unlabelled	1	Cacna1d	8120	0.09900715133604455	0	2072	58	0	2	0	0
s1	liver	unlabelled	1	Cacna1f	4702	1.1385822403645127	0	1111	473	0	23	0	0
s1	liver	unlabelled	1	Cacna2d1	4703	0.346525029676156	0	1575	117	0	7	0	0
s1	liver	unlabelled	1	Cacna2d3	1406	0.14851072700406687	0	360	18	0	3	0	3
s1	liver	unlabelled	1	Cacnb1	1667	0.09900715133604455	0	404	58	0	2	0	0
s1	liver	unlabelled	1	Cacnb2	2082	0.4455321810122006	0	643	324	0	9	0	0
s1	liver	unlabelled	1	Cacnb3	958	0.49503575668022287	0	190	173	0	10	0	0
s1	liver	unlabelled	1	Cacnb4	6169	0.04950357566802228	0	2027	3	0	1	0	1
s1	liver	unlabelled	1	Cacng7	1273	0.24751787834011144	0	331	100	0	5	0	0
s1	liver	unlabelled	1	Cactin	288	13.712490460042174	0	71	6917	0	277	0	0
s1	liver	unlabelled	1	Cacul1	4351	92.3736721965296	3.819199113945806e-5	1421	52367	2	1866	2	96
s1	liver	unlabelled	1	Cacybp	1200	50.88967578672691	7.942180922881423e-5	354	25182	2	1028	2	51
s1	liver	unlabelled	1	Cad	377	9.5541901039283	2.375861249703e-4	103	4209	1	193	1	0
s1	liver	unlabelled	1	Cadm1	4033	43.56314658785962	5.050249987374375e-5	1289	19801	1	880	1	1
s1	liver	unlabelled	1	Cadm3	3763	1.2870929673685796	0	967	486	0	26	0	0
s1	liver	unlabelled	1	Cadm4	918	6.534471988178942	0	204	1274	0	132	0	4
s1	liver	unlabelled	1	Cadps2	1870	13.662986884374153	0	624	5143	0	276	0	57
s1	liver	unlabelled	1	Cage1	1446	0.1980143026720891	0	479	49	0	4	0	0
s1	liver	unlabelled	1	Calcoco1	2244	14.950079851742732	0	470	8120	0	302	0	0
s1	liver	unlabelled	1	Calcrl	2828	17.870790816156045	0	966	6858	0	361	0	0
s1	liver	unlabelled	1	Cald1	2341	168.95570375496007	2.9039714713842e-4	746	86089	25	3413	25	61
s1	liver	unlabelled	1	Calhm2	2790	2.1286537537249584	0	758	1297	0	43	0	0
s1	liver	unlabelled	1	Calm1	3386	730.524266133005	1.8142235123367e-4	1023	281112	51	14757	66	5
s1	liver	unlabelled	1	Calm2	615	92.1756578938575	7.254393442028328e-5	229	55139	4	1862	4	49
s1	liver	unlabelled	1	Calm3	1569	61.82996600935984	1.5018171988105e-4	402	33293	5	1249	5	10
s1	liver	unlabelled	1	Calml4	811	2.871207388745293	0.00252525252525252	201	1188	3	58	3	0
s1	liver	unlabelled	1	Caln1	8002	4.554328961458051	0	2095	2228	0	92	0	1
s1	liver	unlabelled	1	Calr	797	935.4195658229492	2.1145495763524e-4	247	406706	86	18896	82	319
s1	liver	unlabelled	1	Calr3	439	3.1187252670854044	0.0039190071848465	135	1531	6	63	3	0
s1	liver	unlabelled	1	Calr4	570	0.09900715133604455	0	203	48	0	2	0	0
s1	liver	unlabelled	1	Calu	3917	48.36499342765778	3.3572409583396e-4	1116	32765	11	977	11	167
s1	liver	unlabelled	1	Camk1	190	8.613622166235878	0	58	4760	0	174	0	0
s1	liver	unlabelled	1	Camk1d	5526	32.37533848688658	9.724788485850433e-5	1512	20566	2	654	2	4
s1	liver	unlabelled	1	Camk2b	2184	6.781989866519053	0.00123977188197371	534	4033	5	137	5	0
s1	liver	unlabelled	1	Camk2d	9771	7.029507744859165	0	3112	4124	0	142	0	1
s1	liver	unlabelled	1	Camk2g	2181	5.395889747814429	0.00346020761245674	543	2601	9	109	9	0
s1	liver	unlabelled	1	Camk2n1	3335	203.95473175225183	4.3484231244564e-4	894	43694	19	4120	19	36
s1	liver	unlabelled	1	Camk2n2	958	5.494896899150474	0	191	2683	0	111	0	0
s1	liver	unlabelled	1	Camkk2	6264	19.504408813200783	1.9212295869356e-4	1667	10410	2	394	2	0
s1	liver	unlabelled	1	Caml	411	17.72228008915198	3.644757623618e-4	129	8231	3	358	4	1
s1	liver	unlabelled	1	Camsap1	6995	13.514476157370083	1.254075746175e-4	1669	7974	1	273	1	54
s1	liver	unlabelled	1	Camsap2	2719	14.752065549070643	0	932	8110	0	298	0	0
s1	liver	unlabelled	1	Camsap3	737	8.316600712227745	0	151	3429	0	168	0	0
s1	liver	unlabelled	1	Camta1	5210	3.217732418421449	0	1528	1243	0	65	0	0
s1	liver	unlabelled	1	Camta2	3848	12.326390341337548	0	825	4904	0	249	0	2
s1	liver	unlabelled	1	Cand1	3726	40.24640701810212	9.029753036254458e-5	1226	22149	2	813	2	26
s1	liver	unlabelled	1	Cand2	1693	0.24751787834011144	0	402	102	0	5	0	0
s1	liver	unlabelled	1	Cant1	1435	24.306255652998946	0	365	11159	0	491	0	3
s1	liver	unlabelled	1	Canx	2321	282.4178991860672	1.6501759087518e-4	835	151499	25	5705	25	16
s1	liver	unlabelled	1	Cap1	1087	29.900159703485464	0	291	12628	0	604	0	0
s1	liver	unlabelled	1	Cap2	2191	0.04950357566802228	0	640	3	0	1	0	1
s1	liver	unlabelled	1	Capg	108	1.0890786646964905	0	27	234	0	22	0	0
s1	liver	unlabelled	1	Capn1	815	8.366104287895768	0	182	1593	0	169	0	7
s1	liver	unlabelled	1	Capn10	1196	14.158022641054377	5.5225735192599e-4	306	7243	4	286	4	0
s1	liver	unlabelled	1	Capn11	407	0.1980143026720891	0.0119047619047619	90	84	1	4	1	0
s1	liver	unlabelled	1	Capn13	456	0.09900715133604455	0	106	39	0	2	0	0
s1	liver	unlabelled	1	Capn15	2655	14.30653336805844	0	589	5656	0	289	0	7
s1	liver	unlabelled	1	Capn2	952	55.64201905085705	1.4513788098693e-4	241	20670	3	1124	3	0
s1	liver	unlabelled	1	Capn3	414	0.14851072700406687	0	107	31	0	3	0	2
s1	liver	unlabelled	1	Capn5	2314	0.9900715133604456	0	585	430	0	20	0	0
s1	liver	unlabelled	1	Capn6	1413	0.04950357566802228	0	394	28	0	1	0	0
s1	liver	unlabelled	1	Capn7	2962	22.375616201946077	7.546030787805614e-5	894	13252	1	452	1	1
s1	liver	unlabelled	1	Capn8	1632	5.296882596478385	4.3649061545176e-4	437	2291	1	107	1	0
s1	liver	unlabelled	1	Capns1	565	105.39311259721946	5.558489202634724e-5	129	35981	2	2129	2	9
s1	liver	unlabelled	1	Caprin1	5137	135.63979733038107	1.6650709736502e-4	1802	72069	12	2740	12	1292
s1	liver	unlabelled	1	Caprin2	519	1.485107270040669	0	157	861	0	30	0	0
s1	liver	unlabelled	1	Capsl	182	0.09900715133604455	0	46	6	0	2	0	0
s1	liver	unlabelled	1	Capza1	2205	27.22696661741226	3.4753596997289e-4	728	14387	5	550	5	385
s1	liver	unlabelled	1	Capza2	1893	54.50343681049254	0	650	32954	0	1101	0	3
s1	liver	unlabelled	1	Capzb	826	98.11608697402018	1.0646037012722e-4	215	56359	6	1982	6	73
s1	liver	unlabelled	1	Car1	320	7.079011320527187	0	106	4425	0	143	0	0
s1	liver	unlabelled	1	Car11	488	0.24751787834011144	0	105	83	0	5	0	0
s1	liver	unlabelled	1	Car13	1428	0.09900715133604455	0	463	52	0	2	0	0
s1	liver	unlabelled	1	Car14	378	25.93987365004368	2.4864797662709e-4	116	16087	4	524	4	4
s1	liver	unlabelled	1	Car15,Gm20518	264	1.881135875384847	0	64	790	0	38	0	0
s1	liver	unlabelled	1	Car2	680	9.999722284940503	0	202	5297	0	202	0	0
s1	liver	unlabelled	1	Car3	862	3082.3896425450757	2.660079394789e-4	228	932303	248	62266	262	324
s1	liver	unlabelled	1	Car4	573	1.2870929673685796	0	133	517	0	26	0	0
s1	liver	unlabelled	1	Car5a	238	38.61278902105739	0	33	10800	0	780	0	252
s1	liver	unlabelled	1	Car5b	2369	5.6434076261545405	0	769	2187	0	114	0	47
s1	liver	unlabelled	1	Car7	664	1.7821287240488024	0	144	719	0	36	0	0
s1	liver	unlabelled	1	Car8	2890	61.82996600935984	2.249574187743e-4	866	31117	7	1249	7	6
s1	liver	unlabelled	1	Car9	619	4.257307507449917	0	191	2216	0	86	0	0
s1	liver	unlabelled	1	Card10	1455	9.801707982268416	0	385	3844	0	198	0	1
s1	liver	unlabelled	1	Card11	335	0.09900715133604455	0	59	44	0	2	0	0
s1	liver	unlabelled	1	Card19	169	10.643268768624791	3.001200480192e-4	58	6664	2	215	2	0
s1	liver	unlabelled	1	Card6	2404	10.643268768624791	0	685	4728	0	215	0	2
s1	liver	unlabelled	1	Carf	5034	1.4356036943726465	0	1596	1074	0	29	0	0
s1	liver	unlabelled	1	Carhsp1	2361	97.2745261876638	4.8570040855975e-4	600	35001	17	1965	17	436
s1	liver	unlabelled	1	Carm1	3357	16.039158516439223	0	738	6972	0	324	4	75
s1	liver	unlabelled	1	Carmil1	1272	6.880997017855098	0	396	4377	0	139	0	0
s1	liver	unlabelled	1	Carmil2	44	0.09900715133604455	0	17	26	0	2	0	0
s1	liver	unlabelled	1	Carnmt1	667	26.73193086073204	7.476635514018692e-5	210	13375	1	540	1	534
s1	liver	unlabelled	1	Carns1	1014	1.2870929673685796	0	247	678	0	26	0	0
s1	liver	unlabelled	1	Cars	916	16.484690697451423	5.4318305268875e-4	186	5523	3	333	3	1
s1	liver	unlabelled	1	Cars2	1683	7.623550652875433	0	367	3140	0	154	0	6
s1	liver	unlabelled	1	Casc1	533	0.29702145400813373	0	124	150	0	6	0	0
s1	liver	unlabelled	1	Casc3	1596	17.425258635143848	5.0090162292125e-4	480	9982	5	352	5	0
s1	liver	unlabelled	1	Casc4	2672	1.2375893917005572	0	858	775	0	25	0	3
s1	liver	unlabelled	1	Casd1	1622	17.67277651348396	1.7969451931716e-4	551	11130	2	357	2	9
s1	liver	unlabelled	1	Cask	5091	11.534333130649191	0	1505	5912	0	233	0	0
s1	liver	unlabelled	1	Caskin2	804	6.831493442187076	0	180	2591	0	138	0	0
s1	liver	unlabelled	1	Casp1	88	5.049364718138274	0	26	1224	0	102	0	0
s1	liver	unlabelled	1	Casp12	1875	0.24751787834011144	0	621	94	0	5	0	2
s1	liver	unlabelled	1	Casp2	2419	3.168228842753426	0	817	1638	0	64	0	0
s1	liver	unlabelled	1	Casp3	1541	19.65291954020485	0	449	12651	0	397	0	0
s1	liver	unlabelled	1	Casp4	1954	2.871207388745293	0	593	841	0	58	0	0
s1	liver	unlabelled	1	Casp6	530	19.850933842876938	7.669299792928905e-5	203	13039	1	401	1	0
s1	liver	unlabelled	1	Casp7	1249	11.831354584657326	1.2790995139421e-4	384	7818	1	239	1	1
s1	liver	unlabelled	1	Casp8	749	42.32555719615906	0.0012335779929686	225	16213	20	855	12	9
s1	liver	unlabelled	1	Casp8ap2	620	2.2276609050610032	0	248	1647	0	45	0	0
s1	liver	unlabelled	1	Casp9	2326	8.910643620244013	0.00200656694636993	711	5482	11	180	11	2
s1	liver	unlabelled	1	Casq2	1084	0.04950357566802228	0	301	24	0	1	0	0
s1	liver	unlabelled	1	Cast	2474	39.60286053441783	1.014764828251e-4	796	19709	2	800	2	282
s1	liver	unlabelled	1	Casz1	3752	3.3662431454255155	0	954	1784	0	68	0	0
s1	liver	unlabelled	1	Cat	907	3075.508645527221	2.5519498814744e-4	265	2033739	519	62127	516	44
s1	liver	unlabelled	1	Catsper2	1692	4.999861142470252	0	431	2075	0	101	0	1
s1	liver	unlabelled	1	Catsper3	79	0.09900715133604455	0	16	26	0	2	0	0
s1	liver	unlabelled	1	Catsperd	101	0.1980143026720891	0	27	108	0	4	0	0
s1	liver	unlabelled	1	Catsperg2	2008	0.6435464836842898	0	531	39	0	13	0	13
s1	liver	unlabelled	1	Catsperz	125	0.04950357566802228	0	29	12	0	1	0	0
s1	liver	unlabelled	1	Cav1	2390	4.950357566802229	0	762	3194	0	100	0	0
s1	liver	unlabelled	1	Cav2	2666	6.732486290851031	0	903	3051	0	136	0	0
s1	liver	unlabelled	1	Cavin1	1891	26.484412982391927	4.7558655675332e-4	481	12616	6	535	6	10
s1	liver	unlabelled	1	Cavin2	1538	27.127959466076213	2.8235294117647e-4	485	10625	3	548	3	6
s1	liver	unlabelled	1	Cavin3	738	2.9702145400813373	0	183	1273	0	60	0	0
s1	liver	unlabelled	1	Cbarp	2676	0.6435464836842898	0.01509433962264151	492	265	4	13	4	0
s1	liver	unlabelled	1	Cbfa2t2	5882	5.940429080162675	0	1711	3493	0	120	0	0
s1	liver	unlabelled	1	Cbfa2t3	5566	3.613761023765627	0.00212014134275618	1314	1415	3	73	3	0
s1	liver	unlabelled	1	Cbfb	2063	18.959869480852536	0	751	13213	0	383	0	0
s1	liver	unlabelled	1	Cbl	8558	6.68298271518301	0	2720	4432	0	135	0	2
s1	liver	unlabelled	1	Cblb	3356	2.425675207733092	0	1117	1693	0	49	0	0
s1	liver	unlabelled	1	Cblc	144	11.534333130649191	0	22	2505	0	233	0	14
s1	liver	unlabelled	1	Cbll1	2450	12.672915371013705	0	863	7285	0	256	0	0
s1	liver	unlabelled	1	Cbln3	4067	0.346525029676156	0	1068	99	0	7	0	0
s1	liver	unlabelled	1	Cbr1	274	56.53308341288145	1.6427104722792e-4	86	24350	4	1142	5	1
s1	liver	unlabelled	1	Cbr2	233	0.14851072700406687	0	59	79	0	3	0	0
s1	liver	unlabelled	1	Cbr3	226	3.9107824777737608	0	77	2252	0	79	0	0
s1	liver	unlabelled	1	Cbr4	3483	25.989377225711703	0.00137978613314936	1070	11596	16	525	16	2
s1	liver	unlabelled	1	Cbs	567	385.73186160522965	2.3174245271201e-4	131	159660	37	7792	37	1
s1	liver	unlabelled	1	Cbwd1	677	3.5147538724295826	0	229	2089	0	71	0	0
s1	liver	unlabelled	1	Cbx1	3134	76.97806016377466	1.6158818097876e-4	984	43320	7	1555	7	39
s1	liver	unlabelled	1	Cbx2	2100	3.9107824777737608	0	565	1903	0	79	0	0
s1	liver	unlabelled	1	Cbx3	1271	77.12657089077872	2.6544155181214e-4	447	48975	13	1558	13	1546
s1	liver	unlabelled	1	Cbx4	3319	18.712351602512424	0	820	9998	0	378	0	0
s1	liver	unlabelled	1	Cbx5	8097	15.14809415441482	0	2630	8397	0	306	0	10
s1	liver	unlabelled	1	Cbx6	4520	12.623411795345683	0	1104	6222	0	255	0	10
s1	liver	unlabelled	1	Cbx7	2512	2.920710964413315	0	618	1624	0	59	0	0
s1	liver	unlabelled	1	Cbx8	2372	5.494896899150474	0.00137061403508771	645	3648	5	111	5	0
s1	liver	unlabelled	1	Cby1	592	3.3662431454255155	0	119	1491	0	68	0	0
s1	liver	unlabelled	1	Cc2d1a	409	5.989932655830697	0	69	1744	0	121	0	1
s1	liver	unlabelled	1	Cc2d1b	958	7.722557804211476	0	196	3037	0	156	0	0
s1	liver	unlabelled	1	Cc2d2a	118	0.09900715133604455	0	47	48	0	2	0	0
s1	liver	unlabelled	1	Ccar1	1100	21.48455183992167	2.4422012373819e-4	362	12284	3	434	3	1
s1	liver	unlabelled	1	Ccar2	735	0.9900715133604456	0	222	784	0	20	0	1
s1	liver	unlabelled	1	Ccbe1	4043	0.9405679376924236	0	1257	481	0	19	0	1
s1	liver	unlabelled	1	Ccdc102a	393	0.5445393323482453	0	88	234	0	11	0	0
s1	liver	unlabelled	1	Ccdc106	994	0.04950357566802228	0	271	16	0	1	0	0
s1	liver	unlabelled	1	Ccdc107	19	49.305561365350194	5.6242969628796e-4	4	3556	2	996	3	2
s1	liver	unlabelled	1	Ccdc112	1105	0.04950357566802228	0	425	18	0	1	0	0
s1	liver	unlabelled	1	Ccdc114	4368	0.3960286053441783	0	1251	229	0	8	0	1
s1	liver	unlabelled	1	Ccdc115	828	19.90043741854496	2.1473051320592e-4	224	13971	3	402	3	14
s1	liver	unlabelled	1	Ccdc116	2131	0.3960286053441783	0	592	224	0	8	0	0
s1	liver	unlabelled	1	Ccdc117	2409	15.14809415441482	0.00106757766627522	758	9367	10	306	10	0
s1	liver	unlabelled	1	Ccdc12	352	32.62285636522669	1.944390433599e-4	91	15429	3	659	3	303
s1	liver	unlabelled	1	Ccdc120	1442	0.5445393323482453	0	418	326	0	11	0	0
s1	liver	unlabelled	1	Ccdc122	1320	0.9405679376924236	0	382	268	0	19	0	0
s1	liver	unlabelled	1	Ccdc124	214	29.70214540081337	0	41	8486	0	600	0	2
s1	liver	unlabelled	1	Ccdc125	899	6.930500593523121	0	225	2355	0	140	0	7
s1	liver	unlabelled	1	Ccdc126	1753	2.1286537537249584	0	555	1177	0	43	0	0
s1	liver	unlabelled	1	Ccdc127	8666	18.712351602512424	6.9033530571992e-4	2520	10140	7	378	7	32
s1	liver	unlabelled	1	Ccdc130	1634	5.989932655830697	0	308	2927	0	121	0	0
s1	liver	unlabelled	1	Ccdc134	1664	4.059293204777828	0	375	1901	0	82	0	0
s1	liver	unlabelled	1	Ccdc137	1875	3.267235994089471	0	494	1685	0	66	0	0
s1	liver	unlabelled	1	Ccdc138	390	1.2375893917005572	0	142	638	0	25	0	6
s1	liver	unlabelled	1	Ccdc14	1260	0.29702145400813373	0	451	220	0	6	0	0
s1	liver	unlabelled	1	Ccdc141	4958	2.6731930860732036	0	1489	1612	0	54	0	0
s1	liver	unlabelled	1	Ccdc142,Gm42688	826	0.4455321810122006	0	177	164	0	9	0	0
s1	liver	unlabelled	1	Ccdc148	2484	0.8910643620244012	0	717	386	0	18	0	0
s1	liver	unlabelled	1	Ccdc149	1926	2.029646602388914	0	467	912	0	41	0	0
s1	liver	unlabelled	1	Ccdc15	1933	0.14851072700406687	0	629	81	0	3	0	0
s1	liver	unlabelled	1	Ccdc151	255	4.653336112794094	9.5602294455066e-4	40	1046	1	94	1	0
s1	liver	unlabelled	1	Ccdc152	557	0.24751787834011144	0	177	188	0	5	0	0
s1	liver	unlabelled	1	Ccdc157	2566	14.603554822066576	4.5662100456621e-4	668	8760	4	295	4	0
s1	liver	unlabelled	1	Ccdc158	2244	0.29702145400813373	0	707	220	0	6	0	0
s1	liver	unlabelled	1	Ccdc159	603	1.584114421376713	0.00402414486921529	129	497	2	32	2	0
s1	liver	unlabelled	1	Ccdc160	414	0.8415607863563789	0	131	435	0	17	0	0
s1	liver	unlabelled	1	Ccdc162	467	3.811775326437716	0	138	1909	0	77	0	0
s1	liver	unlabelled	1	Ccdc163	567	4.900853991134207	5.2110474205315e-4	127	1919	1	99	1	0
s1	liver	unlabelled	1	Ccdc166	1722	2.079150178056936	0	413	1166	0	42	0	0
s1	liver	unlabelled	1	Ccdc167	4457	11.831354584657326	0	1002	4761	0	239	0	0
s1	liver	unlabelled	1	Ccdc169	1822	0.09900715133604455	0	592	62	0	2	0	0
s1	liver	unlabelled	1	Ccdc17	248	2.425675207733092	0	83	1102	0	49	0	0
s1	liver	unlabelled	1	Ccdc171	3707	0.5445393323482453	0	864	174	0	11	0	0
s1	liver	unlabelled	1	Ccdc174	4008	8.46511143923181	0	1179	2967	0	171	0	25
s1	liver	unlabelled	1	Ccdc18	1465	0.04950357566802228	0	483	43	0	1	0	0
s1	liver	unlabelled	1	Ccdc181	178	8.613622166235878	0	50	4315	0	174	0	0
s1	liver	unlabelled	1	Ccdc184	1243	0.1980143026720891	0	340	8	0	4	0	4
s1	liver	unlabelled	1	Ccdc186	3482	8.564118590567857	0	1111	5107	0	173	0	0
s1	liver	unlabelled	1	Ccdc187	2961	0.346525029676156	0	840	31	0	7	0	7
s1	liver	unlabelled	1	Ccdc189	1028	0.8910643620244012	0	235	153	0	18	0	0
s1	liver	unlabelled	1	Ccdc191	1237	2.920710964413315	0	343	1604	0	59	0	0
s1	liver	unlabelled	1	Ccdc22	245	7.8215649555475215	0	71	2907	0	158	0	4
s1	liver	unlabelled	1	Ccdc25	1448	116.3829063955204	1.3662695376543e-4	409	73192	10	2351	10	0
s1	liver	unlabelled	1	Ccdc28a	2022	12.276886765669529	0	578	6579	0	248	0	0
s1	liver	unlabelled	1	Ccdc28b	358	8.960147195912034	0	81	2767	0	181	0	3
s1	liver	unlabelled	1	Ccdc3	1690	2.772200237409248	0	475	1234	0	56	0	0
s1	liver	unlabelled	1	Ccdc30	647	5.6434076261545405	3.793626707132e-4	199	2636	1	114	1	0
s1	liver	unlabelled	1	Ccdc32	1578	8.168089985223677	1.9809825673534e-4	404	5048	1	165	1	2
s1	liver	unlabelled	1	Ccdc34	2560	3.168228842753426	0	752	622	0	64	0	0
s1	liver	unlabelled	1	Ccdc36	1152	0.24751787834011144	0	311	65	0	5	0	5
s1	liver	unlabelled	1	Ccdc38	1772	0.09900715133604455	0	541	24	0	2	0	0
s1	liver	unlabelled	1	Ccdc40	803	0.1980143026720891	0	178	76	0	4	0	0
s1	liver	unlabelled	1	Ccdc43	1623	9.25716864992017	0	539	4471	0	187	0	0
s1	liver	unlabelled	1	Ccdc47	3858	83.76005003029371	2.6457942894939e-4	1311	45355	12	1692	12	59
s1	liver	unlabelled	1	Ccdc50	7239	28.860584614456993	1.1001705264315e-4	2333	18179	2	583	2	17
s1	liver	unlabelled	1	Ccdc51	222	4.653336112794094	4.0899795501022e-4	75	2445	1	94	1	0
s1	liver	unlabelled	1	Ccdc57	187	0.6435464836842898	0	46	242	0	13	0	0
s1	liver	unlabelled	1	Ccdc58	234	55.64201905085705	1.2059089538739e-4	76	33170	4	1124	4	25
s1	liver	unlabelled	1	Ccdc59	655	12.474901068341618	1.6423057973394e-4	222	6089	1	252	1	5
s1	liver	unlabelled	1	Ccdc6	4231	20.841005356237385	1.8284878405558e-4	1240	10938	2	421	2	7
s1	liver	unlabelled	1	Ccdc61	1338	2.6731930860732036	0	249	1173	0	54	0	0
s1	liver	unlabelled	1	Ccdc62	1804	0.693050059352312	0.00507614213197969	534	394	2	14	2	0
s1	liver	unlabelled	1	Ccdc66	1426	5.049364718138274	0	459	2359	0	102	0	0
s1	liver	unlabelled	1	Ccdc68	449	1.2375893917005572	0	139	670	0	25	0	0
s1	liver	unlabelled	1	Ccdc69	1164	0.04950357566802228	0	279	32	0	1	0	0
s1	liver	unlabelled	1	Ccdc71	1647	15.494619184090975	2.8232636928289e-4	450	7084	2	313	2	1
s1	liver	unlabelled	1	Ccdc71l	3303	7.029507744859165	5.7954216169226e-4	1118	3451	2	142	2	57
s1	liver	unlabelled	1	Ccdc73	672	2.37617163206507	0	232	470	0	48	0	0
s1	liver	unlabelled	1	Ccdc74a	1020	0.04950357566802228	0	205	18	0	1	0	0
s1	liver	unlabelled	1	Ccdc77	2034	4.4553218101220065	0	442	1777	0	90	0	0
s1	liver	unlabelled	1	Ccdc8	871	0.8910643620244012	0	285	540	0	18	0	0
s1	liver	unlabelled	1	Ccdc80	414	5.742414777490586	9.1491308325709e-4	142	3279	3	116	3	0
s1	liver	unlabelled	1	Ccdc82	3111	2.326668056397047	0	930	1733	0	47	0	0
s1	liver	unlabelled	1	Ccdc84	2486	24.80129140967917	0	686	8052	0	501	3	2
s1	liver	unlabelled	1	Ccdc85a	3174	0.04950357566802228	0	1105	3	0	1	0	1
s1	liver	unlabelled	1	Ccdc85c	2743	16.68270500012351	2.4157506945283e-4	663	8279	2	337	2	1
s1	liver	unlabelled	1	Ccdc86	1689	28.95959176579304	0	423	10689	0	585	0	0
s1	liver	unlabelled	1	Ccdc88a	3939	1.1385822403645127	0	1374	708	0	23	0	0
s1	liver	unlabelled	1	Ccdc88b	441	0.9405679376924236	0	73	229	0	19	0	0
s1	liver	unlabelled	1	Ccdc88c	1943	1.6831215727127578	0	529	676	0	34	0	0
s1	liver	unlabelled	1	Ccdc9	685	13.960008338382286	0	133	5954	0	282	0	1
s1	liver	unlabelled	1	Ccdc90b	438	6.138443382834764	7.8513478147081e-4	167	3821	3	124	5	0
s1	liver	unlabelled	1	Ccdc91	1083	13.910504762714265	0	299	6969	0	281	0	2
s1	liver	unlabelled	1	Ccdc92	1563	0.04950357566802228	0	314	7	0	1	0	0
s1	liver	unlabelled	1	Ccdc92b	2945	0.04950357566802228	0	703	29	0	1	0	0
s1	liver	unlabelled	1	Ccdc93	5217	7.8215649555475215	0	1421	4225	0	158	0	2
s1	liver	unlabelled	1	Ccdc94	315	1.0890786646964905	0	58	119	0	22	0	0
s1	liver	unlabelled	1	Ccdc97	1887	17.623272937815933	3.9205436487192e-4	454	7652	3	356	3	0
s1	liver	unlabelled	1	Cchcr1	181	0.9405679376924236	0	32	301	0	19	0	0
s1	liver	unlabelled	1	Cckar	1980	2.178157329392981	0	553	1277	0	44	0	0
s1	liver	unlabelled	1	Ccl11	644	0.24751787834011144	0	205	143	0	5	0	0
s1	liver	unlabelled	1	Ccl19	269	0.5940429080162675	0	54	228	0	12	0	12
s1	liver	unlabelled	1	Ccl2	275	0.09900715133604455	0	111	48	0	2	0	0
s1	liver	unlabelled	1	Ccl21a	393	2.871207388745293	0	75	1058	0	58	0	58
s1	liver	unlabelled	1	Ccl24	858	3.6632645994336497	0	218	1579	0	74	0	2
s1	liver	unlabelled	1	Ccl25	1952	5.8909255044946525	0	472	2157	0	119	0	0
s1	liver	unlabelled	1	Ccl27a	464	13.118447552025907	0	89	4000	0	265	0	33
s1	liver	unlabelled	1	Ccl28	3293	0.1980143026720891	0	1046	120	0	4	0	0
s1	liver	unlabelled	1	Ccl5	199	1.1385822403645127	0	52	452	0	23	0	0
s1	liver	unlabelled	1	Ccl6	943	28.61306673611688	7.6251800389731e-4	288	11803	9	578	9	5
s1	liver	unlabelled	1	Ccl7	435	0.346525029676156	0	152	206	0	7	0	0
s1	liver	unlabelled	1	Ccl9	2465	72.77025623199276	3.694002283565e-4	861	29778	11	1470	11	2
s1	liver	unlabelled	1	Ccm2	575	12.029368887329415	5.8559437829396e-4	124	5123	3	243	3	1
s1	liver	unlabelled	1	Ccm2l	707	1.584114421376713	0	172	708	0	32	0	0
[truncated: 701,943 more rows]
