# Supplementary material for: SLAMseq reveals potential transfer of RNA from liver to kidney in the mouse
Source: Nat Commun. 2025 Aug 11;16:7413. doi: 10.1038/s41467-025-62688-9 (PMC12339719; doi:10.1038/s41467-025-62688-9)
Supplement: Supplementary file 6 — Source Data [file 41467_2025_62688_MOESM6_ESM.zip › Source data/Fig2c_data.csv]

library	sample_name	tissue	group	source	gene_name	length	readsCPM	conversionRate	Tcontent	coverageOnTs	conversionsOnTs	readCount	tcReadCount	multimapCount	tissue.x	tissue.y	cpm_raw	cpm_norm
7029_GCGAAT_5029_ACCGAG	L1	liver	RNA labelling group	13	0610005C13Rik	250	237.604245196	0.0011911514464	70	35260	42	2430	42	0	liver	liver	237.604245195847	250.169026750208
7029_GCGAAT_5029_ACCGAG	L1	liver	RNA labelling group	13	0610007P14Rik	666	205.92367917	0.00232971145951	234	52367	122	2106	114	0	liver	liver	205.923679169734	216.813156516847
7029_GCGAAT_5029_ACCGAG	L1	liver	RNA labelling group	13	0610009B22Rik	431	26.4004716884	0.00394383972235	145	6339	25	270	28	0	liver	liver	26.4004716884275	27.7965585278008
7029_GCGAAT_5029_ACCGAG	L1	liver	RNA labelling group	13	0610009L18Rik	176	2.05337002021	0	39	410	0	21	0	0	liver	liver	2.05337002021103	2.16195455216229
7029_GCGAAT_5029_ACCGAG	L1	liver	RNA labelling group	13	0610009O20Rik	751	23.173747371	0	164	3579	0	237	0	0	liver	liver	23.173747370953	24.399201374403
7029_GCGAAT_5029_ACCGAG	L1	liver	RNA labelling group	13	0610010B08Rik	4265	1.36891334681	0	1212	261	0	14	0	14	liver	liver	1.36891334680735	1.44130303477486
7029_GCGAAT_5029_ACCGAG	L1	liver	RNA labelling group	13	0610010F05Rik	2327	14.2758106167	0.00304774805283	776	2953	9	146	9	0	liver	liver	14.2758106167052	15.0307316483664
7029_GCGAAT_5029_ACCGAG	L1	liver	RNA labelling group	13	0610010K14Rik	368	23.3693064205	0.000646691097219	100	4639	3	239	3	1	liver	liver	23.3693064204969	24.6051018079422
7029_GCGAAT_5029_ACCGAG	L1	liver	RNA labelling group	13	0610012G03Rik	1111	30.8983298279	0.0015368852459	279	3904	6	316	6	1	liver	liver	30.8983298279374	32.5322684992039
7029_GCGAAT_5029_ACCGAG	L1	liver	RNA labelling group	13	0610030E20Rik	4041	48.5964238117	0.000776497994047	1210	7727	6	497	6	0	liver	liver	48.596423811661	51.1662577345075
7029_GCGAAT_5029_ACCGAG	L1	liver	RNA labelling group	13	0610031O16Rik	250	1.66225192112	0	57	251	0	17	0	0	liver	liver	1.66225192112321	1.75015368508376
7029_GCGAAT_5029_ACCGAG	L1	liver	RNA labelling group	13	0610037L13Rik	3256	12.8091177451	0.0011961722488	883	1672	2	131	2	0	liver	liver	12.8091177451259	13.4864783968219
7029_GCGAAT_5029_ACCGAG	L1	liver	RNA labelling group	13	0610040J01Rik	761	23.9559835691	0.00192455735181	203	5196	10	245	10	0	liver	liver	23.9559835691287	25.22280310856
7029_GCGAAT_5029_ACCGAG	L1	liver	RNA labelling group	13	0610043K17Rik	250	5.37787386246	0	53	542	0	55	0	0	liver	liver	5.37787386245745	5.6622619223298
7029_GCGAAT_5029_ACCGAG	L1	liver	RNA labelling group	13	1010001N08Rik	250	0.293338574316	0	79	69	0	3	0	0	liver	liver	0.293338574315861	0.308850650308898
7029_GCGAAT_5029_ACCGAG	L1	liver	RNA labelling group	13	1110002E22Rik	4380	0.48889762386	0	1388	90	0	5	0	0	liver	liver	0.488897623859769	0.514751083848164
7029_GCGAAT_5029_ACCGAG	L1	liver	RNA labelling group	13	1110004E09Rik	290	15.7425034883	0.00568475452196	80	3870	22	161	22	0	liver	liver	15.7425034882845	16.5749848999109
7029_GCGAAT_5029_ACCGAG	L1	liver	RNA labelling group	13	1110004F10Rik	783	15.0580468149	0.000338180588434	275	2957	1	154	1	46	liver	liver	15.0580468148809	15.8543333825234
7029_GCGAAT_5029_ACCGAG	L1	liver	RNA labelling group	13	1110008F13Rik	479	205.72812012	0.00323257248612	145	40525	131	2104	112	0	liver	liver	205.728120120191	216.607256083307
7029_GCGAAT_5029_ACCGAG	L1	liver	RNA labelling group	13	1110008L16Rik	295	9.38683437811	0.00437226733292	82	1601	7	96	7	0	liver	liver	9.38683437810755	9.88322080988474
7029_GCGAAT_5029_ACCGAG	L1	liver	RNA labelling group	13	1110008P14Rik	2367	28.9427393325	0.0136623164763	544	4904	67	296	45	0	liver	liver	28.9427393324983	30.4732641638113
7029_GCGAAT_5029_ACCGAG	L1	liver	RNA labelling group	13	1110012L19Rik	326	8.80015722948	0.000583430571762	83	1714	1	90	1	0	liver	liver	8.80015722947583	9.26551950926694
7029_GCGAAT_5029_ACCGAG	L1	liver	RNA labelling group	13	1110020A21Rik	250	1.17335429726	0	62	203	0	12	0	0	liver	liver	1.17335429726344	1.23540260123559
7029_GCGAAT_5029_ACCGAG	L1	liver	RNA labelling group	13	1110032A03Rik	1028	30.3116526793	0.00163087795597	284	3679	6	310	5	0	liver	liver	30.3116526793056	31.9145671985861
7029_GCGAAT_5029_ACCGAG	L1	liver	RNA labelling group	13	1110034G24Rik	400	6.55122815972	0	124	1289	0	67	0	0	liver	liver	6.5512281597209	6.89766452356539
7029_GCGAAT_5029_ACCGAG	L1	liver	RNA labelling group	13	1110037F02Rik	1962	24.8359992921	0.00478285823608	645	5227	25	254	21	0	liver	liver	24.8359992920762	26.1493550594867
7029_GCGAAT_5029_ACCGAG	L1	liver	RNA labelling group	13	1110038B12Rik	250	45.858597118	0.0228713486638	74	8045	184	469	142	0	liver	liver	45.8585971180463	48.2836516649577
7029_GCGAAT_5029_ACCGAG	L1	liver	RNA labelling group	13	1110038F14Rik	591	11.3424248735	0	170	2533	0	116	0	14	liver	liver	11.3424248735466	11.9422251452774
7029_GCGAAT_5029_ACCGAG	L1	liver	RNA labelling group	13	1110059E24Rik	1860	11.6357634479	0.00115251632731	536	2603	3	119	3	0	liver	liver	11.6357634478625	12.2510757955863
7029_GCGAAT_5029_ACCGAG	L1	liver	RNA labelling group	13	1110059G10Rik	2987	16.8180782608	0.00296540362438	867	3035	9	172	9	0	liver	liver	16.818078260776	17.7074372843768
7029_GCGAAT_5029_ACCGAG	L1	liver	RNA labelling group	13	1110065P20Rik	382	19.0670073305	0.00151607034566	94	3298	5	195	5	0	liver	liver	19.067007330531	20.0752922700784
7029_GCGAAT_5029_ACCGAG	L1	liver	RNA labelling group	13	1190002N15Rik	2451	59.7432896357	0.00229694378868	838	15673	36	611	36	0	liver	liver	59.7432896356637	62.9025824462456
7029_GCGAAT_5029_ACCGAG	L1	liver	RNA labelling group	13	1190005I06Rik	370	7.43124388267	0.00427715996578	70	1169	5	76	5	0	liver	liver	7.43124388266848	7.82421647449209
7029_GCGAAT_5029_ACCGAG	L1	liver	RNA labelling group	13	1190007I07Rik	498	19.9470230535	0	157	3452	0	204	0	7	liver	liver	19.9470230534786	21.0018442210051
7029_GCGAAT_5029_ACCGAG	L1	liver	RNA labelling group	13	1300002E11Rik	500	22.5870702223	0.00364721485411	139	3016	11	231	11	0	liver	liver	22.5870702223213	23.7815000737852
7029_GCGAAT_5029_ACCGAG	L1	liver	RNA labelling group	13	1300017J02Rik	259	744.786640188	0.00884086444008	70	91620	810	7617	718	4	liver	liver	744.786640187971	784.171801134292
7029_GCGAAT_5029_ACCGAG	L1	liver	RNA labelling group	13	1500011B03Rik	1374	1.17335429726	0.0220994475138	382	181	4	12	1	0	liver	liver	1.17335429726344	1.23540260123559
7029_GCGAAT_5029_ACCGAG	L1	liver	RNA labelling group	13	1500011K16Rik	608	21.1203773507	0.00557620817844	164	3766	21	216	21	0	liver	liver	21.120377350742	22.2372468222407
7029_GCGAAT_5029_ACCGAG	L1	liver	RNA labelling group	13	1500015A07Rik	250	0.97779524772	0	79	135	0	10	0	0	liver	liver	0.977795247719537	1.02950216769633
7029_GCGAAT_5029_ACCGAG	L1	liver	RNA labelling group	13	1500017E21Rik	250	1.07557477249	0	77	229	0	11	0	0	liver	liver	1.07557477249149	1.13245238446596
7029_GCGAAT_5029_ACCGAG	L1	liver	RNA labelling group	13	1600002H07Rik	805	53.7787386246	0.00190177872245	226	8939	17	550	17	0	liver	liver	53.7787386245745	56.622619223298
7029_GCGAAT_5029_ACCGAG	L1	liver	RNA labelling group	13	1600002K03Rik	329	8.31125960562	0.004402054292	71	1363	6	85	6	0	liver	liver	8.31125960561607	8.75076842541878
7029_GCGAAT_5029_ACCGAG	L1	liver	RNA labelling group	13	1600012H06Rik	1769	47.6186285639	0.0021161781822	552	9451	20	487	19	6	liver	liver	47.6186285639415	50.1367555668111
7029_GCGAAT_5029_ACCGAG	L1	liver	RNA labelling group	13	1600014C10Rik	2945	89.5660446911	0.00637426900585	882	17100	109	916	101	1	liver	liver	89.5660446911096	94.3023985609836
7029_GCGAAT_5029_ACCGAG	L1	liver	RNA labelling group	13	1600020E01Rik	250	7.13790530835	0.00333333333333	79	900	3	73	3	0	liver	liver	7.13790530835262	7.51536582418319
7029_GCGAAT_5029_ACCGAG	L1	liver	RNA labelling group	13	1700001C19Rik	828	2.05337002021	0.00819672131148	236	366	3	21	3	0	liver	liver	2.05337002021103	2.16195455216229
7029_GCGAAT_5029_ACCGAG	L1	liver	RNA labelling group	13	1700001O22Rik	512	0.195559049544	0	102	16	0	2	0	0	liver	liver	0.195559049543907	0.205900433539265
7029_GCGAAT_5029_ACCGAG	L1	liver	RNA labelling group	13	1700003E16Rik	1740	0.391118099088	0	319	32	0	4	0	0	liver	liver	0.391118099087815	0.411800867078531
7029_GCGAAT_5029_ACCGAG	L1	liver	RNA labelling group	13	1700007L15Rik	250	2.4444881193	0	73	490	0	25	0	0	liver	liver	2.44448811929884	2.57375541924082
7029_GCGAAT_5029_ACCGAG	L1	liver	RNA labelling group	13	1700008J07Rik	250	1.17335429726	0	79	228	0	12	0	0	liver	liver	1.17335429726344	1.23540260123559
7029_GCGAAT_5029_ACCGAG	L1	liver	RNA labelling group	13	1700010I14Rik	332	0.684456673404	0	114	151	0	7	0	0	liver	liver	0.684456673403676	0.720651517387429
7029_GCGAAT_5029_ACCGAG	L1	liver	RNA labelling group	13	1700012B07Rik	1317	0.293338574316	0	300	45	0	3	0	0	liver	liver	0.293338574315861	0.308850650308898
7029_GCGAAT_5029_ACCGAG	L1	liver	RNA labelling group	13	1700012D01Rik	250	7.04012578358	0	79	1230	0	72	0	0	liver	liver	7.04012578358067	7.41241560741356
7029_GCGAAT_5029_ACCGAG	L1	liver	RNA labelling group	13	1700012D14Rik	250	0.586677148632	0	75	102	0	6	0	0	liver	liver	0.586677148631722	0.617701300617796
7029_GCGAAT_5029_ACCGAG	L1	liver	RNA labelling group	13	1700017B05Rik	2411	11.8313224974	0.00511945392491	674	2344	12	121	12	0	liver	liver	11.8313224974064	12.4569762291256
7029_GCGAAT_5029_ACCGAG	L1	liver	RNA labelling group	13	1700020D05Rik	252	0.097779524772	0	56	14	0	1	0	0	liver	liver	0.0977795247719537	0.102950216769633
7029_GCGAAT_5029_ACCGAG	L1	liver	RNA labelling group	13	1700020I14Rik	250	2.73782669361	0.0063829787234	82	470	3	28	3	0	liver	liver	2.7378266936147	2.88260606954972
7029_GCGAAT_5029_ACCGAG	L1	liver	RNA labelling group	13	1700021F05Rik	281	22.0981725985	0.00068073519401	63	2938	2	226	2	0	liver	liver	22.0981725984615	23.266748989937
7029_GCGAAT_5029_ACCGAG	L1	liver	RNA labelling group	13	1700024P16Rik	720	8.50681865516	0.00262329485834	233	1906	5	87	5	0	liver	liver	8.50681865515997	8.95666885895805
7029_GCGAAT_5029_ACCGAG	L1	liver	RNA labelling group	13	1700025G04Rik	8870	5.18231481291	0	2435	980	0	53	0	1	liver	liver	5.18231481291355	5.45636148879053
7029_GCGAAT_5029_ACCGAG	L1	liver	RNA labelling group	13	1700027J19Rik	75	1.27113382204	0	22	175	0	13	0	0	liver	liver	1.2711338220354	1.33835281800523
7029_GCGAAT_5029_ACCGAG	L1	liver	RNA labelling group	13	1700028E10Rik	500	0.48889762386	0	155	85	0	5	0	0	liver	liver	0.488897623859769	0.514751083848164
7029_GCGAAT_5029_ACCGAG	L1	liver	RNA labelling group	13	1700028K03Rik	2695	0.48889762386	0	834	110	0	5	0	0	liver	liver	0.488897623859769	0.514751083848164
7029_GCGAAT_5029_ACCGAG	L1	liver	RNA labelling group	13	1700029I15Rik	405	0.586677148632	0	82	36	0	6	0	0	liver	liver	0.586677148631722	0.617701300617796
7029_GCGAAT_5029_ACCGAG	L1	liver	RNA labelling group	13	1700029J07Rik	250	0.880015722948	0	70	170	0	9	0	0	liver	liver	0.880015722947583	0.926551950926694
7029_GCGAAT_5029_ACCGAG	L1	liver	RNA labelling group	13	1700030C10Rik	250	3.81340146611	0	74	847	0	39	0	16	liver	liver	3.81340146610619	4.01505845401568
7029_GCGAAT_5029_ACCGAG	L1	liver	RNA labelling group	13	1700030J22Rik	1543	0.293338574316	0	441	51	0	3	0	0	liver	liver	0.293338574315861	0.308850650308898
7029_GCGAAT_5029_ACCGAG	L1	liver	RNA labelling group	13	1700030K09Rik	850	2.64004716884	0.0115273775216	199	347	4	27	4	0	liver	liver	2.64004716884275	2.77965585278008
7029_GCGAAT_5029_ACCGAG	L1	liver	RNA labelling group	13	1700034J05Rik	1923	0.391118099088	0	515	12	0	4	0	4	liver	liver	0.391118099087815	0.411800867078531
7029_GCGAAT_5029_ACCGAG	L1	liver	RNA labelling group	13	1700037H04Rik	560	2.34670859453	0	146	355	0	24	0	0	liver	liver	2.34670859452689	2.47080520247119
7029_GCGAAT_5029_ACCGAG	L1	liver	RNA labelling group	13	1700040L02Rik	296	0.782236198176	0	74	118	0	8	0	0	liver	liver	0.78223619817563	0.823601734157062
7029_GCGAAT_5029_ACCGAG	L1	liver	RNA labelling group	13	1700047I17Rik2	3603	0.48889762386	0	1010	80	0	5	0	5	liver	liver	0.488897623859769	0.514751083848164
7029_GCGAAT_5029_ACCGAG	L1	liver	RNA labelling group	13	1700047M11Rik	250	0.684456673404	0	66	84	0	7	0	0	liver	liver	0.684456673403676	0.720651517387429
7029_GCGAAT_5029_ACCGAG	L1	liver	RNA labelling group	13	1700054M17Rik	250	0.391118099088	0	51	32	0	4	0	0	liver	liver	0.391118099087815	0.411800867078531
7029_GCGAAT_5029_ACCGAG	L1	liver	RNA labelling group	13	1700056E22Rik	250	1.36891334681	0	50	214	0	14	0	0	liver	liver	1.36891334680735	1.44130303477486
7029_GCGAAT_5029_ACCGAG	L1	liver	RNA labelling group	13	1700061I17Rik	250	2.34670859453	0.0211267605634	55	284	6	24	6	0	liver	liver	2.34670859452689	2.47080520247119
7029_GCGAAT_5029_ACCGAG	L1	liver	RNA labelling group	13	1700066M21Rik	1859	13.2002358442	0.00656934306569	627	2740	18	135	14	0	liver	liver	13.2002358442138	13.8982792639004
7029_GCGAAT_5029_ACCGAG	L1	liver	RNA labelling group	13	1700067K01Rik	254	0.097779524772	0	36	11	0	1	0	0	liver	liver	0.0977795247719537	0.102950216769633
7029_GCGAAT_5029_ACCGAG	L1	liver	RNA labelling group	13	1700086D15Rik	586	0.097779524772	0	134	7	0	1	0	0	liver	liver	0.0977795247719537	0.102950216769633
7029_GCGAAT_5029_ACCGAG	L1	liver	RNA labelling group	13	1700086O06Rik	250	1.36891334681	0	72	152	0	14	0	12	liver	liver	1.36891334680735	1.44130303477486
7029_GCGAAT_5029_ACCGAG	L1	liver	RNA labelling group	13	1700088E04Rik	783	0.97779524772	0	183	195	0	10	0	0	liver	liver	0.977795247719537	1.02950216769633
7029_GCGAAT_5029_ACCGAG	L1	liver	RNA labelling group	13	1700094D03Rik	2736	8.0179210313	0.0030959752322	812	1615	5	82	5	0	liver	liver	8.0179210313002	8.44191777510988
7029_GCGAAT_5029_ACCGAG	L1	liver	RNA labelling group	13	1700096K18Rik	250	0.880015722948	0	83	171	0	9	0	0	liver	liver	0.880015722947583	0.926551950926694
7029_GCGAAT_5029_ACCGAG	L1	liver	RNA labelling group	13	1700097N02Rik	250	0.097779524772	0	75	17	0	1	0	0	liver	liver	0.0977795247719537	0.102950216769633
7029_GCGAAT_5029_ACCGAG	L1	liver	RNA labelling group	13	1700102P08Rik	428	0.48889762386	0	134	122	0	5	0	0	liver	liver	0.488897623859769	0.514751083848164
7029_GCGAAT_5029_ACCGAG	L1	liver	RNA labelling group	13	1700109H08Rik	265	0.391118099088	0	101	56	0	4	0	0	liver	liver	0.391118099087815	0.411800867078531
7029_GCGAAT_5029_ACCGAG	L1	liver	RNA labelling group	13	1700112E06Rik	441	1.17335429726	0	123	218	0	12	0	0	liver	liver	1.17335429726344	1.23540260123559
7029_GCGAAT_5029_ACCGAG	L1	liver	RNA labelling group	13	1700113A16Rik	250	1.66225192112	0	62	223	0	17	0	0	liver	liver	1.66225192112321	1.75015368508376
7029_GCGAAT_5029_ACCGAG	L1	liver	RNA labelling group	13	1700119H24Rik	250	0.880015722948	0	40	144	0	9	0	0	liver	liver	0.880015722947583	0.926551950926694
7029_GCGAAT_5029_ACCGAG	L1	liver	RNA labelling group	13	1700120C14Rik	250	1.17335429726	0	55	120	0	12	0	0	liver	liver	1.17335429726344	1.23540260123559
7029_GCGAAT_5029_ACCGAG	L1	liver	RNA labelling group	13	1700123O20Rik	509	32.9516998481	0.000719010641357	147	6954	5	337	5	0	liver	liver	32.9516998481484	34.6942230513662
7029_GCGAAT_5029_ACCGAG	L1	liver	RNA labelling group	13	1810009A15Rik	372	25.3248969159	0.00286861732645	83	3486	10	259	11	0	liver	liver	25.324896915936	26.6641061433349
7029_GCGAAT_5029_ACCGAG	L1	liver	RNA labelling group	13	1810010H24Rik	668	6.55122815972	0.00153491941673	191	1303	2	67	2	0	liver	liver	6.5512281597209	6.89766452356539
7029_GCGAAT_5029_ACCGAG	L1	liver	RNA labelling group	13	1810011H11Rik	1097	1.7600314459	0	282	317	0	18	0	0	liver	liver	1.76003144589517	1.85310390185339
7029_GCGAAT_5029_ACCGAG	L1	liver	RNA labelling group	13	1810011O10Rik	1396	15.449164914	0.00180041152263	436	3888	7	158	7	0	liver	liver	15.4491649139687	16.266134249602
7029_GCGAAT_5029_ACCGAG	L1	liver	RNA labelling group	13	1810013L24Rik	2886	26.4982512132	0.00447882736156	1001	4912	22	271	22	0	liver	liver	26.4982512131995	27.8995087445705
7029_GCGAAT_5029_ACCGAG	L1	liver	RNA labelling group	13	1810021B22Rik	250	2.34670859453	0	68	508	0	24	0	0	liver	liver	2.34670859452689	2.47080520247119
7029_GCGAAT_5029_ACCGAG	L1	liver	RNA labelling group	13	1810022K09Rik	878	84.3837298782	0.00518776616338	277	12915	67	863	67	18	liver	liver	84.383729878196	88.846037072193
7029_GCGAAT_5029_ACCGAG	L1	liver	RNA labelling group	13	1810026J23Rik	2132	24.6404402425	0.00258603540879	640	5027	13	252	13	0	liver	liver	24.6404402425323	25.9434546259474
7029_GCGAAT_5029_ACCGAG	L1	liver	RNA labelling group	13	1810030O07Rik	1637	14.2758106167	0.00479548660085	460	3545	17	146	17	0	liver	liver	14.2758106167052	15.0307316483664
7029_GCGAAT_5029_ACCGAG	L1	liver	RNA labelling group	13	1810032O08Rik	1673	0.48889762386	0.044776119403	499	67	3	5	3	0	liver	liver	0.488897623859769	0.514751083848164
7029_GCGAAT_5029_ACCGAG	L1	liver	RNA labelling group	13	1810034E14Rik	250	0.097779524772	0	76	17	0	1	0	0	liver	liver	0.0977795247719537	0.102950216769633
7029_GCGAAT_5029_ACCGAG	L1	liver	RNA labelling group	13	1810037I17Rik	715	32.4628022243	0.00296992946418	249	8081	24	332	24	61	liver	liver	32.4628022242886	34.1794719675181
7029_GCGAAT_5029_ACCGAG	L1	liver	RNA labelling group	13	1810041H14Rik	300	1.56447239635	0	84	251	0	16	0	0	liver	liver	1.56447239635126	1.64720346831412
7029_GCGAAT_5029_ACCGAG	L1	liver	RNA labelling group	13	1810043G02Rik	1079	3.03116526793	0	266	486	0	31	0	0	liver	liver	3.03116526793056	3.19145671985861
7029_GCGAAT_5029_ACCGAG	L1	liver	RNA labelling group	13	1810044D09Rik	250	1.95559049544	0.00320512820513	66	312	1	20	1	0	liver	liver	1.95559049543907	2.05900433539265
7029_GCGAAT_5029_ACCGAG	L1	liver	RNA labelling group	13	1810046K07Rik	361	0.195559049544	0	118	60	0	2	0	0	liver	liver	0.195559049543907	0.205900433539265
7029_GCGAAT_5029_ACCGAG	L1	liver	RNA labelling group	13	1810053B23Rik	500	2.64004716884	0	125	366	0	27	0	0	liver	liver	2.64004716884275	2.77965585278008
7029_GCGAAT_5029_ACCGAG	L1	liver	RNA labelling group	13	1810055G02Rik	288	55.73432912	0.00142483970553	78	8422	12	570	9	2	liver	liver	55.7343291200136	58.6816235586906
7029_GCGAAT_5029_ACCGAG	L1	liver	RNA labelling group	13	1810058I24Rik	250	12.026881547	0.00459066564652	89	2614	12	123	10	1	liver	liver	12.0268815469503	12.6628766626648
7029_GCGAAT_5029_ACCGAG	L1	liver	RNA labelling group	13	1810062G17Rik	323	0.293338574316	0	79	66	0	3	0	0	liver	liver	0.293338574315861	0.308850650308898
7029_GCGAAT_5029_ACCGAG	L1	liver	RNA labelling group	13	2010001A14Rik	250	4.59563766428	0	69	932	0	47	0	0	liver	liver	4.59563766428182	4.83866018817274
7029_GCGAAT_5029_ACCGAG	L1	liver	RNA labelling group	13	2010003K11Rik	728	32.9516998481	0.00147892531427	179	4057	6	337	6	0	liver	liver	32.9516998481484	34.6942230513662
7029_GCGAAT_5029_ACCGAG	L1	liver	RNA labelling group	13	2010005H15Rik	267	0.391118099088	0	98	88	0	4	0	0	liver	liver	0.391118099087815	0.411800867078531
7029_GCGAAT_5029_ACCGAG	L1	liver	RNA labelling group	13	2010107E04Rik	252	312.796699745	0.0131822506704	76	57805	762	3199	531	0	liver	liver	312.79669974548	329.337743446055
7029_GCGAAT_5029_ACCGAG	L1	liver	RNA labelling group	13	2010107G23Rik	1199	1.7600314459	0	322	339	0	18	0	0	liver	liver	1.76003144589517	1.85310390185339
7029_GCGAAT_5029_ACCGAG	L1	liver	RNA labelling group	13	2010111I01Rik	6343	15.0580468149	0.00190114068441	1608	3156	6	154	6	0	liver	liver	15.0580468148809	15.8543333825234
7029_GCGAAT_5029_ACCGAG	L1	liver	RNA labelling group	13	2010308F09Rik	250	0.48889762386	0	61	80	0	5	0	0	liver	liver	0.488897623859769	0.514751083848164
7029_GCGAAT_5029_ACCGAG	L1	liver	RNA labelling group	13	2010315B03Rik	1187	7.3334643579	0	400	1437	0	75	0	0	liver	liver	7.33346435789653	7.72126625772245
7029_GCGAAT_5029_ACCGAG	L1	liver	RNA labelling group	13	2200002D01Rik	1254	55.0498724466	0.00291414481058	261	4461	13	563	13	0	liver	liver	55.0498724466099	57.9609720413032
7029_GCGAAT_5029_ACCGAG	L1	liver	RNA labelling group	13	2210011C24Rik	256	1.17335429726	0	66	166	0	12	0	0	liver	liver	1.17335429726344	1.23540260123559
7029_GCGAAT_5029_ACCGAG	L1	liver	RNA labelling group	13	2210013O21Rik	1654	1.66225192112	0	555	373	0	17	0	0	liver	liver	1.66225192112321	1.75015368508376
7029_GCGAAT_5029_ACCGAG	L1	liver	RNA labelling group	13	2210016F16Rik	1884	36.7651013143	0.00258583536848	503	6961	18	376	16	2	liver	liver	36.7651013142546	38.7092815053819
7029_GCGAAT_5029_ACCGAG	L1	liver	RNA labelling group	13	2210016L21Rik	1786	4.79119671383	0	405	608	0	49	0	0	liver	liver	4.79119671382573	5.044560621712
7029_GCGAAT_5029_ACCGAG	L1	liver	RNA labelling group	13	2210408F21Rik	250	41.7518570776	0.00441898527005	72	6110	27	427	28	0	liver	liver	41.7518570776242	43.9597425606332
7029_GCGAAT_5029_ACCGAG	L1	liver	RNA labelling group	13	2210417A02Rik	250	7.13790530835	0.00328227571116	65	914	3	73	3	0	liver	liver	7.13790530835262	7.51536582418319
7029_GCGAAT_5029_ACCGAG	L1	liver	RNA labelling group	13	2210418O10Rik	6500	0.097779524772	0	1740	9	0	1	0	0	liver	liver	0.0977795247719537	0.102950216769633
7029_GCGAAT_5029_ACCGAG	L1	liver	RNA labelling group	13	2300009A05Rik	306	29.3338574316	0.0028901734104	107	6228	18	300	15	0	liver	liver	29.3338574315861	30.8850650308898
7029_GCGAAT_5029_ACCGAG	L1	liver	RNA labelling group	13	2310001K24Rik	250	0.097779524772	0	83	26	0	1	0	0	liver	liver	0.0977795247719537	0.102950216769633
7029_GCGAAT_5029_ACCGAG	L1	liver	RNA labelling group	13	2310007B03Rik	659	0.195559049544	0	189	32	0	2	0	0	liver	liver	0.195559049543907	0.205900433539265
7029_GCGAAT_5029_ACCGAG	L1	liver	RNA labelling group	13	2310009A05Rik	250	34.1250541454	0.00129776496035	76	6935	9	349	9	0	liver	liver	34.1250541454118	35.9296256526018
7029_GCGAAT_5029_ACCGAG	L1	liver	RNA labelling group	13	2310009B15Rik	309	9.48461390288	0.0065	104	2000	13	97	12	0	liver	liver	9.48461390287951	9.98617102665437
7029_GCGAAT_5029_ACCGAG	L1	liver	RNA labelling group	13	2310010J17Rik	250	33.0494793729	0.00375872561303	65	5587	21	338	20	0	liver	liver	33.0494793729204	34.7971732681359
7029_GCGAAT_5029_ACCGAG	L1	liver	RNA labelling group	13	2310011J03Rik	1094	10.5601886754	0.00331596399811	251	2111	7	108	7	0	liver	liver	10.560188675371	11.1186234111203
7029_GCGAAT_5029_ACCGAG	L1	liver	RNA labelling group	13	2310015A10Rik	250	0.782236198176	0	71	124	0	8	0	0	liver	liver	0.78223619817563	0.823601734157062
7029_GCGAAT_5029_ACCGAG	L1	liver	RNA labelling group	13	2310022A10Rik	1535	4.59563766428	0.00103092783505	397	970	1	47	1	0	liver	liver	4.59563766428182	4.83866018817274
7029_GCGAAT_5029_ACCGAG	L1	liver	RNA labelling group	13	2310022B05Rik	2152	5.573432912	0	588	1296	0	57	0	0	liver	liver	5.57343291200136	5.86816235586906
7029_GCGAAT_5029_ACCGAG	L1	liver	RNA labelling group	13	2310030G06Rik	810	9.97351152674	0.00198412698413	248	1512	3	102	3	0	liver	liver	9.97351152673928	10.5009221105025
7029_GCGAAT_5029_ACCGAG	L1	liver	RNA labelling group	13	2310033P09Rik	394	4.8889762386	0.00406917599186	105	983	4	50	4	0	liver	liver	4.88897623859769	5.14751083848164
7029_GCGAAT_5029_ACCGAG	L1	liver	RNA labelling group	13	2310034O05Rik	250	0.586677148632	0	70	133	0	6	0	0	liver	liver	0.586677148631722	0.617701300617796
7029_GCGAAT_5029_ACCGAG	L1	liver	RNA labelling group	13	2310035C23Rik	1568	10.8535272497	0.00198886237072	582	2514	5	111	5	0	liver	liver	10.8535272496869	11.4274740614292
7029_GCGAAT_5029_ACCGAG	L1	liver	RNA labelling group	13	2310036O22Rik	304	54.5609748228	0.00303424360642	95	11535	35	558	29	1	liver	liver	54.5609748227502	57.446220957455
7029_GCGAAT_5029_ACCGAG	L1	liver	RNA labelling group	13	2310039H08Rik	269	44.7830223456	0.00309722596283	81	7426	23	458	23	0	liver	liver	44.7830223455548	47.1511992804918
7029_GCGAAT_5029_ACCGAG	L1	liver	RNA labelling group	13	2310039L15Rik	250	0.195559049544	0	69	50	0	2	0	0	liver	liver	0.195559049543907	0.205900433539265
7029_GCGAAT_5029_ACCGAG	L1	liver	RNA labelling group	13	2310040G24Rik	250	2.34670859453	0	53	272	0	24	0	0	liver	liver	2.34670859452689	2.47080520247119
7029_GCGAAT_5029_ACCGAG	L1	liver	RNA labelling group	13	2310043O21Rik	250	0.586677148632	0	75	60	0	6	0	0	liver	liver	0.586677148631722	0.617701300617796
7029_GCGAAT_5029_ACCGAG	L1	liver	RNA labelling group	13	2310057M21Rik	5350	2.54226764407	0.00578034682081	1623	519	3	26	3	0	liver	liver	2.5422676440708	2.67670563601045
7029_GCGAAT_5029_ACCGAG	L1	liver	RNA labelling group	13	2310061I04Rik	336	18.9692278058	0.00251098556183	78	3186	8	194	8	0	liver	liver	18.969227805759	19.9723420533087
7029_GCGAAT_5029_ACCGAG	L1	liver	RNA labelling group	13	2410002F23Rik	792	2.93338574316	0	230	555	0	30	0	14	liver	liver	2.93338574315861	3.08850650308898
7029_GCGAAT_5029_ACCGAG	L1	liver	RNA labelling group	13	2410004B18Rik	1101	5.76899196155	0.00160642570281	323	1245	2	59	2	0	liver	liver	5.76899196154527	6.07406278940833
7029_GCGAAT_5029_ACCGAG	L1	liver	RNA labelling group	13	2410006H16Rik	250	40.0896051565	0.00778707577871	82	8604	67	410	52	1	liver	liver	40.089605156501	42.2095888755494
7029_GCGAAT_5029_ACCGAG	L1	liver	RNA labelling group	13	2410015M20Rik	419	67.5656516174	0.00636375206822	110	7857	50	691	42	5	liver	liver	67.56565161742	71.1385997878162
7029_GCGAAT_5029_ACCGAG	L1	liver	RNA labelling group	13	2410016O06Rik	450	11.2446453488	0.000963855421687	137	2075	2	115	2	0	liver	liver	11.2446453487747	11.8392749285078
7029_GCGAAT_5029_ACCGAG	L1	liver	RNA labelling group	13	2410089E03Rik	303	3.61784241656	0.019512195122	98	820	16	37	16	0	liver	liver	3.61784241656229	3.80915802047641
7029_GCGAAT_5029_ACCGAG	L1	liver	RNA labelling group	13	2410131K14Rik	4910	4.98675576337	0.00388726919339	1307	1029	4	51	4	0	liver	liver	4.98675576336964	5.25046105525127
7029_GCGAAT_5029_ACCGAG	L1	liver	RNA labelling group	13	2500002B13Rik	250	0.684456673404	0	87	75	0	7	0	0	liver	liver	0.684456673403676	0.720651517387429
7029_GCGAAT_5029_ACCGAG	L1	liver	RNA labelling group	13	2510002D24Rik	1075	27.9649440848	0	236	3654	0	286	0	0	liver	liver	27.9649440847788	29.443761996115
7029_GCGAAT_5029_ACCGAG	L1	liver	RNA labelling group	13	2510009E07Rik	4157	7.52902340744	0.00138696255201	1219	1442	2	77	2	0	liver	liver	7.52902340744043	7.92716669126172
7029_GCGAAT_5029_ACCGAG	L1	liver	RNA labelling group	13	2510039O18Rik	697	35.2006289179	0.00241280982672	212	9118	22	360	22	1	liver	liver	35.2006289179033	37.0620780370678
7029_GCGAAT_5029_ACCGAG	L1	liver	RNA labelling group	13	2610001J05Rik	2797	23.9559835691	0.00243172465395	840	5346	13	245	13	0	liver	liver	23.9559835691287	25.22280310856
7029_GCGAAT_5029_ACCGAG	L1	liver	RNA labelling group	13	2610002M06Rik	5058	10.6579682001	0.00128479657388	1626	2335	3	109	3	0	liver	liver	10.657968200143	11.22157362789
7029_GCGAAT_5029_ACCGAG	L1	liver	RNA labelling group	13	2610005L07Rik	250	0.684456673404	0	80	51	0	7	2	7	liver	liver	0.684456673403676	0.720651517387429
7029_GCGAAT_5029_ACCGAG	L1	liver	RNA labelling group	13	2610008E11Rik	2097	5.37787386246	0	608	1205	0	55	0	0	liver	liver	5.37787386245745	5.6622619223298
7029_GCGAAT_5029_ACCGAG	L1	liver	RNA labelling group	13	2610020H08Rik	255	2.4444881193	0	71	479	0	25	0	0	liver	liver	2.44448811929884	2.57375541924082
7029_GCGAAT_5029_ACCGAG	L1	liver	RNA labelling group	13	2610021A01Rik	1404	3.42228336702	0	440	934	0	35	0	0	liver	liver	3.42228336701838	3.60325758693715
7029_GCGAAT_5029_ACCGAG	L1	liver	RNA labelling group	13	2610035D17Rik	250	0.097779524772	0	90	18	0	1	0	0	liver	liver	0.0977795247719537	0.102950216769633
7029_GCGAAT_5029_ACCGAG	L1	liver	RNA labelling group	13	2610044O15Rik8	2363	2.05337002021	0	673	363	0	21	0	0	liver	liver	2.05337002021103	2.16195455216229
7029_GCGAAT_5029_ACCGAG	L1	liver	RNA labelling group	13	2610301B20Rik	1373	6.45344863495	0.00188087774295	425	1595	3	66	3	0	liver	liver	6.45344863494894	6.79471430679576
7029_GCGAAT_5029_ACCGAG	L1	liver	RNA labelling group	13	2610306M01Rik	250	0.48889762386	0	78	92	0	5	0	0	liver	liver	0.488897623859769	0.514751083848164
7029_GCGAAT_5029_ACCGAG	L1	liver	RNA labelling group	13	2610507B11Rik	642	52.4098252778	0.00445382090952	179	8532	38	536	36	281	liver	liver	52.4098252777672	55.1813161885231
7029_GCGAAT_5029_ACCGAG	L1	liver	RNA labelling group	13	2610524H06Rik	759	0.391118099088	0	232	76	0	4	0	0	liver	liver	0.391118099087815	0.411800867078531
7029_GCGAAT_5029_ACCGAG	L1	liver	RNA labelling group	13	2610528J11Rik	433	10.3646296258	0.00140778977006	140	2131	3	106	3	0	liver	liver	10.3646296258271	10.9127229775811
7029_GCGAAT_5029_ACCGAG	L1	liver	RNA labelling group	13	2700038G22Rik	250	0.195559049544	0	60	40	0	2	0	0	liver	liver	0.195559049543907	0.205900433539265
7029_GCGAAT_5029_ACCGAG	L1	liver	RNA labelling group	13	2700046G09Rik	250	0.48889762386	0	61	45	0	5	0	0	liver	liver	0.488897623859769	0.514751083848164
7029_GCGAAT_5029_ACCGAG	L1	liver	RNA labelling group	13	2700049A03Rik	256	1.17335429726	0	71	227	0	12	0	0	liver	liver	1.17335429726344	1.23540260123559
7029_GCGAAT_5029_ACCGAG	L1	liver	RNA labelling group	13	2700060E02Rik	766	92.3038713847	0.00675061664287	248	15406	104	944	78	138	liver	liver	92.3038713847243	97.1850046305333
7029_GCGAAT_5029_ACCGAG	L1	liver	RNA labelling group	13	2700062C07Rik	345	4.10674004042	0.00760456273764	74	526	4	42	2	0	liver	liver	4.10674004042206	4.32390910432457
7029_GCGAAT_5029_ACCGAG	L1	liver	RNA labelling group	13	2700081O15Rik	2801	2.05337002021	0	726	426	0	21	0	12	liver	liver	2.05337002021103	2.16195455216229
7029_GCGAAT_5029_ACCGAG	L1	liver	RNA labelling group	13	2700097O09Rik	268	9.7779524772	0.00353892821031	81	1978	7	100	7	0	liver	liver	9.77795247719537	10.2950216769633
7029_GCGAAT_5029_ACCGAG	L1	liver	RNA labelling group	13	2700099C18Rik	250	1.17335429726	0	63	243	0	12	0	0	liver	liver	1.17335429726344	1.23540260123559
7029_GCGAAT_5029_ACCGAG	L1	liver	RNA labelling group	13	2810001G20Rik	250	1.07557477249	0	82	193	0	11	0	0	liver	liver	1.07557477249149	1.13245238446596
7029_GCGAAT_5029_ACCGAG	L1	liver	RNA labelling group	13	2810004N23Rik	1346	34.9072903436	0.00406810305861	340	6637	27	357	27	0	liver	liver	34.9072903435875	36.7532273867589
7029_GCGAAT_5029_ACCGAG	L1	liver	RNA labelling group	13	2810006K23Rik	2071	4.8889762386	0	531	461	0	50	0	0	liver	liver	4.88897623859769	5.14751083848164
7029_GCGAAT_5029_ACCGAG	L1	liver	RNA labelling group	13	2810013P06Rik	250	7.72458245698	0.00524590163934	74	1525	8	79	8	0	liver	liver	7.72458245698434	8.13306712480098
7029_GCGAAT_5029_ACCGAG	L1	liver	RNA labelling group	13	2810021J22Rik	3025	1.36891334681	0.0175438596491	792	171	3	14	3	0	liver	liver	1.36891334680735	1.44130303477486
7029_GCGAAT_5029_ACCGAG	L1	liver	RNA labelling group	13	2810025M15Rik	250	5.76899196155	0	63	936	0	59	0	0	liver	liver	5.76899196154527	6.07406278940833
7029_GCGAAT_5029_ACCGAG	L1	liver	RNA labelling group	13	2810029C07Rik	250	0.195559049544	0	56	16	0	2	0	0	liver	liver	0.195559049543907	0.205900433539265
7029_GCGAAT_5029_ACCGAG	L1	liver	RNA labelling group	13	2810403A07Rik	1104	47.6186285639	0.000858838226109	381	12808	11	487	11	0	liver	liver	47.6186285639415	50.1367555668111
7029_GCGAAT_5029_ACCGAG	L1	liver	RNA labelling group	13	2810403D21Rik	250	0.293338574316	0	97	63	0	3	0	0	liver	liver	0.293338574315861	0.308850650308898
7029_GCGAAT_5029_ACCGAG	L1	liver	RNA labelling group	13	2810408I11Rik	250	3.03116526793	0	70	681	0	31	0	0	liver	liver	3.03116526793056	3.19145671985861
7029_GCGAAT_5029_ACCGAG	L1	liver	RNA labelling group	13	2810417H13Rik	1663	3.42228336702	0	559	703	0	35	0	0	liver	liver	3.42228336701838	3.60325758693715
7029_GCGAAT_5029_ACCGAG	L1	liver	RNA labelling group	13	2810428I15Rik	252	32.8539203234	0.0101481075151	54	3646	37	336	32	0	liver	liver	32.8539203233764	34.5912728345966
7029_GCGAAT_5029_ACCGAG	L1	liver	RNA labelling group	13	2810459M11Rik	2367	62.0899982302	0.00248859394442	639	9644	24	635	24	0	liver	liver	62.0899982301906	65.3733876487168
7029_GCGAAT_5029_ACCGAG	L1	liver	RNA labelling group	13	2810468N07Rik	250	0.293338574316	0	75	54	0	3	0	0	liver	liver	0.293338574315861	0.308850650308898
7029_GCGAAT_5029_ACCGAG	L1	liver	RNA labelling group	13	2810474O19Rik	914	9.09349580379	0.00528670191135	311	2459	13	93	13	4	liver	liver	9.09349580379169	9.57437015957584
7029_GCGAAT_5029_ACCGAG	L1	liver	RNA labelling group	13	2900005J15Rik	250	0.586677148632	0	106	102	0	6	0	0	liver	liver	0.586677148631722	0.617701300617796
7029_GCGAAT_5029_ACCGAG	L1	liver	RNA labelling group	13	2900009J06Rik	250	1.7600314459	0.0384615384615	71	286	11	18	11	0	liver	liver	1.76003144589517	1.85310390185339
7029_GCGAAT_5029_ACCGAG	L1	liver	RNA labelling group	13	2900011O08Rik	1753	0.391118099088	0	482	100	0	4	0	0	liver	liver	0.391118099087815	0.411800867078531
7029_GCGAAT_5029_ACCGAG	L1	liver	RNA labelling group	13	2900026A02Rik	4706	36.7651013143	0.00111752654126	1228	5369	6	376	6	2	liver	liver	36.7651013142546	38.7092815053819
7029_GCGAAT_5029_ACCGAG	L1	liver	RNA labelling group	13	2900055J20Rik	286	0.391118099088	0	87	12	0	4	0	0	liver	liver	0.391118099087815	0.411800867078531
7029_GCGAAT_5029_ACCGAG	L1	liver	RNA labelling group	13	3010003L21Rik	250	0.684456673404	0	84	177	0	7	0	0	liver	liver	0.684456673403676	0.720651517387429
7029_GCGAAT_5029_ACCGAG	L1	liver	RNA labelling group	13	3010026O09Rik	250	3.52006289179	0	49	560	0	36	0	0	liver	liver	3.52006289179033	3.70620780370678
7029_GCGAAT_5029_ACCGAG	L1	liver	RNA labelling group	13	3110001I22Rik	428	2.24892906975	0	160	710	0	23	0	0	liver	liver	2.24892906975494	2.36785498570155
7029_GCGAAT_5029_ACCGAG	L1	liver	RNA labelling group	13	3110002H16Rik	278	5.86677148632	0.00159744408946	86	1252	2	60	1	0	liver	liver	5.86677148631722	6.17701300617796
7029_GCGAAT_5029_ACCGAG	L1	liver	RNA labelling group	13	3110009E18Rik	472	0.782236198176	0	147	220	0	8	0	0	liver	liver	0.78223619817563	0.823601734157062
7029_GCGAAT_5029_ACCGAG	L1	liver	RNA labelling group	13	3110021N24Rik	1008	2.34670859453	0	274	436	0	24	0	0	liver	liver	2.34670859452689	2.47080520247119
7029_GCGAAT_5029_ACCGAG	L1	liver	RNA labelling group	13	3110035E14Rik	2247	0.782236198176	0	672	244	0	8	0	0	liver	liver	0.78223619817563	0.823601734157062
7029_GCGAAT_5029_ACCGAG	L1	liver	RNA labelling group	13	3110040N11Rik	412	2.15114954498	0.00245098039216	124	408	1	22	1	0	liver	liver	2.15114954498298	2.26490476893192
7029_GCGAAT_5029_ACCGAG	L1	liver	RNA labelling group	13	3110043O21Rik	1899	21.3159364003	0.00462218649518	638	4976	23	218	16	0	liver	liver	21.3159364002859	22.4431472557799
7029_GCGAAT_5029_ACCGAG	L1	liver	RNA labelling group	13	3110045C21Rik	250	3.52006289179	0	61	644	0	36	0	0	liver	liver	3.52006289179033	3.70620780370678
7029_GCGAAT_5029_ACCGAG	L1	liver	RNA labelling group	13	3110056K07Rik	250	0.391118099088	0	84	52	0	4	0	0	liver	liver	0.391118099087815	0.411800867078531
7029_GCGAAT_5029_ACCGAG	L1	liver	RNA labelling group	13	3110062M04Rik	2673	4.69341718905	0.00241837968561	635	827	2	48	2	0	liver	liver	4.69341718905378	4.94161040494237
7029_GCGAAT_5029_ACCGAG	L1	liver	RNA labelling group	13	3110082I17Rik	1433	1.07557477249	0	353	177	0	11	0	0	liver	liver	1.07557477249149	1.13245238446596
7029_GCGAAT_5029_ACCGAG	L1	liver	RNA labelling group	13	3300002I08Rik	252	0.684456673404	0	69	105	0	7	0	0	liver	liver	0.684456673403676	0.720651517387429
7029_GCGAAT_5029_ACCGAG	L1	liver	RNA labelling group	13	3830406C13Rik	2148	15.1558263397	0	657	2935	0	155	0	0	liver	liver	15.1558263396528	15.9572835992931
7029_GCGAAT_5029_ACCGAG	L1	liver	RNA labelling group	13	4430402I18Rik	2850	0.586677148632	0	801	125	0	6	0	0	liver	liver	0.586677148631722	0.617701300617796
7029_GCGAAT_5029_ACCGAG	L1	liver	RNA labelling group	13	4632404H12Rik	250	0.391118099088	0	96	87	0	4	0	0	liver	liver	0.391118099087815	0.411800867078531
7029_GCGAAT_5029_ACCGAG	L1	liver	RNA labelling group	13	4632415L05Rik	250	0.195559049544	0	73	42	0	2	0	2	liver	liver	0.195559049543907	0.205900433539265
7029_GCGAAT_5029_ACCGAG	L1	liver	RNA labelling group	13	4833418N02Rik	250	1.66225192112	0	98	383	0	17	0	0	liver	liver	1.66225192112321	1.75015368508376
7029_GCGAAT_5029_ACCGAG	L1	liver	RNA labelling group	13	4833420G17Rik	258	30.2138731545	0.00230884150482	91	7363	17	309	16	0	liver	liver	30.2138731545337	31.8116169818165
7029_GCGAAT_5029_ACCGAG	L1	liver	RNA labelling group	13	4833422C13Rik	500	0.293338574316	0	153	63	0	3	0	0	liver	liver	0.293338574315861	0.308850650308898
7029_GCGAAT_5029_ACCGAG	L1	liver	RNA labelling group	13	4833439L19Rik	1394	10.8535272497	0.00299251870324	433	2005	6	111	6	0	liver	liver	10.8535272496869	11.4274740614292
7029_GCGAAT_5029_ACCGAG	L1	liver	RNA labelling group	13	4921507P07Rik	399	1.17335429726	0	124	152	0	12	0	0	liver	liver	1.17335429726344	1.23540260123559
7029_GCGAAT_5029_ACCGAG	L1	liver	RNA labelling group	13	4921524J17Rik	1013	2.73782669361	0	369	735	0	28	0	0	liver	liver	2.7378266936147	2.88260606954972
7029_GCGAAT_5029_ACCGAG	L1	liver	RNA labelling group	13	4921531C22Rik	250	0.782236198176	0	78	190	0	8	0	0	liver	liver	0.78223619817563	0.823601734157062
7029_GCGAAT_5029_ACCGAG	L1	liver	RNA labelling group	13	4930402H24Rik	4087	41.9474161272	0.00325347530316	1119	6762	22	429	22	15	liver	liver	41.9474161271681	44.1656429941724
7029_GCGAAT_5029_ACCGAG	L1	liver	RNA labelling group	13	4930430F08Rik	1292	9.58239342765	0.00383141762452	466	1827	7	98	7	0	liver	liver	9.58239342765146	10.089121243424
7029_GCGAAT_5029_ACCGAG	L1	liver	RNA labelling group	13	4930432K21Rik	310	0.391118099088	0	81	56	0	4	0	0	liver	liver	0.391118099087815	0.411800867078531
7029_GCGAAT_5029_ACCGAG	L1	liver	RNA labelling group	13	4930453N24Rik	4219	28.2582826591	0.00155732918046	1365	5137	8	289	19	32	liver	liver	28.2582826590946	29.7526126464239
7029_GCGAAT_5029_ACCGAG	L1	liver	RNA labelling group	13	4930480K23Rik	500	0.48889762386	0	141	93	0	5	0	0	liver	liver	0.488897623859769	0.514751083848164
7029_GCGAAT_5029_ACCGAG	L1	liver	RNA labelling group	13	4930481A15Rik	250	0.097779524772	0	68	12	0	1	0	0	liver	liver	0.0977795247719537	0.102950216769633
7029_GCGAAT_5029_ACCGAG	L1	liver	RNA labelling group	13	4930511A08Rik	250	0.097779524772	0	70	17	0	1	0	0	liver	liver	0.0977795247719537	0.102950216769633
7029_GCGAAT_5029_ACCGAG	L1	liver	RNA labelling group	13	4930518I15Rik	425	9.28905485334	0.00189155107188	100	1586	3	95	3	0	liver	liver	9.2890548533356	9.78027059311511
7029_GCGAAT_5029_ACCGAG	L1	liver	RNA labelling group	13	4930522L14Rik	115	0.391118099088	0	37	44	0	4	0	0	liver	liver	0.391118099087815	0.411800867078531
7029_GCGAAT_5029_ACCGAG	L1	liver	RNA labelling group	13	4930523C07Rik	3375	5.76899196155	0.00409836065574	885	1220	5	59	5	0	liver	liver	5.76899196154527	6.07406278940833
7029_GCGAAT_5029_ACCGAG	L1	liver	RNA labelling group	13	4930524J08Rik	326	0.391118099088	0	100	100	0	4	0	0	liver	liver	0.391118099087815	0.411800867078531
7029_GCGAAT_5029_ACCGAG	L1	liver	RNA labelling group	13	4930538K18Rik	619	0.586677148632	0	178	72	0	6	0	0	liver	liver	0.586677148631722	0.617701300617796
7029_GCGAAT_5029_ACCGAG	L1	liver	RNA labelling group	13	4930539E08Rik	2493	1.56447239635	0	718	308	0	16	0	0	liver	liver	1.56447239635126	1.64720346831412
7029_GCGAAT_5029_ACCGAG	L1	liver	RNA labelling group	13	4930539J05Rik	250	0.48889762386	0	68	75	0	5	0	0	liver	liver	0.488897623859769	0.514751083848164
7029_GCGAAT_5029_ACCGAG	L1	liver	RNA labelling group	13	4930563E22Rik	2730	0.195559049544	0	780	36	0	2	0	0	liver	liver	0.195559049543907	0.205900433539265
7029_GCGAAT_5029_ACCGAG	L1	liver	RNA labelling group	13	4930579G24Rik	1536	0.97779524772	0	518	236	0	10	0	0	liver	liver	0.977795247719537	1.02950216769633
7029_GCGAAT_5029_ACCGAG	L1	liver	RNA labelling group	13	4930581F22Rik	250	10.1690705763	0.00280269058296	72	1784	5	104	5	0	liver	liver	10.1690705762832	10.7068225440418
7029_GCGAAT_5029_ACCGAG	L1	liver	RNA labelling group	13	4931406C07Rik	1908	153.122735793	0.00663022573135	551	39516	262	1566	195	0	liver	liver	153.12273579288	161.220039461245
7029_GCGAAT_5029_ACCGAG	L1	liver	RNA labelling group	13	4931406P16Rik	2222	9.7779524772	0.00430528375734	657	2555	11	100	11	0	liver	liver	9.77795247719537	10.2950216769633
7029_GCGAAT_5029_ACCGAG	L1	liver	RNA labelling group	13	4931414P19Rik	618	1.46669287158	0	175	365	0	15	0	0	liver	liver	1.46669287157931	1.54425325154449
7029_GCGAAT_5029_ACCGAG	L1	liver	RNA labelling group	13	4931428F04Rik	1571	0.97779524772	0	480	97	0	10	0	0	liver	liver	0.977795247719537	1.02950216769633
7029_GCGAAT_5029_ACCGAG	L1	liver	RNA labelling group	13	4931440P22Rik	250	2.73782669361	0	77	839	0	28	0	0	liver	liver	2.7378266936147	2.88260606954972
7029_GCGAAT_5029_ACCGAG	L1	liver	RNA labelling group	13	4932411N23Rik	1606	0.097779524772	0	472	5	0	1	0	0	liver	liver	0.0977795247719537	0.102950216769633
7029_GCGAAT_5029_ACCGAG	L1	liver	RNA labelling group	13	4932438A13Rik	493	27.2804874114	0.00394402035623	199	7860	31	279	28	0	liver	liver	27.2804874113751	28.7231104787275
7029_GCGAAT_5029_ACCGAG	L1	liver	RNA labelling group	13	4933404O12Rik	250	0.782236198176	0	80	146	0	8	0	0	liver	liver	0.78223619817563	0.823601734157062
7029_GCGAAT_5029_ACCGAG	L1	liver	RNA labelling group	13	4933408B17Rik	348	0.293338574316	0	115	90	0	3	0	0	liver	liver	0.293338574315861	0.308850650308898
7029_GCGAAT_5029_ACCGAG	L1	liver	RNA labelling group	13	4933421O10Rik	250	1.27113382204	0	77	250	0	13	0	13	liver	liver	1.2711338220354	1.33835281800523
7029_GCGAAT_5029_ACCGAG	L1	liver	RNA labelling group	13	4933427D14Rik	1503	2.15114954498	0	417	353	0	22	0	0	liver	liver	2.15114954498298	2.26490476893192
7029_GCGAAT_5029_ACCGAG	L1	liver	RNA labelling group	13	4933431E20Rik	250	3.03116526793	0	91	723	0	31	0	8	liver	liver	3.03116526793056	3.19145671985861
7029_GCGAAT_5029_ACCGAG	L1	liver	RNA labelling group	13	4933434E20Rik	5323	84.3837298782	0.00308479915988	1568	15236	47	863	47	216	liver	liver	84.383729878196	88.846037072193
7029_GCGAAT_5029_ACCGAG	L1	liver	RNA labelling group	13	4933438K21Rik	250	1.36891334681	0.0339805825243	69	206	7	14	7	14	liver	liver	1.36891334680735	1.44130303477486
7029_GCGAAT_5029_ACCGAG	L1	liver	RNA labelling group	13	5031439G07Rik	5302	33.5383769968	0.000416377515614	1389	7205	3	343	3	0	liver	liver	33.5383769967801	35.311924351984
7029_GCGAAT_5029_ACCGAG	L1	liver	RNA labelling group	13	5033403H07Rik	250	13.6891334681	0.00612557427259	50	1959	12	140	9	1	liver	liver	13.6891334680735	14.4130303477486
7029_GCGAAT_5029_ACCGAG	L1	liver	RNA labelling group	13	5033417F24Rik	250	0.097779524772	0	57	21	0	1	0	0	liver	liver	0.0977795247719537	0.102950216769633
7029_GCGAAT_5029_ACCGAG	L1	liver	RNA labelling group	13	5330417C22Rik	2721	0.097779524772	0	810	9	0	1	0	0	liver	liver	0.0977795247719537	0.102950216769633
7029_GCGAAT_5029_ACCGAG	L1	liver	RNA labelling group	13	5430402O13Rik	250	0.293338574316	0	74	66	0	3	0	0	liver	liver	0.293338574315861	0.308850650308898
7029_GCGAAT_5029_ACCGAG	L1	liver	RNA labelling group	13	5430403G16Rik	1036	2.24892906975	0	280	214	0	23	0	0	liver	liver	2.24892906975494	2.36785498570155
7029_GCGAAT_5029_ACCGAG	L1	liver	RNA labelling group	13	5430405H02Rik	250	2.24892906975	0	61	327	0	23	0	0	liver	liver	2.24892906975494	2.36785498570155
7029_GCGAAT_5029_ACCGAG	L1	liver	RNA labelling group	13	5430416N02Rik	250	2.34670859453	0.00833333333333	59	360	3	24	3	0	liver	liver	2.34670859452689	2.47080520247119
7029_GCGAAT_5029_ACCGAG	L1	liver	RNA labelling group	13	5430427O19Rik	2773	0.586677148632	0	904	168	0	6	0	0	liver	liver	0.586677148631722	0.617701300617796
7029_GCGAAT_5029_ACCGAG	L1	liver	RNA labelling group	13	5730405O15Rik	250	1.07557477249	0	77	186	0	11	0	0	liver	liver	1.07557477249149	1.13245238446596
7029_GCGAAT_5029_ACCGAG	L1	liver	RNA labelling group	13	5730409E04Rik	1998	12.7113382204	0	515	1841	0	130	0	0	liver	liver	12.711338220354	13.3835281800523
7029_GCGAAT_5029_ACCGAG	L1	liver	RNA labelling group	13	5730422E09Rik	250	0.48889762386	0	60	70	0	5	0	0	liver	liver	0.488897623859769	0.514751083848164
7029_GCGAAT_5029_ACCGAG	L1	liver	RNA labelling group	13	5730435O14Rik	250	3.81340146611	0	49	176	0	39	0	0	liver	liver	3.81340146610619	4.01505845401568
7029_GCGAAT_5029_ACCGAG	L1	liver	RNA labelling group	13	5730455P16Rik	3457	19.6536844792	0.000670016750419	942	2985	2	201	2	14	liver	liver	19.6536844791627	20.6929935706962
7029_GCGAAT_5029_ACCGAG	L1	liver	RNA labelling group	13	5730480H06Rik	686	5.76899196155	0.00362647325476	243	1103	4	59	4	0	liver	liver	5.76899196154527	6.07406278940833
7029_GCGAAT_5029_ACCGAG	L1	liver	RNA labelling group	13	5730507C01Rik	1063	1.17335429726	0	306	174	0	12	0	2	liver	liver	1.17335429726344	1.23540260123559
7029_GCGAAT_5029_ACCGAG	L1	liver	RNA labelling group	13	5730508B09Rik	1935	4.49785813951	0.00525762355415	653	951	5	46	5	0	liver	liver	4.49785813950987	4.7357099714031
7029_GCGAAT_5029_ACCGAG	L1	liver	RNA labelling group	13	5730559C18Rik	804	0.48889762386	0	236	110	0	5	0	0	liver	liver	0.488897623859769	0.514751083848164
7029_GCGAAT_5029_ACCGAG	L1	liver	RNA labelling group	13	5830454E08Rik	250	0.195559049544	0	66	4	0	2	0	0	liver	liver	0.195559049543907	0.205900433539265
7029_GCGAAT_5029_ACCGAG	L1	liver	RNA labelling group	13	5830473C10Rik	961	14.8624877653	0.00392927308448	251	2036	8	152	8	0	liver	liver	14.862487765337	15.6484329489842
7029_GCGAAT_5029_ACCGAG	L1	liver	RNA labelling group	13	6030458C11Rik	4031	13.9824720424	0.00208188757807	1329	2882	6	143	6	0	liver	liver	13.9824720423894	14.7218809980575
7029_GCGAAT_5029_ACCGAG	L1	liver	RNA labelling group	13	6330408A02Rik	2670	4.40007861474	0	514	708	0	45	0	0	liver	liver	4.40007861473792	4.63275975463347
7029_GCGAAT_5029_ACCGAG	L1	liver	RNA labelling group	13	6330418K02Rik	250	0.880015722948	0	69	105	0	9	0	0	liver	liver	0.880015722947583	0.926551950926694
7029_GCGAAT_5029_ACCGAG	L1	liver	RNA labelling group	13	6330549D23Rik	250	0.586677148632	0	90	99	0	6	0	0	liver	liver	0.586677148631722	0.617701300617796
7029_GCGAAT_5029_ACCGAG	L1	liver	RNA labelling group	13	6430548M08Rik	4613	4.69341718905	0	1048	882	0	48	0	0	liver	liver	4.69341718905378	4.94161040494237
7029_GCGAAT_5029_ACCGAG	L1	liver	RNA labelling group	13	6430550D23Rik	1151	0.586677148632	0	329	80	0	6	0	0	liver	liver	0.586677148631722	0.617701300617796
7029_GCGAAT_5029_ACCGAG	L1	liver	RNA labelling group	13	6430571L13Rik	1667	1.36891334681	0	413	258	0	14	0	0	liver	liver	1.36891334680735	1.44130303477486
7029_GCGAAT_5029_ACCGAG	L1	liver	RNA labelling group	13	6430573F11Rik	5033	3.61784241656	0	1454	790	0	37	0	0	liver	liver	3.61784241656229	3.80915802047641
7029_GCGAAT_5029_ACCGAG	L1	liver	RNA labelling group	13	6820431F20Rik	250	3.71562194133	0.00700280112045	81	714	5	38	5	38	liver	liver	3.71562194133424	3.91210823724604
7029_GCGAAT_5029_ACCGAG	L1	liver	RNA labelling group	13	8030462N17Rik	2358	10.3646296258	0.00286669851887	815	2093	6	106	6	0	liver	liver	10.3646296258271	10.9127229775811
7029_GCGAAT_5029_ACCGAG	L1	liver	RNA labelling group	13	8430408G22Rik	532	89.4682651663	0.00223103619236	153	16136	36	915	36	0	liver	liver	89.4682651663376	94.1994483442139
7029_GCGAAT_5029_ACCGAG	L1	liver	RNA labelling group	13	8430429K09Rik	500	0.195559049544	0	143	30	0	2	0	0	liver	liver	0.195559049543907	0.205900433539265
7029_GCGAAT_5029_ACCGAG	L1	liver	RNA labelling group	13	9030617O03Rik	1766	16.6225192112	0.00123039064903	469	3251	4	170	4	4	liver	liver	16.6225192112321	17.5015368508376
7029_GCGAAT_5029_ACCGAG	L1	liver	RNA labelling group	13	9030619P08Rik	250	2.05337002021	0	82	424	0	21	0	0	liver	liver	2.05337002021103	2.16195455216229
7029_GCGAAT_5029_ACCGAG	L1	liver	RNA labelling group	13	9030624J02Rik	2092	10.3646296258	0.00469299960892	554	2557	12	106	12	0	liver	liver	10.3646296258271	10.9127229775811
7029_GCGAAT_5029_ACCGAG	L1	liver	RNA labelling group	13	9130011E15Rik	992	6.45344863495	0.00759013282732	252	1054	8	66	8	0	liver	liver	6.45344863494894	6.79471430679576
7029_GCGAAT_5029_ACCGAG	L1	liver	RNA labelling group	13	9130019O22Rik	3325	0.48889762386	0	792	97	0	5	0	0	liver	liver	0.488897623859769	0.514751083848164
7029_GCGAAT_5029_ACCGAG	L1	liver	RNA labelling group	13	9130023H24Rik	1955	1.95559049544	0.0111420612813	562	359	4	20	2	0	liver	liver	1.95559049543907	2.05900433539265
7029_GCGAAT_5029_ACCGAG	L1	liver	RNA labelling group	13	9130204L05Rik	250	0.684456673404	0	69	42	0	7	0	7	liver	liver	0.684456673403676	0.720651517387429
7029_GCGAAT_5029_ACCGAG	L1	liver	RNA labelling group	13	9130221H12Rik	250	1.66225192112	0	68	346	0	17	0	0	liver	liver	1.66225192112321	1.75015368508376
7029_GCGAAT_5029_ACCGAG	L1	liver	RNA labelling group	13	9130401M01Rik	269	48.6942033364	0.00232609658839	73	9028	21	498	21	0	liver	liver	48.6942033364329	51.2692079512771
7029_GCGAAT_5029_ACCGAG	L1	liver	RNA labelling group	13	9130409I23Rik	853	4.10674004042	0	267	709	0	42	0	0	liver	liver	4.10674004042206	4.32390910432457
7029_GCGAAT_5029_ACCGAG	L1	liver	RNA labelling group	13	9230112J17Rik	250	0.391118099088	0	62	68	0	4	0	0	liver	liver	0.391118099087815	0.411800867078531
7029_GCGAAT_5029_ACCGAG	L1	liver	RNA labelling group	13	9330102E08Rik	250	0.195559049544	0	77	12	0	2	0	0	liver	liver	0.195559049543907	0.205900433539265
7029_GCGAAT_5029_ACCGAG	L1	liver	RNA labelling group	13	9330151L19Rik	2002	4.59563766428	0	546	1116	0	47	0	0	liver	liver	4.59563766428182	4.83866018817274
7029_GCGAAT_5029_ACCGAG	L1	liver	RNA labelling group	13	9330159M07Rik	250	0.880015722948	0.0364583333333	72	192	7	9	7	0	liver	liver	0.880015722947583	0.926551950926694
7029_GCGAAT_5029_ACCGAG	L1	liver	RNA labelling group	13	9430015G10Rik	1751	1.56447239635	0	428	262	0	16	0	0	liver	liver	1.56447239635126	1.64720346831412
7029_GCGAAT_5029_ACCGAG	L1	liver	RNA labelling group	13	9430016H08Rik	2219	20.2403616278	0.00211366838891	629	4258	9	207	9	0	liver	liver	20.2403616277944	21.310694871314
7029_GCGAAT_5029_ACCGAG	L1	liver	RNA labelling group	13	9430020K01Rik	2609	2.15114954498	0	839	491	0	22	0	0	liver	liver	2.15114954498298	2.26490476893192
7029_GCGAAT_5029_ACCGAG	L1	liver	RNA labelling group	13	9430037G07Rik	250	0.782236198176	0.0104166666667	86	96	1	8	1	4	liver	liver	0.78223619817563	0.823601734157062
7029_GCGAAT_5029_ACCGAG	L1	liver	RNA labelling group	13	9430038I01Rik	5067	26.1071331141	0.0012466237274	1509	4813	6	267	6	0	liver	liver	26.1071331141116	27.4877078774919
7029_GCGAAT_5029_ACCGAG	L1	liver	RNA labelling group	13	9430060I03Rik	250	0.391118099088	0	68	72	0	4	0	0	liver	liver	0.391118099087815	0.411800867078531
7029_GCGAAT_5029_ACCGAG	L1	liver	RNA labelling group	13	9430076C15Rik	6289	0.48889762386	0	1931	113	0	5	0	0	liver	liver	0.488897623859769	0.514751083848164
7029_GCGAAT_5029_ACCGAG	L1	liver	RNA labelling group	13	9530062K07Rik	250	0.195559049544	0	100	72	0	2	0	0	liver	liver	0.195559049543907	0.205900433539265
7029_GCGAAT_5029_ACCGAG	L1	liver	RNA labelling group	13	9530068E07Rik	1652	86.8282179975	0.00412213008676	508	20863	86	888	80	0	liver	liver	86.8282179974949	91.4197924914339
7029_GCGAAT_5029_ACCGAG	L1	liver	RNA labelling group	13	9530077C05Rik	451	1.07557477249	0	124	260	0	11	0	0	liver	liver	1.07557477249149	1.13245238446596
7029_GCGAAT_5029_ACCGAG	L1	liver	RNA labelling group	13	9530082P21Rik	250	1.46669287158	0	67	231	0	15	3	0	liver	liver	1.46669287157931	1.54425325154449
7029_GCGAAT_5029_ACCGAG	L1	liver	RNA labelling group	13	9930021J03Rik	1606	6.94234625881	0.0047619047619	591	1470	7	71	7	0	liver	liver	6.94234625880871	7.30946539064392
7029_GCGAAT_5029_ACCGAG	L1	liver	RNA labelling group	13	9930104L06Rik	2032	0.48889762386	0	533	50	0	5	0	0	liver	liver	0.488897623859769	0.514751083848164
7029_GCGAAT_5029_ACCGAG	L1	liver	RNA labelling group	13	9930111H07Rik	250	0.195559049544	0	71	34	0	2	0	2	liver	liver	0.195559049543907	0.205900433539265
7029_GCGAAT_5029_ACCGAG	L1	liver	RNA labelling group	13	9930111J21Rik2	4660	15.8402830131	0	1193	1754	0	162	0	137	liver	liver	15.8402830130565	16.6779351166805
7029_GCGAAT_5029_ACCGAG	L1	liver	RNA labelling group	13	A130010J15Rik	2699	7.52902340744	0	856	1419	0	77	0	0	liver	liver	7.52902340744043	7.92716669126172
7029_GCGAAT_5029_ACCGAG	L1	liver	RNA labelling group	13	A1bg	270	0.684456673404	0	87	168	0	7	0	0	liver	liver	0.684456673403676	0.720651517387429
7029_GCGAAT_5029_ACCGAG	L1	liver	RNA labelling group	13	A1cf	1896	36.2762036904	0.00292397660819	538	6156	18	371	18	0	liver	liver	36.2762036903948	38.1945304215337
7029_GCGAAT_5029_ACCGAG	L1	liver	RNA labelling group	13	A230046K03Rik	2231	15.1558263397	0.00218955270566	722	3197	7	155	13	0	liver	liver	15.1558263396528	15.9572835992931
7029_GCGAAT_5029_ACCGAG	L1	liver	RNA labelling group	13	A230050P20Rik	594	18.6758892314	0	126	3278	0	191	0	0	liver	liver	18.6758892314432	19.6634914029998
7029_GCGAAT_5029_ACCGAG	L1	liver	RNA labelling group	13	A2m	250	0.684456673404	0	85	168	0	7	0	0	liver	liver	0.684456673403676	0.720651517387429
7029_GCGAAT_5029_ACCGAG	L1	liver	RNA labelling group	13	A2ml1	285	49.4764395346	0.0069256248118	91	3321	23	506	65	0	liver	liver	49.4764395346086	52.0928096854342
7029_GCGAAT_5029_ACCGAG	L1	liver	RNA labelling group	13	A330009N23Rik	250	0.293338574316	0	55	35	0	3	0	0	liver	liver	0.293338574315861	0.308850650308898
7029_GCGAAT_5029_ACCGAG	L1	liver	RNA labelling group	13	A330040F15Rik	250	1.17335429726	0	101	346	0	12	0	0	liver	liver	1.17335429726344	1.23540260123559
7029_GCGAAT_5029_ACCGAG	L1	liver	RNA labelling group	13	A3galt2	1626	0.880015722948	0	429	117	0	9	0	0	liver	liver	0.880015722947583	0.926551950926694
7029_GCGAAT_5029_ACCGAG	L1	liver	RNA labelling group	13	A430005L14Rik	334	82.2325803332	0.00327581164083	81	17095	56	841	52	2	liver	liver	82.2325803332131	86.5811323032611
7029_GCGAAT_5029_ACCGAG	L1	liver	RNA labelling group	13	A430033K04Rik	1958	2.83560621839	0	569	356	0	29	0	0	liver	liver	2.83560621838666	2.98555628631935
7029_GCGAAT_5029_ACCGAG	L1	liver	RNA labelling group	13	A430035B10Rik	250	0.195559049544	0	88	18	0	2	0	0	liver	liver	0.195559049543907	0.205900433539265
7029_GCGAAT_5029_ACCGAG	L1	liver	RNA labelling group	13	A430046D13Rik	250	0.293338574316	0	84	62	0	3	0	0	liver	liver	0.293338574315861	0.308850650308898
7029_GCGAAT_5029_ACCGAG	L1	liver	RNA labelling group	13	A430105I19Rik	3069	4.69341718905	0	718	722	0	48	0	0	liver	liver	4.69341718905378	4.94161040494237
7029_GCGAAT_5029_ACCGAG	L1	liver	RNA labelling group	13	A530072M11Rik	250	0.880015722948	0	69	104	0	9	0	0	liver	liver	0.880015722947583	0.926551950926694
7029_GCGAAT_5029_ACCGAG	L1	liver	RNA labelling group	13	A530084C06Rik	2574	0.293338574316	0	629	21	0	3	0	0	liver	liver	0.293338574315861	0.308850650308898
7029_GCGAAT_5029_ACCGAG	L1	liver	RNA labelling group	13	A630001G21Rik	1110	1.07557477249	0.00625	307	160	1	11	1	0	liver	liver	1.07557477249149	1.13245238446596
7029_GCGAAT_5029_ACCGAG	L1	liver	RNA labelling group	13	A630033H20Rik	1567	0.097779524772	0	572	23	0	1	0	0	liver	liver	0.0977795247719537	0.102950216769633
7029_GCGAAT_5029_ACCGAG	L1	liver	RNA labelling group	13	A630073D07Rik	295	0.097779524772	0	83	5	0	1	0	1	liver	liver	0.0977795247719537	0.102950216769633
7029_GCGAAT_5029_ACCGAG	L1	liver	RNA labelling group	13	A630076J17Rik	942	0.586677148632	0	261	78	0	6	0	0	liver	liver	0.586677148631722	0.617701300617796
7029_GCGAAT_5029_ACCGAG	L1	liver	RNA labelling group	13	A730008H23Rik	353	0.391118099088	0	121	104	0	4	0	0	liver	liver	0.391118099087815	0.411800867078531
7029_GCGAAT_5029_ACCGAG	L1	liver	RNA labelling group	13	A730036I17Rik	250	0.293338574316	0	76	48	0	3	0	0	liver	liver	0.293338574315861	0.308850650308898
7029_GCGAAT_5029_ACCGAG	L1	liver	RNA labelling group	13	A830010M20Rik	3417	0.97779524772	0.0119047619048	1128	168	2	10	2	0	liver	liver	0.977795247719537	1.02950216769633
7029_GCGAAT_5029_ACCGAG	L1	liver	RNA labelling group	13	A830052D11Rik	250	0.586677148632	0	64	110	0	6	0	0	liver	liver	0.586677148631722	0.617701300617796
7029_GCGAAT_5029_ACCGAG	L1	liver	RNA labelling group	13	A830080D01Rik	1022	5.76899196155	0.000726744186047	376	1376	1	59	1	0	liver	liver	5.76899196154527	6.07406278940833
7029_GCGAAT_5029_ACCGAG	L1	liver	RNA labelling group	13	A930001A20Rik	250	0.195559049544	0	65	22	0	2	0	0	liver	liver	0.195559049543907	0.205900433539265
7029_GCGAAT_5029_ACCGAG	L1	liver	RNA labelling group	13	A930004D18Rik	1641	0.48889762386	0	401	80	0	5	0	0	liver	liver	0.488897623859769	0.514751083848164
7029_GCGAAT_5029_ACCGAG	L1	liver	RNA labelling group	13	A930005H10Rik	250	11.2446453488	0	71	1913	0	115	0	3	liver	liver	11.2446453487747	11.8392749285078
7029_GCGAAT_5029_ACCGAG	L1	liver	RNA labelling group	13	A930011G23Rik	8118	11.5379839231	0.00191113234591	2257	2093	4	118	4	0	liver	liver	11.5379839230905	12.1481255788167
7029_GCGAAT_5029_ACCGAG	L1	liver	RNA labelling group	13	A930012L18Rik	250	0.586677148632	0	52	78	0	6	0	0	liver	liver	0.586677148631722	0.617701300617796
7029_GCGAAT_5029_ACCGAG	L1	liver	RNA labelling group	13	A930018P22Rik	253	0.782236198176	0	71	198	0	8	0	0	liver	liver	0.78223619817563	0.823601734157062
7029_GCGAAT_5029_ACCGAG	L1	liver	RNA labelling group	13	A930033H14Rik	2564	4.40007861474	0.00211416490486	633	473	1	45	1	0	liver	liver	4.40007861473792	4.63275975463347
7029_GCGAAT_5029_ACCGAG	L1	liver	RNA labelling group	13	AA414768	413	0.586677148632	0	148	92	0	6	0	0	liver	liver	0.586677148631722	0.617701300617796
7029_GCGAAT_5029_ACCGAG	L1	liver	RNA labelling group	13	AA415398	309	5.96455101109	0.00609225413403	87	1149	7	61	7	0	liver	liver	5.96455101108918	6.2799632229476
7029_GCGAAT_5029_ACCGAG	L1	liver	RNA labelling group	13	AA465934	250	1.46669287158	0	98	273	0	15	0	0	liver	liver	1.46669287157931	1.54425325154449
7029_GCGAAT_5029_ACCGAG	L1	liver	RNA labelling group	13	AA467197	422	1.46669287158	0	150	365	0	15	0	0	liver	liver	1.46669287157931	1.54425325154449
7029_GCGAAT_5029_ACCGAG	L1	liver	RNA labelling group	13	AA543186	250	0.391118099088	0	66	59	0	4	0	0	liver	liver	0.391118099087815	0.411800867078531
7029_GCGAAT_5029_ACCGAG	L1	liver	RNA labelling group	13	AA986860	759	1.27113382204	0	180	194	0	13	0	0	liver	liver	1.2711338220354	1.33835281800523
7029_GCGAAT_5029_ACCGAG	L1	liver	RNA labelling group	13	AB124611	540	5.573432912	0	140	901	0	57	0	0	liver	liver	5.57343291200136	5.86816235586906
7029_GCGAAT_5029_ACCGAG	L1	liver	RNA labelling group	13	AI182371	1241	556.463275477	0.00404239817622	359	85098	344	5691	319	3	liver	liver	556.463275477189	585.88968363598
7029_GCGAAT_5029_ACCGAG	L1	liver	RNA labelling group	13	AI314180	3487	114.499823508	0.00229635001209	1158	16548	38	1171	38	5	liver	liver	114.499823507958	120.55470383724
7029_GCGAAT_5029_ACCGAG	L1	liver	RNA labelling group	13	AI413582	446	5.47565338723	0.00116279069767	100	860	1	56	1	0	liver	liver	5.47565338722941	5.76521213909943
7029_GCGAAT_5029_ACCGAG	L1	liver	RNA labelling group	13	AI429214	952	2.73782669361	0.00343642611684	301	582	2	28	2	0	liver	liver	2.7378266936147	2.88260606954972
7029_GCGAAT_5029_ACCGAG	L1	liver	RNA labelling group	13	AI464131	1877	29.2360779068	0.0101547388781	450	4136	42	299	42	0	liver	liver	29.2360779068142	30.7821148141202
7029_GCGAAT_5029_ACCGAG	L1	liver	RNA labelling group	13	AI597479	2705	3.42228336702	0	916	896	0	35	0	0	liver	liver	3.42228336701838	3.60325758693715
7029_GCGAAT_5029_ACCGAG	L1	liver	RNA labelling group	13	AI606181	2376	3.42228336702	0	740	873	0	35	0	0	liver	liver	3.42228336701838	3.60325758693715
7029_GCGAAT_5029_ACCGAG	L1	liver	RNA labelling group	13	AI661453	1245	12.5157791708	0.00314465408805	294	1908	6	128	6	0	liver	liver	12.5157791708101	13.177627746513
7029_GCGAAT_5029_ACCGAG	L1	liver	RNA labelling group	13	AI662270	250	3.61784241656	0	94	702	0	37	0	24	liver	liver	3.61784241656229	3.80915802047641
7029_GCGAAT_5029_ACCGAG	L1	liver	RNA labelling group	13	AI837181	974	9.87573200197	0	240	1742	0	101	0	0	liver	liver	9.87573200196732	10.3979718937329
7029_GCGAAT_5029_ACCGAG	L1	liver	RNA labelling group	13	AI846148	2233	0.48889762386	0	599	170	0	5	0	0	liver	liver	0.488897623859769	0.514751083848164
7029_GCGAAT_5029_ACCGAG	L1	liver	RNA labelling group	13	AI987944	1419	36.0806446409	0.00345256180086	414	7241	25	369	25	0	liver	liver	36.0806446408509	37.9886299879945
7029_GCGAAT_5029_ACCGAG	L1	liver	RNA labelling group	13	AK010878	1006	11.0490862992	0.00129421915444	294	2318	3	113	3	0	liver	liver	11.0490862992308	11.6333744949685
7029_GCGAAT_5029_ACCGAG	L1	liver	RNA labelling group	13	AU015228	1532	0.48889762386	0	524	40	0	5	0	0	liver	liver	0.488897623859769	0.514751083848164
7029_GCGAAT_5029_ACCGAG	L1	liver	RNA labelling group	13	AU019823	4001	24.7382197673	0.000359582883855	1275	2781	1	253	1	2	liver	liver	24.7382197673043	26.0464048427171
7029_GCGAAT_5029_ACCGAG	L1	liver	RNA labelling group	13	AU021092	251	1.07557477249	0	49	70	0	11	0	0	liver	liver	1.07557477249149	1.13245238446596
7029_GCGAAT_5029_ACCGAG	L1	liver	RNA labelling group	13	AU022252	6617	71.5746121331	0.00180988353793	1764	12708	23	732	23	219	liver	liver	71.5746121330701	75.3595586753711
7029_GCGAAT_5029_ACCGAG	L1	liver	RNA labelling group	13	AU040320	1662	27.9649440848	0.00305958132045	462	6210	19	286	16	0	liver	liver	27.9649440847788	29.443761996115
7029_GCGAAT_5029_ACCGAG	L1	liver	RNA labelling group	13	AU041133	1054	0.782236198176	0	308	148	0	8	0	0	liver	liver	0.78223619817563	0.823601734157062
7029_GCGAAT_5029_ACCGAG	L1	liver	RNA labelling group	13	AW011738	1364	0.782236198176	0	349	120	0	8	0	0	liver	liver	0.78223619817563	0.823601734157062
7029_GCGAAT_5029_ACCGAG	L1	liver	RNA labelling group	13	AW112010	250	95.4328161774	0.00757877941763	82	20056	152	976	130	8	liver	liver	95.4328161774268	100.479411567162
7029_GCGAAT_5029_ACCGAG	L1	liver	RNA labelling group	13	AW146154	1410	5.37787386246	0.0148090413094	413	1283	19	55	11	0	liver	liver	5.37787386245745	5.6622619223298
7029_GCGAAT_5029_ACCGAG	L1	liver	RNA labelling group	13	AW209491	374	13.298015369	0.0025289017341	120	2768	7	136	7	0	liver	liver	13.2980153689857	14.00122948067
7029_GCGAAT_5029_ACCGAG	L1	liver	RNA labelling group	13	AW549542	250	3.03116526793	0	56	450	0	31	0	0	liver	liver	3.03116526793056	3.19145671985861
7029_GCGAAT_5029_ACCGAG	L1	liver	RNA labelling group	13	AW549877	4161	14.0802515672	0.00297973778308	1487	3356	10	144	10	0	liver	liver	14.0802515671613	14.8248312148271
7029_GCGAAT_5029_ACCGAG	L1	liver	RNA labelling group	13	AW554918	3500	2.54226764407	0.0112994350282	1040	531	6	26	6	0	liver	liver	2.5422676440708	2.67670563601045
7029_GCGAAT_5029_ACCGAG	L1	liver	RNA labelling group	13	AW822252	250	0.48889762386	0	52	70	0	5	0	0	liver	liver	0.488897623859769	0.514751083848164
7029_GCGAAT_5029_ACCGAG	L1	liver	RNA labelling group	13	AY074887	277	0.782236198176	0	77	28	0	8	0	3	liver	liver	0.78223619817563	0.823601734157062
7029_GCGAAT_5029_ACCGAG	L1	liver	RNA labelling group	13	Aaas	256	8.0179210313	0.00352609308886	71	1418	5	82	5	0	liver	liver	8.0179210313002	8.44191777510988
7029_GCGAAT_5029_ACCGAG	L1	liver	RNA labelling group	13	Aacs	1059	11.6357634479	0.00301334481274	281	2323	7	119	7	0	liver	liver	11.6357634478625	12.2510757955863
7029_GCGAAT_5029_ACCGAG	L1	liver	RNA labelling group	13	Aadac	253	301.258715822	0.00847751813348	76	54733	464	3081	391	0	liver	liver	301.258715822389	317.189617867238
7029_GCGAAT_5029_ACCGAG	L1	liver	RNA labelling group	13	Aadat	413	32.2672431747	0.00518507849633	144	6943	36	330	30	0	liver	liver	32.2672431747447	33.9735715339788
7029_GCGAAT_5029_ACCGAG	L1	liver	RNA labelling group	13	Aaed1	515	14.569149191	0.00206896551724	163	2900	6	149	6	0	liver	liver	14.5691491910211	15.3395822986753
7029_GCGAAT_5029_ACCGAG	L1	liver	RNA labelling group	13	Aagab	4304	25.6182354903	0.00181268882175	1159	4965	9	262	9	0	liver	liver	25.6182354902519	26.9729567936438
7029_GCGAAT_5029_ACCGAG	L1	liver	RNA labelling group	13	Aak1	15929	18.1869916076	0.00134228187919	4608	3725	5	186	5	0	liver	liver	18.1869916075834	19.1487403191517
7029_GCGAAT_5029_ACCGAG	L1	liver	RNA labelling group	13	Aamdc	511	32.8539203234	0.00136822302035	139	5847	8	336	8	0	liver	liver	32.8539203233764	34.5912728345966
7029_GCGAAT_5029_ACCGAG	L1	liver	RNA labelling group	13	Aamp	394	99.4417766931	0.00239209568383	105	19230	46	1017	46	0	liver	liver	99.4417766930769	104.700370454716
7029_GCGAAT_5029_ACCGAG	L1	liver	RNA labelling group	13	Aar2	1940	6.35566911018	0	477	1333	0	65	0	0	liver	liver	6.35566911017699	6.69176409002613
7029_GCGAAT_5029_ACCGAG	L1	liver	RNA labelling group	13	Aard	768	1.17335429726	0	242	300	0	12	0	0	liver	liver	1.17335429726344	1.23540260123559
7029_GCGAAT_5029_ACCGAG	L1	liver	RNA labelling group	13	Aars	2460	132.686815116	0.00300078482065	504	21661	65	1357	64	2	liver	liver	132.686815115541	139.703444156392
7029_GCGAAT_5029_ACCGAG	L1	liver	RNA labelling group	13	Aars2	397	8.31125960562	0.000967117988395	65	1034	1	85	1	0	liver	liver	8.31125960561607	8.75076842541878
7029_GCGAAT_5029_ACCGAG	L1	liver	RNA labelling group	13	Aarsd1	251	20.142582103	0.00419507079182	48	1907	8	206	8	0	liver	liver	20.1425821030225	21.2077446545443
7029_GCGAAT_5029_ACCGAG	L1	liver	RNA labelling group	13	Aasdh	255	6.64900768449	0.00286944045911	84	1394	4	68	4	0	liver	liver	6.64900768449285	7.00061474033502
7029_GCGAAT_5029_ACCGAG	L1	liver	RNA labelling group	13	Aasdhppt	2073	20.2403616278	0.00478577939836	742	4388	21	207	21	0	liver	liver	20.2403616277944	21.310694871314
7029_GCGAAT_5029_ACCGAG	L1	liver	RNA labelling group	13	Aass	799	116.944311627	0.00548921014037	263	23865	131	1196	108	0	liver	liver	116.944311627257	123.128459256481
7029_GCGAAT_5029_ACCGAG	L1	liver	RNA labelling group	13	Aatf	258	5.96455101109	0.0117785630153	77	849	10	61	10	0	liver	liver	5.96455101108918	6.2799632229476
7029_GCGAAT_5029_ACCGAG	L1	liver	RNA labelling group	13	Aatk	1091	8.50681865516	0.00299251870324	286	2005	6	87	6	0	liver	liver	8.50681865515997	8.95666885895805
7029_GCGAAT_5029_ACCGAG	L1	liver	RNA labelling group	13	Abat	3536	95.7261547517	0.00527250228654	942	18587	98	979	88	0	liver	liver	95.7261547517427	100.78826221747
7029_GCGAAT_5029_ACCGAG	L1	liver	RNA labelling group	13	Abca1	3156	111.27309919	0.00330199673685	1008	25742	85	1138	71	0	liver	liver	111.273099190483	117.157346683842
7029_GCGAAT_5029_ACCGAG	L1	liver	RNA labelling group	13	Abca13	882	0.293338574316	0	270	42	0	3	0	0	liver	liver	0.293338574315861	0.308850650308898
7029_GCGAAT_5029_ACCGAG	L1	liver	RNA labelling group	13	Abca2	664	4.10674004042	0.0113452188006	151	617	7	42	7	0	liver	liver	4.10674004042206	4.32390910432457
7029_GCGAAT_5029_ACCGAG	L1	liver	RNA labelling group	13	Abca3	804	16.2314011121	0.00213675213675	188	2808	6	166	6	1	liver	liver	16.2314011121443	17.089735983759
7029_GCGAAT_5029_ACCGAG	L1	liver	RNA labelling group	13	Abca4	250	0.48889762386	0	65	85	0	5	0	0	liver	liver	0.488897623859769	0.514751083848164
7029_GCGAAT_5029_ACCGAG	L1	liver	RNA labelling group	13	Abca5	3090	7.52902340744	0.00537634408602	1099	1488	8	77	11	0	liver	liver	7.52902340744043	7.92716669126172
7029_GCGAAT_5029_ACCGAG	L1	liver	RNA labelling group	13	Abca6	751	67.8589901917	0.00808561236623	234	12615	102	694	94	0	liver	liver	67.8589901917359	71.4474504381251
7029_GCGAAT_5029_ACCGAG	L1	liver	RNA labelling group	13	Abca7	254	2.34670859453	0	41	263	0	24	0	0	liver	liver	2.34670859452689	2.47080520247119
7029_GCGAAT_5029_ACCGAG	L1	liver	RNA labelling group	13	Abca8a	675	10.4624091506	0.00184706316956	260	2707	5	107	5	0	liver	liver	10.462409150599	11.0156731943507
7029_GCGAAT_5029_ACCGAG	L1	liver	RNA labelling group	13	Abca8b	2320	49.6719985842	0.00399590163934	721	9760	39	508	39	1	liver	liver	49.6719985841525	52.2987101189734
7029_GCGAAT_5029_ACCGAG	L1	liver	RNA labelling group	13	Abca9	1216	1.66225192112	0	384	215	0	17	0	0	liver	liver	1.66225192112321	1.75015368508376
7029_GCGAAT_5029_ACCGAG	L1	liver	RNA labelling group	13	Abcb10	1849	29.0405188573	0.000883912787272	521	6788	6	297	6	0	liver	liver	29.0405188572702	30.5762143805809
7029_GCGAAT_5029_ACCGAG	L1	liver	RNA labelling group	13	Abcb11	802	137.380232305	0.00662449782033	220	23398	155	1405	131	8	liver	liver	137.380232304595	144.645054561334
7029_GCGAAT_5029_ACCGAG	L1	liver	RNA labelling group	13	Abcb1a	1014	5.573432912	0.00386473429952	294	1035	4	57	4	0	liver	liver	5.57343291200136	5.86816235586906
7029_GCGAAT_5029_ACCGAG	L1	liver	RNA labelling group	13	Abcb1b	365	0.097779524772	0	118	26	0	1	0	0	liver	liver	0.0977795247719537	0.102950216769633
7029_GCGAAT_5029_ACCGAG	L1	liver	RNA labelling group	13	Abcb4	250	805.801063646	0.00364016512089	56	186530	679	8241	641	62	liver	liver	805.80106364567	848.412736398543
7029_GCGAAT_5029_ACCGAG	L1	liver	RNA labelling group	13	Abcb6	330	63.0677934779	0.00719515273921	76	7922	57	645	43	0	liver	liver	63.0677934779101	66.4028898164131
7029_GCGAAT_5029_ACCGAG	L1	liver	RNA labelling group	13	Abcb7	3584	35.0050698684	0.00503949877418	1264	7342	37	358	37	0	liver	liver	35.0050698683594	36.8561776035285
7029_GCGAAT_5029_ACCGAG	L1	liver	RNA labelling group	13	Abcb8	675	23.0759678462	0.00231303006939	133	2594	6	236	6	0	liver	liver	23.0759678461811	24.2962511576333
7029_GCGAAT_5029_ACCGAG	L1	liver	RNA labelling group	13	Abcb9	1133	1.7600314459	0	282	308	0	18	0	0	liver	liver	1.76003144589517	1.85310390185339
7029_GCGAAT_5029_ACCGAG	L1	liver	RNA labelling group	13	Abcc1	2169	2.93338574316	0	549	680	0	30	0	0	liver	liver	2.93338574315861	3.08850650308898
7029_GCGAAT_5029_ACCGAG	L1	liver	RNA labelling group	13	Abcc10	270	5.18231481291	0.000820344544709	80	1219	1	53	1	0	liver	liver	5.18231481291355	5.45636148879053
7029_GCGAAT_5029_ACCGAG	L1	liver	RNA labelling group	13	Abcc12	1352	0.48889762386	0	393	107	0	5	0	0	liver	liver	0.488897623859769	0.514751083848164
7029_GCGAAT_5029_ACCGAG	L1	liver	RNA labelling group	13	Abcc2	3183	326.290274164	0.00293779537617	1029	62632	184	3337	180	1	liver	liver	326.29027416401	343.544873360264
7029_GCGAAT_5029_ACCGAG	L1	liver	RNA labelling group	13	Abcc3	372	88.0993518195	0.00415512465374	116	12996	54	901	53	5	liver	liver	88.0993518195303	92.7581453094391
7029_GCGAAT_5029_ACCGAG	L1	liver	RNA labelling group	13	Abcc4	1641	3.03116526793	0.00162337662338	490	616	1	31	1	0	liver	liver	3.03116526793056	3.19145671985861
7029_GCGAAT_5029_ACCGAG	L1	liver	RNA labelling group	13	Abcc5	1652	1.66225192112	0.00864553314121	514	347	3	17	3	0	liver	liver	1.66225192112321	1.75015368508376
7029_GCGAAT_5029_ACCGAG	L1	liver	RNA labelling group	13	Abcc6	567	29.5294164811	0.00455290475323	125	5491	25	302	25	0	liver	liver	29.52941648113	31.0909654644291
7029_GCGAAT_5029_ACCGAG	L1	liver	RNA labelling group	13	Abcc9	3400	11.4402043983	0	1030	2890	0	117	0	0	liver	liver	11.4402043983186	12.045175362047
7029_GCGAAT_5029_ACCGAG	L1	liver	RNA labelling group	13	Abcd1	1520	15.8402830131	0.000915750915751	355	2184	2	162	2	6	liver	liver	15.8402830130565	16.6779351166805
7029_GCGAAT_5029_ACCGAG	L1	liver	RNA labelling group	13	Abcd2	3115	45.2719199694	0.000581260172053	917	8602	5	463	5	5	liver	liver	45.2719199694146	47.66595036434
7029_GCGAAT_5029_ACCGAG	L1	liver	RNA labelling group	13	Abcd3	1458	575.334723758	0.00343914231659	490	118925	409	5884	373	2	liver	liver	575.334723758176	605.759075472519
7029_GCGAAT_5029_ACCGAG	L1	liver	RNA labelling group	13	Abcd4	560	7.43124388267	0.000898472596586	113	1113	1	76	1	42	liver	liver	7.43124388266848	7.82421647449209
7029_GCGAAT_5029_ACCGAG	L1	liver	RNA labelling group	13	Abce1	1788	36.862880839	0.00369567987766	576	7847	29	377	25	0	liver	liver	36.8628808390265	38.8122317221515
7029_GCGAAT_5029_ACCGAG	L1	liver	RNA labelling group	13	Abcf1	609	28.4538417086	0.00489816963135	147	3879	19	291	19	0	liver	liver	28.4538417086385	29.9585130799631
7029_GCGAAT_5029_ACCGAG	L1	liver	RNA labelling group	13	Abcf2	526	17.1114168351	0.002209334438	136	3621	8	175	8	159	liver	liver	17.1114168350919	18.0162879346857
7029_GCGAAT_5029_ACCGAG	L1	liver	RNA labelling group	13	Abcf3	1088	12.5157791708	0.00435255712731	302	1838	8	128	8	1	liver	liver	12.5157791708101	13.177627746513
7029_GCGAAT_5029_ACCGAG	L1	liver	RNA labelling group	13	Abcg1	3696	5.47565338723	0	949	874	0	56	0	0	liver	liver	5.47565338722941	5.76521213909943
7029_GCGAAT_5029_ACCGAG	L1	liver	RNA labelling group	13	Abcg2	3478	87.4148951461	0.0043956043956	1238	20020	88	894	82	6	liver	liver	87.4148951461266	92.0374937920516
7029_GCGAAT_5029_ACCGAG	L1	liver	RNA labelling group	13	Abcg3	1528	4.20451956519	0.0026075619296	433	767	2	43	2	2	liver	liver	4.20451956519401	4.42685932109421
7029_GCGAAT_5029_ACCGAG	L1	liver	RNA labelling group	13	Abcg5	314	60.03662821	0.0055524185959	85	10626	59	614	57	0	liver	liver	60.0366282099796	63.2114330965545
7029_GCGAAT_5029_ACCGAG	L1	liver	RNA labelling group	13	Abcg8	1534	43.4141089987	0.00294629704031	375	7467	22	444	22	0	liver	liver	43.4141089987474	45.7098962457169
7029_GCGAAT_5029_ACCGAG	L1	liver	RNA labelling group	13	Abhd1	254	2.73782669361	0.00547445255474	65	548	3	28	3	0	liver	liver	2.7378266936147	2.88260606954972
7029_GCGAAT_5029_ACCGAG	L1	liver	RNA labelling group	13	Abhd10	1894	1.27113382204	0	657	317	0	13	0	0	liver	liver	1.2711338220354	1.33835281800523
7029_GCGAAT_5029_ACCGAG	L1	liver	RNA labelling group	13	Abhd11	256	35.4939674922	0.00667111407605	53	4497	30	363	29	0	liver	liver	35.4939674922192	37.3709286873767
7029_GCGAAT_5029_ACCGAG	L1	liver	RNA labelling group	13	Abhd12	613	16.5247396865	0.000656167979003	147	3048	2	169	2	0	liver	liver	16.5247396864602	17.3985866340679
7029_GCGAAT_5029_ACCGAG	L1	liver	RNA labelling group	13	Abhd13	3737	17.6980939837	0.00445382090952	1221	4266	19	181	19	0	liver	liver	17.6980939837236	18.6339892353035
7029_GCGAAT_5029_ACCGAG	L1	liver	RNA labelling group	13	Abhd14a	253	8.7023777047	0.001875	65	1600	3	89	3	0	liver	liver	8.70237770470388	9.16256929249731
7029_GCGAAT_5029_ACCGAG	L1	liver	RNA labelling group	13	Abhd14b	760	131.904578917	0.00363746589876	205	16495	60	1349	60	0	liver	liver	131.904578917366	138.879842422235
7029_GCGAAT_5029_ACCGAG	L1	liver	RNA labelling group	13	Abhd15	2054	40.6762823051	0	530	5341	0	416	0	5	liver	liver	40.6762823051327	42.8272901761672
7029_GCGAAT_5029_ACCGAG	L1	liver	RNA labelling group	13	Abhd16a	252	36.2762036904	0.00315498882608	74	7607	24	371	24	0	liver	liver	36.2762036903948	38.1945304215337
7029_GCGAAT_5029_ACCGAG	L1	liver	RNA labelling group	13	Abhd17a	490	39.014030384	0.00469004893964	90	4904	23	399	22	2	liver	liver	39.0140303840095	41.0771364910835
7029_GCGAAT_5029_ACCGAG	L1	liver	RNA labelling group	13	Abhd17b	1323	40.8718413547	0.00175945708181	467	7957	14	418	10	0	liver	liver	40.8718413546766	43.0331906097065
7029_GCGAAT_5029_ACCGAG	L1	liver	RNA labelling group	13	Abhd17c	1227	104.624091506	0.00248783724016	417	18088	45	1070	42	0	liver	liver	104.62409150599	110.156731943507
7029_GCGAAT_5029_ACCGAG	L1	liver	RNA labelling group	13	Abhd18	3410	12.026881547	0.00120192307692	1044	2496	3	123	2	21	liver	liver	12.0268815469503	12.6628766626648
7029_GCGAAT_5029_ACCGAG	L1	liver	RNA labelling group	13	Abhd2	5352	198.492435287	0.00504143496982	1530	46217	233	2030	206	1	liver	liver	198.492435287066	208.988940042354
7029_GCGAAT_5029_ACCGAG	L1	liver	RNA labelling group	13	Abhd3	646	40.9696208794	0.0103990140194	230	12982	135	419	87	3	liver	liver	40.9696208794486	43.1361408264761
7029_GCGAAT_5029_ACCGAG	L1	liver	RNA labelling group	13	Abhd4	1334	42.0451956519	0.00202675314147	325	7401	15	430	15	0	liver	liver	42.0451956519401	44.2685932109421
7029_GCGAAT_5029_ACCGAG	L1	liver	RNA labelling group	13	Abhd5	1950	30.6049912536	0.00136861313869	593	6576	9	313	9	0	liver	liver	30.6049912536215	32.223417848895
7029_GCGAAT_5029_ACCGAG	L1	liver	RNA labelling group	13	Abhd6	1126	96.2150523756	0.00294447560292	269	14264	42	984	34	3	liver	liver	96.2150523756024	101.303013301319
7029_GCGAAT_5029_ACCGAG	L1	liver	RNA labelling group	13	Abhd8	483	5.37787386246	0	87	658	0	55	0	0	liver	liver	5.37787386245745	5.6622619223298
7029_GCGAAT_5029_ACCGAG	L1	liver	RNA labelling group	13	Abi1	1799	37.742896562	0.00243174532994	648	9047	22	386	22	0	liver	liver	37.7428965619741	39.7387836730782
7029_GCGAAT_5029_ACCGAG	L1	liver	RNA labelling group	13	Abi2	4248	4.49785813951	0	1409	866	0	46	0	0	liver	liver	4.49785813950987	4.7357099714031
7029_GCGAAT_5029_ACCGAG	L1	liver	RNA labelling group	13	Abi3	2641	7.72458245698	0.00136054421769	523	735	1	79	1	0	liver	liver	7.72458245698434	8.13306712480098
7029_GCGAAT_5029_ACCGAG	L1	liver	RNA labelling group	13	Abi3bp	1086	0.195559049544	0	388	46	0	2	0	0	liver	liver	0.195559049543907	0.205900433539265
7029_GCGAAT_5029_ACCGAG	L1	liver	RNA labelling group	13	Abl1	2463	3.91118099088	0	613	925	0	40	0	0	liver	liver	3.91118099087815	4.11800867078531
7029_GCGAAT_5029_ACCGAG	L1	liver	RNA labelling group	13	Abl2	6903	8.31125960562	0.000533902829685	2001	1873	1	85	1	0	liver	liver	8.31125960561607	8.75076842541878
7029_GCGAAT_5029_ACCGAG	L1	liver	RNA labelling group	13	Ablim1	4729	27.5738259857	0.001386001386	1271	4329	6	282	6	0	liver	liver	27.5738259856909	29.0319611290364
7029_GCGAAT_5029_ACCGAG	L1	liver	RNA labelling group	13	Ablim2	1822	4.8889762386	0	420	765	0	50	0	0	liver	liver	4.88897623859769	5.14751083848164
7029_GCGAAT_5029_ACCGAG	L1	liver	RNA labelling group	13	Ablim3	1902	20.4359206773	0.00353798126951	466	4805	17	209	17	0	liver	liver	20.4359206773383	21.5165953048532
7029_GCGAAT_5029_ACCGAG	L1	liver	RNA labelling group	13	Abr	2372	2.64004716884	0.0248868778281	622	442	11	27	6	0	liver	liver	2.64004716884275	2.77965585278008
7029_GCGAAT_5029_ACCGAG	L1	liver	RNA labelling group	13	Abracl	391	21.4137159251	0.00186170212766	127	3760	7	219	7	0	liver	liver	21.4137159250579	22.5460974725496
7029_GCGAAT_5029_ACCGAG	L1	liver	RNA labelling group	13	Abt1	3612	5.96455101109	0	1105	1273	0	61	0	0	liver	liver	5.96455101108918	6.2799632229476
7029_GCGAAT_5029_ACCGAG	L1	liver	RNA labelling group	13	Abtb1	333	10.3646296258	0.00318979266348	68	1254	4	106	4	0	liver	liver	10.3646296258271	10.9127229775811
7029_GCGAAT_5029_ACCGAG	L1	liver	RNA labelling group	13	Abtb2	1066	15.5469444387	0.00106467926537	275	3757	4	159	4	4	liver	liver	15.5469444387406	16.3690844663716
7029_GCGAAT_5029_ACCGAG	L1	liver	RNA labelling group	13	Acaa1a	363	146.375948584	0.005957795161	79	21988	131	1497	107	2	liver	liver	146.375948583615	154.11647450414
7029_GCGAAT_5029_ACCGAG	L1	liver	RNA labelling group	13	Acaa1b	315	466.017215063	0.0033832493469	71	70051	237	4766	206	0	liver	liver	466.017215063131	490.66073312407
7029_GCGAAT_5029_ACCGAG	L1	liver	RNA labelling group	13	Acaa2	268	1162.20743144	0.00717262524175	63	196999	1413	11886	1182	6	liver	liver	1162.20743143944	1223.66627652385
7029_GCGAAT_5029_ACCGAG	L1	liver	RNA labelling group	13	Acaca	1968	32.3650226995	0.00387596899225	434	5418	21	331	21	120	liver	liver	32.3650226995167	34.0765217507484
7029_GCGAAT_5029_ACCGAG	L1	liver	RNA labelling group	13	Acacb	1141	29.4316369564	0.000926998841251	264	4315	4	301	4	0	liver	liver	29.4316369563581	30.9880152476594
7029_GCGAAT_5029_ACCGAG	L1	liver	RNA labelling group	13	Acad10	253	9.7779524772	0.00764705882353	69	1700	13	100	11	0	liver	liver	9.77795247719537	10.2950216769633
7029_GCGAAT_5029_ACCGAG	L1	liver	RNA labelling group	13	Acad11	1405	319.836825529	0.00327360713551	416	63233	207	3271	195	1	liver	liver	319.836825529061	336.750159053469
7029_GCGAAT_5029_ACCGAG	L1	liver	RNA labelling group	13	Acad12	4374	4.10674004042	0	1106	578	0	42	0	1	liver	liver	4.10674004042206	4.32390910432457
7029_GCGAAT_5029_ACCGAG	L1	liver	RNA labelling group	13	Acad8	1573	25.0315583416	0.00301140030114	500	4649	14	256	13	0	liver	liver	25.0315583416201	26.355255493026
7029_GCGAAT_5029_ACCGAG	L1	liver	RNA labelling group	13	Acad9	1962	18.9692278058	0.00268997982515	553	2974	8	194	8	96	liver	liver	18.969227805759	19.9723420533087
7029_GCGAAT_5029_ACCGAG	L1	liver	RNA labelling group	13	Acadl	595	433.261074265	0.00851467754732	184	70584	601	4431	493	0	liver	liver	433.261074264527	456.172410506243
7029_GCGAAT_5029_ACCGAG	L1	liver	RNA labelling group	13	Acadm	578	375.766713699	0.00528565620158	192	91001	481	3843	391	767	liver	liver	375.766713698618	395.637683045699
7029_GCGAAT_5029_ACCGAG	L1	liver	RNA labelling group	13	Acads	555	111.566437765	0.00455968422485	116	14694	67	1141	58	2	liver	liver	111.566437764799	117.466197334151
7029_GCGAAT_5029_ACCGAG	L1	liver	RNA labelling group	13	Acadsb	5348	57.2988015164	0.00662163951794	1653	15102	100	586	79	1	liver	liver	57.2988015163649	60.3288270270048
7029_GCGAAT_5029_ACCGAG	L1	liver	RNA labelling group	13	Acadvl	261	250.022244842	0.0083803498501	60	42361	355	2557	293	0	liver	liver	250.022244841886	263.243704279951
7029_GCGAAT_5029_ACCGAG	L1	liver	RNA labelling group	13	Acap1	250	0.293338574316	0	61	42	0	3	0	0	liver	liver	0.293338574315861	0.308850650308898
7029_GCGAAT_5029_ACCGAG	L1	liver	RNA labelling group	13	Acap2	3933	7.62680293221	0	1309	1878	0	78	0	0	liver	liver	7.62680293221239	8.03011690803135
7029_GCGAAT_5029_ACCGAG	L1	liver	RNA labelling group	13	Acap3	1291	1.7600314459	0	312	275	0	18	0	0	liver	liver	1.76003144589517	1.85310390185339
7029_GCGAAT_5029_ACCGAG	L1	liver	RNA labelling group	13	Acat1	2103	486.062017641	0.00475803944596	518	115804	551	4971	526	2	liver	liver	486.062017641382	511.765527561844
7029_GCGAAT_5029_ACCGAG	L1	liver	RNA labelling group	13	Acat2	972	78.1258402928	0.0022154316272	286	13090	29	799	29	2	liver	liver	78.125840292791	82.2572231989365
7029_GCGAAT_5029_ACCGAG	L1	liver	RNA labelling group	13	Acat3	856	84.9704070268	0.00318860244233	227	14740	47	869	44	1	liver	liver	84.9704070268278	89.4637383728108
7029_GCGAAT_5029_ACCGAG	L1	liver	RNA labelling group	13	Acbd3	1837	14.8624877653	0.0104697986577	615	3725	39	152	35	0	liver	liver	14.862487765337	15.6484329489842
7029_GCGAAT_5029_ACCGAG	L1	liver	RNA labelling group	13	Acbd4	538	54.8543133971	0.000817884405671	115	7336	6	561	6	0	liver	liver	54.854313397066	57.755071607764
7029_GCGAAT_5029_ACCGAG	L1	liver	RNA labelling group	13	Acbd5	1995	187.150010414	0.00193711512581	679	49042	95	1914	90	209	liver	liver	187.150010413519	197.046714897077
7029_GCGAAT_5029_ACCGAG	L1	liver	RNA labelling group	13	Acbd6	4922	22.3915111728	0.0011768167108	1454	3399	4	229	4	4	liver	liver	22.3915111727774	23.5755996402459
7029_GCGAAT_5029_ACCGAG	L1	liver	RNA labelling group	13	Accs	2264	1.85781097067	0	659	263	0	19	0	1	liver	liver	1.85781097066712	1.95605411862302
7029_GCGAAT_5029_ACCGAG	L1	liver	RNA labelling group	13	Acd	1992	19.8492435287	0.00028417163967	467	3519	1	203	1	0	liver	liver	19.8492435287066	20.8988940042354
7029_GCGAAT_5029_ACCGAG	L1	liver	RNA labelling group	13	Ace	1304	0.293338574316	0	285	26	0	3	0	0	liver	liver	0.293338574315861	0.308850650308898
7029_GCGAAT_5029_ACCGAG	L1	liver	RNA labelling group	13	Ace2	820	0.391118099088	0	246	76	0	4	0	0	liver	liver	0.391118099087815	0.411800867078531
7029_GCGAAT_5029_ACCGAG	L1	liver	RNA labelling group	13	Acer2	3873	10.5601886754	0	1090	2261	0	108	0	4	liver	liver	10.560188675371	11.1186234111203
7029_GCGAAT_5029_ACCGAG	L1	liver	RNA labelling group	13	Acer3	10448	19.9470230535	0.00231238175321	3102	4757	11	204	11	2	liver	liver	19.9470230534786	21.0018442210051
7029_GCGAAT_5029_ACCGAG	L1	liver	RNA labelling group	13	Ache	250	0.391118099088	0	54	68	0	4	0	0	liver	liver	0.391118099087815	0.411800867078531
7029_GCGAAT_5029_ACCGAG	L1	liver	RNA labelling group	13	Acin1	950	6.16011006063	0.00505369551485	269	1583	8	63	6	0	liver	liver	6.16011006063308	6.48586365648686
7029_GCGAAT_5029_ACCGAG	L1	liver	RNA labelling group	13	Ackr2	1377	1.56447239635	0	351	225	0	16	0	0	liver	liver	1.56447239635126	1.64720346831412
7029_GCGAAT_5029_ACCGAG	L1	liver	RNA labelling group	13	Ackr3	1842	0.293338574316	0	512	53	0	3	0	0	liver	liver	0.293338574315861	0.308850650308898
7029_GCGAAT_5029_ACCGAG	L1	liver	RNA labelling group	13	Ackr4	556	0.391118099088	0	132	76	0	4	0	0	liver	liver	0.391118099087815	0.411800867078531
7029_GCGAAT_5029_ACCGAG	L1	liver	RNA labelling group	13	Acly	1059	61.2099825072	0.00052114353782	332	13432	7	626	7	0	liver	liver	61.209982507243	64.4468356977901
7029_GCGAAT_5029_ACCGAG	L1	liver	RNA labelling group	13	Acmsd	1633	2.24892906975	0	455	228	0	23	6	0	liver	liver	2.24892906975494	2.36785498570155
7029_GCGAAT_5029_ACCGAG	L1	liver	RNA labelling group	13	Acnat1	3797	120.464374519	0.0016695997473	1291	22161	37	1232	37	3	liver	liver	120.464374519047	126.834667060187
7029_GCGAAT_5029_ACCGAG	L1	liver	RNA labelling group	13	Acnat2	274	164.269601617	0.00183559213143	78	32687	60	1680	60	0	liver	liver	164.269601616882	172.956364172983
7029_GCGAAT_5029_ACCGAG	L1	liver	RNA labelling group	13	Aco1	1342	107.753036299	0.00326116496059	416	22078	72	1102	63	0	liver	liver	107.753036298693	113.451138880135
7029_GCGAAT_5029_ACCGAG	L1	liver	RNA labelling group	13	Aco2	375	139.629161374	0.00358170984803	114	29874	107	1428	76	0	liver	liver	139.62916137435	147.012909547036
7029_GCGAAT_5029_ACCGAG	L1	liver	RNA labelling group	13	Acod1	1065	0.293338574316	0	284	69	0	3	0	0	liver	liver	0.293338574315861	0.308850650308898
7029_GCGAAT_5029_ACCGAG	L1	liver	RNA labelling group	13	Acot1	307	159.087286804	0.00389872930304	85	20776	81	1627	75	1	liver	liver	159.087286803969	167.500002684192
7029_GCGAAT_5029_ACCGAG	L1	liver	RNA labelling group	13	Acot11	3774	3.61784241656	0	916	511	0	37	0	3	liver	liver	3.61784241656229	3.80915802047641
7029_GCGAAT_5029_ACCGAG	L1	liver	RNA labelling group	13	Acot12	1368	92.1083123352	0.00328887264754	432	16419	54	942	55	0	liver	liver	92.1083123351804	96.979104196994
7029_GCGAAT_5029_ACCGAG	L1	liver	RNA labelling group	13	Acot13	257	136.891334681	0.00485114300904	48	15048	73	1400	70	0	liver	liver	136.891334680735	144.130303477486
7029_GCGAAT_5029_ACCGAG	L1	liver	RNA labelling group	13	Acot2	795	218.243899291	0.00200453857791	253	26440	53	2232	53	4	liver	liver	218.243899291001	229.78488382982
7029_GCGAAT_5029_ACCGAG	L1	liver	RNA labelling group	13	Acot3	1374	49.5742190594	0.00387356678029	393	6454	25	507	25	0	liver	liver	49.5742190593805	52.1957599022038
7029_GCGAAT_5029_ACCGAG	L1	liver	RNA labelling group	13	Acot4	927	37.5473375124	0.00361930294906	298	7460	27	384	27	4	liver	liver	37.5473375124302	39.532883239539
7029_GCGAAT_5029_ACCGAG	L1	liver	RNA labelling group	13	Acot5	263	0.684456673404	0	80	76	0	7	0	0	liver	liver	0.684456673403676	0.720651517387429
7029_GCGAAT_5029_ACCGAG	L1	liver	RNA labelling group	13	Acot6	1816	3.52006289179	0	559	830	0	36	0	0	liver	liver	3.52006289179033	3.70620780370678
7029_GCGAAT_5029_ACCGAG	L1	liver	RNA labelling group	13	Acot7	283	10.2668501011	0.00207325501037	67	1447	3	105	3	0	liver	liver	10.2668501010551	10.8097727608114
7029_GCGAAT_5029_ACCGAG	L1	liver	RNA labelling group	13	Acot8	256	33.8317155711	0.0011135857461	63	5388	6	346	6	0	liver	liver	33.831715571096	35.6207750022929
7029_GCGAAT_5029_ACCGAG	L1	liver	RNA labelling group	13	Acot9	251	2.73782669361	0.0156739811912	67	319	5	28	5	0	liver	liver	2.7378266936147	2.88260606954972
7029_GCGAAT_5029_ACCGAG	L1	liver	RNA labelling group	13	Acox1	1665	2232.11099149	0.00462275846414	487	458168	2118	22828	1846	9	liver	liver	2232.11099149416	2350.14754841718
7029_GCGAAT_5029_ACCGAG	L1	liver	RNA labelling group	13	Acox2	255	219.710592163	0.00200471438327	75	45393	91	2247	89	0	liver	liver	219.71059216258	231.329137081365
7029_GCGAAT_5029_ACCGAG	L1	liver	RNA labelling group	13	Acox3	3665	20.3381411526	0.00497347480106	985	3016	15	208	12	1	liver	liver	20.3381411525664	21.4136450880836
7029_GCGAAT_5029_ACCGAG	L1	liver	RNA labelling group	13	Acp1	2628	142.269208543	0.0028274519884	774	27233	77	1455	69	973	liver	liver	142.269208543193	149.792565399816
7029_GCGAAT_5029_ACCGAG	L1	liver	RNA labelling group	13	Acp2	3358	123.299980737	0.00319215641566	886	17543	56	1261	38	19	liver	liver	123.299980737434	129.820223346507
7029_GCGAAT_5029_ACCGAG	L1	liver	RNA labelling group	13	Acp5	293	58.1788172393	0.00992824142338	67	10173	101	595	81	2	liver	liver	58.1788172393125	61.2553789779315
7029_GCGAAT_5029_ACCGAG	L1	liver	RNA labelling group	13	Acp6	309	27.6716055105	0.00257787325456	85	4655	12	283	12	0	liver	liver	27.6716055104629	29.1349113458061
7029_GCGAAT_5029_ACCGAG	L1	liver	RNA labelling group	13	Acpp	4629	6.84456673404	0.0299896587384	1270	967	29	70	16	2	liver	liver	6.84456673403676	7.20651517387429
7029_GCGAAT_5029_ACCGAG	L1	liver	RNA labelling group	13	Acrbp	636	5.28009433769	0	168	527	0	54	0	0	liver	liver	5.2800943376855	5.55931170556017
7029_GCGAAT_5029_ACCGAG	L1	liver	RNA labelling group	13	Acsf2	1205	19.8492435287	0.00263504611331	327	2277	6	203	6	158	liver	liver	19.8492435287066	20.8988940042354
7029_GCGAAT_5029_ACCGAG	L1	liver	RNA labelling group	13	Acsf3	1102	14.6669287158	0.00311526479751	240	1605	5	150	2	0	liver	liver	14.6669287157931	15.4425325154449
7029_GCGAAT_5029_ACCGAG	L1	liver	RNA labelling group	13	Acsl1	1725	1074.20585914	0.00259272626204	478	241059	625	10986	601	62	liver	liver	1074.20585914468	1131.01108143118
7029_GCGAAT_5029_ACCGAG	L1	liver	RNA labelling group	13	Acsl3	1328	36.2762036904	0.00322394933794	445	8685	28	371	28	0	liver	liver	36.2762036903948	38.1945304215337
7029_GCGAAT_5029_ACCGAG	L1	liver	RNA labelling group	13	Acsl4	2794	47.3252899896	0.00221075902727	970	14927	33	484	32	0	liver	liver	47.3252899896256	49.8279049165022
7029_GCGAAT_5029_ACCGAG	L1	liver	RNA labelling group	13	Acsl5	272	254.813441556	0.00484401130269	80	52023	252	2606	240	2	liver	liver	254.813441555711	268.288264901663
7029_GCGAAT_5029_ACCGAG	L1	liver	RNA labelling group	13	Acsm1	250	241.613205711	0.00626095667418	67	39930	250	2471	189	2	liver	liver	241.613205711498	254.389985637762
7029_GCGAAT_5029_ACCGAG	L1	liver	RNA labelling group	13	Acsm2	4824	2.15114954498	0.0104712041885	1399	382	4	22	2	0	liver	liver	2.15114954498298	2.26490476893192
7029_GCGAAT_5029_ACCGAG	L1	liver	RNA labelling group	13	Acsm3	1682	25.6182354903	0.00192779530319	538	5706	11	262	11	0	liver	liver	25.6182354902519	26.9729567936438
7029_GCGAAT_5029_ACCGAG	L1	liver	RNA labelling group	13	Acsm5	1207	54.6587543475	0.00154281306248	319	7778	12	559	12	0	liver	liver	54.6587543475221	57.5491711742247
7029_GCGAAT_5029_ACCGAG	L1	liver	RNA labelling group	13	Acss1	1508	0.684456673404	0	451	147	0	7	0	0	liver	liver	0.684456673403676	0.720651517387429
7029_GCGAAT_5029_ACCGAG	L1	liver	RNA labelling group	13	Acss2	1371	41.6540775529	0.00161665151056	380	9897	16	426	16	0	liver	liver	41.6540775528523	43.8567923438635
7029_GCGAAT_5029_ACCGAG	L1	liver	RNA labelling group	13	Acta2	1331	1.17335429726	0	414	287	0	12	0	0	liver	liver	1.17335429726344	1.23540260123559
7029_GCGAAT_5029_ACCGAG	L1	liver	RNA labelling group	13	Actb	683	1063.45011142	0.00405291545458	247	162599	659	10876	584	23	liver	liver	1063.45011141977	1119.68655758653
7029_GCGAAT_5029_ACCGAG	L1	liver	RNA labelling group	13	Actc1	252	0.293338574316	0	78	78	0	3	0	0	liver	liver	0.293338574315861	0.308850650308898
7029_GCGAAT_5029_ACCGAG	L1	liver	RNA labelling group	13	Actg1	703	105.699666278	0.00164945214625	217	25463	42	1081	42	1052	liver	liver	105.699666278482	111.289184327973
7029_GCGAAT_5029_ACCGAG	L1	liver	RNA labelling group	13	Actl6a	371	21.4137159251	0.00159054760282	139	4401	7	219	7	0	liver	liver	21.4137159250579	22.5460974725496
7029_GCGAAT_5029_ACCGAG	L1	liver	RNA labelling group	13	Actn1	780	72.0635097569	0.000759186152445	238	13172	10	737	10	0	liver	liver	72.0635097569299	75.8743097592193
7029_GCGAAT_5029_ACCGAG	L1	liver	RNA labelling group	13	Actn4	982	388.869170018	0.00193462308205	241	44970	87	3977	87	0	liver	liver	388.86917001806	409.433012092829
7029_GCGAAT_5029_ACCGAG	L1	liver	RNA labelling group	13	Actr10	2904	64.5344863495	0.00254976954006	927	10197	26	660	26	0	liver	liver	64.5344863494894	67.9471430679576
7029_GCGAAT_5029_ACCGAG	L1	liver	RNA labelling group	13	Actr1a	1553	25.9115740646	0.00685127033971	383	3503	24	265	18	0	liver	liver	25.9115740645677	27.2818074439527
7029_GCGAAT_5029_ACCGAG	L1	liver	RNA labelling group	13	Actr1b	1962	37.4495579877	0.00468417317246	445	7045	33	383	33	0	liver	liver	37.4495579876583	39.4299330227693
7029_GCGAAT_5029_ACCGAG	L1	liver	RNA labelling group	13	Actr2	2385	102.277382911	0.00543350976627	833	21349	116	1046	103	14	liver	liver	102.277382911464	107.685926741036
7029_GCGAAT_5029_ACCGAG	L1	liver	RNA labelling group	13	Actr3	1090	53.1920614759	0.00136923779096	387	13146	18	544	18	272	liver	liver	53.1920614759428	56.0049179226802
7029_GCGAAT_5029_ACCGAG	L1	liver	RNA labelling group	13	Actr3b	745	0.880015722948	0	228	153	0	9	0	0	liver	liver	0.880015722947583	0.926551950926694
7029_GCGAAT_5029_ACCGAG	L1	liver	RNA labelling group	13	Actr5	321	9.19127532856	0	77	1645	0	94	0	0	liver	liver	9.19127532856365	9.67732037634548
7029_GCGAAT_5029_ACCGAG	L1	liver	RNA labelling group	13	Actr6	458	5.18231481291	0	178	1547	0	53	0	0	liver	liver	5.18231481291355	5.45636148879053
7029_GCGAAT_5029_ACCGAG	L1	liver	RNA labelling group	13	Actr8	325	29.5294164811	0.000612745098039	94	4896	3	302	1	0	liver	liver	29.52941648113	31.0909654644291
7029_GCGAAT_5029_ACCGAG	L1	liver	RNA labelling group	13	Acvr1	1105	10.3646296258	0.000806451612903	338	2480	2	106	2	0	liver	liver	10.3646296258271	10.9127229775811
7029_GCGAAT_5029_ACCGAG	L1	liver	RNA labelling group	13	Acvr1b	2819	2.93338574316	0	751	753	0	30	0	0	liver	liver	2.93338574315861	3.08850650308898
7029_GCGAAT_5029_ACCGAG	L1	liver	RNA labelling group	13	Acvr1c	7465	0.391118099088	0	2436	80	0	4	0	0	liver	liver	0.391118099087815	0.411800867078531
7029_GCGAAT_5029_ACCGAG	L1	liver	RNA labelling group	13	Acvr2a	3481	13.1024563194	0	1169	2402	0	134	0	0	liver	liver	13.1024563194418	13.7953290471308
7029_GCGAAT_5029_ACCGAG	L1	liver	RNA labelling group	13	Acvr2b	8687	13.0046767947	0	2469	2129	0	133	0	20	liver	liver	13.0046767946698	13.6923788303612
7029_GCGAAT_5029_ACCGAG	L1	liver	RNA labelling group	13	Acvrl1	1859	1.95559049544	0	418	270	0	20	0	0	liver	liver	1.95559049543907	2.05900433539265
7029_GCGAAT_5029_ACCGAG	L1	liver	RNA labelling group	13	Acy1	260	11.9291020222	0.0016694490818	68	1797	3	122	3	0	liver	liver	11.9291020221784	12.5599264458952
7029_GCGAAT_5029_ACCGAG	L1	liver	RNA labelling group	13	Acy3	333	35.591747017	0.000185804533631	83	5382	1	364	1	0	liver	liver	35.5917470169911	37.4738789041463
7029_GCGAAT_5029_ACCGAG	L1	liver	RNA labelling group	13	Acyp1	254	11.146865824	0.00203169443316	90	2461	5	114	5	0	liver	liver	11.1468658240027	11.7363247117381
7029_GCGAAT_5029_ACCGAG	L1	liver	RNA labelling group	13	Acyp2	334	0.97779524772	0.0486725663717	119	226	11	10	8	0	liver	liver	0.977795247719537	1.02950216769633
7029_GCGAAT_5029_ACCGAG	L1	liver	RNA labelling group	13	Ada	510	2.24892906975	0	149	413	0	23	0	0	liver	liver	2.24892906975494	2.36785498570155
7029_GCGAAT_5029_ACCGAG	L1	liver	RNA labelling group	13	Adal	1368	9.97351152674	0.000501253132832	420	1995	1	102	1	0	liver	liver	9.97351152673928	10.5009221105025
7029_GCGAAT_5029_ACCGAG	L1	liver	RNA labelling group	13	Adam10	2135	27.4760464609	0.00276967930029	741	6860	19	281	16	0	liver	liver	27.476046460919	28.9290109122668
7029_GCGAAT_5029_ACCGAG	L1	liver	RNA labelling group	13	Adam11	2583	5.28009433769	0.00570613409415	584	701	4	54	4	0	liver	liver	5.2800943376855	5.55931170556017
7029_GCGAAT_5029_ACCGAG	L1	liver	RNA labelling group	13	Adam12	4743	1.07557477249	0	1273	197	0	11	0	0	liver	liver	1.07557477249149	1.13245238446596
7029_GCGAAT_5029_ACCGAG	L1	liver	RNA labelling group	13	Adam15	271	7.43124388267	0	55	1279	0	76	0	0	liver	liver	7.43124388266848	7.82421647449209
7029_GCGAAT_5029_ACCGAG	L1	liver	RNA labelling group	13	Adam17	1767	29.4316369564	0.00114603798297	546	6108	7	301	7	0	liver	liver	29.4316369563581	30.9880152476594
7029_GCGAAT_5029_ACCGAG	L1	liver	RNA labelling group	13	Adam19	3502	0.782236198176	0	950	304	0	8	0	0	liver	liver	0.78223619817563	0.823601734157062
7029_GCGAAT_5029_ACCGAG	L1	liver	RNA labelling group	13	Adam1a	278	0.97779524772	0	105	192	0	10	0	0	liver	liver	0.977795247719537	1.02950216769633
7029_GCGAAT_5029_ACCGAG	L1	liver	RNA labelling group	13	Adam2	339	0.48889762386	0	111	85	0	5	0	0	liver	liver	0.488897623859769	0.514751083848164
7029_GCGAAT_5029_ACCGAG	L1	liver	RNA labelling group	13	Adam23	3620	7.72458245698	0	1168	1542	0	79	0	0	liver	liver	7.72458245698434	8.13306712480098
7029_GCGAAT_5029_ACCGAG	L1	liver	RNA labelling group	13	Adam32	280	0.782236198176	0	58	96	0	8	0	0	liver	liver	0.78223619817563	0.823601734157062
7029_GCGAAT_5029_ACCGAG	L1	liver	RNA labelling group	13	Adam33	1116	0.195559049544	0	257	32	0	2	0	0	liver	liver	0.195559049543907	0.205900433539265
7029_GCGAAT_5029_ACCGAG	L1	liver	RNA labelling group	13	Adam4	250	0.48889762386	0	79	102	0	5	0	0	liver	liver	0.488897623859769	0.514751083848164
7029_GCGAAT_5029_ACCGAG	L1	liver	RNA labelling group	13	Adam8	545	1.36891334681	0	144	285	0	14	0	0	liver	liver	1.36891334680735	1.44130303477486
7029_GCGAAT_5029_ACCGAG	L1	liver	RNA labelling group	13	Adam9	1319	13.298015369	0.0152185943553	458	3614	55	136	28	0	liver	liver	13.2980153689857	14.00122948067
7029_GCGAAT_5029_ACCGAG	L1	liver	RNA labelling group	13	Adamdec1	982	4.79119671383	0	306	1049	0	49	0	0	liver	liver	4.79119671382573	5.044560621712
7029_GCGAAT_5029_ACCGAG	L1	liver	RNA labelling group	13	Adamts1	1574	14.8624877653	0.000337268128162	459	2965	1	152	1	0	liver	liver	14.862487765337	15.6484329489842
7029_GCGAAT_5029_ACCGAG	L1	liver	RNA labelling group	13	Adamts10	588	1.17335429726	0	133	168	0	12	0	0	liver	liver	1.17335429726344	1.23540260123559
7029_GCGAAT_5029_ACCGAG	L1	liver	RNA labelling group	13	Adamts13	503	2.05337002021	0	139	595	0	21	0	21	liver	liver	2.05337002021103	2.16195455216229
7029_GCGAAT_5029_ACCGAG	L1	liver	RNA labelling group	13	Adamts14	1366	0.97779524772	0	314	164	0	10	0	0	liver	liver	0.977795247719537	1.02950216769633
7029_GCGAAT_5029_ACCGAG	L1	liver	RNA labelling group	13	Adamts2	3544	4.20451956519	0.0111731843575	948	537	6	43	6	24	liver	liver	4.20451956519401	4.42685932109421
7029_GCGAAT_5029_ACCGAG	L1	liver	RNA labelling group	13	Adamts4	3089	1.17335429726	0	787	155	0	12	0	1	liver	liver	1.17335429726344	1.23540260123559
7029_GCGAAT_5029_ACCGAG	L1	liver	RNA labelling group	13	Adamts5	4453	1.7600314459	0	1373	268	0	18	0	1	liver	liver	1.76003144589517	1.85310390185339
7029_GCGAAT_5029_ACCGAG	L1	liver	RNA labelling group	13	Adamts6	2991	0.782236198176	0.0110497237569	875	181	2	8	2	0	liver	liver	0.78223619817563	0.823601734157062
7029_GCGAAT_5029_ACCGAG	L1	liver	RNA labelling group	13	Adamts7	520	2.05337002021	0	122	547	0	21	0	0	liver	liver	2.05337002021103	2.16195455216229
7029_GCGAAT_5029_ACCGAG	L1	liver	RNA labelling group	13	Adamts9	1883	0.586677148632	0	611	139	0	6	0	0	liver	liver	0.586677148631722	0.617701300617796
7029_GCGAAT_5029_ACCGAG	L1	liver	RNA labelling group	13	Adamtsl2	618	2.15114954498	0	142	356	0	22	0	0	liver	liver	2.15114954498298	2.26490476893192
7029_GCGAAT_5029_ACCGAG	L1	liver	RNA labelling group	13	Adamtsl3	2020	0.097779524772	0	638	4	0	1	0	1	liver	liver	0.0977795247719537	0.102950216769633
7029_GCGAAT_5029_ACCGAG	L1	liver	RNA labelling group	13	Adamtsl4	632	3.22672431747	0	165	656	0	33	0	0	liver	liver	3.22672431747447	3.39735715339788
7029_GCGAAT_5029_ACCGAG	L1	liver	RNA labelling group	13	Adamtsl5	1464	0.195559049544	0	351	18	0	2	0	0	liver	liver	0.195559049543907	0.205900433539265
7029_GCGAAT_5029_ACCGAG	L1	liver	RNA labelling group	13	Adap1	1173	1.07557477249	0	264	148	0	11	0	0	liver	liver	1.07557477249149	1.13245238446596
7029_GCGAAT_5029_ACCGAG	L1	liver	RNA labelling group	13	Adap2	528	54.463195298	0.00353164900842	93	3681	13	557	11	0	liver	liver	54.4631952979782	57.3432707406854
7029_GCGAAT_5029_ACCGAG	L1	liver	RNA labelling group	13	Adar	2300	8.99571627902	0.00204359673025	583	1468	3	92	3	0	liver	liver	8.99571627901974	9.47141994280621
7029_GCGAAT_5029_ACCGAG	L1	liver	RNA labelling group	13	Adarb1	4056	3.71562194133	0	1006	566	0	38	0	0	liver	liver	3.71562194133424	3.91210823724604
7029_GCGAAT_5029_ACCGAG	L1	liver	RNA labelling group	13	Adarb2	7178	0.97779524772	0	2009	82	0	10	0	9	liver	liver	0.977795247719537	1.02950216769633
7029_GCGAAT_5029_ACCGAG	L1	liver	RNA labelling group	13	Adat1	2759	4.10674004042	0.0114358322745	780	787	9	42	9	0	liver	liver	4.10674004042206	4.32390910432457
7029_GCGAAT_5029_ACCGAG	L1	liver	RNA labelling group	13	Adat2	996	0.782236198176	0	276	128	0	8	0	0	liver	liver	0.78223619817563	0.823601734157062
7029_GCGAAT_5029_ACCGAG	L1	liver	RNA labelling group	13	Adat3	3157	25.6182354903	0.000941442289588	765	5311	5	262	5	0	liver	liver	25.6182354902519	26.9729567936438
7029_GCGAAT_5029_ACCGAG	L1	liver	RNA labelling group	13	Adck1	534	14.7647082406	0.00363541937159	155	3851	14	151	14	0	liver	liver	14.764708240565	15.5454827322145
7029_GCGAAT_5029_ACCGAG	L1	liver	RNA labelling group	13	Adck2	1260	14.7647082406	0.0048182216382	382	2283	11	151	11	0	liver	liver	14.764708240565	15.5454827322145
7029_GCGAAT_5029_ACCGAG	L1	liver	RNA labelling group	13	Adck5	255	14.569149191	0.00185299567634	52	1619	3	149	3	0	liver	liver	14.5691491910211	15.3395822986753
7029_GCGAAT_5029_ACCGAG	L1	liver	RNA labelling group	13	Adcy4	284	1.95559049544	0	56	214	0	20	0	0	liver	liver	1.95559049543907	2.05900433539265
7029_GCGAAT_5029_ACCGAG	L1	liver	RNA labelling group	13	Adcy5	1996	1.46669287158	0	518	350	0	15	0	0	liver	liver	1.46669287157931	1.54425325154449
7029_GCGAAT_5029_ACCGAG	L1	liver	RNA labelling group	13	Adcy6	2364	15.2536058644	0.00277692070349	607	3241	9	156	9	0	liver	liver	15.2536058644248	16.0602338160627
7029_GCGAAT_5029_ACCGAG	L1	liver	RNA labelling group	13	Adcy7	2144	1.56447239635	0	640	354	0	16	0	0	liver	liver	1.56447239635126	1.64720346831412
7029_GCGAAT_5029_ACCGAG	L1	liver	RNA labelling group	13	Adcy9	3012	27.2804874114	0	861	5317	0	279	0	0	liver	liver	27.2804874113751	28.7231104787275
7029_GCGAAT_5029_ACCGAG	L1	liver	RNA labelling group	13	Adcyap1r1	4284	2.24892906975	0	1177	446	0	23	0	0	liver	liver	2.24892906975494	2.36785498570155
7029_GCGAAT_5029_ACCGAG	L1	liver	RNA labelling group	13	Add1	1888	11.6357634479	0.00207125103563	488	2414	5	119	5	0	liver	liver	11.6357634478625	12.2510757955863
7029_GCGAAT_5029_ACCGAG	L1	liver	RNA labelling group	13	Add3	2109	11.9291020222	0	691	2692	0	122	0	0	liver	liver	11.9291020221784	12.5599264458952
7029_GCGAAT_5029_ACCGAG	L1	liver	RNA labelling group	13	Adgb	900	0.48889762386	0	296	102	0	5	0	0	liver	liver	0.488897623859769	0.514751083848164
7029_GCGAAT_5029_ACCGAG	L1	liver	RNA labelling group	13	Adgra2	2019	2.64004716884	0	436	598	0	27	0	0	liver	liver	2.64004716884275	2.77965585278008
7029_GCGAAT_5029_ACCGAG	L1	liver	RNA labelling group	13	Adgra3	321	10.4624091506	0.00234741784038	108	2130	5	107	5	0	liver	liver	10.462409150599	11.0156731943507
7029_GCGAAT_5029_ACCGAG	L1	liver	RNA labelling group	13	Adgrd1	2040	1.36891334681	0	527	240	0	14	0	0	liver	liver	1.36891334680735	1.44130303477486
7029_GCGAAT_5029_ACCGAG	L1	liver	RNA labelling group	13	Adgre1	409	19.8492435287	0.00157356412274	142	3813	6	203	6	0	liver	liver	19.8492435287066	20.8988940042354
7029_GCGAAT_5029_ACCGAG	L1	liver	RNA labelling group	13	Adgre4	1276	5.37787386246	0	492	1430	0	55	0	0	liver	liver	5.37787386245745	5.6622619223298
7029_GCGAAT_5029_ACCGAG	L1	liver	RNA labelling group	13	Adgre5	622	20.3381411526	0.000755096904103	145	3973	3	208	3	0	liver	liver	20.3381411525664	21.4136450880836
7029_GCGAAT_5029_ACCGAG	L1	liver	RNA labelling group	13	Adgrf1	819	0.684456673404	0	215	79	0	7	0	0	liver	liver	0.684456673403676	0.720651517387429
7029_GCGAAT_5029_ACCGAG	L1	liver	RNA labelling group	13	Adgrf5	4222	28.747180283	0.000194552529183	1042	5140	1	294	1	0	liver	liver	28.7471802829544	30.267363730272
7029_GCGAAT_5029_ACCGAG	L1	liver	RNA labelling group	13	Adgrg1	1230	2.64004716884	0.00451467268623	315	443	2	27	2	0	liver	liver	2.64004716884275	2.77965585278008
7029_GCGAAT_5029_ACCGAG	L1	liver	RNA labelling group	13	Adgrg2	1587	8.40903913039	0.000546149645003	501	1831	1	86	1	0	liver	liver	8.40903913038802	8.85371864218841
7029_GCGAAT_5029_ACCGAG	L1	liver	RNA labelling group	13	Adgrg3	733	4.40007861474	0	184	641	0	45	0	0	liver	liver	4.40007861473792	4.63275975463347
7029_GCGAAT_5029_ACCGAG	L1	liver	RNA labelling group	13	Adgrg6	2888	1.07557477249	0	858	189	0	11	0	0	liver	liver	1.07557477249149	1.13245238446596
7029_GCGAAT_5029_ACCGAG	L1	liver	RNA labelling group	13	Adgrl1	2868	5.18231481291	0	678	1019	0	53	0	0	liver	liver	5.18231481291355	5.45636148879053
7029_GCGAAT_5029_ACCGAG	L1	liver	RNA labelling group	13	Adgrl2	2436	22.293731648	0.000674915635546	652	4445	3	228	3	0	liver	liver	22.2937316480054	23.4726494234763
7029_GCGAAT_5029_ACCGAG	L1	liver	RNA labelling group	13	Adgrl4	1790	10.5601886754	0	561	2150	0	108	0	0	liver	liver	10.560188675371	11.1186234111203
7029_GCGAAT_5029_ACCGAG	L1	liver	RNA labelling group	13	Adgrv1	1528	0.782236198176	0	537	107	0	8	0	0	liver	liver	0.78223619817563	0.823601734157062
7029_GCGAAT_5029_ACCGAG	L1	liver	RNA labelling group	13	Adh1	257	2354.53095651	0.0035912504081	79	398190	1430	24080	1309	9	liver	liver	2354.53095650864	2479.04121981276
7029_GCGAAT_5029_ACCGAG	L1	liver	RNA labelling group	13	Adh4	250	86.3393203736	0.00208596713021	77	15820	33	883	33	0	liver	liver	86.3393203736351	90.9050414075857
7029_GCGAAT_5029_ACCGAG	L1	liver	RNA labelling group	13	Adh5	429	389.358067642	0.00648110554729	129	66501	431	3982	359	4	liver	liver	389.35806764192	409.947763176677
7029_GCGAAT_5029_ACCGAG	L1	liver	RNA labelling group	13	Adh6-ps1	250	1.85781097067	0	84	351	0	19	0	0	liver	liver	1.85781097066712	1.95605411862302
7029_GCGAAT_5029_ACCGAG	L1	liver	RNA labelling group	13	Adh7	2176	16.5247396865	0.00376266280753	698	3455	13	169	13	0	liver	liver	16.5247396864602	17.3985866340679
7029_GCGAAT_5029_ACCGAG	L1	liver	RNA labelling group	13	Adhfe1	1696	54.1698567237	0.00508474576271	503	10030	51	554	51	4	liver	liver	54.1698567236623	57.0344200903765
7029_GCGAAT_5029_ACCGAG	L1	liver	RNA labelling group	13	Adi1	1090	48.009746663	0.00129290079925	343	8508	11	491	8	46	liver	liver	48.0097466630293	50.5485564338897
7029_GCGAAT_5029_ACCGAG	L1	liver	RNA labelling group	13	Adipoq	434	0.293338574316	0	130	78	0	3	0	0	liver	liver	0.293338574315861	0.308850650308898
7029_GCGAAT_5029_ACCGAG	L1	liver	RNA labelling group	13	Adipor1	1693	72.3568483312	0.00471819507592	469	11657	55	740	63	11	liver	liver	72.3568483312457	76.1831604095282
7029_GCGAAT_5029_ACCGAG	L1	liver	RNA labelling group	13	Adipor2	2650	355.819690645	0.00176508760545	700	77050	136	3639	129	0	liver	liver	355.81969064514	374.635838824693
7029_GCGAAT_5029_ACCGAG	L1	liver	RNA labelling group	13	Adk	631	854.788605556	0.00548466284804	219	180868	992	8742	795	3	liver	liver	854.788605556419	899.990795000129
7029_GCGAAT_5029_ACCGAG	L1	liver	RNA labelling group	13	Adm	652	2.64004716884	0	190	540	0	27	0	0	liver	liver	2.64004716884275	2.77965585278008
7029_GCGAAT_5029_ACCGAG	L1	liver	RNA labelling group	13	Adnp	1082	33.2450384225	0.00413180456564	378	9681	40	340	40	0	liver	liver	33.2450384224643	35.0030737016751
7029_GCGAAT_5029_ACCGAG	L1	liver	RNA labelling group	13	Adnp2	1384	1.36891334681	0.0104529616725	448	287	3	14	3	0	liver	liver	1.36891334680735	1.44130303477486
7029_GCGAAT_5029_ACCGAG	L1	liver	RNA labelling group	13	Ado	3495	19.2625663801	0.00279046169457	1084	3942	11	197	11	0	liver	liver	19.2625663800749	20.2811927036176
7029_GCGAAT_5029_ACCGAG	L1	liver	RNA labelling group	13	Adora1	3736	124.37555551	0.00273692999954	862	21557	59	1272	55	0	liver	liver	124.375555509925	130.952675730973
7029_GCGAAT_5029_ACCGAG	L1	liver	RNA labelling group	13	Adora2a	856	0.684456673404	0	205	181	0	7	0	0	liver	liver	0.684456673403676	0.720651517387429
7029_GCGAAT_5029_ACCGAG	L1	liver	RNA labelling group	13	Adora2b	728	0.684456673404	0	209	140	0	7	0	0	liver	liver	0.684456673403676	0.720651517387429
7029_GCGAAT_5029_ACCGAG	L1	liver	RNA labelling group	13	Adpgk	918	9.7779524772	0.00146627565982	260	2728	4	100	3	0	liver	liver	9.77795247719537	10.2950216769633
7029_GCGAAT_5029_ACCGAG	L1	liver	RNA labelling group	13	Adprh	291	4.79119671383	0	111	1163	0	49	0	0	liver	liver	4.79119671382573	5.044560621712
7029_GCGAAT_5029_ACCGAG	L1	liver	RNA labelling group	13	Adprhl2	556	6.25788958541	0.00496524329692	125	1007	5	64	5	0	liver	liver	6.25788958540504	6.58881387325649
7029_GCGAAT_5029_ACCGAG	L1	liver	RNA labelling group	13	Adprm	261	13.7869129928	0.00117405341943	94	3407	4	141	7	0	liver	liver	13.7869129928455	14.5159805645182
7029_GCGAAT_5029_ACCGAG	L1	liver	RNA labelling group	13	Adra1a	4499	4.10674004042	0.00319488817891	1321	626	2	42	2	0	liver	liver	4.10674004042206	4.32390910432457
7029_GCGAAT_5029_ACCGAG	L1	liver	RNA labelling group	13	Adra1b	1256	34.6139517693	0.00063371356147	342	6312	4	354	4	0	liver	liver	34.6139517692716	36.44437673645
7029_GCGAAT_5029_ACCGAG	L1	liver	RNA labelling group	13	Adra2a	1370	1.66225192112	0	380	256	0	17	0	0	liver	liver	1.66225192112321	1.75015368508376
7029_GCGAAT_5029_ACCGAG	L1	liver	RNA labelling group	13	Adra2b	2295	4.49785813951	0	686	928	0	46	0	1	liver	liver	4.49785813950987	4.7357099714031
7029_GCGAAT_5029_ACCGAG	L1	liver	RNA labelling group	13	Adrb1	1090	4.59563766428	0	263	579	0	47	0	0	liver	liver	4.59563766428182	4.83866018817274
7029_GCGAAT_5029_ACCGAG	L1	liver	RNA labelling group	13	Adrb2	783	0.293338574316	0	323	41	0	3	0	0	liver	liver	0.293338574315861	0.308850650308898
7029_GCGAAT_5029_ACCGAG	L1	liver	RNA labelling group	13	Adrb3	827	31.5827865013	0.00440976933514	232	5896	26	323	26	1	liver	liver	31.582786501341	33.2529200165914
7029_GCGAAT_5029_ACCGAG	L1	liver	RNA labelling group	13	Adrbk1	1290	10.7557477249	0.00451722190853	300	1771	8	110	8	0	liver	liver	10.7557477249149	11.3245238446596
7029_GCGAAT_5029_ACCGAG	L1	liver	RNA labelling group	13	Adrm1	255	35.0050698684	0.00275774289351	65	4714	13	358	13	147	liver	liver	35.0050698683594	36.8561776035285
7029_GCGAAT_5029_ACCGAG	L1	liver	RNA labelling group	13	Adsl	2199	13.3957948938	0.000465766185375	608	2147	1	137	1	0	liver	liver	13.3957948937577	14.1041796974397
7029_GCGAAT_5029_ACCGAG	L1	liver	RNA labelling group	13	Adss	1434	28.8449598077	0.00103914097679	497	5774	6	295	6	0	liver	liver	28.8449598077263	30.3703139470417
7029_GCGAAT_5029_ACCGAG	L1	liver	RNA labelling group	13	Adssl1	345	5.67121243677	0	90	1099	0	58	0	0	liver	liver	5.67121243677331	5.9711125726387
7029_GCGAAT_5029_ACCGAG	L1	liver	RNA labelling group	13	Adtrp	1692	435.803341909	0.00355881628295	489	73058	260	4457	236	3	liver	liver	435.803341908598	458.849116142253
7029_GCGAAT_5029_ACCGAG	L1	liver	RNA labelling group	13	Aebp1	399	0.586677148632	0	83	18	0	6	0	0	liver	liver	0.586677148631722	0.617701300617796
7029_GCGAAT_5029_ACCGAG	L1	liver	RNA labelling group	13	Aebp2	5749	23.7604245196	0.00314698259904	1789	5402	17	243	19	0	liver	liver	23.7604245195847	25.0169026750207
7029_GCGAAT_5029_ACCGAG	L1	liver	RNA labelling group	13	Aen	3793	17.6980939837	0.00201369311317	1003	2483	5	181	5	171	liver	liver	17.6980939837236	18.6339892353035
7029_GCGAAT_5029_ACCGAG	L1	liver	RNA labelling group	13	Aes	678	132.78459464	0.00487617092262	145	15586	76	1358	72	2	liver	liver	132.784594640313	139.806394373161
7029_GCGAAT_5029_ACCGAG	L1	liver	RNA labelling group	13	Afap1	4198	0.97779524772	0	1229	185	0	10	0	0	liver	liver	0.977795247719537	1.02950216769633
7029_GCGAAT_5029_ACCGAG	L1	liver	RNA labelling group	13	Afap1l1	1026	0.97779524772	0	277	208	0	10	0	0	liver	liver	0.977795247719537	1.02950216769633
7029_GCGAAT_5029_ACCGAG	L1	liver	RNA labelling group	13	Afdn	2307	36.7651013143	0.00130969171872	730	9926	13	376	13	0	liver	liver	36.7651013142546	38.7092815053819
7029_GCGAAT_5029_ACCGAG	L1	liver	RNA labelling group	13	Aff1	4499	10.5601886754	0.00204813108039	1343	1953	4	108	4	0	liver	liver	10.560188675371	11.1186234111203
7029_GCGAAT_5029_ACCGAG	L1	liver	RNA labelling group	13	Aff4	6315	33.5383769968	0.00177529799645	2042	7886	14	343	14	4	liver	liver	33.5383769967801	35.311924351984
7029_GCGAAT_5029_ACCGAG	L1	liver	RNA labelling group	13	Afg3l1	1850	55.6365495952	0.0034675913577	459	7498	26	569	23	0	liver	liver	55.6365495952417	58.578673341921
7029_GCGAAT_5029_ACCGAG	L1	liver	RNA labelling group	13	Afg3l2	516	41.3607389785	0.00155860349127	138	9624	15	423	15	1	liver	liver	41.3607389785364	43.5479416935546
7029_GCGAAT_5029_ACCGAG	L1	liver	RNA labelling group	13	Afm	1389	82.5259189075	0.0059035081767	425	14737	87	844	83	4	liver	liver	82.5259189075289	86.88998295357
7029_GCGAAT_5029_ACCGAG	L1	liver	RNA labelling group	13	Afmid	1874	71.183494034	0.00141810446703	399	8462	12	728	12	0	liver	liver	71.1834940339823	74.9477578082926
7029_GCGAAT_5029_ACCGAG	L1	liver	RNA labelling group	13	Afp	260	0.391118099088	0.0235294117647	103	85	2	4	1	0	liver	liver	0.391118099087815	0.411800867078531
7029_GCGAAT_5029_ACCGAG	L1	liver	RNA labelling group	13	Aftph	1089	70.6945964101	0.00353488372093	361	16125	57	723	55	0	liver	liver	70.6945964101225	74.4330067244445
7029_GCGAAT_5029_ACCGAG	L1	liver	RNA labelling group	13	Aga	250	61.307762032	0.00677069899407	87	15508	105	627	73	0	liver	liver	61.307762032015	64.5497859145597
7029_GCGAAT_5029_ACCGAG	L1	liver	RNA labelling group	13	Agap1	8723	12.6135586956	0.000416493127863	2134	2401	1	129	1	0	liver	liver	12.613558695582	13.2805779632826
7029_GCGAAT_5029_ACCGAG	L1	liver	RNA labelling group	13	Agap2	1358	2.34670859453	0	303	287	0	24	0	0	liver	liver	2.34670859452689	2.47080520247119
7029_GCGAAT_5029_ACCGAG	L1	liver	RNA labelling group	13	Agap3	1300	18.7736687562	0.0018192844148	264	3298	6	192	6	0	liver	liver	18.7736687562151	19.7664416197695
7029_GCGAAT_5029_ACCGAG	L1	liver	RNA labelling group	13	Agbl3	2022	0.391118099088	0	565	76	0	4	0	0	liver	liver	0.391118099087815	0.411800867078531
7029_GCGAAT_5029_ACCGAG	L1	liver	RNA labelling group	13	Agbl5	2179	1.56447239635	0	546	179	0	16	0	0	liver	liver	1.56447239635126	1.64720346831412
7029_GCGAAT_5029_ACCGAG	L1	liver	RNA labelling group	13	Agfg1	6124	29.0405188573	0.00270717401113	2102	6649	18	297	18	0	liver	liver	29.0405188572702	30.5762143805809
7029_GCGAAT_5029_ACCGAG	L1	liver	RNA labelling group	13	Agfg2	1306	21.4137159251	0.00127844541038	341	3911	5	219	5	0	liver	liver	21.4137159250579	22.5460974725496
7029_GCGAAT_5029_ACCGAG	L1	liver	RNA labelling group	13	Aggf1	819	30.2138731545	0.000877346902965	247	5699	5	309	5	0	liver	liver	30.2138731545337	31.8116169818165
7029_GCGAAT_5029_ACCGAG	L1	liver	RNA labelling group	13	Agk	900	4.20451956519	0.00279069767442	283	1075	3	43	3	27	liver	liver	4.20451956519401	4.42685932109421
7029_GCGAAT_5029_ACCGAG	L1	liver	RNA labelling group	13	Agl	7401	57.2988015164	0.0021509398672	2396	10693	23	586	23	6	liver	liver	57.2988015163649	60.3288270270048
7029_GCGAAT_5029_ACCGAG	L1	liver	RNA labelling group	13	Agmat	250	211.008214458	0.00833654322346	62	36346	303	2158	259	5	liver	liver	211.008214457876	222.166567788867
7029_GCGAAT_5029_ACCGAG	L1	liver	RNA labelling group	13	Agmo	1668	78.1258402928	0.00677069899407	540	15508	105	799	101	0	liver	liver	78.125840292791	82.2572231989365
7029_GCGAAT_5029_ACCGAG	L1	liver	RNA labelling group	13	Ago1	4491	14.8624877653	0.000360880548538	1279	2771	1	152	1	0	liver	liver	14.862487765337	15.6484329489842
7029_GCGAAT_5029_ACCGAG	L1	liver	RNA labelling group	13	Ago2	11064	34.8095108188	0.00343926262209	3277	7269	25	356	21	26	liver	liver	34.8095108188155	36.6502771699892
7029_GCGAAT_5029_ACCGAG	L1	liver	RNA labelling group	13	Ago3	12938	10.7557477249	0.00302571860817	4012	1983	6	110	6	0	liver	liver	10.7557477249149	11.3245238446596
7029_GCGAAT_5029_ACCGAG	L1	liver	RNA labelling group	13	Ago4	3682	1.7600314459	0.00247524752475	1115	404	1	18	1	0	liver	liver	1.76003144589517	1.85310390185339
7029_GCGAAT_5029_ACCGAG	L1	liver	RNA labelling group	13	Agpat1	1012	8.80015722948	0.00205620287868	267	1459	3	90	3	0	liver	liver	8.80015722947583	9.26551950926694
7029_GCGAAT_5029_ACCGAG	L1	liver	RNA labelling group	13	Agpat2	530	266.742543578	0.00237934810073	97	47492	113	2728	110	2	liver	liver	266.74254357789	280.848191347558
7029_GCGAAT_5029_ACCGAG	L1	liver	RNA labelling group	13	Agpat3	4509	294.805267187	0.0103763888209	1156	40862	424	3015	362	2	liver	liver	294.80526718744	310.394903560443
7029_GCGAAT_5029_ACCGAG	L1	liver	RNA labelling group	13	Agpat4	566	0.586677148632	0	143	96	0	6	0	0	liver	liver	0.586677148631722	0.617701300617796
7029_GCGAAT_5029_ACCGAG	L1	liver	RNA labelling group	13	Agpat5	9642	17.8936530333	0.00132555673383	3066	3772	5	183	5	0	liver	liver	17.8936530332675	18.8398896688428
7029_GCGAAT_5029_ACCGAG	L1	liver	RNA labelling group	13	Agpat9	1274	31.7783455509	0.00262927256792	456	6846	18	325	14	0	liver	liver	31.778345550885	33.4588204501306
7029_GCGAAT_5029_ACCGAG	L1	liver	RNA labelling group	13	Agps	6695	8.60459817993	0.00315623356128	2299	1901	6	88	6	0	liver	liver	8.60459817993193	9.05961907572768
7029_GCGAAT_5029_ACCGAG	L1	liver	RNA labelling group	13	Agrn	1207	17.6980939837	0.00579975579976	346	3276	19	181	19	0	liver	liver	17.6980939837236	18.6339892353035
7029_GCGAAT_5029_ACCGAG	L1	liver	RNA labelling group	13	Agt	396	396.398193426	0.0127166844938	99	58899	749	4054	556	1	liver	liver	396.3981934255	417.360178784091
7029_GCGAAT_5029_ACCGAG	L1	liver	RNA labelling group	13	Agtpbp1	1991	13.298015369	0.00489853044087	640	2858	14	136	14	1	liver	liver	13.2980153689857	14.00122948067
7029_GCGAAT_5029_ACCGAG	L1	liver	RNA labelling group	13	Agtr1a	834	61.1122029825	0.00391153904017	234	13294	52	625	52	0	liver	liver	61.1122029824711	64.3438854810205
7029_GCGAAT_5029_ACCGAG	L1	liver	RNA labelling group	13	Agtrap	3461	6.25788958541	0.00104384133612	785	958	1	64	1	0	liver	liver	6.25788958540504	6.58881387325649
7029_GCGAAT_5029_ACCGAG	L1	liver	RNA labelling group	13	Agxt	254	78.908076491	0.00991169580105	54	11098	110	807	77	5	liver	liver	78.9080764909666	83.0808249330936
7029_GCGAAT_5029_ACCGAG	L1	liver	RNA labelling group	13	Agxt2	1500	90.2505013645	0.00628398791541	429	16550	104	923	71	0	liver	liver	90.2505013645133	95.023050078371
7029_GCGAAT_5029_ACCGAG	L1	liver	RNA labelling group	13	Ahctf1	1587	33.2450384225	0.00173680694723	512	7485	13	340	13	0	liver	liver	33.2450384224643	35.0030737016751
7029_GCGAAT_5029_ACCGAG	L1	liver	RNA labelling group	13	Ahcy	1139	256.280134427	0.0106046602131	310	41114	436	2621	364	7	liver	liver	256.280134427291	269.832518153207
7029_GCGAAT_5029_ACCGAG	L1	liver	RNA labelling group	13	Ahcyl1	2174	92.3038713847	0.00174077389834	684	20106	35	944	29	0	liver	liver	92.3038713847243	97.1850046305333
7029_GCGAAT_5029_ACCGAG	L1	liver	RNA labelling group	13	Ahcyl2	3346	9.7779524772	0	1039	2096	0	100	0	0	liver	liver	9.77795247719537	10.2950216769633
7029_GCGAAT_5029_ACCGAG	L1	liver	RNA labelling group	13	Ahdc1	1167	21.2181568755	0.000287935502447	327	3473	1	217	1	1	liver	liver	21.218156875514	22.3401970390103
7029_GCGAAT_5029_ACCGAG	L1	liver	RNA labelling group	13	Ahi1	1343	2.24892906975	0	401	451	0	23	0	0	liver	liver	2.24892906975494	2.36785498570155
7029_GCGAAT_5029_ACCGAG	L1	liver	RNA labelling group	13	Ahnak	1238	18.5781097067	0	405	3559	0	190	0	0	liver	liver	18.5781097066712	19.5605411862302
7029_GCGAAT_5029_ACCGAG	L1	liver	RNA labelling group	13	Ahnak2	712	0.48889762386	0	175	40	0	5	0	0	liver	liver	0.488897623859769	0.514751083848164
7029_GCGAAT_5029_ACCGAG	L1	liver	RNA labelling group	13	Ahr	2715	37.5473375124	0.00116036203295	908	8618	10	384	10	0	liver	liver	37.5473375124302	39.532883239539
7029_GCGAAT_5029_ACCGAG	L1	liver	RNA labelling group	13	Ahsa1	295	160.84731825	0.00136247516321	91	35230	48	1645	47	1338	liver	liver	160.847318249864	169.353106586046
7029_GCGAAT_5029_ACCGAG	L1	liver	RNA labelling group	13	Ahsa2	2789	37.5473375124	0.00174160861305	828	6316	11	384	11	0	liver	liver	37.5473375124302	39.532883239539
7029_GCGAAT_5029_ACCGAG	L1	liver	RNA labelling group	13	Ahsg	376	18861.2792104	0.0173953988317	82	2478414	43113	192896	31720	123	liver	liver	18861.2792104108	19858.6850139951
7029_GCGAAT_5029_ACCGAG	L1	liver	RNA labelling group	13	Aida	2891	11.146865824	0.00472103004292	840	2330	11	114	11	54	liver	liver	11.1468658240027	11.7363247117381
7029_GCGAAT_5029_ACCGAG	L1	liver	RNA labelling group	13	Aif1	251	29.7249755307	0.000321336760925	53	3112	1	304	1	0	liver	liver	29.7249755306739	31.2968658979683
7029_GCGAAT_5029_ACCGAG	L1	liver	RNA labelling group	13	Aifm1	251	57.4943605659	0.00802181934863	78	12466	100	588	76	0	liver	liver	57.4943605659088	60.534727460544
7029_GCGAAT_5029_ACCGAG	L1	liver	RNA labelling group	13	Aifm2	2169	34.2228336702	0.00207382828702	540	4822	10	350	9	0	liver	liver	34.2228336701838	36.0325758693714
7029_GCGAAT_5029_ACCGAG	L1	liver	RNA labelling group	13	Aifm3	319	2.4444881193	0	75	386	0	25	0	0	liver	liver	2.44448811929884	2.57375541924082
7029_GCGAAT_5029_ACCGAG	L1	liver	RNA labelling group	13	Aig1	1076	40.0896051565	0.00786602385181	306	7882	62	410	43	0	liver	liver	40.089605156501	42.2095888755494
7029_GCGAAT_5029_ACCGAG	L1	liver	RNA labelling group	13	Aim1	1562	26.7915897875	0.00233016669654	432	5579	13	274	13	0	liver	liver	26.7915897875153	28.2083593948794
7029_GCGAAT_5029_ACCGAG	L1	liver	RNA labelling group	13	Aim1l	252	0.586677148632	0	68	106	0	6	0	0	liver	liver	0.586677148631722	0.617701300617796
7029_GCGAAT_5029_ACCGAG	L1	liver	RNA labelling group	13	Aim2	1022	1.07557477249	0	275	208	0	11	0	0	liver	liver	1.07557477249149	1.13245238446596
7029_GCGAAT_5029_ACCGAG	L1	liver	RNA labelling group	13	Aimp1	259	27.86716456	0.000778008298755	57	3856	3	285	3	1	liver	liver	27.8671645600068	29.3408117793453
7029_GCGAAT_5029_ACCGAG	L1	liver	RNA labelling group	13	Aimp2	251	15.0580468149	0.000829531314807	60	2411	2	154	2	0	liver	liver	15.0580468148809	15.8543333825234
7029_GCGAAT_5029_ACCGAG	L1	liver	RNA labelling group	13	Aip	953	16.6225192112	0.00407907122686	213	3187	13	170	13	0	liver	liver	16.6225192112321	17.5015368508376
7029_GCGAAT_5029_ACCGAG	L1	liver	RNA labelling group	13	Airn	250	4.10674004042	0	55	325	0	42	0	0	liver	liver	4.10674004042206	4.32390910432457
7029_GCGAAT_5029_ACCGAG	L1	liver	RNA labelling group	13	Ajap1	1155	0.391118099088	0	270	104	0	4	0	0	liver	liver	0.391118099087815	0.411800867078531
7029_GCGAAT_5029_ACCGAG	L1	liver	RNA labelling group	13	Ajuba	1462	1.95559049544	0	420	442	0	20	0	0	liver	liver	1.95559049543907	2.05900433539265
7029_GCGAAT_5029_ACCGAG	L1	liver	RNA labelling group	13	Ak2	1432	333.134840898	0.00382069709968	410	70406	269	3407	250	25	liver	liver	333.134840898046	350.751388534139
7029_GCGAAT_5029_ACCGAG	L1	liver	RNA labelling group	13	Ak3	2301	170.918609301	0.00792072959071	679	31689	251	1748	216	2	liver	liver	170.918609301375	179.956978913318
7029_GCGAAT_5029_ACCGAG	L1	liver	RNA labelling group	13	Ak4	4104	43.2185499492	0.00210249671485	1219	11415	24	442	24	16	liver	liver	43.2185499492035	45.5039958121777
7029_GCGAAT_5029_ACCGAG	L1	liver	RNA labelling group	13	Ak6	1417	27.4760464609	0.000211685012701	389	4724	1	281	1	4	liver	liver	27.476046460919	28.9290109122668
7029_GCGAAT_5029_ACCGAG	L1	liver	RNA labelling group	13	Ak7	738	0.293338574316	0.015873015873	198	63	1	3	1	0	liver	liver	0.293338574315861	0.308850650308898
7029_GCGAAT_5029_ACCGAG	L1	liver	RNA labelling group	13	Akap1	963	110.295303943	0.00187609438839	282	23986	45	1128	45	0	liver	liver	110.295303942764	116.127844516146
7029_GCGAAT_5029_ACCGAG	L1	liver	RNA labelling group	13	Akap10	3714	3.81340146611	0	1164	685	0	39	0	0	liver	liver	3.81340146610619	4.01505845401568
7029_GCGAAT_5029_ACCGAG	L1	liver	RNA labelling group	13	Akap11	3530	37.3517784629	0.0026468492314	1186	9823	26	382	26	0	liver	liver	37.3517784628863	39.3269828059997
7029_GCGAAT_5029_ACCGAG	L1	liver	RNA labelling group	13	Akap12	1003	3.42228336702	0	328	932	0	35	0	0	liver	liver	3.42228336701838	3.60325758693715
7029_GCGAAT_5029_ACCGAG	L1	liver	RNA labelling group	13	Akap13	3986	18.6758892314	0.00485549132948	1096	4325	21	191	21	0	liver	liver	18.6758892314432	19.6634914029998
7029_GCGAAT_5029_ACCGAG	L1	liver	RNA labelling group	13	Akap17b	2790	2.24892906975	0.00785854616896	892	509	4	23	4	0	liver	liver	2.24892906975494	2.36785498570155
7029_GCGAAT_5029_ACCGAG	L1	liver	RNA labelling group	13	Akap2	4093	32.16946365	0.000251256281407	1161	3980	1	329	1	0	liver	liver	32.1694636499728	33.8706213172092
7029_GCGAAT_5029_ACCGAG	L1	liver	RNA labelling group	13	Akap5	4099	0.097779524772	0	1348	3	0	1	0	0	liver	liver	0.0977795247719537	0.102950216769633
7029_GCGAAT_5029_ACCGAG	L1	liver	RNA labelling group	13	Akap7	2258	5.37787386246	0.0133971291866	737	1045	14	55	14	0	liver	liver	5.37787386245745	5.6622619223298
7029_GCGAAT_5029_ACCGAG	L1	liver	RNA labelling group	13	Akap8	1585	26.3026921637	0.000734034744311	540	4087	3	269	3	0	liver	liver	26.3026921636555	27.6936083110312
7029_GCGAAT_5029_ACCGAG	L1	liver	RNA labelling group	13	Akap8l	251	7.3334643579	0.0038961038961	34	770	3	75	3	0	liver	liver	7.33346435789653	7.72126625772245
7029_GCGAAT_5029_ACCGAG	L1	liver	RNA labelling group	13	Akap9	1980	19.3603459048	0.00143575017947	609	4179	6	198	6	0	liver	liver	19.3603459048468	20.3841429203873
7029_GCGAAT_5029_ACCGAG	L1	liver	RNA labelling group	13	Akip1	296	17.3069758846	0.00144196106705	87	2774	4	177	4	0	liver	liver	17.3069758846358	18.222188368225
7029_GCGAAT_5029_ACCGAG	L1	liver	RNA labelling group	13	Akirin1	2295	23.173747371	0.00244413407821	737	5728	14	237	14	198	liver	liver	23.173747370953	24.399201374403
7029_GCGAAT_5029_ACCGAG	L1	liver	RNA labelling group	13	Akirin2	684	12.7113382204	0.00141093474427	250	2835	4	130	4	0	liver	liver	12.711338220354	13.3835281800523
7029_GCGAAT_5029_ACCGAG	L1	liver	RNA labelling group	13	Akna	923	1.95559049544	0	249	485	0	20	0	0	liver	liver	1.95559049543907	2.05900433539265
7029_GCGAAT_5029_ACCGAG	L1	liver	RNA labelling group	13	Akr1a1	251	220.297269311	0.0108499095841	83	28203	306	2253	227	22	liver	liver	220.297269311212	231.946838381983
7029_GCGAAT_5029_ACCGAG	L1	liver	RNA labelling group	13	Akr1b10	296	2.24892906975	0	74	257	0	23	0	0	liver	liver	2.24892906975494	2.36785498570155
7029_GCGAAT_5029_ACCGAG	L1	liver	RNA labelling group	13	Akr1b3	367	5.47565338723	0.00384985563041	109	1039	4	56	4	56	liver	liver	5.47565338722941	5.76521213909943
7029_GCGAAT_5029_ACCGAG	L1	liver	RNA labelling group	13	Akr1b7	255	1.66225192112	0.0375	67	240	9	17	9	5	liver	liver	1.66225192112321	1.75015368508376
7029_GCGAAT_5029_ACCGAG	L1	liver	RNA labelling group	13	Akr1b8	295	2.34670859453	0	69	313	0	24	0	0	liver	liver	2.34670859452689	2.47080520247119
7029_GCGAAT_5029_ACCGAG	L1	liver	RNA labelling group	13	Akr1c12	250	65.9033996963	0.00672548452415	82	13828	93	674	72	0	liver	liver	65.9033996962968	69.3884461027324
7029_GCGAAT_5029_ACCGAG	L1	liver	RNA labelling group	13	Akr1c13	257	74.2146593019	0.0043116177426	85	16931	73	759	66	3	liver	liver	74.2146593019129	78.1392145281512
7029_GCGAAT_5029_ACCGAG	L1	liver	RNA labelling group	13	Akr1c14	1432	62.2855572797	0.00198778929433	464	14086	28	637	22	0	liver	liver	62.2855572797345	65.579288082256
7029_GCGAAT_5029_ACCGAG	L1	liver	RNA labelling group	13	Akr1c19	251	64.0455887256	0.00301886792453	83	14575	44	655	43	0	liver	liver	64.0455887256297	67.4323919841094
7029_GCGAAT_5029_ACCGAG	L1	liver	RNA labelling group	13	Akr1c20	825	39.4051484831	0.00556490229067	270	7727	43	403	37	0	liver	liver	39.4051484830973	41.488937358162
7029_GCGAAT_5029_ACCGAG	L1	liver	RNA labelling group	13	Akr1c21	250	0.097779524772	0	73	19	0	1	0	0	liver	liver	0.0977795247719537	0.102950216769633
7029_GCGAAT_5029_ACCGAG	L1	liver	RNA labelling group	13	Akr1c6	339	514.3203003	0.00478412726366	117	102213	489	5260	446	2	liver	liver	514.320300300476	541.518140208268
7029_GCGAAT_5029_ACCGAG	L1	liver	RNA labelling group	13	Akr1d1	1649	42.3385342263	0.00271535580524	528	10680	29	433	25	0	liver	liver	42.338534226256	44.577443861251
7029_GCGAAT_5029_ACCGAG	L1	liver	RNA labelling group	13	Akr1e1	2499	36.3739832152	0.000490556781948	728	8154	4	372	7	0	liver	liver	36.3739832151668	38.2974806383034
7029_GCGAAT_5029_ACCGAG	L1	liver	RNA labelling group	13	Akr7a5	622	107.948595348	0.00430021501075	136	19999	86	1104	70	1	liver	liver	107.948595348237	113.657039313675
7029_GCGAAT_5029_ACCGAG	L1	liver	RNA labelling group	13	Akt1	877	31.8761250757	0.000774113639882	218	6459	5	326	5	0	liver	liver	31.8761250756569	33.5617706669003
7029_GCGAAT_5029_ACCGAG	L1	liver	RNA labelling group	13	Akt1s1	686	6.25788958541	0	162	824	0	64	0	0	liver	liver	6.25788958540504	6.58881387325649
7029_GCGAAT_5029_ACCGAG	L1	liver	RNA labelling group	13	Akt2	2685	53.2898410007	0.00281000725163	686	11032	31	545	31	452	liver	liver	53.2898410007148	56.1078681394498
7029_GCGAAT_5029_ACCGAG	L1	liver	RNA labelling group	13	Akt3	3503	2.93338574316	0.0104166666667	1039	576	6	30	6	0	liver	liver	2.93338574315861	3.08850650308898
7029_GCGAAT_5029_ACCGAG	L1	liver	RNA labelling group	13	Aktip	1916	15.7425034883	0.00861793807852	532	3133	27	161	27	0	liver	liver	15.7425034882845	16.5749848999109
7029_GCGAAT_5029_ACCGAG	L1	liver	RNA labelling group	13	Alad	3433	103.646296258	0.00325757575758	841	13200	43	1060	41	1	liver	liver	103.646296258271	109.127229775811
7029_GCGAAT_5029_ACCGAG	L1	liver	RNA labelling group	13	Alas1	726	250.511142466	0.00298145534774	195	50311	150	2562	145	0	liver	liver	250.511142465745	263.758455363799
7029_GCGAAT_5029_ACCGAG	L1	liver	RNA labelling group	13	Alas2	266	14.6669287158	0.00438946528332	77	2506	11	150	9	0	liver	liver	14.6669287157931	15.4425325154449
7029_GCGAAT_5029_ACCGAG	L1	liver	RNA labelling group	13	Alb	276	38738.8788013	0.0143936255894	81	6769316	97435	396186	77092	756	liver	liver	38738.8788013013	40787.4345810937
7029_GCGAAT_5029_ACCGAG	L1	liver	RNA labelling group	13	Alcam	3179	62.7744549036	0.00357258850276	1053	12316	44	642	44	0	liver	liver	62.7744549035943	66.0940391661042
7029_GCGAAT_5029_ACCGAG	L1	liver	RNA labelling group	13	Aldh16a1	1564	42.8274318501	0.00678066037736	420	6784	46	438	44	11	liver	liver	42.8274318501157	45.0921949450991
7029_GCGAAT_5029_ACCGAG	L1	liver	RNA labelling group	13	Aldh18a1	932	1.07557477249	0	256	198	0	11	0	0	liver	liver	1.07557477249149	1.13245238446596
7029_GCGAAT_5029_ACCGAG	L1	liver	RNA labelling group	13	Aldh1a1	496	732.955317691	0.00638461315477	147	137988	881	7496	685	2	liver	liver	732.955317690565	771.714824905167
7029_GCGAAT_5029_ACCGAG	L1	liver	RNA labelling group	13	Aldh1a3	2346	0.391118099088	0	639	70	0	4	0	1	liver	liver	0.391118099087815	0.411800867078531
7029_GCGAAT_5029_ACCGAG	L1	liver	RNA labelling group	13	Aldh1a7	510	238.777599493	0.00854090888162	151	43438	371	2442	247	0	liver	liver	238.777599493111	251.404429351443
7029_GCGAAT_5029_ACCGAG	L1	liver	RNA labelling group	13	Aldh1b1	585	26.0093535893	0.00129557653156	140	5403	7	266	7	0	liver	liver	26.0093535893397	27.3847576607223
7029_GCGAAT_5029_ACCGAG	L1	liver	RNA labelling group	13	Aldh1l1	1282	77.1480450451	0.00661308373181	332	9829	65	789	65	2	liver	liver	77.1480450450715	81.2277210312402
7029_GCGAAT_5029_ACCGAG	L1	liver	RNA labelling group	13	Aldh1l2	3132	0.97779524772	0	886	130	0	10	0	0	liver	liver	0.977795247719537	1.02950216769633
7029_GCGAAT_5029_ACCGAG	L1	liver	RNA labelling group	13	Aldh2	2248	1938.77241718	0.0105755613334	529	228073	2412	19828	1970	20	liver	liver	1938.7724171783	2041.29689810828
7029_GCGAAT_5029_ACCGAG	L1	liver	RNA labelling group	13	Aldh3a2	3619	435.21666476	0.00339357406619	994	86929	295	4451	261	1	liver	liver	435.216664759966	458.231414841635
7029_GCGAAT_5029_ACCGAG	L1	liver	RNA labelling group	13	Aldh3b1	403	1.85781097067	0	91	279	0	19	0	0	liver	liver	1.85781097066712	1.95605411862302
7029_GCGAAT_5029_ACCGAG	L1	liver	RNA labelling group	13	Aldh4a1	1421	71.3790530835	0.00603307016237	363	13426	81	730	68	3	liver	liver	71.3790530835262	75.1536582418319
7029_GCGAAT_5029_ACCGAG	L1	liver	RNA labelling group	13	Aldh5a1	4191	45.3696994942	0.00633640552995	1237	8680	55	464	39	0	liver	liver	45.3696994941865	47.7689005811096
7029_GCGAAT_5029_ACCGAG	L1	liver	RNA labelling group	13	Aldh6a1	1723	135.717980383	0.0121235082402	588	31674	384	1388	262	0	liver	liver	135.717980383472	142.89490087625
7029_GCGAAT_5029_ACCGAG	L1	liver	RNA labelling group	13	Aldh7a1	2279	194.385695247	0.00901705462088	625	34712	313	1988	253	0	liver	liver	194.385695246644	204.66503093803
7029_GCGAAT_5029_ACCGAG	L1	liver	RNA labelling group	13	Aldh8a1	745	259.40907922	0.0036068709896	175	50182	181	2653	179	1	liver	liver	259.409079219993	273.126925089836
7029_GCGAAT_5029_ACCGAG	L1	liver	RNA labelling group	13	Aldh9a1	1033	170.136373103	0.00525882029748	291	25481	134	1740	115	0	liver	liver	170.136373103199	179.133377179161
7029_GCGAAT_5029_ACCGAG	L1	liver	RNA labelling group	13	Aldoa	252	99.2462176435	0.0014601585315	64	14382	21	1015	21	64	liver	liver	99.246217643533	104.494470021177
7029_GCGAAT_5029_ACCGAG	L1	liver	RNA labelling group	13	Aldoart1	727	0.097779524772	0	197	10	0	1	0	0	liver	liver	0.0977795247719537	0.102950216769633
7029_GCGAAT_5029_ACCGAG	L1	liver	RNA labelling group	13	Aldob	800	7063.59286953	0.00428071981371	206	796595	3410	72240	3088	20	liver	liver	7063.59286952594	7437.12365943827
7029_GCGAAT_5029_ACCGAG	L1	liver	RNA labelling group	13	Aldoc	1427	6.94234625881	0.00169635284139	384	1179	2	71	2	0	liver	liver	6.94234625880871	7.30946539064392
7029_GCGAAT_5029_ACCGAG	L1	liver	RNA labelling group	13	Alg1	286	51.43203003	0.00391632438628	93	10469	41	526	34	0	liver	liver	51.4320300300476	54.1518140208268
7029_GCGAAT_5029_ACCGAG	L1	liver	RNA labelling group	13	Alg10b	2425	8.99571627902	0.00384122919334	797	2343	9	92	9	0	liver	liver	8.99571627901974	9.47141994280621
7029_GCGAAT_5029_ACCGAG	L1	liver	RNA labelling group	13	Alg11	3475	32.0716841252	0.00145387258789	1074	7566	11	328	10	0	liver	liver	32.0716841252008	33.7676711004395
7029_GCGAAT_5029_ACCGAG	L1	liver	RNA labelling group	13	Alg12	586	8.0179210313	0	127	1448	0	82	0	0	liver	liver	8.0179210313002	8.44191777510988
7029_GCGAAT_5029_ACCGAG	L1	liver	RNA labelling group	13	Alg13	1067	1.36891334681	0.0173010380623	329	289	5	14	5	0	liver	liver	1.36891334680735	1.44130303477486
7029_GCGAAT_5029_ACCGAG	L1	liver	RNA labelling group	13	Alg14	1904	41.0674004042	0.00686204431737	585	6995	48	420	48	0	liver	liver	41.0674004042206	43.2390910432457
7029_GCGAAT_5029_ACCGAG	L1	liver	RNA labelling group	13	Alg2	1726	4.10674004042	0	511	950	0	42	0	0	liver	liver	4.10674004042206	4.32390910432457
7029_GCGAAT_5029_ACCGAG	L1	liver	RNA labelling group	13	Alg3	271	13.7869129928	0.00883116883117	66	1925	17	141	15	1	liver	liver	13.7869129928455	14.5159805645182
7029_GCGAAT_5029_ACCGAG	L1	liver	RNA labelling group	13	Alg5	609	98.170642871	0.00826533856098	206	18874	156	1004	112	0	liver	liver	98.1706428710415	103.362017636711
7029_GCGAAT_5029_ACCGAG	L1	liver	RNA labelling group	13	Alg6	1392	9.19127532856	0.00278551532033	463	2154	6	94	6	0	liver	liver	9.19127532856365	9.67732037634548
7029_GCGAAT_5029_ACCGAG	L1	liver	RNA labelling group	13	Alg8	426	17.2091963599	0.00500277932185	131	3598	18	176	19	0	liver	liver	17.2091963598639	18.1192381514554
7029_GCGAAT_5029_ACCGAG	L1	liver	RNA labelling group	13	Alg9	782	17.6980939837	0.0067920585162	223	3828	26	181	22	0	liver	liver	17.6980939837236	18.6339892353035
7029_GCGAAT_5029_ACCGAG	L1	liver	RNA labelling group	13	Alkbh1	2672	4.40007861474	0.004158004158	837	962	4	45	4	0	liver	liver	4.40007861473792	4.63275975463347
7029_GCGAAT_5029_ACCGAG	L1	liver	RNA labelling group	13	Alkbh2	259	11.0490862992	0.00296735905045	62	1685	5	113	5	0	liver	liver	11.0490862992308	11.6333744949685
7029_GCGAAT_5029_ACCGAG	L1	liver	RNA labelling group	13	Alkbh3	341	12.8091177451	0	95	2387	0	131	0	0	liver	liver	12.8091177451259	13.4864783968219
7029_GCGAAT_5029_ACCGAG	L1	liver	RNA labelling group	13	Alkbh4	1160	4.8889762386	0	298	732	0	50	0	0	liver	liver	4.88897623859769	5.14751083848164
7029_GCGAAT_5029_ACCGAG	L1	liver	RNA labelling group	13	Alkbh5	4098	52.8009433769	0.0024115063302	1312	11611	28	540	28	0	liver	liver	52.800943376855	55.5931170556017
7029_GCGAAT_5029_ACCGAG	L1	liver	RNA labelling group	13	Alkbh6	251	6.45344863495	0.00319829424307	50	938	3	66	3	0	liver	liver	6.45344863494894	6.79471430679576
7029_GCGAAT_5029_ACCGAG	L1	liver	RNA labelling group	13	Alkbh7	447	10.2668501011	0.00512445095168	100	1366	7	105	7	0	liver	liver	10.2668501010551	10.8097727608114
7029_GCGAAT_5029_ACCGAG	L1	liver	RNA labelling group	13	Alkbh8	5558	12.3202201213	0.00154639175258	1688	1940	3	126	3	2	liver	liver	12.3202201212662	12.9717273129737
7029_GCGAAT_5029_ACCGAG	L1	liver	RNA labelling group	13	Alox12	2000	1.36891334681	0	524	230	0	14	0	0	liver	liver	1.36891334680735	1.44130303477486
7029_GCGAAT_5029_ACCGAG	L1	liver	RNA labelling group	13	Alox5ap	474	9.87573200197	0	136	2279	0	101	0	0	liver	liver	9.87573200196732	10.3979718937329
7029_GCGAAT_5029_ACCGAG	L1	liver	RNA labelling group	13	Alpk1	622	0.097779524772	0	216	20	0	1	0	0	liver	liver	0.0977795247719537	0.102950216769633
7029_GCGAAT_5029_ACCGAG	L1	liver	RNA labelling group	13	Alpl	706	12.1246610717	0.00523062291964	156	2103	11	124	7	0	liver	liver	12.1246610717223	12.7658268794345
7029_GCGAAT_5029_ACCGAG	L1	liver	RNA labelling group	13	Als2	1802	54.1698567237	0.00185643564356	476	11312	21	554	21	10	liver	liver	54.1698567236623	57.0344200903765
7029_GCGAAT_5029_ACCGAG	L1	liver	RNA labelling group	13	Als2cl	2034	16.8180782608	0.0046511627907	491	3870	18	172	12	0	liver	liver	16.818078260776	17.7074372843768
7029_GCGAAT_5029_ACCGAG	L1	liver	RNA labelling group	13	Alyref	2732	20.5337002021	0.00270929287456	912	3691	10	210	10	26	liver	liver	20.5337002021103	21.6195455216229
7029_GCGAAT_5029_ACCGAG	L1	liver	RNA labelling group	13	Alyref2	437	12.2224405965	0.00553250345781	143	2169	12	125	12	1	liver	liver	12.2224405964942	12.8687770962041
7029_GCGAAT_5029_ACCGAG	L1	liver	RNA labelling group	13	Amacr	1375	100.517351466	0.00297176820208	428	24228	72	1028	66	0	liver	liver	100.517351465568	105.832822839182
7029_GCGAAT_5029_ACCGAG	L1	liver	RNA labelling group	13	Ambp	250	3843.02866211	0.0107528612915	58	496891	5343	39303	4175	108	liver	liver	3843.0286621121	4046.25236969687
7029_GCGAAT_5029_ACCGAG	L1	liver	RNA labelling group	13	Ambra1	1026	9.28905485334	0.00229885057471	218	1305	3	95	3	0	liver	liver	9.2890548533356	9.78027059311511
7029_GCGAAT_5029_ACCGAG	L1	liver	RNA labelling group	13	Amd1	1871	1.27113382204	0	609	289	0	13	0	0	liver	liver	1.2711338220354	1.33835281800523
7029_GCGAAT_5029_ACCGAG	L1	liver	RNA labelling group	13	Amd2	3744	1.66225192112	0	1216	362	0	17	0	0	liver	liver	1.66225192112321	1.75015368508376
7029_GCGAAT_5029_ACCGAG	L1	liver	RNA labelling group	13	Amdhd1	1077	56.7121243677	0.00223618358002	317	9391	21	580	17	0	liver	liver	56.7121243677331	59.711125726387
7029_GCGAAT_5029_ACCGAG	L1	liver	RNA labelling group	13	Amdhd2	314	17.991432558	0.0154162384378	68	1946	30	184	8	0	liver	liver	17.9914325580395	18.9428398856124
7029_GCGAAT_5029_ACCGAG	L1	liver	RNA labelling group	13	Amer1	4798	3.91118099088	0	1464	875	0	40	0	0	liver	liver	3.91118099087815	4.11800867078531
7029_GCGAAT_5029_ACCGAG	L1	liver	RNA labelling group	13	Amfr	1579	263.222480686	0.0041848683969	470	54482	228	2692	190	0	liver	liver	263.222480686099	277.141983543851
7029_GCGAAT_5029_ACCGAG	L1	liver	RNA labelling group	13	Amhr2	259	0.782236198176	0	73	152	0	8	0	0	liver	liver	0.78223619817563	0.823601734157062
7029_GCGAAT_5029_ACCGAG	L1	liver	RNA labelling group	13	Amica1	1090	3.52006289179	0.00592592592593	305	675	4	36	4	0	liver	liver	3.52006289179033	3.70620780370678
7029_GCGAAT_5029_ACCGAG	L1	liver	RNA labelling group	13	Amigo1	3621	3.61784241656	0.00404858299595	954	494	2	37	2	0	liver	liver	3.61784241656229	3.80915802047641
7029_GCGAAT_5029_ACCGAG	L1	liver	RNA labelling group	13	Amigo2	906	17.4047554094	0.00121359223301	291	3296	4	178	4	0	liver	liver	17.4047554094078	18.3251385849946
7029_GCGAAT_5029_ACCGAG	L1	liver	RNA labelling group	13	Ammecr1	4387	8.80015722948	0.00837988826816	1454	1432	12	90	12	0	liver	liver	8.80015722947583	9.26551950926694
7029_GCGAAT_5029_ACCGAG	L1	liver	RNA labelling group	13	Ammecr1l	3328	115.477618756	0.000924000924001	994	21645	20	1181	20	0	liver	liver	115.477618755677	121.584206004936
7029_GCGAAT_5029_ACCGAG	L1	liver	RNA labelling group	13	Amn	418	0.195559049544	0	119	32	0	2	0	0	liver	liver	0.195559049543907	0.205900433539265
7029_GCGAAT_5029_ACCGAG	L1	liver	RNA labelling group	13	Amn1	689	4.59563766428	0.00717213114754	260	976	7	47	7	0	liver	liver	4.59563766428182	4.83866018817274
7029_GCGAAT_5029_ACCGAG	L1	liver	RNA labelling group	13	Amot	3952	12.417999646	0.000735294117647	1283	2720	2	127	2	0	liver	liver	12.4179996460381	13.0746775297434
7029_GCGAAT_5029_ACCGAG	L1	liver	RNA labelling group	13	Amotl1	5826	14.2758106167	0.000316957210777	1546	3155	1	146	1	0	liver	liver	14.2758106167052	15.0307316483664
7029_GCGAAT_5029_ACCGAG	L1	liver	RNA labelling group	13	Amotl2	1712	12.7113382204	0.00191644308164	495	2609	5	130	5	0	liver	liver	12.711338220354	13.3835281800523
7029_GCGAAT_5029_ACCGAG	L1	liver	RNA labelling group	13	Ampd2	856	9.7779524772	0.00985221674877	247	2030	20	100	12	0	liver	liver	9.77795247719537	10.2950216769633
7029_GCGAAT_5029_ACCGAG	L1	liver	RNA labelling group	13	Ampd3	1498	0.880015722948	0	445	234	0	9	0	0	liver	liver	0.880015722947583	0.926551950926694
7029_GCGAAT_5029_ACCGAG	L1	liver	RNA labelling group	13	Amt	956	50.0631166832	0.00361958193829	295	11051	40	512	40	0	liver	liver	50.0631166832403	52.710510986052
7029_GCGAAT_5029_ACCGAG	L1	liver	RNA labelling group	13	Amy1	492	174.047554094	0.00768781327839	173	32519	250	1780	217	3	liver	liver	174.047554094078	183.251385849946
7029_GCGAAT_5029_ACCGAG	L1	liver	RNA labelling group	13	Amz2	2210	18.871448281	0.0020325203252	623	2952	6	193	6	0	liver	liver	18.8714482809871	19.8693918365391
7029_GCGAAT_5029_ACCGAG	L1	liver	RNA labelling group	13	Anapc1	3943	29.2360779068	0.00286168521463	1203	6290	18	299	18	0	liver	liver	29.2360779068142	30.7821148141202
7029_GCGAAT_5029_ACCGAG	L1	liver	RNA labelling group	13	Anapc10	3897	1.85781097067	0	1206	333	0	19	0	0	liver	liver	1.85781097066712	1.95605411862302
7029_GCGAAT_5029_ACCGAG	L1	liver	RNA labelling group	13	Anapc11	2773	34.5161722445	0.0115885416667	731	7680	89	353	52	0	liver	liver	34.5161722444997	36.3414265196803
7029_GCGAAT_5029_ACCGAG	L1	liver	RNA labelling group	13	Anapc13	432	58.7654943879	0.0132207124495	101	8169	108	601	72	17	liver	liver	58.7654943879442	61.8730802785493
7029_GCGAAT_5029_ACCGAG	L1	liver	RNA labelling group	13	Anapc15	2608	5.08453528814	0.00506970849176	712	789	4	52	9	5	liver	liver	5.08453528814159	5.3534112720209
7029_GCGAAT_5029_ACCGAG	L1	liver	RNA labelling group	13	Anapc16	1314	22.8804087966	0.00456498388829	369	3724	17	234	17	0	liver	liver	22.8804087966372	24.0903507240941
7029_GCGAAT_5029_ACCGAG	L1	liver	RNA labelling group	13	Anapc2	563	21.4137159251	0.00251335218347	148	3183	8	219	8	0	liver	liver	21.4137159250579	22.5460974725496
7029_GCGAAT_5029_ACCGAG	L1	liver	RNA labelling group	13	Anapc4	1313	36.0806446409	0.00110601990836	420	6329	7	369	7	0	liver	liver	36.0806446408509	37.9886299879945
7029_GCGAAT_5029_ACCGAG	L1	liver	RNA labelling group	13	Anapc5	580	47.6186285639	0.00542556798915	156	8847	48	487	38	19	liver	liver	47.6186285639415	50.1367555668111
7029_GCGAAT_5029_ACCGAG	L1	liver	RNA labelling group	13	Anapc7	2909	18.871448281	0.00268456375839	771	2235	6	193	6	10	liver	liver	18.8714482809871	19.8693918365391
7029_GCGAAT_5029_ACCGAG	L1	liver	RNA labelling group	13	Ang	250	680.252153838	0.013005017164	76	106036	1379	6957	1059	0	liver	liver	680.252153838482	716.224658066335
7029_GCGAAT_5029_ACCGAG	L1	liver	RNA labelling group	13	Angel1	1779	1.17335429726	0.00588235294118	467	170	1	12	1	0	liver	liver	1.17335429726344	1.23540260123559
7029_GCGAAT_5029_ACCGAG	L1	liver	RNA labelling group	13	Angel2	1871	28.5516212334	0.00179784258889	570	5006	9	292	9	1	liver	liver	28.5516212334105	30.0614632967328
7029_GCGAAT_5029_ACCGAG	L1	liver	RNA labelling group	13	Angpt1	2303	0.391118099088	0	753	112	0	4	0	0	liver	liver	0.391118099087815	0.411800867078531
7029_GCGAAT_5029_ACCGAG	L1	liver	RNA labelling group	13	Angpt2	1785	0.97779524772	0.0179640718563	506	167	3	10	3	0	liver	liver	0.977795247719537	1.02950216769633
7029_GCGAAT_5029_ACCGAG	L1	liver	RNA labelling group	13	Angptl2	1431	4.10674004042	0	374	853	0	42	0	0	liver	liver	4.10674004042206	4.32390910432457
7029_GCGAAT_5029_ACCGAG	L1	liver	RNA labelling group	13	Angptl3	250	513.342505053	0.00653797719471	71	57969	379	5250	346	4	liver	liver	513.342505052757	540.488638040572
7029_GCGAAT_5029_ACCGAG	L1	liver	RNA labelling group	13	Angptl4	1637	132.882374165	0.00238572900287	424	18443	44	1359	44	0	liver	liver	132.882374165085	139.909344589931
7029_GCGAAT_5029_ACCGAG	L1	liver	RNA labelling group	13	Angptl6	255	8.80015722948	0.0032154340836	65	1555	5	90	5	0	liver	liver	8.80015722947583	9.26551950926694
7029_GCGAAT_5029_ACCGAG	L1	liver	RNA labelling group	13	Angptl8	260	6.45344863495	0.00872093023256	29	344	3	66	3	0	liver	liver	6.45344863494894	6.79471430679576
7029_GCGAAT_5029_ACCGAG	L1	liver	RNA labelling group	13	Ank	1692	28.1605031343	0.000323415265201	501	6184	2	288	2	0	liver	liver	28.1605031343227	29.6496624296542
7029_GCGAAT_5029_ACCGAG	L1	liver	RNA labelling group	13	Ank1	2460	0.195559049544	0	536	8	0	2	0	2	liver	liver	0.195559049543907	0.205900433539265
7029_GCGAAT_5029_ACCGAG	L1	liver	RNA labelling group	13	Ank2	3962	1.27113382204	0	1173	253	0	13	0	0	liver	liver	1.2711338220354	1.33835281800523
7029_GCGAAT_5029_ACCGAG	L1	liver	RNA labelling group	13	Ank3	4542	32.5605817491	0.000802246289611	1305	4986	4	333	4	2	liver	liver	32.5605817490606	34.2824221842877
7029_GCGAAT_5029_ACCGAG	L1	liver	RNA labelling group	13	Ankfy1	4501	26.596030738	0.00207072316024	1282	6278	13	272	11	1	liver	liver	26.5960307379714	28.0024589613401
7029_GCGAAT_5029_ACCGAG	L1	liver	RNA labelling group	13	Ankhd1	777	75.0946750249	0.00336783308691	254	12174	41	768	41	0	liver	liver	75.0946750248604	79.0657664790779
7029_GCGAAT_5029_ACCGAG	L1	liver	RNA labelling group	13	Ankib1	2757	13.0046767947	0.00299962504687	920	2667	8	133	8	0	liver	liver	13.0046767946698	13.6923788303612
7029_GCGAAT_5029_ACCGAG	L1	liver	RNA labelling group	13	Ankle2	2235	28.747180283	0.00187617260788	705	5863	11	294	11	0	liver	liver	28.7471802829544	30.267363730272
7029_GCGAAT_5029_ACCGAG	L1	liver	RNA labelling group	13	Ankmy2	891	3.71562194133	0	265	730	0	38	0	0	liver	liver	3.71562194133424	3.91210823724604
7029_GCGAAT_5029_ACCGAG	L1	liver	RNA labelling group	13	Ankra2	1822	17.4047554094	0.00443401147626	549	3834	17	178	17	0	liver	liver	17.4047554094078	18.3251385849946
7029_GCGAAT_5029_ACCGAG	L1	liver	RNA labelling group	13	Ankrd1	742	1.17335429726	0.00890207715134	204	337	3	12	3	0	liver	liver	1.17335429726344	1.23540260123559
7029_GCGAAT_5029_ACCGAG	L1	liver	RNA labelling group	13	Ankrd10	4070	9.58239342765	0.00311249444197	1234	2249	7	98	5	0	liver	liver	9.58239342765146	10.089121243424
7029_GCGAAT_5029_ACCGAG	L1	liver	RNA labelling group	13	Ankrd11	2364	21.1203773507	0.00304136253041	648	4932	15	216	13	100	liver	liver	21.120377350742	22.2372468222407
7029_GCGAAT_5029_ACCGAG	L1	liver	RNA labelling group	13	Ankrd12	2658	3.32450384225	0	849	422	0	34	0	0	liver	liver	3.32450384224643	3.50030737016751
7029_GCGAAT_5029_ACCGAG	L1	liver	RNA labelling group	13	Ankrd13a	1398	10.9513067745	0	353	2065	0	112	0	0	liver	liver	10.9513067744588	11.5304242781989
7029_GCGAAT_5029_ACCGAG	L1	liver	RNA labelling group	13	Ankrd13b	1786	1.27113382204	0.00625	346	160	1	13	1	0	liver	liver	1.2711338220354	1.33835281800523
7029_GCGAAT_5029_ACCGAG	L1	liver	RNA labelling group	13	Ankrd13c	2164	18.4803301819	0.00241196333816	733	4146	10	189	10	0	liver	liver	18.4803301818992	19.4575909694606
7029_GCGAAT_5029_ACCGAG	L1	liver	RNA labelling group	13	Ankrd13d	374	0.586677148632	0	80	48	0	6	0	0	liver	liver	0.586677148631722	0.617701300617796
7029_GCGAAT_5029_ACCGAG	L1	liver	RNA labelling group	13	Ankrd16	434	10.0712910515	0.00371229698376	139	2155	8	103	8	0	liver	liver	10.0712910515112	10.6038723272722
7029_GCGAAT_5029_ACCGAG	L1	liver	RNA labelling group	13	Ankrd17	2116	25.6182354903	0.00117762512267	707	5095	6	262	6	0	liver	liver	25.6182354902519	26.9729567936438
7029_GCGAAT_5029_ACCGAG	L1	liver	RNA labelling group	13	Ankrd2	250	0.097779524772	0	35	12	0	1	0	0	liver	liver	0.0977795247719537	0.102950216769633
7029_GCGAAT_5029_ACCGAG	L1	liver	RNA labelling group	13	Ankrd23	1358	1.85781097067	0.00296735905045	316	337	1	19	1	0	liver	liver	1.85781097066712	1.95605411862302
7029_GCGAAT_5029_ACCGAG	L1	liver	RNA labelling group	13	Ankrd24	435	4.49785813951	0.00227272727273	96	880	2	46	1	0	liver	liver	4.49785813950987	4.7357099714031
7029_GCGAAT_5029_ACCGAG	L1	liver	RNA labelling group	13	Ankrd26	1715	4.20451956519	0.00301810865191	600	994	3	43	3	0	liver	liver	4.20451956519401	4.42685932109421
7029_GCGAAT_5029_ACCGAG	L1	liver	RNA labelling group	13	Ankrd27	1636	30.8005503032	0.000305017538508	441	6557	2	315	2	0	liver	liver	30.8005503031654	32.4293182824343
7029_GCGAAT_5029_ACCGAG	L1	liver	RNA labelling group	13	Ankrd28	2006	4.69341718905	0.000936329588015	651	1068	1	48	1	0	liver	liver	4.69341718905378	4.94161040494237
7029_GCGAAT_5029_ACCGAG	L1	liver	RNA labelling group	13	Ankrd33b	6748	9.09349580379	0.00354191263282	1901	1694	6	93	6	8	liver	liver	9.09349580379169	9.57437015957584
7029_GCGAAT_5029_ACCGAG	L1	liver	RNA labelling group	13	Ankrd37	258	0.195559049544	0	88	36	0	2	0	0	liver	liver	0.195559049543907	0.205900433539265
7029_GCGAAT_5029_ACCGAG	L1	liver	RNA labelling group	13	Ankrd39	1380	2.93338574316	0	369	509	0	30	0	0	liver	liver	2.93338574315861	3.08850650308898
7029_GCGAAT_5029_ACCGAG	L1	liver	RNA labelling group	13	Ankrd40	2441	37.9384556115	0.0041718170581	664	6472	27	388	30	2	liver	liver	37.938455611518	39.9446841066175
7029_GCGAAT_5029_ACCGAG	L1	liver	RNA labelling group	13	Ankrd42	1493	0.195559049544	0	450	36	0	2	0	0	liver	liver	0.195559049543907	0.205900433539265
7029_GCGAAT_5029_ACCGAG	L1	liver	RNA labelling group	13	Ankrd44	3193	2.73782669361	0	1070	534	0	28	0	0	liver	liver	2.7378266936147	2.88260606954972
7029_GCGAAT_5029_ACCGAG	L1	liver	RNA labelling group	13	Ankrd46	1589	35.8850855913	0.00203174603175	505	7875	16	367	16	0	liver	liver	35.885085591307	37.7827295544552
7029_GCGAAT_5029_ACCGAG	L1	liver	RNA labelling group	13	Ankrd49	1532	28.8449598077	0.000317863954228	456	3146	1	295	1	0	liver	liver	28.8449598077263	30.3703139470417
7029_GCGAAT_5029_ACCGAG	L1	liver	RNA labelling group	13	Ankrd50	3250	7.52902340744	0.00568475452196	1003	1935	11	77	8	0	liver	liver	7.52902340744043	7.92716669126172
7029_GCGAAT_5029_ACCGAG	L1	liver	RNA labelling group	13	Ankrd52	3390	0.97779524772	0	887	135	0	10	0	0	liver	liver	0.977795247719537	1.02950216769633
7029_GCGAAT_5029_ACCGAG	L1	liver	RNA labelling group	13	Ankrd54	1019	6.35566911018	0	231	964	0	65	0	0	liver	liver	6.35566911017699	6.69176409002613
7029_GCGAAT_5029_ACCGAG	L1	liver	RNA labelling group	13	Ankrd66	742	0.293338574316	0	194	48	0	3	0	0	liver	liver	0.293338574315861	0.308850650308898
7029_GCGAAT_5029_ACCGAG	L1	liver	RNA labelling group	13	Ankrd9	1325	2.05337002021	0.00653594771242	322	306	2	21	2	0	liver	liver	2.05337002021103	2.16195455216229
7029_GCGAAT_5029_ACCGAG	L1	liver	RNA labelling group	13	Anks1	3366	9.28905485334	0.000524383848977	813	1907	1	95	1	0	liver	liver	9.2890548533356	9.78027059311511
7029_GCGAAT_5029_ACCGAG	L1	liver	RNA labelling group	13	Anks1b	8723	0.195559049544	0	2424	12	0	2	0	2	liver	liver	0.195559049543907	0.205900433539265
7029_GCGAAT_5029_ACCGAG	L1	liver	RNA labelling group	13	Anks3	395	5.96455101109	0	78	840	0	61	0	0	liver	liver	5.96455101108918	6.2799632229476
7029_GCGAAT_5029_ACCGAG	L1	liver	RNA labelling group	13	Anks4b	2567	31.5827865013	0.00121432908318	740	4941	6	323	6	0	liver	liver	31.582786501341	33.2529200165914
7029_GCGAAT_5029_ACCGAG	L1	liver	RNA labelling group	13	Anks6	1506	0.48889762386	0	339	116	0	5	0	0	liver	liver	0.488897623859769	0.514751083848164
7029_GCGAAT_5029_ACCGAG	L1	liver	RNA labelling group	13	Ankub1	2088	0.48889762386	0	653	20	0	5	0	3	liver	liver	0.488897623859769	0.514751083848164
7029_GCGAAT_5029_ACCGAG	L1	liver	RNA labelling group	13	Ankzf1	509	11.146865824	0	148	1487	0	114	0	0	liver	liver	11.1468658240027	11.7363247117381
7029_GCGAAT_5029_ACCGAG	L1	liver	RNA labelling group	13	Anln	1911	0.97779524772	0	639	277	0	10	0	0	liver	liver	0.977795247719537	1.02950216769633
7029_GCGAAT_5029_ACCGAG	L1	liver	RNA labelling group	13	Ano1	1450	3.71562194133	0.00157977883096	389	633	1	38	1	0	liver	liver	3.71562194133424	3.91210823724604
7029_GCGAAT_5029_ACCGAG	L1	liver	RNA labelling group	13	Ano10	1056	12.7113382204	0.00852676456656	258	2111	18	130	15	0	liver	liver	12.711338220354	13.3835281800523
7029_GCGAAT_5029_ACCGAG	L1	liver	RNA labelling group	13	Ano2	614	0.586677148632	0	168	108	0	6	0	0	liver	liver	0.586677148631722	0.617701300617796
7029_GCGAAT_5029_ACCGAG	L1	liver	RNA labelling group	13	Ano6	2771	4.49785813951	0	742	824	0	46	0	0	liver	liver	4.49785813950987	4.7357099714031
7029_GCGAAT_5029_ACCGAG	L1	liver	RNA labelling group	13	Ano7	1280	0.195559049544	0	367	44	0	2	0	0	liver	liver	0.195559049543907	0.205900433539265
7029_GCGAAT_5029_ACCGAG	L1	liver	RNA labelling group	13	Ano8	366	1.56447239635	0.004329004329	73	462	2	16	1	0	liver	liver	1.56447239635126	1.64720346831412
7029_GCGAAT_5029_ACCGAG	L1	liver	RNA labelling group	13	Anp32a	1238	39.7962665822	0.00170962651236	359	7604	13	407	13	0	liver	liver	39.7962665821852	41.9007382252405
7029_GCGAAT_5029_ACCGAG	L1	liver	RNA labelling group	13	Anp32b	503	97.6817452472	0.0036496350365	163	20276	74	999	58	167	liver	liver	97.6817452471818	102.847266552863
7029_GCGAAT_5029_ACCGAG	L1	liver	RNA labelling group	13	Anp32e	2140	16.720298736	0.00110472823685	737	4526	5	171	5	0	liver	liver	16.7202987360041	17.6044870676072
7029_GCGAAT_5029_ACCGAG	L1	liver	RNA labelling group	13	Anpep	421	114.793162082	0.00503209242619	93	19475	98	1174	87	1	liver	liver	114.793162082274	120.863554487549
7029_GCGAAT_5029_ACCGAG	L1	liver	RNA labelling group	13	Antxr1	4885	1.66225192112	0	1300	258	0	17	0	0	liver	liver	1.66225192112321	1.75015368508376
7029_GCGAAT_5029_ACCGAG	L1	liver	RNA labelling group	13	Antxr2	4470	30.1160936298	0.00417439703154	1366	6468	27	308	26	0	liver	liver	30.1160936297617	31.7086667650469
7029_GCGAAT_5029_ACCGAG	L1	liver	RNA labelling group	13	Anxa1	286	5.96455101109	0	96	1255	0	61	0	0	liver	liver	5.96455101108918	6.2799632229476
7029_GCGAAT_5029_ACCGAG	L1	liver	RNA labelling group	13	Anxa11	895	15.6447239635	0.00112909296199	246	2657	3	160	3	160	liver	liver	15.6447239635126	16.4720346831412
7029_GCGAAT_5029_ACCGAG	L1	liver	RNA labelling group	13	Anxa13	410	1.66225192112	0.00769230769231	101	260	2	17	2	0	liver	liver	1.66225192112321	1.75015368508376
7029_GCGAAT_5029_ACCGAG	L1	liver	RNA labelling group	13	Anxa2	290	27.86716456	0.000684814244136	78	5841	4	285	3	0	liver	liver	27.8671645600068	29.3408117793453
7029_GCGAAT_5029_ACCGAG	L1	liver	RNA labelling group	13	Anxa3	1290	6.06233053586	0	356	1436	0	62	0	0	liver	liver	6.06233053586113	6.38291343971723
7029_GCGAAT_5029_ACCGAG	L1	liver	RNA labelling group	13	Anxa4	924	29.4316369564	0.00811359026369	326	7395	60	301	52	0	liver	liver	29.4316369563581	30.9880152476594
7029_GCGAAT_5029_ACCGAG	L1	liver	RNA labelling group	13	Anxa5	421	87.1215565718	0.00607259825328	134	14656	89	891	87	2	liver	liver	87.1215565718107	91.7286431417428
7029_GCGAAT_5029_ACCGAG	L1	liver	RNA labelling group	13	Anxa6	509	87.023777047	0.00256579429661	120	13641	35	890	34	1	liver	liver	87.0237770470388	91.6256929249731
7029_GCGAAT_5029_ACCGAG	L1	liver	RNA labelling group	13	Anxa7	1218	85.5570841755	0.00351973031925	362	20172	71	875	57	6	liver	liver	85.5570841754595	90.0814396734286
7029_GCGAAT_5029_ACCGAG	L1	liver	RNA labelling group	13	Anxa9	696	0.684456673404	0	171	119	0	7	0	0	liver	liver	0.684456673403676	0.720651517387429
7029_GCGAAT_5029_ACCGAG	L1	liver	RNA labelling group	13	Aox1	335	64.3389272999	0.00370089999159	95	11889	44	658	47	87	liver	liver	64.3389272999455	67.7412426344183
7029_GCGAAT_5029_ACCGAG	L1	liver	RNA labelling group	13	Aox3	1178	16.9158577855	0.00727493179751	364	3299	24	173	24	0	liver	liver	16.915857785548	17.8103875011465
7029_GCGAAT_5029_ACCGAG	L1	liver	RNA labelling group	13	Ap1ar	1484	16.8180782608	0.00468933177022	501	4265	20	172	20	1	liver	liver	16.818078260776	17.7074372843768
7029_GCGAAT_5029_ACCGAG	L1	liver	RNA labelling group	13	Ap1b1	1002	30.2138731545	0.00152207001522	251	5913	9	309	9	0	liver	liver	30.2138731545337	31.8116169818165
7029_GCGAAT_5029_ACCGAG	L1	liver	RNA labelling group	13	Ap1g1	4014	79.4947536396	0.00130592777652	1281	17612	23	813	23	0	liver	liver	79.4947536395984	83.6985262337114
7029_GCGAAT_5029_ACCGAG	L1	liver	RNA labelling group	13	Ap1g2	267	8.11570055607	0.00192307692308	65	1040	2	83	2	0	liver	liver	8.11570055607216	8.54486799187952
7029_GCGAAT_5029_ACCGAG	L1	liver	RNA labelling group	13	Ap1m1	630	22.6848497471	0.000482858522453	153	4142	2	232	2	0	liver	liver	22.6848497470933	23.8844502905548
7029_GCGAAT_5029_ACCGAG	L1	liver	RNA labelling group	13	Ap1m2	1219	0.391118099088	0	392	68	0	4	0	0	liver	liver	0.391118099087815	0.411800867078531
7029_GCGAAT_5029_ACCGAG	L1	liver	RNA labelling group	13	Ap1s1	751	20.5337002021	0.00346420323326	182	3464	12	210	12	0	liver	liver	20.5337002021103	21.6195455216229
7029_GCGAAT_5029_ACCGAG	L1	liver	RNA labelling group	13	Ap1s2	4171	5.18231481291	0	1415	1115	0	53	1	1	liver	liver	5.18231481291355	5.45636148879053
7029_GCGAAT_5029_ACCGAG	L1	liver	RNA labelling group	13	Ap1s3	2291	0.48889762386	0	817	122	0	5	0	0	liver	liver	0.488897623859769	0.514751083848164
7029_GCGAAT_5029_ACCGAG	L1	liver	RNA labelling group	13	Ap2a1	367	4.20451956519	0.0209698558322	81	763	16	43	16	0	liver	liver	4.20451956519401	4.42685932109421
7029_GCGAAT_5029_ACCGAG	L1	liver	RNA labelling group	13	Ap2a2	1642	38.1340146611	0.00164846486709	431	4853	8	390	8	5	liver	liver	38.134014661062	40.1505845401568
7029_GCGAAT_5029_ACCGAG	L1	liver	RNA labelling group	13	Ap2b1	3032	16.0358420626	0.00095785440613	766	2088	2	164	2	0	liver	liver	16.0358420626004	16.8838355502198
7029_GCGAAT_5029_ACCGAG	L1	liver	RNA labelling group	13	Ap2m1	1464	98.0728633463	0.003125	426	18560	58	1003	58	494	liver	liver	98.0728633462696	103.259067419942
7029_GCGAAT_5029_ACCGAG	L1	liver	RNA labelling group	13	Ap2s1	283	18.9692278058	0.00195236235845	54	2561	5	194	4	2	liver	liver	18.969227805759	19.9723420533087
7029_GCGAAT_5029_ACCGAG	L1	liver	RNA labelling group	13	Ap3b1	558	34.1250541454	0.00351466992665	173	6544	23	349	23	0	liver	liver	34.1250541454118	35.9296256526018
7029_GCGAAT_5029_ACCGAG	L1	liver	RNA labelling group	13	Ap3d1	934	43.7074475731	0.000312597686777	253	6398	2	447	2	0	liver	liver	43.7074475730633	46.0187468960258
7029_GCGAAT_5029_ACCGAG	L1	liver	RNA labelling group	13	Ap3m1	5302	43.1207704244	0.000577901063338	1541	8652	5	441	5	68	liver	liver	43.1207704244316	45.401045595408
7029_GCGAAT_5029_ACCGAG	L1	liver	RNA labelling group	13	Ap3m2	2166	0.880015722948	0	590	136	0	9	0	0	liver	liver	0.880015722947583	0.926551950926694
7029_GCGAAT_5029_ACCGAG	L1	liver	RNA labelling group	13	Ap3s1	935	32.8539203234	0.0023721978413	340	8431	20	336	18	317	liver	liver	32.8539203233764	34.5912728345966
7029_GCGAAT_5029_ACCGAG	L1	liver	RNA labelling group	13	Ap3s2	5160	15.8402830131	0.00669721536835	1374	2837	19	162	19	0	liver	liver	15.8402830130565	16.6779351166805
7029_GCGAAT_5029_ACCGAG	L1	liver	RNA labelling group	13	Ap4b1	265	23.8582040444	0.00162220620043	88	5548	9	244	9	0	liver	liver	23.8582040443567	25.1198528917904
7029_GCGAAT_5029_ACCGAG	L1	liver	RNA labelling group	13	Ap4e1	4171	8.11570055607	0	1359	1399	0	83	0	44	liver	liver	8.11570055607216	8.54486799187952
7029_GCGAAT_5029_ACCGAG	L1	liver	RNA labelling group	13	Ap4m1	1996	8.21348008084	0.000713266761769	449	1402	1	84	1	0	liver	liver	8.21348008084411	8.64781820864915
7029_GCGAAT_5029_ACCGAG	L1	liver	RNA labelling group	13	Ap4s1	886	5.96455101109	0.0026714158504	253	1123	3	61	3	0	liver	liver	5.96455101108918	6.2799632229476
7029_GCGAAT_5029_ACCGAG	L1	liver	RNA labelling group	13	Ap5b1	250	0.293338574316	0	58	12	0	3	0	0	liver	liver	0.293338574315861	0.308850650308898
7029_GCGAAT_5029_ACCGAG	L1	liver	RNA labelling group	13	Ap5m1	1646	17.2091963599	0.00245535714286	581	4480	11	176	11	0	liver	liver	17.2091963598639	18.1192381514554
7029_GCGAAT_5029_ACCGAG	L1	liver	RNA labelling group	13	Ap5s1	874	10.1690705763	0	204	1705	0	104	0	0	liver	liver	10.1690705762832	10.7068225440418
7029_GCGAAT_5029_ACCGAG	L1	liver	RNA labelling group	13	Ap5z1	1229	11.3424248735	0.0018115942029	284	1656	3	116	3	0	liver	liver	11.3424248735466	11.9422251452774
7029_GCGAAT_5029_ACCGAG	L1	liver	RNA labelling group	13	Apaf1	3761	3.22672431747	0	1214	791	0	33	0	0	liver	liver	3.22672431747447	3.39735715339788
7029_GCGAAT_5029_ACCGAG	L1	liver	RNA labelling group	13	Apba3	266	17.1114168351	0.00190258751903	70	2628	5	175	5	0	liver	liver	17.1114168350919	18.0162879346857
7029_GCGAAT_5029_ACCGAG	L1	liver	RNA labelling group	13	Apbb1ip	332	2.64004716884	0	126	660	0	27	0	0	liver	liver	2.64004716884275	2.77965585278008
7029_GCGAAT_5029_ACCGAG	L1	liver	RNA labelling group	13	Apbb2	3817	27.2804874114	0.00104340567613	1201	4792	5	279	5	0	liver	liver	27.2804874113751	28.7231104787275
7029_GCGAAT_5029_ACCGAG	L1	liver	RNA labelling group	13	Apbb3	284	3.81340146611	0	91	683	0	39	0	0	liver	liver	3.81340146610619	4.01505845401568
7029_GCGAAT_5029_ACCGAG	L1	liver	RNA labelling group	13	Apc	3764	17.6980939837	0.00183739090492	1237	4354	8	181	6	0	liver	liver	17.6980939837236	18.6339892353035
7029_GCGAAT_5029_ACCGAG	L1	liver	RNA labelling group	13	Apcdd1	1167	0.48889762386	0	327	135	0	5	0	0	liver	liver	0.488897623859769	0.514751083848164
7029_GCGAAT_5029_ACCGAG	L1	liver	RNA labelling group	13	Apcs	250	3378.77147849	0.0098659670487	77	679609	6705	34555	4992	157	liver	liver	3378.77147849486	3557.44474047466
7029_GCGAAT_5029_ACCGAG	L1	liver	RNA labelling group	13	Apeh	254	36.2762036904	0.00574030087094	58	5052	29	371	12	0	liver	liver	36.2762036903948	38.1945304215337
7029_GCGAAT_5029_ACCGAG	L1	liver	RNA labelling group	13	Apex1	300	17.4047554094	0.00169683257919	102	3536	6	178	6	0	liver	liver	17.4047554094078	18.3251385849946
7029_GCGAAT_5029_ACCGAG	L1	liver	RNA labelling group	13	Apex2	5674	4.30229908997	0.00709219858156	1730	846	6	44	6	1	liver	liver	4.30229908996596	4.52980953786384
7029_GCGAAT_5029_ACCGAG	L1	liver	RNA labelling group	13	Aph1a	2221	96.6061704747	0.00290020652986	564	22757	66	988	66	621	liver	liver	96.6061704746903	101.714814168397
7029_GCGAAT_5029_ACCGAG	L1	liver	RNA labelling group	13	Aph1b	4011	6.25788958541	0.0036523009496	1229	1369	5	64	5	0	liver	liver	6.25788958540504	6.58881387325649
7029_GCGAAT_5029_ACCGAG	L1	liver	RNA labelling group	13	Aph1c	4300	0.293338574316	0	1275	50	0	3	0	0	liver	liver	0.293338574315861	0.308850650308898
7029_GCGAAT_5029_ACCGAG	L1	liver	RNA labelling group	13	Api5	2077	25.2271173912	0.00147662018048	694	6095	9	258	9	51	liver	liver	25.2271173911641	26.5611559265652
7029_GCGAAT_5029_ACCGAG	L1	liver	RNA labelling group	13	Apip	261	18.7736687562	0.000751314800902	70	2662	2	192	2	0	liver	liver	18.7736687562151	19.7664416197695
7029_GCGAAT_5029_ACCGAG	L1	liver	RNA labelling group	13	Aplf	1570	1.7600314459	0	396	310	0	18	0	3	liver	liver	1.76003144589517	1.85310390185339
7029_GCGAAT_5029_ACCGAG	L1	liver	RNA labelling group	13	Aplp2	1314	119.584358796	0.00591820510556	430	22642	134	1223	114	2	liver	liver	119.584358796099	125.908115109261
7029_GCGAAT_5029_ACCGAG	L1	liver	RNA labelling group	13	Apmap	899	42.3385342263	0.00846694289317	281	11102	94	433	76	0	liver	liver	42.338534226256	44.577443861251
7029_GCGAAT_5029_ACCGAG	L1	liver	RNA labelling group	13	Apoa1	250	15136.3682142	0.00950924004261	43	1803509	17150	154801	14713	123	liver	liver	15136.3682142232	15936.7965061559
7029_GCGAAT_5029_ACCGAG	L1	liver	RNA labelling group	13	Apoa1bp	254	66.7834154192	0.00598921940507	62	10018	60	683	56	1	liver	liver	66.7834154192444	70.3149980536591
7029_GCGAAT_5029_ACCGAG	L1	liver	RNA labelling group	13	Apoa2	258	6132.92735275	0.00842710891074	61	925703	7801	62722	6808	81	liver	liver	6132.92735274648	6457.2434962249
7029_GCGAAT_5029_ACCGAG	L1	liver	RNA labelling group	13	Apoa4	251	3825.52612718	0.0133767187318	44	498478	6668	39124	4952	87	liver	liver	3825.52612717792	4027.82428089511
7029_GCGAAT_5029_ACCGAG	L1	liver	RNA labelling group	13	Apoa5	1675	1005.27129418	0.00402382325756	388	143893	579	10281	529	92	liver	liver	1005.27129418046	1058.43117860859
7029_GCGAAT_5029_ACCGAG	L1	liver	RNA labelling group	13	Apob	942	144.518137613	0.00912313873789	248	21155	193	1478	152	7	liver	liver	144.518137612948	152.160420385517
7029_GCGAAT_5029_ACCGAG	L1	liver	RNA labelling group	13	Apobec1	1015	18.7736687562	0.00733634311512	254	1772	13	192	13	0	liver	liver	18.7736687562151	19.7664416197695
7029_GCGAAT_5029_ACCGAG	L1	liver	RNA labelling group	13	Apobec3	1437	2.73782669361	0	414	332	0	28	0	0	liver	liver	2.7378266936147	2.88260606954972
7029_GCGAAT_5029_ACCGAG	L1	liver	RNA labelling group	13	Apobr	945	2.54226764407	0	213	397	0	26	0	0	liver	liver	2.5422676440708	2.67670563601045
7029_GCGAAT_5029_ACCGAG	L1	liver	RNA labelling group	13	Apoc1	252	2916.5676649	0.0109951129223	44	307955	3386	29828	2812	59	liver	liver	2916.56766489784	3070.7990658046
7029_GCGAAT_5029_ACCGAG	L1	liver	RNA labelling group	13	Apoc2	250	788.689646811	0.0131158316154	49	100413	1317	8066	1042	0	liver	liver	788.689646810579	830.396448463857
7029_GCGAAT_5029_ACCGAG	L1	liver	RNA labelling group	13	Apoc3	367	2258.80480176	0.00878498051718	102	310530	2728	23101	2363	138	liver	liver	2258.8048017569	2378.25295759529
7029_GCGAAT_5029_ACCGAG	L1	liver	RNA labelling group	13	Apoc4	251	1466.98621015	0.007678227714	54	190669	1464	15003	1216	65	liver	liver	1466.98621015362	1544.5621021948
7029_GCGAAT_5029_ACCGAG	L1	liver	RNA labelling group	13	Apoe	644	9347.13589105	0.00676074434274	178	1301336	8798	95594	7399	223	liver	liver	9347.13589105014	9841.42302187627
7029_GCGAAT_5029_ACCGAG	L1	liver	RNA labelling group	13	Apof	250	1406.16734575	0.00766064282163	74	279611	2142	14381	1676	3	liver	liver	1406.16734574547	1480.52706736409
7029_GCGAAT_5029_ACCGAG	L1	liver	RNA labelling group	13	Apoh	250	1942.29248007	0.0116671863632	87	423324	4939	19864	3659	21	liver	liver	1942.29248007009	2045.00310591198
7029_GCGAAT_5029_ACCGAG	L1	liver	RNA labelling group	13	Apol11b	914	0.293338574316	0	269	21	0	3	0	3	liver	liver	0.293338574315861	0.308850650308898
7029_GCGAAT_5029_ACCGAG	L1	liver	RNA labelling group	13	Apol7a	787	56.9076834173	0.00258552108194	211	10056	26	582	26	0	liver	liver	56.907683417277	59.9170261599262
7029_GCGAAT_5029_ACCGAG	L1	liver	RNA labelling group	13	Apol9a	444	8.80015722948	0.00438276113952	76	1369	6	90	6	0	liver	liver	8.80015722947583	9.26551950926694
7029_GCGAAT_5029_ACCGAG	L1	liver	RNA labelling group	13	Apol9b	444	17.8936530333	0.0014450867052	76	2768	4	183	4	0	liver	liver	17.8936530332675	18.8398896688428
7029_GCGAAT_5029_ACCGAG	L1	liver	RNA labelling group	13	Apold1	2511	2.15114954498	0.0126582278481	771	316	4	22	4	0	liver	liver	2.15114954498298	2.26490476893192
7029_GCGAAT_5029_ACCGAG	L1	liver	RNA labelling group	13	Apom	251	226.750717946	0.00682964687621	51	25770	176	2319	164	0	liver	liver	226.750717946161	238.741552688778
7029_GCGAAT_5029_ACCGAG	L1	liver	RNA labelling group	13	Apon	691	524.489370877	0.004914775698	248	105193	517	5364	445	7	liver	liver	524.48937087676	552.22496275231
7029_GCGAAT_5029_ACCGAG	L1	liver	RNA labelling group	13	Apoo	286	0.684456673404	0	87	119	0	7	0	0	liver	liver	0.684456673403676	0.720651517387429
7029_GCGAAT_5029_ACCGAG	L1	liver	RNA labelling group	13	Apoo-ps	276	3.42228336702	0	84	532	0	35	0	0	liver	liver	3.42228336701838	3.60325758693715
7029_GCGAAT_5029_ACCGAG	L1	liver	RNA labelling group	13	Apool	473	16.1336215874	0.00871776244097	154	2753	24	165	20	0	liver	liver	16.1336215873724	16.9867857669894
7029_GCGAAT_5029_ACCGAG	L1	liver	RNA labelling group	13	Apopt1	3415	17.0136373103	0.00384480950717	886	2861	11	174	11	14	liver	liver	17.0136373103199	17.9133377179161
7029_GCGAAT_5029_ACCGAG	L1	liver	RNA labelling group	13	App	895	67.2723130431	0.00622186920837	307	15108	94	688	80	0	liver	liver	67.2723130431041	70.8297491375073
7029_GCGAAT_5029_ACCGAG	L1	liver	RNA labelling group	13	Appbp2	4384	28.2582826591	0.00299024236701	1408	6354	19	289	19	1	liver	liver	28.2582826590946	29.7526126464239
7029_GCGAAT_5029_ACCGAG	L1	liver	RNA labelling group	13	Appbp2os	250	2.34670859453	0	53	296	0	24	0	0	liver	liver	2.34670859452689	2.47080520247119
7029_GCGAAT_5029_ACCGAG	L1	liver	RNA labelling group	13	Appl1	4812	16.1336215874	0	1658	3031	0	165	1	0	liver	liver	16.1336215873724	16.9867857669894
7029_GCGAAT_5029_ACCGAG	L1	liver	RNA labelling group	13	Appl2	874	19.1647868553	0.00153139356815	274	3918	6	196	6	0	liver	liver	19.1647868553029	20.178242486848
7029_GCGAAT_5029_ACCGAG	L1	liver	RNA labelling group	13	Aprt	331	103.939634833	0.00341016735081	83	15835	54	1063	49	0	liver	liver	103.939634832587	109.43608042612
7029_GCGAAT_5029_ACCGAG	L1	liver	RNA labelling group	13	Aptx	4481	6.35566911018	0.00114025085519	1203	877	1	65	1	0	liver	liver	6.35566911017699	6.69176409002613
7029_GCGAAT_5029_ACCGAG	L1	liver	RNA labelling group	13	Aqp1	1758	76.9524859955	0.000439487996484	439	18203	8	787	8	0	liver	liver	76.9524859955276	81.021820597701
7029_GCGAAT_5029_ACCGAG	L1	liver	RNA labelling group	13	Aqp11	2623	58.6677148632	0.00374627501064	765	11745	44	600	37	5	liver	liver	58.6677148631722	61.7701300617796
7029_GCGAAT_5029_ACCGAG	L1	liver	RNA labelling group	13	Aqp3	812	1.85781097067	0	215	403	0	19	0	7	liver	liver	1.85781097066712	1.95605411862302
7029_GCGAAT_5029_ACCGAG	L1	liver	RNA labelling group	13	Aqp4	4057	25.8137945398	0.00273048506264	1239	6226	17	264	17	0	liver	liver	25.8137945397958	27.178857227183
7029_GCGAAT_5029_ACCGAG	L1	liver	RNA labelling group	13	Aqp8	548	65.1211634981	0.0029456253483	142	12561	37	666	27	7	liver	liver	65.1211634981212	68.5648443685754
7029_GCGAAT_5029_ACCGAG	L1	liver	RNA labelling group	13	Aqp9	1552	393.562587207	0.00298252604018	429	87845	262	4025	251	0	liver	liver	393.562587207114	414.374622497772
7029_GCGAAT_5029_ACCGAG	L1	liver	RNA labelling group	13	Aqr	528	5.28009433769	0.0108333333333	195	1200	13	54	13	0	liver	liver	5.2800943376855	5.55931170556017
7029_GCGAAT_5029_ACCGAG	L1	liver	RNA labelling group	13	Ar	6338	38.3295737106	0.0014883167138	1938	6719	10	392	10	4	liver	liver	38.3295737106058	40.356484973696
7029_GCGAAT_5029_ACCGAG	L1	liver	RNA labelling group	13	Araf	1281	42.5340932758	0.00298618887645	421	8037	24	435	24	7	liver	liver	42.5340932757999	44.7833442947902
7029_GCGAAT_5029_ACCGAG	L1	liver	RNA labelling group	13	Arap1	1265	16.9158577855	0.00338314068227	301	3547	12	173	12	0	liver	liver	16.915857785548	17.8103875011465
7029_GCGAAT_5029_ACCGAG	L1	liver	RNA labelling group	13	Arap2	1825	17.600314459	0.00404975412207	650	3457	14	180	14	0	liver	liver	17.6003144589517	18.5310390185339
7029_GCGAAT_5029_ACCGAG	L1	liver	RNA labelling group	13	Arap3	549	8.60459817993	0	135	1154	0	88	0	0	liver	liver	8.60459817993193	9.05961907572768
7029_GCGAAT_5029_ACCGAG	L1	liver	RNA labelling group	13	Arcn1	2363	85.0681865516	0.00285986653956	730	16784	48	870	43	379	liver	liver	85.0681865515997	89.5666885895805
7029_GCGAAT_5029_ACCGAG	L1	liver	RNA labelling group	13	Areg	265	0.293338574316	0	96	51	0	3	0	0	liver	liver	0.293338574315861	0.308850650308898
7029_GCGAAT_5029_ACCGAG	L1	liver	RNA labelling group	13	Arel1	2331	40.8718413547	0.00134448760084	655	6694	9	418	9	0	liver	liver	40.8718413546766	43.0331906097065
7029_GCGAAT_5029_ACCGAG	L1	liver	RNA labelling group	13	Arf1	1122	239.364276642	0.00172296144661	326	58620	101	2448	98	1465	liver	liver	239.364276641743	252.022130652061
7029_GCGAAT_5029_ACCGAG	L1	liver	RNA labelling group	13	Arf2	1601	8.7023777047	0.00461183704842	450	1301	6	89	6	0	liver	liver	8.70237770470388	9.16256929249731
7029_GCGAAT_5029_ACCGAG	L1	liver	RNA labelling group	13	Arf3	2712	26.7915897875	0.000727272727273	867	5500	4	274	4	13	liver	liver	26.7915897875153	28.2083593948794
7029_GCGAAT_5029_ACCGAG	L1	liver	RNA labelling group	13	Arf4	1391	91.9127532856	0.00242677111717	481	23488	57	940	53	0	liver	liver	91.9127532856365	96.7732037634548
7029_GCGAAT_5029_ACCGAG	L1	liver	RNA labelling group	13	Arf5	445	202.208057228	0.00407029509639	138	36361	148	2068	133	0	liver	liver	202.2080572284	212.9010482796
7029_GCGAAT_5029_ACCGAG	L1	liver	RNA labelling group	13	Arf6	2659	74.605777401	0.00294329649207	859	16648	49	763	49	0	liver	liver	74.6057774010007	78.5510153952298
7029_GCGAAT_5029_ACCGAG	L1	liver	RNA labelling group	13	Arfgap1	1156	14.8624877653	0.00969645868465	303	2372	23	152	23	1	liver	liver	14.862487765337	15.6484329489842
7029_GCGAAT_5029_ACCGAG	L1	liver	RNA labelling group	13	Arfgap2	1586	5.18231481291	0	424	754	0	53	0	0	liver	liver	5.18231481291355	5.45636148879053
7029_GCGAAT_5029_ACCGAG	L1	liver	RNA labelling group	13	Arfgap3	945	5.28009433769	0	265	1083	0	54	0	0	liver	liver	5.2800943376855	5.55931170556017
7029_GCGAAT_5029_ACCGAG	L1	liver	RNA labelling group	13	Arfgef1	1408	45.858597118	0.00369528140989	470	10554	39	469	33	7	liver	liver	45.8585971180463	48.2836516649577
7029_GCGAAT_5029_ACCGAG	L1	liver	RNA labelling group	13	Arfgef2	3264	27.6716055105	0.00197877316064	952	5559	11	283	11	0	liver	liver	27.6716055104629	29.1349113458061
7029_GCGAAT_5029_ACCGAG	L1	liver	RNA labelling group	13	Arfip1	1643	11.9291020222	0.00170823368637	598	2927	5	122	5	0	liver	liver	11.9291020221784	12.5599264458952
7029_GCGAAT_5029_ACCGAG	L1	liver	RNA labelling group	13	Arfip2	2037	9.97351152674	0	500	1704	0	102	0	0	liver	liver	9.97351152673928	10.5009221105025
7029_GCGAAT_5029_ACCGAG	L1	liver	RNA labelling group	13	Arfrp1	1896	22.1959521232	0.00410421127766	523	5604	23	227	14	0	liver	liver	22.1959521232335	23.3696992067066
7029_GCGAAT_5029_ACCGAG	L1	liver	RNA labelling group	13	Arg1	403	1266.34262532	0.00497811757941	115	187822	935	12951	818	1	liver	liver	1266.34262532157	1333.30825738351
7029_GCGAAT_5029_ACCGAG	L1	liver	RNA labelling group	13	Arglu1	2177	30.6049912536	0.0028378857751	816	5638	16	313	16	0	liver	liver	30.6049912536215	32.223417848895
7029_GCGAAT_5029_ACCGAG	L1	liver	RNA labelling group	13	Arhgap1	1458	6.84456673404	0	422	1498	0	70	0	14	liver	liver	6.84456673403676	7.20651517387429
7029_GCGAAT_5029_ACCGAG	L1	liver	RNA labelling group	13	Arhgap10	553	1.56447239635	0	125	342	0	16	0	0	liver	liver	1.56447239635126	1.64720346831412
7029_GCGAAT_5029_ACCGAG	L1	liver	RNA labelling group	13	Arhgap12	2129	26.4004716884	0.00339750849377	760	7064	24	270	24	0	liver	liver	26.4004716884275	27.7965585278008
7029_GCGAAT_5029_ACCGAG	L1	liver	RNA labelling group	13	Arhgap15	2758	1.17335429726	0	838	312	0	12	0	0	liver	liver	1.17335429726344	1.23540260123559
7029_GCGAAT_5029_ACCGAG	L1	liver	RNA labelling group	13	Arhgap17	1010	7.13790530835	0.000875656742557	279	1142	1	73	1	0	liver	liver	7.13790530835262	7.51536582418319
7029_GCGAAT_5029_ACCGAG	L1	liver	RNA labelling group	13	Arhgap18	1552	8.21348008084	0.000473933649289	493	2110	1	84	1	0	liver	liver	8.21348008084411	8.64781820864915
7029_GCGAAT_5029_ACCGAG	L1	liver	RNA labelling group	13	Arhgap19	3598	0.684456673404	0	1138	224	0	7	0	0	liver	liver	0.684456673403676	0.720651517387429
7029_GCGAAT_5029_ACCGAG	L1	liver	RNA labelling group	13	Arhgap21	1300	26.7915897875	0.0025247212287	377	4753	12	274	12	0	liver	liver	26.7915897875153	28.2083593948794
7029_GCGAAT_5029_ACCGAG	L1	liver	RNA labelling group	13	Arhgap23	1277	8.80015722948	0.00217509516041	347	1839	4	90	4	0	liver	liver	8.80015722947583	9.26551950926694
7029_GCGAAT_5029_ACCGAG	L1	liver	RNA labelling group	13	Arhgap24	610	2.34670859453	0	196	477	0	24	0	0	liver	liver	2.34670859452689	2.47080520247119
7029_GCGAAT_5029_ACCGAG	L1	liver	RNA labelling group	13	Arhgap25	1375	1.46669287158	0	365	237	0	15	0	0	liver	liver	1.46669287157931	1.54425325154449
7029_GCGAAT_5029_ACCGAG	L1	liver	RNA labelling group	13	Arhgap26	5295	4.79119671383	0.00282220131703	1504	1063	3	49	3	0	liver	liver	4.79119671382573	5.044560621712
7029_GCGAAT_5029_ACCGAG	L1	liver	RNA labelling group	13	Arhgap27	2175	0.097779524772	0	546	22	0	1	0	0	liver	liver	0.0977795247719537	0.102950216769633
7029_GCGAAT_5029_ACCGAG	L1	liver	RNA labelling group	13	Arhgap27os3	250	0.391118099088	0	56	48	0	4	0	0	liver	liver	0.391118099087815	0.411800867078531
7029_GCGAAT_5029_ACCGAG	L1	liver	RNA labelling group	13	Arhgap28	3027	0.293338574316	0	874	45	0	3	0	0	liver	liver	0.293338574315861	0.308850650308898
7029_GCGAAT_5029_ACCGAG	L1	liver	RNA labelling group	13	Arhgap29	1778	37.6451170372	0.00115247205255	659	8677	10	385	10	3	liver	liver	37.6451170372022	39.6358334563086
7029_GCGAAT_5029_ACCGAG	L1	liver	RNA labelling group	13	Arhgap30	899	3.03116526793	0	265	482	0	31	0	0	liver	liver	3.03116526793056	3.19145671985861
7029_GCGAAT_5029_ACCGAG	L1	liver	RNA labelling group	13	Arhgap31	3085	7.82236198176	0	830	1403	0	80	0	0	liver	liver	7.8223619817563	8.23601734157062
7029_GCGAAT_5029_ACCGAG	L1	liver	RNA labelling group	13	Arhgap32	7403	10.1690705763	0	2206	1803	0	104	0	0	liver	liver	10.1690705762832	10.7068225440418
7029_GCGAAT_5029_ACCGAG	L1	liver	RNA labelling group	13	Arhgap35	3934	42.436313751	0.00273112112522	981	7323	20	434	20	4	liver	liver	42.4363137510279	44.6803940780206
7029_GCGAAT_5029_ACCGAG	L1	liver	RNA labelling group	13	Arhgap39	1210	1.07557477249	0	285	175	0	11	0	4	liver	liver	1.07557477249149	1.13245238446596
7029_GCGAAT_5029_ACCGAG	L1	liver	RNA labelling group	13	Arhgap4	3355	1.56447239635	0	717	266	0	16	0	0	liver	liver	1.56447239635126	1.64720346831412
7029_GCGAAT_5029_ACCGAG	L1	liver	RNA labelling group	13	Arhgap42	4059	32.4628022243	0.00186862153227	1350	6957	13	332	13	0	liver	liver	32.4628022242886	34.1794719675181
7029_GCGAAT_5029_ACCGAG	L1	liver	RNA labelling group	13	Arhgap44	3029	1.27113382204	0	908	245	0	13	0	0	liver	liver	1.2711338220354	1.33835281800523
7029_GCGAAT_5029_ACCGAG	L1	liver	RNA labelling group	13	Arhgap45	423	2.24892906975	0.0140845070423	98	284	4	23	4	0	liver	liver	2.24892906975494	2.36785498570155
7029_GCGAAT_5029_ACCGAG	L1	liver	RNA labelling group	13	Arhgap5	1272	57.5921400907	0.004489413026	487	14924	67	589	69	0	liver	liver	57.5921400906807	60.6376776773137
7029_GCGAAT_5029_ACCGAG	L1	liver	RNA labelling group	13	Arhgap6	2761	2.4444881193	0	890	653	0	25	0	0	liver	liver	2.44448811929884	2.57375541924082
7029_GCGAAT_5029_ACCGAG	L1	liver	RNA labelling group	13	Arhgap9	273	1.66225192112	0	81	302	0	17	0	0	liver	liver	1.66225192112321	1.75015368508376
7029_GCGAAT_5029_ACCGAG	L1	liver	RNA labelling group	13	Arhgdia	1996	25.5204559655	0.000598444045482	486	3342	2	261	2	0	liver	liver	25.5204559654799	26.8700065768741
7029_GCGAAT_5029_ACCGAG	L1	liver	RNA labelling group	13	Arhgdib	472	11.4402043983	0	133	2045	0	117	0	0	liver	liver	11.4402043983186	12.045175362047
7029_GCGAAT_5029_ACCGAG	L1	liver	RNA labelling group	13	Arhgef1	344	11.4402043983	0.00252070579762	85	2777	7	117	7	0	liver	liver	11.4402043983186	12.045175362047
7029_GCGAAT_5029_ACCGAG	L1	liver	RNA labelling group	13	Arhgef10	1255	1.7600314459	0	350	439	0	18	0	0	liver	liver	1.76003144589517	1.85310390185339
7029_GCGAAT_5029_ACCGAG	L1	liver	RNA labelling group	13	Arhgef10l	505	13.7869129928	0.00159680638723	137	2505	4	141	2	5	liver	liver	13.7869129928455	14.5159805645182
7029_GCGAAT_5029_ACCGAG	L1	liver	RNA labelling group	13	Arhgef11	932	5.08453528814	0	261	1261	0	52	0	0	liver	liver	5.08453528814159	5.3534112720209
7029_GCGAAT_5029_ACCGAG	L1	liver	RNA labelling group	13	Arhgef12	5340	136.304657532	0.0021343198634	1584	28112	60	1394	60	1	liver	liver	136.304657532103	143.512602176868
7029_GCGAAT_5029_ACCGAG	L1	liver	RNA labelling group	13	Arhgef15	1524	1.27113382204	0	373	181	0	13	0	0	liver	liver	1.2711338220354	1.33835281800523
7029_GCGAAT_5029_ACCGAG	L1	liver	RNA labelling group	13	Arhgef16	486	2.24892906975	0	113	342	0	23	0	0	liver	liver	2.24892906975494	2.36785498570155
7029_GCGAAT_5029_ACCGAG	L1	liver	RNA labelling group	13	Arhgef17	3654	2.34670859453	0	863	531	0	24	0	0	liver	liver	2.34670859452689	2.47080520247119
7029_GCGAAT_5029_ACCGAG	L1	liver	RNA labelling group	13	Arhgef18	2066	14.2758106167	0	529	2423	0	146	0	0	liver	liver	14.2758106167052	15.0307316483664
7029_GCGAAT_5029_ACCGAG	L1	liver	RNA labelling group	13	Arhgef19	685	23.8582040444	0.00188560653677	174	4773	9	244	9	0	liver	liver	23.8582040443567	25.1198528917904
7029_GCGAAT_5029_ACCGAG	L1	liver	RNA labelling group	13	Arhgef2	1417	6.94234625881	0	343	928	0	71	0	0	liver	liver	6.94234625880871	7.30946539064392
7029_GCGAAT_5029_ACCGAG	L1	liver	RNA labelling group	13	Arhgef25	315	0.97779524772	0	80	236	0	10	0	0	liver	liver	0.977795247719537	1.02950216769633
7029_GCGAAT_5029_ACCGAG	L1	liver	RNA labelling group	13	Arhgef26	1875	26.6938102627	0.00125	599	5600	7	273	7	0	liver	liver	26.6938102627434	28.1054091781097
7029_GCGAAT_5029_ACCGAG	L1	liver	RNA labelling group	13	Arhgef3	1932	16.1336215874	0.0043431053203	529	3684	16	165	13	0	liver	liver	16.1336215873724	16.9867857669894
7029_GCGAAT_5029_ACCGAG	L1	liver	RNA labelling group	13	Arhgef40	1098	7.13790530835	0	267	1869	0	73	0	0	liver	liver	7.13790530835262	7.51536582418319
7029_GCGAAT_5029_ACCGAG	L1	liver	RNA labelling group	13	Arhgef5	549	18.9692278058	0.000306466441925	161	3263	1	194	1	0	liver	liver	18.969227805759	19.9723420533087
7029_GCGAAT_5029_ACCGAG	L1	liver	RNA labelling group	13	Arhgef7	4560	22.6848497471	0.00154867256637	1257	4520	7	232	7	0	liver	liver	22.6848497470933	23.8844502905548
7029_GCGAAT_5029_ACCGAG	L1	liver	RNA labelling group	13	Arhgef9	5907	0.391118099088	0	1904	64	0	4	0	0	liver	liver	0.391118099087815	0.411800867078531
7029_GCGAAT_5029_ACCGAG	L1	liver	RNA labelling group	13	Arid1a	1323	19.9470230535	0.00150112584438	419	3997	6	204	6	3	liver	liver	19.9470230534786	21.0018442210051
7029_GCGAAT_5029_ACCGAG	L1	liver	RNA labelling group	13	Arid1b	4645	65.1211634981	0.00302314596127	1416	10585	32	666	32	0	liver	liver	65.1211634981212	68.5648443685754
7029_GCGAAT_5029_ACCGAG	L1	liver	RNA labelling group	13	Arid2	3563	21.7070544994	0.00151090006475	1176	4633	7	222	7	0	liver	liver	21.7070544993737	22.8549481228585
7029_GCGAAT_5029_ACCGAG	L1	liver	RNA labelling group	13	Arid3a	3082	7.92014150653	0.00182982616651	824	1093	2	81	2	0	liver	liver	7.92014150652825	8.33896755834025
7029_GCGAAT_5029_ACCGAG	L1	liver	RNA labelling group	13	Arid3b	2338	2.83560621839	0.00355239786856	609	563	2	29	2	0	liver	liver	2.83560621838666	2.98555628631935
7029_GCGAAT_5029_ACCGAG	L1	liver	RNA labelling group	13	Arid4a	1747	9.28905485334	0.000389408099688	617	2568	1	95	1	0	liver	liver	9.2890548533356	9.78027059311511
7029_GCGAAT_5029_ACCGAG	L1	liver	RNA labelling group	13	Arid4b	5505	45.2719199694	0.00276192229792	1827	5431	15	463	13	0	liver	liver	45.2719199694146	47.66595036434
7029_GCGAAT_5029_ACCGAG	L1	liver	RNA labelling group	13	Arid5a	3826	0.586677148632	0	873	54	0	6	0	0	liver	liver	0.586677148631722	0.617701300617796
7029_GCGAAT_5029_ACCGAG	L1	liver	RNA labelling group	13	Arid5b	1161	36.4717627399	0.00343864173651	397	9306	32	373	32	0	liver	liver	36.4717627399387	38.400430855073
7029_GCGAAT_5029_ACCGAG	L1	liver	RNA labelling group	13	Arih1	5036	46.1519356924	0.00527086383602	1680	10245	54	472	45	0	liver	liver	46.1519356923621	48.5925023152666
7029_GCGAAT_5029_ACCGAG	L1	liver	RNA labelling group	13	Arih2	2140	26.4982512132	0.00291704649043	608	5485	16	271	16	12	liver	liver	26.4982512131995	27.8995087445705
7029_GCGAAT_5029_ACCGAG	L1	liver	RNA labelling group	13	Arl1	1142	211.399332557	0.00474761087969	367	32648	155	2162	137	649	liver	liver	211.399332556964	222.578368655946
7029_GCGAAT_5029_ACCGAG	L1	liver	RNA labelling group	13	Arl10	893	5.96455101109	0.00422297297297	268	1184	5	61	5	0	liver	liver	5.96455101108918	6.2799632229476
7029_GCGAAT_5029_ACCGAG	L1	liver	RNA labelling group	13	Arl11	663	0.097779524772	0	163	22	0	1	0	0	liver	liver	0.0977795247719537	0.102950216769633
7029_GCGAAT_5029_ACCGAG	L1	liver	RNA labelling group	13	Arl13b	1959	1.36891334681	0	671	331	0	14	0	0	liver	liver	1.36891334680735	1.44130303477486
7029_GCGAAT_5029_ACCGAG	L1	liver	RNA labelling group	13	Arl14ep	2289	15.8402830131	0.00659077291791	738	3338	22	162	22	0	liver	liver	15.8402830130565	16.6779351166805
7029_GCGAAT_5029_ACCGAG	L1	liver	RNA labelling group	13	Arl15	2605	5.76899196155	0	829	1259	0	59	0	0	liver	liver	5.76899196154527	6.07406278940833
7029_GCGAAT_5029_ACCGAG	L1	liver	RNA labelling group	13	Arl16	1427	17.3069758846	0.00512070226774	321	2734	14	177	14	13	liver	liver	17.3069758846358	18.222188368225
7029_GCGAAT_5029_ACCGAG	L1	liver	RNA labelling group	13	Arl2	284	4.49785813951	0	57	457	0	46	0	0	liver	liver	4.49785813950987	4.7357099714031
7029_GCGAAT_5029_ACCGAG	L1	liver	RNA labelling group	13	Arl2bp	1339	3.91118099088	0.00455580865604	394	878	4	40	4	0	liver	liver	3.91118099087815	4.11800867078531
7029_GCGAAT_5029_ACCGAG	L1	liver	RNA labelling group	13	Arl3	260	33.9294950959	0.00571514513461	60	6649	38	347	38	7	liver	liver	33.9294950958679	35.7237252190626
7029_GCGAAT_5029_ACCGAG	L1	liver	RNA labelling group	13	Arl4a	2853	72.9435254799	0.00189380655117	952	14257	27	746	27	7	liver	liver	72.9435254798775	76.800861710146
7029_GCGAAT_5029_ACCGAG	L1	liver	RNA labelling group	13	Arl4c	4354	1.56447239635	0	1177	332	0	16	0	0	liver	liver	1.56447239635126	1.64720346831412
7029_GCGAAT_5029_ACCGAG	L1	liver	RNA labelling group	13	Arl4d	577	0.782236198176	0.00649350649351	173	154	1	8	1	0	liver	liver	0.78223619817563	0.823601734157062
7029_GCGAAT_5029_ACCGAG	L1	liver	RNA labelling group	13	Arl5a	4433	110.001965368	0.00199838591907	1433	26021	52	1125	52	879	liver	liver	110.001965368448	115.818993865837
7029_GCGAAT_5029_ACCGAG	L1	liver	RNA labelling group	13	Arl5b	6152	20.9248183012	0.00551181102362	2143	5080	28	214	28	0	liver	liver	20.9248183011981	22.0313463887014
7029_GCGAAT_5029_ACCGAG	L1	liver	RNA labelling group	13	Arl6	870	2.34670859453	0.00541516245487	316	554	3	24	3	0	liver	liver	2.34670859452689	2.47080520247119
7029_GCGAAT_5029_ACCGAG	L1	liver	RNA labelling group	13	Arl6ip1	1402	254.813441556	0.00362439215923	465	66218	240	2606	220	0	liver	liver	254.813441555711	268.288264901663
7029_GCGAAT_5029_ACCGAG	L1	liver	RNA labelling group	13	Arl6ip4	253	35.8850855913	0.00363636363636	64	5225	19	367	13	0	liver	liver	35.885085591307	37.7827295544552
7029_GCGAAT_5029_ACCGAG	L1	liver	RNA labelling group	13	Arl6ip5	799	9.38683437811	0.00168728908886	236	1778	3	96	3	0	liver	liver	9.38683437810755	9.88322080988474
7029_GCGAAT_5029_ACCGAG	L1	liver	RNA labelling group	13	Arl6ip6	1833	7.62680293221	0.0016602102933	709	1807	3	78	3	0	liver	liver	7.62680293221239	8.03011690803135
7029_GCGAAT_5029_ACCGAG	L1	liver	RNA labelling group	13	Arl8a	998	2.54226764407	0	301	701	0	26	0	0	liver	liver	2.5422676440708	2.67670563601045
7029_GCGAAT_5029_ACCGAG	L1	liver	RNA labelling group	13	Arl8b	3726	55.2454314962	0.00315201729107	1182	11104	35	565	28	9	liver	liver	55.2454314961538	58.1668724748425
7029_GCGAAT_5029_ACCGAG	L1	liver	RNA labelling group	13	Armc1	2770	108.730831546	0.00137912625678	899	22478	31	1112	31	51	liver	liver	108.730831546413	114.480641047832
7029_GCGAAT_5029_ACCGAG	L1	liver	RNA labelling group	13	Armc10	2019	5.67121243677	0.00387296669249	613	1291	5	58	5	5	liver	liver	5.67121243677331	5.9711125726387
7029_GCGAAT_5029_ACCGAG	L1	liver	RNA labelling group	13	Armc5	283	3.42228336702	0	55	390	0	35	0	0	liver	liver	3.42228336701838	3.60325758693715
7029_GCGAAT_5029_ACCGAG	L1	liver	RNA labelling group	13	Armc6	493	3.61784241656	0	109	589	0	37	0	0	liver	liver	3.61784241656229	3.80915802047641
7029_GCGAAT_5029_ACCGAG	L1	liver	RNA labelling group	13	Armc7	1401	0.684456673404	0.00662251655629	309	151	1	7	1	0	liver	liver	0.684456673403676	0.720651517387429
7029_GCGAAT_5029_ACCGAG	L1	liver	RNA labelling group	13	Armc8	4548	18.6758892314	0.00171736997056	1460	4076	7	191	7	0	liver	liver	18.6758892314432	19.6634914029998
7029_GCGAAT_5029_ACCGAG	L1	liver	RNA labelling group	13	Armc9	2852	1.07557477249	0	734	205	0	11	0	0	liver	liver	1.07557477249149	1.13245238446596
7029_GCGAAT_5029_ACCGAG	L1	liver	RNA labelling group	13	Armcx1	396	2.05337002021	0	145	587	0	21	0	0	liver	liver	2.05337002021103	2.16195455216229
7029_GCGAAT_5029_ACCGAG	L1	liver	RNA labelling group	13	Armcx2	386	1.66225192112	0	136	425	0	17	0	0	liver	liver	1.66225192112321	1.75015368508376
7029_GCGAAT_5029_ACCGAG	L1	liver	RNA labelling group	13	Armcx3	1724	10.4624091506	0.000772499034376	528	2589	2	107	2	93	liver	liver	10.462409150599	11.0156731943507
7029_GCGAAT_5029_ACCGAG	L1	liver	RNA labelling group	13	Armcx4	1357	0.293338574316	0	389	93	0	3	0	0	liver	liver	0.293338574315861	0.308850650308898
7029_GCGAAT_5029_ACCGAG	L1	liver	RNA labelling group	13	Armcx5	329	0.586677148632	0	135	187	0	6	0	0	liver	liver	0.586677148631722	0.617701300617796
7029_GCGAAT_5029_ACCGAG	L1	liver	RNA labelling group	13	Armt1	4478	10.8535272497	0.00142045454545	1390	2112	3	111	2	0	liver	liver	10.8535272496869	11.4274740614292
7029_GCGAAT_5029_ACCGAG	L1	liver	RNA labelling group	13	Arnt	2362	18.4803301819	0.00231578947368	778	4750	11	189	11	0	liver	liver	18.4803301818992	19.4575909694606
7029_GCGAAT_5029_ACCGAG	L1	liver	RNA labelling group	13	Arntl	507	12.026881547	0.00776156473145	185	3221	25	123	15	0	liver	liver	12.0268815469503	12.6628766626648
7029_GCGAAT_5029_ACCGAG	L1	liver	RNA labelling group	13	Arntl2	883	2.15114954498	0	290	367	0	22	0	0	liver	liver	2.15114954498298	2.26490476893192
7029_GCGAAT_5029_ACCGAG	L1	liver	RNA labelling group	13	Arpc1a	346	34.711731294	0.00727617842455	107	6322	46	355	28	3	liver	liver	34.7117312940436	36.5473269532196
7029_GCGAAT_5029_ACCGAG	L1	liver	RNA labelling group	13	Arpc1b	2048	162.216231597	0.00217401806851	477	20699	45	1659	40	178	liver	liver	162.216231596671	170.794409620821
7029_GCGAAT_5029_ACCGAG	L1	liver	RNA labelling group	13	Arpc2	418	252.466732961	0.00452700261418	142	47051	213	2582	179	2	liver	liver	252.466732961184	265.817459699192
7029_GCGAAT_5029_ACCGAG	L1	liver	RNA labelling group	13	Arpc3	428	91.7171942361	0.00695915279879	111	23135	161	938	124	0	liver	liver	91.7171942360926	96.5673033299155
7029_GCGAAT_5029_ACCGAG	L1	liver	RNA labelling group	13	Arpc4	1672	39.894046107	0.00108991825613	445	5505	6	408	6	0	liver	liver	39.8940461069571	42.0036884420102
7029_GCGAAT_5029_ACCGAG	L1	liver	RNA labelling group	13	Arpc5	1275	79.1036355405	0.00420593089496	401	18783	79	809	76	15	liver	liver	79.1036355405105	83.2867253666329
7029_GCGAAT_5029_ACCGAG	L1	liver	RNA labelling group	13	Arpc5l	757	45.858597118	0.0017891221374	224	8384	15	469	15	0	liver	liver	45.8585971180463	48.2836516649577
7029_GCGAAT_5029_ACCGAG	L1	liver	RNA labelling group	13	Arpin	1483	1.27113382204	0	432	342	0	13	0	0	liver	liver	1.2711338220354	1.33835281800523
7029_GCGAAT_5029_ACCGAG	L1	liver	RNA labelling group	13	Arpp19	3738	137.08689373	0.00423577138766	1250	16762	71	1402	63	16	liver	liver	137.086893730279	144.336203911025
7029_GCGAAT_5029_ACCGAG	L1	liver	RNA labelling group	13	Arrb1	5618	8.80015722948	0	1463	1055	0	90	0	24	liver	liver	8.80015722947583	9.26551950926694
7029_GCGAAT_5029_ACCGAG	L1	liver	RNA labelling group	13	Arrb2	571	7.82236198176	0	142	1335	0	80	0	0	liver	liver	7.8223619817563	8.23601734157062
7029_GCGAAT_5029_ACCGAG	L1	liver	RNA labelling group	13	Arrdc1	254	2.34670859453	0.0119402985075	70	335	4	24	2	0	liver	liver	2.34670859452689	2.47080520247119
7029_GCGAAT_5029_ACCGAG	L1	liver	RNA labelling group	13	Arrdc2	812	6.64900768449	0.0198329853862	166	958	19	68	19	0	liver	liver	6.64900768449285	7.00061474033502
7029_GCGAAT_5029_ACCGAG	L1	liver	RNA labelling group	13	Arrdc3	2617	9.68017295242	0.00478468899522	875	2508	12	99	12	0	liver	liver	9.68017295242342	10.1920714601936
7029_GCGAAT_5029_ACCGAG	L1	liver	RNA labelling group	13	Arrdc4	2828	7.3334643579	0.00250469630557	829	1597	4	75	4	1	liver	liver	7.33346435789653	7.72126625772245
7029_GCGAAT_5029_ACCGAG	L1	liver	RNA labelling group	13	Arsa	1156	21.022597826	0.00573280159521	261	4012	23	215	20	0	liver	liver	21.02259782597	22.134296605471
7029_GCGAAT_5029_ACCGAG	L1	liver	RNA labelling group	13	Arsb	2285	7.13790530835	0.00917431192661	669	1417	13	73	13	0	liver	liver	7.13790530835262	7.51536582418319
7029_GCGAAT_5029_ACCGAG	L1	liver	RNA labelling group	13	Arsg	837	47.4230695144	0.00202253683906	225	6922	14	485	14	0	liver	liver	47.4230695143975	49.9308551332719
7029_GCGAAT_5029_ACCGAG	L1	liver	RNA labelling group	13	Arsk	1834	22.6848497471	0.00199434934353	665	6017	12	232	12	0	liver	liver	22.6848497470933	23.8844502905548
7029_GCGAAT_5029_ACCGAG	L1	liver	RNA labelling group	13	Art2b	2140	0.195559049544	0	579	4	0	2	0	0	liver	liver	0.195559049543907	0.205900433539265
7029_GCGAAT_5029_ACCGAG	L1	liver	RNA labelling group	13	Art4	1124	2.24892906975	0.0127551020408	253	392	5	23	5	0	liver	liver	2.24892906975494	2.36785498570155
7029_GCGAAT_5029_ACCGAG	L1	liver	RNA labelling group	13	Arv1	806	2.64004716884	0	214	710	0	27	0	0	liver	liver	2.64004716884275	2.77965585278008
7029_GCGAAT_5029_ACCGAG	L1	liver	RNA labelling group	13	Arvcf	1867	7.04012578358	0	467	1050	0	72	0	0	liver	liver	7.04012578358067	7.41241560741356
7029_GCGAAT_5029_ACCGAG	L1	liver	RNA labelling group	13	As3mt	527	35.8850855913	0.00545270098909	145	7886	43	367	41	0	liver	liver	35.885085591307	37.7827295544552
7029_GCGAAT_5029_ACCGAG	L1	liver	RNA labelling group	13	Asah1	1399	12.7113382204	0.0150517403575	441	2126	32	130	26	0	liver	liver	12.711338220354	13.3835281800523
7029_GCGAAT_5029_ACCGAG	L1	liver	RNA labelling group	13	Asah2	2107	10.5601886754	0.00891364902507	668	1795	16	108	15	0	liver	liver	10.560188675371	11.1186234111203
7029_GCGAAT_5029_ACCGAG	L1	liver	RNA labelling group	13	Asap1	2607	11.4402043983	0.00178890876565	795	2236	4	117	4	0	liver	liver	11.4402043983186	12.045175362047
7029_GCGAAT_5029_ACCGAG	L1	liver	RNA labelling group	13	Asap2	2379	8.11570055607	0.00117027501463	745	1709	2	83	2	0	liver	liver	8.11570055607216	8.54486799187952
7029_GCGAAT_5029_ACCGAG	L1	liver	RNA labelling group	13	Asap3	2713	6.16011006063	0	622	785	0	63	0	0	liver	liver	6.16011006063308	6.48586365648686
7029_GCGAAT_5029_ACCGAG	L1	liver	RNA labelling group	13	Asb1	5005	6.35566911018	0.00302800908403	1524	1321	4	65	4	0	liver	liver	6.35566911017699	6.69176409002613
7029_GCGAAT_5029_ACCGAG	L1	liver	RNA labelling group	13	Asb10	836	0.391118099088	0	195	40	0	4	0	0	liver	liver	0.391118099087815	0.411800867078531
7029_GCGAAT_5029_ACCGAG	L1	liver	RNA labelling group	13	Asb13	1564	27.0849283618	0.00400278454577	436	5746	23	277	23	0	liver	liver	27.0849283618312	28.5172100451883
7029_GCGAAT_5029_ACCGAG	L1	liver	RNA labelling group	13	Asb2	396	0.684456673404	0	84	96	0	7	0	0	liver	liver	0.684456673403676	0.720651517387429
7029_GCGAAT_5029_ACCGAG	L1	liver	RNA labelling group	13	Asb3	2437	9.87573200197	0.00068422853233	855	2923	2	101	2	0	liver	liver	9.87573200196732	10.3979718937329
7029_GCGAAT_5029_ACCGAG	L1	liver	RNA labelling group	13	Asb4	2411	1.27113382204	0	771	316	0	13	0	0	liver	liver	1.2711338220354	1.33835281800523
7029_GCGAAT_5029_ACCGAG	L1	liver	RNA labelling group	13	Asb6	744	2.4444881193	0	165	389	0	25	0	0	liver	liver	2.44448811929884	2.57375541924082
7029_GCGAAT_5029_ACCGAG	L1	liver	RNA labelling group	13	Asb7	3221	11.0490862992	0.000397930760048	1022	2513	1	113	1	0	liver	liver	11.0490862992308	11.6333744949685
7029_GCGAAT_5029_ACCGAG	L1	liver	RNA labelling group	13	Asb8	1169	34.1250541454	0.00213827512473	352	7015	15	349	15	0	liver	liver	34.1250541454118	35.9296256526018
7029_GCGAAT_5029_ACCGAG	L1	liver	RNA labelling group	13	Ascc1	290	7.92014150653	0.00294117647059	71	1020	3	81	3	0	liver	liver	7.92014150652825	8.33896755834025
7029_GCGAAT_5029_ACCGAG	L1	liver	RNA labelling group	13	Ascc2	2622	15.449164914	0.00181818181818	661	2200	4	158	4	0	liver	liver	15.4491649139687	16.266134249602
7029_GCGAAT_5029_ACCGAG	L1	liver	RNA labelling group	13	Ascc3	610	12.026881547	0	200	2404	0	123	0	36	liver	liver	12.0268815469503	12.6628766626648
7029_GCGAAT_5029_ACCGAG	L1	liver	RNA labelling group	13	Asf1a	1404	4.59563766428	0.015243902439	481	984	15	47	15	0	liver	liver	4.59563766428182	4.83866018817274
7029_GCGAAT_5029_ACCGAG	L1	liver	RNA labelling group	13	Asf1b	857	0.97779524772	0	246	244	0	10	0	0	liver	liver	0.977795247719537	1.02950216769633
7029_GCGAAT_5029_ACCGAG	L1	liver	RNA labelling group	13	Asgr1	252	2159.46080459	0.00706643684951	78	453694	3206	22085	2544	25	liver	liver	2159.4608045886	2273.65553735734
7029_GCGAAT_5029_ACCGAG	L1	liver	RNA labelling group	13	Asgr2	306	151.362704347	0.00915075980291	59	24151	221	1548	163	3	liver	liver	151.362704346984	159.366935559391
7029_GCGAAT_5029_ACCGAG	L1	liver	RNA labelling group	13	Ash1l	2293	17.600314459	0.00056545094713	693	3537	2	180	2	3	liver	liver	17.6003144589517	18.5310390185339
7029_GCGAAT_5029_ACCGAG	L1	liver	RNA labelling group	13	Ash2l	1579	20.3381411526	0.000956937799043	447	4180	4	208	4	0	liver	liver	20.3381411525664	21.4136450880836
7029_GCGAAT_5029_ACCGAG	L1	liver	RNA labelling group	13	Asic5	250	5.76899196155	0	98	1172	0	59	0	0	liver	liver	5.76899196154527	6.07406278940833
7029_GCGAAT_5029_ACCGAG	L1	liver	RNA labelling group	13	Asl	496	151.851601971	0.00267911818739	96	13064	35	1553	35	1	liver	liver	151.851601970844	159.88168664324
7029_GCGAAT_5029_ACCGAG	L1	liver	RNA labelling group	13	Asna1	255	16.5247396865	0.000511247443763	54	1956	1	169	1	0	liver	liver	16.5247396864602	17.3985866340679
7029_GCGAAT_5029_ACCGAG	L1	liver	RNA labelling group	13	Asns	253	39.2095894336	0.00454455641178	62	5061	23	401	22	0	liver	liver	39.2095894335534	41.2830369246227
7029_GCGAAT_5029_ACCGAG	L1	liver	RNA labelling group	13	Asnsd1	278	26.1071331141	0.00251098556183	83	4779	12	267	11	6	liver	liver	26.1071331141116	27.4877078774919
7029_GCGAAT_5029_ACCGAG	L1	liver	RNA labelling group	13	Aspa	448	4.79119671383	0.0045197740113	145	885	4	49	4	0	liver	liver	4.79119671382573	5.044560621712
7029_GCGAAT_5029_ACCGAG	L1	liver	RNA labelling group	13	Aspdh	257	25.6182354903	0.0031265031265	76	4158	13	262	12	0	liver	liver	25.6182354902519	26.9729567936438
7029_GCGAAT_5029_ACCGAG	L1	liver	RNA labelling group	13	Aspg	828	36.7651013143	0.00263443359678	204	6453	17	376	15	0	liver	liver	36.7651013142546	38.7092815053819
7029_GCGAAT_5029_ACCGAG	L1	liver	RNA labelling group	13	Asph	8953	46.1519356924	0.0017955217575	2973	9468	17	472	17	0	liver	liver	46.1519356923621	48.5925023152666
7029_GCGAAT_5029_ACCGAG	L1	liver	RNA labelling group	13	Asprv1	517	0.391118099088	0	135	72	0	4	0	0	liver	liver	0.391118099087815	0.411800867078531
7029_GCGAAT_5029_ACCGAG	L1	liver	RNA labelling group	13	Aspscr1	329	8.0179210313	0	58	529	0	82	4	0	liver	liver	8.0179210313002	8.44191777510988
7029_GCGAAT_5029_ACCGAG	L1	liver	RNA labelling group	13	Asrgl1	3311	10.2668501011	0.00696864111498	891	1435	10	105	10	17	liver	liver	10.2668501010551	10.8097727608114
7029_GCGAAT_5029_ACCGAG	L1	liver	RNA labelling group	13	Ass1	264	328.148085135	0.011087101919	63	38874	431	3356	361	7	liver	liver	328.148085134677	345.500927478887
7029_GCGAAT_5029_ACCGAG	L1	liver	RNA labelling group	13	Aste1	557	1.07557477249	0	192	143	0	11	0	0	liver	liver	1.07557477249149	1.13245238446596
7029_GCGAAT_5029_ACCGAG	L1	liver	RNA labelling group	13	Astn2	649	0.195559049544	0	203	44	0	2	0	0	liver	liver	0.195559049543907	0.205900433539265
7029_GCGAAT_5029_ACCGAG	L1	liver	RNA labelling group	13	Asun	314	13.3957948938	0.00184049079755	116	3260	6	137	6	0	liver	liver	13.3957948937577	14.1041796974397
7029_GCGAAT_5029_ACCGAG	L1	liver	RNA labelling group	13	Asxl1	2167	14.3735901415	0.00188964474679	682	2646	5	147	5	23	liver	liver	14.3735901414772	15.133681865136
7029_GCGAAT_5029_ACCGAG	L1	liver	RNA labelling group	13	Asxl2	10041	36.3739832152	0.00220488466757	3081	5896	13	372	13	8	liver	liver	36.3739832151668	38.2974806383034
7029_GCGAAT_5029_ACCGAG	L1	liver	RNA labelling group	13	Asxl3	4678	0.293338574316	0	1441	78	0	3	0	0	liver	liver	0.293338574315861	0.308850650308898
7029_GCGAAT_5029_ACCGAG	L1	liver	RNA labelling group	13	Atad1	2104	72.6501869056	0.00186275688018	771	16642	31	743	31	4	liver	liver	72.6501869055616	76.4920110598371
7029_GCGAAT_5029_ACCGAG	L1	liver	RNA labelling group	13	Atad2	1482	4.30229908997	0	556	904	0	44	0	0	liver	liver	4.30229908996596	4.52980953786384
7029_GCGAAT_5029_ACCGAG	L1	liver	RNA labelling group	13	Atad2b	3363	16.3291806369	0.0012908777969	1163	4648	6	167	6	0	liver	liver	16.3291806369163	17.1926862005287
7029_GCGAAT_5029_ACCGAG	L1	liver	RNA labelling group	13	Atad3a	548	27.9649440848	0.00050075112669	132	3994	2	286	2	2	liver	liver	27.9649440847788	29.443761996115
7029_GCGAAT_5029_ACCGAG	L1	liver	RNA labelling group	13	Atad3aos	500	1.07557477249	0	148	132	0	11	0	0	liver	liver	1.07557477249149	1.13245238446596
7029_GCGAAT_5029_ACCGAG	L1	liver	RNA labelling group	13	Atad5	1423	0.195559049544	0	558	56	0	2	0	0	liver	liver	0.195559049543907	0.205900433539265
7029_GCGAAT_5029_ACCGAG	L1	liver	RNA labelling group	13	Atat1	1343	5.67121243677	0.00360490266763	370	1387	5	58	5	0	liver	liver	5.67121243677331	5.9711125726387
7029_GCGAAT_5029_ACCGAG	L1	liver	RNA labelling group	13	Ate1	3146	28.6494007582	0.00336300692384	962	5055	17	293	14	0	liver	liver	28.6494007581824	30.1644135135024
7029_GCGAAT_5029_ACCGAG	L1	liver	RNA labelling group	13	Atf1	1300	28.2582826591	0.00386749621658	476	5947	23	289	27	26	liver	liver	28.2582826590946	29.7526126464239
7029_GCGAAT_5029_ACCGAG	L1	liver	RNA labelling group	13	Atf2	4507	29.8227550554	0.00172215843858	1631	6968	12	305	12	0	liver	liver	29.8227550554459	31.399816114738
7029_GCGAAT_5029_ACCGAG	L1	liver	RNA labelling group	13	Atf3	1186	1.17335429726	0	300	193	0	12	0	0	liver	liver	1.17335429726344	1.23540260123559
7029_GCGAAT_5029_ACCGAG	L1	liver	RNA labelling group	13	Atf4	252	252.173394387	0.00459042061063	61	56204	258	2579	247	5	liver	liver	252.173394386869	265.508609048883
7029_GCGAAT_5029_ACCGAG	L1	liver	RNA labelling group	13	Atf5	670	1315.33016723	0.00272578177254	157	218286	595	13452	546	5	liver	liver	1315.33016723232	1384.8863159851
7029_GCGAAT_5029_ACCGAG	L1	liver	RNA labelling group	13	Atf6	5422	66.3922973202	0.00387886021185	1501	13406	52	679	50	0	liver	liver	66.3922973201566	69.9031971865806
7029_GCGAAT_5029_ACCGAG	L1	liver	RNA labelling group	13	Atf6b	377	33.5383769968	0.00126625992863	111	8687	11	343	11	0	liver	liver	33.5383769967801	35.311924351984
7029_GCGAAT_5029_ACCGAG	L1	liver	RNA labelling group	13	Atf7	7367	8.50681865516	0	2319	1413	0	87	0	0	liver	liver	8.50681865515997	8.95666885895805
7029_GCGAAT_5029_ACCGAG	L1	liver	RNA labelling group	13	Atf7ip	4046	30.2138731545	0.0001584534939	1265	6311	1	309	1	43	liver	liver	30.2138731545337	31.8116169818165
7029_GCGAAT_5029_ACCGAG	L1	liver	RNA labelling group	13	Atg10	913	7.72458245698	0	286	1473	0	79	0	0	liver	liver	7.72458245698434	8.13306712480098
7029_GCGAAT_5029_ACCGAG	L1	liver	RNA labelling group	13	Atg101	277	35.2984084427	0.00100344036697	88	6976	7	361	7	0	liver	liver	35.2984084426753	37.1650282538374
7029_GCGAAT_5029_ACCGAG	L1	liver	RNA labelling group	13	Atg12	2090	46.9341718905	0.00285124373218	632	10171	29	480	29	0	liver	liver	46.9341718905378	49.4161040494237
7029_GCGAAT_5029_ACCGAG	L1	liver	RNA labelling group	13	Atg13	1774	22.6848497471	0.0108363434287	443	3599	39	232	33	0	liver	liver	22.6848497470933	23.8844502905548
7029_GCGAAT_5029_ACCGAG	L1	liver	RNA labelling group	13	Atg14	1944	18.6758892314	0.00295930949445	575	4055	12	191	12	0	liver	liver	18.6758892314432	19.6634914029998
7029_GCGAAT_5029_ACCGAG	L1	liver	RNA labelling group	13	Atg16l1	1119	40.0896051565	0.00201420544896	291	9433	19	410	18	0	liver	liver	40.089605156501	42.2095888755494
7029_GCGAAT_5029_ACCGAG	L1	liver	RNA labelling group	13	Atg16l2	4588	5.86677148632	0	1346	1208	0	60	0	0	liver	liver	5.86677148631722	6.17701300617796
7029_GCGAAT_5029_ACCGAG	L1	liver	RNA labelling group	13	Atg2a	498	22.1959521232	0.00232666356445	115	4298	10	227	10	0	liver	liver	22.1959521232335	23.3696992067066
7029_GCGAAT_5029_ACCGAG	L1	liver	RNA labelling group	13	Atg2b	3534	25.8137945398	0.00318906605923	1056	4390	14	264	14	0	liver	liver	25.8137945397958	27.178857227183
7029_GCGAAT_5029_ACCGAG	L1	liver	RNA labelling group	13	Atg3	898	50.4542347823	0.00288649291111	330	11779	34	516	34	2	liver	liver	50.4542347823281	53.1223118531305
7029_GCGAAT_5029_ACCGAG	L1	liver	RNA labelling group	13	Atg4a	1836	8.0179210313	0.00259067357513	548	1544	4	82	4	0	liver	liver	8.0179210313002	8.44191777510988
7029_GCGAAT_5029_ACCGAG	L1	liver	RNA labelling group	13	Atg4a-ps	879	0.391118099088	0	260	84	0	4	0	0	liver	liver	0.391118099087815	0.411800867078531
7029_GCGAAT_5029_ACCGAG	L1	liver	RNA labelling group	13	Atg4b	2851	26.2049126389	0.00242130750605	729	5369	13	268	13	0	liver	liver	26.2049126388836	27.5906580942616
7029_GCGAAT_5029_ACCGAG	L1	liver	RNA labelling group	13	Atg4c	1223	14.0802515672	0.00192826841496	438	2593	5	144	5	0	liver	liver	14.0802515671613	14.8248312148271
7029_GCGAAT_5029_ACCGAG	L1	liver	RNA labelling group	13	Atg4d	4336	12.417999646	0	1101	1730	0	127	0	0	liver	liver	12.4179996460381	13.0746775297434
7029_GCGAAT_5029_ACCGAG	L1	liver	RNA labelling group	13	Atg5	1247	95.0416980783	0.00195278846706	399	17411	34	972	34	0	liver	liver	95.041698078339	100.067610700083
7029_GCGAAT_5029_ACCGAG	L1	liver	RNA labelling group	13	Atg7	1641	38.6229122849	0.00273575796588	352	6214	17	395	15	0	liver	liver	38.6229122849217	40.6653356240049
7029_GCGAAT_5029_ACCGAG	L1	liver	RNA labelling group	13	Atg9a	1681	22.0003930737	0.000369959304477	439	2703	1	225	1	0	liver	liver	22.0003930736896	23.1637987731674
7029_GCGAAT_5029_ACCGAG	L1	liver	RNA labelling group	13	Atic	960	19.3603459048	0.000467180565288	312	4281	2	198	2	1	liver	liver	19.3603459048468	20.3841429203873
7029_GCGAAT_5029_ACCGAG	L1	liver	RNA labelling group	13	Atl1	747	1.95559049544	0	287	578	0	20	0	0	liver	liver	1.95559049543907	2.05900433539265
7029_GCGAAT_5029_ACCGAG	L1	liver	RNA labelling group	13	Atl2	2330	121.637728816	0.00291852208449	851	33236	97	1244	77	0	liver	liver	121.63772881631	128.070069661423
7029_GCGAAT_5029_ACCGAG	L1	liver	RNA labelling group	13	Atl3	4659	44.9785813951	0.00404987743792	1561	9383	38	460	32	0	liver	liver	44.9785813950987	47.357099714031
7029_GCGAAT_5029_ACCGAG	L1	liver	RNA labelling group	13	Atm	2624	25.6182354903	0.00384459732902	822	4942	19	262	19	0	liver	liver	25.6182354902519	26.9729567936438
7029_GCGAAT_5029_ACCGAG	L1	liver	RNA labelling group	13	Atmin	2452	9.28905485334	0.00164473684211	672	1824	3	95	3	0	liver	liver	9.2890548533356	9.78027059311511
7029_GCGAAT_5029_ACCGAG	L1	liver	RNA labelling group	13	Atn1	528	5.67121243677	0.0162601626016	124	492	8	58	8	0	liver	liver	5.67121243677331	5.9711125726387
7029_GCGAAT_5029_ACCGAG	L1	liver	RNA labelling group	13	Atoh8	973	27.1827078866	0.00664451827243	197	4214	28	278	26	0	liver	liver	27.1827078866031	28.6201602619579
7029_GCGAAT_5029_ACCGAG	L1	liver	RNA labelling group	13	Atox1	298	211.790450656	0.00970516873759	74	27202	264	2166	280	3	liver	liver	211.790450656052	222.990169523024
7029_GCGAAT_5029_ACCGAG	L1	liver	RNA labelling group	13	Atp10a	689	0.391118099088	0	202	100	0	4	0	0	liver	liver	0.391118099087815	0.411800867078531
7029_GCGAAT_5029_ACCGAG	L1	liver	RNA labelling group	13	Atp10d	1515	3.03116526793	0.00128865979381	493	776	1	31	1	4	liver	liver	3.03116526793056	3.19145671985861
7029_GCGAAT_5029_ACCGAG	L1	liver	RNA labelling group	13	Atp11a	4324	17.5025349342	0	1136	3177	0	179	0	0	liver	liver	17.5025349341797	18.4280888017643
7029_GCGAAT_5029_ACCGAG	L1	liver	RNA labelling group	13	Atp11b	1200	30.7027707784	0.00324780772978	419	6158	20	314	20	0	liver	liver	30.7027707783935	32.3263680656647
7029_GCGAAT_5029_ACCGAG	L1	liver	RNA labelling group	13	Atp11c	2508	85.0681865516	0.0035459143766	871	19177	68	870	70	0	liver	liver	85.0681865515997	89.5666885895805
7029_GCGAAT_5029_ACCGAG	L1	liver	RNA labelling group	13	Atp13a1	253	30.1160936298	0.00670055452865	56	4328	29	308	29	0	liver	liver	30.1160936297617	31.7086667650469
7029_GCGAAT_5029_ACCGAG	L1	liver	RNA labelling group	13	Atp13a2	711	8.21348008084	0.00171673819742	183	1165	2	84	2	3	liver	liver	8.21348008084411	8.64781820864915
7029_GCGAAT_5029_ACCGAG	L1	liver	RNA labelling group	13	Atp13a3	3388	82.5259189075	0.00190114068441	1196	18936	36	844	32	0	liver	liver	82.5259189075289	86.88998295357
7029_GCGAAT_5029_ACCGAG	L1	liver	RNA labelling group	13	Atp1a1	337	898.984950753	0.00260254655551	79	192888	502	9194	480	6	liver	liver	898.984950753342	946.524292980003
7029_GCGAAT_5029_ACCGAG	L1	liver	RNA labelling group	13	Atp1a4	290	0.097779524772	0	65	16	0	1	0	0	liver	liver	0.0977795247719537	0.102950216769633
7029_GCGAAT_5029_ACCGAG	L1	liver	RNA labelling group	13	Atp1b1	1177	54.463195298	0.00418702023726	414	11464	48	557	28	0	liver	liver	54.4631952979782	57.3432707406854
7029_GCGAAT_5029_ACCGAG	L1	liver	RNA labelling group	13	Atp1b3	869	49.8675576337	0.00336800396236	274	10095	34	510	32	0	liver	liver	49.8675576336964	52.5046105525127
7029_GCGAAT_5029_ACCGAG	L1	liver	RNA labelling group	13	Atp23	503	5.47565338723	0.00706713780919	149	849	6	56	6	0	liver	liver	5.47565338722941	5.76521213909943
7029_GCGAAT_5029_ACCGAG	L1	liver	RNA labelling group	13	Atp2a2	1605	163.682924468	0.00203054157047	527	35951	73	1674	68	1	liver	liver	163.68292446825	172.338662872365
7029_GCGAAT_5029_ACCGAG	L1	liver	RNA labelling group	13	Atp2a3	1341	0.782236198176	0	342	120	0	8	0	0	liver	liver	0.78223619817563	0.823601734157062
7029_GCGAAT_5029_ACCGAG	L1	liver	RNA labelling group	13	Atp2b1	3024	50.8453528814	0.00119047619048	1012	11760	14	520	14	94	liver	liver	50.8453528814159	53.534112720209
7029_GCGAAT_5029_ACCGAG	L1	liver	RNA labelling group	13	Atp2b2	4706	4.10674004042	0.0010649627263	1325	939	1	42	1	0	liver	liver	4.10674004042206	4.32390910432457
7029_GCGAAT_5029_ACCGAG	L1	liver	RNA labelling group	13	Atp2b4	7542	9.48461390288	0	2124	1228	0	97	0	21	liver	liver	9.48461390287951	9.98617102665437
7029_GCGAAT_5029_ACCGAG	L1	liver	RNA labelling group	13	Atp2c1	2871	19.0670073305	0.00177975528365	1010	4495	8	195	8	0	liver	liver	19.067007330531	20.0752922700784
7029_GCGAAT_5029_ACCGAG	L1	liver	RNA labelling group	13	Atp4a	350	0.48889762386	0.0166666666667	87	60	1	5	1	0	liver	liver	0.488897623859769	0.514751083848164
7029_GCGAAT_5029_ACCGAG	L1	liver	RNA labelling group	13	Atp5a1	719	452.328081595	0.0109742391855	237	90758	996	4626	700	1	liver	liver	452.328081595058	476.247702776321
7029_GCGAAT_5029_ACCGAG	L1	liver	RNA labelling group	13	Atp5b	365	533.680646205	0.0130436189839	98	92689	1209	5458	832	135	liver	liver	533.680646205323	561.902283128655
7029_GCGAAT_5029_ACCGAG	L1	liver	RNA labelling group	13	Atp5c1	295	128.971193174	0.00897553644485	92	23954	215	1319	160	700	liver	liver	128.971193174207	135.791335919146
7029_GCGAAT_5029_ACCGAG	L1	liver	RNA labelling group	13	Atp5d	335	205.532561071	0.00791360208547	73	21482	170	2102	127	12	liver	liver	205.532561070647	216.401355649768
7029_GCGAAT_5029_ACCGAG	L1	liver	RNA labelling group	13	Atp5e	262	190.76785283	0.0181662087912	78	29120	529	1951	378	29	liver	liver	190.767852830082	200.855872917553
7029_GCGAAT_5029_ACCGAG	L1	liver	RNA labelling group	13	Atp5f1	434	290.796306672	0.0106263701324	142	59757	635	2974	451	11	liver	liver	290.79630667179	306.173944672888
7029_GCGAAT_5029_ACCGAG	L1	liver	RNA labelling group	13	Atp5g1	4387	153.122735793	0.0107491589399	1239	24374	262	1566	191	1169	liver	liver	153.12273579288	161.220039461245
7029_GCGAAT_5029_ACCGAG	L1	liver	RNA labelling group	13	Atp5g2	570	132.002358442	0.0086157144035	183	24258	209	1350	131	1327	liver	liver	132.002358442138	138.982792639004
7029_GCGAAT_5029_ACCGAG	L1	liver	RNA labelling group	13	Atp5g3	251	685.630027701	0.00711422661175	95	162913	1159	7012	899	2	liver	liver	685.630027700939	721.886919988665
7029_GCGAAT_5029_ACCGAG	L1	liver	RNA labelling group	13	Atp5h	258	195.363490494	0.0136715704112	62	19237	263	1998	215	426	liver	liver	195.363490494364	205.694533105726
7029_GCGAAT_5029_ACCGAG	L1	liver	RNA labelling group	13	Atp5j	255	203.088072951	0.00977002855855	85	39918	390	2077	276	2074	liver	liver	203.088072951348	213.827600230527
7029_GCGAAT_5029_ACCGAG	L1	liver	RNA labelling group	13	Atp5j2	517	318.272353133	0.0134515817376	126	40367	543	3255	421	30	liver	liver	318.272353132709	335.102955585155
7029_GCGAAT_5029_ACCGAG	L1	liver	RNA labelling group	13	Atp5k	259	94.2594618802	0.0102236039699	82	16726	171	964	113	13	liver	liver	94.2594618801634	99.2440089659259
7029_GCGAAT_5029_ACCGAG	L1	liver	RNA labelling group	13	Atp5l	306	354.548556823	0.0119638992721	119	81328	973	3626	706	3613	liver	liver	354.548556823104	373.297486006688
7029_GCGAAT_5029_ACCGAG	L1	liver	RNA labelling group	13	Atp5o	259	202.892513902	0.011801867472	68	28809	340	2075	290	154	liver	liver	202.892513901804	213.621699796988
7029_GCGAAT_5029_ACCGAG	L1	liver	RNA labelling group	13	Atp5s	1072	10.6579682001	0	341	2160	0	109	0	0	liver	liver	10.657968200143	11.22157362789
7029_GCGAAT_5029_ACCGAG	L1	liver	RNA labelling group	13	Atp5sl	660	19.9470230535	0.000733317037399	153	4091	3	204	3	0	liver	liver	19.9470230534786	21.0018442210051
7029_GCGAAT_5029_ACCGAG	L1	liver	RNA labelling group	13	Atp6ap1	1009	145.984830485	0.00569577842305	325	26862	153	1493	119	1	liver	liver	145.984830484527	153.704673637062
7029_GCGAAT_5029_ACCGAG	L1	liver	RNA labelling group	13	Atp6ap2	1178	132.197917492	0.00891000891001	424	26936	240	1352	168	0	liver	liver	132.197917491681	139.188693072543
7029_GCGAAT_5029_ACCGAG	L1	liver	RNA labelling group	13	Atp6v0a1	1314	38.2317941858	0.00360631104433	303	6655	24	391	22	1	liver	liver	38.2317941858339	40.2535347569264
7029_GCGAAT_5029_ACCGAG	L1	liver	RNA labelling group	13	Atp6v0a2	2652	29.8227550554	0.00284360189573	719	5275	15	305	15	0	liver	liver	29.8227550554459	31.399816114738
7029_GCGAAT_5029_ACCGAG	L1	liver	RNA labelling group	13	Atp6v0a4	507	0.48889762386	0	152	110	0	5	0	0	liver	liver	0.488897623859769	0.514751083848164
7029_GCGAAT_5029_ACCGAG	L1	liver	RNA labelling group	13	Atp6v0b	289	69.032344489	0.0022780896591	86	12291	28	706	28	0	liver	liver	69.0323444889993	72.6828530393607
7029_GCGAAT_5029_ACCGAG	L1	liver	RNA labelling group	13	Atp6v0c	542	3.42228336702	0.0176991150442	146	226	4	35	4	0	liver	liver	3.42228336701838	3.60325758693715
7029_GCGAAT_5029_ACCGAG	L1	liver	RNA labelling group	13	Atp6v0d1	444	45.7608175933	0.00300792999727	120	7314	22	468	22	0	liver	liver	45.7608175932743	48.1807014481881
7029_GCGAAT_5029_ACCGAG	L1	liver	RNA labelling group	13	Atp6v0d2	1381	0.782236198176	0	404	129	0	8	0	0	liver	liver	0.78223619817563	0.823601734157062
7029_GCGAAT_5029_ACCGAG	L1	liver	RNA labelling group	13	Atp6v0e	2938	117.82432735	0.00416999378937	934	22542	94	1205	73	0	liver	liver	117.824327350204	124.055011207407
7029_GCGAAT_5029_ACCGAG	L1	liver	RNA labelling group	13	Atp6v0e2	1407	0.880015722948	0	378	136	0	9	0	0	liver	liver	0.880015722947583	0.926551950926694
7029_GCGAAT_5029_ACCGAG	L1	liver	RNA labelling group	13	Atp6v1a	2022	132.393476541	0.00274387026419	664	28427	78	1354	60	0	liver	liver	132.393476541225	139.394593506083
7029_GCGAAT_5029_ACCGAG	L1	liver	RNA labelling group	13	Atp6v1b2	1148	46.2497152171	0.00216131250614	366	10179	22	473	22	0	liver	liver	46.2497152171341	48.6954525320363
7029_GCGAAT_5029_ACCGAG	L1	liver	RNA labelling group	13	Atp6v1c1	971	32.9516998481	0.00134048257373	314	6714	9	337	9	0	liver	liver	32.9516998481484	34.6942230513662
7029_GCGAAT_5029_ACCGAG	L1	liver	RNA labelling group	13	Atp6v1d	489	36.6673217895	0.00360014400576	165	8333	30	375	30	0	liver	liver	36.6673217894826	38.6063312886123
7029_GCGAAT_5029_ACCGAG	L1	liver	RNA labelling group	13	Atp6v1e1	458	93.8683437811	0.00322342972923	131	21716	70	960	65	0	liver	liver	93.8683437810756	98.8322080988474
7029_GCGAAT_5029_ACCGAG	L1	liver	RNA labelling group	13	Atp6v1f	257	105.601886754	0.00409431032049	80	21249	87	1080	68	17	liver	liver	105.60188675371	111.186234111203
7029_GCGAAT_5029_ACCGAG	L1	liver	RNA labelling group	13	Atp6v1g1	764	103.352957684	0.00174367916303	247	22940	40	1057	33	900	liver	liver	103.352957683955	108.818379125502
7029_GCGAAT_5029_ACCGAG	L1	liver	RNA labelling group	13	Atp6v1h	384	56.5165653182	0.00401986285174	150	16916	68	578	61	0	liver	liver	56.5165653181892	59.5052252928477
7029_GCGAAT_5029_ACCGAG	L1	liver	RNA labelling group	13	Atp7a	3545	18.9692278058	0.00184501845018	1219	4336	8	194	8	0	liver	liver	18.969227805759	19.9723420533087
7029_GCGAAT_5029_ACCGAG	L1	liver	RNA labelling group	13	Atp7b	1866	13.0046767947	0.000346020761246	505	2890	1	133	1	19	liver	liver	13.0046767946698	13.6923788303612
7029_GCGAAT_5029_ACCGAG	L1	liver	RNA labelling group	13	Atp8a1	4678	1.56447239635	0	1524	424	0	16	0	0	liver	liver	1.56447239635126	1.64720346831412
7029_GCGAAT_5029_ACCGAG	L1	liver	RNA labelling group	13	Atp8b1	2361	28.5516212334	0.000810241451953	789	6171	5	292	5	0	liver	liver	28.5516212334105	30.0614632967328
7029_GCGAAT_5029_ACCGAG	L1	liver	RNA labelling group	13	Atp8b2	1752	0.097779524772	0	485	15	0	1	0	0	liver	liver	0.0977795247719537	0.102950216769633
7029_GCGAAT_5029_ACCGAG	L1	liver	RNA labelling group	13	Atp8b4	1837	2.4444881193	0	507	615	0	25	0	0	liver	liver	2.44448811929884	2.57375541924082
7029_GCGAAT_5029_ACCGAG	L1	liver	RNA labelling group	13	Atp8b5	2445	0.97779524772	0.0327868852459	766	183	6	10	6	0	liver	liver	0.977795247719537	1.02950216769633
7029_GCGAAT_5029_ACCGAG	L1	liver	RNA labelling group	13	Atp9a	334	124.668894084	0.00496237543217	70	24585	122	1275	112	0	liver	liver	124.668894084241	131.261526381282
7029_GCGAAT_5029_ACCGAG	L1	liver	RNA labelling group	13	Atp9b	1872	11.146865824	0.000779423226812	441	1283	1	114	1	2	liver	liver	11.1468658240027	11.7363247117381
7029_GCGAAT_5029_ACCGAG	L1	liver	RNA labelling group	13	Atpaf1	1118	8.60459817993	0.00338066260987	331	1479	5	88	5	75	liver	liver	8.60459817993193	9.05961907572768
7029_GCGAAT_5029_ACCGAG	L1	liver	RNA labelling group	13	Atpaf2	777	4.98675576337	0.002079002079	219	962	2	51	2	0	liver	liver	4.98675576336964	5.25046105525127
7029_GCGAAT_5029_ACCGAG	L1	liver	RNA labelling group	13	Atpif1	260	48.6942033364	0.00531430306711	55	6586	35	498	29	0	liver	liver	48.6942033364329	51.2692079512771
7029_GCGAAT_5029_ACCGAG	L1	liver	RNA labelling group	13	Atr	387	9.7779524772	0	129	1631	0	100	0	0	liver	liver	9.77795247719537	10.2950216769633
7029_GCGAAT_5029_ACCGAG	L1	liver	RNA labelling group	13	Atraid	266	201.914718654	0.00503945524718	70	40679	205	2065	179	5	liver	liver	201.914718654084	212.592197629292
7029_GCGAAT_5029_ACCGAG	L1	liver	RNA labelling group	13	Atrip	257	2.64004716884	0.0108695652174	58	368	4	27	4	0	liver	liver	2.64004716884275	2.77965585278008
7029_GCGAAT_5029_ACCGAG	L1	liver	RNA labelling group	13	Atrn	4392	31.9739046004	0.00357978796641	1175	7263	26	327	26	0	liver	liver	31.9739046004289	33.6647208836699
7029_GCGAAT_5029_ACCGAG	L1	liver	RNA labelling group	13	Atrnl1	2126	12.7113382204	0.00494108703915	624	2631	13	130	10	0	liver	liver	12.711338220354	13.3835281800523
7029_GCGAAT_5029_ACCGAG	L1	liver	RNA labelling group	13	Atrx	7013	25.0315583416	0.0042621204049	2545	5631	24	256	24	0	liver	liver	25.0315583416201	26.355255493026
7029_GCGAAT_5029_ACCGAG	L1	liver	RNA labelling group	13	Atxn1	7299	24.1515426187	0.00547757617254	2246	5842	32	247	23	0	liver	liver	24.1515426186726	25.4287035420993
7029_GCGAAT_5029_ACCGAG	L1	liver	RNA labelling group	13	Atxn10	1023	81.5481236598	0.00500824528187	334	16373	82	834	81	0	liver	liver	81.5481236598094	85.8604807858737
7029_GCGAAT_5029_ACCGAG	L1	liver	RNA labelling group	13	Atxn1l	5114	6.16011006063	0.00783289817232	1516	1532	12	63	12	0	liver	liver	6.16011006063308	6.48586365648686
7029_GCGAAT_5029_ACCGAG	L1	liver	RNA labelling group	13	Atxn2	584	85.8504227498	0.00266969610906	168	17605	47	878	47	0	liver	liver	85.8504227497753	90.3902903237375
7029_GCGAAT_5029_ACCGAG	L1	liver	RNA labelling group	13	Atxn2l	961	7.43124388267	0.00376411543287	223	1594	6	76	6	0	liver	liver	7.43124388266848	7.82421647449209
7029_GCGAAT_5029_ACCGAG	L1	liver	RNA labelling group	13	Atxn3	4462	12.3202201213	0.00257542310522	1485	2718	7	126	7	0	liver	liver	12.3202201212662	12.9717273129737
7029_GCGAAT_5029_ACCGAG	L1	liver	RNA labelling group	13	Atxn7	3977	42.7296523253	0.00237051084509	1263	8437	20	437	20	0	liver	liver	42.7296523253438	44.9892447283295
7029_GCGAAT_5029_ACCGAG	L1	liver	RNA labelling group	13	Atxn7l1	5446	3.91118099088	0.0141843971631	1586	564	8	40	6	0	liver	liver	3.91118099087815	4.11800867078531
7029_GCGAAT_5029_ACCGAG	L1	liver	RNA labelling group	13	Atxn7l2	256	0.586677148632	0	64	78	0	6	0	0	liver	liver	0.586677148631722	0.617701300617796
7029_GCGAAT_5029_ACCGAG	L1	liver	RNA labelling group	13	Atxn7l3	2355	6.16011006063	0	595	1158	0	63	0	0	liver	liver	6.16011006063308	6.48586365648686
7029_GCGAAT_5029_ACCGAG	L1	liver	RNA labelling group	13	Atxn7l3b	3001	325.99693559	0.00217965302759	924	56431	123	3334	123	1	liver	liver	325.996935589694	343.236022709955
7029_GCGAAT_5029_ACCGAG	L1	liver	RNA labelling group	13	Auh	6718	39.2095894336	0.00491285530471	1780	8549	42	401	42	0	liver	liver	39.2095894335534	41.2830369246227
7029_GCGAAT_5029_ACCGAG	L1	liver	RNA labelling group	13	Aunip	255	1.17335429726	0	60	206	0	12	0	0	liver	liver	1.17335429726344	1.23540260123559
7029_GCGAAT_5029_ACCGAG	L1	liver	RNA labelling group	13	Aup1	382	123.886657886	0.00891622891899	77	14468	129	1267	116	1	liver	liver	123.886657886065	130.437924647125
7029_GCGAAT_5029_ACCGAG	L1	liver	RNA labelling group	13	Aurka	606	0.195559049544	0	174	56	0	2	0	0	liver	liver	0.195559049543907	0.205900433539265
7029_GCGAAT_5029_ACCGAG	L1	liver	RNA labelling group	13	Aurkaip1	319	76.4635883717	0.0054490792935	90	10644	58	782	50	0	liver	liver	76.4635883716678	80.5070695138528
7029_GCGAAT_5029_ACCGAG	L1	liver	RNA labelling group	13	Aurkb	603	0.195559049544	0	188	56	0	2	0	0	liver	liver	0.195559049543907	0.205900433539265
7029_GCGAAT_5029_ACCGAG	L1	liver	RNA labelling group	13	Auts2	2393	0.782236198176	0	607	171	0	8	0	0	liver	liver	0.78223619817563	0.823601734157062
7029_GCGAAT_5029_ACCGAG	L1	liver	RNA labelling group	13	Aven	3750	13.5913539433	0.00326797385621	1059	2448	8	139	7	0	liver	liver	13.5913539433016	14.3100801309789
7029_GCGAAT_5029_ACCGAG	L1	liver	RNA labelling group	13	Avil	431	0.195559049544	0	99	16	0	2	0	0	liver	liver	0.195559049543907	0.205900433539265
7029_GCGAAT_5029_ACCGAG	L1	liver	RNA labelling group	13	Avl9	5286	16.8180782608	0.000224618149146	1631	4452	1	172	1	0	liver	liver	16.818078260776	17.7074372843768
7029_GCGAAT_5029_ACCGAG	L1	liver	RNA labelling group	13	Avpi1	416	44.4896837712	0.00289722476365	103	6558	19	455	17	0	liver	liver	44.4896837712389	46.8423486301829
7029_GCGAAT_5029_ACCGAG	L1	liver	RNA labelling group	13	Avpr1a	1093	33.8317155711	0.00120228434025	343	6654	8	346	7	0	liver	liver	33.831715571096	35.6207750022929
7029_GCGAAT_5029_ACCGAG	L1	liver	RNA labelling group	13	Axin1	750	10.0712910515	0	208	2188	0	103	0	0	liver	liver	10.0712910515112	10.6038723272722
7029_GCGAAT_5029_ACCGAG	L1	liver	RNA labelling group	13	Axin2	1388	4.10674004042	0.00219058050383	379	913	2	42	2	0	liver	liver	4.10674004042206	4.32390910432457
7029_GCGAAT_5029_ACCGAG	L1	liver	RNA labelling group	13	Axl	2162	13.2002358442	0.000429922613929	566	2326	1	135	1	3	liver	liver	13.2002358442138	13.8982792639004
7029_GCGAAT_5029_ACCGAG	L1	liver	RNA labelling group	13	Azgp1	352	2199.06151212	0.00910382934637	90	376435	3427	22490	2869	7	liver	liver	2199.06151212124	2315.35037514904
7029_GCGAAT_5029_ACCGAG	L1	liver	RNA labelling group	13	Azi2	5335	28.0627236096	0.00206114737204	1678	5822	12	287	12	30	liver	liver	28.0627236095507	29.5467122128846
7029_GCGAAT_5029_ACCGAG	L1	liver	RNA labelling group	13	Azin1	2955	48.889762386	0.00317404337859	1042	11342	36	500	36	0	liver	liver	48.8897623859769	51.4751083848164
7029_GCGAAT_5029_ACCGAG	L1	liver	RNA labelling group	13	Azin2	1081	0.097779524772	0	313	17	0	1	0	0	liver	liver	0.0977795247719537	0.102950216769633
7029_GCGAAT_5029_ACCGAG	L1	liver	RNA labelling group	13	B130006D01Rik	198	2.05337002021	0.0197044334975	48	203	4	21	4	0	liver	liver	2.05337002021103	2.16195455216229
7029_GCGAAT_5029_ACCGAG	L1	liver	RNA labelling group	13	B130034C11Rik	250	0.391118099088	0	56	100	0	4	0	0	liver	liver	0.391118099087815	0.411800867078531
7029_GCGAAT_5029_ACCGAG	L1	liver	RNA labelling group	13	B230118H07Rik	1627	25.1293378664	0.00816326530612	473	5390	44	257	35	0	liver	liver	25.1293378663921	26.4582057097956
7029_GCGAAT_5029_ACCGAG	L1	liver	RNA labelling group	13	B230208H11Rik	250	1.7600314459	0	94	506	0	18	0	0	liver	liver	1.76003144589517	1.85310390185339
7029_GCGAAT_5029_ACCGAG	L1	liver	RNA labelling group	13	B230217C12Rik	2019	1.27113382204	0	539	243	0	13	0	0	liver	liver	1.2711338220354	1.33835281800523
7029_GCGAAT_5029_ACCGAG	L1	liver	RNA labelling group	13	B230219D22Rik	3858	34.711731294	0.00179948586118	1265	7780	14	355	14	11	liver	liver	34.7117312940436	36.5473269532196
7029_GCGAAT_5029_ACCGAG	L1	liver	RNA labelling group	13	B230354K17Rik	250	0.293338574316	0	90	73	0	3	0	0	liver	liver	0.293338574315861	0.308850650308898
7029_GCGAAT_5029_ACCGAG	L1	liver	RNA labelling group	13	B2m	448	4085.91300165	0.0102444862048	153	849823	8706	41787	6671	17	liver	liver	4085.91300164563	4301.98070815264
7029_GCGAAT_5029_ACCGAG	L1	liver	RNA labelling group	13	B3galnt1	1012	0.391118099088	0	327	84	0	4	0	0	liver	liver	0.391118099087815	0.411800867078531
7029_GCGAAT_5029_ACCGAG	L1	liver	RNA labelling group	13	B3galnt2	2038	6.94234625881	0.00177514792899	604	1690	3	71	3	0	liver	liver	6.94234625880871	7.30946539064392
7029_GCGAAT_5029_ACCGAG	L1	liver	RNA labelling group	13	B3galt1	3959	62.7744549036	0.00233208955224	1245	12864	30	642	30	2	liver	liver	62.7744549035943	66.0940391661042
7029_GCGAAT_5029_ACCGAG	L1	liver	RNA labelling group	13	B3galt4	255	0.195559049544	0	49	16	0	2	0	0	liver	liver	0.195559049543907	0.205900433539265
7029_GCGAAT_5029_ACCGAG	L1	liver	RNA labelling group	13	B3galt6	2173	4.20451956519	0	647	902	0	43	0	0	liver	liver	4.20451956519401	4.42685932109421
7029_GCGAAT_5029_ACCGAG	L1	liver	RNA labelling group	13	B3gat3	402	27.5738259857	0	85	3141	0	282	0	0	liver	liver	27.5738259856909	29.0319611290364
7029_GCGAAT_5029_ACCGAG	L1	liver	RNA labelling group	13	B3glct	2993	3.71562194133	0.00166666666667	897	600	1	38	1	0	liver	liver	3.71562194133424	3.91210823724604
7029_GCGAAT_5029_ACCGAG	L1	liver	RNA labelling group	13	B3gnt2	1254	18.3825506571	0.00496551724138	440	3625	18	188	18	0	liver	liver	18.3825506571273	19.354640752691
7029_GCGAAT_5029_ACCGAG	L1	liver	RNA labelling group	13	B3gnt3	1848	0.586677148632	0	520	84	0	6	0	0	liver	liver	0.586677148631722	0.617701300617796
7029_GCGAAT_5029_ACCGAG	L1	liver	RNA labelling group	13	B3gnt5	2590	0.684456673404	0	828	147	0	7	0	0	liver	liver	0.684456673403676	0.720651517387429
7029_GCGAAT_5029_ACCGAG	L1	liver	RNA labelling group	13	B3gnt8	252	2.64004716884	0	66	631	0	27	0	0	liver	liver	2.64004716884275	2.77965585278008
7029_GCGAAT_5029_ACCGAG	L1	liver	RNA labelling group	13	B3gnt9	917	0.586677148632	0	229	66	0	6	0	0	liver	liver	0.586677148631722	0.617701300617796
7029_GCGAAT_5029_ACCGAG	L1	liver	RNA labelling group	13	B3gntl1	2253	2.4444881193	0	519	304	0	25	0	0	liver	liver	2.44448811929884	2.57375541924082
7029_GCGAAT_5029_ACCGAG	L1	liver	RNA labelling group	13	B430203G13Rik	975	0.880015722948	0	269	121	0	9	0	8	liver	liver	0.880015722947583	0.926551950926694
7029_GCGAAT_5029_ACCGAG	L1	liver	RNA labelling group	13	B430218F22Rik	649	0.293338574316	0.0714285714286	197	42	3	3	3	3	liver	liver	0.293338574315861	0.308850650308898
7029_GCGAAT_5029_ACCGAG	L1	liver	RNA labelling group	13	B430306N03Rik	2839	1.7600314459	0	715	255	0	18	0	1	liver	liver	1.76003144589517	1.85310390185339
7029_GCGAAT_5029_ACCGAG	L1	liver	RNA labelling group	13	B4galnt1	1126	34.4183927197	0.00335137922145	291	3879	13	352	13	1	liver	liver	34.4183927197277	36.2384763029107
7029_GCGAAT_5029_ACCGAG	L1	liver	RNA labelling group	13	B4galnt3	1471	1.07557477249	0	333	160	0	11	0	0	liver	liver	1.07557477249149	1.13245238446596
7029_GCGAAT_5029_ACCGAG	L1	liver	RNA labelling group	13	B4galnt4	531	0.586677148632	0	120	186	0	6	0	0	liver	liver	0.586677148631722	0.617701300617796
7029_GCGAAT_5029_ACCGAG	L1	liver	RNA labelling group	13	B4galt1	2775	74.1168797771	0.00388130712408	872	15974	62	758	52	0	liver	liver	74.1168797771409	78.0362643113816
7029_GCGAAT_5029_ACCGAG	L1	liver	RNA labelling group	13	B4galt2	853	0.684456673404	0	216	115	0	7	0	0	liver	liver	0.684456673403676	0.720651517387429
7029_GCGAAT_5029_ACCGAG	L1	liver	RNA labelling group	13	B4galt3	518	7.62680293221	0	155	1454	0	78	0	0	liver	liver	7.62680293221239	8.03011690803135
7029_GCGAAT_5029_ACCGAG	L1	liver	RNA labelling group	13	B4galt4	1024	1.17335429726	0	287	182	0	12	0	0	liver	liver	1.17335429726344	1.23540260123559
7029_GCGAAT_5029_ACCGAG	L1	liver	RNA labelling group	13	B4galt5	2892	24.7382197673	0.000579710144928	796	6900	4	253	4	0	liver	liver	24.7382197673043	26.0464048427171
7029_GCGAAT_5029_ACCGAG	L1	liver	RNA labelling group	13	B4galt6	3722	2.24892906975	0	1199	354	0	23	0	6	liver	liver	2.24892906975494	2.36785498570155
7029_GCGAAT_5029_ACCGAG	L1	liver	RNA labelling group	13	B4galt7	1070	5.18231481291	0	283	910	0	53	0	0	liver	liver	5.18231481291355	5.45636148879053
7029_GCGAAT_5029_ACCGAG	L1	liver	RNA labelling group	13	B4gat1	636	21.3159364003	0.0033242671502	178	3309	11	218	10	0	liver	liver	21.3159364002859	22.4431472557799
7029_GCGAAT_5029_ACCGAG	L1	liver	RNA labelling group	13	B630019K06Rik	1205	0.880015722948	0	387	202	0	9	0	0	liver	liver	0.880015722947583	0.926551950926694
7029_GCGAAT_5029_ACCGAG	L1	liver	RNA labelling group	13	B930025P03Rik	250	8.50681865516	0.00225606316977	77	1773	4	87	4	0	liver	liver	8.50681865515997	8.95666885895805
7029_GCGAAT_5029_ACCGAG	L1	liver	RNA labelling group	13	B930094E09Rik	827	0.97779524772	0	236	212	0	10	0	0	liver	liver	0.977795247719537	1.02950216769633
7029_GCGAAT_5029_ACCGAG	L1	liver	RNA labelling group	13	B9d1	277	0.195559049544	0	61	34	0	2	0	0	liver	liver	0.195559049543907	0.205900433539265
7029_GCGAAT_5029_ACCGAG	L1	liver	RNA labelling group	13	B9d2	366	6.25788958541	0	77	945	0	64	0	0	liver	liver	6.25788958540504	6.58881387325649
7029_GCGAAT_5029_ACCGAG	L1	liver	RNA labelling group	13	BB218582	250	0.097779524772	0	69	14	0	1	0	0	liver	liver	0.0977795247719537	0.102950216769633
7029_GCGAAT_5029_ACCGAG	L1	liver	RNA labelling group	13	BC003331	1516	90.2505013645	0.00267653758542	376	17560	47	923	47	0	liver	liver	90.2505013645133	95.023050078371
7029_GCGAAT_5029_ACCGAG	L1	liver	RNA labelling group	13	BC003965	2564	31.7783455509	0.00258899676375	817	6180	16	325	13	0	liver	liver	31.778345550885	33.4588204501306
7029_GCGAAT_5029_ACCGAG	L1	liver	RNA labelling group	13	BC004004	1609	151.069365773	0.00147068654322	427	14959	22	1545	22	4	liver	liver	151.069365772668	159.058084909083
7029_GCGAAT_5029_ACCGAG	L1	liver	RNA labelling group	13	BC005537	1364	84.5792889277	0.00164491138703	439	18846	31	865	31	1	liver	liver	84.57928892774	89.0519375057323
7029_GCGAAT_5029_ACCGAG	L1	liver	RNA labelling group	13	BC005561	478	8.89793675425	0	108	1008	0	91	0	0	liver	liver	8.89793675424779	9.36846972603658
7029_GCGAAT_5029_ACCGAG	L1	liver	RNA labelling group	13	BC005624	1033	15.9380625378	0.00184275184275	262	3256	6	163	6	116	liver	liver	15.9380625378285	16.7808853334501
7029_GCGAAT_5029_ACCGAG	L1	liver	RNA labelling group	13	BC017158	1380	11.0490862992	0.00275916436736	315	2537	7	113	7	0	liver	liver	11.0490862992308	11.6333744949685
7029_GCGAAT_5029_ACCGAG	L1	liver	RNA labelling group	13	BC017643	1642	10.0712910515	0.00317604355717	407	2204	7	103	7	0	liver	liver	10.0712910515112	10.6038723272722
7029_GCGAAT_5029_ACCGAG	L1	liver	RNA labelling group	13	BC021891	2457	4.79119671383	0	699	1198	0	49	0	0	liver	liver	4.79119671382573	5.044560621712
7029_GCGAAT_5029_ACCGAG	L1	liver	RNA labelling group	13	BC022687	535	0.195559049544	0	154	34	0	2	0	0	liver	liver	0.195559049543907	0.205900433539265
7029_GCGAAT_5029_ACCGAG	L1	liver	RNA labelling group	13	BC024139	623	4.00896051565	0.0135135135135	120	518	7	41	4	0	liver	liver	4.0089605156501	4.22095888755494
7029_GCGAAT_5029_ACCGAG	L1	liver	RNA labelling group	13	BC024978	6261	4.00896051565	0.0048465266559	1607	619	3	41	3	0	liver	liver	4.0089605156501	4.22095888755494
7029_GCGAAT_5029_ACCGAG	L1	liver	RNA labelling group	13	BC025446	1026	397.278209148	0.00274414850686	280	74340	204	4063	200	3	liver	liver	397.278209148448	418.286730735018
7029_GCGAAT_5029_ACCGAG	L1	liver	RNA labelling group	13	BC025920	405	0.684456673404	0	101	90	0	7	0	0	liver	liver	0.684456673403676	0.720651517387429
7029_GCGAAT_5029_ACCGAG	L1	liver	RNA labelling group	13	BC026585	593	8.40903913039	0	163	1437	0	86	0	21	liver	liver	8.40903913038802	8.85371864218841
7029_GCGAAT_5029_ACCGAG	L1	liver	RNA labelling group	13	BC028528	287	0.684456673404	0	78	129	0	7	0	2	liver	liver	0.684456673403676	0.720651517387429
7029_GCGAAT_5029_ACCGAG	L1	liver	RNA labelling group	13	BC029214	258	2.24892906975	0	68	295	0	23	0	0	liver	liver	2.24892906975494	2.36785498570155
7029_GCGAAT_5029_ACCGAG	L1	liver	RNA labelling group	13	BC029722	1195	16.5247396865	0.003367003367	268	2376	8	169	8	0	liver	liver	16.5247396864602	17.3985866340679
7029_GCGAAT_5029_ACCGAG	L1	liver	RNA labelling group	13	BC030336	4534	12.2224405965	0.00291226792865	1502	2747	8	125	6	4	liver	liver	12.2224405964942	12.8687770962041
7029_GCGAAT_5029_ACCGAG	L1	liver	RNA labelling group	13	BC030499	2065	2.24892906975	0.0185758513932	626	323	6	23	6	0	liver	liver	2.24892906975494	2.36785498570155
7029_GCGAAT_5029_ACCGAG	L1	liver	RNA labelling group	13	BC030867	491	0.097779524772	0	112	6	0	1	0	0	liver	liver	0.0977795247719537	0.102950216769633
7029_GCGAAT_5029_ACCGAG	L1	liver	RNA labelling group	13	BC031181	592	95.8239342765	0.00428513127466	179	14702	63	980	59	1	liver	liver	95.8239342765146	100.89121243424
7029_GCGAAT_5029_ACCGAG	L1	liver	RNA labelling group	13	BC034090	1049	1.27113382204	0	245	172	0	13	0	0	liver	liver	1.2711338220354	1.33835281800523
7029_GCGAAT_5029_ACCGAG	L1	liver	RNA labelling group	13	BC035044	2038	0.782236198176	0	573	167	0	8	0	0	liver	liver	0.78223619817563	0.823601734157062
7029_GCGAAT_5029_ACCGAG	L1	liver	RNA labelling group	13	BC037034	751	3.52006289179	0.00109769484083	189	911	1	36	1	0	liver	liver	3.52006289179033	3.70620780370678
7029_GCGAAT_5029_ACCGAG	L1	liver	RNA labelling group	13	BC048403	1759	1.36891334681	0	558	212	0	14	0	0	liver	liver	1.36891334680735	1.44130303477486
7029_GCGAAT_5029_ACCGAG	L1	liver	RNA labelling group	13	BC048546	228	49.2808804851	0.00710534445474	71	3237	23	504	65	0	liver	liver	49.2808804850647	51.8869092518949
7029_GCGAAT_5029_ACCGAG	L1	liver	RNA labelling group	13	BC049352	1235	0.48889762386	0	290	100	0	5	0	0	liver	liver	0.488897623859769	0.514751083848164
7029_GCGAAT_5029_ACCGAG	L1	liver	RNA labelling group	13	BC049762	250	0.782236198176	0	62	148	0	8	0	0	liver	liver	0.78223619817563	0.823601734157062
7029_GCGAAT_5029_ACCGAG	L1	liver	RNA labelling group	13	BC051142	484	0.293338574316	0	96	17	0	3	0	0	liver	liver	0.293338574315861	0.308850650308898
7029_GCGAAT_5029_ACCGAG	L1	liver	RNA labelling group	13	BC051226	250	6.94234625881	0	72	1764	0	71	0	0	liver	liver	6.94234625880871	7.30946539064392
7029_GCGAAT_5029_ACCGAG	L1	liver	RNA labelling group	13	BC052040	1737	3.32450384225	0.00335570469799	518	596	2	34	2	0	liver	liver	3.32450384224643	3.50030737016751
7029_GCGAAT_5029_ACCGAG	L1	liver	RNA labelling group	13	BC055324	914	0.97779524772	0	255	216	0	10	0	0	liver	liver	0.977795247719537	1.02950216769633
7029_GCGAAT_5029_ACCGAG	L1	liver	RNA labelling group	13	BC065397	250	1.36891334681	0	67	300	0	14	0	0	liver	liver	1.36891334680735	1.44130303477486
7029_GCGAAT_5029_ACCGAG	L1	liver	RNA labelling group	13	BC068281	860	1.07557477249	0	288	232	0	11	0	0	liver	liver	1.07557477249149	1.13245238446596
7029_GCGAAT_5029_ACCGAG	L1	liver	RNA labelling group	13	BC089597	226	110.099744893	0.00657022649991	64	17351	114	1126	96	0	liver	liver	110.09974489322	115.921944082606
7029_GCGAAT_5029_ACCGAG	L1	liver	RNA labelling group	13	BC100530	250	6.16011006063	0.00607902735562	86	987	6	63	6	0	liver	liver	6.16011006063308	6.48586365648686
7029_GCGAAT_5029_ACCGAG	L1	liver	RNA labelling group	13	BC106179	3228	0.293338574316	0	887	54	0	3	0	0	liver	liver	0.293338574315861	0.308850650308898
7029_GCGAAT_5029_ACCGAG	L1	liver	RNA labelling group	13	Baat	402	133.175712739	0.00259454359619	120	25438	66	1362	68	3	liver	liver	133.175712739401	140.21819524024
7029_GCGAAT_5029_ACCGAG	L1	liver	RNA labelling group	13	Babam1	484	42.436313751	0.00373269114991	112	8305	31	434	31	0	liver	liver	42.4363137510279	44.6803940780206
7029_GCGAAT_5029_ACCGAG	L1	liver	RNA labelling group	13	Bace1	4104	34.320613195	0.0025641025641	1126	6630	17	351	17	0	liver	liver	34.3206131949557	36.1355260861411
7029_GCGAAT_5029_ACCGAG	L1	liver	RNA labelling group	13	Bace2	6041	8.31125960562	0	1760	1705	0	85	0	0	liver	liver	8.31125960561607	8.75076842541878
7029_GCGAAT_5029_ACCGAG	L1	liver	RNA labelling group	13	Bach1	3475	49.8675576337	0.00155991030516	1078	10257	16	510	16	77	liver	liver	49.8675576336964	52.5046105525127
7029_GCGAAT_5029_ACCGAG	L1	liver	RNA labelling group	13	Bach2	5812	7.72458245698	0	1784	1615	0	79	0	0	liver	liver	7.72458245698434	8.13306712480098
7029_GCGAAT_5029_ACCGAG	L1	liver	RNA labelling group	13	Bad	687	39.5029280079	0.00146305779078	159	5468	8	404	6	0	liver	liver	39.5029280078693	41.5918875749316
7029_GCGAAT_5029_ACCGAG	L1	liver	RNA labelling group	13	Bag1	277	39.014030384	0.00534580688273	71	5986	32	399	29	4	liver	liver	39.0140303840095	41.0771364910835
7029_GCGAAT_5029_ACCGAG	L1	liver	RNA labelling group	13	Bag2	1277	1.27113382204	0.00872093023256	334	344	3	13	3	0	liver	liver	1.2711338220354	1.33835281800523
7029_GCGAAT_5029_ACCGAG	L1	liver	RNA labelling group	13	Bag3	585	27.7693850352	0.00296515937732	183	5396	16	284	16	0	liver	liver	27.7693850352349	29.2378615625757
7029_GCGAAT_5029_ACCGAG	L1	liver	RNA labelling group	13	Bag4	3386	28.1605031343	0.00106302201974	1119	6585	7	288	7	0	liver	liver	28.1605031343227	29.6496624296542
7029_GCGAAT_5029_ACCGAG	L1	liver	RNA labelling group	13	Bag5	556	11.8313224974	0.00142551674982	194	2806	4	121	4	0	liver	liver	11.8313224974064	12.4569762291256
7029_GCGAAT_5029_ACCGAG	L1	liver	RNA labelling group	13	Bag6	264	24.7382197673	0.00394425453589	77	3803	15	253	15	0	liver	liver	24.7382197673043	26.0464048427171
7029_GCGAAT_5029_ACCGAG	L1	liver	RNA labelling group	13	Bahcc1	2414	1.85781097067	0	609	455	0	19	0	4	liver	liver	1.85781097066712	1.95605411862302
7029_GCGAAT_5029_ACCGAG	L1	liver	RNA labelling group	13	Bahd1	1956	3.52006289179	0.00740740740741	481	810	6	36	6	0	liver	liver	3.52006289179033	3.70620780370678
7029_GCGAAT_5029_ACCGAG	L1	liver	RNA labelling group	13	Baiap2	2478	24.2493221434	0.00349976668222	570	4286	15	248	15	0	liver	liver	24.2493221434445	25.5316537588689
7029_GCGAAT_5029_ACCGAG	L1	liver	RNA labelling group	13	Baiap2l1	1461	31.1916684023	0.00365024058404	395	6027	22	319	22	0	liver	liver	31.1916684022532	32.8411191495128
7029_GCGAAT_5029_ACCGAG	L1	liver	RNA labelling group	13	Bak1	1121	9.97351152674	0.016393442623	246	1220	20	102	20	0	liver	liver	9.97351152673928	10.5009221105025
7029_GCGAAT_5029_ACCGAG	L1	liver	RNA labelling group	13	Bambi	4004	2.4444881193	0	1288	548	0	25	0	0	liver	liver	2.44448811929884	2.57375541924082
7029_GCGAAT_5029_ACCGAG	L1	liver	RNA labelling group	13	Banf1	379	30.1160936298	0.0033153750518	118	7239	24	308	24	0	liver	liver	30.1160936297617	31.7086667650469
7029_GCGAAT_5029_ACCGAG	L1	liver	RNA labelling group	13	Bank1	789	1.07557477249	0	257	187	0	11	0	0	liver	liver	1.07557477249149	1.13245238446596
7029_GCGAAT_5029_ACCGAG	L1	liver	RNA labelling group	13	Banp	3625	32.9516998481	0.00295290122545	843	6773	20	337	18	0	liver	liver	32.9516998481484	34.6942230513662
7029_GCGAAT_5029_ACCGAG	L1	liver	RNA labelling group	13	Bap1	1105	8.89793675425	0.001953125	287	1536	3	91	3	0	liver	liver	8.89793675424779	9.36846972603658
7029_GCGAAT_5029_ACCGAG	L1	liver	RNA labelling group	13	Bard1	3120	0.684456673404	0	1085	201	0	7	0	1	liver	liver	0.684456673403676	0.720651517387429
7029_GCGAAT_5029_ACCGAG	L1	liver	RNA labelling group	13	Barhl1	1949	1.07557477249	0	438	150	0	11	0	0	liver	liver	1.07557477249149	1.13245238446596
7029_GCGAAT_5029_ACCGAG	L1	liver	RNA labelling group	13	Basp1	954	6.25788958541	0	272	1119	0	64	0	0	liver	liver	6.25788958540504	6.58881387325649
7029_GCGAAT_5029_ACCGAG	L1	liver	RNA labelling group	13	Batf	335	0.684456673404	0	65	84	0	7	0	0	liver	liver	0.684456673403676	0.720651517387429
7029_GCGAAT_5029_ACCGAG	L1	liver	RNA labelling group	13	Batf2	481	0.48889762386	0	109	54	0	5	0	0	liver	liver	0.488897623859769	0.514751083848164
7029_GCGAAT_5029_ACCGAG	L1	liver	RNA labelling group	13	Batf3	310	1.36891334681	0	77	288	0	14	0	0	liver	liver	1.36891334680735	1.44130303477486
7029_GCGAAT_5029_ACCGAG	L1	liver	RNA labelling group	13	Bax	252	11.6357634479	0.00162999185004	70	1227	2	119	2	9	liver	liver	11.6357634478625	12.2510757955863
7029_GCGAAT_5029_ACCGAG	L1	liver	RNA labelling group	13	Baz1a	1316	24.2493221434	0.00143652361286	435	5569	8	248	8	14	liver	liver	24.2493221434445	25.5316537588689
7029_GCGAAT_5029_ACCGAG	L1	liver	RNA labelling group	13	Baz1b	1667	57.2010219916	0.00273344502248	445	11341	31	585	31	0	liver	liver	57.2010219915929	60.2258768102351
7029_GCGAAT_5029_ACCGAG	L1	liver	RNA labelling group	13	Baz2a	2550	9.09349580379	0.00247035573123	739	2024	5	93	5	55	liver	liver	9.09349580379169	9.57437015957584
7029_GCGAAT_5029_ACCGAG	L1	liver	RNA labelling group	13	Baz2b	1286	6.64900768449	0.00567465321564	434	1586	9	68	9	0	liver	liver	6.64900768449285	7.00061474033502
7029_GCGAAT_5029_ACCGAG	L1	liver	RNA labelling group	13	Bbc3	1100	12.6135586956	0.00137249519627	240	3643	5	129	5	0	liver	liver	12.613558695582	13.2805779632826
7029_GCGAAT_5029_ACCGAG	L1	liver	RNA labelling group	13	Bbip1	1686	6.94234625881	0.0104849279161	494	1526	16	71	9	0	liver	liver	6.94234625880871	7.30946539064392
7029_GCGAAT_5029_ACCGAG	L1	liver	RNA labelling group	13	Bbox1	2757	141.682531395	0.00646830530401	945	32466	210	1449	189	4	liver	liver	141.682531394561	149.174864099198
7029_GCGAAT_5029_ACCGAG	L1	liver	RNA labelling group	13	Bbs1	3790	1.66225192112	0	1010	335	0	17	0	0	liver	liver	1.66225192112321	1.75015368508376
7029_GCGAAT_5029_ACCGAG	L1	liver	RNA labelling group	13	Bbs10	567	1.95559049544	0.00207468879668	168	482	1	20	1	0	liver	liver	1.95559049543907	2.05900433539265
7029_GCGAAT_5029_ACCGAG	L1	liver	RNA labelling group	13	Bbs2	322	1.17335429726	0	89	274	0	12	0	0	liver	liver	1.17335429726344	1.23540260123559
7029_GCGAAT_5029_ACCGAG	L1	liver	RNA labelling group	13	Bbs4	991	7.23568483312	0.00587371512482	224	681	4	74	4	0	liver	liver	7.23568483312457	7.61831604095282
7029_GCGAAT_5029_ACCGAG	L1	liver	RNA labelling group	13	Bbs5	367	0.097779524772	0	146	21	0	1	0	0	liver	liver	0.0977795247719537	0.102950216769633
7029_GCGAAT_5029_ACCGAG	L1	liver	RNA labelling group	13	Bbs7	762	3.22672431747	0.00584112149533	249	856	5	33	5	0	liver	liver	3.22672431747447	3.39735715339788
7029_GCGAAT_5029_ACCGAG	L1	liver	RNA labelling group	13	Bbs9	387	5.573432912	0	112	1236	0	57	0	0	liver	liver	5.57343291200136	5.86816235586906
7029_GCGAAT_5029_ACCGAG	L1	liver	RNA labelling group	13	Bbx	7598	15.449164914	0.00149880095923	2458	3336	5	158	5	16	liver	liver	15.4491649139687	16.266134249602
7029_GCGAAT_5029_ACCGAG	L1	liver	RNA labelling group	13	Bcam	485	2.15114954498	0	101	305	0	22	0	0	liver	liver	2.15114954498298	2.26490476893192
7029_GCGAAT_5029_ACCGAG	L1	liver	RNA labelling group	13	Bcap29	988	9.68017295242	0.0132299270073	325	2192	29	99	20	0	liver	liver	9.68017295242342	10.1920714601936
7029_GCGAAT_5029_ACCGAG	L1	liver	RNA labelling group	13	Bcap31	458	128.286736501	0.00968678150089	155	26531	257	1312	171	0	liver	liver	128.286736500803	135.070684401758
7029_GCGAAT_5029_ACCGAG	L1	liver	RNA labelling group	13	Bcar1	408	23.2715268957	0.00190621425848	98	5246	10	238	10	0	liver	liver	23.271526895725	24.5021515911726
7029_GCGAAT_5029_ACCGAG	L1	liver	RNA labelling group	13	Bcar3	431	26.8893693123	0.00343112026077	137	5829	20	275	20	0	liver	liver	26.8893693122873	28.311309611649
7029_GCGAAT_5029_ACCGAG	L1	liver	RNA labelling group	13	Bcas2	777	32.0716841252	0.00315910396324	242	6964	22	328	22	14	liver	liver	32.0716841252008	33.7676711004395
7029_GCGAAT_5029_ACCGAG	L1	liver	RNA labelling group	13	Bcas3	2127	9.48461390288	0.000600961538462	648	1664	1	97	1	0	liver	liver	9.48461390287951	9.98617102665437
7029_GCGAAT_5029_ACCGAG	L1	liver	RNA labelling group	13	Bcat2	367	2.05337002021	0	91	268	0	21	0	0	liver	liver	2.05337002021103	2.16195455216229
7029_GCGAAT_5029_ACCGAG	L1	liver	RNA labelling group	13	Bccip	268	20.0448025783	0.00362705355238	97	4687	17	205	21	0	liver	liver	20.0448025782505	21.1047944377747
7029_GCGAAT_5029_ACCGAG	L1	liver	RNA labelling group	13	Bcdin3d	375	3.91118099088	0	84	653	0	40	0	0	liver	liver	3.91118099087815	4.11800867078531
7029_GCGAAT_5029_ACCGAG	L1	liver	RNA labelling group	13	Bche	4109	75.4857931239	0.00977576831429	1336	16367	160	772	125	1	liver	liver	75.4857931239483	79.4775673461565
7029_GCGAAT_5029_ACCGAG	L1	liver	RNA labelling group	13	Bckdha	545	63.6544706265	0.00298730395818	124	8034	24	651	20	1	liver	liver	63.6544706265419	67.0205911170309
7029_GCGAAT_5029_ACCGAG	L1	liver	RNA labelling group	13	Bckdhb	280	92.9883280581	0.00392786014605	91	18076	71	951	59	0	liver	liver	92.988328058128	97.9056561479207
7029_GCGAAT_5029_ACCGAG	L1	liver	RNA labelling group	13	Bckdk	2138	3.52006289179	0.00591715976331	501	676	4	36	4	0	liver	liver	3.52006289179033	3.70620780370678
7029_GCGAAT_5029_ACCGAG	L1	liver	RNA labelling group	13	Bcl10	1058	9.97351152674	0.00292077400511	366	2739	8	102	8	0	liver	liver	9.97351152673928	10.5009221105025
7029_GCGAAT_5029_ACCGAG	L1	liver	RNA labelling group	13	Bcl11a	4602	0.293338574316	0	1488	69	0	3	0	0	liver	liver	0.293338574315861	0.308850650308898
7029_GCGAAT_5029_ACCGAG	L1	liver	RNA labelling group	13	Bcl2	7164	5.28009433769	0	2045	1106	0	54	0	0	liver	liver	5.2800943376855	5.55931170556017
7029_GCGAAT_5029_ACCGAG	L1	liver	RNA labelling group	13	Bcl2a1a	253	2.15114954498	0	79	502	0	22	0	0	liver	liver	2.15114954498298	2.26490476893192
7029_GCGAAT_5029_ACCGAG	L1	liver	RNA labelling group	13	Bcl2a1b	250	0.880015722948	0	82	141	0	9	0	0	liver	liver	0.880015722947583	0.926551950926694
7029_GCGAAT_5029_ACCGAG	L1	liver	RNA labelling group	13	Bcl2l1	3073	20.3381411526	0.00114547537228	816	3492	4	208	4	0	liver	liver	20.3381411525664	21.4136450880836
7029_GCGAAT_5029_ACCGAG	L1	liver	RNA labelling group	13	Bcl2l11	6043	16.5247396865	0.000523149359142	1869	3823	2	169	1	1	liver	liver	16.5247396864602	17.3985866340679
7029_GCGAAT_5029_ACCGAG	L1	liver	RNA labelling group	13	Bcl2l12	406	0.391118099088	0	129	118	0	4	0	0	liver	liver	0.391118099087815	0.411800867078531
7029_GCGAAT_5029_ACCGAG	L1	liver	RNA labelling group	13	Bcl2l13	5451	30.2138731545	0.00394190871369	1558	4820	19	309	19	0	liver	liver	30.2138731545337	31.8116169818165
7029_GCGAAT_5029_ACCGAG	L1	liver	RNA labelling group	13	Bcl2l14	997	1.66225192112	0	271	304	0	17	0	0	liver	liver	1.66225192112321	1.75015368508376
7029_GCGAAT_5029_ACCGAG	L1	liver	RNA labelling group	13	Bcl2l15	1594	0.293338574316	0	477	33	0	3	0	0	liver	liver	0.293338574315861	0.308850650308898
7029_GCGAAT_5029_ACCGAG	L1	liver	RNA labelling group	13	Bcl2l2	3316	7.13790530835	0.00064391500322	871	1553	1	73	1	0	liver	liver	7.13790530835262	7.51536582418319
7029_GCGAAT_5029_ACCGAG	L1	liver	RNA labelling group	13	Bcl3	412	39.6984870574	0.00341406166649	95	9373	32	406	31	0	liver	liver	39.6984870574132	41.7977880084709
7029_GCGAAT_5029_ACCGAG	L1	liver	RNA labelling group	13	Bcl6	1075	14.1780310919	0.00170881749829	324	2926	5	145	5	0	liver	liver	14.1780310919333	14.9277814315967
7029_GCGAAT_5029_ACCGAG	L1	liver	RNA labelling group	13	Bcl6b	1900	2.34670859453	0	587	352	0	24	0	0	liver	liver	2.34670859452689	2.47080520247119
7029_GCGAAT_5029_ACCGAG	L1	liver	RNA labelling group	13	Bcl7a	8076	6.25788958541	0	2122	1218	0	64	0	0	liver	liver	6.25788958540504	6.58881387325649
7029_GCGAAT_5029_ACCGAG	L1	liver	RNA labelling group	13	Bcl7b	1194	16.3291806369	0.00715776916194	299	3353	24	167	14	0	liver	liver	16.3291806369163	17.1926862005287
7029_GCGAAT_5029_ACCGAG	L1	liver	RNA labelling group	13	Bcl7c	5683	18.7736687562	0.0039827414537	1457	3013	12	192	12	186	liver	liver	18.7736687562151	19.7664416197695
7029_GCGAAT_5029_ACCGAG	L1	liver	RNA labelling group	13	Bcl9	1198	0.97779524772	0.00689655172414	405	145	1	10	1	0	liver	liver	0.977795247719537	1.02950216769633
7029_GCGAAT_5029_ACCGAG	L1	liver	RNA labelling group	13	Bcl9l	831	43.7074475731	0.00169890224778	215	7652	13	447	13	0	liver	liver	43.7074475730633	46.0187468960258
7029_GCGAAT_5029_ACCGAG	L1	liver	RNA labelling group	13	Bclaf1	2624	31.4850069766	0.00405173757207	922	6417	26	322	23	0	liver	liver	31.4850069765691	33.1499697998217
7029_GCGAAT_5029_ACCGAG	L1	liver	RNA labelling group	13	Bco1	785	12.2224405965	0.00129954515919	154	1539	2	125	2	0	liver	liver	12.2224405964942	12.8687770962041
7029_GCGAAT_5029_ACCGAG	L1	liver	RNA labelling group	13	Bco2	319	6.16011006063	0.00766283524904	88	1305	10	63	10	0	liver	liver	6.16011006063308	6.48586365648686
7029_GCGAAT_5029_ACCGAG	L1	liver	RNA labelling group	13	Bcor	888	12.2224405965	0.00193370165746	325	3620	7	125	7	0	liver	liver	12.2224405964942	12.8687770962041
7029_GCGAAT_5029_ACCGAG	L1	liver	RNA labelling group	13	Bcorl1	1961	6.16011006063	0.00647249190939	595	927	6	63	6	0	liver	liver	6.16011006063308	6.48586365648686
7029_GCGAAT_5029_ACCGAG	L1	liver	RNA labelling group	13	Bcr	2594	12.1246610717	0.000514403292181	657	1944	1	124	1	0	liver	liver	12.1246610717223	12.7658268794345
7029_GCGAAT_5029_ACCGAG	L1	liver	RNA labelling group	13	Bcs1l	571	11.5379839231	0.00383325347389	157	2087	8	118	8	0	liver	liver	11.5379839230905	12.1481255788167
7029_GCGAAT_5029_ACCGAG	L1	liver	RNA labelling group	13	Bdh1	1807	294.903046712	0.00223576275723	464	63513	142	3016	125	0	liver	liver	294.903046712212	310.497853777212
7029_GCGAAT_5029_ACCGAG	L1	liver	RNA labelling group	13	Bdh2	267	3.81340146611	0	73	734	0	39	0	0	liver	liver	3.81340146610619	4.01505845401568
7029_GCGAAT_5029_ACCGAG	L1	liver	RNA labelling group	13	Bdnf	2891	3.61784241656	0.00266311584554	942	751	2	37	2	0	liver	liver	3.61784241656229	3.80915802047641
7029_GCGAAT_5029_ACCGAG	L1	liver	RNA labelling group	13	Bdp1	2436	2.73782669361	0	904	654	0	28	0	0	liver	liver	2.7378266936147	2.88260606954972
7029_GCGAAT_5029_ACCGAG	L1	liver	RNA labelling group	13	Becn1	3290	58.4721558136	0.00350821240631	1008	12542	44	598	42	0	liver	liver	58.4721558136283	61.5642296282404
7029_GCGAAT_5029_ACCGAG	L1	liver	RNA labelling group	13	Bend3	3327	1.27113382204	0	965	266	0	13	0	0	liver	liver	1.2711338220354	1.33835281800523
7029_GCGAAT_5029_ACCGAG	L1	liver	RNA labelling group	13	Bend6	1307	0.097779524772	0.125	383	8	1	1	1	0	liver	liver	0.0977795247719537	0.102950216769633
7029_GCGAAT_5029_ACCGAG	L1	liver	RNA labelling group	13	Bend7	2472	13.8846925176	0.00167504187605	729	2985	5	142	4	0	liver	liver	13.8846925176174	14.6189307812878
7029_GCGAAT_5029_ACCGAG	L1	liver	RNA labelling group	13	Bet1	1229	48.4986442869	0.00509747808979	452	11182	57	496	43	0	liver	liver	48.498644286889	51.0633075177378
7029_GCGAAT_5029_ACCGAG	L1	liver	RNA labelling group	13	Bet1l	1072	31.289447927	0.00191082802548	249	3140	6	320	6	0	liver	liver	31.2894479270252	32.9440693662825
7029_GCGAAT_5029_ACCGAG	L1	liver	RNA labelling group	13	Bex2	251	0.586677148632	0	94	174	0	6	0	0	liver	liver	0.586677148631722	0.617701300617796
7029_GCGAAT_5029_ACCGAG	L1	liver	RNA labelling group	13	Bex3	313	0.391118099088	0	95	88	0	4	0	0	liver	liver	0.391118099087815	0.411800867078531
7029_GCGAAT_5029_ACCGAG	L1	liver	RNA labelling group	13	Bfar	1765	232.715268957	0.00188662021118	486	32863	62	2380	62	0	liver	liver	232.71526895725	245.021515911726
7029_GCGAAT_5029_ACCGAG	L1	liver	RNA labelling group	13	Bgn	1140	63.458911577	0.00110909457552	318	9918	11	649	11	0	liver	liver	63.458911576998	66.8146906834916
7029_GCGAAT_5029_ACCGAG	L1	liver	RNA labelling group	13	Bhlhb9	421	1.17335429726	0	140	224	0	12	0	0	liver	liver	1.17335429726344	1.23540260123559
7029_GCGAAT_5029_ACCGAG	L1	liver	RNA labelling group	13	Bhlhe40	1631	26.2049126389	0.00158045977011	493	6960	11	268	11	0	liver	liver	26.2049126388836	27.5906580942616
7029_GCGAAT_5029_ACCGAG	L1	liver	RNA labelling group	13	Bhlhe41	5575	0.293338574316	0	1598	75	0	3	0	0	liver	liver	0.293338574315861	0.308850650308898
7029_GCGAAT_5029_ACCGAG	L1	liver	RNA labelling group	13	Bhmt	585	1820.8503103	0.00395012061715	145	274422	1084	18622	1007	9525	liver	liver	1820.85031030332	1917.1389366841
7029_GCGAAT_5029_ACCGAG	L1	liver	RNA labelling group	13	Bhmt2	1343	134.153507987	0.00296153126754	399	32078	95	1372	85	245	liver	liver	134.15350798712	141.247697407936
7029_GCGAAT_5029_ACCGAG	L1	liver	RNA labelling group	13	Bicc1	2573	4.59563766428	0	757	702	0	47	0	0	liver	liver	4.59563766428182	4.83866018817274
7029_GCGAAT_5029_ACCGAG	L1	liver	RNA labelling group	13	Bicd1	6714	0.293338574316	0	2355	60	0	3	0	0	liver	liver	0.293338574315861	0.308850650308898
7029_GCGAAT_5029_ACCGAG	L1	liver	RNA labelling group	13	Bicd2	3674	12.6135586956	0.00809170600135	1024	1483	12	129	8	0	liver	liver	12.613558695582	13.2805779632826
7029_GCGAAT_5029_ACCGAG	L1	liver	RNA labelling group	13	Bid	1427	21.6092749746	0.00594895413548	368	5211	31	221	31	0	liver	liver	21.6092749746018	22.7519979060888
7029_GCGAAT_5029_ACCGAG	L1	liver	RNA labelling group	13	Bik	410	10.2668501011	0.00709677419355	117	1550	11	105	11	0	liver	liver	10.2668501010551	10.8097727608114
7029_GCGAAT_5029_ACCGAG	L1	liver	RNA labelling group	13	Bin1	498	7.92014150653	0	124	612	0	81	0	0	liver	liver	7.92014150652825	8.33896755834025
7029_GCGAAT_5029_ACCGAG	L1	liver	RNA labelling group	13	Bin2	458	5.86677148632	0	65	929	0	60	0	0	liver	liver	5.86677148631722	6.17701300617796
7029_GCGAAT_5029_ACCGAG	L1	liver	RNA labelling group	13	Bin3	921	12.2224405965	0.00172057811425	245	2906	5	125	5	0	liver	liver	12.2224405964942	12.8687770962041
7029_GCGAAT_5029_ACCGAG	L1	liver	RNA labelling group	13	Birc2	524	15.5469444387	0.00150105073551	182	3331	5	159	5	0	liver	liver	15.5469444387406	16.3690844663716
7029_GCGAAT_5029_ACCGAG	L1	liver	RNA labelling group	13	Birc3	2089	10.7557477249	0.00106100795756	610	1885	2	110	2	0	liver	liver	10.7557477249149	11.3245238446596
7029_GCGAAT_5029_ACCGAG	L1	liver	RNA labelling group	13	Birc5	2937	1.27113382204	0	889	255	0	13	0	0	liver	liver	1.2711338220354	1.33835281800523
7029_GCGAAT_5029_ACCGAG	L1	liver	RNA labelling group	13	Birc6	1118	32.5605817491	0.00449248911975	407	7123	32	333	31	1	liver	liver	32.5605817490606	34.2824221842877
7029_GCGAAT_5029_ACCGAG	L1	liver	RNA labelling group	13	Bivm	1629	7.82236198176	0.00359158542842	539	1949	7	80	7	0	liver	liver	7.8223619817563	8.23601734157062
7029_GCGAAT_5029_ACCGAG	L1	liver	RNA labelling group	13	Blcap	1528	32.2672431747	0.00253868471954	475	8272	21	330	21	0	liver	liver	32.2672431747447	33.9735715339788
7029_GCGAAT_5029_ACCGAG	L1	liver	RNA labelling group	13	Blm	614	0.782236198176	0.0617283950617	170	162	10	8	5	0	liver	liver	0.78223619817563	0.823601734157062
7029_GCGAAT_5029_ACCGAG	L1	liver	RNA labelling group	13	Blmh	762	85.2637456011	0.00308981049162	201	14564	45	872	44	0	liver	liver	85.2637456011436	89.7725890231197
7029_GCGAAT_5029_ACCGAG	L1	liver	RNA labelling group	13	Blnk	252	0.97779524772	0	73	182	0	10	0	0	liver	liver	0.977795247719537	1.02950216769633
7029_GCGAAT_5029_ACCGAG	L1	liver	RNA labelling group	13	Bloc1s1	495	87.5126746709	0.0109696376102	104	10210	112	895	98	23	liver	liver	87.5126746708986	92.1404440088213
7029_GCGAAT_5029_ACCGAG	L1	liver	RNA labelling group	13	Bloc1s2	435	5.28009433769	0.00721784776903	129	1524	11	54	11	19	liver	liver	5.2800943376855	5.55931170556017
7029_GCGAAT_5029_ACCGAG	L1	liver	RNA labelling group	13	Bloc1s3	2528	5.47565338723	0.00106951871658	701	935	1	56	1	0	liver	liver	5.47565338722941	5.76521213909943
7029_GCGAAT_5029_ACCGAG	L1	liver	RNA labelling group	13	Bloc1s4	624	21.2181568755	0.00155309648612	210	5151	8	217	8	0	liver	liver	21.218156875514	22.3401970390103
7029_GCGAAT_5029_ACCGAG	L1	liver	RNA labelling group	13	Bloc1s5	1143	28.1605031343	0.00458428839342	314	4799	22	288	22	0	liver	liver	28.1605031343227	29.6496624296542
7029_GCGAAT_5029_ACCGAG	L1	liver	RNA labelling group	13	Bloc1s6	2857	11.3424248735	0.00350175087544	880	1999	7	116	7	0	liver	liver	11.3424248735466	11.9422251452774
7029_GCGAAT_5029_ACCGAG	L1	liver	RNA labelling group	13	Blvra	329	17.7958735085	0.00641539695269	78	2494	16	182	14	0	liver	liver	17.7958735084956	18.7369394520732
7029_GCGAAT_5029_ACCGAG	L1	liver	RNA labelling group	13	Blvrb	497	214.52827735	0.00938046902345	122	28570	268	2194	200	1	liver	liver	214.528277349666	225.872775592574
7029_GCGAAT_5029_ACCGAG	L1	liver	RNA labelling group	13	Blzf1	2577	10.3646296258	0.002457002457	737	2035	5	106	5	3	liver	liver	10.3646296258271	10.9127229775811
7029_GCGAAT_5029_ACCGAG	L1	liver	RNA labelling group	13	Bmf	3801	2.05337002021	0	951	326	0	21	0	1	liver	liver	2.05337002021103	2.16195455216229
7029_GCGAAT_5029_ACCGAG	L1	liver	RNA labelling group	13	Bmi1	2148	30.018314105	0.00192747861703	793	8301	16	307	16	2	liver	liver	30.0183141049898	31.6057165482772
7029_GCGAAT_5029_ACCGAG	L1	liver	RNA labelling group	13	Bmp1	560	49.2808804851	0.00410424789657	130	4873	20	504	19	0	liver	liver	49.2808804850647	51.8869092518949
7029_GCGAAT_5029_ACCGAG	L1	liver	RNA labelling group	13	Bmp10	3415	3.91118099088	0	1006	816	0	40	0	0	liver	liver	3.91118099087815	4.11800867078531
7029_GCGAAT_5029_ACCGAG	L1	liver	RNA labelling group	13	Bmp2	1181	27.86716456	0.000165261940175	386	6051	1	285	1	0	liver	liver	27.8671645600068	29.3408117793453
7029_GCGAAT_5029_ACCGAG	L1	liver	RNA labelling group	13	Bmp2k	4786	5.573432912	0.00528700906344	1543	1324	7	57	4	0	liver	liver	5.57343291200136	5.86816235586906
7029_GCGAAT_5029_ACCGAG	L1	liver	RNA labelling group	13	Bmp4	339	4.10674004042	0.00157728706625	71	634	1	42	1	0	liver	liver	4.10674004042206	4.32390910432457
7029_GCGAAT_5029_ACCGAG	L1	liver	RNA labelling group	13	Bmp5	1734	5.96455101109	0	600	1386	0	61	0	0	liver	liver	5.96455101108918	6.2799632229476
7029_GCGAAT_5029_ACCGAG	L1	liver	RNA labelling group	13	Bmp6	1246	1.56447239635	0	340	309	0	16	0	0	liver	liver	1.56447239635126	1.64720346831412
7029_GCGAAT_5029_ACCGAG	L1	liver	RNA labelling group	13	Bmp7	2125	0.684456673404	0	482	93	0	7	0	0	liver	liver	0.684456673403676	0.720651517387429
7029_GCGAAT_5029_ACCGAG	L1	liver	RNA labelling group	13	Bmper	1183	11.4402043983	0.00175824175824	396	2275	4	117	4	0	liver	liver	11.4402043983186	12.045175362047
7029_GCGAAT_5029_ACCGAG	L1	liver	RNA labelling group	13	Bmpr1a	3996	32.6583612738	0.00217233888487	1317	6905	15	334	12	0	liver	liver	32.6583612738325	34.3853724010573
7029_GCGAAT_5029_ACCGAG	L1	liver	RNA labelling group	13	Bmpr2	8529	50.3564552576	0.00168365915256	2998	10691	18	515	18	0	liver	liver	50.3564552575562	53.0193616363608
7029_GCGAAT_5029_ACCGAG	L1	liver	RNA labelling group	13	Bms1	271	25.6182354903	0.00403601366035	80	6442	26	262	22	0	liver	liver	25.6182354902519	26.9729567936438
7029_GCGAAT_5029_ACCGAG	L1	liver	RNA labelling group	13	Bmt2	4884	18.5781097067	0.00438116100767	1674	3652	16	190	16	0	liver	liver	18.5781097066712	19.5605411862302
7029_GCGAAT_5029_ACCGAG	L1	liver	RNA labelling group	13	Bmx	894	0.097779524772	0	287	19	0	1	0	0	liver	liver	0.0977795247719537	0.102950216769633
7029_GCGAAT_5029_ACCGAG	L1	liver	RNA labelling group	13	Bmyc	283	4.59563766428	0	89	983	0	47	0	0	liver	liver	4.59563766428182	4.83866018817274
7029_GCGAAT_5029_ACCGAG	L1	liver	RNA labelling group	13	Bnc1	1681	0.880015722948	0	525	243	0	9	0	0	liver	liver	0.880015722947583	0.926551950926694
7029_GCGAAT_5029_ACCGAG	L1	liver	RNA labelling group	13	Bnip1	580	5.86677148632	0.00279329608939	122	716	2	60	2	0	liver	liver	5.86677148631722	6.17701300617796
7029_GCGAAT_5029_ACCGAG	L1	liver	RNA labelling group	13	Bnip2	5115	65.7078406468	0.000703680247695	1598	14211	10	672	10	17	liver	liver	65.7078406467529	69.1825456691932
7029_GCGAAT_5029_ACCGAG	L1	liver	RNA labelling group	13	Bnip3	1174	261.560228765	0.00352591547877	401	59559	210	2675	193	744	liver	liver	261.560228764976	275.391829858767
7029_GCGAAT_5029_ACCGAG	L1	liver	RNA labelling group	13	Bnip3l	2572	138.064688978	0.00343768285547	825	27344	94	1412	92	803	liver	liver	138.064688977999	145.365706078721
7029_GCGAAT_5029_ACCGAG	L1	liver	RNA labelling group	13	Boc	567	0.293338574316	0	150	63	0	3	0	0	liver	liver	0.293338574315861	0.308850650308898
7029_GCGAAT_5029_ACCGAG	L1	liver	RNA labelling group	13	Bod1	969	26.4982512132	0.000940203083866	271	5318	5	271	5	65	liver	liver	26.4982512131995	27.8995087445705
7029_GCGAAT_5029_ACCGAG	L1	liver	RNA labelling group	13	Bod1l	1294	4.59563766428	0.00323362974939	476	1237	4	47	3	0	liver	liver	4.59563766428182	4.83866018817274
7029_GCGAAT_5029_ACCGAG	L1	liver	RNA labelling group	13	Bok	643	8.11570055607	0.00488201790073	143	1229	6	83	6	0	liver	liver	8.11570055607216	8.54486799187952
7029_GCGAAT_5029_ACCGAG	L1	liver	RNA labelling group	13	Bola1	458	30.9961093527	0.00163265306122	87	3675	6	317	6	0	liver	liver	30.9961093527093	32.6352187159736
7029_GCGAAT_5029_ACCGAG	L1	liver	RNA labelling group	13	Bola2	774	62.187777755	0.00917003419335	184	6434	59	636	42	0	liver	liver	62.1877777549626	65.4763378654864
7029_GCGAAT_5029_ACCGAG	L1	liver	RNA labelling group	13	Bola3	1994	70.1079192615	0.00743695490501	526	14791	110	717	108	60	liver	liver	70.1079192614908	73.8153054238267
7029_GCGAAT_5029_ACCGAG	L1	liver	RNA labelling group	13	Bop1	409	11.8313224974	0.00296208530806	95	1688	5	121	5	0	liver	liver	11.8313224974064	12.4569762291256
7029_GCGAAT_5029_ACCGAG	L1	liver	RNA labelling group	13	Bora	829	0.48889762386	0	242	100	0	5	0	0	liver	liver	0.488897623859769	0.514751083848164
7029_GCGAAT_5029_ACCGAG	L1	liver	RNA labelling group	13	Borcs5	916	3.61784241656	0	241	625	0	37	0	0	liver	liver	3.61784241656229	3.80915802047641
7029_GCGAAT_5029_ACCGAG	L1	liver	RNA labelling group	13	Borcs6	698	14.4713696662	0.00127291242363	178	3928	5	148	5	0	liver	liver	14.4713696662491	15.2366320819056
7029_GCGAAT_5029_ACCGAG	L1	liver	RNA labelling group	13	Borcs7	1816	20.3381411526	0.000902255639098	525	3325	3	208	3	1	liver	liver	20.3381411525664	21.4136450880836
7029_GCGAAT_5029_ACCGAG	L1	liver	RNA labelling group	13	Borcs8	2202	22.6848497471	0.00727679820879	468	3573	26	232	25	0	liver	liver	22.6848497470933	23.8844502905548
7029_GCGAAT_5029_ACCGAG	L1	liver	RNA labelling group	13	Bpgm	1164	13.298015369	0.00206896551724	333	2900	6	136	6	0	liver	liver	13.2980153689857	14.00122948067
7029_GCGAAT_5029_ACCGAG	L1	liver	RNA labelling group	13	Bphl	311	75.0946750249	0.00474488538329	95	16228	77	768	62	0	liver	liver	75.0946750248604	79.0657664790779
7029_GCGAAT_5029_ACCGAG	L1	liver	RNA labelling group	13	Bpnt1	1245	37.5473375124	0.00394372202089	446	9382	37	384	33	0	liver	liver	37.5473375124302	39.532883239539
7029_GCGAAT_5029_ACCGAG	L1	liver	RNA labelling group	13	Bptf	3806	64.1433682504	0.00185908161368	1206	10758	20	656	20	0	liver	liver	64.1433682504016	67.5353422008791
7029_GCGAAT_5029_ACCGAG	L1	liver	RNA labelling group	13	Braf	7145	27.3782669361	0.00196116885664	2255	5099	10	280	10	0	liver	liver	27.378266936147	28.8260606954972
7029_GCGAAT_5029_ACCGAG	L1	liver	RNA labelling group	13	Brap	2166	144.713696662	0.00306802244039	524	22816	70	1480	67	54	liver	liver	144.713696662491	152.366320819056
7029_GCGAAT_5029_ACCGAG	L1	liver	RNA labelling group	13	Brat1	2039	1.95559049544	0	481	372	0	20	0	0	liver	liver	1.95559049543907	2.05900433539265
7029_GCGAAT_5029_ACCGAG	L1	liver	RNA labelling group	13	Brca1	1014	0.782236198176	0	313	188	0	8	0	0	liver	liver	0.78223619817563	0.823601734157062
7029_GCGAAT_5029_ACCGAG	L1	liver	RNA labelling group	13	Brca2	650	1.07557477249	0	210	236	0	11	0	0	liver	liver	1.07557477249149	1.13245238446596
7029_GCGAAT_5029_ACCGAG	L1	liver	RNA labelling group	13	Brcc3	4132	15.7425034883	0	1329	2637	0	161	0	0	liver	liver	15.7425034882845	16.5749848999109
7029_GCGAAT_5029_ACCGAG	L1	liver	RNA labelling group	13	Brd1	3044	20.0448025783	0.00203045685279	999	4925	10	205	5	0	liver	liver	20.0448025782505	21.1047944377747
7029_GCGAAT_5029_ACCGAG	L1	liver	RNA labelling group	13	Brd2	556	33.6361565216	0.00391786003783	167	7402	29	344	29	0	liver	liver	33.6361565215521	35.4148745687537
7029_GCGAAT_5029_ACCGAG	L1	liver	RNA labelling group	13	Brd3	3049	68.8367854395	0.00299470168164	885	13023	39	704	39	4	liver	liver	68.8367854394554	72.4769526058214
7029_GCGAAT_5029_ACCGAG	L1	liver	RNA labelling group	13	Brd4	3553	24.9337788168	0.00204624514017	1058	4887	10	255	9	0	liver	liver	24.9337788168482	26.2523052762563
7029_GCGAAT_5029_ACCGAG	L1	liver	RNA labelling group	13	Brd7	1502	21.4137159251	0.00138153350219	503	4343	6	219	6	5	liver	liver	21.4137159250579	22.5460974725496
7029_GCGAAT_5029_ACCGAG	L1	liver	RNA labelling group	13	Brd8	2526	19.6536844792	0.00148625216745	757	4037	6	201	6	0	liver	liver	19.6536844791627	20.6929935706962
7029_GCGAAT_5029_ACCGAG	L1	liver	RNA labelling group	13	Brd9	556	3.1289447927	0	162	578	0	32	0	0	liver	liver	3.12894479270252	3.29440693662825
7029_GCGAAT_5029_ACCGAG	L1	liver	RNA labelling group	13	Brdt	1832	2.15114954498	0.0018691588785	573	535	1	22	1	0	liver	liver	2.15114954498298	2.26490476893192
7029_GCGAAT_5029_ACCGAG	L1	liver	RNA labelling group	13	Bre	473	30.1160936298	0.00253217978476	124	4739	12	308	12	0	liver	liver	30.1160936297617	31.7086667650469
7029_GCGAAT_5029_ACCGAG	L1	liver	RNA labelling group	13	Brf1	471	7.72458245698	0.00226244343891	129	1326	3	79	3	0	liver	liver	7.72458245698434	8.13306712480098
7029_GCGAAT_5029_ACCGAG	L1	liver	RNA labelling group	13	Brf2	1049	3.81340146611	0	266	652	0	39	0	0	liver	liver	3.81340146610619	4.01505845401568
7029_GCGAAT_5029_ACCGAG	L1	liver	RNA labelling group	13	Bri3	433	223.817332203	0.00190002140869	137	37368	71	2289	67	2217	liver	liver	223.817332203002	235.653046185689
7029_GCGAAT_5029_ACCGAG	L1	liver	RNA labelling group	13	Bri3bp	6452	38.3295737106	0.00149273985615	1887	7369	11	392	11	4	liver	liver	38.3295737106058	40.356484973696
7029_GCGAAT_5029_ACCGAG	L1	liver	RNA labelling group	13	Brip1	3325	0.880015722948	0	1080	168	0	9	0	0	liver	liver	0.880015722947583	0.926551950926694
7029_GCGAAT_5029_ACCGAG	L1	liver	RNA labelling group	13	Brip1os	500	0.097779524772	0	159	26	0	1	0	0	liver	liver	0.0977795247719537	0.102950216769633
7029_GCGAAT_5029_ACCGAG	L1	liver	RNA labelling group	13	Brix1	1646	26.1071331141	0.00737599114881	472	5423	40	267	40	1	liver	liver	26.1071331141116	27.4877078774919
7029_GCGAAT_5029_ACCGAG	L1	liver	RNA labelling group	13	Brk1	860	45.6630380685	0.00452232899943	251	8845	40	467	40	0	liver	liver	45.6630380685024	48.0777512314185
7029_GCGAAT_5029_ACCGAG	L1	liver	RNA labelling group	13	Brms1	503	1.85781097067	0	112	226	0	19	0	0	liver	liver	1.85781097066712	1.95605411862302
7029_GCGAAT_5029_ACCGAG	L1	liver	RNA labelling group	13	Brms1l	1456	4.10674004042	0	481	1139	0	42	0	0	liver	liver	4.10674004042206	4.32390910432457
7029_GCGAAT_5029_ACCGAG	L1	liver	RNA labelling group	13	Brox	2010	37.8406760867	0.00163589623744	642	8558	14	387	14	260	liver	liver	37.8406760867461	39.8417338898479
7029_GCGAAT_5029_ACCGAG	L1	liver	RNA labelling group	13	Brpf1	696	13.9824720424	0.00346170488966	185	2311	8	143	8	0	liver	liver	13.9824720423894	14.7218809980575
7029_GCGAAT_5029_ACCGAG	L1	liver	RNA labelling group	13	Brpf3	2096	20.7292592517	0.000794281175536	534	5036	4	212	4	0	liver	liver	20.7292592516542	21.8254459551621
7029_GCGAAT_5029_ACCGAG	L1	liver	RNA labelling group	13	Brwd1	6471	13.9824720424	0.00268817204301	2216	3348	9	143	9	0	liver	liver	13.9824720423894	14.7218809980575
7029_GCGAAT_5029_ACCGAG	L1	liver	RNA labelling group	13	Brwd3	6553	7.62680293221	0	2401	1835	0	78	0	0	liver	liver	7.62680293221239	8.03011690803135
7029_GCGAAT_5029_ACCGAG	L1	liver	RNA labelling group	13	Bscl2	267	38.1340146611	0.00425298394842	77	7289	31	390	28	2	liver	liver	38.134014661062	40.1505845401568
7029_GCGAAT_5029_ACCGAG	L1	liver	RNA labelling group	13	Bsdc1	1425	27.5738259857	0.0046783625731	361	5130	24	282	24	1	liver	liver	27.5738259856909	29.0319611290364
7029_GCGAAT_5029_ACCGAG	L1	liver	RNA labelling group	13	Bsg	484	275.053803184	0.0101107743756	108	38276	387	2813	322	9	liver	liver	275.053803183506	289.598959772977
7029_GCGAAT_5029_ACCGAG	L1	liver	RNA labelling group	13	Bst1	1884	0.684456673404	0	563	154	0	7	0	0	liver	liver	0.684456673403676	0.720651517387429
7029_GCGAAT_5029_ACCGAG	L1	liver	RNA labelling group	13	Bst2	275	19.7514640039	0.00904799370574	82	2542	23	202	16	2	liver	liver	19.7514640039346	20.7959437874658
7029_GCGAAT_5029_ACCGAG	L1	liver	RNA labelling group	13	Btaf1	2653	22.9781883214	0.00271812992661	761	3679	10	235	10	4	liver	liver	22.9781883214091	24.1933009408637
7029_GCGAAT_5029_ACCGAG	L1	liver	RNA labelling group	13	Btbd1	1495	43.6096680483	0.00174872208771	478	7434	13	446	13	142	liver	liver	43.6096680482914	45.9157966792562
7029_GCGAAT_5029_ACCGAG	L1	liver	RNA labelling group	13	Btbd10	803	1.07557477249	0	290	260	0	11	0	0	liver	liver	1.07557477249149	1.13245238446596
7029_GCGAAT_5029_ACCGAG	L1	liver	RNA labelling group	13	Btbd11	1943	1.27113382204	0	581	269	0	13	0	0	liver	liver	1.2711338220354	1.33835281800523
7029_GCGAAT_5029_ACCGAG	L1	liver	RNA labelling group	13	Btbd2	913	5.573432912	0.00102354145343	191	977	1	57	1	0	liver	liver	5.57343291200136	5.86816235586906
7029_GCGAAT_5029_ACCGAG	L1	liver	RNA labelling group	13	Btbd3	2932	3.42228336702	0	942	833	0	35	0	0	liver	liver	3.42228336701838	3.60325758693715
7029_GCGAAT_5029_ACCGAG	L1	liver	RNA labelling group	13	Btbd6	404	10.8535272497	0	103	2383	0	111	0	0	liver	liver	10.8535272496869	11.4274740614292
7029_GCGAAT_5029_ACCGAG	L1	liver	RNA labelling group	13	Btbd7	715	7.23568483312	0.00110558319514	282	1809	2	74	2	1	liver	liver	7.23568483312457	7.61831604095282
7029_GCGAAT_5029_ACCGAG	L1	liver	RNA labelling group	13	Btbd9	4849	25.0315583416	0.00233160621762	1161	3860	9	256	9	0	liver	liver	25.0315583416201	26.355255493026
7029_GCGAAT_5029_ACCGAG	L1	liver	RNA labelling group	13	Btc	2069	2.54226764407	0	686	626	0	26	0	0	liver	liver	2.5422676440708	2.67670563601045
7029_GCGAAT_5029_ACCGAG	L1	liver	RNA labelling group	13	Btd	666	79.8858717387	0.00337815012499	164	14801	50	817	45	0	liver	liver	79.8858717386862	84.1103271007899
7029_GCGAAT_5029_ACCGAG	L1	liver	RNA labelling group	13	Btf3	261	138.162468503	0.010161190102	92	27359	278	1413	194	1397	liver	liver	138.162468502771	145.468656295491
7029_GCGAAT_5029_ACCGAG	L1	liver	RNA labelling group	13	Btf3l4	2672	64.5344863495	0.00317153888582	966	14504	46	660	46	600	liver	liver	64.5344863494894	67.9471430679576
7029_GCGAAT_5029_ACCGAG	L1	liver	RNA labelling group	13	Btg1	4170	105.406327704	0.00259677516758	1404	33118	86	1078	64	1006	liver	liver	105.406327704166	110.980333677664
7029_GCGAAT_5029_ACCGAG	L1	liver	RNA labelling group	13	Btg2	2504	22.8804087966	0.00366937041329	715	5178	19	234	19	0	liver	liver	22.8804087966372	24.0903507240941
7029_GCGAAT_5029_ACCGAG	L1	liver	RNA labelling group	13	Btg3	877	0.97779524772	0.0175438596491	321	57	1	10	1	0	liver	liver	0.977795247719537	1.02950216769633
7029_GCGAAT_5029_ACCGAG	L1	liver	RNA labelling group	13	Btk	400	0.97779524772	0	116	216	0	10	0	0	liver	liver	0.977795247719537	1.02950216769633
7029_GCGAAT_5029_ACCGAG	L1	liver	RNA labelling group	13	Btnl9	3469	11.9291020222	0.00378250591017	992	2115	8	122	8	0	liver	liver	11.9291020221784	12.5599264458952
7029_GCGAAT_5029_ACCGAG	L1	liver	RNA labelling group	13	Btrc	4402	7.82236198176	0.00248292985723	1133	1611	4	80	4	8	liver	liver	7.8223619817563	8.23601734157062
7029_GCGAAT_5029_ACCGAG	L1	liver	RNA labelling group	13	Bub3	3264	17.0136373103	0.00461741424802	1096	4548	21	174	21	0	liver	liver	17.0136373103199	17.9133377179161
7029_GCGAAT_5029_ACCGAG	L1	liver	RNA labelling group	13	Bud13	602	2.34670859453	0	175	683	0	24	0	0	liver	liver	2.34670859452689	2.47080520247119
7029_GCGAAT_5029_ACCGAG	L1	liver	RNA labelling group	13	Bud31	251	48.4008647621	0.000548772122376	64	7289	4	495	4	0	liver	liver	48.4008647621171	50.9603573009682
7029_GCGAAT_5029_ACCGAG	L1	liver	RNA labelling group	13	Bves	3170	0.195559049544	0	964	14	0	2	0	2	liver	liver	0.195559049543907	0.205900433539265
7029_GCGAAT_5029_ACCGAG	L1	liver	RNA labelling group	13	Bvht	250	1.17335429726	0	65	251	0	12	0	0	liver	liver	1.17335429726344	1.23540260123559
7029_GCGAAT_5029_ACCGAG	L1	liver	RNA labelling group	13	Bysl	2222	12.2224405965	0.00404653515427	566	1977	8	125	8	0	liver	liver	12.2224405964942	12.8687770962041
7029_GCGAAT_5029_ACCGAG	L1	liver	RNA labelling group	13	Bzw1	2288	48.9875419107	0.00201110898295	789	10442	21	501	21	220	liver	liver	48.9875419107488	51.578058601586
7029_GCGAAT_5029_ACCGAG	L1	liver	RNA labelling group	13	Bzw2	446	9.97351152674	0.00236406619385	132	1692	4	102	4	0	liver	liver	9.97351152673928	10.5009221105025
7029_GCGAAT_5029_ACCGAG	L1	liver	RNA labelling group	13	C030006K11Rik	1558	17.1114168351	0.00367524223187	323	2993	11	175	11	0	liver	liver	17.1114168350919	18.0162879346857
7029_GCGAAT_5029_ACCGAG	L1	liver	RNA labelling group	13	C130026I21Rik	1366	0.880015722948	0	387	174	0	9	0	6	liver	liver	0.880015722947583	0.926551950926694
7029_GCGAAT_5029_ACCGAG	L1	liver	RNA labelling group	13	C130050O18Rik	828	1.46669287158	0	217	148	0	15	0	3	liver	liver	1.46669287157931	1.54425325154449
7029_GCGAAT_5029_ACCGAG	L1	liver	RNA labelling group	13	C130074G19Rik	2382	52.2142662282	0.00191489361702	532	9400	18	534	18	0	liver	liver	52.2142662282233	54.9754157549839
7029_GCGAAT_5029_ACCGAG	L1	liver	RNA labelling group	13	C1d	2481	35.2006289179	0.00378474275577	896	8455	32	360	32	0	liver	liver	35.2006289179033	37.0620780370678
7029_GCGAAT_5029_ACCGAG	L1	liver	RNA labelling group	13	C1galt1	4430	36.6673217895	0.00234741784038	1525	9372	22	375	19	0	liver	liver	36.6673217894826	38.6063312886123
7029_GCGAAT_5029_ACCGAG	L1	liver	RNA labelling group	13	C1galt1c1	384	27.1827078866	0.00209946201286	151	7621	16	278	10	0	liver	liver	27.1827078866031	28.6201602619579
7029_GCGAAT_5029_ACCGAG	L1	liver	RNA labelling group	13	C1qa	250	58.8632739127	0.00018455292055	59	10837	2	602	2	2	liver	liver	58.8632739127161	61.9760304953189
7029_GCGAAT_5029_ACCGAG	L1	liver	RNA labelling group	13	C1qb	266	53.6809590998	0.00138100352923	59	6517	9	549	9	0	liver	liver	53.6809590998026	56.5196690065284
7029_GCGAAT_5029_ACCGAG	L1	liver	RNA labelling group	13	C1qbp	265	70.6945964101	0.00581757739456	86	19252	112	723	99	0	liver	liver	70.6945964101225	74.4330067244445
7029_GCGAAT_5029_ACCGAG	L1	liver	RNA labelling group	13	C1qc	250	48.7919828612	0.000664577992974	70	10533	7	499	9	0	liver	liver	48.7919828612049	51.3721581680467
7029_GCGAAT_5029_ACCGAG	L1	liver	RNA labelling group	13	C1qtnf1	3431	10.2668501011	0	922	2028	0	105	0	0	liver	liver	10.2668501010551	10.8097727608114
7029_GCGAAT_5029_ACCGAG	L1	liver	RNA labelling group	13	C1qtnf2	250	0.586677148632	0	64	120	0	6	0	0	liver	liver	0.586677148631722	0.617701300617796
7029_GCGAAT_5029_ACCGAG	L1	liver	RNA labelling group	13	C1qtnf4	257	0.097779524772	0	44	8	0	1	0	0	liver	liver	0.0977795247719537	0.102950216769633
7029_GCGAAT_5029_ACCGAG	L1	liver	RNA labelling group	13	C1qtnf5	375	2.24892906975	0	82	315	0	23	0	0	liver	liver	2.24892906975494	2.36785498570155
7029_GCGAAT_5029_ACCGAG	L1	liver	RNA labelling group	13	C1qtnf6	1831	1.07557477249	0	462	177	0	11	0	0	liver	liver	1.07557477249149	1.13245238446596
7029_GCGAAT_5029_ACCGAG	L1	liver	RNA labelling group	13	C1qtnf9	845	0.586677148632	0	203	92	0	6	0	0	liver	liver	0.586677148631722	0.617701300617796
7029_GCGAAT_5029_ACCGAG	L1	liver	RNA labelling group	13	C1ra	463	224.012891253	0.00886545781224	128	42299	375	2291	285	0	liver	liver	224.012891252546	235.858946619229
7029_GCGAAT_5029_ACCGAG	L1	liver	RNA labelling group	13	C1rb	377	34.320613195	0.0126494541674	103	5771	73	351	56	338	liver	liver	34.3206131949557	36.1355260861411
7029_GCGAAT_5029_ACCGAG	L1	liver	RNA labelling group	13	C1rl	1523	500.240048733	0.00381320806853	372	72380	276	5116	253	830	liver	liver	500.240048733315	526.693308993441
7029_GCGAAT_5029_ACCGAG	L1	liver	RNA labelling group	13	C1s1	600	258.431283972	0.00927427608685	179	63509	589	2643	445	6	liver	liver	258.431283972274	272.097422922139
7029_GCGAAT_5029_ACCGAG	L1	liver	RNA labelling group	13	C1s2	541	0.391118099088	0	160	44	0	4	3	0	liver	liver	0.391118099087815	0.411800867078531
7029_GCGAAT_5029_ACCGAG	L1	liver	RNA labelling group	13	C2	256	57.3965810411	0.00467205750225	73	11130	52	587	45	0	liver	liver	57.3965810411368	60.4317772437744
7029_GCGAAT_5029_ACCGAG	L1	liver	RNA labelling group	13	C2cd2	4147	140.998074721	0.00339259640986	1224	23286	79	1442	76	0	liver	liver	140.998074721157	148.45421258181
7029_GCGAAT_5029_ACCGAG	L1	liver	RNA labelling group	13	C2cd2l	2507	62.9700139531	0.00228832951945	674	13984	32	644	32	0	liver	liver	62.9700139531382	66.2999395996435
7029_GCGAAT_5029_ACCGAG	L1	liver	RNA labelling group	13	C2cd3	838	4.10674004042	0.014953271028	232	1070	16	42	8	0	liver	liver	4.10674004042206	4.32390910432457
7029_GCGAAT_5029_ACCGAG	L1	liver	RNA labelling group	13	C2cd4d	250	1.17335429726	0.00378787878788	65	264	1	12	1	0	liver	liver	1.17335429726344	1.23540260123559
7029_GCGAAT_5029_ACCGAG	L1	liver	RNA labelling group	13	C2cd5	1088	1.95559049544	0	337	537	0	20	0	0	liver	liver	1.95559049543907	2.05900433539265
7029_GCGAAT_5029_ACCGAG	L1	liver	RNA labelling group	13	C3	250	7262.37864339	0.0120536380349	55	1146127	13815	74273	10677	88	liver	liver	7262.37864338732	7646.42145013093
7029_GCGAAT_5029_ACCGAG	L1	liver	RNA labelling group	13	C330006A16Rik	1576	66.1967382706	0.0011611030479	425	13780	16	677	16	3	liver	liver	66.1967382706127	69.6972967530413
7029_GCGAAT_5029_ACCGAG	L1	liver	RNA labelling group	13	C330007P06Rik	2912	37.3517784629	0.00146764509673	949	7495	11	382	8	271	liver	liver	37.3517784628863	39.3269828059997
7029_GCGAAT_5029_ACCGAG	L1	liver	RNA labelling group	13	C330013E15Rik	250	2.4444881193	0	78	376	0	25	0	0	liver	liver	2.44448811929884	2.57375541924082
7029_GCGAAT_5029_ACCGAG	L1	liver	RNA labelling group	13	C330018D20Rik	1911	13.4935744185	0.00509337860781	596	2945	15	138	15	0	liver	liver	13.4935744185296	14.2071299142093
7029_GCGAAT_5029_ACCGAG	L1	liver	RNA labelling group	13	C330021F23Rik	685	0.391118099088	0.0526315789474	157	76	4	4	4	4	liver	liver	0.391118099087815	0.411800867078531
7029_GCGAAT_5029_ACCGAG	L1	liver	RNA labelling group	13	C330027C09Rik	1322	0.097779524772	0	501	23	0	1	0	0	liver	liver	0.0977795247719537	0.102950216769633
7029_GCGAAT_5029_ACCGAG	L1	liver	RNA labelling group	13	C3ar1	2685	6.55122815972	0.000734214390602	896	1362	1	67	1	0	liver	liver	6.5512281597209	6.89766452356539
7029_GCGAAT_5029_ACCGAG	L1	liver	RNA labelling group	13	C4a	256	25.5204559655	0.00983975260051	54	3557	35	261	26	0	liver	liver	25.5204559654799	26.8700065768741
7029_GCGAAT_5029_ACCGAG	L1	liver	RNA labelling group	13	C4b	257	721.808451867	0.00896184893151	56	106786	957	7382	776	0	liver	liver	721.808451866562	759.978500193429
7029_GCGAAT_5029_ACCGAG	L1	liver	RNA labelling group	13	C4bp	1433	1079.48595348	0.0106213936463	487	261171	2774	11040	2181	6	liver	liver	1079.48595348237	1136.57039313675
7029_GCGAAT_5029_ACCGAG	L1	liver	RNA labelling group	13	C530008M17Rik	3961	0.097779524772	0	1178	4	0	1	0	1	liver	liver	0.0977795247719537	0.102950216769633
7029_GCGAAT_5029_ACCGAG	L1	liver	RNA labelling group	13	C5ar1	1295	1.27113382204	0	429	338	0	13	0	0	liver	liver	1.2711338220354	1.33835281800523
7029_GCGAAT_5029_ACCGAG	L1	liver	RNA labelling group	13	C5ar2	2339	7.04012578358	0	676	1107	0	72	0	0	liver	liver	7.04012578358067	7.41241560741356
7029_GCGAAT_5029_ACCGAG	L1	liver	RNA labelling group	13	C6	957	32.0716841252	0.010115842715	273	6129	62	328	55	22	liver	liver	32.0716841252008	33.7676711004395
7029_GCGAAT_5029_ACCGAG	L1	liver	RNA labelling group	13	C730034F03Rik	934	2.83560621839	0	235	484	0	29	0	29	liver	liver	2.83560621838666	2.98555628631935
7029_GCGAAT_5029_ACCGAG	L1	liver	RNA labelling group	13	C77080	1877	27.4760464609	0.00403669724771	460	5450	22	281	22	0	liver	liver	27.476046460919	28.9290109122668
7029_GCGAAT_5029_ACCGAG	L1	liver	RNA labelling group	13	C77370	6418	0.391118099088	0	2101	70	0	4	0	0	liver	liver	0.391118099087815	0.411800867078531
7029_GCGAAT_5029_ACCGAG	L1	liver	RNA labelling group	13	C87436	434	5.86677148632	0.00202839756592	123	986	2	60	2	0	liver	liver	5.86677148631722	6.17701300617796
7029_GCGAAT_5029_ACCGAG	L1	liver	RNA labelling group	13	C8a	1830	1028.6406006	0.00833104162285	497	185451	1545	10520	1345	6	liver	liver	1028.64060060095	1083.03628041654
7029_GCGAAT_5029_ACCGAG	L1	liver	RNA labelling group	13	C8b	388	167.887444033	0.0124861171878	98	29713	371	1717	315	4	liver	liver	167.887444033444	176.765522193459
7029_GCGAAT_5029_ACCGAG	L1	liver	RNA labelling group	13	C8g	257	305.561014912	0.00823052913199	70	53824	443	3125	390	8	liver	liver	305.561014912355	321.719427405102
7029_GCGAAT_5029_ACCGAG	L1	liver	RNA labelling group	13	C9	532	440.105640999	0.0113593652119	142	47890	544	4501	453	9	liver	liver	440.105640998564	463.378925680117
7029_GCGAAT_5029_ACCGAG	L1	liver	RNA labelling group	13	C920006O11Rik	250	6.25788958541	0	95	1834	0	64	0	0	liver	liver	6.25788958540504	6.58881387325649
7029_GCGAAT_5029_ACCGAG	L1	liver	RNA labelling group	13	CH25-588N10.2	963	1.27113382204	0.00571428571429	258	175	1	13	2	0	liver	liver	1.2711338220354	1.33835281800523
7029_GCGAAT_5029_ACCGAG	L1	liver	RNA labelling group	13	Caap1	946	6.35566911018	0.010511562719	370	1427	15	65	15	0	liver	liver	6.35566911017699	6.69176409002613
7029_GCGAAT_5029_ACCGAG	L1	liver	RNA labelling group	13	Cab39	2357	36.1784241656	0.00146942466373	750	8847	13	370	13	77	liver	liver	36.1784241656229	38.0915802047641
7029_GCGAAT_5029_ACCGAG	L1	liver	RNA labelling group	13	Cab39l	1911	55.4409905457	0.00342501297353	549	9635	33	567	31	0	liver	liver	55.4409905456978	58.3727729083817
7029_GCGAAT_5029_ACCGAG	L1	liver	RNA labelling group	13	Cabin1	434	8.11570055607	0.00134138162307	109	1491	2	83	2	0	liver	liver	8.11570055607216	8.54486799187952
7029_GCGAAT_5029_ACCGAG	L1	liver	RNA labelling group	13	Cables1	1026	2.93338574316	0.00857632933105	271	583	5	30	5	0	liver	liver	2.93338574315861	3.08850650308898
7029_GCGAAT_5029_ACCGAG	L1	liver	RNA labelling group	13	Cables2	1504	23.173747371	0.00196678321678	410	4576	9	237	9	11	liver	liver	23.173747370953	24.399201374403
7029_GCGAAT_5029_ACCGAG	L1	liver	RNA labelling group	13	Cabyr	866	2.4444881193	0	225	500	0	25	0	0	liver	liver	2.44448811929884	2.57375541924082
7029_GCGAAT_5029_ACCGAG	L1	liver	RNA labelling group	13	Cacfd1	3935	20.5337002021	0.00531443755536	1176	4516	24	210	24	0	liver	liver	20.5337002021103	21.6195455216229
7029_GCGAAT_5029_ACCGAG	L1	liver	RNA labelling group	13	Cachd1	1634	3.03116526793	0	449	264	0	31	0	0	liver	liver	3.03116526793056	3.19145671985861
7029_GCGAAT_5029_ACCGAG	L1	liver	RNA labelling group	13	Cacna1a	782	3.22672431747	0	160	336	0	33	0	0	liver	liver	3.22672431747447	3.39735715339788
7029_GCGAAT_5029_ACCGAG	L1	liver	RNA labelling group	13	Cacna1d	2132	0.195559049544	0	609	38	0	2	0	0	liver	liver	0.195559049543907	0.205900433539265
7029_GCGAAT_5029_ACCGAG	L1	liver	RNA labelling group	13	Cacna2d1	4703	1.17335429726	0	1575	242	0	12	0	0	liver	liver	1.17335429726344	1.23540260123559
7029_GCGAAT_5029_ACCGAG	L1	liver	RNA labelling group	13	Cacnb3	965	0.293338574316	0	191	33	0	3	0	3	liver	liver	0.293338574315861	0.308850650308898
7029_GCGAAT_5029_ACCGAG	L1	liver	RNA labelling group	13	Cacng7	1523	0.684456673404	0	381	139	0	7	0	0	liver	liver	0.684456673403676	0.720651517387429
7029_GCGAAT_5029_ACCGAG	L1	liver	RNA labelling group	13	Cactin	297	9.7779524772	0.00100250626566	75	1995	2	100	2	0	liver	liver	9.77795247719537	10.2950216769633
7029_GCGAAT_5029_ACCGAG	L1	liver	RNA labelling group	13	Cacul1	4351	72.7479664303	0.00280356364089	1421	16051	45	744	45	27	liver	liver	72.7479664303335	76.5949612766067
7029_GCGAAT_5029_ACCGAG	L1	liver	RNA labelling group	13	Cacybp	1247	49.2808804851	0.00164338537387	360	9736	16	504	16	16	liver	liver	49.2808804850647	51.8869092518949
7029_GCGAAT_5029_ACCGAG	L1	liver	RNA labelling group	13	Cad	378	4.10674004042	0	103	839	0	42	0	0	liver	liver	4.10674004042206	4.32390910432457
7029_GCGAAT_5029_ACCGAG	L1	liver	RNA labelling group	13	Cadm1	4221	68.5434468651	0.00427899015832	1327	14022	60	701	41	0	liver	liver	68.5434468651395	72.1681019555125
7029_GCGAAT_5029_ACCGAG	L1	liver	RNA labelling group	13	Cadm3	3763	0.684456673404	0	967	83	0	7	0	0	liver	liver	0.684456673403676	0.720651517387429
7029_GCGAAT_5029_ACCGAG	L1	liver	RNA labelling group	13	Cadm4	919	9.38683437811	0.00797266514806	205	878	7	96	7	0	liver	liver	9.38683437810755	9.88322080988474
7029_GCGAAT_5029_ACCGAG	L1	liver	RNA labelling group	13	Cadps2	2405	16.5247396865	0	775	2467	0	169	0	30	liver	liver	16.5247396864602	17.3985866340679
7029_GCGAAT_5029_ACCGAG	L1	liver	RNA labelling group	13	Cage1	1659	2.34670859453	0	553	485	0	24	0	0	liver	liver	2.34670859452689	2.47080520247119
7029_GCGAAT_5029_ACCGAG	L1	liver	RNA labelling group	13	Calb1	3301	0.097779524772	0	1043	15	0	1	0	0	liver	liver	0.0977795247719537	0.102950216769633
7029_GCGAAT_5029_ACCGAG	L1	liver	RNA labelling group	13	Calcoco1	1549	11.146865824	0.00108774474257	371	2758	3	114	3	0	liver	liver	11.1468658240027	11.7363247117381
7029_GCGAAT_5029_ACCGAG	L1	liver	RNA labelling group	13	Calcrl	2828	19.1647868553	0	966	3358	0	196	0	0	liver	liver	19.1647868553029	20.178242486848
7029_GCGAAT_5029_ACCGAG	L1	liver	RNA labelling group	13	Cald1	2245	256.084575378	0.00222199979982	725	49955	111	2619	103	6	liver	liver	256.084575377747	269.626617719668
7029_GCGAAT_5029_ACCGAG	L1	liver	RNA labelling group	13	Calhm2	2790	1.17335429726	0	758	227	0	12	0	0	liver	liver	1.17335429726344	1.23540260123559
7029_GCGAAT_5029_ACCGAG	L1	liver	RNA labelling group	13	Calm1	3560	521.164867035	0.00422768212732	1079	97926	414	5330	369	12	liver	liver	521.164867034513	548.724655382142
7029_GCGAAT_5029_ACCGAG	L1	liver	RNA labelling group	13	Calm2	626	110.686422042	0.0024167237282	235	24827	60	1132	56	29	liver	liver	110.686422041852	116.539645383224
7029_GCGAAT_5029_ACCGAG	L1	liver	RNA labelling group	13	Calm3	1681	44.4896837712	0.00286093797895	429	9787	28	455	25	0	liver	liver	44.4896837712389	46.8423486301829
7029_GCGAAT_5029_ACCGAG	L1	liver	RNA labelling group	13	Calml4	811	4.49785813951	0	201	791	0	46	0	0	liver	liver	4.49785813950987	4.7357099714031
7029_GCGAAT_5029_ACCGAG	L1	liver	RNA labelling group	13	Caln1	8002	8.21348008084	0.000630119722747	2095	1587	1	84	3	0	liver	liver	8.21348008084411	8.64781820864915
7029_GCGAAT_5029_ACCGAG	L1	liver	RNA labelling group	13	Calr	797	637.522501513	0.00691887774533	247	110278	763	6520	597	189	liver	liver	637.522501513138	671.235413338005
7029_GCGAAT_5029_ACCGAG	L1	liver	RNA labelling group	13	Calr3	439	3.61784241656	0.0253699788584	135	473	12	37	6	0	liver	liver	3.61784241656229	3.80915802047641
7029_GCGAAT_5029_ACCGAG	L1	liver	RNA labelling group	13	Calu	3259	37.2539989381	0.00566387103801	977	9181	52	381	38	76	liver	liver	37.2539989381144	39.2240325892301
7029_GCGAAT_5029_ACCGAG	L1	liver	RNA labelling group	13	Caly	467	0.293338574316	0	119	48	0	3	0	0	liver	liver	0.293338574315861	0.308850650308898
7029_GCGAAT_5029_ACCGAG	L1	liver	RNA labelling group	13	Camk1	250	7.52902340744	0.000562429696288	67	1778	1	77	1	0	liver	liver	7.52902340744043	7.92716669126172
7029_GCGAAT_5029_ACCGAG	L1	liver	RNA labelling group	13	Camk1d	5552	40.8718413547	0.00318933024065	1514	10347	33	418	33	2	liver	liver	40.8718413546766	43.0331906097065
7029_GCGAAT_5029_ACCGAG	L1	liver	RNA labelling group	13	Camk2a	3490	0.097779524772	0	941	20	0	1	0	0	liver	liver	0.0977795247719537	0.102950216769633
7029_GCGAAT_5029_ACCGAG	L1	liver	RNA labelling group	13	Camk2b	2187	2.54226764407	0.0187165775401	534	374	7	26	5	0	liver	liver	2.5422676440708	2.67670563601045
7029_GCGAAT_5029_ACCGAG	L1	liver	RNA labelling group	13	Camk2d	6274	5.96455101109	0	2062	1389	0	61	0	0	liver	liver	5.96455101108918	6.2799632229476
7029_GCGAAT_5029_ACCGAG	L1	liver	RNA labelling group	13	Camk2g	1992	7.72458245698	0.00369458128079	510	1624	6	79	6	0	liver	liver	7.72458245698434	8.13306712480098
7029_GCGAAT_5029_ACCGAG	L1	liver	RNA labelling group	13	Camk2n1	3338	772.556025223	0.00306088792137	895	75795	232	7901	223	22	liver	liver	772.556025223206	813.409662696868
7029_GCGAAT_5029_ACCGAG	L1	liver	RNA labelling group	13	Camk2n2	958	1.85781097067	0	191	349	0	19	0	0	liver	liver	1.85781097066712	1.95605411862302
7029_GCGAAT_5029_ACCGAG	L1	liver	RNA labelling group	13	Camk4	10566	0.97779524772	0	3129	168	0	10	0	10	liver	liver	0.977795247719537	1.02950216769633
7029_GCGAAT_5029_ACCGAG	L1	liver	RNA labelling group	13	Camkk1	1780	0.293338574316	0	420	63	0	3	0	0	liver	liver	0.293338574315861	0.308850650308898
7029_GCGAAT_5029_ACCGAG	L1	liver	RNA labelling group	13	Camkk2	5837	34.4183927197	0.0049504950495	1580	6666	33	352	32	0	liver	liver	34.4183927197277	36.2384763029107
7029_GCGAAT_5029_ACCGAG	L1	liver	RNA labelling group	13	Camkmt	441	0.195559049544	0	140	38	0	2	0	0	liver	liver	0.195559049543907	0.205900433539265
7029_GCGAAT_5029_ACCGAG	L1	liver	RNA labelling group	13	Caml	416	12.5157791708	0.00122950819672	131	2440	3	128	2	0	liver	liver	12.5157791708101	13.177627746513
7029_GCGAAT_5029_ACCGAG	L1	liver	RNA labelling group	13	Camp	250	0.880015722948	0	64	144	0	9	0	0	liver	liver	0.880015722947583	0.926551950926694
7029_GCGAAT_5029_ACCGAG	L1	liver	RNA labelling group	13	Camsap1	2888	13.298015369	0	856	3319	0	136	0	13	liver	liver	13.2980153689857	14.00122948067
7029_GCGAAT_5029_ACCGAG	L1	liver	RNA labelling group	13	Camsap2	2719	9.97351152674	0.00089928057554	932	2224	2	102	2	0	liver	liver	9.97351152673928	10.5009221105025
7029_GCGAAT_5029_ACCGAG	L1	liver	RNA labelling group	13	Camsap3	286	9.09349580379	0	63	1478	0	93	0	0	liver	liver	9.09349580379169	9.57437015957584
7029_GCGAAT_5029_ACCGAG	L1	liver	RNA labelling group	13	Camta1	5234	3.81340146611	0.00348128807659	1639	1149	4	39	4	0	liver	liver	3.81340146610619	4.01505845401568
7029_GCGAAT_5029_ACCGAG	L1	liver	RNA labelling group	13	Camta2	736	8.89793675425	0.00136518771331	191	1465	2	91	2	0	liver	liver	8.89793675424779	9.36846972603658
7029_GCGAAT_5029_ACCGAG	L1	liver	RNA labelling group	13	Cand1	4169	54.0720771989	0.00346079176163	1370	11847	41	553	40	0	liver	liver	54.0720771988904	56.9314698736069
7029_GCGAAT_5029_ACCGAG	L1	liver	RNA labelling group	13	Cand2	1693	1.7600314459	0	402	242	0	18	0	18	liver	liver	1.76003144589517	1.85310390185339
7029_GCGAAT_5029_ACCGAG	L1	liver	RNA labelling group	13	Cant1	1606	15.7425034883	0	400	2608	0	161	0	0	liver	liver	15.7425034882845	16.5749848999109
7029_GCGAAT_5029_ACCGAG	L1	liver	RNA labelling group	13	Canx	2325	273.684889837	0.00738226559185	836	58925	435	2799	314	0	liver	liver	273.684889836698	288.157656738202
7029_GCGAAT_5029_ACCGAG	L1	liver	RNA labelling group	13	Cap1	1087	47.0319514153	0.00274129069103	291	8755	24	481	23	0	liver	liver	47.0319514153097	49.5190542661933
7029_GCGAAT_5029_ACCGAG	L1	liver	RNA labelling group	13	Capg	261	0.48889762386	0	63	75	0	5	0	0	liver	liver	0.488897623859769	0.514751083848164
7029_GCGAAT_5029_ACCGAG	L1	liver	RNA labelling group	13	Capn1	816	15.3513853892	0.00209205020921	182	1912	4	157	4	0	liver	liver	15.3513853891967	16.1631840328323
7029_GCGAAT_5029_ACCGAG	L1	liver	RNA labelling group	13	Capn10	775	23.9559835691	0.00182852498984	215	4922	9	245	9	0	liver	liver	23.9559835691287	25.22280310856
7029_GCGAAT_5029_ACCGAG	L1	liver	RNA labelling group	13	Capn11	381	0.195559049544	0	86	18	0	2	0	0	liver	liver	0.195559049543907	0.205900433539265
7029_GCGAAT_5029_ACCGAG	L1	liver	RNA labelling group	13	Capn15	1442	8.89793675425	0.00705218617772	330	1418	10	91	10	0	liver	liver	8.89793675424779	9.36846972603658
7029_GCGAAT_5029_ACCGAG	L1	liver	RNA labelling group	13	Capn2	956	61.7966596559	0.00234375	242	10240	24	632	24	0	liver	liver	61.7966596558747	65.0645369984079
7029_GCGAAT_5029_ACCGAG	L1	liver	RNA labelling group	13	Capn3	420	3.1289447927	0	109	475	0	32	0	0	liver	liver	3.12894479270252	3.29440693662825
7029_GCGAAT_5029_ACCGAG	L1	liver	RNA labelling group	13	Capn5	2314	1.66225192112	0	585	250	0	17	0	0	liver	liver	1.66225192112321	1.75015368508376
7029_GCGAAT_5029_ACCGAG	L1	liver	RNA labelling group	13	Capn6	1413	1.07557477249	0	394	212	0	11	0	0	liver	liver	1.07557477249149	1.13245238446596
7029_GCGAAT_5029_ACCGAG	L1	liver	RNA labelling group	13	Capn7	964	34.8095108188	0.00523311132255	314	8408	44	356	34	0	liver	liver	34.8095108188155	36.6502771699892
7029_GCGAAT_5029_ACCGAG	L1	liver	RNA labelling group	13	Capn8	1533	8.89793675425	0.00346260387812	409	1444	5	91	5	0	liver	liver	8.89793675424779	9.36846972603658
7029_GCGAAT_5029_ACCGAG	L1	liver	RNA labelling group	13	Capns1	573	72.454627856	0.00387921996226	131	9538	37	741	34	0	liver	liver	72.4546278560177	76.2861106262978
7029_GCGAAT_5029_ACCGAG	L1	liver	RNA labelling group	13	Caprin1	5137	160.6517592	0.00184108243958	1802	34219	63	1643	58	792	liver	liver	160.65175920032	169.147206152507
7029_GCGAAT_5029_ACCGAG	L1	liver	RNA labelling group	13	Capza1	2205	16.9158577855	0.000508259212198	728	3935	2	173	2	155	liver	liver	16.915857785548	17.8103875011465
7029_GCGAAT_5029_ACCGAG	L1	liver	RNA labelling group	13	Capza2	1537	56.5165653182	0.00218094306987	562	13297	29	578	28	2	liver	liver	56.5165653181892	59.5052252928477
7029_GCGAAT_5029_ACCGAG	L1	liver	RNA labelling group	13	Capzb	828	81.450344135	0.00348540004647	216	12911	45	833	42	4	liver	liver	81.4503441350374	85.757530569104
7029_GCGAAT_5029_ACCGAG	L1	liver	RNA labelling group	13	Car1	322	0.684456673404	0	107	168	0	7	0	0	liver	liver	0.684456673403676	0.720651517387429
7029_GCGAAT_5029_ACCGAG	L1	liver	RNA labelling group	13	Car11	271	0.195559049544	0	66	30	0	2	0	0	liver	liver	0.195559049543907	0.205900433539265
7029_GCGAAT_5029_ACCGAG	L1	liver	RNA labelling group	13	Car14	378	10.3646296258	0.000688231245699	116	2906	2	106	2	0	liver	liver	10.3646296258271	10.9127229775811
7029_GCGAAT_5029_ACCGAG	L1	liver	RNA labelling group	13	Car2	680	2.73782669361	0	202	596	0	28	0	0	liver	liver	2.7378266936147	2.88260606954972
7029_GCGAAT_5029_ACCGAG	L1	liver	RNA labelling group	13	Car3	862	21.9026135489	0.000954502068088	228	3143	3	224	3	0	liver	liver	21.9026135489176	23.0608485563977
7029_GCGAAT_5029_ACCGAG	L1	liver	RNA labelling group	13	Car5a	262	13.8846925176	0.000745156482861	38	1342	1	142	1	99	liver	liver	13.8846925176174	14.6189307812878
7029_GCGAAT_5029_ACCGAG	L1	liver	RNA labelling group	13	Car5b	2369	4.8889762386	0	769	809	0	50	0	18	liver	liver	4.88897623859769	5.14751083848164
7029_GCGAAT_5029_ACCGAG	L1	liver	RNA labelling group	13	Car7	664	0.391118099088	0	144	60	0	4	0	0	liver	liver	0.391118099087815	0.411800867078531
7029_GCGAAT_5029_ACCGAG	L1	liver	RNA labelling group	13	Car8	4759	46.1519356924	0.00320479685723	1616	9673	31	472	31	0	liver	liver	46.1519356923621	48.5925023152666
7029_GCGAAT_5029_ACCGAG	L1	liver	RNA labelling group	13	Car9	619	0.097779524772	0.0714285714286	191	14	1	1	1	0	liver	liver	0.0977795247719537	0.102950216769633
7029_GCGAAT_5029_ACCGAG	L1	liver	RNA labelling group	13	Card10	1457	4.00896051565	0.0029197080292	385	685	2	41	2	0	liver	liver	4.0089605156501	4.22095888755494
7029_GCGAAT_5029_ACCGAG	L1	liver	RNA labelling group	13	Card19	250	9.28905485334	0.00347826086957	79	2300	8	95	8	0	liver	liver	9.2890548533356	9.78027059311511
7029_GCGAAT_5029_ACCGAG	L1	liver	RNA labelling group	13	Card6	2404	12.2224405965	0.00195790504161	685	2043	4	125	4	0	liver	liver	12.2224405964942	12.8687770962041
7029_GCGAAT_5029_ACCGAG	L1	liver	RNA labelling group	13	Carf	3266	1.17335429726	0	1165	244	0	12	0	0	liver	liver	1.17335429726344	1.23540260123559
7029_GCGAAT_5029_ACCGAG	L1	liver	RNA labelling group	13	Carhsp1	2372	64.730045399	0.00191979522184	602	9376	18	662	18	220	liver	liver	64.7300453990333	68.1530435014969
7029_GCGAAT_5029_ACCGAG	L1	liver	RNA labelling group	13	Carm1	1819	9.68017295242	0	403	1691	0	99	0	1	liver	liver	9.68017295242342	10.1920714601936
7029_GCGAAT_5029_ACCGAG	L1	liver	RNA labelling group	13	Carmil1	985	3.32450384225	0	321	837	0	34	0	0	liver	liver	3.32450384224643	3.50030737016751
7029_GCGAAT_5029_ACCGAG	L1	liver	RNA labelling group	13	Carnmt1	671	31.3872274518	0.00138355111453	211	6505	9	321	10	304	liver	liver	31.3872274517971	33.0470195830521
7029_GCGAAT_5029_ACCGAG	L1	liver	RNA labelling group	13	Carns1	1014	0.391118099088	0	247	72	0	4	0	0	liver	liver	0.391118099087815	0.411800867078531
7029_GCGAAT_5029_ACCGAG	L1	liver	RNA labelling group	13	Cars	724	10.5601886754	0	163	1343	0	108	0	0	liver	liver	10.560188675371	11.1186234111203
7029_GCGAAT_5029_ACCGAG	L1	liver	RNA labelling group	13	Cars2	291	5.28009433769	0.00734618916437	75	1089	8	54	8	1	liver	liver	5.2800943376855	5.55931170556017
7029_GCGAAT_5029_ACCGAG	L1	liver	RNA labelling group	13	Casc3	1596	14.1780310919	0.000966494845361	480	3104	3	145	3	0	liver	liver	14.1780310919333	14.9277814315967
7029_GCGAAT_5029_ACCGAG	L1	liver	RNA labelling group	13	Casc4	2672	1.07557477249	0.00920245398773	858	326	3	11	3	4	liver	liver	1.07557477249149	1.13245238446596
7029_GCGAAT_5029_ACCGAG	L1	liver	RNA labelling group	13	Casd1	1443	23.56486547	0.00175100682893	504	5711	10	241	10	0	liver	liver	23.5648654700408	24.8110022414815
7029_GCGAAT_5029_ACCGAG	L1	liver	RNA labelling group	13	Cask	5091	11.3424248735	0.0013611615245	1505	2204	3	116	3	0	liver	liver	11.3424248735466	11.9422251452774
7029_GCGAAT_5029_ACCGAG	L1	liver	RNA labelling group	13	Caskin1	1691	0.48889762386	0	381	30	0	5	0	0	liver	liver	0.488897623859769	0.514751083848164
7029_GCGAAT_5029_ACCGAG	L1	liver	RNA labelling group	13	Caskin2	804	13.1024563194	0.00480139676997	180	2291	11	134	10	0	liver	liver	13.1024563194418	13.7953290471308
7029_GCGAAT_5029_ACCGAG	L1	liver	RNA labelling group	13	Casp1	255	3.32450384225	0	88	440	0	34	0	0	liver	liver	3.32450384224643	3.50030737016751
7029_GCGAAT_5029_ACCGAG	L1	liver	RNA labelling group	13	Casp12	1302	1.85781097067	0	465	524	0	19	0	0	liver	liver	1.85781097066712	1.95605411862302
7029_GCGAAT_5029_ACCGAG	L1	liver	RNA labelling group	13	Casp2	2031	2.05337002021	0.00232558139535	732	430	1	21	1	0	liver	liver	2.05337002021103	2.16195455216229
7029_GCGAAT_5029_ACCGAG	L1	liver	RNA labelling group	13	Casp3	1550	11.5379839231	0.00436522371772	453	2749	12	118	11	1	liver	liver	11.5379839230905	12.1481255788167
7029_GCGAAT_5029_ACCGAG	L1	liver	RNA labelling group	13	Casp4	262	0.48889762386	0	65	20	0	5	0	0	liver	liver	0.488897623859769	0.514751083848164
7029_GCGAAT_5029_ACCGAG	L1	liver	RNA labelling group	13	Casp6	539	32.8539203234	0.00319763866683	208	8131	26	336	26	0	liver	liver	32.8539203233764	34.5912728345966
7029_GCGAAT_5029_ACCGAG	L1	liver	RNA labelling group	13	Casp7	1249	5.67121243677	0.00198150594452	384	1514	3	58	3	0	liver	liver	5.67121243677331	5.9711125726387
7029_GCGAAT_5029_ACCGAG	L1	liver	RNA labelling group	13	Casp8	749	24.1515426187	0.00320980449373	225	3427	11	247	12	6	liver	liver	24.1515426186726	25.4287035420993
7029_GCGAAT_5029_ACCGAG	L1	liver	RNA labelling group	13	Casp8ap2	626	1.07557477249	0	253	312	0	11	0	0	liver	liver	1.07557477249149	1.13245238446596
7029_GCGAAT_5029_ACCGAG	L1	liver	RNA labelling group	13	Casp9	2328	8.31125960562	0.00214707461084	711	1863	4	85	4	0	liver	liver	8.31125960561607	8.75076842541878
7029_GCGAAT_5029_ACCGAG	L1	liver	RNA labelling group	13	Casq1	451	0.293338574316	0	135	72	0	3	0	0	liver	liver	0.293338574315861	0.308850650308898
7029_GCGAAT_5029_ACCGAG	L1	liver	RNA labelling group	13	Cast	1627	21.022597826	0.00180505415162	541	3878	7	215	7	152	liver	liver	21.02259782597	22.134296605471
7029_GCGAAT_5029_ACCGAG	L1	liver	RNA labelling group	13	Casz1	3756	1.66225192112	0	955	269	0	17	0	0	liver	liver	1.66225192112321	1.75015368508376
7029_GCGAAT_5029_ACCGAG	L1	liver	RNA labelling group	13	Cat	907	927.145453888	0.00482620179609	265	236625	1142	9482	932	22	liver	liver	927.145453887665	976.173955409657
7029_GCGAAT_5029_ACCGAG	L1	liver	RNA labelling group	13	Catsper2	250	6.55122815972	0.00392541707556	72	1019	4	67	4	0	liver	liver	6.5512281597209	6.89766452356539
7029_GCGAAT_5029_ACCGAG	L1	liver	RNA labelling group	13	Catsper3	250	0.097779524772	0	62	11	0	1	0	0	liver	liver	0.0977795247719537	0.102950216769633
7029_GCGAAT_5029_ACCGAG	L1	liver	RNA labelling group	13	Catsper4	538	0.097779524772	0	118	10	0	1	0	0	liver	liver	0.0977795247719537	0.102950216769633
7029_GCGAAT_5029_ACCGAG	L1	liver	RNA labelling group	13	Cav1	2069	1.46669287158	0.00251256281407	681	398	1	15	1	0	liver	liver	1.46669287157931	1.54425325154449
7029_GCGAAT_5029_ACCGAG	L1	liver	RNA labelling group	13	Cav2	2681	3.52006289179	0.0143626570916	905	557	8	36	4	0	liver	liver	3.52006289179033	3.70620780370678
7029_GCGAAT_5029_ACCGAG	L1	liver	RNA labelling group	13	Cbfa2t2	5938	3.1289447927	0.00120481927711	1721	830	1	32	1	0	liver	liver	3.12894479270252	3.29440693662825
7029_GCGAAT_5029_ACCGAG	L1	liver	RNA labelling group	13	Cbfa2t3	5571	11.9291020222	0	1314	2201	0	122	0	0	liver	liver	11.9291020221784	12.5599264458952
7029_GCGAAT_5029_ACCGAG	L1	liver	RNA labelling group	13	Cbfb	2063	11.9291020222	0.00946465542739	751	3381	32	122	32	0	liver	liver	11.9291020221784	12.5599264458952
7029_GCGAAT_5029_ACCGAG	L1	liver	RNA labelling group	13	Cbl	8558	7.82236198176	0.00214899713467	2720	1396	3	80	3	0	liver	liver	7.8223619817563	8.23601734157062
7029_GCGAAT_5029_ACCGAG	L1	liver	RNA labelling group	13	Cblb	3355	7.52902340744	0	1116	1789	0	77	0	1	liver	liver	7.52902340744043	7.92716669126172
7029_GCGAAT_5029_ACCGAG	L1	liver	RNA labelling group	13	Cblc	317	19.2625663801	0.00348779272546	53	2007	7	197	7	0	liver	liver	19.2625663800749	20.2811927036176
7029_GCGAAT_5029_ACCGAG	L1	liver	RNA labelling group	13	Cbll1	2450	14.7647082406	0.00156543519098	863	3194	5	151	5	0	liver	liver	14.764708240565	15.5454827322145
7029_GCGAAT_5029_ACCGAG	L1	liver	RNA labelling group	13	Cbln3	4060	0.391118099088	0	1067	40	0	4	0	0	liver	liver	0.391118099087815	0.411800867078531
7029_GCGAAT_5029_ACCGAG	L1	liver	RNA labelling group	13	Cbr1	416	102.179603387	0.00541302509163	110	17735	96	1045	88	0	liver	liver	102.179603386692	107.582976524266
7029_GCGAAT_5029_ACCGAG	L1	liver	RNA labelling group	13	Cbr2	250	0.097779524772	0	64	3	0	1	0	1	liver	liver	0.0977795247719537	0.102950216769633
7029_GCGAAT_5029_ACCGAG	L1	liver	RNA labelling group	13	Cbr3	258	6.25788958541	0.00322372662798	85	1551	5	64	5	0	liver	liver	6.25788958540504	6.58881387325649
7029_GCGAAT_5029_ACCGAG	L1	liver	RNA labelling group	13	Cbr4	3483	31.6805660261	0.00732113144759	1070	6010	44	324	33	0	liver	liver	31.680566026113	33.355870233361
7029_GCGAAT_5029_ACCGAG	L1	liver	RNA labelling group	13	Cbs	567	111.957555864	0.00379848060776	131	20008	76	1145	71	0	liver	liver	111.957555863887	117.877998201229
7029_GCGAAT_5029_ACCGAG	L1	liver	RNA labelling group	13	Cbwd1	1021	8.50681865516	0.00346020761246	341	2023	7	87	7	0	liver	liver	8.50681865515997	8.95666885895805
7029_GCGAAT_5029_ACCGAG	L1	liver	RNA labelling group	13	Cbx1	1604	1.7600314459	0	523	385	0	18	0	0	liver	liver	1.76003144589517	1.85310390185339
7029_GCGAAT_5029_ACCGAG	L1	liver	RNA labelling group	13	Cbx2	2105	5.67121243677	0	569	1153	0	58	0	0	liver	liver	5.67121243677331	5.9711125726387
7029_GCGAAT_5029_ACCGAG	L1	liver	RNA labelling group	13	Cbx3	1275	77.4413836194	0.00250476449769	449	18365	46	792	46	792	liver	liver	77.4413836193873	81.5365716815491
7029_GCGAAT_5029_ACCGAG	L1	liver	RNA labelling group	13	Cbx4	3321	7.82236198176	0.00112803158488	820	1773	2	80	2	0	liver	liver	7.8223619817563	8.23601734157062
7029_GCGAAT_5029_ACCGAG	L1	liver	RNA labelling group	13	Cbx5	8172	29.0405188573	0.00384615384615	2638	3640	14	297	15	1	liver	liver	29.0405188572702	30.5762143805809
7029_GCGAAT_5029_ACCGAG	L1	liver	RNA labelling group	13	Cbx6	4520	6.55122815972	0	1104	1175	0	67	0	1	liver	liver	6.5512281597209	6.89766452356539
7029_GCGAAT_5029_ACCGAG	L1	liver	RNA labelling group	13	Cbx7	2516	3.1289447927	0	619	837	0	32	0	0	liver	liver	3.12894479270252	3.29440693662825
7029_GCGAAT_5029_ACCGAG	L1	liver	RNA labelling group	13	Cbx8	2381	2.73782669361	0.00429184549356	646	699	3	28	3	0	liver	liver	2.7378266936147	2.88260606954972
7029_GCGAAT_5029_ACCGAG	L1	liver	RNA labelling group	13	Cby1	592	1.07557477249	0.0243902439024	119	205	5	11	5	0	liver	liver	1.07557477249149	1.13245238446596
7029_GCGAAT_5029_ACCGAG	L1	liver	RNA labelling group	13	Cc2d1a	409	2.83560621839	0	69	179	0	29	0	0	liver	liver	2.83560621838666	2.98555628631935
7029_GCGAAT_5029_ACCGAG	L1	liver	RNA labelling group	13	Cc2d1b	605	14.3735901415	0.00584551148225	141	2395	14	147	14	0	liver	liver	14.3735901414772	15.133681865136
7029_GCGAAT_5029_ACCGAG	L1	liver	RNA labelling group	13	Cc2d2a	252	0.586677148632	0.00900900900901	95	111	1	6	1	0	liver	liver	0.586677148631722	0.617701300617796
7029_GCGAAT_5029_ACCGAG	L1	liver	RNA labelling group	13	Ccar1	835	21.3159364003	0.00420256356377	290	4759	20	218	21	0	liver	liver	21.3159364002859	22.4431472557799
7029_GCGAAT_5029_ACCGAG	L1	liver	RNA labelling group	13	Ccbe1	4431	3.81340146611	0	1381	892	0	39	0	0	liver	liver	3.81340146610619	4.01505845401568
7029_GCGAAT_5029_ACCGAG	L1	liver	RNA labelling group	13	Ccdc102a	393	1.36891334681	0	88	235	0	14	0	0	liver	liver	1.36891334680735	1.44130303477486
7029_GCGAAT_5029_ACCGAG	L1	liver	RNA labelling group	13	Ccdc107	268	90.1527218397	0.0110359558562	42	8427	93	922	80	0	liver	liver	90.1527218397413	94.9200998616014
7029_GCGAAT_5029_ACCGAG	L1	liver	RNA labelling group	13	Ccdc115	828	14.4713696662	0.00274040857	224	4014	11	148	11	6	liver	liver	14.4713696662491	15.2366320819056
7029_GCGAAT_5029_ACCGAG	L1	liver	RNA labelling group	13	Ccdc117	2409	25.8137945398	0.00140801001252	758	6392	9	264	9	0	liver	liver	25.8137945397958	27.178857227183
7029_GCGAAT_5029_ACCGAG	L1	liver	RNA labelling group	13	Ccdc12	352	21.9026135489	0.00289296046287	91	4148	12	224	12	143	liver	liver	21.9026135489176	23.0608485563977
7029_GCGAAT_5029_ACCGAG	L1	liver	RNA labelling group	13	Ccdc120	1442	5.67121243677	0	418	1017	0	58	0	1	liver	liver	5.67121243677331	5.9711125726387
7029_GCGAAT_5029_ACCGAG	L1	liver	RNA labelling group	13	Ccdc122	659	1.36891334681	0	252	287	0	14	0	0	liver	liver	1.36891334680735	1.44130303477486
7029_GCGAAT_5029_ACCGAG	L1	liver	RNA labelling group	13	Ccdc124	253	12.3202201213	0.0243519245876	47	1273	31	126	31	0	liver	liver	12.3202201212662	12.9717273129737
7029_GCGAAT_5029_ACCGAG	L1	liver	RNA labelling group	13	Ccdc125	1122	6.74678720926	0	282	1126	0	69	0	11	liver	liver	6.74678720926481	7.10356495710466
7029_GCGAAT_5029_ACCGAG	L1	liver	RNA labelling group	13	Ccdc126	1757	0.293338574316	0	556	87	0	3	0	0	liver	liver	0.293338574315861	0.308850650308898
7029_GCGAAT_5029_ACCGAG	L1	liver	RNA labelling group	13	Ccdc127	8666	15.9380625378	0.000584624378837	2520	3421	2	163	2	0	liver	liver	15.9380625378285	16.7808853334501
7029_GCGAAT_5029_ACCGAG	L1	liver	RNA labelling group	13	Ccdc130	1136	4.20451956519	0	233	636	0	43	0	0	liver	liver	4.20451956519401	4.42685932109421
7029_GCGAAT_5029_ACCGAG	L1	liver	RNA labelling group	13	Ccdc134	1211	3.03116526793	0	282	643	0	31	0	0	liver	liver	3.03116526793056	3.19145671985861
7029_GCGAAT_5029_ACCGAG	L1	liver	RNA labelling group	13	Ccdc137	1877	2.64004716884	0	495	440	0	27	0	0	liver	liver	2.64004716884275	2.77965585278008
7029_GCGAAT_5029_ACCGAG	L1	liver	RNA labelling group	13	Ccdc138	390	0.880015722948	0	142	204	0	9	0	0	liver	liver	0.880015722947583	0.926551950926694
7029_GCGAAT_5029_ACCGAG	L1	liver	RNA labelling group	13	Ccdc14	1260	0.195559049544	0	451	48	0	2	0	0	liver	liver	0.195559049543907	0.205900433539265
7029_GCGAAT_5029_ACCGAG	L1	liver	RNA labelling group	13	Ccdc141	4651	7.52902340744	0.000524383848977	1431	1907	1	77	1	0	liver	liver	7.52902340744043	7.92716669126172
7029_GCGAAT_5029_ACCGAG	L1	liver	RNA labelling group	13	Ccdc146	451	0.097779524772	0	130	4	0	1	0	1	liver	liver	0.0977795247719537	0.102950216769633
7029_GCGAAT_5029_ACCGAG	L1	liver	RNA labelling group	13	Ccdc148	1857	3.42228336702	0	547	532	0	35	0	1	liver	liver	3.42228336701838	3.60325758693715
7029_GCGAAT_5029_ACCGAG	L1	liver	RNA labelling group	13	Ccdc149	1926	4.69341718905	0	467	914	0	48	0	0	liver	liver	4.69341718905378	4.94161040494237
7029_GCGAAT_5029_ACCGAG	L1	liver	RNA labelling group	13	Ccdc15	2199	4.30229908997	0	792	730	0	44	0	0	liver	liver	4.30229908996596	4.52980953786384
7029_GCGAAT_5029_ACCGAG	L1	liver	RNA labelling group	13	Ccdc157	2566	8.11570055607	0.00243427458617	668	2054	5	83	5	0	liver	liver	8.11570055607216	8.54486799187952
7029_GCGAAT_5029_ACCGAG	L1	liver	RNA labelling group	13	Ccdc158	2372	0.097779524772	0	745	30	0	1	0	0	liver	liver	0.0977795247719537	0.102950216769633
7029_GCGAAT_5029_ACCGAG	L1	liver	RNA labelling group	13	Ccdc159	250	0.195559049544	0	62	14	0	2	0	0	liver	liver	0.195559049543907	0.205900433539265
7029_GCGAAT_5029_ACCGAG	L1	liver	RNA labelling group	13	Ccdc162	467	2.83560621839	0	138	483	0	29	0	0	liver	liver	2.83560621838666	2.98555628631935
7029_GCGAAT_5029_ACCGAG	L1	liver	RNA labelling group	13	Ccdc163	255	2.64004716884	0.00858369098712	64	466	4	27	4	0	liver	liver	2.64004716884275	2.77965585278008
7029_GCGAAT_5029_ACCGAG	L1	liver	RNA labelling group	13	Ccdc166	1722	3.03116526793	0	413	364	0	31	0	0	liver	liver	3.03116526793056	3.19145671985861
7029_GCGAAT_5029_ACCGAG	L1	liver	RNA labelling group	13	Ccdc167	5452	5.18231481291	0.0099573257468	1266	703	7	53	6	0	liver	liver	5.18231481291355	5.45636148879053
7029_GCGAAT_5029_ACCGAG	L1	liver	RNA labelling group	13	Ccdc17	250	4.49785813951	0.0048971596474	83	1021	5	46	5	0	liver	liver	4.49785813950987	4.7357099714031
7029_GCGAAT_5029_ACCGAG	L1	liver	RNA labelling group	13	Ccdc171	981	1.46669287158	0.026455026455	298	189	5	15	5	0	liver	liver	1.46669287157931	1.54425325154449
7029_GCGAAT_5029_ACCGAG	L1	liver	RNA labelling group	13	Ccdc173	274	0.48889762386	0	76	78	0	5	0	0	liver	liver	0.488897623859769	0.514751083848164
7029_GCGAAT_5029_ACCGAG	L1	liver	RNA labelling group	13	Ccdc174	508	4.59563766428	0.00226757369614999	140	882	2	47	2	0	liver	liver	4.59563766428182	4.83866018817274
7029_GCGAAT_5029_ACCGAG	L1	liver	RNA labelling group	13	Ccdc181	255	6.35566911018	0.00209205020921	62	1434	3	65	3	0	liver	liver	6.35566911017699	6.69176409002613
7029_GCGAAT_5029_ACCGAG	L1	liver	RNA labelling group	13	Ccdc186	3732	5.96455101109	0.00153846153846	1177	1300	2	61	2	0	liver	liver	5.96455101108918	6.2799632229476
7029_GCGAAT_5029_ACCGAG	L1	liver	RNA labelling group	13	Ccdc189	1028	0.097779524772	0	235	8	0	1	0	0	liver	liver	0.0977795247719537	0.102950216769633
7029_GCGAAT_5029_ACCGAG	L1	liver	RNA labelling group	13	Ccdc191	1237	5.573432912	0	343	1163	0	57	0	0	liver	liver	5.57343291200136	5.86816235586906
7029_GCGAAT_5029_ACCGAG	L1	liver	RNA labelling group	13	Ccdc22	253	9.19127532856	0	72	1425	0	94	0	0	liver	liver	9.19127532856365	9.67732037634548
7029_GCGAAT_5029_ACCGAG	L1	liver	RNA labelling group	13	Ccdc25	1446	96.4106114251	0.00229925716307	409	22616	52	986	52	2	liver	liver	96.4106114251464	101.508913734858
7029_GCGAAT_5029_ACCGAG	L1	liver	RNA labelling group	13	Ccdc28a	2022	16.9158577855	0.00237037037037	578	3375	8	173	4	0	liver	liver	16.915857785548	17.8103875011465
7029_GCGAAT_5029_ACCGAG	L1	liver	RNA labelling group	13	Ccdc28b	366	3.32450384225	0.0072202166065	82	554	4	34	4	1	liver	liver	3.32450384224643	3.50030737016751
7029_GCGAAT_5029_ACCGAG	L1	liver	RNA labelling group	13	Ccdc3	1690	2.24892906975	0	475	417	0	23	0	0	liver	liver	2.24892906975494	2.36785498570155
7029_GCGAAT_5029_ACCGAG	L1	liver	RNA labelling group	13	Ccdc30	1730	3.1289447927	0	520	510	0	32	0	0	liver	liver	3.12894479270252	3.29440693662825
7029_GCGAAT_5029_ACCGAG	L1	liver	RNA labelling group	13	Ccdc32	1578	7.82236198176	0.0015690376569	404	1912	3	80	3	0	liver	liver	7.8223619817563	8.23601734157062
7029_GCGAAT_5029_ACCGAG	L1	liver	RNA labelling group	13	Ccdc34	1806	0.391118099088	0	587	116	0	4	0	0	liver	liver	0.391118099087815	0.411800867078531
7029_GCGAAT_5029_ACCGAG	L1	liver	RNA labelling group	13	Ccdc36	1152	0.684456673404	0	311	66	0	7	0	7	liver	liver	0.684456673403676	0.720651517387429
7029_GCGAAT_5029_ACCGAG	L1	liver	RNA labelling group	13	Ccdc40	803	0.293338574316	0	178	72	0	3	0	0	liver	liver	0.293338574315861	0.308850650308898
7029_GCGAAT_5029_ACCGAG	L1	liver	RNA labelling group	13	Ccdc43	1625	9.7779524772	0.00587084148728	540	2044	12	100	12	0	liver	liver	9.77795247719537	10.2950216769633
7029_GCGAAT_5029_ACCGAG	L1	liver	RNA labelling group	13	Ccdc47	3858	100.81069004	0.00451936548109	1311	22127	100	1031	82	52	liver	liver	100.810690039884	106.141673489491
7029_GCGAAT_5029_ACCGAG	L1	liver	RNA labelling group	13	Ccdc50	7255	35.0050698684	0.00180483696306	2335	8311	15	358	15	2	liver	liver	35.0050698683594	36.8561776035285
7029_GCGAAT_5029_ACCGAG	L1	liver	RNA labelling group	13	Ccdc51	1096	4.40007861474	0	308	1081	0	45	0	0	liver	liver	4.40007861473792	4.63275975463347
7029_GCGAAT_5029_ACCGAG	L1	liver	RNA labelling group	13	Ccdc53	544	26.1071331141	0.00206689214581	160	5322	11	267	9	0	liver	liver	26.1071331141116	27.4877078774919
7029_GCGAAT_5029_ACCGAG	L1	liver	RNA labelling group	13	Ccdc57	263	0.586677148632	0	57	91	0	6	0	0	liver	liver	0.586677148631722	0.617701300617796
7029_GCGAAT_5029_ACCGAG	L1	liver	RNA labelling group	13	Ccdc58	259	45.858597118	0.0035035035035	82	9990	35	469	31	1	liver	liver	45.8585971180463	48.2836516649577
7029_GCGAAT_5029_ACCGAG	L1	liver	RNA labelling group	13	Ccdc59	808	26.8893693123	0.000827129859388	247	3627	3	275	5	3	liver	liver	26.8893693122873	28.311309611649
7029_GCGAAT_5029_ACCGAG	L1	liver	RNA labelling group	13	Ccdc6	4232	29.0405188573	0.00194647201946	1240	6165	12	297	12	9	liver	liver	29.0405188572702	30.5762143805809
7029_GCGAAT_5029_ACCGAG	L1	liver	RNA labelling group	13	Ccdc61	251	1.56447239635	0	69	243	0	16	0	0	liver	liver	1.56447239635126	1.64720346831412
7029_GCGAAT_5029_ACCGAG	L1	liver	RNA labelling group	13	Ccdc62	1804	0.586677148632	0	534	144	0	6	0	0	liver	liver	0.586677148631722	0.617701300617796
7029_GCGAAT_5029_ACCGAG	L1	liver	RNA labelling group	13	Ccdc64	1230	1.46669287158	0.0114942528736	253	261	3	15	3	0	liver	liver	1.46669287157931	1.54425325154449
7029_GCGAAT_5029_ACCGAG	L1	liver	RNA labelling group	13	Ccdc66	250	7.04012578358	0	78	1533	0	72	0	0	liver	liver	7.04012578358067	7.41241560741356
7029_GCGAAT_5029_ACCGAG	L1	liver	RNA labelling group	13	Ccdc68	449	1.66225192112	0	139	368	0	17	0	0	liver	liver	1.66225192112321	1.75015368508376
7029_GCGAAT_5029_ACCGAG	L1	liver	RNA labelling group	13	Ccdc69	1164	0.293338574316	0	279	33	0	3	0	0	liver	liver	0.293338574315861	0.308850650308898
7029_GCGAAT_5029_ACCGAG	L1	liver	RNA labelling group	13	Ccdc71	1654	19.3603459048	0.000216262975779	451	4624	1	198	1	0	liver	liver	19.3603459048468	20.3841429203873
7029_GCGAAT_5029_ACCGAG	L1	liver	RNA labelling group	13	Ccdc71l	3303	4.30229908997	0.000864304235091	1118	1157	1	44	1	11	liver	liver	4.30229908996596	4.52980953786384
7029_GCGAAT_5029_ACCGAG	L1	liver	RNA labelling group	13	Ccdc73	672	3.03116526793	0	232	298	0	31	0	0	liver	liver	3.03116526793056	3.19145671985861
7029_GCGAAT_5029_ACCGAG	L1	liver	RNA labelling group	13	Ccdc77	1022	5.08453528814	0	254	693	0	52	0	0	liver	liver	5.08453528814159	5.3534112720209
7029_GCGAAT_5029_ACCGAG	L1	liver	RNA labelling group	13	Ccdc8	1121	1.95559049544	0	325	539	0	20	0	0	liver	liver	1.95559049543907	2.05900433539265
7029_GCGAAT_5029_ACCGAG	L1	liver	RNA labelling group	13	Ccdc80	414	1.66225192112	0.00266666666667	142	375	1	17	1	0	liver	liver	1.66225192112321	1.75015368508376
7029_GCGAAT_5029_ACCGAG	L1	liver	RNA labelling group	13	Ccdc82	3111	1.85781097067	0	930	588	0	19	0	0	liver	liver	1.85781097066712	1.95605411862302
7029_GCGAAT_5029_ACCGAG	L1	liver	RNA labelling group	13	Ccdc84	2321	13.3957948938	0.000883392226148	668	2264	2	137	2	1	liver	liver	13.3957948937577	14.1041796974397
7029_GCGAAT_5029_ACCGAG	L1	liver	RNA labelling group	13	Ccdc85b	3822	5.67121243677	0	999	601	0	58	0	0	liver	liver	5.67121243677331	5.9711125726387
7029_GCGAAT_5029_ACCGAG	L1	liver	RNA labelling group	13	Ccdc86	1689	18.0892120828	0.00208507089241	423	2398	5	185	5	0	liver	liver	18.0892120828114	19.0457901023821
7029_GCGAAT_5029_ACCGAG	L1	liver	RNA labelling group	13	Ccdc88a	3939	1.07557477249	0.00469483568075	1374	213	1	11	1	0	liver	liver	1.07557477249149	1.13245238446596
7029_GCGAAT_5029_ACCGAG	L1	liver	RNA labelling group	13	Ccdc88b	441	0.586677148632	0	73	58	0	6	0	0	liver	liver	0.586677148631722	0.617701300617796
7029_GCGAAT_5029_ACCGAG	L1	liver	RNA labelling group	13	Ccdc88c	500	1.46669287158	0	143	281	0	15	0	0	liver	liver	1.46669287157931	1.54425325154449
7029_GCGAAT_5029_ACCGAG	L1	liver	RNA labelling group	13	Ccdc9	533	10.0712910515	0.00236826524571	127	1689	4	103	4	0	liver	liver	10.0712910515112	10.6038723272722
7029_GCGAAT_5029_ACCGAG	L1	liver	RNA labelling group	13	Ccdc90b	466	7.72458245698	0	176	1996	0	79	0	0	liver	liver	7.72458245698434	8.13306712480098
7029_GCGAAT_5029_ACCGAG	L1	liver	RNA labelling group	13	Ccdc91	928	22.4892906975	0.00366225839268	262	4915	18	230	18	0	liver	liver	22.4892906975494	23.6785498570155
7029_GCGAAT_5029_ACCGAG	L1	liver	RNA labelling group	13	Ccdc93	5217	5.08453528814	0.00350877192982	1421	1140	4	52	4	7	liver	liver	5.08453528814159	5.3534112720209
7029_GCGAAT_5029_ACCGAG	L1	liver	RNA labelling group	13	Ccdc94	648	3.1289447927	0	131	311	0	32	0	0	liver	liver	3.12894479270252	3.29440693662825
7029_GCGAAT_5029_ACCGAG	L1	liver	RNA labelling group	13	Ccdc97	1887	22.5870702223	0.00104036620891	454	4806	5	231	5	0	liver	liver	22.5870702223213	23.7815000737852
7029_GCGAAT_5029_ACCGAG	L1	liver	RNA labelling group	13	Cchcr1	250	1.46669287158	0	45	193	0	15	0	0	liver	liver	1.46669287157931	1.54425325154449
7029_GCGAAT_5029_ACCGAG	L1	liver	RNA labelling group	13	Ccl12	251	1.56447239635	0	82	280	0	16	0	0	liver	liver	1.56447239635126	1.64720346831412
7029_GCGAAT_5029_ACCGAG	L1	liver	RNA labelling group	13	Ccl17	250	0.48889762386	0	46	65	0	5	0	0	liver	liver	0.488897623859769	0.514751083848164
7029_GCGAAT_5029_ACCGAG	L1	liver	RNA labelling group	13	Ccl19	269	1.07557477249	0	54	187	0	11	0	11	liver	liver	1.07557477249149	1.13245238446596
7029_GCGAAT_5029_ACCGAG	L1	liver	RNA labelling group	13	Ccl2	275	3.81340146611	0	111	1070	0	39	0	0	liver	liver	3.81340146610619	4.01505845401568
7029_GCGAAT_5029_ACCGAG	L1	liver	RNA labelling group	13	Ccl22	1813	0.097779524772	0	479	3	0	1	0	1	liver	liver	0.0977795247719537	0.102950216769633
7029_GCGAAT_5029_ACCGAG	L1	liver	RNA labelling group	13	Ccl24	858	8.40903913039	0	218	1643	0	86	0	0	liver	liver	8.40903913038802	8.85371864218841
7029_GCGAAT_5029_ACCGAG	L1	liver	RNA labelling group	13	Ccl25	805	9.28905485334	0.0172727272727	214	1100	19	95	19	0	liver	liver	9.2890548533356	9.78027059311511
7029_GCGAAT_5029_ACCGAG	L1	liver	RNA labelling group	13	Ccl27a	561	8.31125960562	0	130	942	0	85	0	0	liver	liver	8.31125960561607	8.75076842541878
7029_GCGAAT_5029_ACCGAG	L1	liver	RNA labelling group	13	Ccl3	410	0.293338574316	0	129	60	0	3	0	0	liver	liver	0.293338574315861	0.308850650308898
7029_GCGAAT_5029_ACCGAG	L1	liver	RNA labelling group	13	Ccl4	302	0.293338574316	0	112	51	0	3	0	0	liver	liver	0.293338574315861	0.308850650308898
7029_GCGAAT_5029_ACCGAG	L1	liver	RNA labelling group	13	Ccl5	251	0.97779524772	0	63	138	0	10	0	0	liver	liver	0.977795247719537	1.02950216769633
7029_GCGAAT_5029_ACCGAG	L1	liver	RNA labelling group	13	Ccl6	943	91.7171942361	0.00316502281761	288	13586	43	938	43	0	liver	liver	91.7171942360926	96.5673033299155
[truncated: 161,178 more rows]
