# Supplementary material for: SLAMseq reveals potential transfer of RNA from liver to kidney in the mouse
Source: Nat Commun. 2025 Aug 11;16:7413. doi: 10.1038/s41467-025-62688-9 (PMC12339719; doi:10.1038/s41467-025-62688-9)
Supplement: Supplementary file 6 — Source Data [file 41467_2025_62688_MOESM6_ESM.zip › Source data/FigS17e_data.csv]

ONTOLOGY	ID	Description	GeneRatio	BgRatio	pvalue	p.adjust	qvalue	geneID	Count	name	p-value (adjusted)
MF	GO:0003729	mRNA binding	108/3223	309/16097	4.6111773555525e-10	5.15068510615214e-07	4.32965284331877e-07	Alyref/Chtop/Cirbp/Cnbp/Copa/Cpeb3/Cpsf6/Cpsf7/Cryz/Dcp1b/Dhfr/Dhx33/Dhx9/Eif2a/Eif2s2/Eif4g1/Elavl1/Etf1/Exosc4/Exosc8/Fech/Fmr1/Fubp3/Fxr1/Fyttd1/G3bp1/G3bp2/Gnl3/Hdlbp/Hnrnpa0/Hnrnpa2b1/Hnrnpa3/Hnrnpc/Hnrnpd/Hnrnpm/Hnrnpu/Igf2bp2/Ilf3/Ireb2/Khdrbs1/Larp1/Larp4/Larp4b/Lrpprc/Lsm1/Lsm14a/Lsm14b/Luc7l/Luc7l3/Mbd2/Mettl3/Mrpl12/Msi2/Myh10/Ncbp3/Ncl/Noct/Pabpc1/Pabpc4/Park7/Pcbp1/Pcbp4/Poldip3/Ptbp…	108	mRNA binding	4.32965284331877e-07
MF	GO:0044389	ubiquitin-like protein ligase binding	101/3223	311/16097	1.2142876404155e-07	6.78179647172059e-05	5.70076092237174e-05	Abi2/Anapc2/Apc/Arih1/Atf6/Bag2/Bcl10/Blzf1/Cacybp/Caml/Casc3/Ccdc50/Cct2/Cdkn1a/Cebpb/Cul3/Derl1/Dtx3l/Eif4e2/Erbb3/Fbxo7/Foxo1/Fzd4/Fzd6/Gabarapl1/Glmn/Grk2/Gsk3b/Hdac6/Hgs/Hsp90aa1/Hsp90ab1/Hspa1a/Jun/Kdm4a/Laptm4b/Lrpprc/Ltbr/Map1lc3b/Mfhas1/Mfn2/Mul1/Nek6/Nfkbia/Nlk/Nploc4/Pa2g4/Parp9/Per1/Per3/Ppargc1a/Prkaca/Prkacb/Prkar1a/Psma3/Ptk2b/Ralb/Rangap1/Rb1/Rbx1/Ripk1/Rnf40/Rpl5/Rraga/Rtn4/Scamp…	101	ubiquitin-like protein ligase binding	5.70076092237174e-05
MF	GO:0003712	transcription coregulator activity	136/3223	459/16097	4.18070037430923e-07	0.00012265707785581	0.000103105228711665	Actn4/Aebp2/Akirin2/Arid3a/Arid5b/Arl2bp/Asxl1/Atxn7l3/Bcl10/Bcor/Brd4/Brd7/Brd8/Btg2/Bud31/C1d/Camta1/Carm1/Cbfa2t2/Ccar1/Ccnd1/Cir1/Cnot7/Cops2/Cops5/Crym/Ctbp1/Cys1/Ddx17/Dhrs7b/Dhx9/Dot1l/Drap1/Dyrk1a/Edf1/Eid2/Eny2/Ezh1/Gmnn/Gps2/Hdac4/Hdac7/Hdgf/Hdgfl2/Hipk1/Hipk3/Hmgb2/Hnrnpu/Hspa1a/Irf2bp1/Irf2bpl/Jup/Kat7/Kdm2a/Kdm5a/Kdm7a/Kmt5a/Limd1/Lmcd1/Maged1/Maml2/Med14/Med16/Med21/Med27/Med8/Mid2/…	136	transcription coregulator activity	0.000103105228711665
MF	GO:0031625	ubiquitin protein ligase binding	95/3223	295/16097	4.39237521417406e-07	0.00012265707785581	0.000103105228711665	Abi2/Anapc2/Apc/Arih1/Atf6/Bag2/Bcl10/Blzf1/Cacybp/Caml/Casc3/Ccdc50/Cct2/Cdkn1a/Cul3/Derl1/Eif4e2/Erbb3/Fbxo7/Foxo1/Fzd4/Fzd6/Gabarapl1/Glmn/Grk2/Gsk3b/Hdac6/Hsp90aa1/Hsp90ab1/Hspa1a/Jun/Kdm4a/Laptm4b/Lrpprc/Ltbr/Map1lc3b/Mfhas1/Mfn2/Mul1/Nek6/Nfkbia/Nlk/Nploc4/Pa2g4/Per1/Per3/Ppargc1a/Prkaca/Prkacb/Prkar1a/Psma3/Ptk2b/Ralb/Rangap1/Rb1/Rbx1/Ripk1/Rnf40/Rpl5/Rraga/Rtn4/Scamp3/Sipa1l1/Ski/Slf2/Sma…	95	ubiquitin protein ligase binding	0.000103105228711665
MF	GO:0004842	ubiquitin-protein transferase activity	116/3223	386/16097	1.36414505922485e-06	0.000277360110261152	0.000233148205581631	Aktip/Anapc2/Ankib1/Arih1/Arih2/Bcor/Bfar/Brap/Btrc/Ccnc/Cdc42/Cnot4/Cul3/Dtx3l/Dtx4/Fbxl3/Fbxo44/Fbxw8/Hectd1/Herc4/Huwe1/Irf2bp1/Irf2bpl/Jade2/Klhl9/Maea/Malt1/Med21/Med27/Mgrn1/Mkrn1/Msl2/Mul1/Nedd4/Nedd4l/Neurl1b/Nfx1/Nhlrc1/Nosip/Nsmce2/Pdzrn3/Peli2/Pja2/Ppp1r11/Rbbp6/Rbx1/Rchy1/Rlim/Rmnd5a/Rnf103/Rnf111/Rnf115/Rnf121/Rnf126/Rnf128/Rnf130/Rnf138/Rnf139/Rnf141/Rnf149/Rnf152/Rnf166/Rnf181/Rnf1…	116	ubiquitin-protein transferase activity	0.000233148205581631
MF	GO:0019787	ubiquitin-like protein transferase activity	121/3223	407/16097	1.48984839889607e-06	0.000277360110261152	0.000233148205581631	Aktip/Anapc2/Ankib1/Arih1/Arih2/Atg10/Bcor/Bfar/Brap/Btrc/Cbx4/Ccnc/Cdc42/Cnot4/Cul3/Dtx3l/Dtx4/Fbxl3/Fbxo44/Fbxw8/Hdac4/Hectd1/Herc4/Huwe1/Irf2bp1/Irf2bpl/Jade2/Klhl9/Maea/Malt1/Med21/Med27/Mgrn1/Mkrn1/Msl2/Mul1/Nedd4/Nedd4l/Neurl1b/Nfx1/Nhlrc1/Nosip/Nsmce2/Pdzrn3/Peli2/Pias3/Pja2/Ppp1r11/Rbbp6/Rbx1/Rchy1/Rlim/Rmnd5a/Rnf103/Rnf111/Rnf115/Rnf121/Rnf126/Rnf128/Rnf130/Rnf138/Rnf139/Rnf141/Rnf149/Rn…	121	ubiquitin-like protein transferase activity	0.000233148205581631
MF	GO:0045182	translation regulator activity	47/3223	122/16097	1.77113118170072e-06	0.000282621932851386	0.000237571280312337	Abcf1/Ago3/Cirbp/Cnbp/Cpeb3/Cyfip1/Dhfr/Dhx29/Eef1g/Eef2/Efl1/Eif1a/Eif1ad/Eif1b/Eif2a/Eif2s2/Eif2s3x/Eif3e/Eif3k/Eif3l/Eif3m/Eif4a1/Eif4a2/Eif4b/Eif4e/Eif4e2/Eif4e3/Eif4ebp2/Eif4g1/Eif5/Etf1/Fmr1/Fxr1/Ireb2/Larp1/Mcts1/Mif4gd/Mtif2/Mtor/Paip1/Patl1/Pcbp1/Pura/Purb/Samd4b/Shmt2/Tufm	47	translation regulator activity	0.000237571280312337
MF	GO:0043021	ribonucleoprotein complex binding	55/3223	153/16097	3.10449188851727e-06	0.000433464679934224	0.000364369311125975	Abce1/Abcf1/Cbx5/Cd2bp2/Ckap5/Cpeb3/Cpsf6/Csnk2b/Derl1/Dhx29/Dhx33/Dhx9/Eef2/Efl1/Eif1a/Eif1b/Eif2a/Eif3k/Eif4b/Fmr1/Hnrnpc/Hnrnpu/Larp1/Letm1/Maip1/Mrps27/Mrrf/Mtor/Naa16/Nmd3/Nme1/Npm1/Phf6/Pim1/Prmt1/Prpf31/Prpf6/Pttg1/Rbm3/Sec61a1/Sec61b/Sec61g/Snd1/Snrnp70/Snrpa/Snrpb/Snrpd1/Spcs1/Srpr/Strap/Tmem147/Ttc5/Ung/Ybx3/Ythdf3	55	ribonucleoprotein complex binding	0.000364369311125975
MF	GO:0003714	transcription corepressor activity	59/3223	171/16097	6.19251128789944e-06	0.000768559456509297	0.000646049130854538	Bcor/Brd7/Btg2/C1d/Cbfa2t2/Ccar1/Ccnd1/Cir1/Cnot7/Cops2/Crym/Ctbp1/Cys1/Dhrs7b/Drap1/Eid2/Ezh1/Gmnn/Gps2/Hdac4/Hdac7/Hdgf/Hipk1/Hipk3/Hnrnpu/Hspa1a/Irf2bp1/Irf2bpl/Kmt5a/Limd1/Lmcd1/Mier3/Mybbp1a/Ncor1/Ncor2/Noc2l/Nrip1/Nsd1/Pa2g4/Parp9/Pbxip1/Rbfox2/Rere/Sin3b/Sirt6/Ski/Tbl1xr1/Tcf25/Tcf4/Tle3/Tle4/Tob1/Tob2/Tsg101/Uri1/Wwtr1/Yaf2/Zmynd11/Zmynd8	59	transcription corepressor activity	0.000646049130854538
MF	GO:0005525	GTP binding	98/3223	329/16097	1.31466803078024e-05	0.00141558484101821	0.00118993702887268	Adss/Agap3/Ak3/Ak4/Anxa6/Arf1/Arf3/Arf5/Arfrp1/Arhgap35/Arhgap5/Arl1/Arl4c/Arl5a/Arl8a/Arl8b/Atl3/Bms1/Cdc42/Dapk1/Eef2/Efl1/Eftud2/Ehd1/Ehd4/Eif2s3x/Eif5/Fkbp4/Gbp7/Glud1/Gmppb/Gna11/Gna12/Gna13/Gna14/Gnai1/Gnai2/Gnaq/Gnl2/Gnl3/Gtpbp10/Gtpbp4/Hsp90ab1/Lsg1/Mfhas1/Mfn1/Mfn2/Mtif2/Nme1/Noa1/Pck1/Rab10/Rab11b/Rab12/Rab14/Rab1b/Rab20/Rab21/Rab22a/Rab24/Rab2a/Rab2b/Rab33b/Rab34/Rab35/Rab3a/Rab3d/Rab4…	98	GTP binding	0.00118993702887268
MF	GO:0090079	translation regulator activity, nucleic acid binding	36/3223	91/16097	1.39404057754703e-05	0.00141558484101821	0.00118993702887268	Abcf1/Cpeb3/Dhfr/Dhx29/Eef1g/Eef2/Efl1/Eif1a/Eif1ad/Eif1b/Eif2a/Eif2s2/Eif2s3x/Eif3e/Eif3k/Eif3l/Eif3m/Eif4a1/Eif4a2/Eif4b/Eif4e/Eif4e2/Eif4e3/Eif4g1/Eif5/Etf1/Larp1/Mcts1/Mif4gd/Mtif2/Paip1/Pcbp1/Pura/Purb/Shmt2/Tufm	36	translation regulator activity, nucleic acid binding	0.00118993702887268
MF	GO:0042393	histone binding	74/3223	236/16097	2.23347500825459e-05	0.00195331803172608	0.00164195418583581	Anp32a/Baz1b/Bcas3/Bptf/Brd1/Brd2/Brd4/Brd7/Carm1/Cbx1/Cbx4/Cbx5/Chd1/Chd2/Chd3/Chd4/Chd6/Cks1b/Cks2/Coprs/Dek/Dtx3l/Ezh1/Fmr1/Gk/Hdgfl2/Hpf1/Ing1/Ipo7/Jarid2/Kat7/Kdm4a/Kdm5a/Kdm7a/Kmt2e/L3mbtl3/Mbtd1/Mllt3/Morc2a/Mphosph8/Mpnd/Nap1l1/Ncapd3/Ncl/Noc2l/Npm1/Parp9/Phc1/Phc3/Phf10/Phf2/Phf6/Ptms/Pwp1/Rbbp5/Rbbp7/Rrp8/Samd1/Sbno1/Set/Smarca2/Smarcc2/Spin1/Ssrp1/Supt6/Taf1/Tbl1xr1/Tnks/Trim24/Usp15/W…	74	histone binding	0.00164195418583581
MF	GO:0140030	modification-dependent protein binding	54/3223	159/16097	2.49552963599999e-05	0.00195331803172608	0.00164195418583581	Agap3/Agl/Ank3/Ankrd13a/Bptf/Brd2/Brd4/Brd7/Carm1/Cbx1/Cbx4/Cbx5/Chd1/Faap20/Fmr1/Hdac6/Hdgfl2/Hgs/Ide/Ing1/Jarid2/Kdm4a/Kdm5a/Kdm7a/Kmt2e/Mbtd1/Mllt3/Mphosph8/Ncapd3/Nploc4/Optn/Otud7b/Phf2/Prpf8/Psmd4/Pwp1/Rad23a/Rad23b/Rbbp5/Rrp8/Spin1/Sqstm1/Tab2/Taf1/Trim24/Ubxn1/Ufd1/Usp15/Vcp/Wdr5/Yeats4/Zfand6/Zmynd11/Zmynd8	54	modification-dependent protein binding	0.00164195418583581
MF	GO:0004674	protein serine/threonine kinase activity	116/3223	409/16097	2.65721479779466e-05	0.00195331803172608	0.00164195418583581	Aak1/Acvr1/Adck1/Akap13/Akt1/Akt2/Atm/Bckdk/Bmpr1a/Brd2/Brd4/Camk1/Camk2g/Camkk2/Ccnd3/Ccnh/Cdc42bpa/Cdk16/Cdk19/Cdk6/Cdk8/Cdk9/Clk1/Csnk1a1/Csnk2b/Dapk1/Dyrk1a/Dyrk2/Eng/Fam20c/Grk2/Gsk3a/Gsk3b/Hipk1/Hipk3/Htatip2/Hunk/Ilk/Irak2/Irak4/Kalrn/Limk1/Lmtk2/Map2k4/Map2k6/Map3k14/Map3k2/Map3k5/Map3k7/Map4k4/Mapk1/Mapkapk2/Mapkapk3/Mark3/Mark4/Mast2/Mknk2/Mtor/Mylk/Nek6/Nlk/Nrbp2/Nuak1/Nuak2/Pak2/Pak4/…	116	protein serine/threonine kinase activity	0.00164195418583581
MF	GO:0019001	guanyl nucleotide binding	101/3223	347/16097	2.79794883685025e-05	0.00195331803172608	0.00164195418583581	Adss/Agap3/Ak3/Ak4/Anxa6/Arf1/Arf3/Arf5/Arfrp1/Arhgap35/Arhgap5/Arl1/Arl4c/Arl5a/Arl8a/Arl8b/Atl3/Bms1/Cdc42/Dapk1/Dync1li1/Eef2/Efl1/Eftud2/Ehd1/Ehd4/Eif2s3x/Eif5/Fkbp4/Gbp7/Glud1/Gmppb/Gna11/Gna12/Gna13/Gna14/Gnai1/Gnai2/Gnaq/Gnl2/Gnl3/Gtpbp10/Gtpbp4/Hsp90ab1/Lsg1/Mfhas1/Mfn1/Mfn2/Mtif2/Nme1/Noa1/Pck1/Pde5a/Rab10/Rab11b/Rab12/Rab14/Rab1b/Rab20/Rab21/Rab22a/Rab24/Rab2a/Rab2b/Rab33b/Rab34/Rab35/R…	101	guanyl nucleotide binding	0.00164195418583581
MF	GO:0032561	guanyl ribonucleotide binding	101/3223	347/16097	2.79794883685025e-05	0.00195331803172608	0.00164195418583581	Adss/Agap3/Ak3/Ak4/Anxa6/Arf1/Arf3/Arf5/Arfrp1/Arhgap35/Arhgap5/Arl1/Arl4c/Arl5a/Arl8a/Arl8b/Atl3/Bms1/Cdc42/Dapk1/Dync1li1/Eef2/Efl1/Eftud2/Ehd1/Ehd4/Eif2s3x/Eif5/Fkbp4/Gbp7/Glud1/Gmppb/Gna11/Gna12/Gna13/Gna14/Gnai1/Gnai2/Gnaq/Gnl2/Gnl3/Gtpbp10/Gtpbp4/Hsp90ab1/Lsg1/Mfhas1/Mfn1/Mfn2/Mtif2/Nme1/Noa1/Pck1/Pde5a/Rab10/Rab11b/Rab12/Rab14/Rab1b/Rab20/Rab21/Rab22a/Rab24/Rab2a/Rab2b/Rab33b/Rab34/Rab35/R…	101	guanyl ribonucleotide binding	0.00164195418583581
MF	GO:0031072	heat shock protein binding	48/3223	139/16097	4.25691605663692e-05	0.00279704425603731	0.00235118831115797	Ahr/Ahsa2/Bag2/Bcor/Cd24a/Cdc37/Cdc37l1/Cdkn1b/Cltc/Dnaja2/Dnaja4/Dnajb12/Dnajb9/Dnajc10/Fgf1/Ficd/Fkbp1a/Fkbp4/Fkbp5/Hdac2/Hdac6/Hsp90ab1/Hspa1a/Htt/Itgb2/Kpnb1/Limk1/Lman2/Mapt/Mettl21a/Mettl23/Nfkbia/Nr3c1/Nup62/Ptges3/Ptges3l/Pttg1/Rps3/Slc12a2/St13/Stip1/Tfam/Tfrc/Tpr/Tsc1/Ttc4/Ulk1/Usp19	48	heat shock protein binding	0.00235118831115797
MF	GO:0043130	ubiquitin binding	32/3223	83/16097	7.4218463546672e-05	0.00442570356026487	0.00372023519366372	Ascc2/Bub3/Cks1b/Cks2/Ddi2/Faap20/Fbxo7/Hdac6/Hgs/Jarid2/Nbr1/Nedd4/Nploc4/Nsfl1c/Nup62/Optn/Rad23a/Rad23b/Rae1/Smad3/Smarcad1/Sqstm1/Tab2/Tax1bp1/Trim32/Trp53inp2/Tsg101/Ube2n/Ubr5/Ubxn1/Ubxn2b/Ubxn7	32	ubiquitin binding	0.00372023519366372
MF	GO:0003743	translation initiation factor activity	21/3223	46/16097	7.52805439973433e-05	0.00442570356026487	0.00372023519366372	Dhx29/Eif1a/Eif1ad/Eif1b/Eif2a/Eif2s2/Eif2s3x/Eif3e/Eif3k/Eif3l/Eif3m/Eif4a1/Eif4a2/Eif4b/Eif4e/Eif4e2/Eif4e3/Eif4g1/Eif5/Mcts1/Mtif2	21	translation initiation factor activity	0.00372023519366372
MF	GO:0061659	ubiquitin-like protein ligase activity	91/3223	315/16097	9.19069868638245e-05	0.00484130120380764	0.00406958551929172	Anapc2/Ankib1/Arih1/Arih2/Bfar/Brap/Btrc/Cbx4/Ccnc/Cdc42/Cul3/Dtx3l/Dtx4/Fbxo44/Hectd1/Herc4/Huwe1/Irf2bp1/Irf2bpl/Jade2/Maea/Med21/Med27/Mgrn1/Mkrn1/Msl2/Mul1/Nedd4/Nedd4l/Neurl1b/Nfx1/Nhlrc1/Nosip/Nsmce2/Pdzrn3/Peli2/Pias3/Ppp1r11/Rbbp6/Rbx1/Rchy1/Rlim/Rmnd5a/Rnf111/Rnf115/Rnf121/Rnf126/Rnf128/Rnf130/Rnf138/Rnf139/Rnf149/Rnf152/Rnf166/Rnf181/Rnf186/Rnf19a/Rnf213/Rnf215/Rnf220/Rnf24/Rnf40/Rnf6/R…	91	ubiquitin-like protein ligase activity	0.00406958551929172
