# Supplementary material for: SLAMseq reveals potential transfer of RNA from liver to kidney in the mouse
Source: Nat Commun. 2025 Aug 11;16:7413. doi: 10.1038/s41467-025-62688-9 (PMC12339719; doi:10.1038/s41467-025-62688-9)
Supplement: Supplementary file 6 — Source Data [file 41467_2025_62688_MOESM6_ESM.zip › Source data/FigS17d_data.csv]

ONTOLOGY	ID	Description	GeneRatio	BgRatio	pvalue	p.adjust	qvalue	geneID	Count	name	p-value (adjusted)
BP	GO:0048193	Golgi vesicle transport	116/3254	265/16199	1.07835708679964e-18	6.58121330073817e-15	5.65172624755304e-15	Ank3/Ankfy1/Ap3s1/Arcn1/Arf1/Arf3/Arf5/Arfgap2/Arfgap3/Arfgef2/Arfrp1/Arl1/Atp2c1/Bcap31/Bicd2/Blzf1/Ccdc91/Ccdc93/Cln3/Cnih4/Cog2/Cog3/Cog5/Commd1/Copa/Copb2/Copg2/Copz1/Cul3/Dnajc28/Ergic1/Ergic3/Erp29/Exoc1/Exoc4/Exoc5/Exoc6b/Exoc8/Gbf1/Gga1/Gga2/Golga2/Golph3/Golph3l/Gopc/Htt/Hyou1/Ier3ip1/Insig1/Kdelr1/Kdelr2/Kif1c/Llgl1/Lman1/Lman2/Lyplal1/Macf1/Mia2/Mia3/Myo18a/Nbea/Nrbp2/Optn/Pdcd6/Pgap1/…	116	Golgi vesicle transport	5.65172624755304e-15
BP	GO:0006914	autophagy	160/3254	443/16199	1.45233779503672e-15	2.95453918770303e-12	2.53725960753958e-12	Abl1/Acbd5/Akt1/Arl8b/Arsb/Atf6/Atg10/Atg101/Atg12/Atg16l1/Atg2a/Atg4a/Atg5/Atm/Bag3/Bcl2l11/Bmf/Bnip3/Bnip3l/Capn10/Cdc37/Chmp4b/Chmp5/Chmp7/Cisd2/Cln3/Cltc/Ctsa/Cttn/Dap/Dapk1/Dram2/Ehmt2/Ei24/Eif4g1/Emc6/Ercc4/Fbxo7/Fez2/Foxk1/Foxk2/Foxo1/Fundc1/Fundc2/Gaa/Gabarapl1/Gopc/Gpr137/Gpr137b/Gsk3a/Gsk3b/Hdac6/Herc1/Htt/Huwe1/Ift20/Irf8/Kdm4a/Keap1/Larp1/Lgals8/Map1lc3b/Map3k7/Mapt/Mcl1/Mfn2/Mid2/Mtd…	160	autophagy	2.53725960753958e-12
BP	GO:0061919	process utilizing autophagic mechanism	160/3254	443/16199	1.45233779503672e-15	2.95453918770303e-12	2.53725960753958e-12	Abl1/Acbd5/Akt1/Arl8b/Arsb/Atf6/Atg10/Atg101/Atg12/Atg16l1/Atg2a/Atg4a/Atg5/Atm/Bag3/Bcl2l11/Bmf/Bnip3/Bnip3l/Capn10/Cdc37/Chmp4b/Chmp5/Chmp7/Cisd2/Cln3/Cltc/Ctsa/Cttn/Dap/Dapk1/Dram2/Ehmt2/Ei24/Eif4g1/Emc6/Ercc4/Fbxo7/Fez2/Foxk1/Foxk2/Foxo1/Fundc1/Fundc2/Gaa/Gabarapl1/Gopc/Gpr137/Gpr137b/Gsk3a/Gsk3b/Hdac6/Herc1/Htt/Huwe1/Ift20/Irf8/Kdm4a/Keap1/Larp1/Lgals8/Map1lc3b/Map3k7/Mapt/Mcl1/Mfn2/Mid2/Mtd…	160	process utilizing autophagic mechanism	2.53725960753958e-12
BP	GO:0010498	proteasomal protein catabolic process	169/3254	491/16199	3.48475983065637e-14	5.31687231162395e-11	4.56595242022054e-11	Agap3/Akt1/Alad/Anapc4/Ankib1/Ankzf1/Apc/Appbp2/Aqp11/Arih1/Arih2/Ascc2/Bag2/Bbs7/Bcap31/Bfar/Btrc/Caml/Cd2ap/Cdc16/Clock/Commd1/Crbn/Csnk1a1/Cul3/Dab2/Dab2ip/Dcaf11/Ddb1/Ddi2/Derl1/Dmac2/Dnajb12/Dnajb9/Dnajc10/Edem1/Fbxl15/Fbxl17/Fbxl18/Fbxl20/Fbxl3/Fbxo22/Fbxo44/Fbxo45/Fbxw8/Fem1c/Fmr1/Gclc/Get4/Gid8/Gipc1/Glmn/Gna12/Gsk3a/Gsk3b/Hectd1/Herpud1/Hsp90ab1/Hsp90b1/Hspa1a/Huwe1/Klhdc3/Klhl15/Maea/Ma…	169	proteasomal protein catabolic process	4.56595242022054e-11
BP	GO:0006397	mRNA processing	154/3254	438/16199	6.73781155218098e-14	8.22417278059211e-11	7.06264499332823e-11	Ahcyl1/Alkbh5/Alyref/Aurkaip1/Bud31/Casc3/Ccnt1/Cd2bp2/Cdc5l/Cdk9/Cir1/Cirbp/Coil/Cpeb3/Cpsf6/Cpsf7/Cwc15/Cwf19l2/Dcps/Ddx17/Ddx23/Ddx39b/Dhx15/Dhx16/Dhx8/Dhx9/Dyrk1a/Eftud2/Fmr1/Fxr1/Gemin6/Gemin7/Grsf1/Hnrnpa2b1/Hnrnpa3/Hnrnpc/Hnrnpf/Hnrnpm/Hnrnpu/Jmjd6/Khdrbs1/Kin/Lsm1/Lsm3/Luc7l/Luc7l3/Magoh/Mettl3/Ncbp3/Ncl/Nono/Npm1/Pabpc1/Paf1/Papolg/Paxbp1/Pcbp1/Pcbp4/Phrf1/Plcb1/Pnn/Polr2d/Ppil1/Prkaca/P…	154	mRNA processing	7.06264499332823e-11
BP	GO:0008380	RNA splicing	142/3254	396/16199	1.13243753344056e-13	1.15187771109796e-10	9.89194119122907e-11	Akt2/Alyref/Atxn7/Atxn7l3/Bud31/Casc3/Ccnl2/Cd2bp2/Cdc5l/Cir1/Cirbp/Clk1/Coil/Cwc15/Cwf19l2/Dcps/Ddx17/Ddx23/Ddx39b/Dhx15/Dhx16/Dhx8/Dhx9/Dyrk1a/Eftud2/Eny2/Fmr1/Fxr1/Gemin6/Gemin7/Grsf1/Hnrnpa2b1/Hnrnpa3/Hnrnpc/Hnrnpf/Hnrnph2/Hnrnph3/Hnrnpm/Hnrnpu/Ildr2/Jmjd6/Khdrbs1/Lsm1/Lsm3/Luc7l/Luc7l3/Magoh/Mettl3/Ncl/Nono/Npm1/Pabpc1/Paxbp1/Pcbp4/Pnn/Ppil1/Prmt1/Prpf18/Prpf31/Prpf38b/Prpf40a/Prpf4b/Prpf6/P…	142	RNA splicing	9.89194119122907e-11
BP	GO:0043161	proteasome-mediated ubiquitin-dependent protein catabolic process	144/3254	414/16199	1.14679686937393e-12	9.99843041969871e-10	8.58631821445534e-10	Agap3/Akt1/Anapc4/Ankib1/Ankzf1/Apc/Appbp2/Arih1/Arih2/Ascc2/Bbs7/Bcap31/Bfar/Btrc/Caml/Cd2ap/Cdc16/Clock/Commd1/Crbn/Csnk1a1/Cul3/Dab2/Dcaf11/Ddb1/Derl1/Dmac2/Dnajb12/Dnajb9/Dnajc10/Edem1/Fbxl15/Fbxl17/Fbxl18/Fbxl20/Fbxl3/Fbxo22/Fbxo44/Fbxo45/Fbxw8/Fem1c/Gclc/Gid8/Gipc1/Glmn/Gna12/Gsk3a/Gsk3b/Hectd1/Herpud1/Hsp90ab1/Hsp90b1/Hspa1a/Huwe1/Klhdc3/Klhl15/Maea/Man1a/Nedd4/Nedd4l/Nhlrc1/Nploc4/Nsfl1c/…	144	proteasome-mediated ubiquitin-dependent protein catabolic process	8.58631821445534e-10
BP	GO:1903311	regulation of mRNA metabolic process	107/3254	284/16199	3.86320726828619e-12	2.94714424479383e-09	2.53090907747328e-09	Ahcyl1/Alkbh5/Btg2/Casc3/Ccnt1/Cdk9/Cirbp/Cnot1/Cnot2/Cnot7/Cnot8/Cpeb3/Cpsf6/Cpsf7/Dcp1b/Dcp2/Dcps/Ddx17/Dhx9/Dyrk1a/Elavl1/Exosc3/Exosc7/Exosc8/Fmr1/Fxr1/Hnrnpa0/Hnrnpa2b1/Hnrnpab/Hnrnpc/Hnrnpd/Hnrnpm/Hnrnpu/Igf2bp2/Jmjd6/Khdrbs1/Larp1/Larp4b/Lsm1/Magoh/Mapkapk2/Mettl3/Mtor/Myd88/Ncl/Noct/Npm1/Pabpc1/Pabpc4/Paf1/Paip1/Patl1/Pcbp4/Polr2d/Polr2g/Ptbp1/Puf60/Pum1/Pum2/Rbfox2/Rbm10/Rbm25/Rbm3/Rbm42…	107	regulation of mRNA metabolic process	2.53090907747328e-09
BP	GO:0031331	positive regulation of cellular catabolic process	137/3254	398/16199	9.62286017337253e-12	6.5253684042325e-09	5.6037685149967e-09	Aadac/Abcd1/Abhd5/Acsl5/Adam9/Akt1/Akt2/Ankib1/Arih1/Arih2/Atf6/Atg101/Atg16l1/Atg2a/Atm/Bag3/Bbs7/Bcap31/Bcl2l11/Bnip3/Bnip3l/Btg2/Cnot1/Cnot2/Cnot7/Cnot8/Cpeb3/Cpt1a/Dab2/Dapk1/Dcp1b/Dcp2/Dcps/Dhx9/Dtx3l/Exosc3/Exosc7/Exosc8/Fbxo22/Fbxo7/Fbxw8/Foxo1/Gclc/Gpd1/Grsf1/Gsk3a/Gsk3b/Herpud1/Hnrnpd/Hnrnpu/Hspa1a/Htt/Irs2/Larp1/Ldlr/Lsm1/Map3k7/Mettl3/Mid2/Mtdh/Mtor/Noct/Nprl3/Nrd1/Optn/Pabpc1/Pacsin3/…	137	positive regulation of cellular catabolic process	5.6037685149967e-09
BP	GO:0010608	post-transcriptional regulation of gene expression	151/3254	453/16199	1.3830599753597e-11	8.44081502962023e-09	7.24869012349046e-09	Abce1/Abcf1/Ago1/Ago3/Akt1/Akt2/Alkbh5/Bmp4/Btg2/Bzw1/Caprin1/Casc3/Cdc37/Cirbp/Ckap5/Cnbp/Cnot1/Cnot2/Cnot7/Cnot8/Cpeb3/Cyfip1/Dapk1/Dcp1b/Dcp2/Dcps/Ddx39b/Dhx9/Dnajc3/Dph5/Dph6/Dus3l/Eef2/Eif2a/Eif2s3x/Eif3e/Eif3k/Eif4e/Eif4e2/Eif4ebp2/Eif4g1/Eif5/Elavl1/Epb41l5/Etf1/Exosc3/Exosc7/Exosc8/Fech/Fmr1/Fxr1/Grb7/Helz/Hnrnpa0/Hnrnpd/Hnrnpm/Hnrnpu/Igf2bp2/Ilf3/Ireb2/Jmjd4/Khdrbs1/Larp1/Larp1b/Larp4/La…	151	post-transcriptional regulation of gene expression	7.24869012349046e-09
BP	GO:0022613	ribonucleoprotein complex biogenesis	136/3254	402/16199	4.5708651095107e-11	2.53599906939489e-08	2.17783132825395e-08	Abce1/Ago1/Ago3/Atm/Bms1/Bysl/C1d/Ckap5/Coil/Cpsf6/Cpsf7/Dcaf13/Ddx17/Ddx21/Ddx27/Ddx28/Ddx39b/Dhx29/Dhx9/Ebna1bp2/Efl1/Eif2a/Eif2s2/Eif2s3x/Eif4b/Eif5/Ercc2/Exosc3/Exosc4/Exosc7/Exosc8/Gemin6/Gemin7/Glul/Gnl2/Gpatch4/Gtpbp10/Gtpbp4/Heatr1/Helb/Hsp90aa1/Hsp90ab1/Imp3/Imp4/Krr1/Lsg1/Luc7l/Luc7l3/Mak16/Mcts1/Mdn1/Mphosph10/Mrm3/Mrpl10/Mrpl22/Mrpl36/Mrps2/Mrto4/Mybbp1a/Naf1/Nat10/Ncl/Ngdn/Ngrn/Nmd3/…	136	ribonucleoprotein complex biogenesis	2.17783132825395e-08
BP	GO:0098876	vesicle-mediated transport to the plasma membrane	61/3254	136/16199	4.99417310948447e-11	2.53995320726531e-08	2.18122700983537e-08	Ank3/Arfgef2/Arfrp1/Arl4c/Atp2c1/Blzf1/Ccdc93/Cln3/Cmtm6/Commd1/Ehd1/Ehd4/Eipr1/Exoc1/Exoc4/Exoc5/Exoc6b/Exoc8/Gga1/Gga2/Golph3/Golph3l/Gopc/Hgs/Llgl1/Lmtk2/Lyplal1/Macf1/Optn/Rab10/Rab11b/Rab14/Rab34/Rab35/Rab7/Rab8a/Rab8b/Rabep1/Scrib/Sec16a/Snap23/Snap47/Snx12/Snx27/Snx3/Snx30/Snx4/Sorl1/Sptbn1/Steap2/Stx3/Stx4a/Stxbp6/Sys1/Vamp2/Vamp3/Vamp4/Vps29/Vps35/Vps52/Washc1	61	vesicle-mediated transport to the plasma membrane	2.18122700983537e-08
BP	GO:0009896	positive regulation of catabolic process	158/3254	488/16199	5.84348048429108e-11	2.74328933812527e-08	2.35584528998262e-08	Aadac/Abcd1/Abhd5/Acsl5/Adam9/Akt1/Akt2/Ankib1/Apc/Arih1/Arih2/Atf6/Atg101/Atg16l1/Atg2a/Atm/Bag2/Bag3/Bbs7/Bcap31/Bcl2l11/Bnip3/Bnip3l/Btg2/Cnot1/Cnot2/Cnot7/Cnot8/Cpeb3/Cpt1a/Crebrf/Dab2/Dab2ip/Dapk1/Dcp1b/Dcp2/Dcps/Ddb1/Dhx9/Dtx3l/Egln2/Exosc3/Exosc7/Exosc8/Fbxo22/Fbxo7/Fbxw8/Fmr1/Foxo1/Gclc/Gga1/Gpd1/Grsf1/Gsk3a/Gsk3b/Herpud1/Hnrnpd/Hnrnpu/Hsp90aa1/Hspa1a/Htt/Ier3/Irs2/Larp1/Ldlr/Lsm1/Map3k7/…	158	positive regulation of catabolic process	2.35584528998262e-08
BP	GO:0034248	regulation of cellular amide metabolic process	134/3254	400/16199	1.35355961049285e-10	5.9005530734556e-08	5.06719797040893e-08	Abce1/Abcf1/Ago1/Ago3/Akt1/Akt2/Btg2/Bzw1/Caprin1/Casc3/Cirbp/Cnbp/Cnot1/Cnot2/Cnot7/Cnot8/Cpeb3/Cyfip1/Dapk1/Dcp1b/Dcp2/Dcps/Ddx39b/Dhx9/Dnajc3/Dph5/Dph6/Dus3l/Eef2/Eif2a/Eif2s3x/Eif3e/Eif3k/Eif4e/Eif4e2/Eif4ebp2/Eif4g1/Eif5/Elavl1/Etf1/Exosc3/Exosc7/Exosc8/Fech/Fmr1/Fxr1/Grb7/Gsk3a/Hnrnpd/Hnrnpu/Hsd11b1/Igf2bp2/Ilf3/Ireb2/Jmjd4/Khdrbs1/Larp1/Larp1b/Larp4/Larp4b/Lrpprc/Lsm1/Lsm14a/Lsm14b/Magoh/M…	134	regulation of cellular amide metabolic process	5.06719797040893e-08
BP	GO:0006417	regulation of translation	119/3254	344/16199	1.57005239554103e-10	6.08307206432883e-08	5.22393918578322e-08	Abce1/Abcf1/Ago1/Ago3/Akt1/Akt2/Btg2/Bzw1/Caprin1/Casc3/Cirbp/Cnbp/Cnot1/Cnot2/Cnot7/Cnot8/Cpeb3/Cyfip1/Dapk1/Dcp1b/Dcp2/Dcps/Ddx39b/Dhx9/Dnajc3/Dph5/Dph6/Dus3l/Eef2/Eif2a/Eif2s3x/Eif3e/Eif3k/Eif4e/Eif4e2/Eif4ebp2/Eif4g1/Eif5/Elavl1/Etf1/Exosc3/Exosc7/Exosc8/Fech/Fmr1/Fxr1/Grb7/Hnrnpd/Hnrnpu/Igf2bp2/Ilf3/Ireb2/Jmjd4/Khdrbs1/Larp1/Larp1b/Larp4/Larp4b/Lrpprc/Lsm1/Lsm14a/Lsm14b/Magoh/Mapk1/Mettl3/Mi…	119	regulation of translation	5.22393918578322e-08
BP	GO:0000375	RNA splicing, via transesterification reactions	96/3254	260/16199	1.7941225161055e-10	6.08307206432883e-08	5.22393918578322e-08	Bud31/Casc3/Cdc5l/Cirbp/Coil/Cwc15/Cwf19l2/Dcps/Ddx17/Ddx23/Ddx39b/Dhx16/Dhx8/Dhx9/Dyrk1a/Eftud2/Fmr1/Fxr1/Gemin6/Gemin7/Hnrnpa2b1/Hnrnpa3/Hnrnpm/Hnrnpu/Jmjd6/Khdrbs1/Lsm3/Luc7l/Luc7l3/Magoh/Mettl3/Ncl/Npm1/Paxbp1/Pcbp4/Ppil1/Prpf18/Prpf31/Prpf40a/Prpf4b/Prpf6/Prpf8/Ptbp1/Ptbp2/Puf60/Rbfox2/Rbm10/Rbm22/Rbm25/Rbm3/Rbm42/Rbm5/Rbm6/Rbm8a/Rbmx/Rest/Rnpc3/Rnps1/Setx/Sf1/Sf3a3/Sf3b1/Sf3b6/Sfpq/Slu7/Smn…	96	RNA splicing, via transesterification reactions	5.22393918578322e-08
BP	GO:0000377	RNA splicing, via transesterification reactions with bulged adenosine as nucleophile	96/3254	260/16199	1.7941225161055e-10	6.08307206432883e-08	5.22393918578322e-08	Bud31/Casc3/Cdc5l/Cirbp/Coil/Cwc15/Cwf19l2/Dcps/Ddx17/Ddx23/Ddx39b/Dhx16/Dhx8/Dhx9/Dyrk1a/Eftud2/Fmr1/Fxr1/Gemin6/Gemin7/Hnrnpa2b1/Hnrnpa3/Hnrnpm/Hnrnpu/Jmjd6/Khdrbs1/Lsm3/Luc7l/Luc7l3/Magoh/Mettl3/Ncl/Npm1/Paxbp1/Pcbp4/Ppil1/Prpf18/Prpf31/Prpf40a/Prpf4b/Prpf6/Prpf8/Ptbp1/Ptbp2/Puf60/Rbfox2/Rbm10/Rbm22/Rbm25/Rbm3/Rbm42/Rbm5/Rbm6/Rbm8a/Rbmx/Rest/Rnpc3/Rnps1/Setx/Sf1/Sf3a3/Sf3b1/Sf3b6/Sfpq/Slu7/Smn…	96	RNA splicing, via transesterification reactions with bulged adenosine as nucleophile	5.22393918578322e-08
BP	GO:0000398	mRNA splicing, via spliceosome	96/3254	260/16199	1.7941225161055e-10	6.08307206432883e-08	5.22393918578322e-08	Bud31/Casc3/Cdc5l/Cirbp/Coil/Cwc15/Cwf19l2/Dcps/Ddx17/Ddx23/Ddx39b/Dhx16/Dhx8/Dhx9/Dyrk1a/Eftud2/Fmr1/Fxr1/Gemin6/Gemin7/Hnrnpa2b1/Hnrnpa3/Hnrnpm/Hnrnpu/Jmjd6/Khdrbs1/Lsm3/Luc7l/Luc7l3/Magoh/Mettl3/Ncl/Npm1/Paxbp1/Pcbp4/Ppil1/Prpf18/Prpf31/Prpf40a/Prpf4b/Prpf6/Prpf8/Ptbp1/Ptbp2/Puf60/Rbfox2/Rbm10/Rbm22/Rbm25/Rbm3/Rbm42/Rbm5/Rbm6/Rbm8a/Rbmx/Rest/Rnpc3/Rnps1/Setx/Sf1/Sf3a3/Sf3b1/Sf3b6/Sfpq/Slu7/Smn…	96	mRNA splicing, via spliceosome	5.22393918578322e-08
BP	GO:0016236	macroautophagy	89/3254	236/16199	2.33795014182673e-10	7.5097419555624e-08	6.44911565437967e-08	Arl8b/Atg10/Atg101/Atg12/Atg16l1/Atg2a/Atg5/Bag3/Bnip3/Bnip3l/Cdc37/Chmp4b/Chmp5/Chmp7/Cln3/Ehmt2/Ei24/Emc6/Fez2/Gaa/Gabarapl1/Hdac6/Htt/Huwe1/Ift20/Larp1/Lgals8/Map1lc3b/Map3k7/Mfn2/Mtor/Nbr1/Npc1/Nrbp2/Nsfl1c/Ogt/Optn/Pafah1b2/Phb2/Pikfyve/Plekhm1/Poldip2/Prkaa2/Psen1/Rab12/Rab1b/Rab33b/Rab7/Ralb/Retreg2/Rnf213/Rubcn/Scoc/Sec22b/Sesn3/Sh3glb1/Slc25a4/Smurf1/Snap29/Snapin/Snx14/Snx18/Snx30/Snx4/…	89	macroautophagy	6.44911565437967e-08
BP	GO:0016197	endosomal transport	83/3254	219/16199	7.07940792434614e-10	2.07631854513305e-07	1.78307304194097e-07	Abca1/Als2/Als2cl/Ankfy1/Ap1s1/Ap5z1/Arfrp1/Arl1/Arl4c/Arl8b/Bloc1s1/Btbd8/Ccdc93/Cdc42/Chmp1b/Chmp4b/Chmp5/Chmp7/Cltc/Cmtm6/Commd1/Dpy30/Ehd1/Ehd4/Eipr1/Eps15l1/Erc1/Evi5/Gbf1/Gga1/Heatr5b/Hgs/Htt/Itsn1/Lamtor1/Laptm4b/Leprot/Leprotl1/Lmtk2/Lyst/Picalm/Pikfyve/Rab10/Rab11b/Rab14/Rab35/Rab7/Rab8a/Rab8b/Rab9/Reps1/Reps2/Rnf126/Scrib/Snx12/Snx18/Snx27/Snx3/Snx30/Snx4/Snx5/Snx8/Snx9/Sorl1/Spag9/Stam…	83	endosomal transport	1.78307304194097e-07
