# Supplementary material for: SLAMseq reveals potential transfer of RNA from liver to kidney in the mouse
Source: Nat Commun. 2025 Aug 11;16:7413. doi: 10.1038/s41467-025-62688-9 (PMC12339719; doi:10.1038/s41467-025-62688-9)
Supplement: Supplementary file 6 — Source Data [file 41467_2025_62688_MOESM6_ESM.zip › Source data/FigS4e_data.csv]

library	sample_name	tissue	group	Name	Strand	A_count	C_count	G_count	T_count	min_count	T>A	T>C	T>G	T>A_nudge	T>C_nudge	T>G_nudge	lib
7029_GCGAAT_5029_ACCGAG	L1	liver	RNA labelling group	0610009O20Rik	+	4134	1589	3974	3576	3576	0	0	0	1e-05	1e-05	1e-05	L1
7029_GCGAAT_5029_ACCGAG	L1	liver	RNA labelling group	0610030E20Rik	+	9992	6297	6129	7727	7727	0.000129416332341141	0.000776497994046849	0	0.000139416332341141	0.000786497994046849	1e-05	L1
7029_GCGAAT_5029_ACCGAG	L1	liver	RNA labelling group	0610037L13Rik	+	1738	1878	1475	1671	1671	0	0.00119688809096349	0	1e-05	0.00120688809096349	1e-05	L1
7029_GCGAAT_5029_ACCGAG	L1	liver	RNA labelling group	0610040J01Rik	+	3268	2818	3614	5195	3268	0.000769971126082772	0.00192492781520692	0	0.000779971126082772	0.00193492781520692	1e-05	L1
7029_GCGAAT_5029_ACCGAG	L1	liver	RNA labelling group	1110004F10Rik	+	2827	1424	1463	3016	2827	0	0.0003315649867374	0	1e-05	0.000341564986737401	1e-05	L1
7029_GCGAAT_5029_ACCGAG	L1	liver	RNA labelling group	1110008F13Rik	+	39950	26638	22689	40468	39950	0.000123554413363645	0.0032371256301275	4.94217653454581e-05	0.000133554413363645	0.0032471256301275	5.94217653454581e-05	L1
7029_GCGAAT_5029_ACCGAG	L1	liver	RNA labelling group	1110037F02Rik	+	5452	1843	2470	4816	4816	0.00207641196013289	0.00352990033222591	0.00269933554817275	0.00208641196013289	0.00353990033222591	0.00270933554817275	L1
7029_GCGAAT_5029_ACCGAG	L1	liver	RNA labelling group	1110038F14Rik	+	1760	1182	1833	2531	1760	0	0	0.000395100750691426	1e-05	1e-05	0.000405100750691426	L1
7029_GCGAAT_5029_ACCGAG	L1	liver	RNA labelling group	1300002E11Rik	+	5106	1930	1747	2419	2419	0.000413393964448119	0.0045473336089293	0	0.000423393964448119	0.0045573336089293	1e-05	L1
7029_GCGAAT_5029_ACCGAG	L1	liver	RNA labelling group	1600012H06Rik	+	10639	5215	4346	9434	9434	0.000105999576001696	0.00211999152003392	0.000105999576001696	0.000115999576001696	0.00212999152003392	0.000115999576001696	L1
7029_GCGAAT_5029_ACCGAG	L1	liver	RNA labelling group	1600014C10Rik	+	13111	10171	9737	17089	13111	0.000175551524372403	0.00637837205219732	0	0.000185551524372403	0.00638837205219732	1e-05	L1
7029_GCGAAT_5029_ACCGAG	L1	liver	RNA labelling group	1700066M21Rik	+	2600	1163	1292	2741	2600	0.00182415176942721	0.00656694636993797	0.000364830353885443	0.00183415176942721	0.00657694636993797	0.000374830353885443	L1
7029_GCGAAT_5029_ACCGAG	L1	liver	RNA labelling group	1700123O20Rik	+	6055	4270	3740	6947	6055	0.00100762919245717	0.000719735137469411	0	0.00101762919245717	0.000729735137469411	1e-05	L1
7029_GCGAAT_5029_ACCGAG	L1	liver	RNA labelling group	1810009A15Rik	+	4974	3629	3947	3559	3559	0	0.0030907558302894	0	1e-05	0.0031007558302894	1e-05	L1
7029_GCGAAT_5029_ACCGAG	L1	liver	RNA labelling group	1810013L24Rik	+	5039	2947	2915	4910	4910	0	0.00448065173116089	0.000203665987780041	1e-05	0.00449065173116089	0.000213665987780041	L1
7029_GCGAAT_5029_ACCGAG	L1	liver	RNA labelling group	1810026J23Rik	+	5658	2573	2559	5022	5022	0.000398247710075667	0.00258861011549183	0	0.000408247710075667	0.00259861011549183	1e-05	L1
7029_GCGAAT_5029_ACCGAG	L1	liver	RNA labelling group	1810037I17Rik	+	7154	2812	2990	8077	7154	0.000371425034047295	0.00297140027237835	0	0.000381425034047295	0.00298140027237835	1e-05	L1
7029_GCGAAT_5029_ACCGAG	L1	liver	RNA labelling group	1810055G02Rik	+	9684	8161	7780	8471	8471	0.000118049817022784	0.0014165978042734	0	0.000128049817022784	0.0014265978042734	1e-05	L1
7029_GCGAAT_5029_ACCGAG	L1	liver	RNA labelling group	1810058I24Rik	+	2328	835	1723	2674	2328	0	0.00448765893792071	0	1e-05	0.00449765893792071	1e-05	L1
7029_GCGAAT_5029_ACCGAG	L1	liver	RNA labelling group	2010111I01Rik	+	2773	1747	1898	3153	2773	0	0.00190294957183634	0	1e-05	0.00191294957183634	1e-05	L1
7029_GCGAAT_5029_ACCGAG	L1	liver	RNA labelling group	2210408F21Rik	+	9618	5824	3722	6167	6167	0.00016215339711367	0.00454029511918274	0	0.00017215339711367	0.00455029511918274	1e-05	L1
7029_GCGAAT_5029_ACCGAG	L1	liver	RNA labelling group	2310009A05Rik	+	7713	3719	3515	7090	7090	0	0.00126939351198871	0.000141043723554302	1e-05	0.00127939351198871	0.000151043723554302	L1
7029_GCGAAT_5029_ACCGAG	L1	liver	RNA labelling group	2310035C23Rik	+	2154	1015	1296	2503	2154	0	0.00199760287654814	0	1e-05	0.00200760287654814	1e-05	L1
7029_GCGAAT_5029_ACCGAG	L1	liver	RNA labelling group	2310036O22Rik	+	6269	9051	6297	11545	6269	0	0.00303161541792983	0	1e-05	0.00304161541792983	1e-05	L1
7029_GCGAAT_5029_ACCGAG	L1	liver	RNA labelling group	2310039H08Rik	+	6617	6018	5137	7448	6617	0.000134264232008593	0.00308807733619763	0	0.000144264232008593	0.00309807733619763	1e-05	L1
7029_GCGAAT_5029_ACCGAG	L1	liver	RNA labelling group	2410006H16Rik	+	6093	5135	5284	8618	6093	0	0.00777442562079368	0	1e-05	0.00778442562079368	1e-05	L1
7029_GCGAAT_5029_ACCGAG	L1	liver	RNA labelling group	2410016O06Rik	+	1892	914	1785	2074	1892	0	0.000964320154291225	0	1e-05	0.000974320154291225	1e-05	L1
7029_GCGAAT_5029_ACCGAG	L1	liver	RNA labelling group	2510002D24Rik	+	5190	4069	4670	3653	3653	0	0.00191623323295921	0	1e-05	0.00192623323295921	1e-05	L1
7029_GCGAAT_5029_ACCGAG	L1	liver	RNA labelling group	2510039O18Rik	+	5040	3545	3554	9112	5040	0	0.00241439859525899	0	1e-05	0.00242439859525899	1e-05	L1
7029_GCGAAT_5029_ACCGAG	L1	liver	RNA labelling group	2610507B11Rik	+	8857	6559	9634	8537	8537	0	0.0044512123696849	0	1e-05	0.0044612123696849	1e-05	L1
7029_GCGAAT_5029_ACCGAG	L1	liver	RNA labelling group	2610528J11Rik	+	2262	1175	1050	2127	2127	0	0.00141043723554301	0	1e-05	0.00142043723554301	1e-05	L1
7029_GCGAAT_5029_ACCGAG	L1	liver	RNA labelling group	2810403A07Rik	+	9120	4046	4006	12807	9120	0.000234246896228625	0.000858905286171625	0	0.000244246896228625	0.000868905286171625	1e-05	L1
7029_GCGAAT_5029_ACCGAG	L1	liver	RNA labelling group	2810459M11Rik	+	10226	8787	8548	9712	9712	0.000514827018121911	0.00247116968698517	0.000102965403624382	0.000524827018121911	0.00248116968698517	0.000112965403624382	L1
7029_GCGAAT_5029_ACCGAG	L1	liver	RNA labelling group	3830406C13Rik	+	3168	1764	1679	2933	2933	0	0.00340947834981247	0	1e-05	0.00341947834981247	1e-05	L1
7029_GCGAAT_5029_ACCGAG	L1	liver	RNA labelling group	4833420G17Rik	+	5058	2647	3746	7419	5058	0	0.0022914139371883	0	1e-05	0.0023014139371883	1e-05	L1
7029_GCGAAT_5029_ACCGAG	L1	liver	RNA labelling group	4930581F22Rik	+	1608	530	1790	1795	1608	0	0.00278551532033426	0	1e-05	0.00279551532033426	1e-05	L1
7029_GCGAAT_5029_ACCGAG	L1	liver	RNA labelling group	4932438A13Rik	+	5382	1157	3179	7843	5382	0	0.00395256916996047	0	1e-05	0.00396256916996047	1e-05	L1
7029_GCGAAT_5029_ACCGAG	L1	liver	RNA labelling group	4933434E20Rik	+	13031	7035	6992	11572	11572	0	0.00302454199792602	0	1e-05	0.00303454199792602	1e-05	L1
7029_GCGAAT_5029_ACCGAG	L1	liver	RNA labelling group	5730409E04Rik	+	2231	1610	2305	1840	1840	0	0	0	1e-05	1e-05	1e-05	L1
7029_GCGAAT_5029_ACCGAG	L1	liver	RNA labelling group	5830473C10Rik	+	2798	2107	2357	2039	2039	0.000490436488474743	0.00392349190779794	0	0.000500436488474743	0.00393349190779794	1e-05	L1
7029_GCGAAT_5029_ACCGAG	L1	liver	RNA labelling group	8430408G22Rik	+	14525	12559	10910	16079	14525	0.00398034703650724	0.00223894520803532	0	0.00399034703650724	0.00224894520803532	1e-05	L1
7029_GCGAAT_5029_ACCGAG	L1	liver	RNA labelling group	9030617O03Rik	+	2919	1821	1931	3108	2919	0	0.00128700128700128	0	1e-05	0.00129700128700128	1e-05	L1
7029_GCGAAT_5029_ACCGAG	L1	liver	RNA labelling group	9030624J02Rik	+	1505	1095	1069	2521	1505	0.000396667988893296	0.00476001586671955	0	0.000406667988893296	0.00477001586671955	1e-05	L1
7029_GCGAAT_5029_ACCGAG	L1	liver	RNA labelling group	9430016H08Rik	+	4486	1665	2186	4725	4486	0.000211640211640212	0.0019047619047619	0	0.000221640211640212	0.0019147619047619	1e-05	L1
7029_GCGAAT_5029_ACCGAG	L1	liver	RNA labelling group	9530068E07Rik	+	15653	8080	11071	20829	15653	9.60199721542081e-05	0.00412885880263094	0.00024004993038552	0.000106019972154208	0.00413885880263094	0.00025004993038552	L1
7029_GCGAAT_5029_ACCGAG	L1	liver	RNA labelling group	A1cf	+	8423	4057	3599	6149	6149	0	0.00292730525288664	0.000162628069604814	1e-05	0.00293730525288664	0.000172628069604814	L1
7029_GCGAAT_5029_ACCGAG	L1	liver	RNA labelling group	A230046K03Rik	+	3204	1328	1268	3307	3204	0	0.00604777744179014	0.000302388872089507	1e-05	0.00605777744179014	0.000312388872089507	L1
7029_GCGAAT_5029_ACCGAG	L1	liver	RNA labelling group	A230050P20Rik	+	3075	3069	1834	3286	3075	0	0	0	1e-05	1e-05	1e-05	L1
7029_GCGAAT_5029_ACCGAG	L1	liver	RNA labelling group	A430005L14Rik	+	18007	6506	10755	17102	17102	0.000292363466261256	0.00327447082212606	0	0.000302363466261256	0.00328447082212606	1e-05	L1
7029_GCGAAT_5029_ACCGAG	L1	liver	RNA labelling group	Aacs	+	2560	1053	1365	2327	2327	0	0.00644606789858186	0	1e-05	0.00645606789858186	1e-05	L1
7029_GCGAAT_5029_ACCGAG	L1	liver	RNA labelling group	Aadac	+	73428	25865	32979	55452	55452	9.016807328861e-05	0.00858400057707567	7.2134458630888e-05	0.00010016807328861	0.00859400057707567	8.2134458630888e-05	L1
7029_GCGAAT_5029_ACCGAG	L1	liver	RNA labelling group	Aadat	+	7033	3227	2676	7443	7033	0.000134354426978369	0.00483675937122128	0.00765820233776702	0.000144354426978369	0.00484675937122128	0.00766820233776702	L1
7029_GCGAAT_5029_ACCGAG	L1	liver	RNA labelling group	Aagab	+	6121	1873	2873	4961	4961	0.000604716790969563	0.00181415037290868	0	0.000614716790969563	0.00182415037290868	1e-05	L1
7029_GCGAAT_5029_ACCGAG	L1	liver	RNA labelling group	Aak1	+	2887	2022	3004	3721	2887	0	0.00322493953238376	0	1e-05	0.00323493953238376	1e-05	L1
7029_GCGAAT_5029_ACCGAG	L1	liver	RNA labelling group	Aars	+	24067	19203	19787	21668	21668	4.61510060919328e-05	0.00299981539597563	0.000184604024367731	5.61510060919328e-05	0.00300981539597563	0.000194604024367731	L1
7029_GCGAAT_5029_ACCGAG	L1	liver	RNA labelling group	Abat	+	20684	10258	12040	18566	18566	0.000592480879026177	0.0052784660131423	0	0.000602480879026177	0.0052884660131423	1e-05	L1
7029_GCGAAT_5029_ACCGAG	L1	liver	RNA labelling group	Abca3	+	3311	1898	2314	2804	2804	0.000356633380884451	0.0021398002853067	0.000356633380884451	0.000366633380884451	0.0021498002853067	0.000366633380884451	L1
7029_GCGAAT_5029_ACCGAG	L1	liver	RNA labelling group	Abcb4	+	171195	91079	61903	186428	171195	8.04600167356835e-05	0.0036421567575686	0	9.04600167356835e-05	0.0036521567575686	1e-05	L1
7029_GCGAAT_5029_ACCGAG	L1	liver	RNA labelling group	Abcb8	+	5889	2746	2906	2597	2597	0	0.00231035810550635	0	1e-05	0.00232035810550635	1e-05	L1
7029_GCGAAT_5029_ACCGAG	L1	liver	RNA labelling group	Abcc2	+	59316	41926	36427	62689	59316	0.000143565856848889	0.00293512418446617	0	0.000153565856848889	0.00294512418446617	1e-05	L1
7029_GCGAAT_5029_ACCGAG	L1	liver	RNA labelling group	Abcd1	+	1640	3451	2003	2149	1640	0	0.000930665425779432	0	1e-05	0.000940665425779432	1e-05	L1
7029_GCGAAT_5029_ACCGAG	L1	liver	RNA labelling group	Abcf3	+	1929	1824	1823	1859	1859	0.000537923614846692	0.00430338891877353	0	0.000547923614846692	0.00431338891877353	1e-05	L1
7029_GCGAAT_5029_ACCGAG	L1	liver	RNA labelling group	Abcg2	+	14092	10201	8938	19980	14092	0.0002002002002002	0.0044044044044044	0	0.0002102002002002	0.0044144044044044	1e-05	L1
7029_GCGAAT_5029_ACCGAG	L1	liver	RNA labelling group	Abcg8	+	6322	6330	5275	7597	6322	0.000131630906936949	0.00289587995261287	0	0.000141630906936949	0.00290587995261287	1e-05	L1
7029_GCGAAT_5029_ACCGAG	L1	liver	RNA labelling group	Abhd11	+	6547	4840	5017	4563	4563	0	0.00657462195923734	0	1e-05	0.00658462195923734	1e-05	L1
7029_GCGAAT_5029_ACCGAG	L1	liver	RNA labelling group	Abhd13	+	2987	1743	2133	4265	2987	0.000468933177022274	0.0044548651817116	0	0.000478933177022274	0.0044648651817116	1e-05	L1
7029_GCGAAT_5029_ACCGAG	L1	liver	RNA labelling group	Abhd14b	+	22556	16564	23035	16474	16474	0.000121403423576545	0.00364210270729634	0	0.000131403423576545	0.00365210270729634	1e-05	L1
7029_GCGAAT_5029_ACCGAG	L1	liver	RNA labelling group	Abhd15	+	7559	5733	6402	5342	5342	0.000187195806813927	0	0	0.000197195806813927	1e-05	1e-05	L1
7029_GCGAAT_5029_ACCGAG	L1	liver	RNA labelling group	Abhd16a	+	6616	4784	3063	7626	6616	0	0.003147128245476	0	1e-05	0.003157128245476	1e-05	L1
7029_GCGAAT_5029_ACCGAG	L1	liver	RNA labelling group	Abhd17b	+	9854	3913	4045	7941	7941	0.00579272131973303	0.00264450321118247	0	0.00580272131973303	0.00265450321118247	1e-05	L1
7029_GCGAAT_5029_ACCGAG	L1	liver	RNA labelling group	Abhd2	+	43382	18337	18797	46172	43382	0.000129948886771203	0.00504634843628172	0	0.000139948886771203	0.00505634843628172	1e-05	L1
7029_GCGAAT_5029_ACCGAG	L1	liver	RNA labelling group	Abhd4	+	6537	5035	4621	7389	6537	0	0.00203004466098254	0	1e-05	0.00204004466098254	1e-05	L1
7029_GCGAAT_5029_ACCGAG	L1	liver	RNA labelling group	Abhd5	+	5872	3470	3467	6572	5872	0	0.00136944613511868	0	1e-05	0.00137944613511868	1e-05	L1
7029_GCGAAT_5029_ACCGAG	L1	liver	RNA labelling group	Abhd6	+	21027	13391	7540	14238	14238	0.000210703750526759	0.00294985250737463	0	0.000220703750526759	0.00295985250737463	1e-05	L1
7029_GCGAAT_5029_ACCGAG	L1	liver	RNA labelling group	Abtb2	+	3253	1025	1722	3758	3253	0	0.00106439595529536	0	1e-05	0.00107439595529536	1e-05	L1
7029_GCGAAT_5029_ACCGAG	L1	liver	RNA labelling group	Acaa1a	+	21743	17838	26479	21927	21743	9.12117480731518e-05	0.00597436949879144	0	0.000101211748073152	0.00598436949879144	1e-05	L1
7029_GCGAAT_5029_ACCGAG	L1	liver	RNA labelling group	Acaa2	+	226213	158752	146255	197749	197749	0.000121365974037795	0.0073932105851357	3.5398409094357e-05	0.000131365974037795	0.0074032105851357	4.5398409094357e-05	L1
7029_GCGAAT_5029_ACCGAG	L1	liver	RNA labelling group	Acaca	+	5435	5482	4679	5412	5412	0.000184774575018477	0.00388026607538802	0	0.000194774575018477	0.00389026607538802	1e-05	L1
7029_GCGAAT_5029_ACCGAG	L1	liver	RNA labelling group	Acacb	+	4843	3703	4851	4312	4312	0	0.000927643784786642	0	1e-05	0.000937643784786642	1e-05	L1
7029_GCGAAT_5029_ACCGAG	L1	liver	RNA labelling group	Acad11	+	69218	26512	24572	63022	63022	0.000111072323950367	0.00328456729396083	4.76024245501571e-05	0.000121072323950367	0.00329456729396083	5.76024245501571e-05	L1
7029_GCGAAT_5029_ACCGAG	L1	liver	RNA labelling group	Acad9	+	3440	2286	2141	3001	3001	0	0.00266577807397534	0	1e-05	0.00267577807397534	1e-05	L1
7029_GCGAAT_5029_ACCGAG	L1	liver	RNA labelling group	Acadsb	+	7877	5904	6005	15103	7877	0	0.00708468516188836	0	1e-05	0.00709468516188836	1e-05	L1
7029_GCGAAT_5029_ACCGAG	L1	liver	RNA labelling group	Acbd3	+	2848	1186	1441	3762	2848	0	0.0103668261562998	0	1e-05	0.0103768261562998	1e-05	L1
7029_GCGAAT_5029_ACCGAG	L1	liver	RNA labelling group	Acbd4	+	11252	8496	6765	7330	7330	0	0.000818553888130969	0	1e-05	0.000828553888130969	1e-05	L1
7029_GCGAAT_5029_ACCGAG	L1	liver	RNA labelling group	Acbd5	+	42230	11767	17178	48988	42230	0.000142892136849841	0.00193925042867641	0	0.000152892136849841	0.00194925042867641	1e-05	L1
7029_GCGAAT_5029_ACCGAG	L1	liver	RNA labelling group	Acbd6	+	2325	2086	1936	2430	2325	0	0.00123456790123456	0	1e-05	0.00124456790123456	1e-05	L1
7029_GCGAAT_5029_ACCGAG	L1	liver	RNA labelling group	Acer2	+	1857	1090	1108	2230	1857	0	0	0	1e-05	1e-05	1e-05	L1
7029_GCGAAT_5029_ACCGAG	L1	liver	RNA labelling group	Aco1	+	20260	8488	12232	22065	20260	0	0.00326308633582596	0	1e-05	0.00327308633582596	1e-05	L1
7029_GCGAAT_5029_ACCGAG	L1	liver	RNA labelling group	Aco2	+	26259	14487	14734	29839	26259	0.000134052749757029	0.00358591105600053	0	0.000144052749757029	0.00359591105600053	1e-05	L1
7029_GCGAAT_5029_ACCGAG	L1	liver	RNA labelling group	Acot1	+	37091	18490	24393	20887	20887	9.57533393977115e-05	0.00387801024560731	0	0.000105753339397711	0.00388801024560731	1e-05	L1
7029_GCGAAT_5029_ACCGAG	L1	liver	RNA labelling group	Acot12	+	18155	9943	10857	16952	16952	0.000235960358659745	0.00324445493157149	0	0.000245960358659745	0.00325445493157149	1e-05	L1
7029_GCGAAT_5029_ACCGAG	L1	liver	RNA labelling group	Acot2	+	58928	25832	11875	26443	26443	0.000151268766781379	0.00200431115985326	0	0.000161268766781379	0.00201431115985326	1e-05	L1
7029_GCGAAT_5029_ACCGAG	L1	liver	RNA labelling group	Acot3	+	12163	6300	4782	6447	6447	0.000310221808593144	0.0038777726074143	0	0.000320221808593144	0.0038877726074143	1e-05	L1
7029_GCGAAT_5029_ACCGAG	L1	liver	RNA labelling group	Acot4	+	8894	3423	3915	7459	7459	0.000938463601018903	0.00361978817535862	0	0.000948463601018903	0.00362978817535862	1e-05	L1
7029_GCGAAT_5029_ACCGAG	L1	liver	RNA labelling group	Acot7	+	1556	1787	1405	1444	1444	0	0.0020775623268698	0	1e-05	0.0020875623268698	1e-05	L1
7029_GCGAAT_5029_ACCGAG	L1	liver	RNA labelling group	Acox3	+	5044	1732	2668	2928	2928	0	0.00307377049180327	0	1e-05	0.00308377049180327	1e-05	L1
7029_GCGAAT_5029_ACCGAG	L1	liver	RNA labelling group	Acp2	+	23660	16130	18351	17532	17532	0.000114077116130504	0.00319415925165411	0	0.000124077116130504	0.00320415925165411	1e-05	L1
7029_GCGAAT_5029_ACCGAG	L1	liver	RNA labelling group	Acp6	+	5954	3274	3388	4646	4646	0	0.0025828669823504	0	1e-05	0.0025928669823504	1e-05	L1
7029_GCGAAT_5029_ACCGAG	L1	liver	RNA labelling group	Acsf3	+	2153	1998	2809	1453	1453	0	0.00344115622849277	0	1e-05	0.00345115622849277	1e-05	L1
7029_GCGAAT_5029_ACCGAG	L1	liver	RNA labelling group	Acsl1	+	220450	113801	119568	240813	220450	0.000112120192846732	0.00259537483441508	4.56785970857055e-05	0.000122120192846732	0.00260537483441508	5.56785970857055e-05	L1
7029_GCGAAT_5029_ACCGAG	L1	liver	RNA labelling group	Acsl3	+	7754	2153	3912	8678	7754	0	0.00322654989628946	0	1e-05	0.00323654989628946	1e-05	L1
7029_GCGAAT_5029_ACCGAG	L1	liver	RNA labelling group	Acsl5	+	40370	31833	28876	51952	40370	7.69941484447182e-05	0.00485063135201724	5.77456113335387e-05	8.69941484447182e-05	0.00486063135201724	6.77456113335387e-05	L1
7029_GCGAAT_5029_ACCGAG	L1	liver	RNA labelling group	Acsm1	+	40570	31805	28101	40044	40044	0.000149835181300569	0.00624313255419039	0	0.000159835181300569	0.00625313255419039	1e-05	L1
7029_GCGAAT_5029_ACCGAG	L1	liver	RNA labelling group	Acsm3	+	5756	1442	2180	5469	5469	0	0.00201133662461144	0	1e-05	0.00202133662461144	1e-05	L1
7029_GCGAAT_5029_ACCGAG	L1	liver	RNA labelling group	Acsm5	+	10465	4645	4194	6326	6326	0.00110654441985456	0.0012646221941195	0	0.00111654441985456	0.0012746221941195	1e-05	L1
7029_GCGAAT_5029_ACCGAG	L1	liver	RNA labelling group	Acss2	+	6404	5495	5076	9877	6404	0.00060747190442442	0.00161992507846512	0	0.00061747190442442	0.00162992507846512	1e-05	L1
7029_GCGAAT_5029_ACCGAG	L1	liver	RNA labelling group	Actl6a	+	4272	2668	2152	4422	4272	0	0.00158299412030755	0	1e-05	0.00159299412030755	1e-05	L1
7029_GCGAAT_5029_ACCGAG	L1	liver	RNA labelling group	Actr10	+	11904	6882	7665	10190	10190	0.000490677134445535	0.00255152109911678	0	0.000500677134445535	0.00256152109911678	1e-05	L1
7029_GCGAAT_5029_ACCGAG	L1	liver	RNA labelling group	Actr8	+	5695	3221	4379	4900	4900	0	0.000612244897959184	0	1e-05	0.000622244897959184	1e-05	L1
7029_GCGAAT_5029_ACCGAG	L1	liver	RNA labelling group	Acvr2a	+	2837	1278	951	2412	2412	0	0	0	1e-05	1e-05	1e-05	L1
7029_GCGAAT_5029_ACCGAG	L1	liver	RNA labelling group	Acvr2b	+	2849	1245	1519	2179	2179	0	0	0	1e-05	1e-05	1e-05	L1
7029_GCGAAT_5029_ACCGAG	L1	liver	RNA labelling group	Acy3	+	5872	5850	2896	5376	5376	0	0.000186011904761905	0	1e-05	0.000196011904761905	1e-05	L1
7029_GCGAAT_5029_ACCGAG	L1	liver	RNA labelling group	Adal	+	2027	1207	1106	1990	1990	0	0.00050251256281407	0	1e-05	0.00051251256281407	1e-05	L1
7029_GCGAAT_5029_ACCGAG	L1	liver	RNA labelling group	Adam10	+	5403	2162	2753	6852	5403	0	0.0027729130180969	0	1e-05	0.0027829130180969	1e-05	L1
7029_GCGAAT_5029_ACCGAG	L1	liver	RNA labelling group	Adap2	+	13517	7692	8113	4050	4050	0.00246913580246913	0.00395061728395061	0	0.00247913580246913	0.00396061728395061	1e-05	L1
7029_GCGAAT_5029_ACCGAG	L1	liver	RNA labelling group	Adat3	+	3226	3012	3045	5270	3226	0.00113851992409867	0.00094876660341556	0	0.00114851992409867	0.00095876660341556	1e-05	L1
7029_GCGAAT_5029_ACCGAG	L1	liver	RNA labelling group	Adck1	+	2736	1282	1674	3853	2736	0.00051907604464054	0.00363353231248377	0	0.00052907604464054	0.00364353231248377	1e-05	L1
7029_GCGAAT_5029_ACCGAG	L1	liver	RNA labelling group	Adck2	+	2948	1624	2326	2317	2317	0	0.0047475183426845	0	1e-05	0.0047575183426845	1e-05	L1
7029_GCGAAT_5029_ACCGAG	L1	liver	RNA labelling group	Adck5	+	2249	2329	2254	1645	1645	0.00060790273556231	0.00182370820668693	0	0.00061790273556231	0.00183370820668693	1e-05	L1
7029_GCGAAT_5029_ACCGAG	L1	liver	RNA labelling group	Add1	+	1704	1786	1491	2406	1704	0	0.00207813798836242	0	1e-05	0.00208813798836242	1e-05	L1
7029_GCGAAT_5029_ACCGAG	L1	liver	RNA labelling group	Add3	+	2458	1048	1480	2689	2458	0.000743770918557084	0	0	0.000753770918557084	1e-05	1e-05	L1
7029_GCGAAT_5029_ACCGAG	L1	liver	RNA labelling group	Adgre1	+	3675	2347	1102	3811	3675	0.000524796641301496	0.00157438992390448	0	0.000534796641301496	0.00158438992390448	1e-05	L1
7029_GCGAAT_5029_ACCGAG	L1	liver	RNA labelling group	Adgrf5	+	5538	3267	3913	5134	5134	0	0.000194779898714453	0	1e-05	0.000204779898714453	1e-05	L1
7029_GCGAAT_5029_ACCGAG	L1	liver	RNA labelling group	Adgrl4	+	2049	1224	1186	2148	2049	0	0	0	1e-05	1e-05	1e-05	L1
7029_GCGAAT_5029_ACCGAG	L1	liver	RNA labelling group	Adh1	+	431390	397354	206702	397480	397480	0.000125792492704035	0.00359766529133541	2.01267988326457e-05	0.000135792492704035	0.00360766529133541	3.01267988326457e-05	L1
7029_GCGAAT_5029_ACCGAG	L1	liver	RNA labelling group	Adh4	+	17249	11004	8222	15871	15871	6.30080020162561e-05	0.00207926406653645	0	7.30080020162561e-05	0.00208926406653645	1e-05	L1
7029_GCGAAT_5029_ACCGAG	L1	liver	RNA labelling group	Adh5	+	89252	44232	36395	66434	66434	0.000135472800072252	0.00648764187012674	3.01050666827227e-05	0.000145472800072252	0.00649764187012674	4.01050666827227e-05	L1
7029_GCGAAT_5029_ACCGAG	L1	liver	RNA labelling group	Adh7	+	3460	1751	1713	3459	3459	0.000289100896212778	0.00375831165076611	0	0.000299100896212778	0.00376831165076611	1e-05	L1
7029_GCGAAT_5029_ACCGAG	L1	liver	RNA labelling group	Adhfe1	+	14677	3891	5421	10021	10021	0	0.00508931244386787	0	1e-05	0.00509931244386787	1e-05	L1
7029_GCGAAT_5029_ACCGAG	L1	liver	RNA labelling group	Adi1	+	5855	8035	5839	8492	5855	0	0.00129533678756476	0	1e-05	0.00130533678756476	1e-05	L1
7029_GCGAAT_5029_ACCGAG	L1	liver	RNA labelling group	Adipor1	+	15140	7727	8639	12289	12289	8.13735861339409e-05	0.0053706566848401	0	9.13735861339409e-05	0.0053806566848401	1e-05	L1
7029_GCGAAT_5029_ACCGAG	L1	liver	RNA labelling group	Adk	+	162057	102397	81927	180655	162057	0.000199274860922753	0.00549112950098253	3.32124768204589e-05	0.000209274860922753	0.00550112950098253	4.32124768204589e-05	L1
7029_GCGAAT_5029_ACCGAG	L1	liver	RNA labelling group	Adrm1	+	6338	5130	4493	4807	4807	0	0.00270438943207821	0	1e-05	0.00271438943207821	1e-05	L1
7029_GCGAAT_5029_ACCGAG	L1	liver	RNA labelling group	Adsl	+	2934	1571	1457	2168	2168	0	0.00276752767527675	0	1e-05	0.00277752767527675	1e-05	L1
7029_GCGAAT_5029_ACCGAG	L1	liver	RNA labelling group	Aebp2	+	3913	1870	2178	5010	3913	0	0.00319361277445109	0	1e-05	0.00320361277445109	1e-05	L1
7029_GCGAAT_5029_ACCGAG	L1	liver	RNA labelling group	Aen	+	3312	2099	3453	2481	2481	0.000403063280935107	0.00201531640467553	0	0.000413063280935107	0.00202531640467553	1e-05	L1
7029_GCGAAT_5029_ACCGAG	L1	liver	RNA labelling group	Aes	+	19730	20944	20378	15520	15520	0	0.00489690721649484	0.00038659793814433	1e-05	0.00490690721649484	0.00039659793814433	L1
7029_GCGAAT_5029_ACCGAG	L1	liver	RNA labelling group	Afdn	+	5701	3843	3898	9925	5701	0	0.00130982367758186	0.000100755667506297	1e-05	0.00131982367758186	0.000110755667506297	L1
7029_GCGAAT_5029_ACCGAG	L1	liver	RNA labelling group	Aff1	+	2192	1076	1103	1955	1955	0	0.00204603580562659	0	1e-05	0.00205603580562659	1e-05	L1
7029_GCGAAT_5029_ACCGAG	L1	liver	RNA labelling group	Aff4	+	7051	3226	3288	7874	7051	0	0.00177800355600711	0	1e-05	0.00178800355600711	1e-05	L1
7029_GCGAAT_5029_ACCGAG	L1	liver	RNA labelling group	Afg3l1	+	10026	8343	9882	7752	7752	0.000128998968008256	0.00335397316821465	0	0.000138998968008256	0.00336397316821465	1e-05	L1
7029_GCGAAT_5029_ACCGAG	L1	liver	RNA labelling group	Afm	+	12503	8164	10801	14548	12503	6.87379708551004e-05	0.00598020346439373	0	7.87379708551004e-05	0.00599020346439373	1e-05	L1
7029_GCGAAT_5029_ACCGAG	L1	liver	RNA labelling group	Afmid	+	11658	10660	10986	7764	7764	0.00128799587841318	0.00154559505409582	0	0.00129799587841318	0.00155559505409582	1e-05	L1
7029_GCGAAT_5029_ACCGAG	L1	liver	RNA labelling group	Aga	+	12806	3688	6700	15485	12806	0.000129157248950597	0.00678075556990636	0	0.000139157248950597	0.00679075556990636	1e-05	L1
7029_GCGAAT_5029_ACCGAG	L1	liver	RNA labelling group	Agap1	+	2489	1312	1734	2399	2399	0	0.000416840350145894	0	1e-05	0.000426840350145894	1e-05	L1
7029_GCGAAT_5029_ACCGAG	L1	liver	RNA labelling group	Agap3	+	2508	1304	2907	3159	2508	0	0.000949667616334283	0	1e-05	0.000959667616334283	1e-05	L1
7029_GCGAAT_5029_ACCGAG	L1	liver	RNA labelling group	Agfg1	+	5988	2651	3145	6712	5988	0.00148986889153754	0.00268176400476758	0	0.00149986889153754	0.00269176400476758	1e-05	L1
7029_GCGAAT_5029_ACCGAG	L1	liver	RNA labelling group	Agmat	+	33134	39403	15949	36307	33134	0.000110171592254937	0.00870355578814002	0	0.000120171592254937	0.00871355578814002	1e-05	L1
7029_GCGAAT_5029_ACCGAG	L1	liver	RNA labelling group	Agmo	+	17875	6202	6824	15487	15487	0.000129140569509912	0.00677987989927035	0	0.000139140569509912	0.00678987989927035	1e-05	L1
7029_GCGAAT_5029_ACCGAG	L1	liver	RNA labelling group	Agpat5	+	2855	1980	2567	3766	2855	0	0.00132766861391396	0.00345193839617631	1e-05	0.00133766861391396	0.00346193839617631	L1
7029_GCGAAT_5029_ACCGAG	L1	liver	RNA labelling group	Agpat9	+	5753	2613	3909	6836	5753	0.000438853130485664	0.00263311878291398	0	0.000448853130485664	0.00264311878291398	1e-05	L1
7029_GCGAAT_5029_ACCGAG	L1	liver	RNA labelling group	Agtr1a	+	11025	4650	5057	13271	11025	0.000226056815612991	0.00391831813729183	7.53522718709969e-05	0.000236056815612991	0.00392831813729183	8.53522718709969e-05	L1
7029_GCGAAT_5029_ACCGAG	L1	liver	RNA labelling group	Agxt	+	11715	10093	13119	11274	11274	8.86996629412808e-05	0.00975696292354089	8.86996629412808e-05	9.86996629412808e-05	0.00976696292354089	9.86996629412808e-05	L1
7029_GCGAAT_5029_ACCGAG	L1	liver	RNA labelling group	Agxt2	+	15092	12038	11803	15858	15092	0.000693656198764031	0.00624290578887627	0	0.000703656198764031	0.00625290578887627	1e-05	L1
7029_GCGAAT_5029_ACCGAG	L1	liver	RNA labelling group	Ahdc1	+	5808	1937	1361	3458	3458	0.000578368999421631	0.000289184499710815	0	0.000588368999421631	0.000299184499710816	1e-05	L1
7029_GCGAAT_5029_ACCGAG	L1	liver	RNA labelling group	Ahnak	+	1305	1532	1223	2344	1305	0	0	0	1e-05	1e-05	1e-05	L1
7029_GCGAAT_5029_ACCGAG	L1	liver	RNA labelling group	Ahsa1	+	24348	17202	22293	35263	24348	8.50750077985424e-05	0.00136120012477667	0	9.50750077985424e-05	0.00137120012477667	1e-05	L1
7029_GCGAAT_5029_ACCGAG	L1	liver	RNA labelling group	Ahsg	+	3633352	2831469	2006429	2474168	2474168	0.000181070970120057	0.0174369727520524	4.00134509863518e-05	0.000191070970120057	0.0174469727520524	5.00134509863518e-05	L1
7029_GCGAAT_5029_ACCGAG	L1	liver	RNA labelling group	AI661453	+	1714	1156	1799	1907	1714	0	0.0031463030938647	0	1e-05	0.0031563030938647	1e-05	L1
7029_GCGAAT_5029_ACCGAG	L1	liver	RNA labelling group	AI837181	+	1216	1758	1185	1735	1216	0	0	0	1e-05	1e-05	1e-05	L1
7029_GCGAAT_5029_ACCGAG	L1	liver	RNA labelling group	Aida	+	2159	1319	1428	2328	2159	0	0.00816151202749141	0	1e-05	0.00817151202749141	1e-05	L1
7029_GCGAAT_5029_ACCGAG	L1	liver	RNA labelling group	Aifm2	+	5514	2693	5269	4593	4593	0	0.00217722621380361	0	1e-05	0.00218722621380361	1e-05	L1
7029_GCGAAT_5029_ACCGAG	L1	liver	RNA labelling group	Ak2	+	6143	3557	5126	6638	6143	0	0.00723109370292256	0	1e-05	0.00724109370292256	1e-05	L1
7029_GCGAAT_5029_ACCGAG	L1	liver	RNA labelling group	Ak2	+	53102	31799	41004	63961	53102	0.000234517909351011	0.00345523053110489	0	0.000244517909351011	0.00346523053110489	1e-05	L1
7029_GCGAAT_5029_ACCGAG	L1	liver	RNA labelling group	Ak4	+	5760	3259	4819	11405	5760	0	0.00210434020166593	0	1e-05	0.00211434020166593	1e-05	L1
7029_GCGAAT_5029_ACCGAG	L1	liver	RNA labelling group	Ak6	+	3473	2525	2778	2949	2949	0	0	0	1e-05	1e-05	1e-05	L1
7029_GCGAAT_5029_ACCGAG	L1	liver	RNA labelling group	Akap13	+	3256	2058	1617	4318	3256	0	0.0048633626679018	0	1e-05	0.0048733626679018	1e-05	L1
7029_GCGAAT_5029_ACCGAG	L1	liver	RNA labelling group	Akap2	+	8615	3612	2902	3951	3951	0.0037965072133637	0.000253100480890914	0	0.0038065072133637	0.000263100480890914	1e-05	L1
7029_GCGAAT_5029_ACCGAG	L1	liver	RNA labelling group	Akap9	+	3486	1604	1992	4162	3486	0	0.00144161460836136	0	1e-05	0.00145161460836136	1e-05	L1
7029_GCGAAT_5029_ACCGAG	L1	liver	RNA labelling group	Akip1	+	3017	2390	2263	3202	3017	0.00405996252342286	0.00124921923797626	0	0.00406996252342286	0.00125921923797626	1e-05	L1
7029_GCGAAT_5029_ACCGAG	L1	liver	RNA labelling group	Akirin2	+	2184	1304	1426	2857	2184	0	0.00140007000350017	0	1e-05	0.00141007000350017	1e-05	L1
7029_GCGAAT_5029_ACCGAG	L1	liver	RNA labelling group	Akr1c13	+	13427	8223	8671	16968	13427	0	0.00512729844413012	0	1e-05	0.00513729844413012	1e-05	L1
7029_GCGAAT_5029_ACCGAG	L1	liver	RNA labelling group	Akr1c14	+	14849	3259	7040	14116	14116	0	0.00198356474922074	0	1e-05	0.00199356474922074	1e-05	L1
7029_GCGAAT_5029_ACCGAG	L1	liver	RNA labelling group	Akr1c19	+	10617	8622	5795	14881	10617	6.71997849606881e-05	0.00295679053827027	0	7.71997849606881e-05	0.00296679053827027	1e-05	L1
7029_GCGAAT_5029_ACCGAG	L1	liver	RNA labelling group	Akr1c6	+	110406	60989	43749	104581	104581	2.86858989682638e-05	0.00472361136344077	4.78098316137731e-05	3.86858989682638e-05	0.00473361136344077	5.78098316137731e-05	L1
7029_GCGAAT_5029_ACCGAG	L1	liver	RNA labelling group	Akr1d1	+	8617	3278	3921	10667	8617	0	0.00271866504171744	0.000749976563232399	1e-05	0.00272866504171744	0.000759976563232399	L1
7029_GCGAAT_5029_ACCGAG	L1	liver	RNA labelling group	Akr7a5	+	11042	18482	18659	20138	11042	9.93147283742179e-05	0.00427053332009136	0	0.000109314728374218	0.00428053332009136	1e-05	L1
7029_GCGAAT_5029_ACCGAG	L1	liver	RNA labelling group	Akt2	+	6908	8344	6446	11176	6908	0	0.00331066571224051	0	1e-05	0.00332066571224051	1e-05	L1
7029_GCGAAT_5029_ACCGAG	L1	liver	RNA labelling group	Alas2	+	1901	2411	2057	2515	1901	0.000397614314115308	0.00437375745526839	0	0.000407614314115308	0.00438375745526839	1e-05	L1
7029_GCGAAT_5029_ACCGAG	L1	liver	RNA labelling group	Alb	+	751179	705031	241542	375190	375190	0.000191902769263573	0.0800527732615475	5.3306324795437e-05	0.000201902769263573	0.0800627732615475	6.3306324795437e-05	L1
7029_GCGAAT_5029_ACCGAG	L1	liver	RNA labelling group	Alb	+	7231411	3826031	3126854	6692070	6692070	0.000137775008330756	0.0143556478040427	4.19899971159895e-05	0.000147775008330756	0.0143656478040427	5.19899971159895e-05	L1
7029_GCGAAT_5029_ACCGAG	L1	liver	RNA labelling group	Aldh1a1	+	136043	93106	90675	139743	136043	0.00017174384405659	0.00636167822359617	2.86239740094316e-05	0.00018174384405659	0.00637167822359617	3.86239740094316e-05	L1
7029_GCGAAT_5029_ACCGAG	L1	liver	RNA labelling group	Aldh1b1	+	5496	2734	3112	5399	5399	0.000185219485089831	0.00129653639562882	0	0.000195219485089831	0.00130653639562882	1e-05	L1
7029_GCGAAT_5029_ACCGAG	L1	liver	RNA labelling group	Aldh1l1	+	11462	11094	11400	10096	10096	0	0.00653724247226624	0	1e-05	0.00654724247226624	1e-05	L1
7029_GCGAAT_5029_ACCGAG	L1	liver	RNA labelling group	Aldh4a1	+	9185	8724	11587	13432	9185	0.000223347230494342	0.00603037522334723	0	0.000233347230494342	0.00604037522334723	1e-05	L1
7029_GCGAAT_5029_ACCGAG	L1	liver	RNA labelling group	Aldh8a1	+	53907	27267	28728	50610	50610	0.000138312586445367	0.00357636830665876	1.97589409207666e-05	0.000148312586445367	0.00358636830665876	2.97589409207667e-05	L1
7029_GCGAAT_5029_ACCGAG	L1	liver	RNA labelling group	Aldh9a1	+	33420	21955	14787	25435	25435	0.000157263613131512	0.00526833103990564	3.93159032828779e-05	0.000167263613131512	0.00527833103990564	4.93159032828779e-05	L1
7029_GCGAAT_5029_ACCGAG	L1	liver	RNA labelling group	Alg1	+	8160	5757	8227	10477	8160	0.000286341509974229	0.0039133339696478	0	0.000296341509974229	0.0039233339696478	1e-05	L1
7029_GCGAAT_5029_ACCGAG	L1	liver	RNA labelling group	Alg11	+	5600	4168	2738	7594	5600	0	0.00144851198314458	0	1e-05	0.00145851198314458	1e-05	L1
7029_GCGAAT_5029_ACCGAG	L1	liver	RNA labelling group	Alg14	+	9733	4281	2553	7026	7026	0	0.00683176771989752	0	1e-05	0.00684176771989752	1e-05	L1
7029_GCGAAT_5029_ACCGAG	L1	liver	RNA labelling group	Alg5	+	17637	13257	12746	18849	17637	0.000106106424744018	0.00827630113003342	0	0.000116106424744018	0.00828630113003342	1e-05	L1
7029_GCGAAT_5029_ACCGAG	L1	liver	RNA labelling group	Alg8	+	3452	1321	2137	3762	3452	0	0.00505050505050505	0	1e-05	0.00506050505050505	1e-05	L1
7029_GCGAAT_5029_ACCGAG	L1	liver	RNA labelling group	Alg9	+	2951	2170	1716	3957	2951	0.000758150113722517	0.00783421784179934	0	0.000768150113722517	0.00784421784179934	1e-05	L1
7029_GCGAAT_5029_ACCGAG	L1	liver	RNA labelling group	Alkbh5	+	11348	4019	5199	11598	11348	0.000689774098982583	0.00241420934643904	0	0.000699774098982583	0.00242420934643904	1e-05	L1
7029_GCGAAT_5029_ACCGAG	L1	liver	RNA labelling group	Alkbh7	+	1666	1370	1089	1361	1361	0	0.00514327700220426	0	1e-05	0.00515327700220426	1e-05	L1
7029_GCGAAT_5029_ACCGAG	L1	liver	RNA labelling group	Alkbh8	+	3308	1275	1010	2029	2029	0	0.00147856086742237	0	1e-05	0.00148856086742237	1e-05	L1
7029_GCGAAT_5029_ACCGAG	L1	liver	RNA labelling group	Alox5ap	+	1748	1213	1131	2269	1748	0.000881445570736007	0	0	0.000891445570736007	1e-05	1e-05	L1
7029_GCGAAT_5029_ACCGAG	L1	liver	RNA labelling group	Als2cl	+	2421	2168	1216	3867	2421	0	0.00465477114041892	0	1e-05	0.00466477114041892	1e-05	L1
7029_GCGAAT_5029_ACCGAG	L1	liver	RNA labelling group	Alyref2	+	3105	968	1548	2160	2160	0.00185185185185185	0.00555555555555555	0	0.00186185185185185	0.00556555555555555	1e-05	L1
7029_GCGAAT_5029_ACCGAG	L1	liver	RNA labelling group	Amacr	+	19098	11288	9159	24201	19098	0.00107433577124912	0.00297508367422833	4.13206065865047e-05	0.00108433577124912	0.00298508367422833	5.13206065865047e-05	L1
7029_GCGAAT_5029_ACCGAG	L1	liver	RNA labelling group	Ammecr1l	+	23368	11623	15072	21619	21619	4.62556084925297e-05	0.00138766825477589	0.000231278042462649	5.62556084925297e-05	0.00139766825477589	0.000241278042462649	L1
7029_GCGAAT_5029_ACCGAG	L1	liver	RNA labelling group	Amotl2	+	2492	1269	1710	2605	2492	0.000767754318618042	0.0019193857965451	0	0.000777754318618042	0.0019293857965451	1e-05	L1
7029_GCGAAT_5029_ACCGAG	L1	liver	RNA labelling group	Amt	+	9225	6192	5051	11040	9225	9.05797101449275e-05	0.0036231884057971	0	0.000100579710144928	0.0036331884057971	1e-05	L1
7029_GCGAAT_5029_ACCGAG	L1	liver	RNA labelling group	Amz2	+	3181	2025	2681	2814	2814	0	0.00177683013503909	0	1e-05	0.00178683013503909	1e-05	L1
7029_GCGAAT_5029_ACCGAG	L1	liver	RNA labelling group	Anapc11	+	5098	4213	4614	7681	5098	0.000130191381330556	0.0115870329384195	0	0.000140191381330556	0.0115970329384195	1e-05	L1
7029_GCGAAT_5029_ACCGAG	L1	liver	RNA labelling group	Anapc13	+	11264	8893	8518	8143	8143	0	0.0132629252118384	0	1e-05	0.0132729252118384	1e-05	L1
7029_GCGAAT_5029_ACCGAG	L1	liver	RNA labelling group	Anapc2	+	2967	3788	1946	3175	2967	0.00062992125984252	0.00251968503937007	0	0.00063992125984252	0.00252968503937007	1e-05	L1
7029_GCGAAT_5029_ACCGAG	L1	liver	RNA labelling group	Anapc4	+	7387	2711	5707	6411	6411	0	0.00109187334269224	0	1e-05	0.00110187334269224	1e-05	L1
7029_GCGAAT_5029_ACCGAG	L1	liver	RNA labelling group	Anapc7	+	2833	2739	3042	1941	1941	0	0.000515198351365276	0	1e-05	0.000525198351365276	1e-05	L1
7029_GCGAAT_5029_ACCGAG	L1	liver	RNA labelling group	Ang	+	146286	88463	64334	105721	105721	0.000170259456493979	0.0130437661391776	5.67531521646598e-05	0.000180259456493979	0.0130537661391776	6.67531521646598e-05	L1
7029_GCGAAT_5029_ACCGAG	L1	liver	RNA labelling group	Angel2	+	5357	3574	4101	5033	5033	0	0.00178819789390025	0	1e-05	0.00179819789390025	1e-05	L1
7029_GCGAAT_5029_ACCGAG	L1	liver	RNA labelling group	Angptl3	+	142860	59201	48124	63982	63982	0.000234440936513394	0.00611109374511581	3.12587915351193e-05	0.000244440936513394	0.00612109374511581	4.12587915351193e-05	L1
7029_GCGAAT_5029_ACCGAG	L1	liver	RNA labelling group	Ank	+	6378	2600	2960	6185	6185	0	0.000323362974939369	0	1e-05	0.00033336297493937	1e-05	L1
7029_GCGAAT_5029_ACCGAG	L1	liver	RNA labelling group	Ank3	+	7257	3796	4096	4975	4975	0	0.000804020100502513	0	1e-05	0.000814020100502513	1e-05	L1
7029_GCGAAT_5029_ACCGAG	L1	liver	RNA labelling group	Ankfy1	+	4660	2513	3499	6272	4660	0	0.00207270408163265	0	1e-05	0.00208270408163265	1e-05	L1
7029_GCGAAT_5029_ACCGAG	L1	liver	RNA labelling group	Ankhd1	+	10109	10940	8855	11237	10109	0.000177983447539379	0.00364866067455726	0	0.000187983447539379	0.00365866067455726	1e-05	L1
7029_GCGAAT_5029_ACCGAG	L1	liver	RNA labelling group	Ankle2	+	6052	3213	3079	5859	5859	0.000341355180064858	0.00187745349035671	0	0.000351355180064858	0.00188745349035671	1e-05	L1
7029_GCGAAT_5029_ACCGAG	L1	liver	RNA labelling group	Ankra2	+	3368	1144	2205	3693	3368	0	0.00460330354725155	0	1e-05	0.00461330354725155	1e-05	L1
7029_GCGAAT_5029_ACCGAG	L1	liver	RNA labelling group	Ankrd13a	+	1586	1695	1536	2062	1586	0	0	0	1e-05	1e-05	1e-05	L1
7029_GCGAAT_5029_ACCGAG	L1	liver	RNA labelling group	Ankrd13c	+	3801	1611	2096	4154	3801	0	0.0045739046701974	0	1e-05	0.0045839046701974	1e-05	L1
7029_GCGAAT_5029_ACCGAG	L1	liver	RNA labelling group	Ankrd16	+	2234	664	1523	2156	2156	0	0.00371057513914656	0	1e-05	0.00372057513914656	1e-05	L1
7029_GCGAAT_5029_ACCGAG	L1	liver	RNA labelling group	Ankrd27	+	5250	2092	3479	6326	5250	0.000790388871324692	0.000316155548529877	0	0.000800388871324692	0.000326155548529877	1e-05	L1
7029_GCGAAT_5029_ACCGAG	L1	liver	RNA labelling group	Ankrd40	+	5654	5689	4271	6465	5654	0.000618716163959783	0.00618716163959783	0	0.000628716163959783	0.00619716163959783	1e-05	L1
7029_GCGAAT_5029_ACCGAG	L1	liver	RNA labelling group	Anks4b	+	5940	3709	4910	4936	4936	0.000607779578606159	0.00121555915721231	0	0.000617779578606159	0.00122555915721231	1e-05	L1
7029_GCGAAT_5029_ACCGAG	L1	liver	RNA labelling group	Ankzf1	+	2071	1285	2299	1491	1491	0	0	0	1e-05	1e-05	1e-05	L1
7029_GCGAAT_5029_ACCGAG	L1	liver	RNA labelling group	Anp32a	+	7643	4620	3947	7601	7601	0	0.00171030127614787	0	1e-05	0.00172030127614787	1e-05	L1
7029_GCGAAT_5029_ACCGAG	L1	liver	RNA labelling group	Anp32b	+	19495	12587	10889	20262	19495	9.87069390978186e-05	0.00365215674661928	0	0.000108706939097819	0.00366215674661928	1e-05	L1
7029_GCGAAT_5029_ACCGAG	L1	liver	RNA labelling group	Anp32e	+	2387	1813	2015	4532	2387	0.000220653133274493	0.00441306266548985	0	0.000230653133274493	0.00442306266548985	1e-05	L1
7029_GCGAAT_5029_ACCGAG	L1	liver	RNA labelling group	Anxa11	+	2968	1907	1834	2657	2657	0	0.0011290929619872	0	1e-05	0.0011390929619872	1e-05	L1
7029_GCGAAT_5029_ACCGAG	L1	liver	RNA labelling group	Anxa2	+	3937	3834	3702	5841	3937	0	0.000684814244136278	0	1e-05	0.000694814244136278	1e-05	L1
7029_GCGAAT_5029_ACCGAG	L1	liver	RNA labelling group	Aox1	+	14334	7447	5188	12219	12219	8.1839757754317e-05	0.00409198788771585	0	9.1839757754317e-05	0.00410198788771585	1e-05	L1
7029_GCGAAT_5029_ACCGAG	L1	liver	RNA labelling group	Aox3	+	3950	1732	1742	3292	3292	0.000607533414337789	0.0136695018226002	0	0.000617533414337789	0.0136795018226002	1e-05	L1
7029_GCGAAT_5029_ACCGAG	L1	liver	RNA labelling group	Ap1b1	+	3858	4321	4991	5907	3858	0.000338581344167936	0.00152361604875571	0	0.000348581344167936	0.00153361604875571	1e-05	L1
7029_GCGAAT_5029_ACCGAG	L1	liver	RNA labelling group	Ap1g1	+	15611	6786	10571	17597	15611	0.000113655736773314	0.0013070409728931	0	0.000123655736773314	0.0013170409728931	1e-05	L1
7029_GCGAAT_5029_ACCGAG	L1	liver	RNA labelling group	Ap1m1	+	2848	2741	2685	4137	2848	0	0.00048344210780759	0	1e-05	0.00049344210780759	1e-05	L1
7029_GCGAAT_5029_ACCGAG	L1	liver	RNA labelling group	Ap2a2	+	6143	5835	6209	4947	4947	0.00141499898928643	0.00161714170204164	0	0.00142499898928643	0.00162714170204164	1e-05	L1
7029_GCGAAT_5029_ACCGAG	L1	liver	RNA labelling group	Ap2b1	+	2697	1609	746	2166	2166	0.0420129270544783	0.000923361034164358	0	0.0420229270544783	0.000933361034164358	1e-05	L1
7029_GCGAAT_5029_ACCGAG	L1	liver	RNA labelling group	Ap2m1	+	14663	13643	14505	18587	14663	0	0.00312046053693441	0	1e-05	0.00313046053693441	1e-05	L1
7029_GCGAAT_5029_ACCGAG	L1	liver	RNA labelling group	Ap2s1	+	1376	2314	2668	2552	1376	0.000783699059561128	0.00195924764890282	0.000391849529780564	0.000793699059561129	0.00196924764890282	0.000401849529780564	L1
7029_GCGAAT_5029_ACCGAG	L1	liver	RNA labelling group	Ap3b1	+	7931	3583	3790	6543	6543	0.000305670181873758	0.00351520709154821	0	0.000315670181873758	0.00352520709154821	1e-05	L1
7029_GCGAAT_5029_ACCGAG	L1	liver	RNA labelling group	Ap3s1	+	6709	3038	2864	8428	6709	0	0.00237304224015187	0	1e-05	0.00238304224015187	1e-05	L1
7029_GCGAAT_5029_ACCGAG	L1	liver	RNA labelling group	Ap4b1	+	4029	1935	3147	5556	4029	0	0.00161987041036717	0	1e-05	0.00162987041036717	1e-05	L1
7029_GCGAAT_5029_ACCGAG	L1	liver	RNA labelling group	Ap5m1	+	3209	1612	1114	4064	3209	0	0.00270669291338582	0	1e-05	0.00271669291338582	1e-05	L1
7029_GCGAAT_5029_ACCGAG	L1	liver	RNA labelling group	Ap5s1	+	1259	1579	1856	1707	1259	0	0	0	1e-05	1e-05	1e-05	L1
7029_GCGAAT_5029_ACCGAG	L1	liver	RNA labelling group	Ap5z1	+	2171	1294	1590	1655	1655	0	0.00181268882175226	0	1e-05	0.00182268882175226	1e-05	L1
7029_GCGAAT_5029_ACCGAG	L1	liver	RNA labelling group	Apba3	+	2462	3675	1997	2627	2462	0	0.00190331176246669	0	1e-05	0.00191331176246669	1e-05	L1
7029_GCGAAT_5029_ACCGAG	L1	liver	RNA labelling group	Apc	+	3424	1490	1834	4351	3424	0	0.00183865777982073	0	1e-05	0.00184865777982073	1e-05	L1
7029_GCGAAT_5029_ACCGAG	L1	liver	RNA labelling group	Apex1	+	2467	2453	2037	3941	2467	0	0.0015224562293834	0	1e-05	0.0015324562293834	1e-05	L1
7029_GCGAAT_5029_ACCGAG	L1	liver	RNA labelling group	Aph1a	+	16095	7658	12539	22737	16095	0.000571755288736421	0.00290275761973875	0	0.000581755288736421	0.00291275761973875	1e-05	L1
7029_GCGAAT_5029_ACCGAG	L1	liver	RNA labelling group	Apip	+	4041	2133	1936	2663	2663	0	0.000751032669921142	0	1e-05	0.000761032669921142	1e-05	L1
7029_GCGAAT_5029_ACCGAG	L1	liver	RNA labelling group	Apoa1	+	2088062	2576224	1665138	1819089	1819089	0.000129735268587738	0.00953829086977052	6.32184571508046e-05	0.000139735268587738	0.00954829086977052	7.32184571508046e-05	L1
7029_GCGAAT_5029_ACCGAG	L1	liver	RNA labelling group	Apoa2	+	760428	1113841	706829	921840	760428	8.13590210882583e-05	0.0084624229801267	4.12219040180509e-05	9.13590210882583e-05	0.0084724229801267	5.12219040180509e-05	L1
7029_GCGAAT_5029_ACCGAG	L1	liver	RNA labelling group	Apoa4	+	609354	637048	507558	498303	498303	0.000150510833769815	0.0133874369610458	4.21430334555481e-05	0.000160510833769815	0.0133974369610458	5.21430334555481e-05	L1
7029_GCGAAT_5029_ACCGAG	L1	liver	RNA labelling group	Apoa5	+	153819	157533	137919	145177	145177	5.51051475095917e-05	0.00407089277227108	1.37762868773979e-05	6.51051475095917e-05	0.00408089277227108	2.37762868773979e-05	L1
7029_GCGAAT_5029_ACCGAG	L1	liver	RNA labelling group	Apob	+	28038	12549	21749	21260	21260	9.40733772342427e-05	0.00936030103480715	0.000376293508936971	0.000104073377234243	0.00937030103480715	0.000386293508936971	L1
7029_GCGAAT_5029_ACCGAG	L1	liver	RNA labelling group	Apof	+	244124	158493	146214	281320	244124	0.000106640125124413	0.00764965164225792	2.48826958623631e-05	0.000116640125124413	0.00765965164225792	3.48826958623631e-05	L1
7029_GCGAAT_5029_ACCGAG	L1	liver	RNA labelling group	Apoh	+	346193	201542	235266	422560	346193	8.51950018932223e-05	0.0116930140098447	2.83983339644074e-05	9.51950018932223e-05	0.0117030140098447	3.83983339644074e-05	L1
7029_GCGAAT_5029_ACCGAG	L1	liver	RNA labelling group	Apol9b	+	2291	3082	1804	2765	2291	0.000361663652802893	0.00144665461121157	0	0.000371663652802893	0.00145665461121157	1e-05	L1
7029_GCGAAT_5029_ACCGAG	L1	liver	RNA labelling group	Apon	+	73717	66728	62899	105220	73717	0.00022809351834252	0.00491351454096179	9.50389659760502e-06	0.00023809351834252	0.00492351454096179	1.9503896597605e-05	L1
7029_GCGAAT_5029_ACCGAG	L1	liver	RNA labelling group	Apool	+	3929	1624	1919	2864	2864	0	0.00837988826815642	0	1e-05	0.00838988826815642	1e-05	L1
7029_GCGAAT_5029_ACCGAG	L1	liver	RNA labelling group	Apopt1	+	2856	1432	1398	2169	2169	0	0.00322729368372521	0	1e-05	0.00323729368372521	1e-05	L1
7029_GCGAAT_5029_ACCGAG	L1	liver	RNA labelling group	Aqp1	+	11363	8826	10802	18182	11363	0	0.000439995600044	0	1e-05	0.000449995600044	1e-05	L1
7029_GCGAAT_5029_ACCGAG	L1	liver	RNA labelling group	Aqp8	+	8720	9583	5883	12540	8720	7.97448165869218e-05	0.0029505582137161	0	8.97448165869218e-05	0.0029605582137161	1e-05	L1
7029_GCGAAT_5029_ACCGAG	L1	liver	RNA labelling group	Ar	+	8382	3861	4440	6712	6712	0.00104290822407628	0.00148986889153754	0	0.00105290822407628	0.00149986889153754	1e-05	L1
7029_GCGAAT_5029_ACCGAG	L1	liver	RNA labelling group	Araf	+	5231	5642	4564	7466	5231	0	0.003214572729708	0	1e-05	0.003224572729708	1e-05	L1
7029_GCGAAT_5029_ACCGAG	L1	liver	RNA labelling group	Arap1	+	2018	2377	2459	3543	2018	0.000282246683601468	0.00338696020321761	0.00112898673440587	0.000292246683601468	0.00339696020321761	0.00113898673440587	L1
7029_GCGAAT_5029_ACCGAG	L1	liver	RNA labelling group	Arf4	+	16853	8881	8642	23467	16853	0.000170452124259599	0.00272723398815357	0	0.000180452124259599	0.00273723398815357	1e-05	L1
7029_GCGAAT_5029_ACCGAG	L1	liver	RNA labelling group	Arf5	+	24798	8020	29466	36325	24798	5.50584996558844e-05	0.00407432897453544	8.25877494838266e-05	6.50584996558844e-05	0.00408432897453544	9.25877494838266e-05	L1
7029_GCGAAT_5029_ACCGAG	L1	liver	RNA labelling group	Arf6	+	14029	7265	9807	16609	14029	0.000120416641579866	0.00295020771870672	0	0.000130416641579866	0.00296020771870672	1e-05	L1
7029_GCGAAT_5029_ACCGAG	L1	liver	RNA labelling group	Arfgap1	+	1491	2476	2066	2368	1491	0	0.00971283783783783	0	1e-05	0.00972283783783783	1e-05	L1
7029_GCGAAT_5029_ACCGAG	L1	liver	RNA labelling group	Arfgef2	+	5514	2209	3420	5565	5514	0.000179694519317161	0.00197663971248876	0	0.000189694519317161	0.00198663971248876	1e-05	L1
7029_GCGAAT_5029_ACCGAG	L1	liver	RNA labelling group	Arhgap29	+	6420	3793	4566	8714	6420	0	0.00114757860913472	0	1e-05	0.00115757860913472	1e-05	L1
7029_GCGAAT_5029_ACCGAG	L1	liver	RNA labelling group	Arhgap32	+	2069	1092	1148	1804	1804	0	0	0	1e-05	1e-05	1e-05	L1
7029_GCGAAT_5029_ACCGAG	L1	liver	RNA labelling group	Arhgap5	+	1892	977	1013	2274	1892	0	0.00395778364116095	0.000439753737906772	1e-05	0.00396778364116095	0.000449753737906772	L1
7029_GCGAAT_5029_ACCGAG	L1	liver	RNA labelling group	Arhgap5	+	4589	1556	2092	7396	4589	0.000135208220659816	0.0033802055164954	0	0.000145208220659816	0.0033902055164954	1e-05	L1
7029_GCGAAT_5029_ACCGAG	L1	liver	RNA labelling group	Arhgap5	+	3104	1744	966	3818	3104	0.000523834468308015	0.00890518596123625	0	0.000533834468308015	0.00891518596123625	1e-05	L1
7029_GCGAAT_5029_ACCGAG	L1	liver	RNA labelling group	Arhgef1	+	1570	1220	1220	2778	1570	0	0.0025197984161267	0	1e-05	0.0025297984161267	1e-05	L1
7029_GCGAAT_5029_ACCGAG	L1	liver	RNA labelling group	Arhgef18	+	2508	2365	1915	2422	2422	0	0	0	1e-05	1e-05	1e-05	L1
7029_GCGAAT_5029_ACCGAG	L1	liver	RNA labelling group	Arhgef19	+	3138	3586	2744	4756	3138	0	0.00441547518923465	0	1e-05	0.00442547518923465	1e-05	L1
7029_GCGAAT_5029_ACCGAG	L1	liver	RNA labelling group	Arhgef26	+	5057	2506	2481	5644	5057	0.000177179305457123	0.00230333097094259	0	0.000187179305457123	0.00231333097094259	1e-05	L1
7029_GCGAAT_5029_ACCGAG	L1	liver	RNA labelling group	Arhgef3	+	3061	1246	2448	3682	3061	0.000271591526344378	0.00434546442151004	0	0.000281591526344378	0.00435546442151004	1e-05	L1
7029_GCGAAT_5029_ACCGAG	L1	liver	RNA labelling group	Arhgef5	+	2365	2370	2615	3265	2365	0	0.000306278713629403	0	1e-05	0.000316278713629403	1e-05	L1
7029_GCGAAT_5029_ACCGAG	L1	liver	RNA labelling group	Arhgef7	+	2723	3723	2397	4490	2723	0	0.00155902004454342	0	1e-05	0.00156902004454342	1e-05	L1
7029_GCGAAT_5029_ACCGAG	L1	liver	RNA labelling group	Arid1b	+	17863	5668	7417	10571	10571	0.000283795288998203	0.00302714974931416	0	0.000293795288998203	0.00303714974931416	1e-05	L1
7029_GCGAAT_5029_ACCGAG	L1	liver	RNA labelling group	Arid2	+	4481	2018	2393	4702	4481	0	0.00148872820076563	0	1e-05	0.00149872820076563	1e-05	L1
7029_GCGAAT_5029_ACCGAG	L1	liver	RNA labelling group	Arid4b	+	7763	3271	6045	3274	3274	0	0.0128283445326817	0	1e-05	0.0128383445326817	1e-05	L1
7029_GCGAAT_5029_ACCGAG	L1	liver	RNA labelling group	Arid4b	+	2729	924	1139	2108	2108	0	0.00379506641366223	0	1e-05	0.00380506641366223	1e-05	L1
7029_GCGAAT_5029_ACCGAG	L1	liver	RNA labelling group	Arl1	+	58008	22387	17817	32622	32622	0.000337195757464288	0.00475139476426951	3.06541597694807e-05	0.000347195757464288	0.00476139476426951	4.06541597694807e-05	L1
7029_GCGAAT_5029_ACCGAG	L1	liver	RNA labelling group	Arl5b	+	3652	2202	2278	5078	3652	0	0.00669554942890902	0	1e-05	0.00670554942890902	1e-05	L1
7029_GCGAAT_5029_ACCGAG	L1	liver	RNA labelling group	Arl6ip4	+	5278	4670	5506	5217	5217	0	0.00364193981215257	0.000575043128234618	1e-05	0.00365193981215257	0.000585043128234618	L1
7029_GCGAAT_5029_ACCGAG	L1	liver	RNA labelling group	Arl8b	+	9027	5503	6754	11083	9027	0	0.00315798971397636	0.000451141387710909	1e-05	0.00316798971397636	0.000461141387710909	L1
7029_GCGAAT_5029_ACCGAG	L1	liver	RNA labelling group	Armcx3	+	1914	882	1153	2627	1914	0	0.000761324704986677	0	1e-05	0.000771324704986677	1e-05	L1
7029_GCGAAT_5029_ACCGAG	L1	liver	RNA labelling group	Armt1	+	2027	1245	1193	2093	2027	0.000955566172957477	0.00143334925943621	0	0.000965566172957477	0.00144334925943621	1e-05	L1
7029_GCGAAT_5029_ACCGAG	L1	liver	RNA labelling group	Arnt	+	3095	1566	1502	4742	3095	0	0.00231969633066216	0.000421762969211303	1e-05	0.00232969633066216	0.000431762969211303	L1
7029_GCGAAT_5029_ACCGAG	L1	liver	RNA labelling group	Arntl	+	2217	981	951	3219	2217	0.000310655483069276	0.0077663870767319	0	0.000320655483069276	0.0077763870767319	1e-05	L1
7029_GCGAAT_5029_ACCGAG	L1	liver	RNA labelling group	Arpc1a	+	7594	2496	4781	6306	6306	0.000158579130986362	0.00729464002537266	0	0.000168579130986362	0.00730464002537266	1e-05	L1
7029_GCGAAT_5029_ACCGAG	L1	liver	RNA labelling group	Arpc1b	+	40910	19816	20797	20681	20681	4.83535612397853e-05	0.00217591025579033	0	5.83535612397853e-05	0.00218591025579033	1e-05	L1
7029_GCGAAT_5029_ACCGAG	L1	liver	RNA labelling group	Arpc2	+	45561	27387	32272	47323	45561	0.000781860828772478	0.00471229634638547	0.000211313737506075	0.000791860828772479	0.00472229634638547	0.000221313737506075	L1
7029_GCGAAT_5029_ACCGAG	L1	liver	RNA labelling group	Arpc3	+	18730	6340	9218	23025	18730	4.34310532030402e-05	0.00699239956568946	0	5.34310532030402e-05	0.00700239956568946	1e-05	L1
7029_GCGAAT_5029_ACCGAG	L1	liver	RNA labelling group	Arpc4	+	3081	6738	4485	5484	3081	0	0.00109409190371991	0.000182348650619985	1e-05	0.00110409190371991	0.000192348650619985	L1
7029_GCGAAT_5029_ACCGAG	L1	liver	RNA labelling group	Arpc5	+	13599	9374	9388	18848	13599	5.30560271646859e-05	0.00466893039049236	0	6.30560271646859e-05	0.00467893039049236	1e-05	L1
7029_GCGAAT_5029_ACCGAG	L1	liver	RNA labelling group	Arpc5l	+	7341	5572	7554	8369	7341	0.000238977177679532	0.00179232883259648	0	0.000248977177679532	0.00180232883259648	1e-05	L1
7029_GCGAAT_5029_ACCGAG	L1	liver	RNA labelling group	Arpp19	+	22580	21740	19993	16750	16750	0.000119402985074627	0.00423880597014925	0	0.000129402985074627	0.00424880597014925	1e-05	L1
7029_GCGAAT_5029_ACCGAG	L1	liver	RNA labelling group	Arsg	+	11046	5770	3388	7297	7297	0.000137042620254899	0.00191859668356858	0	0.000147042620254899	0.00192859668356858	1e-05	L1
7029_GCGAAT_5029_ACCGAG	L1	liver	RNA labelling group	As3mt	+	7637	3782	3813	7876	7637	0.000126968004062976	0.00736414423565261	0	0.000136968004062976	0.00737414423565261	1e-05	L1
7029_GCGAAT_5029_ACCGAG	L1	liver	RNA labelling group	Asb13	+	5107	3301	2921	5728	5107	0.000174581005586592	0.00401536312849162	0	0.000184581005586592	0.00402536312849162	1e-05	L1
7029_GCGAAT_5029_ACCGAG	L1	liver	RNA labelling group	Asb3	+	1304	1204	914	2921	1304	0	0.000684697021567956	0	1e-05	0.000694697021567956	1e-05	L1
7029_GCGAAT_5029_ACCGAG	L1	liver	RNA labelling group	Ascc2	+	2798	2145	2657	2222	2222	0	0.0018001800180018	0	1e-05	0.0018101800180018	1e-05	L1
7029_GCGAAT_5029_ACCGAG	L1	liver	RNA labelling group	Ascc3	+	2588	877	1357	2405	2405	0	0	0	1e-05	1e-05	1e-05	L1
7029_GCGAAT_5029_ACCGAG	L1	liver	RNA labelling group	Asgr1	+	334631	230116	342064	454532	334631	8.80026048771044e-05	0.00706000897626569	2.42007163412037e-05	9.80026048771044e-05	0.00707000897626569	3.42007163412037e-05	L1
7029_GCGAAT_5029_ACCGAG	L1	liver	RNA labelling group	Asgr2	+	30286	15160	19175	24130	24130	0.000165768752590137	0.00915872358060505	0	0.000175768752590137	0.00916872358060505	1e-05	L1
7029_GCGAAT_5029_ACCGAG	L1	liver	RNA labelling group	Ash1l	+	3934	1718	2038	3533	3533	0.000566091140673648	0.00651004811774695	0	0.000576091140673648	0.00652004811774695	1e-05	L1
7029_GCGAAT_5029_ACCGAG	L1	liver	RNA labelling group	Aspdh	+	3195	5561	2461	4147	3195	0.000241138172172655	0.00313479623824451	0	0.000251138172172655	0.00314479623824451	1e-05	L1
7029_GCGAAT_5029_ACCGAG	L1	liver	RNA labelling group	Aspg	+	4899	5604	5246	6445	4899	0.000155159038013964	0.00263770364623739	0	0.000165159038013964	0.00264770364623739	1e-05	L1
7029_GCGAAT_5029_ACCGAG	L1	liver	RNA labelling group	Ass1	+	72296	25158	43615	39077	39077	7.67715024183023e-05	0.0110295058474294	0.000153543004836605	8.67715024183023e-05	0.0110395058474294	0.000163543004836605	L1
7029_GCGAAT_5029_ACCGAG	L1	liver	RNA labelling group	Asxl1	+	2454	1632	1831	2647	2454	0.000377786173026067	0.00188893086513033	0	0.000387786173026067	0.00189893086513033	1e-05	L1
7029_GCGAAT_5029_ACCGAG	L1	liver	RNA labelling group	Asxl2	+	7881	4399	4913	5901	5901	0	0.00220301643789188	0	1e-05	0.00221301643789188	1e-05	L1
7029_GCGAAT_5029_ACCGAG	L1	liver	RNA labelling group	Atad2b	+	2934	849	1700	4647	2934	0	0.00279750376587045	0	1e-05	0.00280750376587045	1e-05	L1
7029_GCGAAT_5029_ACCGAG	L1	liver	RNA labelling group	Atf1	+	5101	2198	2843	5882	5101	0.000170010200612037	0.00799047942876572	0	0.000180010200612037	0.00800047942876572	1e-05	L1
7029_GCGAAT_5029_ACCGAG	L1	liver	RNA labelling group	Atf4	+	35709	15356	39810	56414	35709	7.09043854362392e-05	0.00457333286063743	5.31782890771794e-05	8.09043854362392e-05	0.00458333286063743	6.31782890771794e-05	L1
7029_GCGAAT_5029_ACCGAG	L1	liver	RNA labelling group	Atf6b	+	5408	2284	5400	8668	5408	0.000230733733271804	0.00126903553299492	0	0.000240733733271804	0.00127903553299492	1e-05	L1
7029_GCGAAT_5029_ACCGAG	L1	liver	RNA labelling group	Atf7ip	+	5091	2835	3799	6350	5091	0	0.00015748031496063	0	1e-05	0.00016748031496063	1e-05	L1
7029_GCGAAT_5029_ACCGAG	L1	liver	RNA labelling group	Atg101	+	3766	4400	6454	6968	3766	0	0.00100459242250287	0	1e-05	0.00101459242250287	1e-05	L1
7029_GCGAAT_5029_ACCGAG	L1	liver	RNA labelling group	Atg16l1	+	7775	4159	4700	9418	7775	0	0.00201741346358037	0	1e-05	0.00202741346358037	1e-05	L1
7029_GCGAAT_5029_ACCGAG	L1	liver	RNA labelling group	Atg2a	+	3024	2802	4250	4298	3024	0	0.00232666356444858	0	1e-05	0.00233666356444858	1e-05	L1
7029_GCGAAT_5029_ACCGAG	L1	liver	RNA labelling group	Atg3	+	11925	4328	3961	11787	11787	0.000169678459319589	0.00288453380843301	0	0.000179678459319589	0.00289453380843301	1e-05	L1
7029_GCGAAT_5029_ACCGAG	L1	liver	RNA labelling group	Atg4b	+	3349	3155	4173	5356	3349	0	0.00242718446601941	0	1e-05	0.00243718446601941	1e-05	L1
7029_GCGAAT_5029_ACCGAG	L1	liver	RNA labelling group	Atg4c	+	3284	1089	1621	2584	2584	0	0.00193498452012383	0	1e-05	0.00194498452012383	1e-05	L1
7029_GCGAAT_5029_ACCGAG	L1	liver	RNA labelling group	Atg4d	+	1672	1911	2054	1762	1672	0	0	0	1e-05	1e-05	1e-05	L1
7029_GCGAAT_5029_ACCGAG	L1	liver	RNA labelling group	Atg5	+	18709	11273	11382	17453	17453	0.00148971523520311	0.00194808915372715	0	0.00149971523520311	0.00195808915372715	1e-05	L1
7029_GCGAAT_5029_ACCGAG	L1	liver	RNA labelling group	Atg7	+	7051	5898	4037	6206	6206	0	0.00273928456332581	0	1e-05	0.00274928456332581	1e-05	L1
7029_GCGAAT_5029_ACCGAG	L1	liver	RNA labelling group	Atic	+	2577	2442	1348	4273	2577	0	0.000468055230517201	0	1e-05	0.000478055230517201	1e-05	L1
7029_GCGAAT_5029_ACCGAG	L1	liver	RNA labelling group	Atl3	+	8748	4753	5315	9375	8748	0.000746666666666667	0.00490666666666666	0	0.000756666666666667	0.00491666666666666	1e-05	L1
7029_GCGAAT_5029_ACCGAG	L1	liver	RNA labelling group	Atp11a	+	3280	1614	1578	3023	3023	0.000330797221303341	0	0	0.000340797221303341	1e-05	1e-05	L1
7029_GCGAAT_5029_ACCGAG	L1	liver	RNA labelling group	Atp11b	+	5672	3434	2565	6139	5672	0.0017918227724385	0.00325785958625183	0	0.0018018227724385	0.00326785958625183	1e-05	L1
7029_GCGAAT_5029_ACCGAG	L1	liver	RNA labelling group	Atp13a1	+	4129	4462	5199	4307	4129	0.00487578360807987	0.00673322498258648	0	0.00488578360807987	0.00674322498258648	1e-05	L1
7029_GCGAAT_5029_ACCGAG	L1	liver	RNA labelling group	Atp2b1	+	10759	4886	4734	11748	10759	0.000340483486550902	0.00119169220292815	0	0.000350483486550902	0.00120169220292815	1e-05	L1
7029_GCGAAT_5029_ACCGAG	L1	liver	RNA labelling group	Atp5a1	+	83044	49548	56328	90608	83044	9.93289775737242e-05	0.0109924068514921	5.51827653187357e-05	0.000109328977573724	0.0110024068514921	6.51827653187357e-05	L1
7029_GCGAAT_5029_ACCGAG	L1	liver	RNA labelling group	Atp5b	+	100339	71953	74360	92685	92685	9.71030911150672e-05	0.0131304957652263	1.07892323461186e-05	0.000107103091115067	0.0131404957652263	2.07892323461186e-05	L1
7029_GCGAAT_5029_ACCGAG	L1	liver	RNA labelling group	Atp5d	+	28320	37906	20542	21522	21522	0	0.00789889415481832	9.29281665272744e-05	1e-05	0.00790889415481832	0.000102928166527274	L1
7029_GCGAAT_5029_ACCGAG	L1	liver	RNA labelling group	Atp5s	+	2769	1024	796	2159	2159	0	0	0	1e-05	1e-05	1e-05	L1
7029_GCGAAT_5029_ACCGAG	L1	liver	RNA labelling group	Atp5sl	+	2991	2418	2575	4088	2991	0	0.00073385518590998	0	1e-05	0.00074385518590998	1e-05	L1
7029_GCGAAT_5029_ACCGAG	L1	liver	RNA labelling group	Atp6ap1	+	17089	13875	20617	26799	17089	7.46296503600881e-05	0.00570916825254673	0	8.46296503600881e-05	0.00571916825254673	1e-05	L1
7029_GCGAAT_5029_ACCGAG	L1	liver	RNA labelling group	Atp6ap2	+	28372	10499	16476	26921	26921	7.42914453400691e-05	0.00891497344080829	0	8.42914453400691e-05	0.00892497344080829	1e-05	L1
7029_GCGAAT_5029_ACCGAG	L1	liver	RNA labelling group	Atp6v0a1	+	4552	5510	5323	6636	4552	0.000150693188667872	0.00361663652802893	0.000602772754671489	0.000160693188667872	0.00362663652802893	0.000612772754671489	L1
7029_GCGAAT_5029_ACCGAG	L1	liver	RNA labelling group	Atp6v0a2	+	5570	3386	4015	5269	5269	0	0.0039855760106282	0	1e-05	0.0039955760106282	1e-05	L1
7029_GCGAAT_5029_ACCGAG	L1	liver	RNA labelling group	Atp6v0e	+	19728	17986	15387	22462	19728	4.45196331582228e-05	0.00418484551687294	0	5.45196331582228e-05	0.00419484551687294	1e-05	L1
7029_GCGAAT_5029_ACCGAG	L1	liver	RNA labelling group	Atp6v1b2	+	10156	3272	5151	10169	10156	0.000295014259022519	0.00216343789949847	0	0.000305014259022519	0.00217343789949847	1e-05	L1
7029_GCGAAT_5029_ACCGAG	L1	liver	RNA labelling group	Atp6v1c1	+	5593	3585	4165	6706	5593	0	0.00134208171786459	0	1e-05	0.00135208171786459	1e-05	L1
7029_GCGAAT_5029_ACCGAG	L1	liver	RNA labelling group	Atp6v1f	+	13524	15181	13536	21238	13524	0	0.00409643092569921	0	1e-05	0.00410643092569921	1e-05	L1
7029_GCGAAT_5029_ACCGAG	L1	liver	RNA labelling group	Atp6v1g1	+	18422	11802	13229	22939	18422	4.35938794193295e-05	0.00174375517677318	0	5.35938794193295e-05	0.00175375517677318	1e-05	L1
7029_GCGAAT_5029_ACCGAG	L1	liver	RNA labelling group	Atp6v1h	+	11319	3696	4609	16955	11319	0	0.00401061633736361	0	1e-05	0.00402061633736361	1e-05	L1
7029_GCGAAT_5029_ACCGAG	L1	liver	RNA labelling group	Atp7a	+	3415	1816	2427	4343	3415	0	0.00184204466958323	0	1e-05	0.00185204466958323	1e-05	L1
7029_GCGAAT_5029_ACCGAG	L1	liver	RNA labelling group	Atraid	+	32985	26082	28362	40988	32985	7.31921538011125e-05	0.00507465599687713	0	8.31921538011125e-05	0.00508465599687713	1e-05	L1
7029_GCGAAT_5029_ACCGAG	L1	liver	RNA labelling group	Atrn	+	7436	2390	3466	7261	7261	0	0.00358077399807189	0	1e-05	0.00359077399807189	1e-05	L1
7029_GCGAAT_5029_ACCGAG	L1	liver	RNA labelling group	Atrnl1	+	2578	1528	1405	2628	2578	0	0.00494672754946727	0	1e-05	0.00495672754946727	1e-05	L1
7029_GCGAAT_5029_ACCGAG	L1	liver	RNA labelling group	Atxn10	+	12115	11022	10701	16363	12115	0	0.00501130599523314	0	1e-05	0.00502130599523314	1e-05	L1
7029_GCGAAT_5029_ACCGAG	L1	liver	RNA labelling group	Atxn2	+	18871	8060	9627	17587	17587	0.00181952578609199	0.00267242849832262	0.000284300904076875	0.00182952578609199	0.00268242849832262	0.000294300904076875	L1
7029_GCGAAT_5029_ACCGAG	L1	liver	RNA labelling group	Atxn7	+	9074	3641	5960	8434	8434	0.000118567702157932	0.00237135404315864	0	0.000128567702157932	0.00238135404315864	1e-05	L1
7029_GCGAAT_5029_ACCGAG	L1	liver	RNA labelling group	AU040320	+	4786	2650	3503	6213	4786	0	0.00305810397553516	0	1e-05	0.00306810397553516	1e-05	L1
7029_GCGAAT_5029_ACCGAG	L1	liver	RNA labelling group	Aup1	+	19911	16950	22061	14440	14440	0.000277008310249308	0.00893351800554016	0	0.000287008310249308	0.00894351800554016	1e-05	L1
7029_GCGAAT_5029_ACCGAG	L1	liver	RNA labelling group	Aurkaip1	+	11921	10483	8701	10633	10633	0.000188093670647983	0.00545471644879149	0	0.000198093670647983	0.00546471644879149	1e-05	L1
7029_GCGAAT_5029_ACCGAG	L1	liver	RNA labelling group	Aven	+	2372	1569	1695	2461	2372	0	0.00609508329947175	0	1e-05	0.00610508329947175	1e-05	L1
7029_GCGAAT_5029_ACCGAG	L1	liver	RNA labelling group	Avl9	+	3395	1602	1342	4452	3395	0	0.000224618149146451	0	1e-05	0.000234618149146451	1e-05	L1
7029_GCGAAT_5029_ACCGAG	L1	liver	RNA labelling group	Avpr1a	+	6465	2536	4559	6646	6465	0	0.00120373156786036	0	1e-05	0.00121373156786036	1e-05	L1
7029_GCGAAT_5029_ACCGAG	L1	liver	RNA labelling group	AW209491	+	2916	1328	1439	2846	2846	0	0.00245959241040056	0	1e-05	0.00246959241040056	1e-05	L1
7029_GCGAAT_5029_ACCGAG	L1	liver	RNA labelling group	Axin1	+	1990	1131	1169	2185	1990	0	0	0	1e-05	1e-05	1e-05	L1
7029_GCGAAT_5029_ACCGAG	L1	liver	RNA labelling group	Azgp1	+	364099	245370	174404	376285	364099	8.50419230104841e-05	0.00914466428372111	6.3781442257863e-05	9.50419230104841e-05	0.00915466428372111	7.3781442257863e-05	L1
7029_GCGAAT_5029_ACCGAG	L1	liver	RNA labelling group	Azi2	+	5508	2057	2550	5009	5009	0.000199640646835696	0.00319425034937113	0	0.000209640646835696	0.00320425034937113	1e-05	L1
7029_GCGAAT_5029_ACCGAG	L1	liver	RNA labelling group	B230219D22Rik	+	6780	3254	4187	7768	6780	0	0.00180226570545829	0.000128733264675592	1e-05	0.00181226570545829	0.000138733264675592	L1
7029_GCGAAT_5029_ACCGAG	L1	liver	RNA labelling group	B2m	+	777112	488190	255963	848434	777112	0.000195654582442476	0.0102636150837897	4.00738301388205e-05	0.000205654582442476	0.0102736150837897	5.00738301388205e-05	L1
7029_GCGAAT_5029_ACCGAG	L1	liver	RNA labelling group	B3galt1	+	12667	6564	7343	12817	12667	0.000624171022860264	0.00234064133572598	0	0.000634171022860264	0.00235064133572598	1e-05	L1
7029_GCGAAT_5029_ACCGAG	L1	liver	RNA labelling group	B3gat3	+	4054	4520	4882	3131	3131	0.000319386777387416	0	0	0.000329386777387416	1e-05	1e-05	L1
7029_GCGAAT_5029_ACCGAG	L1	liver	RNA labelling group	B4galnt1	+	4789	7073	4655	3499	3499	0	0.00371534724206916	0	1e-05	0.00372534724206916	1e-05	L1
7029_GCGAAT_5029_ACCGAG	L1	liver	RNA labelling group	B4gat1	+	3675	2464	3008	3309	3309	0	0.00332426715019643	0	1e-05	0.00333426715019643	1e-05	L1
7029_GCGAAT_5029_ACCGAG	L1	liver	RNA labelling group	Babam1	+	6693	6818	4912	8314	6693	0	0.00805869617512629	0	1e-05	0.00806869617512629	1e-05	L1
7029_GCGAAT_5029_ACCGAG	L1	liver	RNA labelling group	Bace1	+	5833	4967	4255	6626	5833	0.000301841231512225	0.0025656504678539	0	0.000311841231512225	0.0025756504678539	1e-05	L1
7029_GCGAAT_5029_ACCGAG	L1	liver	RNA labelling group	Bach1	+	10330	4638	6472	10239	10239	0.00107432366442035	0.00156265260279324	0	0.00108432366442035	0.00157265260279324	1e-05	L1
7029_GCGAAT_5029_ACCGAG	L1	liver	RNA labelling group	Bad	+	5564	5360	6755	5466	5466	0	0.00146359312111233	0	1e-05	0.00147359312111233	1e-05	L1
7029_GCGAAT_5029_ACCGAG	L1	liver	RNA labelling group	Bag3	+	5165	1712	4256	5391	5165	0	0.00296790947876089	0	1e-05	0.00297790947876089	1e-05	L1
7029_GCGAAT_5029_ACCGAG	L1	liver	RNA labelling group	Bag6	+	3619	4865	2613	3797	3619	0	0.00395048722675796	0	1e-05	0.00396048722675796	1e-05	L1
7029_GCGAAT_5029_ACCGAG	L1	liver	RNA labelling group	Baiap2	+	2224	2415	2340	3148	2224	0	0.00285895806861499	0	1e-05	0.00286895806861499	1e-05	L1
7029_GCGAAT_5029_ACCGAG	L1	liver	RNA labelling group	Banp	+	6070	3528	4796	6773	6070	0.000442935183818101	0.002952901225454	0	0.000452935183818101	0.002962901225454	1e-05	L1
7029_GCGAAT_5029_ACCGAG	L1	liver	RNA labelling group	Baz1b	+	11867	3989	8255	11336	11336	0.000176429075511644	0.00273465067043048	8.82145377558222e-05	0.000186429075511644	0.00274465067043048	9.82145377558222e-05	L1
7029_GCGAAT_5029_ACCGAG	L1	liver	RNA labelling group	Bbc3	+	2127	944	1546	3639	2127	0	0.00137400384721077	0	1e-05	0.00138400384721077	1e-05	L1
7029_GCGAAT_5029_ACCGAG	L1	liver	RNA labelling group	BC003965	+	6235	3519	4126	6176	6176	0	0.00259067357512953	0	1e-05	0.00260067357512953	1e-05	L1
7029_GCGAAT_5029_ACCGAG	L1	liver	RNA labelling group	BC004004	+	31691	17894	25377	14970	14970	6.68002672010688e-05	0.00146960587842351	0	7.68002672010688e-05	0.00147960587842351	1e-05	L1
7029_GCGAAT_5029_ACCGAG	L1	liver	RNA labelling group	BC005537	+	17620	6502	10537	18802	17620	0.000106371662589086	0.00164876077013083	0	0.000116371662589086	0.00165876077013083	1e-05	L1
7029_GCGAAT_5029_ACCGAG	L1	liver	RNA labelling group	BC025446	+	93483	19953	56730	74280	74280	8.07754442649435e-05	0.00274636510500807	0	9.07754442649435e-05	0.00275636510500807	1e-05	L1
7029_GCGAAT_5029_ACCGAG	L1	liver	RNA labelling group	BC030336	+	2503	1229	1085	2703	2503	0	0.00554938956714761	0	1e-05	0.00555938956714761	1e-05	L1
7029_GCGAAT_5029_ACCGAG	L1	liver	RNA labelling group	BC031181	+	12880	13686	15543	14682	12880	6.81106116332925e-05	0.00429096853289742	0	7.81106116332925e-05	0.00430096853289742	1e-05	L1
7029_GCGAAT_5029_ACCGAG	L1	liver	RNA labelling group	BC089597	+	18135	14117	16934	18350	18135	0.000599455040871935	0.00626702997275204	0	0.000609455040871935	0.00627702997275204	1e-05	L1
7029_GCGAAT_5029_ACCGAG	L1	liver	RNA labelling group	Bcar3	+	6838	1667	2987	5829	5829	0.000514668039114771	0.00343112026076513	0	0.000524668039114771	0.00344112026076513	1e-05	L1
7029_GCGAAT_5029_ACCGAG	L1	liver	RNA labelling group	Bcas2	+	5159	2739	4541	6977	5159	0.000143328077970474	0.00315321771535043	0	0.000153328077970474	0.00316321771535043	1e-05	L1
7029_GCGAAT_5029_ACCGAG	L1	liver	RNA labelling group	Bccip	+	4884	1425	1617	4751	4751	0.000210482003788676	0.00442012207956219	0	0.000220482003788676	0.00443012207956219	1e-05	L1
7029_GCGAAT_5029_ACCGAG	L1	liver	RNA labelling group	Bckdhb	+	17295	8370	14262	18071	17295	0	0.00392894693154778	0	1e-05	0.00393894693154778	1e-05	L1
7029_GCGAAT_5029_ACCGAG	L1	liver	RNA labelling group	Bcl10	+	1946	1031	665	2739	1946	0	0.00292077400511135	0	1e-05	0.00293077400511135	1e-05	L1
7029_GCGAAT_5029_ACCGAG	L1	liver	RNA labelling group	Bcl2l11	+	2517	1687	1727	3553	2517	0	0.00253307064452575	0	1e-05	0.00254307064452575	1e-05	L1
7029_GCGAAT_5029_ACCGAG	L1	liver	RNA labelling group	Bcl2l13	+	5659	3640	3869	4805	4805	0.000416233090530697	0.00707596253902185	0	0.000426233090530697	0.00708596253902185	1e-05	L1
7029_GCGAAT_5029_ACCGAG	L1	liver	RNA labelling group	Bcl7b	+	2481	1106	1013	2568	2481	0	0.000389408099688474	0	1e-05	0.000399408099688474	1e-05	L1
7029_GCGAAT_5029_ACCGAG	L1	liver	RNA labelling group	Bcl9l	+	7540	5010	6807	7655	7540	0.000130633572828217	0.00169823644676681	0	0.000140633572828217	0.00170823644676681	1e-05	L1
7029_GCGAAT_5029_ACCGAG	L1	liver	RNA labelling group	Bclaf1	+	6323	3125	3739	6409	6323	0.000156030581994071	0.00405679513184584	0	0.000166030581994071	0.00406679513184584	1e-05	L1
7029_GCGAAT_5029_ACCGAG	L1	liver	RNA labelling group	Bco1	+	2561	1584	1572	1540	1540	0	0.00129870129870129	0	1e-05	0.00130870129870129	1e-05	L1
7029_GCGAAT_5029_ACCGAG	L1	liver	RNA labelling group	Bcr	+	1874	1834	1673	1943	1874	0	0.000514668039114771	0	1e-05	0.000524668039114771	1e-05	L1
7029_GCGAAT_5029_ACCGAG	L1	liver	RNA labelling group	Bcs1l	+	1685	1905	1261	2157	1685	0.000463606861381548	0.00370885489105238	0	0.000473606861381548	0.00371885489105238	1e-05	L1
7029_GCGAAT_5029_ACCGAG	L1	liver	RNA labelling group	Bdh1	+	56747	32987	32599	63457	56747	0.000110310919205131	0.0022377357895898	1.57587027435901e-05	0.000120310919205131	0.0022477357895898	2.57587027435901e-05	L1
7029_GCGAAT_5029_ACCGAG	L1	liver	RNA labelling group	Bend7	+	1968	1229	1107	2206	1968	0	0.00951949229374433	0	1e-05	0.00952949229374433	1e-05	L1
7029_GCGAAT_5029_ACCGAG	L1	liver	RNA labelling group	Bfar	+	56313	22740	36515	32149	32149	0	0.00192852032722635	0	1e-05	0.00193852032722635	1e-05	L1
7029_GCGAAT_5029_ACCGAG	L1	liver	RNA labelling group	Bgn	+	10577	8835	10295	9911	9911	0	0.00110987791342952	0	1e-05	0.00111987791342952	1e-05	L1
7029_GCGAAT_5029_ACCGAG	L1	liver	RNA labelling group	Bhlhe40	+	5601	1468	2854	6954	5601	0.000287604256542997	0.00158182341098648	0	0.000297604256542997	0.00159182341098648	1e-05	L1
7029_GCGAAT_5029_ACCGAG	L1	liver	RNA labelling group	Bicd2	+	2764	1280	1791	1483	1483	0.000674308833445718	0.00809170600134861	0	0.000684308833445718	0.00810170600134861	1e-05	L1
7029_GCGAAT_5029_ACCGAG	L1	liver	RNA labelling group	Bik	+	1470	990	1344	1625	1470	0.000615384615384615	0.00676923076923077	0	0.000625384615384615	0.00677923076923077	1e-05	L1
7029_GCGAAT_5029_ACCGAG	L1	liver	RNA labelling group	Bin3	+	2137	1331	1306	2905	2137	0	0.00172117039586919	0	1e-05	0.00173117039586919	1e-05	L1
7029_GCGAAT_5029_ACCGAG	L1	liver	RNA labelling group	Birc6	+	6007	3479	3957	7118	6007	0	0.00449564484405732	0	1e-05	0.00450564484405732	1e-05	L1
7029_GCGAAT_5029_ACCGAG	L1	liver	RNA labelling group	Blmh	+	13163	9559	14080	14560	13163	0.00054945054945054	0.00309065934065934	0	0.00055945054945054	0.00310065934065934	1e-05	L1
7029_GCGAAT_5029_ACCGAG	L1	liver	RNA labelling group	Bloc1s6	+	2374	1512	1366	1998	1998	0.0005005005005005	0.0035035035035035	0	0.0005105005005005	0.0035135035035035	1e-05	L1
7029_GCGAAT_5029_ACCGAG	L1	liver	RNA labelling group	Blvra	+	3228	2158	2219	2536	2536	0	0.00630914826498422	0	1e-05	0.00631914826498422	1e-05	L1
7029_GCGAAT_5029_ACCGAG	L1	liver	RNA labelling group	Blvrb	+	41255	30325	29215	28335	28335	0.000141168166578437	0.00942297511911064	0	0.000151168166578437	0.00943297511911064	1e-05	L1
7029_GCGAAT_5029_ACCGAG	L1	liver	RNA labelling group	Bmi1	+	5671	2558	2793	8293	5671	0.000361750874231279	0.00192933799590015	0	0.000371750874231279	0.00193933799590015	1e-05	L1
7029_GCGAAT_5029_ACCGAG	L1	liver	RNA labelling group	Bmp2	+	4609	3685	3389	6048	4609	0	0.000165343915343915	0	1e-05	0.000175343915343915	1e-05	L1
7029_GCGAAT_5029_ACCGAG	L1	liver	RNA labelling group	Bmper	+	2724	815	1284	2274	2274	0	0.00175901495162708	0	1e-05	0.00176901495162708	1e-05	L1
7029_GCGAAT_5029_ACCGAG	L1	liver	RNA labelling group	Bmpr2	+	9720	4170	6098	10674	9720	0.00018737118231216	0.00168634064080944	0	0.00019737118231216	0.00169634064080944	1e-05	L1
7029_GCGAAT_5029_ACCGAG	L1	liver	RNA labelling group	Bnip2	+	10959	7878	9116	14204	10959	0	0.00070402703463813	7.0402703463813e-05	1e-05	0.00071402703463813	8.0402703463813e-05	L1
7029_GCGAAT_5029_ACCGAG	L1	liver	RNA labelling group	Bola2	+	9832	7843	9376	6424	6424	0	0.00918430884184308	0.000311332503113325	1e-05	0.00919430884184308	0.000321332503113325	L1
7029_GCGAAT_5029_ACCGAG	L1	liver	RNA labelling group	Bola3	+	12955	8273	6336	14781	12955	0	0.00744198633380691	0	1e-05	0.00745198633380691	1e-05	L1
7029_GCGAAT_5029_ACCGAG	L1	liver	RNA labelling group	Borcs6	+	1744	1345	2189	3926	1744	0	0.00127356087620988	0	1e-05	0.00128356087620988	1e-05	L1
7029_GCGAAT_5029_ACCGAG	L1	liver	RNA labelling group	Borcs7	+	4224	2650	2555	3397	3397	0	0.000883132175448925	0	1e-05	0.000893132175448926	1e-05	L1
7029_GCGAAT_5029_ACCGAG	L1	liver	RNA labelling group	Borcs8	+	2525	2153	1743	2469	2469	0	0.0214661806399352	0	1e-05	0.0214761806399352	1e-05	L1
7029_GCGAAT_5029_ACCGAG	L1	liver	RNA labelling group	Bpgm	+	2069	1615	1688	2903	2069	0	0.00206682741991043	0	1e-05	0.00207682741991043	1e-05	L1
7029_GCGAAT_5029_ACCGAG	L1	liver	RNA labelling group	Bphl	+	15356	8935	6300	16343	15356	0	0.0047114972771217	0.000305941381631279	1e-05	0.0047214972771217	0.000315941381631279	L1
7029_GCGAAT_5029_ACCGAG	L1	liver	RNA labelling group	Bpnt1	+	7945	3653	3056	9372	7945	0.000106700810926163	0.00394793000426803	0	0.000116700810926163	0.00395793000426803	1e-05	L1
7029_GCGAAT_5029_ACCGAG	L1	liver	RNA labelling group	Brap	+	4868	2993	2624	3767	3767	0	0.00345102203344836	0	1e-05	0.00346102203344836	1e-05	L1
7029_GCGAAT_5029_ACCGAG	L1	liver	RNA labelling group	Brap	+	28302	13069	17492	19079	19079	0.000209654594056292	0.00303999161381623	0	0.000219654594056292	0.00304999161381623	1e-05	L1
7029_GCGAAT_5029_ACCGAG	L1	liver	RNA labelling group	Brcc3	+	2805	950	1095	1935	1935	0.000516795865633075	0	0	0.000526795865633075	1e-05	1e-05	L1
7029_GCGAAT_5029_ACCGAG	L1	liver	RNA labelling group	Bre	+	5147	4407	3467	4716	4716	0	0.00254452926208651	0	1e-05	0.00255452926208651	1e-05	L1
7029_GCGAAT_5029_ACCGAG	L1	liver	RNA labelling group	Bri3	+	34738	29872	43019	37521	34738	0.000106606966765278	0.00189227366008368	0	0.000116606966765278	0.00190227366008368	1e-05	L1
7029_GCGAAT_5029_ACCGAG	L1	liver	RNA labelling group	Bri3bp	+	7083	4673	4779	7363	7083	0	0.00285209832948526	0	1e-05	0.00286209832948526	1e-05	L1
7029_GCGAAT_5029_ACCGAG	L1	liver	RNA labelling group	Brk1	+	5995	6212	5279	8828	5995	0	0.00453103760761214	0	1e-05	0.00454103760761214	1e-05	L1
7029_GCGAAT_5029_ACCGAG	L1	liver	RNA labelling group	Brpf1	+	3427	1152	1389	2308	2308	0	0.00346620450606585	0	1e-05	0.00347620450606585	1e-05	L1
7029_GCGAAT_5029_ACCGAG	L1	liver	RNA labelling group	Brpf3	+	3927	2247	2164	5032	3927	0.000596184419713831	0.000794912559618442	0	0.000606184419713831	0.000804912559618442	1e-05	L1
7029_GCGAAT_5029_ACCGAG	L1	liver	RNA labelling group	Bscl2	+	4624	7287	2644	7269	4624	0	0.00426468565139634	0	1e-05	0.00427468565139634	1e-05	L1
7029_GCGAAT_5029_ACCGAG	L1	liver	RNA labelling group	Bsdc1	+	8101	1405	2824	5127	5127	0	0.006241466744685	0	1e-05	0.006251466744685	1e-05	L1
7029_GCGAAT_5029_ACCGAG	L1	liver	RNA labelling group	Bsg	+	35197	45826	48855	38041	35197	5.2574853447596e-05	0.0101732341421098	2.6287426723798e-05	6.2574853447596e-05	0.0101832341421098	3.6287426723798e-05	L1
7029_GCGAAT_5029_ACCGAG	L1	liver	RNA labelling group	Btaf1	+	4956	3158	2211	3676	3676	0	0.00272034820457018	0	1e-05	0.00273034820457018	1e-05	L1
7029_GCGAAT_5029_ACCGAG	L1	liver	RNA labelling group	Btbd6	+	2313	1269	1052	2384	2313	0	0	0	1e-05	1e-05	1e-05	L1
7029_GCGAAT_5029_ACCGAG	L1	liver	RNA labelling group	Btd	+	15350	11375	7582	14985	14985	0	0.00333667000333667	0	1e-05	0.00334667000333667	1e-05	L1
7029_GCGAAT_5029_ACCGAG	L1	liver	RNA labelling group	Btg1	+	18231	8114	8800	33079	18231	6.04613198706128e-05	0.00259983675443634	0	7.04613198706128e-05	0.00260983675443634	1e-05	L1
7029_GCGAAT_5029_ACCGAG	L1	liver	RNA labelling group	Bub3	+	2361	1711	2006	4536	2361	0.000440917107583774	0.00462962962962962	0	0.000450917107583774	0.00463962962962962	1e-05	L1
7029_GCGAAT_5029_ACCGAG	L1	liver	RNA labelling group	Bud31	+	8284	6972	7917	7280	7280	0	0.00054945054945054	0	1e-05	0.00055945054945054	1e-05	L1
7029_GCGAAT_5029_ACCGAG	L1	liver	RNA labelling group	Bzw1	+	10019	4702	4530	10545	10019	0.000284495021337127	0.00199146514935988	0	0.000294495021337127	0.00200146514935988	1e-05	L1
7029_GCGAAT_5029_ACCGAG	L1	liver	RNA labelling group	C1d	+	7294	3414	2625	8446	7294	0	0.00378877575183518	0	1e-05	0.00379877575183518	1e-05	L1
7029_GCGAAT_5029_ACCGAG	L1	liver	RNA labelling group	C1galt1	+	8368	2548	3163	9365	8368	0.000106780565936999	0.00373731980779498	0	0.000116780565936999	0.00374731980779498	1e-05	L1
7029_GCGAAT_5029_ACCGAG	L1	liver	RNA labelling group	C1qtnf1	+	1716	1426	1368	2026	1716	0.00246791707798617	0	0	0.00247791707798617	1e-05	1e-05	L1
7029_GCGAAT_5029_ACCGAG	L1	liver	RNA labelling group	C1ra	+	58748	21838	20399	42249	42249	0.000142015195625932	0.00887594972662074	0	0.000152015195625932	0.00888594972662074	1e-05	L1
7029_GCGAAT_5029_ACCGAG	L1	liver	RNA labelling group	C1rb	+	6347	3294	6785	5769	5769	0.000866701334720055	0.0126538394869128	0	0.000876701334720056	0.0126638394869128	1e-05	L1
7029_GCGAAT_5029_ACCGAG	L1	liver	RNA labelling group	C1rl	+	98484	67634	76398	72905	72905	0.000411494410534257	0.00378574857691516	4.11494410534257e-05	0.000421494410534257	0.00379574857691516	5.11494410534257e-05	L1
7029_GCGAAT_5029_ACCGAG	L1	liver	RNA labelling group	C6	+	5169	4379	3523	5940	5169	0.000168350168350168	0.0104377104377104	0	0.000178350168350168	0.0104477104377104	1e-05	L1
7029_GCGAAT_5029_ACCGAG	L1	liver	RNA labelling group	C8b	+	31939	23130	19988	29732	29732	0.000269070361899637	0.0124781380330956	0	0.000279070361899637	0.0124881380330956	1e-05	L1
7029_GCGAAT_5029_ACCGAG	L1	liver	RNA labelling group	C9	+	6402	3774	4013	4085	4085	0.000244798041615667	0.00563035495716034	0	0.000254798041615667	0.00564035495716034	1e-05	L1
7029_GCGAAT_5029_ACCGAG	L1	liver	RNA labelling group	C9	+	78685	49468	40421	47326	47326	0.000105650171153277	0.0116215188268605	4.22600684613109e-05	0.000115650171153277	0.0116315188268605	5.22600684613109e-05	L1
7029_GCGAAT_5029_ACCGAG	L1	liver	RNA labelling group	Cab39	+	6573	3372	4048	8823	6573	0.000113340133741358	0.00147342173863765	0	0.000123340133741358	0.00148342173863765	1e-05	L1
7029_GCGAAT_5029_ACCGAG	L1	liver	RNA labelling group	Cab39l	+	11269	5547	8385	9619	9619	0	0.00405447551720553	0	1e-05	0.00406447551720553	1e-05	L1
7029_GCGAAT_5029_ACCGAG	L1	liver	RNA labelling group	Cacfd1	+	1774	2043	2993	4039	1774	0.000495172072295123	0.00594206486754147	0	0.000505172072295123	0.00595206486754147	1e-05	L1
7029_GCGAAT_5029_ACCGAG	L1	liver	RNA labelling group	Cadm1	+	13867	6303	7565	13744	13744	0.000145518044237485	0.00436554132712456	0.000145518044237485	0.000155518044237485	0.00437554132712456	0.000155518044237485	L1
7029_GCGAAT_5029_ACCGAG	L1	liver	RNA labelling group	Cald1	+	57447	22727	18140	49931	49931	0.000280386933968877	0.00222306783361038	0	0.000290386933968877	0.00223306783361038	1e-05	L1
7029_GCGAAT_5029_ACCGAG	L1	liver	RNA labelling group	Calm1	+	106812	64559	40599	97795	97795	5.11273582493993e-05	0.00423334526305025	2.04509432997597e-05	6.11273582493993e-05	0.00424334526305025	3.04509432997597e-05	L1
7029_GCGAAT_5029_ACCGAG	L1	liver	RNA labelling group	Calu	+	5575	3617	5566	9151	5575	0.000109277674571085	0.00568243907769642	0	0.000119277674571085	0.00569243907769642	1e-05	L1
7029_GCGAAT_5029_ACCGAG	L1	liver	RNA labelling group	Camk2n1	+	262859	75414	52495	75105	75105	0.00556554157512815	0.00308900872112376	1.33146927634645e-05	0.00557554157512815	0.00309900872112376	2.33146927634645e-05	L1
7029_GCGAAT_5029_ACCGAG	L1	liver	RNA labelling group	Caml	+	2391	1717	1326	2437	2391	0	0.00123102174805088	0	1e-05	0.00124102174805088	1e-05	L1
7029_GCGAAT_5029_ACCGAG	L1	liver	RNA labelling group	Capn10	+	3952	2023	2151	3852	3852	0.000259605399792316	0.00233644859813084	0	0.000269605399792316	0.00234644859813084	1e-05	L1
7029_GCGAAT_5029_ACCGAG	L1	liver	RNA labelling group	Capn7	+	7457	3263	3298	8417	7457	0.000237614351906855	0.00522751574195081	0	0.000247614351906855	0.00523751574195081	1e-05	L1
7029_GCGAAT_5029_ACCGAG	L1	liver	RNA labelling group	Capza2	+	10767	5512	5821	13346	10767	0.000149857635246516	0.0028472950696838	7.49288176232579e-05	0.000159857635246516	0.0028572950696838	8.49288176232579e-05	L1
7029_GCGAAT_5029_ACCGAG	L1	liver	RNA labelling group	Capzb	+	19091	9320	7416	12874	12874	0.000543731551965201	0.00349541711977629	0	0.000553731551965201	0.00350541711977629	1e-05	L1
7029_GCGAAT_5029_ACCGAG	L1	liver	RNA labelling group	Car3	+	5019	2590	3275	3186	3186	0.000313873195229127	0.0034526051475204	0.00156936597614563	0.000323873195229127	0.0034626051475204	0.00157936597614563	L1
7029_GCGAAT_5029_ACCGAG	L1	liver	RNA labelling group	Carnmt1	+	7137	2831	2780	6675	6675	0.000299625468164794	0.00149812734082397	0	0.000309625468164794	0.00150812734082397	1e-05	L1
7029_GCGAAT_5029_ACCGAG	L1	liver	RNA labelling group	Casc3	+	2098	1485	2005	3101	2098	0	0.000967429861335053	0	1e-05	0.000977429861335053	1e-05	L1
7029_GCGAAT_5029_ACCGAG	L1	liver	RNA labelling group	Casd1	+	5066	1628	2764	5698	5066	0	0.00175500175500175	0	1e-05	0.00176500175500175	1e-05	L1
7029_GCGAAT_5029_ACCGAG	L1	liver	RNA labelling group	Casp3	+	2232	1034	1244	2749	2232	0	0.00436522371771553	0	1e-05	0.00437522371771553	1e-05	L1
7029_GCGAAT_5029_ACCGAG	L1	liver	RNA labelling group	Casp6	+	6072	2777	3368	8122	6072	0.000369367150948042	0.00320118197488303	0.000123122383649347	0.000379367150948042	0.00321118197488303	0.000133122383649347	L1
7029_GCGAAT_5029_ACCGAG	L1	liver	RNA labelling group	Casp8	+	4369	3274	517	3441	3441	0	0.003487358326068	0	1e-05	0.003497358326068	1e-05	L1
7029_GCGAAT_5029_ACCGAG	L1	liver	RNA labelling group	Cbfb	+	1945	1200	1002	3370	1945	0.00029673590504451	0.00949554896142433	0	0.00030673590504451	0.00950554896142433	1e-05	L1
7029_GCGAAT_5029_ACCGAG	L1	liver	RNA labelling group	Cbr1	+	24364	13152	11307	17948	17948	0.000111433028749721	0.00551593492311121	5.57165143748607e-05	0.000121433028749721	0.00552593492311121	6.57165143748607e-05	L1
7029_GCGAAT_5029_ACCGAG	L1	liver	RNA labelling group	Cbr4	+	6280	3453	3972	6131	6131	0.000815527646387213	0.00717664328820747	0	0.000825527646387213	0.00718664328820747	1e-05	L1
7029_GCGAAT_5029_ACCGAG	L1	liver	RNA labelling group	Cbx3	+	16681	6994	8547	18348	16681	0.000545018530630041	0.00250708524089819	0	0.000555018530630041	0.00251708524089819	1e-05	L1
7029_GCGAAT_5029_ACCGAG	L1	liver	RNA labelling group	Cc2d1b	+	2815	1185	2670	2387	2387	0	0.00586510263929618	0	1e-05	0.00587510263929618	1e-05	L1
7029_GCGAAT_5029_ACCGAG	L1	liver	RNA labelling group	Ccdc107	+	18397	10051	14966	8402	8402	0.000119019281123542	0.0110687931444894	0	0.000129019281123542	0.0110787931444894	1e-05	L1
7029_GCGAAT_5029_ACCGAG	L1	liver	RNA labelling group	Ccdc12	+	3555	3194	3133	4142	3555	0.000241429261226461	0.00289715113471752	0.000241429261226461	0.000251429261226461	0.00290715113471752	0.000251429261226461	L1
7029_GCGAAT_5029_ACCGAG	L1	liver	RNA labelling group	Ccdc127	+	3350	1655	1718	3438	3350	0.00145433391506689	0.00058173356602676	0	0.00146433391506689	0.00059173356602676	1e-05	L1
7029_GCGAAT_5029_ACCGAG	L1	liver	RNA labelling group	Ccdc25	+	21387	3536	11402	22591	21387	0.00057545040060201	0.00230180160240803	4.42654154309238e-05	0.00058545040060201	0.00231180160240803	5.42654154309238e-05	L1
7029_GCGAAT_5029_ACCGAG	L1	liver	RNA labelling group	Ccdc50	+	5875	3359	3901	8197	5875	0.000121995852141027	0.0018299377821154	0	0.000131995852141027	0.0018399377821154	1e-05	L1
7029_GCGAAT_5029_ACCGAG	L1	liver	RNA labelling group	Ccdc53	+	5765	3131	1481	5424	5424	0	0.00202802359882005	0	1e-05	0.00203802359882005	1e-05	L1
7029_GCGAAT_5029_ACCGAG	L1	liver	RNA labelling group	Ccdc58	+	9373	5447	4609	10170	9373	0	0.00344149459193707	0	1e-05	0.00345149459193707	1e-05	L1
7029_GCGAAT_5029_ACCGAG	L1	liver	RNA labelling group	Ccdc59	+	5923	2281	3330	3917	3917	0	0.00127648710748021	0	1e-05	0.00128648710748021	1e-05	L1
7029_GCGAAT_5029_ACCGAG	L1	liver	RNA labelling group	Ccdc6	+	4618	2457	3004	5490	4618	0.000182149362477231	0.00218579234972677	0	0.000192149362477231	0.00219579234972677	1e-05	L1
7029_GCGAAT_5029_ACCGAG	L1	liver	RNA labelling group	Ccdc71	+	2632	2650	1766	4630	2632	0	0.000215982721382289	0.000215982721382289	1e-05	0.000225982721382289	0.000225982721382289	L1
7029_GCGAAT_5029_ACCGAG	L1	liver	RNA labelling group	Ccdc91	+	3031	3128	3407	4919	3031	0	0.00365928034153283	0.00121976011384427	1e-05	0.00366928034153283	0.00122976011384427	L1
7029_GCGAAT_5029_ACCGAG	L1	liver	RNA labelling group	Ccm2	+	2349	1958	1247	2474	2349	0	0.00727566693613581	0	1e-05	0.00728566693613581	1e-05	L1
7029_GCGAAT_5029_ACCGAG	L1	liver	RNA labelling group	Ccnd3	+	2719	3323	4128	3421	2719	0	0.00175387313650979	0	1e-05	0.00176387313650979	1e-05	L1
7029_GCGAAT_5029_ACCGAG	L1	liver	RNA labelling group	Ccndbp1	+	4085	2015	2312	5663	4085	0	0.00335511213137912	0	1e-05	0.00336511213137912	1e-05	L1
7029_GCGAAT_5029_ACCGAG	L1	liver	RNA labelling group	Ccng2	+	2230	838	1170	2676	2230	0.000373692077727952	0.000747384155455904	0	0.000383692077727952	0.000757384155455904	1e-05	L1
7029_GCGAAT_5029_ACCGAG	L1	liver	RNA labelling group	Ccnh	+	8401	3404	3342	7054	7054	0	0.00269350722994045	0	1e-05	0.00270350722994045	1e-05	L1
7029_GCGAAT_5029_ACCGAG	L1	liver	RNA labelling group	Ccnl2	+	13935	8204	11298	15634	13935	0.000831521043878726	0.00217474734552897	0	0.000841521043878726	0.00218474734552897	1e-05	L1
7029_GCGAAT_5029_ACCGAG	L1	liver	RNA labelling group	Ccnt2	+	7655	3511	4827	8833	7655	0.000679270915883618	0.0024906600249066	0	0.000689270915883618	0.0025006600249066	1e-05	L1
7029_GCGAAT_5029_ACCGAG	L1	liver	RNA labelling group	Ccpg1	+	8980	6221	6535	13706	8980	0.001459214942361	0.00598278126368014	0	0.001469214942361	0.00599278126368014	1e-05	L1
7029_GCGAAT_5029_ACCGAG	L1	liver	RNA labelling group	Ccpg1	+	8790	6404	7277	6910	6910	0	0.00520984081041968	0	1e-05	0.00521984081041968	1e-05	L1
7029_GCGAAT_5029_ACCGAG	L1	liver	RNA labelling group	Ccr5	+	6365	889	3692	2098	2098	0	0.000476644423260248	0	1e-05	0.000486644423260248	1e-05	L1
7029_GCGAAT_5029_ACCGAG	L1	liver	RNA labelling group	Cct3	+	16577	16306	11991	22699	16577	0.000132164412529186	0.00229084981717256	0	0.000142164412529186	0.00230084981717256	1e-05	L1
7029_GCGAAT_5029_ACCGAG	L1	liver	RNA labelling group	Cct4	+	18657	9602	13995	23092	18657	8.66100814134765e-05	0.00285813268664472	0	9.66100814134765e-05	0.00286813268664472	1e-05	L1
7029_GCGAAT_5029_ACCGAG	L1	liver	RNA labelling group	Cct6a	+	25879	13770	14550	24868	24868	0.000120636963165514	0.00333762264757921	0	0.000130636963165514	0.00334762264757921	1e-05	L1
7029_GCGAAT_5029_ACCGAG	L1	liver	RNA labelling group	Cct7	+	20591	13103	24878	29132	20591	3.43265137992585e-05	0.00538926266648359	0	4.43265137992585e-05	0.00539926266648359	1e-05	L1
7029_GCGAAT_5029_ACCGAG	L1	liver	RNA labelling group	Cd151	+	9753	6781	5807	9244	9244	0.000108178277801817	0.00757247944612721	0	0.000118178277801817	0.00758247944612721	1e-05	L1
7029_GCGAAT_5029_ACCGAG	L1	liver	RNA labelling group	Cd163	+	23237	9607	11109	17012	17012	0.000587820362097343	5.87820362097343e-05	0	0.000597820362097343	6.87820362097343e-05	1e-05	L1
7029_GCGAAT_5029_ACCGAG	L1	liver	RNA labelling group	Cd164	+	51692	28335	22298	56288	51692	0.000515207504263786	0.00461910176236498	3.55315520181922e-05	0.000525207504263786	0.00462910176236498	4.55315520181922e-05	L1
7029_GCGAAT_5029_ACCGAG	L1	liver	RNA labelling group	Cd47	+	31418	16262	14624	24085	24085	0.000124558854058543	0.00419348141997093	0	0.000134558854058543	0.00420348141997093	1e-05	L1
7029_GCGAAT_5029_ACCGAG	L1	liver	RNA labelling group	Cd59a	+	72059	37990	40500	42114	42114	0.000166215510281617	0.00669611055705941	9.49802915894952e-05	0.000176215510281617	0.00670611055705941	0.000104980291589495	L1
7029_GCGAAT_5029_ACCGAG	L1	liver	RNA labelling group	Cd5l	+	10462	9350	12122	14647	10462	0.000204820099679115	0.00238956782958967	0	0.000214820099679115	0.00239956782958967	1e-05	L1
7029_GCGAAT_5029_ACCGAG	L1	liver	RNA labelling group	Cd63	+	11915	7782	14021	22490	11915	4.44642063139173e-05	0.00671409515340151	0.000400177856825256	5.44642063139173e-05	0.00672409515340151	0.000410177856825256	L1
7029_GCGAAT_5029_ACCGAG	L1	liver	RNA labelling group	Cd74	+	6743	4371	5474	5026	5026	0.000198965380023876	0.00139275766016713	0	0.000208965380023876	0.00140275766016713	1e-05	L1
7029_GCGAAT_5029_ACCGAG	L1	liver	RNA labelling group	Cd81	+	52606	35283	23428	57274	52606	5.23797883856549e-05	0.0102489785941265	0	6.23797883856549e-05	0.0102589785941265	1e-05	L1
7029_GCGAAT_5029_ACCGAG	L1	liver	RNA labelling group	Cdc16	+	1881	1192	1269	1679	1679	0	0.00297796307325789	0	1e-05	0.00298796307325789	1e-05	L1
7029_GCGAAT_5029_ACCGAG	L1	liver	RNA labelling group	Cdc34	+	12420	11151	11536	10421	10421	0	0.00163132137030995	0.000575760483638806	1e-05	0.00164132137030995	0.000585760483638806	L1
7029_GCGAAT_5029_ACCGAG	L1	liver	RNA labelling group	Cdc37l1	+	4420	1975	2251	3440	3440	0	0.00232558139534883	0	1e-05	0.00233558139534883	1e-05	L1
7029_GCGAAT_5029_ACCGAG	L1	liver	RNA labelling group	Cdc37l1	+	3992	2484	2043	4891	3992	0.000204457166223676	0.00265794316090779	0	0.000214457166223676	0.00266794316090779	1e-05	L1
7029_GCGAAT_5029_ACCGAG	L1	liver	RNA labelling group	Cdc42bpa	+	4861	2293	2450	4093	4093	0	0.00244319569997556	0	1e-05	0.00245319569997556	1e-05	L1
7029_GCGAAT_5029_ACCGAG	L1	liver	RNA labelling group	Cdc42ep1	+	1685	1083	1580	1788	1685	0	0	0.000559284116331096	1e-05	1e-05	0.000569284116331096	L1
7029_GCGAAT_5029_ACCGAG	L1	liver	RNA labelling group	Cdc42se1	+	2102	1160	1483	2423	2102	0	0.00784151877837391	0	1e-05	0.00785151877837391	1e-05	L1
7029_GCGAAT_5029_ACCGAG	L1	liver	RNA labelling group	Cdh1	+	3984	1502	3271	5230	3984	0	0.00133843212237093	0	1e-05	0.00134843212237093	1e-05	L1
7029_GCGAAT_5029_ACCGAG	L1	liver	RNA labelling group	Cdh5	+	2147	1070	1109	2996	2147	0	0.000333778371161549	0	1e-05	0.000343778371161549	1e-05	L1
7029_GCGAAT_5029_ACCGAG	L1	liver	RNA labelling group	Cdipt	+	7008	5298	6598	9208	7008	0.000325803649000869	0.00206342311033883	0	0.000335803649000869	0.00207342311033883	1e-05	L1
7029_GCGAAT_5029_ACCGAG	L1	liver	RNA labelling group	Cdk10	+	4026	2841	5640	2969	2969	0.000673627484001347	0.00943078477601886	0	0.000683627484001347	0.00944078477601886	1e-05	L1
7029_GCGAAT_5029_ACCGAG	L1	liver	RNA labelling group	Cdk11b	+	1574	906	1832	2143	1574	0	0.00373308446103593	0	1e-05	0.00374308446103593	1e-05	L1
7029_GCGAAT_5029_ACCGAG	L1	liver	RNA labelling group	Cdk12	+	1897	909	1230	2045	1897	0.00244498777506112	0.0102689486552567	0	0.00245498777506112	0.0102789486552567	1e-05	L1
7029_GCGAAT_5029_ACCGAG	L1	liver	RNA labelling group	Cdk16	+	4300	2009	1717	3068	3068	0	0.000651890482398957	0	1e-05	0.000661890482398957	1e-05	L1
7029_GCGAAT_5029_ACCGAG	L1	liver	RNA labelling group	Cdk17	+	3256	1457	1825	4436	3256	0	0.00157799819657348	0	1e-05	0.00158799819657348	1e-05	L1
7029_GCGAAT_5029_ACCGAG	L1	liver	RNA labelling group	Cdk2ap2	+	6937	5547	5359	12930	6937	0	0.00139211136890951	0	1e-05	0.00140211136890951	1e-05	L1
7029_GCGAAT_5029_ACCGAG	L1	liver	RNA labelling group	Cdk4	+	2736	2260	1651	2987	2736	0	0.00368262470706394	0	1e-05	0.00369262470706394	1e-05	L1
7029_GCGAAT_5029_ACCGAG	L1	liver	RNA labelling group	Cdk6	+	20981	12872	14159	22593	20981	0.000752445447705041	0.00216881334926747	0	0.000762445447705041	0.00217881334926747	1e-05	L1
7029_GCGAAT_5029_ACCGAG	L1	liver	RNA labelling group	Cdk8	+	4368	1519	1878	3306	3306	0	0.00544464609800362	0	1e-05	0.00545464609800362	1e-05	L1
7029_GCGAAT_5029_ACCGAG	L1	liver	RNA labelling group	Cdkn1a	+	12580	11829	7292	10064	10064	0.00109300476947535	0.00248410174880763	0	0.00110300476947535	0.00249410174880763	1e-05	L1
7029_GCGAAT_5029_ACCGAG	L1	liver	RNA labelling group	Cdkn1b	+	4175	1404	2050	3826	3826	0	0.000261369576581286	0	1e-05	0.000271369576581286	1e-05	L1
7029_GCGAAT_5029_ACCGAG	L1	liver	RNA labelling group	Cdkn2aipnl	+	2187	1630	1280	2423	2187	0	0.00371440363186132	0	1e-05	0.00372440363186132	1e-05	L1
7029_GCGAAT_5029_ACCGAG	L1	liver	RNA labelling group	Cds2	+	9703	7948	8150	12910	9703	0	0.00247869868319132	0	1e-05	0.00248869868319132	1e-05	L1
7029_GCGAAT_5029_ACCGAG	L1	liver	RNA labelling group	Cebpa	+	17633	9677	8710	18950	17633	0.000422163588390501	0.00195250659630606	0.000105540897097625	0.000432163588390501	0.00196250659630606	0.000115540897097625	L1
7029_GCGAAT_5029_ACCGAG	L1	liver	RNA labelling group	Cebpb	+	24257	9587	15677	34070	24257	0.0032286469034341	0.00369826827120633	0	0.0032386469034341	0.00370826827120633	1e-05	L1
7029_GCGAAT_5029_ACCGAG	L1	liver	RNA labelling group	Cebpd	+	6430	2722	3438	6828	6430	0	0.000439367311072056	0	1e-05	0.000449367311072056	1e-05	L1
7029_GCGAAT_5029_ACCGAG	L1	liver	RNA labelling group	Cebpzos	+	4413	2281	2398	3999	3999	0.00200050012503125	0.00400100025006251	0	0.00201050012503125	0.00401100025006251	1e-05	L1
7029_GCGAAT_5029_ACCGAG	L1	liver	RNA labelling group	Celf1	+	27868	15059	18483	32388	27868	0.000277880696554279	0.00185253797702852	0	0.000287880696554279	0.00186253797702852	1e-05	L1
7029_GCGAAT_5029_ACCGAG	L1	liver	RNA labelling group	Cenpl	+	2107	1070	1567	2281	2107	0	0.00175361683472161	0	1e-05	0.00176361683472161	1e-05	L1
7029_GCGAAT_5029_ACCGAG	L1	liver	RNA labelling group	Cep170b	+	5454	2220	3301	8485	5454	0.000589275191514437	0.00259281084266352	0	0.000599275191514437	0.00260281084266352	1e-05	L1
7029_GCGAAT_5029_ACCGAG	L1	liver	RNA labelling group	Cers2	+	84330	27297	32692	81775	81775	0.000195658819932742	0.00399877713237542	1.22286762457964e-05	0.000205658819932742	0.00400877713237542	2.22286762457964e-05	L1
7029_GCGAAT_5029_ACCGAG	L1	liver	RNA labelling group	Cers6	+	2842	1390	2037	4626	2842	0	0.00432338953739732	0	1e-05	0.00433338953739732	1e-05	L1
7029_GCGAAT_5029_ACCGAG	L1	liver	RNA labelling group	Ces2a	+	6641	3574	6563	6251	6251	0.000319948808190689	0.00783874580067189	0	0.00032994880819069	0.00784874580067189	1e-05	L1
7029_GCGAAT_5029_ACCGAG	L1	liver	RNA labelling group	Ces2c	+	7266	4745	2580	9077	7266	0	0.00859314751569901	0	1e-05	0.00860314751569901	1e-05	L1
7029_GCGAAT_5029_ACCGAG	L1	liver	RNA labelling group	Ces2e	+	19314	14944	11525	22037	19314	0	0.0122521214321369	0	1e-05	0.0122621214321369	1e-05	L1
7029_GCGAAT_5029_ACCGAG	L1	liver	RNA labelling group	Ces2g	+	4066	2016	2650	4038	4038	0.000247647350173353	0.0151064883605745	0.000247647350173353	0.000257647350173353	0.0151164883605745	0.000257647350173353	L1
7029_GCGAAT_5029_ACCGAG	L1	liver	RNA labelling group	Ces3a	+	43025	36545	29379	50263	43025	5.96860513697949e-05	0.00441676780136482	1.98953504565983e-05	6.96860513697949e-05	0.00442676780136482	2.98953504565983e-05	L1
7029_GCGAAT_5029_ACCGAG	L1	liver	RNA labelling group	Ces3b	+	13631	10664	9143	15060	13631	0.000199203187250996	0.0047808764940239	0	0.000209203187250996	0.0047908764940239	1e-05	L1
7029_GCGAAT_5029_ACCGAG	L1	liver	RNA labelling group	Cetn3	+	4045	1692	1803	5083	4045	0.000196734212079481	0.00118040527247688	0	0.000206734212079481	0.00119040527247688	1e-05	L1
7029_GCGAAT_5029_ACCGAG	L1	liver	RNA labelling group	Cfap97	+	3102	2065	1421	1887	1887	0.000529941706412295	0.00423953365129835	0	0.000539941706412295	0.00424953365129835	1e-05	L1
7029_GCGAAT_5029_ACCGAG	L1	liver	RNA labelling group	Cfi	+	83475	59021	43626	111081	83475	7.20195172891854e-05	0.0113430739730467	9.00243966114817e-06	8.20195172891854e-05	0.0113530739730467	1.90024396611482e-05	L1
7029_GCGAAT_5029_ACCGAG	L1	liver	RNA labelling group	Cfl1	+	58236	24285	18230	23171	23171	0.001424194035648	0.00569677614259203	4.31573950196366e-05	0.001434194035648	0.00570677614259203	5.31573950196366e-05	L1
7029_GCGAAT_5029_ACCGAG	L1	liver	RNA labelling group	Cflar	+	8646	4701	7186	13164	8646	0.000987541780613795	0.00227894257064721	0	0.000997541780613795	0.00228894257064721	1e-05	L1
7029_GCGAAT_5029_ACCGAG	L1	liver	RNA labelling group	Cggbp1	+	8351	7422	6230	10102	8351	0	0.00534547614333795	0	1e-05	0.00535547614333795	1e-05	L1
7029_GCGAAT_5029_ACCGAG	L1	liver	RNA labelling group	Cgrrf1	+	8410	5769	5995	8502	8410	0.000352858151023289	0.00270524582451187	0	0.000362858151023289	0.00271524582451187	1e-05	L1
7029_GCGAAT_5029_ACCGAG	L1	liver	RNA labelling group	Chac1	+	1322	1979	1020	2253	1322	0	0	0	1e-05	1e-05	1e-05	L1
7029_GCGAAT_5029_ACCGAG	L1	liver	RNA labelling group	Chchd1	+	10591	4421	8128	12951	10591	0	0.00841633850667902	0	1e-05	0.00842633850667902	1e-05	L1
7029_GCGAAT_5029_ACCGAG	L1	liver	RNA labelling group	Chchd10	+	411400	220414	227411	283829	283829	6.34184667528688e-05	0.0102068498990589	4.22789778352459e-05	7.34184667528688e-05	0.0102168498990589	5.22789778352459e-05	L1
7029_GCGAAT_5029_ACCGAG	L1	liver	RNA labelling group	Chchd5	+	3797	2842	3639	3142	3142	0	0.00763844684914067	0	1e-05	0.00764844684914067	1e-05	L1
7029_GCGAAT_5029_ACCGAG	L1	liver	RNA labelling group	Chchd7	+	5610	2845	3266	3725	3725	0	0.00429530201342281	0	1e-05	0.00430530201342281	1e-05	L1
7029_GCGAAT_5029_ACCGAG	L1	liver	RNA labelling group	Chd1	+	4841	2389	2428	5029	4841	0.000596540067607874	0.00357924040564724	0	0.000606540067607874	0.00358924040564724	1e-05	L1
7029_GCGAAT_5029_ACCGAG	L1	liver	RNA labelling group	Chd1	+	4409	2023	2192	4571	4409	0	0	0.000218770509735288	1e-05	1e-05	0.000228770509735288	L1
7029_GCGAAT_5029_ACCGAG	L1	liver	RNA labelling group	Chd4	+	16420	8330	7650	10997	10997	0.000272801673183596	0.00300081840501955	0	0.000282801673183596	0.00301081840501955	1e-05	L1
7029_GCGAAT_5029_ACCGAG	L1	liver	RNA labelling group	Chd7	+	2907	1550	1783	2436	2436	0	0.00123152709359605	0	1e-05	0.00124152709359605	1e-05	L1
7029_GCGAAT_5029_ACCGAG	L1	liver	RNA labelling group	Chdh	+	20632	8597	13069	20975	20632	4.76758045292014e-05	0.00214541120381406	0	5.76758045292014e-05	0.00215541120381406	1e-05	L1
7029_GCGAAT_5029_ACCGAG	L1	liver	RNA labelling group	Chfr	+	1535	864	1593	3337	1535	0	0.00149835181300569	0	1e-05	0.00150835181300569	1e-05	L1
7029_GCGAAT_5029_ACCGAG	L1	liver	RNA labelling group	Chka	+	13770	7904	6520	12464	12464	8.02310654685494e-05	0.00168485237483953	0	9.02310654685494e-05	0.00169485237483953	1e-05	L1
7029_GCGAAT_5029_ACCGAG	L1	liver	RNA labelling group	Chmp1b	+	5304	2463	2467	5666	5304	0	0.00776561948464525	0	1e-05	0.00777561948464525	1e-05	L1
7029_GCGAAT_5029_ACCGAG	L1	liver	RNA labelling group	Chmp3	+	5175	2567	2947	7653	5175	0	0.00483470534430942	0	1e-05	0.00484470534430942	1e-05	L1
7029_GCGAAT_5029_ACCGAG	L1	liver	RNA labelling group	Chmp4b	+	23233	9497	11257	26468	23233	0.000151125887864591	0.00445821369200544	0	0.000161125887864591	0.00446821369200544	1e-05	L1
7029_GCGAAT_5029_ACCGAG	L1	liver	RNA labelling group	Chmp5	+	9863	3900	5156	13327	9863	0.00022510692578975	0.00472724544158475	0	0.00023510692578975	0.00473724544158475	1e-05	L1
7029_GCGAAT_5029_ACCGAG	L1	liver	RNA labelling group	Chmp6	+	1898	1892	1523	1885	1885	0	0.00318302387267904	0	1e-05	0.00319302387267904	1e-05	L1
7029_GCGAAT_5029_ACCGAG	L1	liver	RNA labelling group	Chn2	+	8061	3576	5396	10074	8061	0.00138971610085368	0.00238237045860631	0	0.00139971610085368	0.00239237045860631	1e-05	L1
7029_GCGAAT_5029_ACCGAG	L1	liver	RNA labelling group	Chordc1	+	9485	8668	6563	11201	9485	0.000178555486117311	0.000714221944469244	0	0.000188555486117311	0.000724221944469244	1e-05	L1
7029_GCGAAT_5029_ACCGAG	L1	liver	RNA labelling group	Chp1	+	58438	32680	32083	74593	58438	6.70304184038717e-05	0.00615339240947542	5.36243347230973e-05	7.70304184038717e-05	0.00616339240947542	6.36243347230973e-05	L1
7029_GCGAAT_5029_ACCGAG	L1	liver	RNA labelling group	Chpf2	+	3113	2242	2656	2945	2945	0	0.00033955857385399	0	1e-05	0.00034955857385399	1e-05	L1
7029_GCGAAT_5029_ACCGAG	L1	liver	RNA labelling group	Chrac1	+	2091	1797	1615	2795	2091	0	0.00214669051878354	0	1e-05	0.00215669051878354	1e-05	L1
7029_GCGAAT_5029_ACCGAG	L1	liver	RNA labelling group	Cic	+	1894	1508	1281	1691	1691	0	0.00354819633353045	0	1e-05	0.00355819633353045	1e-05	L1
7029_GCGAAT_5029_ACCGAG	L1	liver	RNA labelling group	Cipc	+	3974	1956	2211	4203	3974	0	0.00475850582916964	0	1e-05	0.00476850582916964	1e-05	L1
7029_GCGAAT_5029_ACCGAG	L1	liver	RNA labelling group	Cisd3	+	5292	5533	5029	4384	4384	0	0.00638686131386861	0	1e-05	0.00639686131386861	1e-05	L1
7029_GCGAAT_5029_ACCGAG	L1	liver	RNA labelling group	Cish	+	2367	1394	1344	2511	2367	0	0	0	1e-05	1e-05	1e-05	L1
7029_GCGAAT_5029_ACCGAG	L1	liver	RNA labelling group	Ciz1	+	1523	1010	1195	1691	1523	0.000591366055588409	0.000591366055588409	0	0.000601366055588409	0.000601366055588409	1e-05	L1
7029_GCGAAT_5029_ACCGAG	L1	liver	RNA labelling group	Cks2	+	6159	2694	4238	11005	6159	0	0.00154475238527941	0.000272603362108133	1e-05	0.00155475238527941	0.000282603362108133	L1
7029_GCGAAT_5029_ACCGAG	L1	liver	RNA labelling group	Clcc1	+	11026	3741	5745	9004	9004	0.00022212350066637	0.00555308751665926	0	0.00023212350066637	0.00556308751665926	1e-05	L1
7029_GCGAAT_5029_ACCGAG	L1	liver	RNA labelling group	Clcn7	+	7373	4914	5683	7366	7366	0.000271517784414879	0.00434428455063806	0	0.000281517784414879	0.00435428455063806	1e-05	L1
7029_GCGAAT_5029_ACCGAG	L1	liver	RNA labelling group	Cldn2	+	24124	17062	16285	21201	21201	0.00146219517947266	0.00325456346398754	4.71675864346021e-05	0.00147219517947266	0.00326456346398754	5.71675864346021e-05	L1
7029_GCGAAT_5029_ACCGAG	L1	liver	RNA labelling group	Cldn3	+	32648	26735	22990	31143	31143	3.21099444497961e-05	0.00256879555598368	6.42198888995922e-05	4.21099444497961e-05	0.00257879555598368	7.42198888995922e-05	L1
7029_GCGAAT_5029_ACCGAG	L1	liver	RNA labelling group	Cldnd1	+	4620	2167	2008	5440	4620	0.000735294117647059	0.00441176470588235	0	0.000745294117647059	0.00442176470588235	1e-05	L1
7029_GCGAAT_5029_ACCGAG	L1	liver	RNA labelling group	Clic1	+	5030	1146	4078	3607	3607	0	0.000554477405045744	0	1e-05	0.000564477405045744	1e-05	L1
7029_GCGAAT_5029_ACCGAG	L1	liver	RNA labelling group	Clint1	+	3794	1778	1616	5021	3794	0	0.00219079864568811	0	1e-05	0.00220079864568811	1e-05	L1
7029_GCGAAT_5029_ACCGAG	L1	liver	RNA labelling group	Clk2-scamp3	+	15210	13626	9085	19301	15210	0.000103621574011709	0.00393761981244495	0	0.000113621574011709	0.00394761981244495	1e-05	L1
7029_GCGAAT_5029_ACCGAG	L1	liver	RNA labelling group	Clk4	+	2882	2149	2235	4355	2882	0	0.00275545350172215	0	1e-05	0.00276545350172215	1e-05	L1
7029_GCGAAT_5029_ACCGAG	L1	liver	RNA labelling group	Cln5	+	16873	8833	7456	13465	13465	0.000816932788711474	0.00311919792053472	0	0.000826932788711474	0.00312919792053472	1e-05	L1
7029_GCGAAT_5029_ACCGAG	L1	liver	RNA labelling group	Cln8	+	10214	6848	8552	11446	10214	0	0.00297047003319937	0	1e-05	0.00298047003319937	1e-05	L1
7029_GCGAAT_5029_ACCGAG	L1	liver	RNA labelling group	Clns1a	+	4423	3241	2624	6011	4423	0	0.00199634004325403	0	1e-05	0.00200634004325403	1e-05	L1
7029_GCGAAT_5029_ACCGAG	L1	liver	RNA labelling group	Clpb	+	2642	3202	2239	2045	2045	0	0.00684596577017114	0	1e-05	0.00685596577017114	1e-05	L1
7029_GCGAAT_5029_ACCGAG	L1	liver	RNA labelling group	Clpp	+	8464	7614	8324	7451	7451	0.000134210173131123	0.00630787813716279	0	0.000144210173131123	0.00631787813716279	1e-05	L1
7029_GCGAAT_5029_ACCGAG	L1	liver	RNA labelling group	Clptm1l	+	11056	7579	8301	19336	11056	5.17170045510964e-05	0.00636119155978485	0	6.17170045510964e-05	0.00637119155978485	1e-05	L1
7029_GCGAAT_5029_ACCGAG	L1	liver	RNA labelling group	Clpx	+	25447	9605	10176	24105	24105	0.000248911014312383	0.00290396183364447	4.14851690520639e-05	0.000258911014312383	0.00291396183364447	5.14851690520639e-05	L1
7029_GCGAAT_5029_ACCGAG	L1	liver	RNA labelling group	Clta	+	17851	12709	16020	19773	17851	5.05740150710565e-05	0.00404592120568451	0	6.05740150710565e-05	0.00405592120568451	1e-05	L1
7029_GCGAAT_5029_ACCGAG	L1	liver	RNA labelling group	Clu	+	269710	334458	200497	223330	223330	0.000138808041911073	0.0170286123673488	1.79107150852998e-05	0.000148808041911073	0.0170386123673488	2.79107150852998e-05	L1
7029_GCGAAT_5029_ACCGAG	L1	liver	RNA labelling group	Cluh	+	40757	31676	27938	51933	40757	0.00017330021373693	0.00225290277858009	1.92555793041034e-05	0.00018330021373693	0.00226290277858009	2.92555793041034e-05	L1
7029_GCGAAT_5029_ACCGAG	L1	liver	RNA labelling group	Clybl	+	3977	4271	2452	4408	3977	0	0.00385662431941923	0	1e-05	0.00386662431941923	1e-05	L1
7029_GCGAAT_5029_ACCGAG	L1	liver	RNA labelling group	Cmah	+	12950	5806	7925	8223	8223	0.000608050589809072	0.00364830353885443	0.000121610117961814	0.000618050589809072	0.00365830353885443	0.000131610117961814	L1
7029_GCGAAT_5029_ACCGAG	L1	liver	RNA labelling group	Cmas	+	16595	9664	13261	21596	16595	4.63048712724579e-05	0.00236154843489535	0	5.63048712724579e-05	0.00237154843489535	1e-05	L1
7029_GCGAAT_5029_ACCGAG	L1	liver	RNA labelling group	Cmbl	+	53193	27718	26715	45779	45779	0.000174752615828218	0.00581052447628825	0	0.000184752615828218	0.00582052447628825	1e-05	L1
7029_GCGAAT_5029_ACCGAG	L1	liver	RNA labelling group	Cmip	+	23400	14558	13448	15258	15258	0.00144186656180364	0.0026871149560886	0	0.00145186656180364	0.0026971149560886	1e-05	L1
7029_GCGAAT_5029_ACCGAG	L1	liver	RNA labelling group	Cmtm6	+	6215	3397	3998	11025	6215	9.0702947845805e-05	0.00308390022675736	0	0.000100702947845805	0.00309390022675736	1e-05	L1
7029_GCGAAT_5029_ACCGAG	L1	liver	RNA labelling group	Cmtr1	+	6057	4953	4598	8456	6057	0.000118259224219489	0.00295648060548722	0	0.000128259224219489	0.00296648060548722	1e-05	L1
7029_GCGAAT_5029_ACCGAG	L1	liver	RNA labelling group	Cnep1r1	+	2580	1160	1062	3178	2580	0	0.00440528634361233	0	1e-05	0.00441528634361233	1e-05	L1
7029_GCGAAT_5029_ACCGAG	L1	liver	RNA labelling group	Cnih4	+	7677	4606	3738	5513	5513	0.00018138944313441	0.00326500997641937	0	0.00019138944313441	0.00327500997641937	1e-05	L1
7029_GCGAAT_5029_ACCGAG	L1	liver	RNA labelling group	Cnn3	+	11704	8627	9277	16301	11704	6.13459296975646e-05	0.00245383718790258	0	7.13459296975646e-05	0.00246383718790258	1e-05	L1
7029_GCGAAT_5029_ACCGAG	L1	liver	RNA labelling group	Cnnm3	+	2893	2908	3271	4455	2893	0	0.0031425364758698	0	1e-05	0.0031525364758698	1e-05	L1
7029_GCGAAT_5029_ACCGAG	L1	liver	RNA labelling group	Cnot8	+	8271	3357	4390	7720	7720	0.000259067357512953	0.00297927461139896	0	0.000269067357512953	0.00298927461139896	1e-05	L1
7029_GCGAAT_5029_ACCGAG	L1	liver	RNA labelling group	Cnot9	+	1572	1316	996	2054	1572	0	0.000486854917234664	0	1e-05	0.000496854917234664	1e-05	L1
7029_GCGAAT_5029_ACCGAG	L1	liver	RNA labelling group	Cnpy2	+	31466	21251	23232	22051	22051	4.53494172599882e-05	0.00526053240215863	4.53494172599882e-05	5.53494172599882e-05	0.00527053240215863	5.53494172599882e-05	L1
7029_GCGAAT_5029_ACCGAG	L1	liver	RNA labelling group	Cntnap1	+	2026	3014	2381	2692	2026	0	0.00111441307578008	0	1e-05	0.00112441307578008	1e-05	L1
7029_GCGAAT_5029_ACCGAG	L1	liver	RNA labelling group	Coa6	+	14840	4270	5146	10326	10326	0.000193685841564982	0.00164632965330234	0.000290528762347472	0.000203685841564982	0.00165632965330234	0.000300528762347472	L1
7029_GCGAAT_5029_ACCGAG	L1	liver	RNA labelling group	Coa7	+	5252	4259	5057	5195	5195	0	0.00288739172281039	0	1e-05	0.00289739172281039	1e-05	L1
7029_GCGAAT_5029_ACCGAG	L1	liver	RNA labelling group	Coasy	+	23549	15541	28745	30812	23549	0.000324548877060885	0.00301830455666623	3.24548877060885e-05	0.000334548877060885	0.00302830455666623	4.24548877060885e-05	L1
7029_GCGAAT_5029_ACCGAG	L1	liver	RNA labelling group	Cog2	+	2527	2658	2136	1818	1818	0	0.00275027502750275	0	1e-05	0.00276027502750275	1e-05	L1
7029_GCGAAT_5029_ACCGAG	L1	liver	RNA labelling group	Cog4	+	12926	9255	11372	8039	8039	0	0.00373180743873616	0.000248787162582411	1e-05	0.00374180743873616	0.000258787162582411	L1
7029_GCGAAT_5029_ACCGAG	L1	liver	RNA labelling group	Col1a1	+	3847	1871	1088	2871	2871	0.00104493207941483	0.000696621386276559	0	0.00105493207941483	0.000706621386276559	1e-05	L1
7029_GCGAAT_5029_ACCGAG	L1	liver	RNA labelling group	Col1a2	+	3455	1665	1003	2542	2542	0	0.003147128245476	0	1e-05	0.003157128245476	1e-05	L1
7029_GCGAAT_5029_ACCGAG	L1	liver	RNA labelling group	Col27a1	+	2252	1948	1650	1953	1953	0	0.00153609831029185	0	1e-05	0.00154609831029185	1e-05	L1
7029_GCGAAT_5029_ACCGAG	L1	liver	RNA labelling group	Col4a3bp	+	6825	2452	3085	6232	6232	0.000962772785622593	0.00176508344030808	0	0.000972772785622593	0.00177508344030808	1e-05	L1
7029_GCGAAT_5029_ACCGAG	L1	liver	RNA labelling group	Colec10	+	2612	1337	1872	3646	2612	0	0	0	1e-05	1e-05	1e-05	L1
7029_GCGAAT_5029_ACCGAG	L1	liver	RNA labelling group	Colec12	+	4501	2148	1720	5168	4501	0.000580495356037152	0.00386996904024767	0	0.000590495356037152	0.00387996904024767	1e-05	L1
7029_GCGAAT_5029_ACCGAG	L1	liver	RNA labelling group	Colgalt1	+	8868	7969	9150	19920	8868	0.000602409638554217	0.0036144578313253	0	0.000612409638554217	0.0036244578313253	1e-05	L1
7029_GCGAAT_5029_ACCGAG	L1	liver	RNA labelling group	Commd3	+	12864	10963	8944	14228	12864	0.000351419735732359	0.00344391341017711	0	0.000361419735732359	0.00345391341017711	1e-05	L1
7029_GCGAAT_5029_ACCGAG	L1	liver	RNA labelling group	Commd5	+	6205	3087	6726	6303	6205	0.000634618435665556	0.00253847374266222	0	0.000644618435665556	0.00254847374266222	1e-05	L1
7029_GCGAAT_5029_ACCGAG	L1	liver	RNA labelling group	Commd9	+	2352	1915	2298	1682	1682	0	0.00178359096313912	0	1e-05	0.00179359096313912	1e-05	L1
7029_GCGAAT_5029_ACCGAG	L1	liver	RNA labelling group	Copa	+	14653	11943	9263	24104	14653	4.14868901427149e-05	0.0019498838367076	0	5.14868901427149e-05	0.0019598838367076	1e-05	L1
7029_GCGAAT_5029_ACCGAG	L1	liver	RNA labelling group	Copb2	+	20982	12497	12114	29039	20982	3.44364475360722e-05	0.00371913633389579	0	4.44364475360722e-05	0.00372913633389579	1e-05	L1
7029_GCGAAT_5029_ACCGAG	L1	liver	RNA labelling group	Cope	+	7829	12210	9980	11911	7829	0.000587692049366132	0.010746368902695	0	0.000597692049366132	0.010756368902695	1e-05	L1
7029_GCGAAT_5029_ACCGAG	L1	liver	RNA labelling group	Copg1	+	3771	3085	1977	3526	3526	0	0.000283607487237663	0	1e-05	0.000293607487237663	1e-05	L1
7029_GCGAAT_5029_ACCGAG	L1	liver	RNA labelling group	Cops4	+	5264	3701	4473	6260	5264	0.00223642172523961	0.000479233226837061	0	0.00224642172523961	0.000489233226837061	1e-05	L1
7029_GCGAAT_5029_ACCGAG	L1	liver	RNA labelling group	Cops6	+	10129	8394	9393	9207	9207	0.000108613011838818	0.0110785272075595	0	0.000118613011838818	0.0110885272075595	1e-05	L1
7029_GCGAAT_5029_ACCGAG	L1	liver	RNA labelling group	Cops7b	+	2683	1609	2575	4001	2683	0.000249937515621095	0.00299925018745313	0	0.000259937515621095	0.00300925018745313	1e-05	L1
7029_GCGAAT_5029_ACCGAG	L1	liver	RNA labelling group	Cops8	+	4808	2978	2791	6755	4808	0.000148038490007402	0.00296076980014803	0	0.000158038490007402	0.00297076980014803	1e-05	L1
7029_GCGAAT_5029_ACCGAG	L1	liver	RNA labelling group	Copz1	+	17419	17363	21303	17311	17311	0.000404367165386171	0.00335047079891398	0	0.000414367165386171	0.00336047079891398	1e-05	L1
7029_GCGAAT_5029_ACCGAG	L1	liver	RNA labelling group	Copz2	+	1806	3024	1556	1770	1770	0	0	0	1e-05	1e-05	1e-05	L1
7029_GCGAAT_5029_ACCGAG	L1	liver	RNA labelling group	Coq10b	+	3315	1326	1547	4231	3315	0	0.00165445521153391	0	1e-05	0.00166445521153391	1e-05	L1
7029_GCGAAT_5029_ACCGAG	L1	liver	RNA labelling group	Coq3	+	5630	2754	3313	4664	4664	0	0.00192967409948542	0	1e-05	0.00193967409948542	1e-05	L1
7029_GCGAAT_5029_ACCGAG	L1	liver	RNA labelling group	Coq5	+	7136	4538	3199	4542	4542	0.0123293703214443	0.00154117129018053	0	0.0123393703214443	0.00155117129018053	1e-05	L1
7029_GCGAAT_5029_ACCGAG	L1	liver	RNA labelling group	Coq9	+	9738	7165	6961	9090	9090	0	0.00055005500550055	0.00011001100110011	1e-05	0.00056005500550055	0.00012001100110011	L1
7029_GCGAAT_5029_ACCGAG	L1	liver	RNA labelling group	Coro1b	+	8249	7324	4570	6566	6566	0	0.00258909533962838	0	1e-05	0.00259909533962838	1e-05	L1
7029_GCGAAT_5029_ACCGAG	L1	liver	RNA labelling group	Cox11	+	2152	827	1231	1930	1930	0	0.00518134715025906	0	1e-05	0.00519134715025906	1e-05	L1
7029_GCGAAT_5029_ACCGAG	L1	liver	RNA labelling group	Cox14	+	7866	2485	8022	8957	7866	0.000781511666852741	0.00167466785754158	0	0.000791511666852741	0.00168466785754158	1e-05	L1
7029_GCGAAT_5029_ACCGAG	L1	liver	RNA labelling group	Cox17	+	19027	3410	11137	16880	16880	5.92417061611374e-05	0.00503554502369668	0	6.92417061611374e-05	0.00504554502369668	1e-05	L1
7029_GCGAAT_5029_ACCGAG	L1	liver	RNA labelling group	Cox20	+	54034	25422	12893	23719	23719	0.000463763227792065	0.00607108225473249	0	0.000473763227792065	0.00608108225473249	1e-05	L1
7029_GCGAAT_5029_ACCGAG	L1	liver	RNA labelling group	Cox4i1	+	39067	47740	42101	34180	34180	0.000263311878291398	0.0123171445289643	0	0.000273311878291399	0.0123271445289643	1e-05	L1
7029_GCGAAT_5029_ACCGAG	L1	liver	RNA labelling group	Cox5a	+	48294	20992	24244	57829	48294	0.000207508343564648	0.0105310484359059	6.91694478548825e-05	0.000217508343564648	0.0105410484359059	7.91694478548825e-05	L1
7029_GCGAAT_5029_ACCGAG	L1	liver	RNA labelling group	Cox5b	+	41171	35868	27092	36228	36228	2.76029590372088e-05	0.0110687865739207	0.000138014795186044	3.76029590372088e-05	0.0110787865739207	0.000148014795186044	L1
7029_GCGAAT_5029_ACCGAG	L1	liver	RNA labelling group	Cox7b	+	84388	32736	36873	49340	49340	0.000141872719902716	0.0144304823672477	6.08025942440211e-05	0.000151872719902716	0.0144404823672477	7.08025942440211e-05	L1
7029_GCGAAT_5029_ACCGAG	L1	liver	RNA labelling group	Cp	+	1062090	469628	405245	596774	596774	0.00018935141276262	0.00732940778251063	2.848649572535e-05	0.00019935141276262	0.00733940778251063	3.848649572535e-05	L1
7029_GCGAAT_5029_ACCGAG	L1	liver	RNA labelling group	Cpb2	+	98443	66810	54272	117246	98443	6.82326049502755e-05	0.0124524504034253	4.26453780939222e-05	7.82326049502755e-05	0.0124624504034253	5.26453780939222e-05	L1
7029_GCGAAT_5029_ACCGAG	L1	liver	RNA labelling group	Cpeb2	+	5856	1767	2523	7331	5856	0.0032737689264766	0.00136407038603191	0	0.0032837689264766	0.00137407038603191	1e-05	L1
7029_GCGAAT_5029_ACCGAG	L1	liver	RNA labelling group	Cpeb4	+	11967	3733	5037	13517	11967	0	0.00458681660131686	0	1e-05	0.00459681660131686	1e-05	L1
7029_GCGAAT_5029_ACCGAG	L1	liver	RNA labelling group	Cped1	+	5210	3957	2792	6056	5210	0	0.00280713342140026	0	1e-05	0.00281713342140026	1e-05	L1
7029_GCGAAT_5029_ACCGAG	L1	liver	RNA labelling group	Cpne2	+	1928	1125	1341	2831	1928	0	0.000353232073472271	0	1e-05	0.000363232073472271	1e-05	L1
7029_GCGAAT_5029_ACCGAG	L1	liver	RNA labelling group	Cpox	+	72313	36437	42619	77986	72313	0.000128228143512938	0.00264149975636652	1.28228143512938e-05	0.000138228143512938	0.00265149975636652	2.28228143512938e-05	L1
7029_GCGAAT_5029_ACCGAG	L1	liver	RNA labelling group	Cpq	+	10679	5143	3953	12289	10679	0.000406867930669705	0.00707950199365286	0	0.000416867930669705	0.00708950199365286	1e-05	L1
7029_GCGAAT_5029_ACCGAG	L1	liver	RNA labelling group	Cps1	+	79739	41165	31917	95355	79739	0.000136332651670075	0.00811703633789523	0	0.000146332651670075	0.00812703633789523	1e-05	L1
7029_GCGAAT_5029_ACCGAG	L1	liver	RNA labelling group	Cpsf2	+	3147	2836	2992	4600	3147	0.000869565217391304	0.00260869565217391	0	0.000879565217391304	0.00261869565217391	1e-05	L1
7029_GCGAAT_5029_ACCGAG	L1	liver	RNA labelling group	Cpsf3	+	5056	5076	3738	4791	4791	0	0.000417449384262158	0	1e-05	0.000427449384262158	1e-05	L1
7029_GCGAAT_5029_ACCGAG	L1	liver	RNA labelling group	Cpsf4	+	2374	1313	1733	3003	2374	0	0	0	1e-05	1e-05	1e-05	L1
7029_GCGAAT_5029_ACCGAG	L1	liver	RNA labelling group	Cpsf7	+	3358	1696	2213	5277	3358	0	0.00151601288610953	0	1e-05	0.00152601288610953	1e-05	L1
7029_GCGAAT_5029_ACCGAG	L1	liver	RNA labelling group	Cpt1a	+	130562	68206	66137	121103	121103	8.2574337547377e-05	0.00399659793729304	4.95446025284262e-05	9.2574337547377e-05	0.00400659793729304	5.95446025284262e-05	L1
7029_GCGAAT_5029_ACCGAG	L1	liver	RNA labelling group	Crb3	+	3113	1359	2161	3029	3029	0	0	0	1e-05	1e-05	1e-05	L1
7029_GCGAAT_5029_ACCGAG	L1	liver	RNA labelling group	Crcp	+	3927	2961	1621	2141	2141	0.000467071461933676	0.000467071461933676	0	0.000477071461933676	0.000477071461933676	1e-05	L1
7029_GCGAAT_5029_ACCGAG	L1	liver	RNA labelling group	Creb1	+	6635	2810	4499	7963	6635	0.000753484867512244	0.00276277784754489	0.000125580811252041	0.000763484867512244	0.00277277784754489	0.000135580811252041	L1
7029_GCGAAT_5029_ACCGAG	L1	liver	RNA labelling group	Creb3	+	8833	6978	10192	9754	8833	0	0.000922698380151733	0	1e-05	0.000932698380151733	1e-05	L1
7029_GCGAAT_5029_ACCGAG	L1	liver	RNA labelling group	Crebl2	+	5373	1483	2395	5509	5373	0.00018152114721365	0.00235977491377745	0	0.00019152114721365	0.00236977491377745	1e-05	L1
7029_GCGAAT_5029_ACCGAG	L1	liver	RNA labelling group	Crebrf	+	7765	4293	4530	9236	7765	0	0.00335643135556517	0.00010827197921178	1e-05	0.00336643135556517	0.00011827197921178	L1
7029_GCGAAT_5029_ACCGAG	L1	liver	RNA labelling group	Crebzf	+	6531	2723	4244	7081	6531	0.000423668973308855	0.000988560937720661	0	0.000433668973308855	0.000998560937720661	1e-05	L1
7029_GCGAAT_5029_ACCGAG	L1	liver	RNA labelling group	Creg1	+	243137	118344	147680	226674	226674	7.49975736079127e-05	0.00901735532085726	1.76464879077442e-05	8.49975736079127e-05	0.00902735532085726	2.76464879077442e-05	L1
7029_GCGAAT_5029_ACCGAG	L1	liver	RNA labelling group	Creld1	+	7004	6822	5686	6762	6762	0	0.00384501626737651	0	1e-05	0.00385501626737651	1e-05	L1
7029_GCGAAT_5029_ACCGAG	L1	liver	RNA labelling group	Creld2	+	9845	5875	6672	14242	9845	7.02148574638394e-05	0.00266816458362589	0	8.02148574638394e-05	0.00267816458362589	1e-05	L1
7029_GCGAAT_5029_ACCGAG	L1	liver	RNA labelling group	Crim1	+	3166	2102	2355	4909	3166	0.000203707476064372	0.00325931961702994	0	0.000213707476064372	0.00326931961702994	1e-05	L1
7029_GCGAAT_5029_ACCGAG	L1	liver	RNA labelling group	Crip2	+	4774	6991	6245	7620	4774	0	0.00104986876640419	0	1e-05	0.00105986876640419	1e-05	L1
7029_GCGAAT_5029_ACCGAG	L1	liver	RNA labelling group	Cript	+	4095	2828	2698	4267	4095	0.000468713381767049	0.00328099367236934	0	0.00047871338176705	0.00329099367236934	1e-05	L1
7029_GCGAAT_5029_ACCGAG	L1	liver	RNA labelling group	Crk	+	4795	1880	2431	4741	4741	0	0.00042185192997258	0	1e-05	0.00043185192997258	1e-05	L1
7029_GCGAAT_5029_ACCGAG	L1	liver	RNA labelling group	Crkl	+	3763	2680	2369	4406	3763	0.00113481615978211	0.00635497049477984	0	0.00114481615978211	0.00636497049477984	1e-05	L1
7029_GCGAAT_5029_ACCGAG	L1	liver	RNA labelling group	Crls1	+	15617	6324	6991	12873	12873	0.000155363940029519	0.00233045910044278	0	0.000165363940029519	0.00234045910044278	1e-05	L1
7029_GCGAAT_5029_ACCGAG	L1	liver	RNA labelling group	Crp	+	77444	65270	66619	100011	77444	0.000159982401935787	0.00287968323484416	0	0.000169982401935787	0.00288968323484416	1e-05	L1
7029_GCGAAT_5029_ACCGAG	L1	liver	RNA labelling group	Cryz	+	8455	5669	5752	11530	8455	0.0002601908065915	0.00719861231569817	0	0.0002701908065915	0.00720861231569817	1e-05	L1
7029_GCGAAT_5029_ACCGAG	L1	liver	RNA labelling group	Cs	+	19611	9294	12574	15640	15640	0.000447570332480818	0.0078005115089514	0	0.000457570332480818	0.0078105115089514	1e-05	L1
7029_GCGAAT_5029_ACCGAG	L1	liver	RNA labelling group	Csde1	+	49228	23612	24342	48848	48848	0.00155584670815591	0.00466754012446773	2.04716672125778e-05	0.00156584670815591	0.00467754012446773	3.04716672125778e-05	L1
7029_GCGAAT_5029_ACCGAG	L1	liver	RNA labelling group	Cse1l	+	4351	2357	2702	6658	4351	0.000150195253829979	0.0028537098227696	0	0.000160195253829979	0.0028637098227696	1e-05	L1
7029_GCGAAT_5029_ACCGAG	L1	liver	RNA labelling group	Csf1r	+	11534	12380	6145	9773	9773	0	0.000204645451754835	0	1e-05	0.000214645451754835	1e-05	L1
7029_GCGAAT_5029_ACCGAG	L1	liver	RNA labelling group	Csf2rb	+	2756	1867	2018	2204	2204	0	0.00181488203266787	0	1e-05	0.00182488203266787	1e-05	L1
7029_GCGAAT_5029_ACCGAG	L1	liver	RNA labelling group	Csnk1a1	+	2978	869	1581	2462	2462	0	0.0101543460601137	0	1e-05	0.0101643460601137	1e-05	L1
7029_GCGAAT_5029_ACCGAG	L1	liver	RNA labelling group	Csnk1a1	+	13931	6904	9944	17558	13931	0.000398678664996013	0.00358810798496411	0	0.000408678664996013	0.00359810798496411	1e-05	L1
7029_GCGAAT_5029_ACCGAG	L1	liver	RNA labelling group	Csnk1g2	+	7578	5175	6481	8183	7578	0	0.00134425027496028	0	1e-05	0.00135425027496028	1e-05	L1
7029_GCGAAT_5029_ACCGAG	L1	liver	RNA labelling group	Csnk1g3	+	8276	4543	3729	7743	7743	0	0.00116234017822549	0	1e-05	0.00117234017822549	1e-05	L1
7029_GCGAAT_5029_ACCGAG	L1	liver	RNA labelling group	Csnk2a1	+	12428	5984	9529	14291	12428	6.99741095794556e-05	0.00398852424602896	0	7.99741095794556e-05	0.00399852424602896	1e-05	L1
7029_GCGAAT_5029_ACCGAG	L1	liver	RNA labelling group	Csrp1	+	1889	1068	1718	1943	1889	0	0	0	1e-05	1e-05	1e-05	L1
7029_GCGAAT_5029_ACCGAG	L1	liver	RNA labelling group	Csrp2	+	5552	5935	4796	6368	5552	0.000157035175879397	0.00204145728643216	0	0.000167035175879397	0.00205145728643216	1e-05	L1
7029_GCGAAT_5029_ACCGAG	L1	liver	RNA labelling group	Cstb	+	19143	11730	9981	25366	19143	0.000197114247417803	0.00398170779783962	0	0.000207114247417803	0.00399170779783962	1e-05	L1
7029_GCGAAT_5029_ACCGAG	L1	liver	RNA labelling group	Cstf1	+	2127	1995	1762	2553	2127	0.000783392087739914	0.000783392087739914	0	0.000793392087739914	0.000793392087739914	1e-05	L1
7029_GCGAAT_5029_ACCGAG	L1	liver	RNA labelling group	Cstf2	+	2458	981	2296	4866	2458	0	0.00143855322646937	0	1e-05	0.00144855322646937	1e-05	L1
7029_GCGAAT_5029_ACCGAG	L1	liver	RNA labelling group	Cstf2t	+	7383	3569	3818	9753	7383	0.000102532554085922	0.00215318363580436	0	0.000112532554085922	0.00216318363580436	1e-05	L1
7029_GCGAAT_5029_ACCGAG	L1	liver	RNA labelling group	Cstf3	+	2454	547	120	3485	2454	0	0	0	1e-05	1e-05	1e-05	L1
7029_GCGAAT_5029_ACCGAG	L1	liver	RNA labelling group	Ctbs	+	5003	2167	2214	4320	4320	0	0.00648148148148148	0	1e-05	0.00649148148148148	1e-05	L1
7029_GCGAAT_5029_ACCGAG	L1	liver	RNA labelling group	Ctcf	+	6165	3004	4544	4740	4740	0	0.00295358649789029	0	1e-05	0.00296358649789029	1e-05	L1
7029_GCGAAT_5029_ACCGAG	L1	liver	RNA labelling group	Ctcflos	+	2902	1879	2122	1626	1626	0	0	0	1e-05	1e-05	1e-05	L1
7029_GCGAAT_5029_ACCGAG	L1	liver	RNA labelling group	Ctdnep1	+	5896	4761	3342	6346	5896	0.000157579577686732	0.00441222817522849	0	0.000167579577686732	0.00442222817522849	1e-05	L1
7029_GCGAAT_5029_ACCGAG	L1	liver	RNA labelling group	Ctdsp1	+	12768	9935	7782	8233	8233	0.000121462407384914	0.00364387222154743	0	0.000131462407384914	0.00365387222154743	1e-05	L1
7029_GCGAAT_5029_ACCGAG	L1	liver	RNA labelling group	Ctdsp2	+	6994	3290	5089	9738	6994	0.000102690490860546	0.00359416718011912	0	0.000112690490860546	0.00360416718011912	1e-05	L1
7029_GCGAAT_5029_ACCGAG	L1	liver	RNA labelling group	Ctdspl2	+	2061	1131	1093	2758	2061	0.000362581580855693	0.00217548948513415	0	0.000372581580855693	0.00218548948513415	1e-05	L1
7029_GCGAAT_5029_ACCGAG	L1	liver	RNA labelling group	Ctnna1	+	12622	8234	6980	17373	12622	0.00011512116502619	0.00264778679560237	5.7560582513095e-05	0.00012512116502619	0.00265778679560237	6.7560582513095e-05	L1
7029_GCGAAT_5029_ACCGAG	L1	liver	RNA labelling group	Ctnnb1	+	39667	23020	27857	49072	39667	4.07564395174438e-05	0.0017729051190088	0.000101891098793609	5.07564395174438e-05	0.0017829051190088	0.000111891098793609	L1
7029_GCGAAT_5029_ACCGAG	L1	liver	RNA labelling group	Ctnnbip1	+	3355	2510	3266	4698	3355	0	0.00319284802043422	0	1e-05	0.00320284802043422	1e-05	L1
7029_GCGAAT_5029_ACCGAG	L1	liver	RNA labelling group	Ctnnbl1	+	1587	1648	1607	1793	1587	0	0.0022308979364194	0	1e-05	0.0022408979364194	1e-05	L1
7029_GCGAAT_5029_ACCGAG	L1	liver	RNA labelling group	Ctps2	+	1970	1888	1256	2323	1970	0	0.0012914334911752	0	1e-05	0.0013014334911752	1e-05	L1
7029_GCGAAT_5029_ACCGAG	L1	liver	RNA labelling group	Ctr9	+	4140	3033	5205	3647	3647	0	0.00109679188374006	0	1e-05	0.00110679188374006	1e-05	L1
7029_GCGAAT_5029_ACCGAG	L1	liver	RNA labelling group	Ctsa	+	24433	16316	22242	19772	19772	0.000354036010519927	0.00925551284644952	0	0.000364036010519927	0.00926551284644952	1e-05	L1
7029_GCGAAT_5029_ACCGAG	L1	liver	RNA labelling group	Ctsb	+	74788	49269	45789	72572	72572	0.000137794190596924	0.00902551948409855	6.88970952984622e-05	0.000147794190596924	0.00903551948409855	7.88970952984622e-05	L1
7029_GCGAAT_5029_ACCGAG	L1	liver	RNA labelling group	Ctsc	+	3819	1229	2525	3773	3773	0	0.00318049297641134	0.00185528756957328	1e-05	0.00319049297641134	0.00186528756957328	L1
7029_GCGAAT_5029_ACCGAG	L1	liver	RNA labelling group	Ctsc	+	41513	16459	13964	29860	29860	6.69792364367046e-05	0.00569323509711989	0	7.69792364367046e-05	0.00570323509711989	1e-05	L1
7029_GCGAAT_5029_ACCGAG	L1	liver	RNA labelling group	Ctsf	+	2426	2478	2480	2667	2426	0	0.0101237345331834	0	1e-05	0.0101337345331834	1e-05	L1
7029_GCGAAT_5029_ACCGAG	L1	liver	RNA labelling group	Ctsh	+	52317	46879	36006	65084	52317	9.21885563272079e-05	0.00740581402495236	6.14590375514719e-05	0.000102188556327208	0.00741581402495236	7.14590375514719e-05	L1
7029_GCGAAT_5029_ACCGAG	L1	liver	RNA labelling group	Ctso	+	8595	3893	3310	8783	8595	0.000455425253330297	0.00296026414664693	0	0.000465425253330297	0.00297026414664693	1e-05	L1
7029_GCGAAT_5029_ACCGAG	L1	liver	RNA labelling group	Ctss	+	12512	7599	6641	16095	12512	0.00012426219322771	0.000683442062752408	0	0.00013426219322771	0.000693442062752408	1e-05	L1
7029_GCGAAT_5029_ACCGAG	L1	liver	RNA labelling group	Ctu2	+	3327	1510	2957	2378	2378	0	0.00252312867956265	0	1e-05	0.00253312867956265	1e-05	L1
7029_GCGAAT_5029_ACCGAG	L1	liver	RNA labelling group	Cul1	+	14504	7068	9662	15373	14504	0.000390294672477721	0.0019514733623886	0	0.000400294672477721	0.0019614733623886	1e-05	L1
7029_GCGAAT_5029_ACCGAG	L1	liver	RNA labelling group	Cul2	+	4614	1680	2030	5039	4614	0	0.0013891645167692	0	1e-05	0.0013991645167692	1e-05	L1
7029_GCGAAT_5029_ACCGAG	L1	liver	RNA labelling group	Cul4a	+	7030	3494	3908	10622	7030	0	0.00150630766334023	0	1e-05	0.00151630766334023	1e-05	L1
7029_GCGAAT_5029_ACCGAG	L1	liver	RNA labelling group	Cutal	+	5944	4113	4542	6630	5944	0	0.00346907993966817	0	1e-05	0.00347907993966817	1e-05	L1
7029_GCGAAT_5029_ACCGAG	L1	liver	RNA labelling group	Cutc	+	4156	2427	3030	6591	4156	0	0.00106205431649218	0	1e-05	0.00107205431649218	1e-05	L1
7029_GCGAAT_5029_ACCGAG	L1	liver	RNA labelling group	Cwc15	+	25507	6510	10651	21527	21527	9.29065824313653e-05	0.0053421284898035	0	0.000102906582431365	0.0053521284898035	1e-05	L1
7029_GCGAAT_5029_ACCGAG	L1	liver	RNA labelling group	Cxadr	+	11014	5274	6297	12788	11014	7.81983109164842e-05	0.00281513919299343	0	8.81983109164842e-05	0.00282513919299343	1e-05	L1
7029_GCGAAT_5029_ACCGAG	L1	liver	RNA labelling group	Cxcl1	+	10096	5398	7077	11345	10096	0.00255619215513442	0.00273248126928162	0	0.00256619215513442	0.00274248126928162	1e-05	L1
7029_GCGAAT_5029_ACCGAG	L1	liver	RNA labelling group	Cxcl12	+	13124	6454	6980	14612	13124	6.84369011771147e-05	0.00157404872707363	0	7.84369011771147e-05	0.00158404872707363	1e-05	L1
7029_GCGAAT_5029_ACCGAG	L1	liver	RNA labelling group	Cxcl12	+	15725	10202	9157	22484	15725	4.44760718733321e-05	0.00177904287493328	0	5.44760718733321e-05	0.00178904287493328	1e-05	L1
7029_GCGAAT_5029_ACCGAG	L1	liver	RNA labelling group	Cxxc1	+	3937	2664	1522	2943	2943	0	0.0037376826367652	0	1e-05	0.0037476826367652	1e-05	L1
7029_GCGAAT_5029_ACCGAG	L1	liver	RNA labelling group	Cxxc5	+	6816	4525	5067	9641	6816	0.00238564464267192	0.0028005393631366	0	0.00239564464267192	0.0028105393631366	1e-05	L1
7029_GCGAAT_5029_ACCGAG	L1	liver	RNA labelling group	Cyb561a3	+	2472	2154	1763	3415	2472	0	0.00175695461200585	0	1e-05	0.00176695461200585	1e-05	L1
7029_GCGAAT_5029_ACCGAG	L1	liver	RNA labelling group	Cyb5a	+	229637	152977	99954	314886	229637	0.000149260367244018	0.00813627789104628	3.8109029934643e-05	0.000159260367244018	0.00814627789104628	4.8109029934643e-05	L1
7029_GCGAAT_5029_ACCGAG	L1	liver	RNA labelling group	Cyb5b	+	25167	17333	17579	37144	25167	5.38444970923972e-05	0.00422679302175317	2.69222485461986e-05	6.38444970923972e-05	0.00423679302175317	3.69222485461986e-05	L1
7029_GCGAAT_5029_ACCGAG	L1	liver	RNA labelling group	Cyb5r1	+	2266	1575	1915	2138	2138	0.000467726847521048	0.000935453695042095	0	0.000477726847521048	0.000945453695042095	1e-05	L1
7029_GCGAAT_5029_ACCGAG	L1	liver	RNA labelling group	Cyb5r4	+	3507	1792	2600	4348	3507	0	0.00114995400183992	0	1e-05	0.00115995400183992	1e-05	L1
7029_GCGAAT_5029_ACCGAG	L1	liver	RNA labelling group	Cyc1	+	8026	9073	6932	8885	8026	0.000112549240292628	0.00990433314575126	0	0.000122549240292628	0.00991433314575126	1e-05	L1
7029_GCGAAT_5029_ACCGAG	L1	liver	RNA labelling group	Cyfip1	+	10433	4819	3763	8765	8765	0.000798630918425556	0.00479178551055333	0	0.000808630918425556	0.00480178551055333	1e-05	L1
7029_GCGAAT_5029_ACCGAG	L1	liver	RNA labelling group	Cyld	+	3832	1965	3140	5379	3832	0	0.00390407138873396	0	1e-05	0.00391407138873396	1e-05	L1
7029_GCGAAT_5029_ACCGAG	L1	liver	RNA labelling group	Cyp20a1	+	2235	1197	1171	2865	2235	0	0.00104712041884816	0	1e-05	0.00105712041884816	1e-05	L1
7029_GCGAAT_5029_ACCGAG	L1	liver	RNA labelling group	Cyp27a1	+	74295	39267	31673	54801	54801	0.000200726264119268	0.0104012700498166	1.82478421926607e-05	0.000210726264119268	0.0104112700498166	2.82478421926607e-05	L1
7029_GCGAAT_5029_ACCGAG	L1	liver	RNA labelling group	Cyp2a12	+	347441	94158	161845	128578	128578	0.000326649971223693	0.0110438799794677	5.44416618706155e-05	0.000336649971223693	0.0110538799794677	6.44416618706155e-05	L1
7029_GCGAAT_5029_ACCGAG	L1	liver	RNA labelling group	Cyp2a5	+	272020	58291	140891	148112	148112	0.00309225451010046	0.00969536566922329	4.05098844117965e-05	0.00310225451010046	0.00970536566922329	5.05098844117965e-05	L1
7029_GCGAAT_5029_ACCGAG	L1	liver	RNA labelling group	Cyp2b10	+	2174	1274	1779	2649	2174	0.000377500943752359	0.00792751981879954	0	0.000387500943752359	0.00793751981879954	1e-05	L1
7029_GCGAAT_5029_ACCGAG	L1	liver	RNA labelling group	Cyp2c29	+	95355	61747	48853	148697	95355	0.00179559775920159	0.01063235976516	6.72508524045542e-06	0.00180559775920159	0.01064235976516	1.67250852404554e-05	L1
7029_GCGAAT_5029_ACCGAG	L1	liver	RNA labelling group	Cyp2c37	+	83263	49914	29493	99278	83263	0.000271963577026129	0.00971010697234029	1.00727250750418e-05	0.000281963577026129	0.00972010697234029	2.00727250750418e-05	L1
7029_GCGAAT_5029_ACCGAG	L1	liver	RNA labelling group	Cyp2c50	+	10437	3763	4357	11175	10437	0.000805369127516779	0.00796420581655481	0	0.000815369127516779	0.00797420581655481	1e-05	L1
7029_GCGAAT_5029_ACCGAG	L1	liver	RNA labelling group	Cyp2c50	+	163666	92520	59109	203666	163666	7.36499955810003e-05	0.00950084942994903	1.47299991162001e-05	8.36499955810003e-05	0.00951084942994903	2.47299991162e-05	L1
7029_GCGAAT_5029_ACCGAG	L1	liver	RNA labelling group	Cyp2d9	+	181220	210733	173913	249072	181220	0.000128476906276097	0.00924632234855784	2.40894199267682e-05	0.000138476906276097	0.00925632234855784	3.40894199267682e-05	L1
7029_GCGAAT_5029_ACCGAG	L1	liver	RNA labelling group	Cyp2e1	+	592307	460201	457408	660054	592307	7.72664054759156e-05	0.00513897347792756	4.09057440754847e-05	8.72664054759156e-05	0.00514897347792756	5.09057440754847e-05	L1
7029_GCGAAT_5029_ACCGAG	L1	liver	RNA labelling group	Cyp2f2	+	8315	7386	4524	11541	8315	0	0.00519885625162464	0	1e-05	0.00520885625162464	1e-05	L1
7029_GCGAAT_5029_ACCGAG	L1	liver	RNA labelling group	Cyp39a1	+	5026	1122	2352	3247	3247	0.000923929781336618	0.00184785956267323	0	0.000933929781336618	0.00185785956267323	1e-05	L1
7029_GCGAAT_5029_ACCGAG	L1	liver	RNA labelling group	Cyp3a59	+	2612	1328	1108	3206	2612	0.000311915159076731	0.00467872738615096	0	0.000321915159076731	0.00468872738615096	1e-05	L1
7029_GCGAAT_5029_ACCGAG	L1	liver	RNA labelling group	Cyp4a10	+	111373	139144	52298	166740	111373	0.000113949862060693	0.00486385990164327	5.99736116108912e-06	0.000123949862060693	0.00487385990164327	1.59973611610891e-05	L1
7029_GCGAAT_5029_ACCGAG	L1	liver	RNA labelling group	Cyp4a12a	+	22142	20666	11641	33078	22142	0.00012092629542294	0.0100973456678155	0.00012092629542294	0.00013092629542294	0.0101073456678155	0.00013092629542294	L1
7029_GCGAAT_5029_ACCGAG	L1	liver	RNA labelling group	Cyp4a12b	+	6603	6447	3487	10771	6603	0.000278525670782657	0.00928418902608857	0	0.000288525670782657	0.00929418902608857	1e-05	L1
7029_GCGAAT_5029_ACCGAG	L1	liver	RNA labelling group	Cyp4a31	+	11465	14463	4938	15761	11465	0.00025379100310893	0.00488547680984709	6.34477507772349e-05	0.00026379100310893	0.00489547680984709	7.34477507772349e-05	L1
7029_GCGAAT_5029_ACCGAG	L1	liver	RNA labelling group	Cyp4a32	+	2167	1834	841	2194	2167	0.000455788514129444	0.00638103919781221	0	0.000465788514129444	0.00639103919781221	1e-05	L1
7029_GCGAAT_5029_ACCGAG	L1	liver	RNA labelling group	Cyp4f15	+	17607	10889	8940	22194	17607	0.000360457781382356	0.0040551500405515	0	0.000370457781382356	0.0040651500405515	1e-05	L1
7029_GCGAAT_5029_ACCGAG	L1	liver	RNA labelling group	Cystm1	+	1644	1367	671	2178	1644	0	0.0032139577594123	0	1e-05	0.0032239577594123	1e-05	L1
7029_GCGAAT_5029_ACCGAG	L1	liver	RNA labelling group	D10Wsu102e	+	5567	2101	3702	4607	4607	0	0.00108530497069676	0	1e-05	0.00109530497069676	1e-05	L1
7029_GCGAAT_5029_ACCGAG	L1	liver	RNA labelling group	D230025D16Rik	+	2219	2641	2117	2634	2219	0	0.00303720577069096	0	1e-05	0.00304720577069096	1e-05	L1
7029_GCGAAT_5029_ACCGAG	L1	liver	RNA labelling group	D2hgdh	+	3315	2102	1954	3629	3315	0.000275558004960044	0.00992008817856158	0	0.000285558004960044	0.00993008817856158	1e-05	L1
7029_GCGAAT_5029_ACCGAG	L1	liver	RNA labelling group	Daam1	+	6408	2882	4105	6908	6408	0	0.00405327156919513	0	1e-05	0.00406327156919513	1e-05	L1
7029_GCGAAT_5029_ACCGAG	L1	liver	RNA labelling group	Daglb	+	6664	4283	3777	5264	5264	0.000759878419452888	0.00227963525835866	0	0.000769878419452888	0.00228963525835866	1e-05	L1
7029_GCGAAT_5029_ACCGAG	L1	liver	RNA labelling group	Dalrd3	+	5530	3213	3185	3479	3479	0	0.00661109514228226	0	1e-05	0.00662109514228226	1e-05	L1
7029_GCGAAT_5029_ACCGAG	L1	liver	RNA labelling group	Dap	+	40554	28245	35540	62647	40554	0.000127699650422207	0.00430986320174948	3.19249126055517e-05	0.000137699650422207	0.00431986320174948	4.19249126055517e-05	L1
7029_GCGAAT_5029_ACCGAG	L1	liver	RNA labelling group	Dapk1	+	8282	5910	3835	11344	8282	0	0.00176304654442877	0	1e-05	0.00177304654442877	1e-05	L1
7029_GCGAAT_5029_ACCGAG	L1	liver	RNA labelling group	Dapk2	+	1409	1621	1450	3531	1409	0.000566411781365052	0.00254885301614273	0	0.000576411781365052	0.00255885301614273	1e-05	L1
7029_GCGAAT_5029_ACCGAG	L1	liver	RNA labelling group	Daxx	+	3434	1891	2798	3706	3434	0.000539665407447383	0.00107933081489476	0	0.000549665407447383	0.00108933081489476	1e-05	L1
7029_GCGAAT_5029_ACCGAG	L1	liver	RNA labelling group	Dazap1	+	6044	5299	5186	6839	6044	0	0.00190086269922503	0	1e-05	0.00191086269922503	1e-05	L1
7029_GCGAAT_5029_ACCGAG	L1	liver	RNA labelling group	Dazap2	+	21410	10941	15532	30896	21410	0	0.0036250647332988	0.000194199896426722	1e-05	0.0036350647332988	0.000204199896426722	L1
7029_GCGAAT_5029_ACCGAG	L1	liver	RNA labelling group	Dbnl	+	3106	2206	3042	3156	3106	0	0.00285171102661596	0	1e-05	0.00286171102661596	1e-05	L1
7029_GCGAAT_5029_ACCGAG	L1	liver	RNA labelling group	Dbt	+	22316	6705	12710	10071	10071	0	0.00456757025121636	0	1e-05	0.00457757025121636	1e-05	L1
7029_GCGAAT_5029_ACCGAG	L1	liver	RNA labelling group	Dcaf10	+	6247	3851	5878	7115	6247	0.000702740688685875	0.00154602951510892	0	0.000712740688685875	0.00155602951510892	1e-05	L1
7029_GCGAAT_5029_ACCGAG	L1	liver	RNA labelling group	Dcaf11	+	17259	17730	16472	18945	17259	0.000263921879123779	0.00174188440221694	5.27843758247559e-05	0.000273921879123779	0.00175188440221694	6.27843758247559e-05	L1
7029_GCGAAT_5029_ACCGAG	L1	liver	RNA labelling group	Dcaf13	+	5247	2564	4030	7001	5247	0.000142836737608913	0.00357091844022282	0	0.000152836737608913	0.00358091844022282	1e-05	L1
7029_GCGAAT_5029_ACCGAG	L1	liver	RNA labelling group	Dcaf17	+	8154	3315	3863	5675	5675	0.000881057268722467	0.00229074889867841	0	0.000891057268722467	0.00230074889867841	1e-05	L1
7029_GCGAAT_5029_ACCGAG	L1	liver	RNA labelling group	Dcaf7	+	4505	3667	2663	6382	4505	0	0.00203697900344719	0	1e-05	0.00204697900344719	1e-05	L1
7029_GCGAAT_5029_ACCGAG	L1	liver	RNA labelling group	Dcaf8	+	15269	12339	12239	22314	15269	0.000268889486421081	0.00358519315228107	0	0.000278889486421081	0.00359519315228107	1e-05	L1
7029_GCGAAT_5029_ACCGAG	L1	liver	RNA labelling group	Dcn	+	97574	50762	38472	84390	84390	8.29482166133428e-05	0.000758383694750563	1.18497452304775e-05	9.29482166133428e-05	0.000768383694750563	2.18497452304775e-05	L1
7029_GCGAAT_5029_ACCGAG	L1	liver	RNA labelling group	Dctn2	+	11389	10312	9656	12011	11389	8.32570144034635e-05	0.00441262176338356	0.000582799100824244	9.32570144034635e-05	0.00442262176338356	0.000592799100824244	L1
7029_GCGAAT_5029_ACCGAG	L1	liver	RNA labelling group	Dctn5	+	2961	1834	2355	2205	2205	0	0.00544217687074829	0.000453514739229025	1e-05	0.00545217687074829	0.000463514739229025	L1
7029_GCGAAT_5029_ACCGAG	L1	liver	RNA labelling group	Dcun1d4	+	5780	2422	3159	5374	5374	0	0.00111648678823967	0	1e-05	0.00112648678823967	1e-05	L1
7029_GCGAAT_5029_ACCGAG	L1	liver	RNA labelling group	Dcun1d5	+	5762	2225	2666	7764	5762	0.000128799587841319	0.000643997939206595	0	0.000138799587841319	0.000653997939206595	1e-05	L1
7029_GCGAAT_5029_ACCGAG	L1	liver	RNA labelling group	Ddah1	+	7832	5961	4796	8004	7832	0	0.00537231384307846	0.000249875062468766	1e-05	0.00538231384307846	0.000259875062468766	L1
7029_GCGAAT_5029_ACCGAG	L1	liver	RNA labelling group	Ddb1	+	26259	15348	22446	28293	26259	0.000106033294454459	0.00275686565581592	0	0.000116033294454459	0.00276686565581592	1e-05	L1
7029_GCGAAT_5029_ACCGAG	L1	liver	RNA labelling group	Ddit3	+	2418	2191	2374	3025	2418	0	0.00396694214876033	0	1e-05	0.00397694214876033	1e-05	L1
7029_GCGAAT_5029_ACCGAG	L1	liver	RNA labelling group	Ddost	+	8486	7144	5778	8111	8111	0	0.0113426211317963	0	1e-05	0.0113526211317963	1e-05	L1
7029_GCGAAT_5029_ACCGAG	L1	liver	RNA labelling group	Ddx27	+	2957	1643	1377	2281	2281	0	0.000876808417360807	0	1e-05	0.000886808417360807	1e-05	L1
7029_GCGAAT_5029_ACCGAG	L1	liver	RNA labelling group	Ddx39b	+	7636	6503	5240	15291	7636	6.53979465044798e-05	0.00111176509057615	6.53979465044798e-05	7.53979465044798e-05	0.00112176509057615	7.53979465044798e-05	L1
7029_GCGAAT_5029_ACCGAG	L1	liver	RNA labelling group	Ddx3x	+	42566	22951	32010	56530	42566	0.000141517778170883	0.00275959667433221	0	0.000151517778170883	0.00276959667433221	1e-05	L1
7029_GCGAAT_5029_ACCGAG	L1	liver	RNA labelling group	Ddx42	+	3323	1499	2118	3757	3323	0	0.00319403779611392	0.000266169816342827	1e-05	0.00320403779611392	0.000276169816342827	L1
7029_GCGAAT_5029_ACCGAG	L1	liver	RNA labelling group	Ddx46	+	2970	1587	1610	3502	2970	0.000285551113649343	0.000285551113649343	0	0.000295551113649343	0.000295551113649343	1e-05	L1
7029_GCGAAT_5029_ACCGAG	L1	liver	RNA labelling group	Ddx47	+	4170	3115	3642	5186	4170	0	0.00308522946394138	0	1e-05	0.00309522946394138	1e-05	L1
7029_GCGAAT_5029_ACCGAG	L1	liver	RNA labelling group	Ddx52	+	2730	1181	1622	2130	2130	0.00140845070422535	0.000469483568075117	0	0.00141845070422535	0.000479483568075117	1e-05	L1
7029_GCGAAT_5029_ACCGAG	L1	liver	RNA labelling group	Ddx54	+	2592	2197	2479	2785	2592	0	0.00287253141831238	0	1e-05	0.00288253141831238	1e-05	L1
7029_GCGAAT_5029_ACCGAG	L1	liver	RNA labelling group	Ddx6	+	13565	6838	9717	19854	13565	0	0.00181323662737987	0	1e-05	0.00182323662737987	1e-05	L1
7029_GCGAAT_5029_ACCGAG	L1	liver	RNA labelling group	Deb1	+	13090	6874	7949	10974	10974	0.000182248952068526	0.00291598323309641	0	0.000192248952068526	0.00292598323309641	1e-05	L1
7029_GCGAAT_5029_ACCGAG	L1	liver	RNA labelling group	Dedd	+	5274	2589	4450	5626	5274	0.00053323853537149	0.00622111624600071	0	0.00054323853537149	0.00623111624600071	1e-05	L1
7029_GCGAAT_5029_ACCGAG	L1	liver	RNA labelling group	Def8	+	5377	5737	3712	7137	5377	0	0.0015412638363458	0	1e-05	0.0015512638363458	1e-05	L1
7029_GCGAAT_5029_ACCGAG	L1	liver	RNA labelling group	Dennd1b	+	3718	1339	1979	4035	3718	0	0.00173482032218091	0	1e-05	0.00174482032218091	1e-05	L1
7029_GCGAAT_5029_ACCGAG	L1	liver	RNA labelling group	Dennd2d	+	3339	1690	1728	2473	2473	0.00161746866154468	0.00242620299231702	0	0.00162746866154468	0.00243620299231702	1e-05	L1
7029_GCGAAT_5029_ACCGAG	L1	liver	RNA labelling group	Dennd4a	+	3767	2373	2180	5007	3767	0	0.0023966446974236	0	1e-05	0.0024066446974236	1e-05	L1
7029_GCGAAT_5029_ACCGAG	L1	liver	RNA labelling group	Dennd4c	+	3403	879	694	2983	2983	0	0.00134093194770365	0	1e-05	0.00135093194770365	1e-05	L1
7029_GCGAAT_5029_ACCGAG	L1	liver	RNA labelling group	Dennd6a	+	3093	1829	2273	3323	3093	0	0.00451399337947637	0.000300932891965092	1e-05	0.00452399337947637	0.000310932891965092	L1
7029_GCGAAT_5029_ACCGAG	L1	liver	RNA labelling group	Denr	+	4655	2470	4449	5728	4655	0	0.00331703910614525	0	1e-05	0.00332703910614525	1e-05	L1
7029_GCGAAT_5029_ACCGAG	L1	liver	RNA labelling group	Deptor	+	79978	52135	48712	68768	68768	0.000276291298278269	0.00229758026989297	2.90832945556073e-05	0.000286291298278269	0.00230758026989297	3.90832945556073e-05	L1
7029_GCGAAT_5029_ACCGAG	L1	liver	RNA labelling group	Dera	+	10511	4628	5540	10479	10479	0	0.00677545567325126	0	1e-05	0.00678545567325126	1e-05	L1
7029_GCGAAT_5029_ACCGAG	L1	liver	RNA labelling group	Desi2	+	8649	4333	3552	8217	8217	0.00024339783375928	0.00328587075575027	0	0.00025339783375928	0.00329587075575027	1e-05	L1
7029_GCGAAT_5029_ACCGAG	L1	liver	RNA labelling group	Dffa	+	1883	1962	1135	1786	1786	0	0.00111982082866741	0	1e-05	0.00112982082866741	1e-05	L1
7029_GCGAAT_5029_ACCGAG	L1	liver	RNA labelling group	Dgcr6	+	4202	3593	3954	2553	2553	0	0.00235017626321974	0	1e-05	0.00236017626321974	1e-05	L1
7029_GCGAAT_5029_ACCGAG	L1	liver	RNA labelling group	Dgkd	+	2066	1132	1612	2476	2066	0	0.00121163166397415	0	1e-05	0.00122163166397415	1e-05	L1
7029_GCGAAT_5029_ACCGAG	L1	liver	RNA labelling group	Dhcr24	+	39201	42151	51533	58147	39201	0.000120384542624727	0.00417906340825838	0	0.000130384542624727	0.00418906340825838	1e-05	L1
7029_GCGAAT_5029_ACCGAG	L1	liver	RNA labelling group	Dhcr7	+	5987	4875	4844	8097	5987	0.00061751265900951	0.00333456835865135	0	0.00062751265900951	0.00334456835865135	1e-05	L1
7029_GCGAAT_5029_ACCGAG	L1	liver	RNA labelling group	Dhfr	+	16772	6153	7269	10593	10593	0.000188803927121684	0.00509770603228547	0	0.000198803927121684	0.00510770603228547	1e-05	L1
7029_GCGAAT_5029_ACCGAG	L1	liver	RNA labelling group	Dhrs3	+	16625	16743	11362	12832	12832	0	0.00272755610972568	0	1e-05	0.00273755610972568	1e-05	L1
7029_GCGAAT_5029_ACCGAG	L1	liver	RNA labelling group	Dhrs4	+	58953	28090	35313	38470	38470	0.000285937093839355	0.00821419287756693	2.59942812581232e-05	0.000295937093839355	0.00822419287756693	3.59942812581232e-05	L1
7029_GCGAAT_5029_ACCGAG	L1	liver	RNA labelling group	Dhrs7b	+	11362	5002	9225	8663	8663	0	0.00588710608334295	0	1e-05	0.00589710608334295	1e-05	L1
7029_GCGAAT_5029_ACCGAG	L1	liver	RNA labelling group	Dhx16	+	4481	2818	2320	4854	4481	0	0.00597445405850844	0	1e-05	0.00598445405850844	1e-05	L1
7029_GCGAAT_5029_ACCGAG	L1	liver	RNA labelling group	Dhx29	+	1935	1405	1524	2181	1935	0.000458505272810637	0.00412654745529573	0	0.000468505272810637	0.00413654745529573	1e-05	L1
7029_GCGAAT_5029_ACCGAG	L1	liver	RNA labelling group	Diaph2	+	4008	2191	2100	3898	3898	0.00025654181631606	0.00205233453052847	0	0.00026654181631606	0.00206233453052847	1e-05	L1
7029_GCGAAT_5029_ACCGAG	L1	liver	RNA labelling group	Dip2c	+	2271	1310	1116	2664	2271	0	0	0	1e-05	1e-05	1e-05	L1
7029_GCGAAT_5029_ACCGAG	L1	liver	RNA labelling group	Dkc1	+	4172	1497	2022	2477	2477	0	0.00565199838514331	0	1e-05	0.00566199838514331	1e-05	L1
7029_GCGAAT_5029_ACCGAG	L1	liver	RNA labelling group	Dlg1	+	4897	2487	2675	5643	4897	0	0.0023037391458444	0	1e-05	0.0023137391458444	1e-05	L1
7029_GCGAAT_5029_ACCGAG	L1	liver	RNA labelling group	Dlgap4	+	3434	2638	2629	2423	2423	0	0	0	1e-05	1e-05	1e-05	L1
7029_GCGAAT_5029_ACCGAG	L1	liver	RNA labelling group	Dlst	+	25671	10790	13854	20393	20393	4.90364340705144e-05	0.00588437208846172	0	5.90364340705144e-05	0.00589437208846172	1e-05	L1
7029_GCGAAT_5029_ACCGAG	L1	liver	RNA labelling group	Dmd	+	4055	2720	1020	4094	4055	0	0.00293111871030776	0	1e-05	0.00294111871030776	1e-05	L1
7029_GCGAAT_5029_ACCGAG	L1	liver	RNA labelling group	Dmd	+	2907	1635	912	3833	2907	0	0.00182624576050091	0.00104356900600052	1e-05	0.00183624576050091	0.00105356900600052	L1
7029_GCGAAT_5029_ACCGAG	L1	liver	RNA labelling group	Dmgdh	+	58666	22811	36380	43408	43408	0.000345558422410616	0.00937615186140803	0	0.000355558422410616	0.00938615186140803	1e-05	L1
7029_GCGAAT_5029_ACCGAG	L1	liver	RNA labelling group	Dmxl1	+	2637	911	941	2791	2637	0.000358294518093873	0.000716589036187746	0	0.000368294518093873	0.000726589036187746	1e-05	L1
7029_GCGAAT_5029_ACCGAG	L1	liver	RNA labelling group	Dnaja1	+	60470	25630	35822	73387	60470	6.81319579762083e-05	0.00230286017959584	1.36263915952417e-05	7.81319579762083e-05	0.00231286017959584	2.36263915952417e-05	L1
7029_GCGAAT_5029_ACCGAG	L1	liver	RNA labelling group	Dnaja3	+	9772	4961	4888	11496	9772	0.000173973556019485	0.00113082811412665	8.69867780097425e-05	0.000183973556019485	0.00114082811412665	9.69867780097425e-05	L1
7029_GCGAAT_5029_ACCGAG	L1	liver	RNA labelling group	Dnajb1	+	8094	6688	6852	8073	8073	0.00012386968908708	0.00458317849622197	0	0.00013386968908708	0.00459317849622197	1e-05	L1
7029_GCGAAT_5029_ACCGAG	L1	liver	RNA labelling group	Dnajb11	+	18012	9699	11969	14489	14489	6.90178756297881e-05	0.00565946580164262	0	7.90178756297881e-05	0.00566946580164262	1e-05	L1
7029_GCGAAT_5029_ACCGAG	L1	liver	RNA labelling group	Dnajb12	+	9433	5342	6585	8441	8441	0.00011846937566639	0.00201397938632863	0	0.00012846937566639	0.00202397938632863	1e-05	L1
7029_GCGAAT_5029_ACCGAG	L1	liver	RNA labelling group	Dnajb14	+	4504	2718	3490	5118	4504	0.00136772176631496	0.00156311059007424	0	0.00137772176631496	0.00157311059007424	1e-05	L1
7029_GCGAAT_5029_ACCGAG	L1	liver	RNA labelling group	Dnajb2	+	7557	6016	7901	5384	5384	0.000557206537890045	0.00204309063893016	0.000185735512630015	0.000567206537890045	0.00205309063893016	0.000195735512630015	L1
7029_GCGAAT_5029_ACCGAG	L1	liver	RNA labelling group	Dnajb6	+	20353	6654	13089	25531	20353	0.000156672280756727	0.00227174807097254	0	0.000166672280756727	0.00228174807097254	1e-05	L1
7029_GCGAAT_5029_ACCGAG	L1	liver	RNA labelling group	Dnajb6	+	8110	3084	7534	8656	8110	0.000231053604436229	0.00369685767097966	0	0.000241053604436229	0.00370685767097966	1e-05	L1
7029_GCGAAT_5029_ACCGAG	L1	liver	RNA labelling group	Dnajc10	+	4925	3657	3625	6650	4925	0.000150375939849624	0.00406015037593985	0	0.000160375939849624	0.00407015037593985	1e-05	L1
7029_GCGAAT_5029_ACCGAG	L1	liver	RNA labelling group	Dnajc11	+	1517	1670	1738	1795	1517	0	0.00389972144846796	0.000557103064066852	1e-05	0.00390972144846796	0.000567103064066852	L1
7029_GCGAAT_5029_ACCGAG	L1	liver	RNA labelling group	Dnajc12	+	14578	5521	5085	16277	14578	0.000245745530503164	0.00184309147877373	0	0.000255745530503164	0.00185309147877373	1e-05	L1
7029_GCGAAT_5029_ACCGAG	L1	liver	RNA labelling group	Dnajc14	+	2649	1389	1812	2903	2649	0	0.00206682741991043	0	1e-05	0.00207682741991043	1e-05	L1
7029_GCGAAT_5029_ACCGAG	L1	liver	RNA labelling group	Dnajc22	+	8688	4053	5589	6590	6590	0	0.00318664643399089	0	1e-05	0.00319664643399089	1e-05	L1
7029_GCGAAT_5029_ACCGAG	L1	liver	RNA labelling group	Dnajc25	+	6651	3448	3739	9494	6651	0.000210659363808721	0.00484516536760059	0	0.000220659363808721	0.00485516536760059	1e-05	L1
7029_GCGAAT_5029_ACCGAG	L1	liver	RNA labelling group	Dnajc3	+	63069	34690	35231	62313	62313	0.000128384125302906	0.00887455266156339	0	0.000138384125302906	0.00888455266156339	1e-05	L1
7029_GCGAAT_5029_ACCGAG	L1	liver	RNA labelling group	Dnajc30	+	3606	3313	3452	4548	3606	0	0.00703605980650835	0.000439753737906772	1e-05	0.00704605980650835	0.000449753737906772	L1
7029_GCGAAT_5029_ACCGAG	L1	liver	RNA labelling group	Dnajc5	+	9677	7042	7543	8532	8532	0.000117205813408345	0.00187529301453352	0	0.000127205813408345	0.00188529301453352	1e-05	L1
7029_GCGAAT_5029_ACCGAG	L1	liver	RNA labelling group	Dnajc8	+	3120	3081	2552	5560	3120	0.000179856115107914	0.00611510791366906	0.000179856115107914	0.000189856115107914	0.00612510791366906	0.000189856115107914	L1
7029_GCGAAT_5029_ACCGAG	L1	liver	RNA labelling group	Dnase2a	+	7773	2450	3842	1719	1719	0	0.0645724258289703	0	1e-05	0.0645824258289703	1e-05	L1
7029_GCGAAT_5029_ACCGAG	L1	liver	RNA labelling group	Dnm2	+	2961	2385	1834	2597	2597	0.000385059684251059	0.00154023873700423	0	0.000395059684251059	0.00155023873700423	1e-05	L1
7029_GCGAAT_5029_ACCGAG	L1	liver	RNA labelling group	Dnmt3a	+	3963	1916	2371	3426	3426	0.000291885580852306	0.00116754232340922	0	0.000301885580852306	0.00117754232340922	1e-05	L1
7029_GCGAAT_5029_ACCGAG	L1	liver	RNA labelling group	Dntt	+	2068	1214	1402	2032	2032	0	0.000492125984251968	0	1e-05	0.000502125984251969	1e-05	L1
7029_GCGAAT_5029_ACCGAG	L1	liver	RNA labelling group	Dnttip1	+	2121	1550	1752	2201	2121	0	0.000908677873693776	0	1e-05	0.000918677873693776	1e-05	L1
7029_GCGAAT_5029_ACCGAG	L1	liver	RNA labelling group	Dnttip2	+	4658	1219	1946	2715	2715	0	0.000368324125230203	0	1e-05	0.000378324125230203	1e-05	L1
7029_GCGAAT_5029_ACCGAG	L1	liver	RNA labelling group	Dohh	+	6488	5168	5835	4960	4960	0	0.00100806451612903	0	1e-05	0.00101806451612903	1e-05	L1
7029_GCGAAT_5029_ACCGAG	L1	liver	RNA labelling group	Dopey2	+	3064	2211	1811	3800	3064	0	0.00131578947368421	0	1e-05	0.00132578947368421	1e-05	L1
7029_GCGAAT_5029_ACCGAG	L1	liver	RNA labelling group	Dot1l	+	10471	4547	7138	11116	10471	0.000449802087081684	0.00251889168765743	0	0.000459802087081684	0.00252889168765743	1e-05	L1
7029_GCGAAT_5029_ACCGAG	L1	liver	RNA labelling group	Dpagt1	+	8321	6176	8364	7852	7852	0.000636780438104941	0.00152827305145185	0	0.000646780438104941	0.00153827305145185	1e-05	L1
7029_GCGAAT_5029_ACCGAG	L1	liver	RNA labelling group	Dph5	+	3395	1300	1498	1573	1573	0	0	0	1e-05	1e-05	1e-05	L1
7029_GCGAAT_5029_ACCGAG	L1	liver	RNA labelling group	Dpm2	+	3328	2089	2041	2597	2597	0	0.00577589526376588	0	1e-05	0.00578589526376588	1e-05	L1
7029_GCGAAT_5029_ACCGAG	L1	liver	RNA labelling group	Dpm3	+	21455	26915	17499	32523	21455	0.000307474710205086	0.00544230237063001	0	0.000317474710205086	0.00545230237063001	1e-05	L1
7029_GCGAAT_5029_ACCGAG	L1	liver	RNA labelling group	Dpp8	+	3331	1982	1783	5156	3331	0	0.00116369278510473	0	1e-05	0.00117369278510473	1e-05	L1
7029_GCGAAT_5029_ACCGAG	L1	liver	RNA labelling group	Dpp8	+	2165	2462	2355	3223	2165	0	0.00434377908780639	0	1e-05	0.00435377908780639	1e-05	L1
7029_GCGAAT_5029_ACCGAG	L1	liver	RNA labelling group	Dpyd	+	27685	7039	8847	24220	24220	0.000247729149463253	0.012840627580512	0	0.000257729149463254	0.012850627580512	1e-05	L1
7029_GCGAAT_5029_ACCGAG	L1	liver	RNA labelling group	Dram2	+	26608	11709	13419	23005	23005	0.000173875244512063	0.00160834601173657	0	0.000183875244512063	0.00161834601173657	1e-05	L1
7029_GCGAAT_5029_ACCGAG	L1	liver	RNA labelling group	Drg2	+	2377	2065	1038	2104	2104	0.000950570342205323	0.00190114068441064	0	0.000960570342205323	0.00191114068441064	1e-05	L1
7029_GCGAAT_5029_ACCGAG	L1	liver	RNA labelling group	Dsg2	+	31034	20642	21198	40711	31034	0.000393014173073616	0.00309498661295472	0	0.000403014173073617	0.00310498661295472	1e-05	L1
7029_GCGAAT_5029_ACCGAG	L1	liver	RNA labelling group	Dsp	+	6237	4344	5880	10864	6237	0.000184094256259205	0.00340574374079528	0.000184094256259205	0.000194094256259205	0.00341574374079528	0.000194094256259205	L1
7029_GCGAAT_5029_ACCGAG	L1	liver	RNA labelling group	Dst	+	8228	5697	4811	8282	8228	0.000241487563390485	0.00422603235933349	0	0.000251487563390485	0.00423603235933349	1e-05	L1
7029_GCGAAT_5029_ACCGAG	L1	liver	RNA labelling group	Dstn	+	46193	26056	36903	38248	38248	0.000130725789583769	0.00820957958586069	0	0.000140725789583769	0.00821957958586069	1e-05	L1
7029_GCGAAT_5029_ACCGAG	L1	liver	RNA labelling group	Dstyk	+	1863	1379	1742	1833	1833	0	0.00109110747408619	0	1e-05	0.00110110747408619	1e-05	L1
7029_GCGAAT_5029_ACCGAG	L1	liver	RNA labelling group	Dtd1	+	2750	1644	1319	3325	2750	0	0.00390977443609022	0	1e-05	0.00391977443609022	1e-05	L1
7029_GCGAAT_5029_ACCGAG	L1	liver	RNA labelling group	Dus2	+	2024	1723	1685	2376	2024	0	0.00378787878787878	0	1e-05	0.00379787878787878	1e-05	L1
7029_GCGAAT_5029_ACCGAG	L1	liver	RNA labelling group	Dusp22	+	2162	1521	1812	2800	2162	0.000357142857142857	0.00392857142857142	0	0.000367142857142857	0.00393857142857142	1e-05	L1
7029_GCGAAT_5029_ACCGAG	L1	liver	RNA labelling group	Dusp28	+	2204	1354	2034	2246	2204	0.000445235975066785	0.0089047195013357	0	0.000455235975066785	0.0089147195013357	1e-05	L1
7029_GCGAAT_5029_ACCGAG	L1	liver	RNA labelling group	Dusp6	+	13691	3333	8065	13799	13691	0.000144938038988333	0.00144938038988332	0	0.000154938038988333	0.00145938038988332	1e-05	L1
7029_GCGAAT_5029_ACCGAG	L1	liver	RNA labelling group	Dvl1	+	6594	3449	3656	7334	6594	0.000136351240796291	0.00231797109353695	0	0.000146351240796291	0.00232797109353695	1e-05	L1
7029_GCGAAT_5029_ACCGAG	L1	liver	RNA labelling group	Dym	+	3877	2906	3342	2305	2305	0.000433839479392625	0.00347071583514099	0	0.000443839479392625	0.00348071583514099	1e-05	L1
7029_GCGAAT_5029_ACCGAG	L1	liver	RNA labelling group	Dync1h1	+	15072	9061	25283	11090	11090	0	0.00279531109107303	0	1e-05	0.00280531109107303	1e-05	L1
7029_GCGAAT_5029_ACCGAG	L1	liver	RNA labelling group	Dync1i2	+	8474	7075	5759	13622	8474	7.34106592277199e-05	0.00374394362061371	0	8.34106592277199e-05	0.00375394362061371	1e-05	L1
7029_GCGAAT_5029_ACCGAG	L1	liver	RNA labelling group	Dync1li1	+	5908	3464	3853	6524	5908	0	0.000153280196198651	0	1e-05	0.000163280196198651	1e-05	L1
7029_GCGAAT_5029_ACCGAG	L1	liver	RNA labelling group	Dynlrb1	+	5805	6119	4224	7995	5805	0.000125078173858662	0.00612883051907442	0	0.000135078173858662	0.00613883051907442	1e-05	L1
7029_GCGAAT_5029_ACCGAG	L1	liver	RNA labelling group	Dyrk1a	+	3774	2228	2802	3565	3565	0.000280504908835905	0.00112201963534361	0	0.000290504908835905	0.00113201963534361	1e-05	L1
7029_GCGAAT_5029_ACCGAG	L1	liver	RNA labelling group	E030018B13Rik	+	1986	1654	1683	2569	1986	0	0.0140132347216816	0	1e-05	0.0140232347216816	1e-05	L1
7029_GCGAAT_5029_ACCGAG	L1	liver	RNA labelling group	E2f6	+	2825	1802	2047	2758	2758	0	0.000725163161711385	0	1e-05	0.000735163161711385	1e-05	L1
7029_GCGAAT_5029_ACCGAG	L1	liver	RNA labelling group	Eaf1	+	2492	855	853	3537	2492	0	0.00310998020921685	0	1e-05	0.00311998020921685	1e-05	L1
7029_GCGAAT_5029_ACCGAG	L1	liver	RNA labelling group	Ebag9	+	3490	1035	1673	4065	3490	0.0004920049200492	0.0019680196801968	0	0.0005020049200492	0.0019780196801968	1e-05	L1
7029_GCGAAT_5029_ACCGAG	L1	liver	RNA labelling group	Ebna1bp2	+	5411	2661	3460	4014	4014	0	0.00199302441454907	0	1e-05	0.00200302441454907	1e-05	L1
7029_GCGAAT_5029_ACCGAG	L1	liver	RNA labelling group	Ece1	+	20266	12599	21635	40539	20266	0.0001233380201781	0.0030834505044525	0	0.0001333380201781	0.0030934505044525	1e-05	L1
7029_GCGAAT_5029_ACCGAG	L1	liver	RNA labelling group	Ece2	+	2806	2498	2775	2617	2617	0	0.00917080626671761	0	1e-05	0.00918080626671761	1e-05	L1
7029_GCGAAT_5029_ACCGAG	L1	liver	RNA labelling group	Ech1	+	33123	31533	26615	35187	33123	0.000198937107454458	0.0104868275215278	0	0.000208937107454458	0.0104968275215278	1e-05	L1
7029_GCGAAT_5029_ACCGAG	L1	liver	RNA labelling group	Echdc1	+	8035	3851	4188	7105	7105	0.000562983814215341	0.00394088669950738	0	0.000572983814215341	0.00395088669950738	1e-05	L1
7029_GCGAAT_5029_ACCGAG	L1	liver	RNA labelling group	Echdc2	+	18595	17106	10543	23279	18595	0.000300700201898707	0.00442458868508097	0	0.000310700201898707	0.00443458868508097	1e-05	L1
7029_GCGAAT_5029_ACCGAG	L1	liver	RNA labelling group	Eci1	+	60138	33110	33624	37263	37263	0.00131497732335024	0.00475002012720392	0	0.00132497732335024	0.00476002012720392	1e-05	L1
7029_GCGAAT_5029_ACCGAG	L1	liver	RNA labelling group	Edc3	+	1930	1530	1375	1663	1663	0	0.00300661455201443	0	1e-05	0.00301661455201443	1e-05	L1
7029_GCGAAT_5029_ACCGAG	L1	liver	RNA labelling group	Edem1	+	13446	7563	7743	20182	13446	0	0.00797740560895847	0	1e-05	0.00798740560895847	1e-05	L1
7029_GCGAAT_5029_ACCGAG	L1	liver	RNA labelling group	Edem3	+	6679	1891	2790	8782	6679	0	0.00512411751309496	0	1e-05	0.00513411751309496	1e-05	L1
7029_GCGAAT_5029_ACCGAG	L1	liver	RNA labelling group	Edf1	+	32594	34658	27455	22394	22394	4.46548182548897e-05	0.00339376618737161	4.46548182548897e-05	5.46548182548897e-05	0.00340376618737161	5.46548182548897e-05	L1
7029_GCGAAT_5029_ACCGAG	L1	liver	RNA labelling group	Eea1	+	2959	1195	1650	3398	2959	0	0.00588581518540317	0	1e-05	0.00589581518540317	1e-05	L1
7029_GCGAAT_5029_ACCGAG	L1	liver	RNA labelling group	Eef1b2	+	70970	33704	47199	69032	69032	0.000318692780159926	0.0105892919225866	2.89720709236296e-05	0.000328692780159926	0.0105992919225866	3.89720709236296e-05	L1
7029_GCGAAT_5029_ACCGAG	L1	liver	RNA labelling group	Eef1g	+	25568	22753	23957	19450	19450	0.000565552699228792	0.00724935732647814	0	0.000575552699228792	0.00725935732647814	1e-05	L1
7029_GCGAAT_5029_ACCGAG	L1	liver	RNA labelling group	Eef2	+	180266	138466	209111	148913	148913	0.000114160617273173	0.0103281781980082	4.02919825670022e-05	0.000124160617273173	0.0103381781980082	5.02919825670022e-05	L1
7029_GCGAAT_5029_ACCGAG	L1	liver	RNA labelling group	Eepd1	+	5647	2659	3620	6069	5647	0.000329543582138738	0.00131817432855495	0	0.000339543582138738	0.00132817432855495	1e-05	L1
7029_GCGAAT_5029_ACCGAG	L1	liver	RNA labelling group	Efcab14	+	3735	2318	1142	4658	3735	0	0.00021468441391155	0	1e-05	0.00022468441391155	1e-05	L1
7029_GCGAAT_5029_ACCGAG	L1	liver	RNA labelling group	Efl1	+	2792	1328	1585	2719	2719	0	0.00294225818315557	0	1e-05	0.00295225818315557	1e-05	L1
7029_GCGAAT_5029_ACCGAG	L1	liver	RNA labelling group	Efnb1	+	3419	1993	2783	4247	3419	0	0.00376736519896397	0	1e-05	0.00377736519896397	1e-05	L1
7029_GCGAAT_5029_ACCGAG	L1	liver	RNA labelling group	Efr3a	+	14414	5829	5974	15143	14414	0.000198111338572278	0.00224526183715248	0	0.000208111338572278	0.00225526183715248	1e-05	L1
7029_GCGAAT_5029_ACCGAG	L1	liver	RNA labelling group	Egfl7	+	1227	1081	1833	2103	1227	0	0	0	1e-05	1e-05	1e-05	L1
7029_GCGAAT_5029_ACCGAG	L1	liver	RNA labelling group	Egfr	+	10302	10924	7192	15319	10302	0.00150140348586722	0.0169723872315425	0.000130556824858019	0.00151140348586722	0.0169823872315425	0.000140556824858019	L1
7029_GCGAAT_5029_ACCGAG	L1	liver	RNA labelling group	Egfr	+	70919	34296	28882	63971	63971	0.000343905832330275	0.00237607665973644	7.81604164386988e-05	0.000353905832330275	0.00238607665973644	8.81604164386988e-05	L1
7029_GCGAAT_5029_ACCGAG	L1	liver	RNA labelling group	Egr1	+	8083	2905	5177	6780	6780	0.000884955752212389	0.00132743362831858	0	0.000894955752212389	0.00133743362831858	1e-05	L1
7029_GCGAAT_5029_ACCGAG	L1	liver	RNA labelling group	Ehd1	+	7133	3962	6100	7454	7133	0.000804936946605849	0.00281727931312047	0	0.000814936946605849	0.00282727931312047	1e-05	L1
7029_GCGAAT_5029_ACCGAG	L1	liver	RNA labelling group	Ehd3	+	6090	5065	3870	6987	6090	0	0.0007156147130385	0	1e-05	0.0007256147130385	1e-05	L1
7029_GCGAAT_5029_ACCGAG	L1	liver	RNA labelling group	Ehmt2	+	2689	2890	3526	4842	2689	0.00619578686493184	0.00475010326311441	0	0.00620578686493184	0.00476010326311441	1e-05	L1
7029_GCGAAT_5029_ACCGAG	L1	liver	RNA labelling group	Eid1	+	2187	1005	1241	2173	2173	0	0.00414173953060285	0	1e-05	0.00415173953060285	1e-05	L1
7029_GCGAAT_5029_ACCGAG	L1	liver	RNA labelling group	Eif1	+	57133	39474	55534	77810	57133	0.000244184552114124	0.00277599280298162	0	0.000254184552114124	0.00278599280298162	1e-05	L1
7029_GCGAAT_5029_ACCGAG	L1	liver	RNA labelling group	Eif1a	+	12543	6990	6957	12651	12543	0.00015809026954391	0.00292466998656232	0	0.00016809026954391	0.00293466998656232	1e-05	L1
7029_GCGAAT_5029_ACCGAG	L1	liver	RNA labelling group	Eif1ad	+	2986	2626	2823	3455	2986	0	0.000578871201157742	0	1e-05	0.000588871201157742	1e-05	L1
7029_GCGAAT_5029_ACCGAG	L1	liver	RNA labelling group	Eif1ax	+	9476	5752	5565	11137	9476	0.000179581574930412	0.00700368142228607	0	0.000189581574930412	0.00701368142228607	1e-05	L1
7029_GCGAAT_5029_ACCGAG	L1	liver	RNA labelling group	Eif1b	+	5262	2816	4595	8097	5262	0.000247005063603804	0.00209954304063233	0.000123502531801902	0.000257005063603804	0.00210954304063233	0.000133502531801902	L1
7029_GCGAAT_5029_ACCGAG	L1	liver	RNA labelling group	Eif2a	+	2808	951	1332	3162	2808	0.00126502213788741	0.00600885515496521	0	0.00127502213788741	0.00601885515496521	1e-05	L1
7029_GCGAAT_5029_ACCGAG	L1	liver	RNA labelling group	Eif2ak1	+	3823	4348	2750	3966	3823	0.000252143217347453	0.00075642965204236	0	0.000262143217347453	0.00076642965204236	1e-05	L1
7029_GCGAAT_5029_ACCGAG	L1	liver	RNA labelling group	Eif2ak3	+	2890	994	1139	2935	2890	0	0.00442930153321976	0	1e-05	0.00443930153321976	1e-05	L1
7029_GCGAAT_5029_ACCGAG	L1	liver	RNA labelling group	Eif2b2	+	4006	4143	3290	4739	4006	0	0.00422029964127453	0	1e-05	0.00423029964127453	1e-05	L1
7029_GCGAAT_5029_ACCGAG	L1	liver	RNA labelling group	Eif2b5	+	3557	3524	4546	4296	3557	0	0.00488826815642458	0	1e-05	0.00489826815642458	1e-05	L1
7029_GCGAAT_5029_ACCGAG	L1	liver	RNA labelling group	Eif2d	+	6477	4171	4869	5953	5953	0.000335965059633798	0.00235175541743658	0	0.000345965059633798	0.00236175541743658	1e-05	L1
7029_GCGAAT_5029_ACCGAG	L1	liver	RNA labelling group	Eif2s1	+	14349	6803	3538	10446	10446	0.00019146084625694	0.00421213861765269	9.57304231284702e-05	0.00020146084625694	0.00422213861765269	0.00010573042312847	L1
7029_GCGAAT_5029_ACCGAG	L1	liver	RNA labelling group	Eif2s3y	+	7934	2769	3680	7989	7934	0.000125172111653524	0.00801101514582551	0	0.000135172111653524	0.00802101514582551	1e-05	L1
7029_GCGAAT_5029_ACCGAG	L1	liver	RNA labelling group	Eif3b	+	4073	4794	5139	4456	4073	0	0.000897666068222621	0	1e-05	0.000907666068222621	1e-05	L1
7029_GCGAAT_5029_ACCGAG	L1	liver	RNA labelling group	Eif3f	+	10722	9216	12193	12613	10722	0.000237849837469278	0.00784904463648616	0	0.000247849837469278	0.00785904463648616	1e-05	L1
7029_GCGAAT_5029_ACCGAG	L1	liver	RNA labelling group	Eif3l	+	12185	7990	9596	11903	11903	0.000252037301520625	0.00369654708896916	0.000252037301520625	0.000262037301520625	0.00370654708896916	0.000262037301520625	L1
7029_GCGAAT_5029_ACCGAG	L1	liver	RNA labelling group	Eif4a2	+	25069	16549	15121	23912	23912	0	0.00255102040816326	0	1e-05	0.00256102040816326	1e-05	L1
7029_GCGAAT_5029_ACCGAG	L1	liver	RNA labelling group	Eif4b	+	17637	11805	9874	17067	17067	5.85926056131716e-05	0.00580066795570399	0	6.85926056131716e-05	0.00581066795570399	1e-05	L1
7029_GCGAAT_5029_ACCGAG	L1	liver	RNA labelling group	Eif4e	+	15948	6228	8257	14067	14067	0	0.00334115305324518	0	1e-05	0.00335115305324518	1e-05	L1
7029_GCGAAT_5029_ACCGAG	L1	liver	RNA labelling group	Eif4e2	+	6292	5055	4691	4416	4416	0.000226449275362319	0.0036231884057971	0	0.000236449275362319	0.0036331884057971	1e-05	L1
7029_GCGAAT_5029_ACCGAG	L1	liver	RNA labelling group	Eif4e2	+	5174	2425	4103	5258	5174	0	0	0	1e-05	1e-05	1e-05	L1
7029_GCGAAT_5029_ACCGAG	L1	liver	RNA labelling group	Eif4ebp1	+	14177	18755	12154	16696	14177	5.98945855294681e-05	0.00479156684235745	0.000239578342117873	6.98945855294681e-05	0.00480156684235745	0.000249578342117873	L1
7029_GCGAAT_5029_ACCGAG	L1	liver	RNA labelling group	Eif4ebp3	+	10137	10976	8883	11273	10137	0.00017741506253881	0.00363700878204559	0	0.00018741506253881	0.00364700878204559	1e-05	L1
7029_GCGAAT_5029_ACCGAG	L1	liver	RNA labelling group	Eif4enif1	+	2026	938	1373	3257	2026	0	0.00368437212158428	0	1e-05	0.00369437212158428	1e-05	L1
7029_GCGAAT_5029_ACCGAG	L1	liver	RNA labelling group	Eif4g1	+	7952	10620	12563	12634	7952	0.000158302991926547	0.00356181731834731	0.000158302991926547	0.000168302991926547	0.00357181731834731	0.000168302991926547	L1
7029_GCGAAT_5029_ACCGAG	L1	liver	RNA labelling group	Eif4g3	+	22758	9695	9371	16263	16263	0.000430424890856546	0.00276701715550636	0	0.000440424890856546	0.00277701715550636	1e-05	L1
7029_GCGAAT_5029_ACCGAG	L1	liver	RNA labelling group	Eif5	+	41025	21672	23781	49437	41025	0.000141594352408115	0.00267006493112446	8.09110585189231e-05	0.000151594352408115	0.00268006493112446	9.09110585189231e-05	L1
7029_GCGAAT_5029_ACCGAG	L1	liver	RNA labelling group	Eif5b	+	4960	3364	2109	7945	4960	0	0.00251730648206419	0	1e-05	0.00252730648206419	1e-05	L1
7029_GCGAAT_5029_ACCGAG	L1	liver	RNA labelling group	Elf1	+	2448	1258	1613	2204	2204	0.000453720508166969	0.00317604355716878	0	0.000463720508166969	0.00318604355716878	1e-05	L1
7029_GCGAAT_5029_ACCGAG	L1	liver	RNA labelling group	Ell	+	5448	3503	3852	6086	5448	0.000164311534669734	0.00525796910943148	0	0.000174311534669734	0.00526796910943148	1e-05	L1
7029_GCGAAT_5029_ACCGAG	L1	liver	RNA labelling group	Ell2	+	12639	4489	7453	14945	12639	0.00113750418200066	0.0018735362997658	0	0.00114750418200066	0.0018835362997658	1e-05	L1
7029_GCGAAT_5029_ACCGAG	L1	liver	RNA labelling group	Elovl1	+	9296	8972	11988	8693	8693	0	0.00402622799953986	0	1e-05	0.00403622799953986	1e-05	L1
7029_GCGAAT_5029_ACCGAG	L1	liver	RNA labelling group	Elovl3	+	6918	3825	4963	5796	5796	0	0.0025879917184265	0	1e-05	0.0025979917184265	1e-05	L1
7029_GCGAAT_5029_ACCGAG	L1	liver	RNA labelling group	Elovl5	+	187779	112437	92548	226274	187779	0.000119324358963027	0.00276655735966129	3.53553656186747e-05	0.000129324358963027	0.00277655735966129	4.53553656186747e-05	L1
7029_GCGAAT_5029_ACCGAG	L1	liver	RNA labelling group	Elovl6	+	10218	4095	5165	8112	8112	0.000616370808678501	0.0022189349112426	0	0.000626370808678501	0.0022289349112426	1e-05	L1
7029_GCGAAT_5029_ACCGAG	L1	liver	RNA labelling group	Elp2	+	4325	3762	2676	5428	4325	0	0.00184229918938835	0	1e-05	0.00185229918938835	1e-05	L1
7029_GCGAAT_5029_ACCGAG	L1	liver	RNA labelling group	Emc1	+	4809	4710	6898	8203	4809	0.00012190661952944	0.00231622577105936	0	0.00013190661952944	0.00232622577105936	1e-05	L1
7029_GCGAAT_5029_ACCGAG	L1	liver	RNA labelling group	Emc2	+	3757	2058	1922	3632	3632	0	0.00302863436123348	0	1e-05	0.00303863436123348	1e-05	L1
7029_GCGAAT_5029_ACCGAG	L1	liver	RNA labelling group	Emc7	+	18549	9809	9820	18547	18547	0.000215668302151291	0.00754839057529519	0	0.000225668302151291	0.00755839057529519	1e-05	L1
7029_GCGAAT_5029_ACCGAG	L1	liver	RNA labelling group	Emd	+	2065	2042	2200	3076	2065	0	0.00195058517555266	0	1e-05	0.00196058517555266	1e-05	L1
7029_GCGAAT_5029_ACCGAG	L1	liver	RNA labelling group	Emd	+	4875	2420	2756	3105	3105	0	0.00611916264090177	0	1e-05	0.00612916264090177	1e-05	L1
7029_GCGAAT_5029_ACCGAG	L1	liver	RNA labelling group	Eml2	+	1286	736	1339	3001	1286	0	0.00166611129623458	0	1e-05	0.00167611129623458	1e-05	L1
7029_GCGAAT_5029_ACCGAG	L1	liver	RNA labelling group	Eml3	+	1600	1955	1514	1083	1083	0	0.00369344413665743	0	1e-05	0.00370344413665743	1e-05	L1
7029_GCGAAT_5029_ACCGAG	L1	liver	RNA labelling group	Eml4	+	2225	1274	1571	3168	2225	0	0.00157828282828282	0	1e-05	0.00158828282828282	1e-05	L1
7029_GCGAAT_5029_ACCGAG	L1	liver	RNA labelling group	Enc1	+	2287	1308	1486	4885	2287	0	0.000614124872057318	0	1e-05	0.000624124872057318	1e-05	L1
7029_GCGAAT_5029_ACCGAG	L1	liver	RNA labelling group	Endog	+	5220	4977	7414	5029	5029	0	0.00298270033803937	0	1e-05	0.00299270033803937	1e-05	L1
7029_GCGAAT_5029_ACCGAG	L1	liver	RNA labelling group	Eng	+	4733	3186	3218	3392	3392	0.0017688679245283	0.000294811320754717	0	0.0017788679245283	0.000304811320754717	1e-05	L1
7029_GCGAAT_5029_ACCGAG	L1	liver	RNA labelling group	Enpp5	+	2676	2174	2071	4168	2676	0	0.00479846449136276	0	1e-05	0.00480846449136276	1e-05	L1
7029_GCGAAT_5029_ACCGAG	L1	liver	RNA labelling group	Ensa	+	3078	1761	2414	2868	2868	0	0.00209205020920502	0	1e-05	0.00210205020920502	1e-05	L1
7029_GCGAAT_5029_ACCGAG	L1	liver	RNA labelling group	Entpd8	+	8792	5284	8842	16122	8792	0.000124054087582186	0.00490013645949634	0	0.000134054087582186	0.00491013645949634	1e-05	L1
7029_GCGAAT_5029_ACCGAG	L1	liver	RNA labelling group	Eny2	+	13714	5473	7133	17016	13714	0.000176304654442877	0.00446638457921955	0	0.000186304654442877	0.00447638457921955	1e-05	L1
7029_GCGAAT_5029_ACCGAG	L1	liver	RNA labelling group	Ep300	+	5155	1820	2165	5793	5155	0.000517866390471258	0.000517866390471258	0	0.000527866390471258	0.000527866390471258	1e-05	L1
7029_GCGAAT_5029_ACCGAG	L1	liver	RNA labelling group	Epas1	+	20841	11658	11113	23920	20841	0	0.00246655518394648	0	1e-05	0.00247655518394648	1e-05	L1
7029_GCGAAT_5029_ACCGAG	L1	liver	RNA labelling group	Epb41l4aos	+	5377	2765	3338	5333	5333	0	0.00375023438964935	0	1e-05	0.00376023438964935	1e-05	L1
7029_GCGAAT_5029_ACCGAG	L1	liver	RNA labelling group	Epc2	+	2245	1282	1653	3186	2245	0	0.00156936597614563	0	1e-05	0.00157936597614563	1e-05	L1
7029_GCGAAT_5029_ACCGAG	L1	liver	RNA labelling group	Epg5	+	2990	648	1488	3300	2990	0	0.00454545454545454	0	1e-05	0.00455545454545454	1e-05	L1
7029_GCGAAT_5029_ACCGAG	L1	liver	RNA labelling group	Epm2aip1	+	3105	2145	2163	4750	3105	0.000210526315789474	0.00547368421052631	0	0.000220526315789474	0.00548368421052631	1e-05	L1
7029_GCGAAT_5029_ACCGAG	L1	liver	RNA labelling group	Epn1	+	6027	7817	6968	8817	6027	0	0.00952705001701259	0	1e-05	0.00953705001701259	1e-05	L1
7029_GCGAAT_5029_ACCGAG	L1	liver	RNA labelling group	Eprs	+	10142	4925	4250	8730	8730	0.00011454753722795	0.00435280641466208	0	0.00012454753722795	0.00436280641466208	1e-05	L1
7029_GCGAAT_5029_ACCGAG	L1	liver	RNA labelling group	Eps15	+	5248	3078	2677	6034	5248	0.000165727543917799	0.00364600596619158	0	0.000175727543917799	0.00365600596619158	1e-05	L1
7029_GCGAAT_5029_ACCGAG	L1	liver	RNA labelling group	Eps8l2	+	3520	4335	4405	4227	3520	0.0007097232079489	0.000946297610598533	0	0.0007197232079489	0.000956297610598533	1e-05	L1
7029_GCGAAT_5029_ACCGAG	L1	liver	RNA labelling group	Erap1	+	4245	1375	2251	4683	4245	0	0.00619261157377749	0	1e-05	0.00620261157377749	1e-05	L1
7029_GCGAAT_5029_ACCGAG	L1	liver	RNA labelling group	Ercc3	+	4764	1798	2698	5382	4764	0	0.000557413600891862	0	1e-05	0.000567413600891862	1e-05	L1
7029_GCGAAT_5029_ACCGAG	L1	liver	RNA labelling group	Ercc5	+	3513	1409	2180	2087	2087	0	0.00335409678965021	0	1e-05	0.00336409678965021	1e-05	L1
7029_GCGAAT_5029_ACCGAG	L1	liver	RNA labelling group	Ergic1	+	7397	6889	7279	11469	7397	0	0.00418519487313628	0	1e-05	0.00419519487313628	1e-05	L1
7029_GCGAAT_5029_ACCGAG	L1	liver	RNA labelling group	Ergic3	+	8246	9846	5842	6828	6828	0	0.00790861159929701	0	1e-05	0.00791861159929701	1e-05	L1
7029_GCGAAT_5029_ACCGAG	L1	liver	RNA labelling group	Erlin2	+	2203	1420	1373	2934	2203	0	0.00238582140422631	0	1e-05	0.00239582140422631	1e-05	L1
7029_GCGAAT_5029_ACCGAG	L1	liver	RNA labelling group	Ero1lb	+	5825	3612	3259	5587	5587	0	0.00680150349024521	0	1e-05	0.00681150349024521	1e-05	L1
7029_GCGAAT_5029_ACCGAG	L1	liver	RNA labelling group	Errfi1	+	102794	42791	59559	166945	102794	0.000425289766090629	0.0029890083560454	2.39599868220072e-05	0.000435289766090629	0.0029990083560454	3.39599868220072e-05	L1
7029_GCGAAT_5029_ACCGAG	L1	liver	RNA labelling group	Esam	+	2707	1221	2008	4041	2707	0	0.000247463499133878	0	1e-05	0.000257463499133878	1e-05	L1
7029_GCGAAT_5029_ACCGAG	L1	liver	RNA labelling group	Esd	+	45063	36262	33295	31450	31450	0.000222575516693164	0.00782193958664546	3.17965023847377e-05	0.000232575516693164	0.00783193958664546	4.17965023847377e-05	L1
7029_GCGAAT_5029_ACCGAG	L1	liver	RNA labelling group	Esr1	+	7346	3996	3935	7598	7346	0.00171097657278231	0.00421163464069491	0	0.00172097657278231	0.00422163464069491	1e-05	L1
7029_GCGAAT_5029_ACCGAG	L1	liver	RNA labelling group	Esyt2	+	2529	1411	2184	4366	2529	0	0.00389372423270728	0	1e-05	0.00390372423270728	1e-05	L1
7029_GCGAAT_5029_ACCGAG	L1	liver	RNA labelling group	Etfb	+	54598	59482	66010	45000	45000	2.22222222222222e-05	0.00597777777777777	2.22222222222222e-05	3.22222222222222e-05	0.00598777777777777	3.22222222222222e-05	L1
7029_GCGAAT_5029_ACCGAG	L1	liver	RNA labelling group	Etfbkmt	+	6673	2001	2726	6519	6519	0.00291455744746126	0.00199417088510507	0	0.00292455744746126	0.00200417088510507	1e-05	L1
7029_GCGAAT_5029_ACCGAG	L1	liver	RNA labelling group	Etfrf1	+	9280	5175	5237	7669	7669	0	0.00638935976007302	0.000130395097144347	1e-05	0.00639935976007302	0.000140395097144347	L1
7029_GCGAAT_5029_ACCGAG	L1	liver	RNA labelling group	Ethe1	+	4098	5392	3218	6284	4098	0	0.00732017823042648	0	1e-05	0.00733017823042648	1e-05	L1
7029_GCGAAT_5029_ACCGAG	L1	liver	RNA labelling group	Etnk1	+	7963	3138	5014	11602	7963	0	0.00517152215135321	8.61920358558869e-05	1e-05	0.00518152215135321	9.61920358558869e-05	L1
7029_GCGAAT_5029_ACCGAG	L1	liver	RNA labelling group	Etnk2	+	15599	14732	16377	24141	15599	0.000248539828507518	0.00310674785634397	0	0.000258539828507518	0.00311674785634397	1e-05	L1
7029_GCGAAT_5029_ACCGAG	L1	liver	RNA labelling group	Ets2	+	8746	5009	6173	13300	8746	0.000150375939849624	0.00172932330827067	0	0.000160375939849624	0.00173932330827067	1e-05	L1
7029_GCGAAT_5029_ACCGAG	L1	liver	RNA labelling group	Etv6	+	4651	1687	1798	3706	3706	0.000269832703723691	0.00269832703723691	0	0.000279832703723691	0.00270832703723691	1e-05	L1
7029_GCGAAT_5029_ACCGAG	L1	liver	RNA labelling group	Eva1a	+	13340	5138	6171	11377	11377	0.000263689900676804	0.00334007207523951	0	0.000273689900676804	0.00335007207523951	1e-05	L1
7029_GCGAAT_5029_ACCGAG	L1	liver	RNA labelling group	Exoc1	+	1976	1018	1609	2027	1976	0	0.000493339911198816	0	1e-05	0.000503339911198816	1e-05	L1
7029_GCGAAT_5029_ACCGAG	L1	liver	RNA labelling group	Exoc4	+	6750	5294	3850	4947	4947	0.00161714170204164	0.000808570851020821	0	0.00162714170204164	0.000818570851020821	1e-05	L1
7029_GCGAAT_5029_ACCGAG	L1	liver	RNA labelling group	Exosc10	+	2559	2567	2030	2271	2271	0	0.00176133861734918	0	1e-05	0.00177133861734918	1e-05	L1
7029_GCGAAT_5029_ACCGAG	L1	liver	RNA labelling group	Exosc2	+	2745	1655	1936	2732	2732	0	0.0109809663250366	0	1e-05	0.0109909663250366	1e-05	L1
7029_GCGAAT_5029_ACCGAG	L1	liver	RNA labelling group	Exosc4	+	4386	3509	3413	3778	3778	0	0.00397035468501852	0	1e-05	0.00398035468501852	1e-05	L1
7029_GCGAAT_5029_ACCGAG	L1	liver	RNA labelling group	Exosc5	+	2392	3051	2854	2616	2392	0	0.00344036697247706	0	1e-05	0.00345036697247706	1e-05	L1
7029_GCGAAT_5029_ACCGAG	L1	liver	RNA labelling group	Exosc6	+	2251	1412	1553	1788	1788	0	0.00167785234899328	0	1e-05	0.00168785234899328	1e-05	L1
7029_GCGAAT_5029_ACCGAG	L1	liver	RNA labelling group	Exosc7	+	3039	2270	2038	4696	3039	0.000212947189097104	0.00340715502555366	0	0.000222947189097104	0.00341715502555366	1e-05	L1
7029_GCGAAT_5029_ACCGAG	L1	liver	RNA labelling group	Exosc9	+	2970	1674	1615	3217	2970	0	0.000621697233447311	0	1e-05	0.000631697233447311	1e-05	L1
7029_GCGAAT_5029_ACCGAG	L1	liver	RNA labelling group	Extl2	+	1794	1171	1057	2444	1794	0.000818330605564648	0.000409165302782324	0	0.000828330605564648	0.000419165302782324	1e-05	L1
7029_GCGAAT_5029_ACCGAG	L1	liver	RNA labelling group	Eya3	+	3753	1953	2149	4007	3753	0.000249563264287497	0.00224606937858747	0	0.000259563264287497	0.00225606937858747	1e-05	L1
7029_GCGAAT_5029_ACCGAG	L1	liver	RNA labelling group	F10	+	96374	75163	72531	40948	40948	0.000146527302920778	0.00612972550551919	0	0.000156527302920778	0.00613972550551919	1e-05	L1
7029_GCGAAT_5029_ACCGAG	L1	liver	RNA labelling group	F11r	+	37766	13140	36772	53683	37766	0.0003539295493918	0.00227260026451576	1.86278710206211e-05	0.0003639295493918	0.00228260026451576	2.86278710206211e-05	L1
7029_GCGAAT_5029_ACCGAG	L1	liver	RNA labelling group	F13b	+	35859	14526	18030	52761	35859	0.000284300904076875	0.00566706468793237	0	0.000294300904076875	0.00567706468793237	1e-05	L1
7029_GCGAAT_5029_ACCGAG	L1	liver	RNA labelling group	F5	+	144218	97478	79352	104002	104002	9.61519970769793e-05	0.00737485817580431	9.61519970769793e-06	0.000106151997076979	0.00738485817580431	1.96151997076979e-05	L1
7029_GCGAAT_5029_ACCGAG	L1	liver	RNA labelling group	F7	+	5980	8460	8287	10444	5980	0	0.00478743776330907	9.57487552661815e-05	1e-05	0.00479743776330907	0.000105748755266182	L1
7029_GCGAAT_5029_ACCGAG	L1	liver	RNA labelling group	F830016B08Rik	+	16273	5240	5524	4884	4884	0	0.000819000819000819	0	1e-05	0.000829000819000819	1e-05	L1
7029_GCGAAT_5029_ACCGAG	L1	liver	RNA labelling group	F9	+	49002	53304	25975	70092	49002	8.56017805170347e-05	0.00908805569822519	7.1334817097529e-05	9.56017805170347e-05	0.00909805569822519	8.1334817097529e-05	L1
7029_GCGAAT_5029_ACCGAG	L1	liver	RNA labelling group	Faap20	+	2198	2460	2266	2799	2198	0	0.0014290818149339	0	1e-05	0.0014390818149339	1e-05	L1
7029_GCGAAT_5029_ACCGAG	L1	liver	RNA labelling group	Fabp1	+	712937	263945	280595	675487	675487	0.000380466241393247	0.00534429234019307	3.55299213752448e-05	0.000390466241393247	0.00535429234019307	4.55299213752448e-05	L1
7029_GCGAAT_5029_ACCGAG	L1	liver	RNA labelling group	Fabp2	+	57689	27127	23344	47429	47429	8.43365873199941e-05	0.0126715722448291	2.10841468299985e-05	9.43365873199941e-05	0.0126815722448291	3.10841468299985e-05	L1
7029_GCGAAT_5029_ACCGAG	L1	liver	RNA labelling group	Fabp5	+	2844	2468	1815	4870	2844	0	0.00369609856262833	0	1e-05	0.00370609856262833	1e-05	L1
7029_GCGAAT_5029_ACCGAG	L1	liver	RNA labelling group	Fads1	+	48311	35795	29141	51383	48311	0.000506003931261312	0.00665589786505264	1.94616896638966e-05	0.000516003931261312	0.00666589786505264	2.94616896638966e-05	L1
7029_GCGAAT_5029_ACCGAG	L1	liver	RNA labelling group	Faf1	+	4362	3082	2296	4057	4057	0	0.00295785062854325	0	1e-05	0.00296785062854325	1e-05	L1
7029_GCGAAT_5029_ACCGAG	L1	liver	RNA labelling group	Faf2	+	7947	5655	6028	9178	7947	0.000108956199607758	0.00196121159293963	0	0.000118956199607758	0.00197121159293963	1e-05	L1
7029_GCGAAT_5029_ACCGAG	L1	liver	RNA labelling group	Fam102a	+	5094	2555	6219	8398	5094	0.000119075970469159	0.00333412717313646	0	0.000129075970469159	0.00334412717313646	1e-05	L1
7029_GCGAAT_5029_ACCGAG	L1	liver	RNA labelling group	Fam103a1	+	2985	1411	1586	3035	2985	0	0.00560131795716639	0	1e-05	0.00561131795716639	1e-05	L1
7029_GCGAAT_5029_ACCGAG	L1	liver	RNA labelling group	Fam107b	+	4365	1875	2074	4618	4365	0	0.0021654395842356	0	1e-05	0.0021754395842356	1e-05	L1
7029_GCGAAT_5029_ACCGAG	L1	liver	RNA labelling group	Fam114a1	+	5603	3785	3501	7282	5603	0.000137324910738808	0.00192254875034331	0	0.000147324910738808	0.00193254875034331	1e-05	L1
7029_GCGAAT_5029_ACCGAG	L1	liver	RNA labelling group	Fam120b	+	2325	1755	1176	2184	2184	0.000457875457875458	0.00412087912087912	0	0.000467875457875458	0.00413087912087912	1e-05	L1
7029_GCGAAT_5029_ACCGAG	L1	liver	RNA labelling group	Fam120c	+	2676	1350	1316	3297	2676	0	0.00181983621474067	0	1e-05	0.00182983621474067	1e-05	L1
7029_GCGAAT_5029_ACCGAG	L1	liver	RNA labelling group	Fam124a	+	2741	973	1808	1593	1593	0	0	0	1e-05	1e-05	1e-05	L1
7029_GCGAAT_5029_ACCGAG	L1	liver	RNA labelling group	Fam134a	+	21496	11684	19962	20134	20134	9.93344591238701e-05	0.00491705572663156	0	0.00010933445912387	0.00492705572663156	1e-05	L1
7029_GCGAAT_5029_ACCGAG	L1	liver	RNA labelling group	Fam134b	+	14505	6721	7674	13868	13868	0	0.00281222959330833	0	1e-05	0.00282222959330833	1e-05	L1
7029_GCGAAT_5029_ACCGAG	L1	liver	RNA labelling group	Fam136a	+	4732	2901	2957	7686	4732	0.000130106687483737	0.0039032006245121	0.000130106687483737	0.000140106687483737	0.0039132006245121	0.000140106687483737	L1
7029_GCGAAT_5029_ACCGAG	L1	liver	RNA labelling group	Fam160b1	+	10022	6500	7810	8852	8852	0.000112968820605513	0.00316312697695436	0	0.000122968820605513	0.00317312697695436	1e-05	L1
7029_GCGAAT_5029_ACCGAG	L1	liver	RNA labelling group	Fam168a	+	4103	2275	2972	4278	4103	0	0.00140252454417952	0	1e-05	0.00141252454417952	1e-05	L1
7029_GCGAAT_5029_ACCGAG	L1	liver	RNA labelling group	Fam169b	+	1917	1627	1696	2647	1917	0.00151114469210426	0.00302228938420853	0	0.00152114469210426	0.00303228938420853	1e-05	L1
7029_GCGAAT_5029_ACCGAG	L1	liver	RNA labelling group	Fam173b	+	6058	4544	6610	7865	6058	0.00101716465352829	0.00203432930705658	0.000127145581691036	0.00102716465352829	0.00204432930705658	0.000137145581691036	L1
7029_GCGAAT_5029_ACCGAG	L1	liver	RNA labelling group	Fam174a	+	2224	756	920	2268	2224	0	0.00529100529100529	0	1e-05	0.00530100529100529	1e-05	L1
7029_GCGAAT_5029_ACCGAG	L1	liver	RNA labelling group	Fam175b	+	4312	2352	2041	5189	4312	0.000192715359414145	0	0	0.000202715359414145	1e-05	1e-05	L1
7029_GCGAAT_5029_ACCGAG	L1	liver	RNA labelling group	Fam178a	+	1328	1169	1175	2527	1328	0	0.000791452314998021	0	1e-05	0.000801452314998021	1e-05	L1
7029_GCGAAT_5029_ACCGAG	L1	liver	RNA labelling group	Fam185a	+	1978	670	1208	2451	1978	0.000407996736026112	0.00203998368013055	0	0.000417996736026112	0.00204998368013055	1e-05	L1
7029_GCGAAT_5029_ACCGAG	L1	liver	RNA labelling group	Fam187b	+	2044	1725	2182	2121	2044	0	0.00377180575200377	0	1e-05	0.00378180575200377	1e-05	L1
7029_GCGAAT_5029_ACCGAG	L1	liver	RNA labelling group	Fam199x	+	4742	1710	2552	5418	4742	0	0.000922849760059062	0.000922849760059062	1e-05	0.000932849760059062	0.000932849760059062	L1
7029_GCGAAT_5029_ACCGAG	L1	liver	RNA labelling group	Fam208a	+	5621	3101	3108	5920	5621	0.000337837837837838	0.00236486486486486	0	0.000347837837837838	0.00237486486486486	1e-05	L1
7029_GCGAAT_5029_ACCGAG	L1	liver	RNA labelling group	Fam20c	+	5609	5525	6796	4962	4962	0.000201531640467553	0.00060459492140266	0	0.000211531640467553	0.00061459492140266	1e-05	L1
7029_GCGAAT_5029_ACCGAG	L1	liver	RNA labelling group	Fam21	+	11756	7600	4684	15458	11756	0	0.00239358261094578	0	1e-05	0.00240358261094578	1e-05	L1
7029_GCGAAT_5029_ACCGAG	L1	liver	RNA labelling group	Fam210b	+	24982	16061	19137	24062	24062	8.31186102568365e-05	0.00361565954617238	4.15593051284183e-05	9.31186102568365e-05	0.00362565954617238	5.15593051284183e-05	L1
7029_GCGAAT_5029_ACCGAG	L1	liver	RNA labelling group	Fam214a	+	9060	3768	3434	10194	9060	9.80969197567196e-05	0.00362958603099862	0	0.00010809691975672	0.00363958603099862	1e-05	L1
7029_GCGAAT_5029_ACCGAG	L1	liver	RNA labelling group	Fam222b	+	5951	3298	4001	6117	5951	0	0.00179826712440738	0	1e-05	0.00180826712440738	1e-05	L1
7029_GCGAAT_5029_ACCGAG	L1	liver	RNA labelling group	Fam234b	+	11050	5428	8179	8209	8209	0	0.00158362772566695	0	1e-05	0.00159362772566695	1e-05	L1
7029_GCGAAT_5029_ACCGAG	L1	liver	RNA labelling group	Fam32a	+	10911	7619	10645	9750	9750	0.00235897435897435	0.0209230769230769	0	0.00236897435897435	0.0209330769230769	1e-05	L1
7029_GCGAAT_5029_ACCGAG	L1	liver	RNA labelling group	Fam47e	+	4029	2304	2551	4484	4029	0	0.00223015165031222	0	1e-05	0.00224015165031222	1e-05	L1
7029_GCGAAT_5029_ACCGAG	L1	liver	RNA labelling group	Fam53c	+	2947	1384	1928	3475	2947	0	0	0	1e-05	1e-05	1e-05	L1
7029_GCGAAT_5029_ACCGAG	L1	liver	RNA labelling group	Fam63a	+	9942	9005	7690	19995	9942	0	0.00210052513128282	0.000250062515628907	1e-05	0.00211052513128282	0.000260062515628907	L1
7029_GCGAAT_5029_ACCGAG	L1	liver	RNA labelling group	Fam65a	+	1892	1303	1222	2170	1892	0.00414746543778801	0.00691244239631336	0	0.00415746543778801	0.00692244239631336	1e-05	L1
7029_GCGAAT_5029_ACCGAG	L1	liver	RNA labelling group	Fam8a1	+	17177	10944	10016	25019	17177	0.000119908869259363	0.00179863303889044	0	0.000129908869259363	0.00180863303889044	1e-05	L1
7029_GCGAAT_5029_ACCGAG	L1	liver	RNA labelling group	Fam91a1	+	10244	3950	5692	12601	10244	0.000555511467343862	0.0020633283072772	0	0.000565511467343862	0.0020733283072772	1e-05	L1
7029_GCGAAT_5029_ACCGAG	L1	liver	RNA labelling group	Fam96a	+	11533	5756	3894	12645	11533	7.90826413602214e-05	0.00490312376433372	0	8.90826413602214e-05	0.00491312376433372	1e-05	L1
7029_GCGAAT_5029_ACCGAG	L1	liver	RNA labelling group	Fam98b	+	1872	908	1180	2922	1872	0	0.00376454483230663	0	1e-05	0.00377454483230663	1e-05	L1
7029_GCGAAT_5029_ACCGAG	L1	liver	RNA labelling group	Fancl	+	3086	1194	1220	2251	2251	0	0.00488671701466015	0	1e-05	0.00489671701466015	1e-05	L1
7029_GCGAAT_5029_ACCGAG	L1	liver	RNA labelling group	Farp1	+	3033	1696	1591	2206	2206	0	0.00770625566636446	0	1e-05	0.00771625566636446	1e-05	L1
7029_GCGAAT_5029_ACCGAG	L1	liver	RNA labelling group	Farp2	+	1761	1489	1325	1792	1761	0	0	0	1e-05	1e-05	1e-05	L1
7029_GCGAAT_5029_ACCGAG	L1	liver	RNA labelling group	Fars2	+	2929	2496	2711	2557	2557	0.000391083300743058	0.00625733281188893	0	0.000401083300743058	0.00626733281188893	1e-05	L1
7029_GCGAAT_5029_ACCGAG	L1	liver	RNA labelling group	Farsa	+	3320	3956	5452	6249	3320	0	0.00576092174747959	0	1e-05	0.00577092174747959	1e-05	L1
7029_GCGAAT_5029_ACCGAG	L1	liver	RNA labelling group	Fas	+	7780	3551	4154	9404	7780	0.000106337728626117	0.00191407911527009	0	0.000116337728626117	0.00192407911527009	1e-05	L1
7029_GCGAAT_5029_ACCGAG	L1	liver	RNA labelling group	Fastkd2	+	3080	1724	2019	2338	2338	0.000427715996578272	0.00427715996578272	0	0.000437715996578272	0.00428715996578272	1e-05	L1
7029_GCGAAT_5029_ACCGAG	L1	liver	RNA labelling group	Fat1	+	3001	1327	1442	3693	3001	0	0.0102897373409152	0	1e-05	0.0102997373409152	1e-05	L1
7029_GCGAAT_5029_ACCGAG	L1	liver	RNA labelling group	Fau	+	15705	13034	15359	9719	9719	0.000102891243955139	0.0105977981273794	0.000514456219775697	0.000112891243955139	0.0106077981273794	0.000524456219775697	L1
7029_GCGAAT_5029_ACCGAG	L1	liver	RNA labelling group	Fbl	+	2832	1888	6731	8035	2832	0	0.00323584318606098	0	1e-05	0.00324584318606098	1e-05	L1
7029_GCGAAT_5029_ACCGAG	L1	liver	RNA labelling group	Fbxl14	+	2230	793	1159	2333	2230	0	0.00257179597085297	0	1e-05	0.00258179597085297	1e-05	L1
7029_GCGAAT_5029_ACCGAG	L1	liver	RNA labelling group	Fbxo21	+	9112	4649	4848	14715	9112	0.000203873598369011	0.00217465171593611	0	0.000213873598369011	0.00218465171593611	1e-05	L1
7029_GCGAAT_5029_ACCGAG	L1	liver	RNA labelling group	Fbxo22	+	8253	5247	3431	7333	7333	0.0001363698349925	0.00218191735987999	0	0.0001463698349925	0.00219191735987999	1e-05	L1
7029_GCGAAT_5029_ACCGAG	L1	liver	RNA labelling group	Fbxo3	+	6915	3992	4151	8691	6915	0.000115061557933494	0.00172592336900241	0	0.000125061557933494	0.00173592336900241	1e-05	L1
7029_GCGAAT_5029_ACCGAG	L1	liver	RNA labelling group	Fbxo3	+	7168	3999	5194	10047	7168	0.000199064397332537	0.00318503035732059	0.000597193191997611	0.000209064397332537	0.00319503035732059	0.000607193191997611	L1
7029_GCGAAT_5029_ACCGAG	L1	liver	RNA labelling group	Fbxo30	+	2301	894	1085	2046	2046	0	0	0.000977517106549365	1e-05	1e-05	0.000987517106549365	L1
7029_GCGAAT_5029_ACCGAG	L1	liver	RNA labelling group	Fbxo34	+	4018	1548	1546	3678	3678	0.000271886895051658	0.000271886895051658	0	0.000281886895051659	0.000281886895051659	1e-05	L1
7029_GCGAAT_5029_ACCGAG	L1	liver	RNA labelling group	Fbxo7	+	2897	1473	3013	3667	2897	0	0.00490864466866648	0	1e-05	0.00491864466866648	1e-05	L1
7029_GCGAAT_5029_ACCGAG	L1	liver	RNA labelling group	Fbxo8	+	10977	4768	4443	12919	10977	0.000154810743865624	0.00263178264571561	0	0.000164810743865624	0.00264178264571561	1e-05	L1
7029_GCGAAT_5029_ACCGAG	L1	liver	RNA labelling group	Fbxw11	+	5710	2467	2836	5544	5544	0.00216450216450216	0.00234487734487734	0	0.00217450216450216	0.00235487734487734	1e-05	L1
7029_GCGAAT_5029_ACCGAG	L1	liver	RNA labelling group	Fbxw7	+	3387	1547	1248	2077	2077	0.000481463649494463	0.000962927298988926	0.000481463649494463	0.000491463649494463	0.000972927298988926	0.000491463649494463	L1
7029_GCGAAT_5029_ACCGAG	L1	liver	RNA labelling group	Fbxw9	+	5138	4919	5289	7314	5138	0	0.00683620453923981	0	1e-05	0.00684620453923981	1e-05	L1
7029_GCGAAT_5029_ACCGAG	L1	liver	RNA labelling group	Fcf1	+	5238	5934	2688	9230	5238	0	0.00238353196099674	0	1e-05	0.00239353196099674	1e-05	L1
7029_GCGAAT_5029_ACCGAG	L1	liver	RNA labelling group	Fcgr4	+	1589	1758	1429	1844	1589	0	0	0	1e-05	1e-05	1e-05	L1
7029_GCGAAT_5029_ACCGAG	L1	liver	RNA labelling group	Fchsd2	+	2658	1507	1942	2924	2658	0	0.00136798905608755	0	1e-05	0.00137798905608755	1e-05	L1
7029_GCGAAT_5029_ACCGAG	L1	liver	RNA labelling group	Fem1a	+	4255	3800	4072	4394	4255	0	0.000910332271279017	0	1e-05	0.000920332271279017	1e-05	L1
7029_GCGAAT_5029_ACCGAG	L1	liver	RNA labelling group	Fetub	+	121570	66997	114903	89705	89705	0.000144919458224179	0.0141798116047043	0	0.000154919458224179	0.0141898116047043	1e-05	L1
7029_GCGAAT_5029_ACCGAG	L1	liver	RNA labelling group	Fga	+	1770815	1203984	795955	1980364	1770815	0.000133813783728648	0.00678208652550743	2.92875451179682e-05	0.000143813783728648	0.00679208652550743	3.92875451179682e-05	L1
7029_GCGAAT_5029_ACCGAG	L1	liver	RNA labelling group	Fgd6	+	6039	2028	3262	6581	6039	0	0.00182343108950007	0	1e-05	0.00183343108950007	1e-05	L1
7029_GCGAAT_5029_ACCGAG	L1	liver	RNA labelling group	Fgfr1op2	+	3259	1976	2482	2808	2808	0.000356125356125356	0.011039886039886	0.00106837606837606	0.000366125356125356	0.011049886039886	0.00107837606837606	L1
7029_GCGAAT_5029_ACCGAG	L1	liver	RNA labelling group	Fgfr1op2	+	3459	1641	2340	3099	3099	0.000322684737011939	0.000645369474023879	0	0.000332684737011939	0.000655369474023879	1e-05	L1
7029_GCGAAT_5029_ACCGAG	L1	liver	RNA labelling group	Fgfr3	+	2116	1423	1211	1858	1858	0	0	0	1e-05	1e-05	1e-05	L1
7029_GCGAAT_5029_ACCGAG	L1	liver	RNA labelling group	Fgfr4	+	7319	3466	5668	6198	6198	0.000322684737011939	0.00193610842207163	0	0.000332684737011939	0.00194610842207163	1e-05	L1
7029_GCGAAT_5029_ACCGAG	L1	liver	RNA labelling group	Fgfrl1	+	3959	2212	2876	6488	3959	0	0.00385326757090012	0	1e-05	0.00386326757090012	1e-05	L1
7029_GCGAAT_5029_ACCGAG	L1	liver	RNA labelling group	Fgg	+	198887	62782	76061	278466	198887	0.000312425933507143	0.0266711196339948	3.23199241559113e-05	0.000322425933507143	0.0266811196339948	4.23199241559113e-05	L1
7029_GCGAAT_5029_ACCGAG	L1	liver	RNA labelling group	Fgg	+	1302300	861834	859253	1628964	1302300	0.000289754715266881	0.00934581734157415	5.21804042323833e-05	0.000299754715266881	0.00935581734157415	6.21804042323833e-05	L1
7029_GCGAAT_5029_ACCGAG	L1	liver	RNA labelling group	Fggy	+	7013	5594	5278	9209	7013	0	0.00586382886306873	0	1e-05	0.00587382886306873	1e-05	L1
7029_GCGAAT_5029_ACCGAG	L1	liver	RNA labelling group	Fibp	+	2260	3024	1381	2602	2260	0	0.00345887778631821	0	1e-05	0.00346887778631821	1e-05	L1
7029_GCGAAT_5029_ACCGAG	L1	liver	RNA labelling group	Fip1l1	+	5275	2229	3173	4115	4115	0	0.00388821385176184	0	1e-05	0.00389821385176184	1e-05	L1
7029_GCGAAT_5029_ACCGAG	L1	liver	RNA labelling group	Fis1	+	4577	5093	5162	6025	4577	0.00016597510373444	0.0127800829875519	0	0.00017597510373444	0.0127900829875519	1e-05	L1
7029_GCGAAT_5029_ACCGAG	L1	liver	RNA labelling group	Fitm1	+	4778	4268	3254	2999	2999	0	0.0053351117039013	0	1e-05	0.0053451117039013	1e-05	L1
7029_GCGAAT_5029_ACCGAG	L1	liver	RNA labelling group	Fkbp1a	+	9846	10803	8594	17943	9846	5.57320403499972e-05	0.0059633283174497	5.57320403499972e-05	6.57320403499972e-05	0.0059733283174497	6.57320403499972e-05	L1
7029_GCGAAT_5029_ACCGAG	L1	liver	RNA labelling group	Fkbp8	+	11945	20066	9079	11690	11690	0	0.00581693755346449	0	1e-05	0.00582693755346449	1e-05	L1
7029_GCGAAT_5029_ACCGAG	L1	liver	RNA labelling group	Fkbp9	+	4237	2424	2972	5295	4237	0	0.000944287063267233	0	1e-05	0.000954287063267233	1e-05	L1
7029_GCGAAT_5029_ACCGAG	L1	liver	RNA labelling group	Fktn	+	3341	1645	1896	2851	2851	0	0.0014030164854437	0.000701508242721852	1e-05	0.0014130164854437	0.000711508242721852	L1
7029_GCGAAT_5029_ACCGAG	L1	liver	RNA labelling group	Flnb	+	12379	5896	7313	8679	8679	0.00414794331144141	0.00403272266390137	0	0.00415794331144141	0.00404272266390137	1e-05	L1
7029_GCGAAT_5029_ACCGAG	L1	liver	RNA labelling group	Flot1	+	5659	6347	3693	7285	5659	0	0.00315717227179135	0	1e-05	0.00316717227179135	1e-05	L1
7029_GCGAAT_5029_ACCGAG	L1	liver	RNA labelling group	Flot2	+	4441	5794	3622	5151	4441	0.0003882741215298	0.0036886041545331	0	0.0003982741215298	0.0036986041545331	1e-05	L1
7029_GCGAAT_5029_ACCGAG	L1	liver	RNA labelling group	Flt4	+	2951	1777	2063	2873	2873	0.000348068221371389	0	0	0.000358068221371389	1e-05	1e-05	L1
7029_GCGAAT_5029_ACCGAG	L1	liver	RNA labelling group	Fmc1	+	6954	5655	6443	8534	6954	0.000117178345441762	0.00632763065385516	0	0.000127178345441762	0.00633763065385516	1e-05	L1
7029_GCGAAT_5029_ACCGAG	L1	liver	RNA labelling group	Fmo5	+	153070	76522	102854	134568	134568	0.000505320730039831	0.00280898876404494	8.91742464776173e-05	0.000515320730039831	0.00281898876404494	9.91742464776173e-05	L1
7029_GCGAAT_5029_ACCGAG	L1	liver	RNA labelling group	Fmr1	+	2621	961	1313	3590	2621	0.000278551532033426	0.00167130919220055	0	0.000288551532033426	0.00168130919220055	1e-05	L1
7029_GCGAAT_5029_ACCGAG	L1	liver	RNA labelling group	Fnip1	+	24161	9279	11862	28855	24161	0.000173280194073817	0.00159417778547911	0	0.000183280194073817	0.00160417778547911	1e-05	L1
7029_GCGAAT_5029_ACCGAG	L1	liver	RNA labelling group	Focad	+	2621	1427	1705	2879	2621	0	0.00104202848211184	0	1e-05	0.00105202848211184	1e-05	L1
7029_GCGAAT_5029_ACCGAG	L1	liver	RNA labelling group	Fosl2	+	2157	1577	2144	3531	2157	0	0.00311526479750778	0	1e-05	0.00312526479750778	1e-05	L1
7029_GCGAAT_5029_ACCGAG	L1	liver	RNA labelling group	Foxj3	+	3000	1185	1715	3042	3000	0.000328731097961867	0.00164365548980933	0	0.000338731097961867	0.00165365548980933	1e-05	L1
7029_GCGAAT_5029_ACCGAG	L1	liver	RNA labelling group	Foxk1	+	2324	1284	1247	3163	2324	0.000316155548529877	0.000316155548529877	0.000316155548529877	0.000326155548529877	0.000326155548529877	0.000326155548529877	L1
7029_GCGAAT_5029_ACCGAG	L1	liver	RNA labelling group	Foxk2	+	2315	1218	1736	1904	1904	0	0.00105042016806722	0	1e-05	0.00106042016806722	1e-05	L1
7029_GCGAAT_5029_ACCGAG	L1	liver	RNA labelling group	Foxn2	+	2724	1119	1026	2694	2694	0	0.000371195248700817	0.000371195248700817	1e-05	0.000381195248700817	0.000381195248700817	L1
7029_GCGAAT_5029_ACCGAG	L1	liver	RNA labelling group	Foxo1	+	8556	6008	5540	7552	7552	0.000926906779661017	0.00251588983050847	0	0.000936906779661017	0.00252588983050847	1e-05	L1
7029_GCGAAT_5029_ACCGAG	L1	liver	RNA labelling group	Foxo4	+	2759	1047	1749	2306	2306	0	0.00173460537727666	0	1e-05	0.00174460537727666	1e-05	L1
7029_GCGAAT_5029_ACCGAG	L1	liver	RNA labelling group	Foxp2	+	2381	1140	1027	2035	2035	0	0	0	1e-05	1e-05	1e-05	L1
7029_GCGAAT_5029_ACCGAG	L1	liver	RNA labelling group	Foxq1	+	8266	4977	5183	10237	8266	0.000293054605841555	0.00175832763504933	0	0.000303054605841555	0.00176832763504933	1e-05	L1
7029_GCGAAT_5029_ACCGAG	L1	liver	RNA labelling group	Frat1	+	1736	1142	1249	2150	1736	0	0.0055813953488372	0	1e-05	0.0055913953488372	1e-05	L1
7029_GCGAAT_5029_ACCGAG	L1	liver	RNA labelling group	Frrs1	+	11809	7179	8497	9010	9010	0.000221975582685905	0.00144284128745837	0	0.000231975582685905	0.00145284128745837	1e-05	L1
7029_GCGAAT_5029_ACCGAG	L1	liver	RNA labelling group	Ftcd	+	53635	56413	59821	91767	53635	5.44858173417459e-05	0.00575370231128837	0	6.4485817341746e-05	0.00576370231128837	1e-05	L1
7029_GCGAAT_5029_ACCGAG	L1	liver	RNA labelling group	Fth1	+	265655	232109	161334	349420	265655	0.00012592295804476	0.0182960334268216	2.28950832808654e-05	0.00013592295804476	0.0183060334268216	3.28950832808654e-05	L1
7029_GCGAAT_5029_ACCGAG	L1	liver	RNA labelling group	Ftl1-ps1	+	32329	19307	17092	19142	19142	0.000104482290251802	0.00767944833350747	0.000104482290251802	0.000114482290251802	0.00768944833350747	0.000114482290251802	L1
7029_GCGAAT_5029_ACCGAG	L1	liver	RNA labelling group	Fto	+	3987	3138	3494	5611	3987	0.00017822135091784	0.00285154161468543	0	0.00018822135091784	0.00286154161468543	1e-05	L1
7029_GCGAAT_5029_ACCGAG	L1	liver	RNA labelling group	Fubp1	+	6158	3279	4090	2467	2467	0	0.00364815565464126	0	1e-05	0.00365815565464126	1e-05	L1
7029_GCGAAT_5029_ACCGAG	L1	liver	RNA labelling group	Fubp1	+	12239	5307	6585	19012	12239	0	0.00378708184304649	0	1e-05	0.00379708184304649	1e-05	L1
7029_GCGAAT_5029_ACCGAG	L1	liver	RNA labelling group	Fuca1	+	13958	15613	14066	11837	11837	0	0.0107290698656754	0	1e-05	0.0107390698656754	1e-05	L1
7029_GCGAAT_5029_ACCGAG	L1	liver	RNA labelling group	Fus	+	30324	23477	18420	40018	30324	0.000124943775301114	0.00139937028337248	4.99775101204458e-05	0.000134943775301114	0.00140937028337248	5.99775101204458e-05	L1
7029_GCGAAT_5029_ACCGAG	L1	liver	RNA labelling group	Fxr1	+	5903	2698	2884	5570	5570	0.000359066427289048	0.00843806104129264	0	0.000369066427289049	0.00844806104129264	1e-05	L1
7029_GCGAAT_5029_ACCGAG	L1	liver	RNA labelling group	Fxr2	+	12234	3789	7638	9545	9545	0.000523834468308015	0.00272393923520167	0	0.000533834468308015	0.00273393923520167	1e-05	L1
7029_GCGAAT_5029_ACCGAG	L1	liver	RNA labelling group	Fyttd1	+	3326	1604	2478	4434	3326	0	0.0054127198917456	0.0002255299954894	1e-05	0.0054227198917456	0.0002355299954894	L1
7029_GCGAAT_5029_ACCGAG	L1	liver	RNA labelling group	Fzd4	+	5384	2736	2511	5988	5384	0.000334001336005344	0.00400801603206412	0	0.000344001336005344	0.00401801603206412	1e-05	L1
7029_GCGAAT_5029_ACCGAG	L1	liver	RNA labelling group	G3bp1	+	13098	7716	9700	16419	13098	6.09050490285645e-05	0.00182715147085693	0	7.09050490285645e-05	0.00183715147085693	1e-05	L1
7029_GCGAAT_5029_ACCGAG	L1	liver	RNA labelling group	G6pc	+	85583	38415	32332	93257	85583	0.000117953612061293	0.00367800808518395	0	0.000127953612061293	0.00368800808518395	1e-05	L1
7029_GCGAAT_5029_ACCGAG	L1	liver	RNA labelling group	Gaa	+	12056	10187	9991	10697	10697	0.000186968308871646	0.00757221650930167	0	0.000196968308871646	0.00758221650930167	1e-05	L1
7029_GCGAAT_5029_ACCGAG	L1	liver	RNA labelling group	Gabarap	+	26492	17969	22282	19843	19843	0	0.0144131431739152	0	1e-05	0.0144231431739152	1e-05	L1
7029_GCGAAT_5029_ACCGAG	L1	liver	RNA labelling group	Gabarapl1	+	56303	37979	43369	59971	56303	5.00241783528706e-05	0.00283470343999599	0.000100048356705741	6.00241783528706e-05	0.00284470343999599	0.000110048356705741	L1
7029_GCGAAT_5029_ACCGAG	L1	liver	RNA labelling group	Gabarapl2	+	15016	7040	8490	15882	15016	0	0.00528900642236494	6.29643621710112e-05	1e-05	0.00529900642236494	7.29643621710112e-05	L1
7029_GCGAAT_5029_ACCGAG	L1	liver	RNA labelling group	Gadd45g	+	12526	8101	8121	11224	11224	8.90947968638632e-05	0.00365288667141838	0	9.90947968638632e-05	0.00366288667141838	1e-05	L1
7029_GCGAAT_5029_ACCGAG	L1	liver	RNA labelling group	Gadd45gip1	+	3783	3393	3791	2034	2034	0.000491642084562439	0.000491642084562439	0.00147492625368731	0.000501642084562439	0.000501642084562439	0.00148492625368731	L1
7029_GCGAAT_5029_ACCGAG	L1	liver	RNA labelling group	Gale	+	1687	1465	1655	1696	1687	0	0.0017688679245283	0	1e-05	0.0017788679245283	1e-05	L1
7029_GCGAAT_5029_ACCGAG	L1	liver	RNA labelling group	Galm	+	18041	8045	9661	16727	16727	0.000478268667423925	0.00561965684223112	0.000119567166855981	0.000488268667423925	0.00562965684223112	0.000129567166855981	L1
7029_GCGAAT_5029_ACCGAG	L1	liver	RNA labelling group	Galnt1	+	10055	6210	7510	15684	10055	0.000127518490181076	0.00490946187197143	0	0.000137518490181076	0.00491946187197143	1e-05	L1
7029_GCGAAT_5029_ACCGAG	L1	liver	RNA labelling group	Galnt11	+	2701	777	921	3292	2701	0	0.00364520048602673	0	1e-05	0.00365520048602673	1e-05	L1
7029_GCGAAT_5029_ACCGAG	L1	liver	RNA labelling group	Galnt2	+	8905	4165	5618	10142	8905	0	0.00532439361072766	9.8599881680142e-05	1e-05	0.00533439361072766	0.000108599881680142	L1
7029_GCGAAT_5029_ACCGAG	L1	liver	RNA labelling group	Galnt4	+	3463	1710	3065	6065	3463	0	0.000989282769991756	0	1e-05	0.000999282769991756	1e-05	L1
7029_GCGAAT_5029_ACCGAG	L1	liver	RNA labelling group	Galt	+	6215	5388	5384	5914	5914	0	0.00169090294217111	0	1e-05	0.00170090294217111	1e-05	L1
7029_GCGAAT_5029_ACCGAG	L1	liver	RNA labelling group	Gan	+	2846	1842	2162	2230	2230	0	0.00179372197309417	0	1e-05	0.00180372197309417	1e-05	L1
7029_GCGAAT_5029_ACCGAG	L1	liver	RNA labelling group	Ganab	+	28841	14648	20232	26312	26312	0.00345849802371541	0.00505472788081483	0	0.00346849802371541	0.00506472788081483	1e-05	L1
7029_GCGAAT_5029_ACCGAG	L1	liver	RNA labelling group	Ganc	+	6704	4360	4458	5132	5132	0.00038971161340608	0.00214341387373343	0	0.00039971161340608	0.00215341387373343	1e-05	L1
7029_GCGAAT_5029_ACCGAG	L1	liver	RNA labelling group	Gars	+	10602	8900	9065	11204	10602	0.000357015351660121	0.00321313816494109	0.000178507675830061	0.000367015351660121	0.00322313816494109	0.000188507675830061	L1
7029_GCGAAT_5029_ACCGAG	L1	liver	RNA labelling group	Gas2	+	2484	1048	1077	2274	2274	0	0.00571679859278803	0	1e-05	0.00572679859278803	1e-05	L1
7029_GCGAAT_5029_ACCGAG	L1	liver	RNA labelling group	Gata6	+	2254	1045	1035	2418	2254	0	0.00124069478908188	0	1e-05	0.00125069478908188	1e-05	L1
7029_GCGAAT_5029_ACCGAG	L1	liver	RNA labelling group	Gatad2b	+	6783	3603	3120	7118	6783	0	0.000983422309637539	0	1e-05	0.000993422309637539	1e-05	L1
7029_GCGAAT_5029_ACCGAG	L1	liver	RNA labelling group	Gatb	+	3106	1915	1978	2031	2031	0	0.00640078778926637	0	1e-05	0.00641078778926637	1e-05	L1
7029_GCGAAT_5029_ACCGAG	L1	liver	RNA labelling group	Gba	+	2829	3174	3493	2810	2810	0	0.00391459074733096	0	1e-05	0.00392459074733096	1e-05	L1
7029_GCGAAT_5029_ACCGAG	L1	liver	RNA labelling group	Gbas	+	2864	1351	1149	2746	2746	0	0.0021849963583394	0	1e-05	0.0021949963583394	1e-05	L1
7029_GCGAAT_5029_ACCGAG	L1	liver	RNA labelling group	Gbe1	+	15823	10612	8873	22275	15823	0	0.00754208754208754	0.000134680134680135	1e-05	0.00755208754208754	0.000144680134680135	L1
7029_GCGAAT_5029_ACCGAG	L1	liver	RNA labelling group	Gbf1	+	11035	5664	9151	9453	9453	0.000317359568390987	0.00306780916111287	0	0.000327359568390987	0.00307780916111287	1e-05	L1
7029_GCGAAT_5029_ACCGAG	L1	liver	RNA labelling group	Gbp7	+	17082	8502	4264	5199	5199	0.000577034045008655	0.000769378726678207	0	0.000587034045008655	0.000779378726678207	1e-05	L1
7029_GCGAAT_5029_ACCGAG	L1	liver	RNA labelling group	Gcat	+	2756	2010	2822	2524	2524	0	0.00792393026941363	0	1e-05	0.00793393026941363	1e-05	L1
7029_GCGAAT_5029_ACCGAG	L1	liver	RNA labelling group	Gcgr	+	20267	19575	21549	23679	20267	8.44630263102327e-05	0.00371637315765023	0	9.44630263102327e-05	0.00372637315765023	1e-05	L1
7029_GCGAAT_5029_ACCGAG	L1	liver	RNA labelling group	Gchfr	+	15891	17321	12728	10714	10714	0.000280007466865783	0.0115736419637857	0	0.000290007466865783	0.0115836419637857	1e-05	L1
7029_GCGAAT_5029_ACCGAG	L1	liver	RNA labelling group	Gckr	+	14289	11835	11956	19588	14289	0.000102103328568511	0.00449254645701449	0	0.000112103328568511	0.00450254645701449	1e-05	L1
7029_GCGAAT_5029_ACCGAG	L1	liver	RNA labelling group	Gclc	+	71760	38788	32378	87092	71760	0.000126303219583888	0.00241124328296514	6.88926652275754e-05	0.000136303219583888	0.00242124328296514	7.88926652275754e-05	L1
7029_GCGAAT_5029_ACCGAG	L1	liver	RNA labelling group	Gclm	+	61519	30246	26288	55476	55476	0.00027038719446247	0.0033167495854063	9.01290648208234e-05	0.00028038719446247	0.0033267495854063	0.000100129064820823	L1
7029_GCGAAT_5029_ACCGAG	L1	liver	RNA labelling group	Gcnt2	+	2119	1167	2106	4050	2119	0	0.00246913580246913	0	1e-05	0.00247913580246913	1e-05	L1
7029_GCGAAT_5029_ACCGAG	L1	liver	RNA labelling group	Gdap2	+	4362	2613	3262	4811	4362	0	0.00249428393265433	0	1e-05	0.00250428393265433	1e-05	L1
7029_GCGAAT_5029_ACCGAG	L1	liver	RNA labelling group	Gdf2	+	2831	1707	3061	3315	2831	0.00150829562594268	0.00180995475113122	0	0.00151829562594268	0.00181995475113122	1e-05	L1
7029_GCGAAT_5029_ACCGAG	L1	liver	RNA labelling group	Gdi1	+	5074	3894	2117	4092	4092	0	0.00268817204301075	0	1e-05	0.00269817204301075	1e-05	L1
7029_GCGAAT_5029_ACCGAG	L1	liver	RNA labelling group	Gdi2	+	51090	35854	28919	37673	37673	5.30884187614472e-05	0.00512303241047965	2.65442093807236e-05	6.30884187614472e-05	0.00513303241047965	3.65442093807236e-05	L1
7029_GCGAAT_5029_ACCGAG	L1	liver	RNA labelling group	Gemin2	+	2088	1238	1449	2069	2069	0	0	0	1e-05	1e-05	1e-05	L1
7029_GCGAAT_5029_ACCGAG	L1	liver	RNA labelling group	Get4	+	5140	4706	4518	4814	4814	0.000623182384711259	0.00353136684669713	0	0.000633182384711259	0.00354136684669713	1e-05	L1
7029_GCGAAT_5029_ACCGAG	L1	liver	RNA labelling group	Gfm1	+	10213	4285	5656	12139	10213	0.000164758217316089	0.0050251256281407	0	0.000174758217316089	0.0050351256281407	1e-05	L1
7029_GCGAAT_5029_ACCGAG	L1	liver	RNA labelling group	Gfm2	+	5582	2607	3312	5767	5582	0.000173400381480839	0.00641581411479105	0	0.000183400381480839	0.00642581411479105	1e-05	L1
7029_GCGAAT_5029_ACCGAG	L1	liver	RNA labelling group	Gfpt1	+	2256	1278	1381	3428	2256	0	0	0	1e-05	1e-05	1e-05	L1
7029_GCGAAT_5029_ACCGAG	L1	liver	RNA labelling group	Gga1	+	1710	1485	2205	2119	1710	0	0.00047192071731949	0	1e-05	0.00048192071731949	1e-05	L1
7029_GCGAAT_5029_ACCGAG	L1	liver	RNA labelling group	Ggcx	+	6840	6257	5086	9473	6840	0.000105563179562968	0.00496146943945951	0	0.000115563179562968	0.00497146943945951	1e-05	L1
7029_GCGAAT_5029_ACCGAG	L1	liver	RNA labelling group	Ggh	+	3785	1469	1730	3457	3457	0	0.00665316748625976	0.000289268151576511	1e-05	0.00666316748625976	0.000299268151576511	L1
7029_GCGAAT_5029_ACCGAG	L1	liver	RNA labelling group	Ggt6	+	2319	1905	1548	2262	2262	0	0.0017683465959328	0	1e-05	0.0017783465959328	1e-05	L1
7029_GCGAAT_5029_ACCGAG	L1	liver	RNA labelling group	Gid4	+	5679	1518	2885	4979	4979	0	0.00261096605744125	0	1e-05	0.00262096605744125	1e-05	L1
7029_GCGAAT_5029_ACCGAG	L1	liver	RNA labelling group	Gid8	+	6734	4283	7459	12295	6734	8.13338755591704e-05	0.00235868239121594	0	9.13338755591704e-05	0.00236868239121594	1e-05	L1
7029_GCGAAT_5029_ACCGAG	L1	liver	RNA labelling group	Gigyf1	+	2495	2403	2060	3005	2495	0	0	0	1e-05	1e-05	1e-05	L1
7029_GCGAAT_5029_ACCGAG	L1	liver	RNA labelling group	Gipc1	+	1418	1687	1398	1730	1418	0	0.000578034682080925	0	1e-05	0.000588034682080925	1e-05	L1
7029_GCGAAT_5029_ACCGAG	L1	liver	RNA labelling group	Gjb1	+	63868	53867	69642	50069	50069	0.000219696818390621	0.00461363318620304	3.9944876071022e-05	0.000229696818390621	0.00462363318620304	4.9944876071022e-05	L1
7029_GCGAAT_5029_ACCGAG	L1	liver	RNA labelling group	Glcci1	+	2357	1073	1369	3231	2357	0	0.000309501702259362	0	1e-05	0.000319501702259362	1e-05	L1
7029_GCGAAT_5029_ACCGAG	L1	liver	RNA labelling group	Gle1	+	2509	1701	1905	2840	2509	0	0	0	1e-05	1e-05	1e-05	L1
7029_GCGAAT_5029_ACCGAG	L1	liver	RNA labelling group	Glmp	+	8018	8394	7678	7841	7841	0	0.00484632062236959	0	1e-05	0.00485632062236959	1e-05	L1
7029_GCGAAT_5029_ACCGAG	L1	liver	RNA labelling group	Glrx	+	7930	5050	5758	9993	7930	0.000700490343240268	0.00300210147102972	0	0.000710490343240268	0.00301210147102972	1e-05	L1
7029_GCGAAT_5029_ACCGAG	L1	liver	RNA labelling group	Glrx2	+	11079	6238	8352	10917	10917	0	0.00522121461940093	9.16002564807182e-05	1e-05	0.00523121461940093	0.000101600256480718	L1
7029_GCGAAT_5029_ACCGAG	L1	liver	RNA labelling group	Glrx3	+	24108	14508	16151	14800	14800	0	0.00439189189189189	0	1e-05	0.00440189189189189	1e-05	L1
7029_GCGAAT_5029_ACCGAG	L1	liver	RNA labelling group	Glrx5	+	32483	14105	29836	34097	32483	0.000263952840425844	0.00413526116667155	2.93280933806493e-05	0.000273952840425844	0.00414526116667155	3.93280933806493e-05	L1
7029_GCGAAT_5029_ACCGAG	L1	liver	RNA labelling group	Gls2	+	17846	12848	13046	18027	17846	0	0.00471514949797525	0	1e-05	0.00472514949797525	1e-05	L1
7029_GCGAAT_5029_ACCGAG	L1	liver	RNA labelling group	Glt1d1	+	3258	3216	2595	3470	3258	0	0.00201729106628242	0	1e-05	0.00202729106628242	1e-05	L1
7029_GCGAAT_5029_ACCGAG	L1	liver	RNA labelling group	Glt8d1	+	2069	1417	1947	3886	2069	0	0.00488934637159032	0.00283067421513124	1e-05	0.00489934637159032	0.00284067421513124	L1
7029_GCGAAT_5029_ACCGAG	L1	liver	RNA labelling group	Gltpd2	+	18278	16202	17788	15471	15471	6.46370628918622e-05	0.00995410768534677	0	7.46370628918622e-05	0.00996410768534677	1e-05	L1
7029_GCGAAT_5029_ACCGAG	L1	liver	RNA labelling group	Glud1	+	103313	53888	55887	105281	103313	0.000351440430846971	0.00511963222233831	1.89967800457822e-05	0.000361440430846971	0.00512963222233831	2.89967800457822e-05	L1
7029_GCGAAT_5029_ACCGAG	L1	liver	RNA labelling group	Glul	+	143278	110162	89209	166471	143278	0.000282331457130671	0.00233674333667725	6.00705227937599e-06	0.000292331457130671	0.00234674333667725	1.6007052279376e-05	L1
7029_GCGAAT_5029_ACCGAG	L1	liver	RNA labelling group	Glyat	+	141286	50071	109299	79113	79113	0.000214882509827715	0.00256594997029565	0.000139041624006168	0.000224882509827715	0.00257594997029565	0.000149041624006168	L1
7029_GCGAAT_5029_ACCGAG	L1	liver	RNA labelling group	Gm10076	+	11889	4874	4763	4572	4572	0	0.0179352580927384	0	1e-05	0.0179452580927384	1e-05	L1
7029_GCGAAT_5029_ACCGAG	L1	liver	RNA labelling group	Gm10263	+	19631	20488	25154	13577	13577	7.36539736318774e-05	0.00788097517861088	7.36539736318774e-05	8.36539736318774e-05	0.00789097517861088	8.36539736318774e-05	L1
7029_GCGAAT_5029_ACCGAG	L1	liver	RNA labelling group	Gm16286	+	12136	5210	5782	7810	7810	0	0.00256081946222791	0	1e-05	0.00257081946222791	1e-05	L1
7029_GCGAAT_5029_ACCGAG	L1	liver	RNA labelling group	Gm2000	+	21331	6058	8395	4486	4486	0.000445831475702185	0.0131520285332144	0	0.000455831475702185	0.0131620285332144	1e-05	L1
7029_GCGAAT_5029_ACCGAG	L1	liver	RNA labelling group	Gm20388	+	8905	4165	5618	10142	8905	0	0.00532439361072766	9.8599881680142e-05	1e-05	0.00533439361072766	0.000108599881680142	L1
7029_GCGAAT_5029_ACCGAG	L1	liver	RNA labelling group	Gm20503	+	2980	866	2179	4111	2980	0	0.000486499635125274	0	1e-05	0.000496499635125274	1e-05	L1
7029_GCGAAT_5029_ACCGAG	L1	liver	RNA labelling group	Gm20521	+	52711	9018	29527	17784	17784	0.000506072874493927	0.00376743139901034	0	0.000516072874493927	0.00377743139901034	1e-05	L1
7029_GCGAAT_5029_ACCGAG	L1	liver	RNA labelling group	Gm20708	+	11658	10660	10986	7764	7764	0.00128799587841318	0.00154559505409582	0	0.00129799587841318	0.00155559505409582	1e-05	L1
7029_GCGAAT_5029_ACCGAG	L1	liver	RNA labelling group	Gm21967	+	2965	1325	1514	2472	2472	0	0.00242718446601941	0	1e-05	0.00243718446601941	1e-05	L1
7029_GCGAAT_5029_ACCGAG	L1	liver	RNA labelling group	Gm28046	+	9553	9083	10581	9404	9404	0.000212675457252233	0.00691195236069757	0.000106337728626117	0.000222675457252233	0.00692195236069757	0.000116337728626117	L1
7029_GCGAAT_5029_ACCGAG	L1	liver	RNA labelling group	Gm2a	+	9243	10056	9664	8593	8593	0	0.00989177237286163	0	1e-05	0.00990177237286163	1e-05	L1
7029_GCGAAT_5029_ACCGAG	L1	liver	RNA labelling group	Gm38426	+	6365	1144	4532	2438	2438	0	0.00287120590648072	0	1e-05	0.00288120590648072	1e-05	L1
7029_GCGAAT_5029_ACCGAG	L1	liver	RNA labelling group	Gm4951	+	43988	35273	35072	35113	35113	0.000341753766411301	0.00196508415686497	0	0.000351753766411301	0.00197508415686497	1e-05	L1
7029_GCGAAT_5029_ACCGAG	L1	liver	RNA labelling group	Gm4952	+	31135	18604	21613	39706	31135	0.000125925552813177	0.00254369616682617	0	0.000135925552813177	0.00255369616682617	1e-05	L1
7029_GCGAAT_5029_ACCGAG	L1	liver	RNA labelling group	Gm5096	+	58049	14265	10919	30138	30138	0.000796336850487756	0.00408122635874975	0.00345079301878027	0.000806336850487756	0.00409122635874975	0.00346079301878027	L1
7029_GCGAAT_5029_ACCGAG	L1	liver	RNA labelling group	Gm5424	+	11431	1792	2627	3160	3160	0.0341772151898734	0.015506329113924	0	0.0341872151898734	0.015516329113924	1e-05	L1
7029_GCGAAT_5029_ACCGAG	L1	liver	RNA labelling group	Gm561	+	10073	5700	6359	12270	10073	0.000896495517522412	0.00611246943765281	0	0.000906495517522412	0.00612246943765281	1e-05	L1
7029_GCGAAT_5029_ACCGAG	L1	liver	RNA labelling group	Gm5617	+	7457	8766	4481	5353	5353	0	0.00429665608070241	0	1e-05	0.00430665608070241	1e-05	L1
7029_GCGAAT_5029_ACCGAG	L1	liver	RNA labelling group	Gm6563	+	3780	1407	2797	2144	2144	0	0.000932835820895522	0	1e-05	0.000942835820895522	1e-05	L1
7029_GCGAAT_5029_ACCGAG	L1	liver	RNA labelling group	Gmppa	+	1437	2292	1690	1545	1437	0	0.00129449838187702	0	1e-05	0.00130449838187702	1e-05	L1
7029_GCGAAT_5029_ACCGAG	L1	liver	RNA labelling group	Gmppb	+	1448	1840	2315	1493	1448	0	0.00200937709310113	0	1e-05	0.00201937709310113	1e-05	L1
7029_GCGAAT_5029_ACCGAG	L1	liver	RNA labelling group	Gmpr2	+	3200	2234	2852	2129	2129	0	0.0018788163457022	0	1e-05	0.0018888163457022	1e-05	L1
7029_GCGAAT_5029_ACCGAG	L1	liver	RNA labelling group	Gmps	+	5666	2971	3163	3986	3986	0	0.000501756146512795	0	1e-05	0.000511756146512795	1e-05	L1
7029_GCGAAT_5029_ACCGAG	L1	liver	RNA labelling group	Gna13	+	8585	5775	4805	12143	8585	8.23519723297373e-05	0.00123527958494605	0	9.23519723297373e-05	0.00124527958494605	1e-05	L1
7029_GCGAAT_5029_ACCGAG	L1	liver	RNA labelling group	Gnaq	+	9964	3230	3054	5885	5885	0.000509770603228547	0.00288870008496176	0.000339847068819031	0.000519770603228547	0.00289870008496176	0.000349847068819031	L1
7029_GCGAAT_5029_ACCGAG	L1	liver	RNA labelling group	Gnas	+	124466	38942	32173	58035	58035	0.000551391401740329	0.0141294046695959	6.89239252175411e-05	0.000561391401740329	0.0141394046695959	7.89239252175411e-05	L1
7029_GCGAAT_5029_ACCGAG	L1	liver	RNA labelling group	Gnb1	+	12109	5052	6519	12040	12040	0	0.0032392026578073	0	1e-05	0.0032492026578073	1e-05	L1
7029_GCGAAT_5029_ACCGAG	L1	liver	RNA labelling group	Gng10	+	2980	866	2179	4111	2980	0	0.000486499635125274	0	1e-05	0.000496499635125274	1e-05	L1
7029_GCGAAT_5029_ACCGAG	L1	liver	RNA labelling group	Gng12	+	9949	5461	4905	10253	9949	0	0.00487662147664098	0	1e-05	0.00488662147664098	1e-05	L1
7029_GCGAAT_5029_ACCGAG	L1	liver	RNA labelling group	Gng5	+	57260	44363	24222	74382	57260	0.000147885241052943	0.00372401925196956	5.37764512919792e-05	0.000157885241052943	0.00373401925196956	6.37764512919792e-05	L1
7029_GCGAAT_5029_ACCGAG	L1	liver	RNA labelling group	Gnl1	+	2703	2951	3187	3858	2703	0	0.00129600829445308	0	1e-05	0.00130600829445308	1e-05	L1
7029_GCGAAT_5029_ACCGAG	L1	liver	RNA labelling group	Gnl2	+	18160	7044	8858	8436	8436	0.000118539592223803	0.00201517306780464	0	0.000128539592223803	0.00202517306780464	1e-05	L1
7029_GCGAAT_5029_ACCGAG	L1	liver	RNA labelling group	Gnpat	+	5858	4351	3674	6250	5858	0	0.00112	0.00016	1e-05	0.00113	0.00017	L1
7029_GCGAAT_5029_ACCGAG	L1	liver	RNA labelling group	Gnptab	+	2242	1003	1022	2051	2051	0	0.00487567040468064	0	1e-05	0.00488567040468064	1e-05	L1
7029_GCGAAT_5029_ACCGAG	L1	liver	RNA labelling group	Gns	+	27045	30077	21132	34593	27045	2.8907582458879e-05	0.00789177001127395	0	3.8907582458879e-05	0.00790177001127395	1e-05	L1
7029_GCGAAT_5029_ACCGAG	L1	liver	RNA labelling group	Golga2	+	3840	3491	5267	6237	3840	0.000160333493666827	0.00352733686067019	0	0.000170333493666827	0.00353733686067019	1e-05	L1
7029_GCGAAT_5029_ACCGAG	L1	liver	RNA labelling group	Golga3	+	1976	1377	1410	2134	1976	0	0.00281162136832239	0	1e-05	0.00282162136832239	1e-05	L1
7029_GCGAAT_5029_ACCGAG	L1	liver	RNA labelling group	Golga4	+	3898	2118	2201	4466	3898	0.00783699059561128	0.000223914017017465	0	0.00784699059561128	0.000233914017017465	1e-05	L1
7029_GCGAAT_5029_ACCGAG	L1	liver	RNA labelling group	Golga5	+	1871	800	1066	2603	1871	0.000384172109104879	0.00998847483672685	0.000384172109104879	0.000394172109104879	0.00999847483672685	0.000394172109104879	L1
7029_GCGAAT_5029_ACCGAG	L1	liver	RNA labelling group	Golgb1	+	6675	3469	2389	5551	5551	0.000180147721131328	0.00252206809583858	0	0.000190147721131328	0.00253206809583858	1e-05	L1
7029_GCGAAT_5029_ACCGAG	L1	liver	RNA labelling group	Golph3	+	9795	3679	4645	11099	9795	9.00982070456798e-05	0.00360392828182719	0	0.00010009820704568	0.00361392828182719	1e-05	L1
7029_GCGAAT_5029_ACCGAG	L1	liver	RNA labelling group	Golph3	+	7469	3716	4801	5384	5384	0	0.00278603268945022	0	1e-05	0.00279603268945022	1e-05	L1
7029_GCGAAT_5029_ACCGAG	L1	liver	RNA labelling group	Golt1a	+	9215	7729	6201	5843	5843	0	0.00256717439671401	0	1e-05	0.00257717439671401	1e-05	L1
7029_GCGAAT_5029_ACCGAG	L1	liver	RNA labelling group	Gorasp2	+	13150	9560	11100	13433	13150	0	0.00119109655326434	0	1e-05	0.00120109655326434	1e-05	L1
7029_GCGAAT_5029_ACCGAG	L1	liver	RNA labelling group	Gpaa1	+	2817	4448	4239	4592	2817	0.000217770034843206	0.00675087108013937	0.000435540069686411	0.000227770034843206	0.00676087108013937	0.000445540069686411	L1
7029_GCGAAT_5029_ACCGAG	L1	liver	RNA labelling group	Gpat3	+	5753	2613	3909	6836	5753	0.000438853130485664	0.00263311878291398	0	0.000448853130485664	0.00264311878291398	1e-05	L1
7029_GCGAAT_5029_ACCGAG	L1	liver	RNA labelling group	Gpatch11	+	2659	1655	1344	2564	2564	0	0.00078003120124805	0	1e-05	0.00079003120124805	1e-05	L1
7029_GCGAAT_5029_ACCGAG	L1	liver	RNA labelling group	Gpatch4	+	3352	1722	3033	2895	2895	0	0.00276338514680483	0	1e-05	0.00277338514680483	1e-05	L1
7029_GCGAAT_5029_ACCGAG	L1	liver	RNA labelling group	Gpbp1l1	+	9302	2702	3804	9006	9006	0	0.00388629802353986	0.000111037086386853	1e-05	0.00389629802353986	0.000121037086386853	L1
7029_GCGAAT_5029_ACCGAG	L1	liver	RNA labelling group	Gpc1	+	3469	3601	5153	5507	3469	0	0.00526602505901579	0.000544761213001634	1e-05	0.00527602505901579	0.000554761213001634	L1
7029_GCGAAT_5029_ACCGAG	L1	liver	RNA labelling group	Gpd1	+	25953	26621	22941	30643	25953	0.000261071043957837	0.0028717814835362	3.26338804947296e-05	0.000271071043957837	0.0028817814835362	4.26338804947296e-05	L1
7029_GCGAAT_5029_ACCGAG	L1	liver	RNA labelling group	Gpd2	+	24451	13873	13439	17246	17246	0.000637829061811435	0.00498666357416212	0	0.000647829061811435	0.00499666357416212	1e-05	L1
7029_GCGAAT_5029_ACCGAG	L1	liver	RNA labelling group	Gphn	+	18242	6735	5757	14270	14270	0.000630693763139453	0.00273300630693763	0	0.000640693763139453	0.00274300630693763	1e-05	L1
7029_GCGAAT_5029_ACCGAG	L1	liver	RNA labelling group	Gpihbp1	+	2371	3441	2211	2642	2371	0	0.00227100681302043	0	1e-05	0.00228100681302043	1e-05	L1
7029_GCGAAT_5029_ACCGAG	L1	liver	RNA labelling group	Gpkow	+	3281	1669	598	1968	1968	0.00203252032520325	0.0040650406504065	0	0.00204252032520325	0.0040750406504065	1e-05	L1
7029_GCGAAT_5029_ACCGAG	L1	liver	RNA labelling group	Gpld1	+	24074	25448	18348	19831	19831	5.04261005496445e-05	0.00605113206595733	0.000100852201099289	6.04261005496445e-05	0.00606113206595733	0.000110852201099289	L1
7029_GCGAAT_5029_ACCGAG	L1	liver	RNA labelling group	Gpn1	+	1994	1671	2299	1955	1955	0	0.00716112531969309	0	1e-05	0.00717112531969309	1e-05	L1
7029_GCGAAT_5029_ACCGAG	L1	liver	RNA labelling group	Gpr107	+	3625	2100	4240	3717	3625	0.000269034167339252	0.00242130750605326	0	0.000279034167339252	0.00243130750605326	1e-05	L1
7029_GCGAAT_5029_ACCGAG	L1	liver	RNA labelling group	Gpr146	+	12348	9449	7998	11307	11307	0	0.00176881577783673	0	1e-05	0.00177881577783673	1e-05	L1
7029_GCGAAT_5029_ACCGAG	L1	liver	RNA labelling group	Gpr180	+	4157	1718	1945	3685	3685	0.00162822252374491	0.000814111261872456	0	0.00163822252374491	0.000824111261872456	1e-05	L1
7029_GCGAAT_5029_ACCGAG	L1	liver	RNA labelling group	Gprc5c	+	3021	2863	2383	3575	3021	0.00027972027972028	0.00279720279720279	0	0.00028972027972028	0.00280720279720279	1e-05	L1
7029_GCGAAT_5029_ACCGAG	L1	liver	RNA labelling group	Gps1	+	6023	6100	5147	6362	6023	0	0.00330084878968877	0	1e-05	0.00331084878968877	1e-05	L1
7029_GCGAAT_5029_ACCGAG	L1	liver	RNA labelling group	Gpt	+	16187	20411	24306	22830	16187	0.000131406044678055	0.0038107752956636	0	0.000141406044678055	0.0038207752956636	1e-05	L1
7029_GCGAAT_5029_ACCGAG	L1	liver	RNA labelling group	Gpt2	+	20768	22062	23306	28403	20768	3.52075484983981e-05	0.0089779248670915	3.52075484983981e-05	4.52075484983981e-05	0.0089879248670915	4.52075484983981e-05	L1
7029_GCGAAT_5029_ACCGAG	L1	liver	RNA labelling group	Gpx1	+	199056	191447	167685	218966	199056	8.22045431710859e-05	0.00682297708320013	5.4803028780724e-05	9.22045431710859e-05	0.00683297708320013	6.4803028780724e-05	L1
7029_GCGAAT_5029_ACCGAG	L1	liver	RNA labelling group	Gpx3	+	3289	5874	3371	3564	3289	0	0.000280583613916947	0	1e-05	0.000290583613916947	1e-05	L1
7029_GCGAAT_5029_ACCGAG	L1	liver	RNA labelling group	Gpx4	+	22878	40699	45295	27511	22878	0.000181745483624732	0.00872378321398713	3.63490967249464e-05	0.000191745483624732	0.00873378321398713	4.63490967249464e-05	L1
7029_GCGAAT_5029_ACCGAG	L1	liver	RNA labelling group	Gramd3	+	7873	5785	7958	9868	7873	0.000101337657073368	0.00162140251317389	0	0.000111337657073368	0.00163140251317389	1e-05	L1
7029_GCGAAT_5029_ACCGAG	L1	liver	RNA labelling group	Grb7	+	13923	9860	11271	15634	13923	0	0.00236663681719329	0	1e-05	0.00237663681719329	1e-05	L1
7029_GCGAAT_5029_ACCGAG	L1	liver	RNA labelling group	Grhpr	+	50474	49663	48783	48350	48350	6.2047569803516e-05	0.00481902792140641	0	7.2047569803516e-05	0.00482902792140641	1e-05	L1
7029_GCGAAT_5029_ACCGAG	L1	liver	RNA labelling group	Grina	+	39762	35761	42460	41563	39762	0	0.00731419772393715	0	1e-05	0.00732419772393715	1e-05	L1
7029_GCGAAT_5029_ACCGAG	L1	liver	RNA labelling group	Gripap1	+	3420	2181	3289	3585	3420	0	0	0	1e-05	1e-05	1e-05	L1
7029_GCGAAT_5029_ACCGAG	L1	liver	RNA labelling group	Grk6	+	1359	1752	1732	1567	1359	0.000638162093171666	0.00127632418634333	0	0.000648162093171666	0.00128632418634333	1e-05	L1
7029_GCGAAT_5029_ACCGAG	L1	liver	RNA labelling group	Grn	+	56631	75222	100408	133574	56631	0.000179675685387875	0.00352613532573704	2.99459475646458e-05	0.000189675685387875	0.00353613532573704	3.99459475646458e-05	L1
7029_GCGAAT_5029_ACCGAG	L1	liver	RNA labelling group	Grpel1	+	20666	13640	14634	22127	20666	0.000180774619243458	0.00601075608984498	0.00890314999774031	0.000190774619243458	0.00602075608984498	0.00891314999774031	L1
7029_GCGAAT_5029_ACCGAG	L1	liver	RNA labelling group	Gsdmd	+	6808	3676	4216	3819	3819	0.00523697302958889	0.00157109190887666	0	0.00524697302958889	0.00158109190887666	1e-05	L1
7029_GCGAAT_5029_ACCGAG	L1	liver	RNA labelling group	Gsk3b	+	12877	6991	8771	13011	12877	0	0.000768580431942203	0	1e-05	0.000778580431942203	1e-05	L1
7029_GCGAAT_5029_ACCGAG	L1	liver	RNA labelling group	Gskip	+	2526	1593	1741	3006	2526	0.000665335994677312	0.000332667997338656	0	0.000675335994677312	0.000342667997338656	1e-05	L1
7029_GCGAAT_5029_ACCGAG	L1	liver	RNA labelling group	Gsr	+	3734	2752	3559	5026	3734	0.000198965380023876	0.00218861918026263	0.00557103064066852	0.000208965380023876	0.00219861918026263	0.00558103064066852	L1
7029_GCGAAT_5029_ACCGAG	L1	liver	RNA labelling group	Gsta3	+	249271	154801	135173	273718	249271	0.000153442594202793	0.00430004603277826	3.28805559005984e-05	0.000163442594202793	0.00431004603277826	4.28805559005984e-05	L1
7029_GCGAAT_5029_ACCGAG	L1	liver	RNA labelling group	Gstk1	+	11027	10747	7747	12148	11027	0.00016463615409944	0.0102074415541653	0	0.00017463615409944	0.0102174415541653	1e-05	L1
7029_GCGAAT_5029_ACCGAG	L1	liver	RNA labelling group	Gsto1	+	6442	5635	3671	7743	6442	0.000129148908691722	0.01575616686039	0	0.000139148908691722	0.01576616686039	1e-05	L1
7029_GCGAAT_5029_ACCGAG	L1	liver	RNA labelling group	Gstz1	+	90647	85012	61948	90525	90525	0.000110466721900028	0.00613090306545153	0.000165700082850041	0.000120466721900028	0.00614090306545153	0.000175700082850041	L1
7029_GCGAAT_5029_ACCGAG	L1	liver	RNA labelling group	Gtf2a2	+	12631	6463	5915	12469	12469	8.01988932552731e-05	0.00240596679765819	0	9.01988932552731e-05	0.00241596679765819	1e-05	L1
7029_GCGAAT_5029_ACCGAG	L1	liver	RNA labelling group	Gtf2b	+	3571	1556	1765	4012	3571	0.00124626121635094	0.00124626121635094	0	0.00125626121635094	0.00125626121635094	1e-05	L1
7029_GCGAAT_5029_ACCGAG	L1	liver	RNA labelling group	Gtf2e2	+	2331	821	1449	2354	2331	0	0.00127442650807136	0	1e-05	0.00128442650807136	1e-05	L1
7029_GCGAAT_5029_ACCGAG	L1	liver	RNA labelling group	Gtf2h1	+	7228	2608	4980	7355	7228	0	0.00326308633582596	0	1e-05	0.00327308633582596	1e-05	L1
7029_GCGAAT_5029_ACCGAG	L1	liver	RNA labelling group	Gtf2h5	+	17902	10748	13393	15837	15837	0.000126286544168719	0.00801919555471364	0	0.000136286544168719	0.00802919555471364	1e-05	L1
7029_GCGAAT_5029_ACCGAG	L1	liver	RNA labelling group	Gtpbp2	+	2545	1584	1831	3430	2545	0.000291545189504373	0.00116618075801749	0	0.000301545189504373	0.00117618075801749	1e-05	L1
7029_GCGAAT_5029_ACCGAG	L1	liver	RNA labelling group	Gzf1	+	6448	1882	3527	6491	6448	0.000308118933908489	0.00277307040517639	0	0.000318118933908489	0.00278307040517639	1e-05	L1
7029_GCGAAT_5029_ACCGAG	L1	liver	RNA labelling group	H13	+	10732	12715	11121	12375	10732	8.08080808080808e-05	0.00501010101010101	0	9.08080808080808e-05	0.00502010101010101	1e-05	L1
7029_GCGAAT_5029_ACCGAG	L1	liver	RNA labelling group	H1f0	+	17014	8319	9373	16395	16395	6.09942055504727e-05	0.00195181457761512	6.09942055504727e-05	7.09942055504727e-05	0.00196181457761512	7.09942055504727e-05	L1
7029_GCGAAT_5029_ACCGAG	L1	liver	RNA labelling group	H2-Ab1	+	3176	2933	1757	3356	3176	0	0.00119189511323003	0	1e-05	0.00120189511323003	1e-05	L1
7029_GCGAAT_5029_ACCGAG	L1	liver	RNA labelling group	H2-D1	+	106537	59606	68510	122797	106537	8.1435214215331e-05	0.00837154002133602	6.51481713722648e-05	9.1435214215331e-05	0.00838154002133602	7.51481713722648e-05	L1
7029_GCGAAT_5029_ACCGAG	L1	liver	RNA labelling group	H2-Eb1	+	1772	1689	990	2636	1772	0	0.000758725341426404	0	1e-05	0.000768725341426404	1e-05	L1
7029_GCGAAT_5029_ACCGAG	L1	liver	RNA labelling group	H2-Q10	+	368608	116810	242076	250946	250946	0.000123532552820129	0.0172786177105832	3.18793684697106e-05	0.000133532552820129	0.0172886177105832	4.18793684697106e-05	L1
7029_GCGAAT_5029_ACCGAG	L1	liver	RNA labelling group	H2-Q4	+	6463	902	1830	2585	2585	0	0.00154738878143133	0	1e-05	0.00155738878143133	1e-05	L1
7029_GCGAAT_5029_ACCGAG	L1	liver	RNA labelling group	H2-Q7	+	17483	4869	7025	21086	17483	0.000142274494925543	0.00583325429194726	0	0.000152274494925543	0.00584325429194726	1e-05	L1
7029_GCGAAT_5029_ACCGAG	L1	liver	RNA labelling group	H2-Q9	+	17483	4869	7025	21086	17483	0.000142274494925543	0.00583325429194726	0	0.000152274494925543	0.00584325429194726	1e-05	L1
7029_GCGAAT_5029_ACCGAG	L1	liver	RNA labelling group	H2afj	+	12385	13221	13370	4411	4411	0.000680117887100431	0.00997506234413965	0	0.000690117887100431	0.00998506234413965	1e-05	L1
7029_GCGAAT_5029_ACCGAG	L1	liver	RNA labelling group	H2afx	+	1716	680	1443	2563	1716	0	0.00468201326570425	0	1e-05	0.00469201326570425	1e-05	L1
7029_GCGAAT_5029_ACCGAG	L1	liver	RNA labelling group	H2afz	+	16597	7974	10410	20043	16597	4.98927306291473e-05	0.0073841241331138	0	5.98927306291473e-05	0.0073941241331138	1e-05	L1
7029_GCGAAT_5029_ACCGAG	L1	liver	RNA labelling group	Habp2	+	10870	9491	7492	10883	10870	0.000183772856749058	0.00992373426444914	0	0.000193772856749058	0.00993373426444914	1e-05	L1
7029_GCGAAT_5029_ACCGAG	L1	liver	RNA labelling group	Habp4	+	10426	9283	11554	13993	10426	0	0.00307296505395554	0	1e-05	0.00308296505395554	1e-05	L1
7029_GCGAAT_5029_ACCGAG	L1	liver	RNA labelling group	Hacd2	+	22771	8162	6542	16423	16423	0.000121780429884917	0.00304451074712293	0	0.000131780429884917	0.00305451074712293	1e-05	L1
7029_GCGAAT_5029_ACCGAG	L1	liver	RNA labelling group	Hadhb	+	43966	19069	16048	36587	36587	0.000191324787492825	0.0026238827999016	2.7332112498975e-05	0.000201324787492825	0.0026338827999016	3.7332112498975e-05	L1
7029_GCGAAT_5029_ACCGAG	L1	liver	RNA labelling group	Hagh	+	33677	16166	18691	33607	33607	0.00223167792424197	0.00360044038444371	0	0.00224167792424197	0.00361044038444371	1e-05	L1
7029_GCGAAT_5029_ACCGAG	L1	liver	RNA labelling group	Hal	+	10942	5791	7441	11974	10942	0	0.00342408551862368	0.000167028561884082	1e-05	0.00343408551862368	0.000177028561884082	L1
7029_GCGAAT_5029_ACCGAG	L1	liver	RNA labelling group	Hars2	+	2105	1099	1483	2097	2097	0	0.000953743443013829	0	1e-05	0.000963743443013829	1e-05	L1
7029_GCGAAT_5029_ACCGAG	L1	liver	RNA labelling group	Haus2	+	4382	2066	1260	2380	2380	0.00126050420168067	0.00252100840336134	0	0.00127050420168067	0.00253100840336134	1e-05	L1
7029_GCGAAT_5029_ACCGAG	L1	liver	RNA labelling group	Hba-a1	+	2909	6131	3819	4460	2909	0.000224215246636771	0	0	0.000234215246636771	1e-05	1e-05	L1
7029_GCGAAT_5029_ACCGAG	L1	liver	RNA labelling group	Hba-a1	+	2930	5556	3678	4669	2930	0	0	0	1e-05	1e-05	1e-05	L1
7029_GCGAAT_5029_ACCGAG	L1	liver	RNA labelling group	Hba-a2	+	2909	6131	3819	4460	2909	0.000224215246636771	0	0	0.000234215246636771	1e-05	1e-05	L1
7029_GCGAAT_5029_ACCGAG	L1	liver	RNA labelling group	Hba-a2	+	2930	5556	3678	4669	2930	0	0	0	1e-05	1e-05	1e-05	L1
7029_GCGAAT_5029_ACCGAG	L1	liver	RNA labelling group	Hbs1l	+	12802	6230	7924	10883	10883	0.000183772856749058	0.00477809427547551	0	0.000193772856749058	0.00478809427547551	1e-05	L1
7029_GCGAAT_5029_ACCGAG	L1	liver	RNA labelling group	Hcfc1r1	+	10918	7386	8737	6617	6617	0.000151125887864591	0.00438265074807314	0	0.000161125887864591	0.00439265074807314	1e-05	L1
7029_GCGAAT_5029_ACCGAG	L1	liver	RNA labelling group	Hcfc2	+	3093	1235	1705	3342	3093	0	0.000299222022740874	0	1e-05	0.000309222022740874	1e-05	L1
7029_GCGAAT_5029_ACCGAG	L1	liver	RNA labelling group	Hck	+	2667	1143	1688	2671	2667	0	0	0	1e-05	1e-05	1e-05	L1
7029_GCGAAT_5029_ACCGAG	L1	liver	RNA labelling group	Hdac11	+	3112	2795	2972	3223	3112	0	0.00217188954390319	0	1e-05	0.00218188954390319	1e-05	L1
7029_GCGAAT_5029_ACCGAG	L1	liver	RNA labelling group	Hdac2	+	4091	2043	2013	6890	4091	0	0.00290275761973875	0	1e-05	0.00291275761973875	1e-05	L1
7029_GCGAAT_5029_ACCGAG	L1	liver	RNA labelling group	Hdgf	+	51362	21771	30234	45634	45634	8.76539422360521e-05	0.00326510934829293	0	9.76539422360521e-05	0.00327510934829293	1e-05	L1
7029_GCGAAT_5029_ACCGAG	L1	liver	RNA labelling group	Hdgfrp2	+	4372	2292	3441	5838	4372	0	0.00119904076738609	0	1e-05	0.00120904076738609	1e-05	L1
7029_GCGAAT_5029_ACCGAG	L1	liver	RNA labelling group	Heatr1	+	4088	4082	3537	5464	4088	0.000366032210834553	0.000915080527086384	0.000732064421669107	0.000376032210834553	0.000925080527086384	0.000742064421669107	L1
7029_GCGAAT_5029_ACCGAG	L1	liver	RNA labelling group	Heatr3	+	5630	2486	3287	2091	2091	0	0.00239120038259206	0	1e-05	0.00240120038259206	1e-05	L1
7029_GCGAAT_5029_ACCGAG	L1	liver	RNA labelling group	Heatr6	+	2528	1843	1782	1999	1999	0	0.00200100050025012	0	1e-05	0.00201100050025012	1e-05	L1
7029_GCGAAT_5029_ACCGAG	L1	liver	RNA labelling group	Hectd3	+	3652	3135	2717	3562	3562	0	0.00112296462661426	0	1e-05	0.00113296462661426	1e-05	L1
7029_GCGAAT_5029_ACCGAG	L1	liver	RNA labelling group	Heg1	+	2585	1291	1388	2854	2585	0.000350385423966363	0.000700770847932726	0	0.000360385423966363	0.000710770847932726	1e-05	L1
7029_GCGAAT_5029_ACCGAG	L1	liver	RNA labelling group	Helz	+	5581	2453	2622	6195	5581	0.000161420500403551	0.000645682001614205	0	0.000171420500403551	0.000655682001614205	1e-05	L1
7029_GCGAAT_5029_ACCGAG	L1	liver	RNA labelling group	Herc1	+	2909	1061	1764	3615	2909	0	0.00359612724757952	0	1e-05	0.00360612724757952	1e-05	L1
7029_GCGAAT_5029_ACCGAG	L1	liver	RNA labelling group	Herc2	+	2629	1081	1447	3164	2629	0	0.000316055625790139	0	1e-05	0.000326055625790139	1e-05	L1
7029_GCGAAT_5029_ACCGAG	L1	liver	RNA labelling group	Herc4	+	9723	5630	5796	10996	9723	0.000181884321571481	0.0018188432157148	0	0.000191884321571481	0.0018288432157148	1e-05	L1
7029_GCGAAT_5029_ACCGAG	L1	liver	RNA labelling group	Herpud1	+	73535	44064	64073	96030	73535	0.000135374362178486	0.00281162136832239	1.04134124752681e-05	0.000145374362178486	0.00282162136832239	2.04134124752681e-05	L1
7029_GCGAAT_5029_ACCGAG	L1	liver	RNA labelling group	Hes1	+	3199	1015	1829	4419	3199	0	0.00113147770988911	0	1e-05	0.00114147770988911	1e-05	L1
7029_GCGAAT_5029_ACCGAG	L1	liver	RNA labelling group	Hexa	+	5531	6012	7199	6774	5531	0.000295246530853262	0.0115146147032772	0	0.000305246530853263	0.0115246147032772	1e-05	L1
7029_GCGAAT_5029_ACCGAG	L1	liver	RNA labelling group	Hexim1	+	3747	2041	1866	4459	3747	0	0.00313971742543171	0	1e-05	0.00314971742543171	1e-05	L1
7029_GCGAAT_5029_ACCGAG	L1	liver	RNA labelling group	Hfe2	+	16519	14285	11995	16367	16367	0	0.00213844931875114	0	1e-05	0.00214844931875114	1e-05	L1
7029_GCGAAT_5029_ACCGAG	L1	liver	RNA labelling group	Hgd	+	49182	31336	33325	45232	45232	6.63247258577998e-05	0.00336045277679518	0	7.63247258577998e-05	0.00337045277679518	1e-05	L1
7029_GCGAAT_5029_ACCGAG	L1	liver	RNA labelling group	Hgfac	+	14175	17850	12886	10822	10822	9.24043614858621e-05	0.00434300498983552	0.000184808722971724	0.000102404361485862	0.00435300498983552	0.000194808722971724	L1
7029_GCGAAT_5029_ACCGAG	L1	liver	RNA labelling group	Hgs	+	3741	3199	3499	3609	3609	0.00027708506511499	0	0	0.00028708506511499	1e-05	1e-05	L1
7029_GCGAAT_5029_ACCGAG	L1	liver	RNA labelling group	Hhex	+	18058	7095	11610	23647	18058	0.000296020636867256	0.00296020636867255	0	0.000306020636867256	0.00297020636867255	1e-05	L1
7029_GCGAAT_5029_ACCGAG	L1	liver	RNA labelling group	Hibch	+	8977	4833	4436	10053	8977	0.000596836765144733	0.00198945588381577	0	0.000606836765144733	0.00199945588381577	1e-05	L1
7029_GCGAAT_5029_ACCGAG	L1	liver	RNA labelling group	Hif1a	+	4668	2682	2622	6820	4668	0	0.00278592375366568	0	1e-05	0.00279592375366568	1e-05	L1
7029_GCGAAT_5029_ACCGAG	L1	liver	RNA labelling group	Hif1an	+	2493	1578	2210	2388	2388	0	0.000418760469011725	0	1e-05	0.000428760469011725	1e-05	L1
7029_GCGAAT_5029_ACCGAG	L1	liver	RNA labelling group	Higd2a	+	11052	10943	7797	17422	11052	0.000229594765239353	0.00792101940075766	0.000229594765239353	0.000239594765239353	0.00793101940075766	0.000239594765239353	L1
7029_GCGAAT_5029_ACCGAG	L1	liver	RNA labelling group	Hilpda	+	7273	4465	6874	9296	7273	0	0.00258175559380378	0	1e-05	0.00259175559380378	1e-05	L1
7029_GCGAAT_5029_ACCGAG	L1	liver	RNA labelling group	Hint1	+	112978	56082	85925	103877	103877	0.000144401551835344	0.00944386149003148	0	0.000154401551835344	0.00945386149003148	1e-05	L1
7029_GCGAAT_5029_ACCGAG	L1	liver	RNA labelling group	Hist1h1c	+	28369	14069	19235	37886	28369	7.91849231906245e-05	0.0025075225677031	0	8.91849231906245e-05	0.0025175225677031	1e-05	L1
7029_GCGAAT_5029_ACCGAG	L1	liver	RNA labelling group	Hist1h2bc	+	123699	36083	63189	113270	113270	0.000114770018539772	0.00968482387216385	3.53138518583915e-05	0.000124770018539772	0.00969482387216385	4.53138518583915e-05	L1
7029_GCGAAT_5029_ACCGAG	L1	liver	RNA labelling group	Hmg20a	+	2352	1161	1869	3429	2352	0	0.000291630212890055	0	1e-05	0.000301630212890055	1e-05	L1
7029_GCGAAT_5029_ACCGAG	L1	liver	RNA labelling group	Hmgb3	+	2865	936	1803	3971	2865	0	0.00277008310249307	0	1e-05	0.00278008310249307	1e-05	L1
7029_GCGAAT_5029_ACCGAG	L1	liver	RNA labelling group	Hmgcl	+	46086	29157	33002	68191	46086	0.000527928905574049	0.00551392412488451	1.46646918215014e-05	0.000537928905574049	0.00552392412488451	2.46646918215014e-05	L1
7029_GCGAAT_5029_ACCGAG	L1	liver	RNA labelling group	Hmgcs1	+	119699	77297	91173	111514	111514	0.000233154581487526	0.00253779794465268	1.79349678067328e-05	0.000243154581487526	0.00254779794465268	2.79349678067328e-05	L1
7029_GCGAAT_5029_ACCGAG	L1	liver	RNA labelling group	Hmgcs2	+	376002	211675	235745	546723	376002	0.000155471783700338	0.00336916500677674	4.20688355895033e-05	0.000165471783700338	0.00337916500677674	5.20688355895033e-05	L1
7029_GCGAAT_5029_ACCGAG	L1	liver	RNA labelling group	Hmox1	+	4082	1821	2003	4474	4082	0	0.00469378632096557	0	1e-05	0.00470378632096557	1e-05	L1
7029_GCGAAT_5029_ACCGAG	L1	liver	RNA labelling group	Hmox2	+	10996	9030	6049	10127	10127	9.87459267305224e-05	0.00543102597017873	0	0.000108745926730522	0.00544102597017873	1e-05	L1
7029_GCGAAT_5029_ACCGAG	L1	liver	RNA labelling group	Hnf4a	+	86880	49823	37814	70000	70000	0.000114285714285714	0.00441428571428571	0	0.000124285714285714	0.00442428571428571	1e-05	L1
7029_GCGAAT_5029_ACCGAG	L1	liver	RNA labelling group	Hnrnpa1	+	10597	4231	4976	9106	9106	0	0.0115308587744344	0	1e-05	0.0115408587744344	1e-05	L1
7029_GCGAAT_5029_ACCGAG	L1	liver	RNA labelling group	Hnrnpa3	+	44665	12225	25419	43149	43149	0.000231755081230156	0.00236390182854759	0	0.000241755081230156	0.00237390182854759	1e-05	L1
7029_GCGAAT_5029_ACCGAG	L1	liver	RNA labelling group	Hnrnpf	+	32508	14616	21144	56732	32508	7.0506944934076e-05	0.00234435591905802	0	8.0506944934076e-05	0.00235435591905802	1e-05	L1
7029_GCGAAT_5029_ACCGAG	L1	liver	RNA labelling group	Hnrnph1	+	7290	4114	6141	15118	7290	6.61463156502183e-05	0.00317502315121047	0	7.61463156502183e-05	0.00318502315121047	1e-05	L1
7029_GCGAAT_5029_ACCGAG	L1	liver	RNA labelling group	Hnrnph2	+	5558	2364	3239	7976	5558	0.00100300902708124	0.00175526579739217	0	0.00101300902708124	0.00176526579739217	1e-05	L1
7029_GCGAAT_5029_ACCGAG	L1	liver	RNA labelling group	Hnrnpl	+	4695	2526	3257	5553	4695	0.000540248514316586	0.00594273365748244	0	0.000550248514316586	0.00595273365748244	1e-05	L1
7029_GCGAAT_5029_ACCGAG	L1	liver	RNA labelling group	Hnrnpr	+	7290	4158	4977	8596	7290	0	0.00116333178222429	0	1e-05	0.00117333178222429	1e-05	L1
7029_GCGAAT_5029_ACCGAG	L1	liver	RNA labelling group	Hnrnpul2	+	9777	4681	9929	6732	6732	0.00193107546048722	0.00311942959001782	0	0.00194107546048722	0.00312942959001782	1e-05	L1
7029_GCGAAT_5029_ACCGAG	L1	liver	RNA labelling group	Hoga1	+	21524	13336	12036	19631	19631	0.000611278080586827	0.00336202944322754	0	0.000621278080586827	0.00337202944322754	1e-05	L1
7029_GCGAAT_5029_ACCGAG	L1	liver	RNA labelling group	Hook1	+	10963	2321	4281	12306	10963	0.000487567040468064	0.00357549163009913	0	0.000497567040468064	0.00358549163009913	1e-05	L1
7029_GCGAAT_5029_ACCGAG	L1	liver	RNA labelling group	Hook2	+	3375	1528	1933	3177	3177	0.0154233553666981	0.00377714825306893	0	0.0154333553666981	0.00378714825306893	1e-05	L1
7029_GCGAAT_5029_ACCGAG	L1	liver	RNA labelling group	Hp1bp3	+	11287	7480	9715	17937	11287	5.57506829458661e-05	0.00156101912248425	5.57506829458661e-05	6.57506829458661e-05	0.00157101912248425	6.57506829458661e-05	L1
7029_GCGAAT_5029_ACCGAG	L1	liver	RNA labelling group	Hpcal1	+	1266	1640	1771	2604	1266	0.000384024577572965	0.0053763440860215	0	0.000394024577572965	0.0053863440860215	1e-05	L1
7029_GCGAAT_5029_ACCGAG	L1	liver	RNA labelling group	Hpf1	+	3696	1076	2858	3099	3099	0.00129073894804775	0.00354953210713133	0	0.00130073894804775	0.00355953210713133	1e-05	L1
7029_GCGAAT_5029_ACCGAG	L1	liver	RNA labelling group	Hpgd	+	6408	2965	2488	8908	6408	0	0.000673551863493489	0	1e-05	0.000683551863493489	1e-05	L1
7029_GCGAAT_5029_ACCGAG	L1	liver	RNA labelling group	Hprt	+	16802	9761	9100	20186	16802	0.000346774992569107	0.00911522837610225	4.95392846527296e-05	0.000356774992569107	0.00912522837610225	5.95392846527296e-05	L1
7029_GCGAAT_5029_ACCGAG	L1	liver	RNA labelling group	Hrg	+	351688	143724	194421	248493	248493	0.00393170028934416	0.0122900846301505	3.21940658288161e-05	0.00394170028934416	0.0123000846301505	4.21940658288161e-05	L1
7029_GCGAAT_5029_ACCGAG	L1	liver	RNA labelling group	Hs6st1	+	23993	13019	15121	23112	23112	0.000346140533056421	0.00203357563170647	0	0.000356140533056421	0.00204357563170647	1e-05	L1
7029_GCGAAT_5029_ACCGAG	L1	liver	RNA labelling group	Hsbp1	+	16375	12777	8167	18055	16375	0.00321240653558571	0.00919412905012461	0	0.00322240653558571	0.00920412905012461	1e-05	L1
7029_GCGAAT_5029_ACCGAG	L1	liver	RNA labelling group	Hsd17b10	+	56724	60781	33686	51935	51935	9.62741888899586e-05	0.00637335130451525	0	0.000106274188889959	0.00638335130451525	1e-05	L1
7029_GCGAAT_5029_ACCGAG	L1	liver	RNA labelling group	Hsd17b2	+	21547	14405	14456	17177	17177	0.000116434767421552	0.00285265180182802	0	0.000126434767421552	0.00286265180182802	1e-05	L1
7029_GCGAAT_5029_ACCGAG	L1	liver	RNA labelling group	Hsd17b4	+	50570	28091	21854	50554	50554	0.000237369941053131	0.00536060450211654	0	0.000247369941053131	0.00537060450211654	1e-05	L1
7029_GCGAAT_5029_ACCGAG	L1	liver	RNA labelling group	Hsd3b7	+	35549	36745	20283	42115	35549	7.12335272468242e-05	0.00137718152677193	0	8.12335272468242e-05	0.00138718152677193	1e-05	L1
7029_GCGAAT_5029_ACCGAG	L1	liver	RNA labelling group	Hsdl2	+	30993	16546	12209	37170	30993	0.000188323917137476	0.00250201775625504	0	0.000198323917137476	0.00251201775625504	1e-05	L1
7029_GCGAAT_5029_ACCGAG	L1	liver	RNA labelling group	Hsf2	+	6518	3251	4970	10297	6518	0	0.00252500728367485	0.000194231329513451	1e-05	0.00253500728367485	0.000204231329513451	L1
7029_GCGAAT_5029_ACCGAG	L1	liver	RNA labelling group	Hspa4l	+	10432	4744	4980	8509	8509	0	0.0047009049241979	0	1e-05	0.0047109049241979	1e-05	L1
7029_GCGAAT_5029_ACCGAG	L1	liver	RNA labelling group	Hspa5	+	204015	105251	188244	273223	204015	0.000204960782950191	0.0025290696610461	3.66001398125341e-05	0.000214960782950191	0.0025390696610461	4.66001398125341e-05	L1
7029_GCGAAT_5029_ACCGAG	L1	liver	RNA labelling group	Hspa8	+	335184	218028	261455	239699	239699	0.000112641270927288	0.00214852794546493	3.33751913858631e-05	0.000122641270927288	0.00215852794546493	4.33751913858631e-05	L1
7029_GCGAAT_5029_ACCGAG	L1	liver	RNA labelling group	Hspb1	+	15227	15299	10243	21735	15227	4.60087416609156e-05	0.00285254198297676	4.60087416609156e-05	5.60087416609156e-05	0.00286254198297676	5.60087416609156e-05	L1
7029_GCGAAT_5029_ACCGAG	L1	liver	RNA labelling group	Hspb11	+	2275	1079	684	2266	2266	0	0.00529567519858782	0	1e-05	0.00530567519858782	1e-05	L1
7029_GCGAAT_5029_ACCGAG	L1	liver	RNA labelling group	Hspe1	+	68906	47230	27767	78941	68906	0.000240686082010616	0.00418033721386858	0	0.000250686082010616	0.00419033721386858	1e-05	L1
7029_GCGAAT_5029_ACCGAG	L1	liver	RNA labelling group	Htatip2	+	18542	15517	16902	17392	17392	0	0.00362235510579576	0.000287488500459982	1e-05	0.00363235510579576	0.000297488500459982	L1
7029_GCGAAT_5029_ACCGAG	L1	liver	RNA labelling group	Htatsf1	+	3452	981	1838	3730	3452	0	0.00294906166219839	0	1e-05	0.00295906166219839	1e-05	L1
7029_GCGAAT_5029_ACCGAG	L1	liver	RNA labelling group	Huwe1	+	15150	7580	11628	13778	13778	0	0.00420960952242705	0	1e-05	0.00421960952242705	1e-05	L1
7029_GCGAAT_5029_ACCGAG	L1	liver	RNA labelling group	Hyal1	+	17553	12838	10765	9509	9509	0	0.0007361447050163	0	1e-05	0.0007461447050163	1e-05	L1
7029_GCGAAT_5029_ACCGAG	L1	liver	RNA labelling group	Hyal2	+	7109	4687	4951	7303	7109	0.000273860057510612	0.00150623031630836	0.000136930028755306	0.000283860057510612	0.00151623031630836	0.000146930028755306	L1
7029_GCGAAT_5029_ACCGAG	L1	liver	RNA labelling group	Hyi	+	3558	5024	5623	3734	3558	0.00133904659882163	0.000803427959292983	0	0.00134904659882163	0.000813427959292983	1e-05	L1
7029_GCGAAT_5029_ACCGAG	L1	liver	RNA labelling group	Hykk	+	18576	11589	11202	20927	18576	9.55703158598939e-05	0.00253261337028718	0	0.000105570315859894	0.00254261337028718	1e-05	L1
7029_GCGAAT_5029_ACCGAG	L1	liver	RNA labelling group	Hyou1	+	18933	8736	12979	28603	18933	3.4961367688704e-05	0.00360102087193651	0	4.4961367688704e-05	0.00361102087193651	1e-05	L1
7029_GCGAAT_5029_ACCGAG	L1	liver	RNA labelling group	Hypk	+	13990	8417	12542	16713	13990	0	0.00502602764315203	0	1e-05	0.00503602764315203	1e-05	L1
7029_GCGAAT_5029_ACCGAG	L1	liver	RNA labelling group	Iah1	+	12897	7711	8955	14113	12897	7.08566569829235e-05	0.0116204917451995	7.08566569829235e-05	8.08566569829235e-05	0.0116304917451995	8.08566569829235e-05	L1
7029_GCGAAT_5029_ACCGAG	L1	liver	RNA labelling group	Iars	+	4753	2201	2891	5791	4753	0	0.00259022621308927	0	1e-05	0.00260022621308927	1e-05	L1
7029_GCGAAT_5029_ACCGAG	L1	liver	RNA labelling group	Icam1	+	1954	1835	1584	1677	1677	0	0	0	1e-05	1e-05	1e-05	L1
7029_GCGAAT_5029_ACCGAG	L1	liver	RNA labelling group	Ice2	+	4772	2228	2776	6010	4772	0	0.000998336106489185	0	1e-05	0.00100833610648918	1e-05	L1
7029_GCGAAT_5029_ACCGAG	L1	liver	RNA labelling group	Ick	+	2426	1208	806	3013	2426	0	0.00298705609027547	0	1e-05	0.00299705609027547	1e-05	L1
7029_GCGAAT_5029_ACCGAG	L1	liver	RNA labelling group	Icmt	+	2005	1481	1445	2697	2005	0	0.00704486466444197	0	1e-05	0.00705486466444197	1e-05	L1
7029_GCGAAT_5029_ACCGAG	L1	liver	RNA labelling group	Id1	+	4462	1500	2683	6286	4462	0.000954502068087814	0.00302258988227807	0	0.000964502068087814	0.00303258988227807	1e-05	L1
7029_GCGAAT_5029_ACCGAG	L1	liver	RNA labelling group	Id3	+	10015	6157	7139	13034	10015	7.67224182906245e-05	0.00306889673162498	0	8.67224182906245e-05	0.00307889673162498	1e-05	L1
7029_GCGAAT_5029_ACCGAG	L1	liver	RNA labelling group	Idh3a	+	10857	2674	3464	8252	8252	0.000121182743577315	0.000605913717886573	0	0.000131182743577315	0.000615913717886573	1e-05	L1
7029_GCGAAT_5029_ACCGAG	L1	liver	RNA labelling group	Idi1	+	19314	6045	7588	22978	19314	0.000130559665767256	0.00335103142135956	0	0.000140559665767256	0.00336103142135956	1e-05	L1
7029_GCGAAT_5029_ACCGAG	L1	liver	RNA labelling group	Idnk	+	1502	1899	1739	1928	1502	0	0	0	1e-05	1e-05	1e-05	L1
7029_GCGAAT_5029_ACCGAG	L1	liver	RNA labelling group	Ier3	+	1843	1712	3009	2995	1843	0	0.0030050083472454	0	1e-05	0.0030150083472454	1e-05	L1
7029_GCGAAT_5029_ACCGAG	L1	liver	RNA labelling group	Ier3ip1	+	23020	8649	10747	15709	15709	0.000254631103189255	0.00681138201031255	0	0.000264631103189255	0.00682138201031255	1e-05	L1
7029_GCGAAT_5029_ACCGAG	L1	liver	RNA labelling group	Ifi27	+	17999	12922	11946	11166	11166	0	0.00940354648038688	0.000268672756582483	1e-05	0.00941354648038688	0.000278672756582483	L1
7029_GCGAAT_5029_ACCGAG	L1	liver	RNA labelling group	Ifi35	+	2008	2465	1932	2062	2008	0	0.00242483026188166	0	1e-05	0.00243483026188166	1e-05	L1
7029_GCGAAT_5029_ACCGAG	L1	liver	RNA labelling group	Ifi47	+	10765	5265	4454	10815	10765	0	0.00231160425335182	0	1e-05	0.00232160425335182	1e-05	L1
7029_GCGAAT_5029_ACCGAG	L1	liver	RNA labelling group	Ifit1	+	3618	832	1141	1231	1231	0	0.00649878147847278	0	1e-05	0.00650878147847278	1e-05	L1
7029_GCGAAT_5029_ACCGAG	L1	liver	RNA labelling group	Ifitm1	+	4291	4628	3041	4703	4291	0.00148841165213693	0	0	0.00149841165213693	1e-05	1e-05	L1
7029_GCGAAT_5029_ACCGAG	L1	liver	RNA labelling group	Ifnar1	+	8894	2733	5661	4630	4630	0	0.00172786177105831	0	1e-05	0.00173786177105831	1e-05	L1
7029_GCGAAT_5029_ACCGAG	L1	liver	RNA labelling group	Ifnar2	+	24153	14657	14478	22043	22043	0.000181463503152928	0.00739463775348183	0	0.000191463503152928	0.00740463775348183	1e-05	L1
7029_GCGAAT_5029_ACCGAG	L1	liver	RNA labelling group	Ifnar2	+	1487	941	1164	3022	1487	0	0.0043017868960953	0	1e-05	0.0043117868960953	1e-05	L1
7029_GCGAAT_5029_ACCGAG	L1	liver	RNA labelling group	Ifngr1	+	5114	2125	3673	6126	5114	0	0.0019588638589618	0	1e-05	0.0019688638589618	1e-05	L1
7029_GCGAAT_5029_ACCGAG	L1	liver	RNA labelling group	Ifngr2	+	6203	3658	4378	4813	4813	0.000207770621234157	0.00311655931851236	0	0.000217770621234157	0.00312655931851236	1e-05	L1
7029_GCGAAT_5029_ACCGAG	L1	liver	RNA labelling group	Ifrd2	+	3933	1765	3822	3777	3777	0	0.00767805136351601	0	1e-05	0.00768805136351601	1e-05	L1
7029_GCGAAT_5029_ACCGAG	L1	liver	RNA labelling group	Ift20	+	47710	19643	23333	37660	37660	2.65533722782793e-05	0.00254912373871481	7.9660116834838e-05	3.65533722782793e-05	0.00255912373871481	8.9660116834838e-05	L1
7029_GCGAAT_5029_ACCGAG	L1	liver	RNA labelling group	Ift46	+	1982	1720	2140	1604	1604	0	0.00124688279301745	0	1e-05	0.00125688279301745	1e-05	L1
7029_GCGAAT_5029_ACCGAG	L1	liver	RNA labelling group	Ift52	+	5440	3031	4024	6774	5440	0.00177147918511957	0.00250959551225273	0.000590493061706525	0.00178147918511957	0.00251959551225273	0.000600493061706525	L1
7029_GCGAAT_5029_ACCGAG	L1	liver	RNA labelling group	Igbp1	+	7897	4406	4723	7744	7744	0.000387396694214876	0.00813533057851239	0	0.000397396694214876	0.00814533057851239	1e-05	L1
7029_GCGAAT_5029_ACCGAG	L1	liver	RNA labelling group	Igdcc4	+	4790	3721	3097	7865	4790	0.000254291163382072	0.00127145581691036	0	0.000264291163382073	0.00128145581691036	1e-05	L1
7029_GCGAAT_5029_ACCGAG	L1	liver	RNA labelling group	Igf1	+	4198	2281	1643	1788	1788	0.00111856823266219	0.00447427293064876	0	0.00112856823266219	0.00448427293064876	1e-05	L1
7029_GCGAAT_5029_ACCGAG	L1	liver	RNA labelling group	Igf1	+	417813	198437	163198	286864	286864	0.000177784594790563	0.00917856545261866	8.36633387249707e-05	0.000187784594790563	0.00918856545261866	9.36633387249707e-05	L1
7029_GCGAAT_5029_ACCGAG	L1	liver	RNA labelling group	Igfals	+	11742	10987	14216	6353	6353	0	0.00393514874862269	0	1e-05	0.00394514874862269	1e-05	L1
7029_GCGAAT_5029_ACCGAG	L1	liver	RNA labelling group	Igfbp1	+	338198	224475	229206	317763	317763	0.000135320978213323	0.00248927659922646	9.44099847999924e-06	0.000145320978213323	0.00249927659922646	1.94409984799992e-05	L1
7029_GCGAAT_5029_ACCGAG	L1	liver	RNA labelling group	Igfbp2	+	49115	19550	39318	57830	49115	0.000415009510634619	0.00992564412934463	0	0.000425009510634619	0.00993564412934463	1e-05	L1
7029_GCGAAT_5029_ACCGAG	L1	liver	RNA labelling group	Igfbp4	+	298415	279571	149330	530105	298415	9.24345176898916e-05	0.00505371577329019	2.26370247403816e-05	0.000102434517689892	0.00506371577329019	3.26370247403816e-05	L1
7029_GCGAAT_5029_ACCGAG	L1	liver	RNA labelling group	Igip	+	2550	1092	1293	2900	2550	0.00172413793103448	0.000689655172413793	0	0.00173413793103448	0.000699655172413793	1e-05	L1
7029_GCGAAT_5029_ACCGAG	L1	liver	RNA labelling group	Igsf11	+	6900	3079	3301	7997	6900	0	0.0058772039514818	0	1e-05	0.0058872039514818	1e-05	L1
7029_GCGAAT_5029_ACCGAG	L1	liver	RNA labelling group	Igsf5	+	8238	4574	4938	4746	4746	0	0.00189633375474083	0	1e-05	0.00190633375474083	1e-05	L1
7029_GCGAAT_5029_ACCGAG	L1	liver	RNA labelling group	Igsf5	+	1792	1053	1363	1338	1338	0	0.00971599402092675	0	1e-05	0.00972599402092675	1e-05	L1
7029_GCGAAT_5029_ACCGAG	L1	liver	RNA labelling group	Igtp	+	6761	4843	4141	8852	6761	0.000903750564844103	0.0027112516945323	0	0.000913750564844103	0.0027212516945323	1e-05	L1
7029_GCGAAT_5029_ACCGAG	L1	liver	RNA labelling group	Iigp1	+	188869	97189	95072	158714	158714	0.000428443615560064	0.002797484783951	3.78038484317704e-05	0.000438443615560064	0.002807484783951	4.78038484317704e-05	L1
7029_GCGAAT_5029_ACCGAG	L1	liver	RNA labelling group	Ik	+	8209	5474	4996	9564	8209	0.000104558762024258	0.00522793810121288	0	0.000114558762024258	0.00523793810121288	1e-05	L1
7029_GCGAAT_5029_ACCGAG	L1	liver	RNA labelling group	Ikbkg	+	17466	8033	9857	15680	15680	0.000127551020408163	0.00357142857142857	0	0.000137551020408163	0.00358142857142857	1e-05	L1
7029_GCGAAT_5029_ACCGAG	L1	liver	RNA labelling group	Il10rb	+	1774	1048	1248	2263	1774	0	0	0	1e-05	1e-05	1e-05	L1
7029_GCGAAT_5029_ACCGAG	L1	liver	RNA labelling group	Il11ra1	+	14530	7478	21020	16584	14530	0	0.00162807525325615	0	1e-05	0.00163807525325615	1e-05	L1
7029_GCGAAT_5029_ACCGAG	L1	liver	RNA labelling group	Il13ra1	+	9503	3990	5223	10642	9503	9.39672993798158e-05	0.00263108438263484	0	0.000103967299379816	0.00264108438263484	1e-05	L1
7029_GCGAAT_5029_ACCGAG	L1	liver	RNA labelling group	Il15ra	+	3251	1489	1055	3655	3251	0	0.00383036935704514	0	1e-05	0.00384036935704514	1e-05	L1
7029_GCGAAT_5029_ACCGAG	L1	liver	RNA labelling group	Il17ra	+	5830	2381	5807	5934	5830	0.000337040781934614	0.00337040781934614	0	0.000347040781934614	0.00338040781934614	1e-05	L1
7029_GCGAAT_5029_ACCGAG	L1	liver	RNA labelling group	Il17rc	+	1996	1975	1650	1377	1377	0.00798838053740014	0.000726216412490922	0	0.00799838053740014	0.000736216412490922	1e-05	L1
7029_GCGAAT_5029_ACCGAG	L1	liver	RNA labelling group	Il1r1	+	12496	4918	3192	11906	11906	0.00352763312615488	0.00260372921216193	0	0.00353763312615488	0.00261372921216193	1e-05	L1
7029_GCGAAT_5029_ACCGAG	L1	liver	RNA labelling group	Il1rap	+	10443	2646	3590	8912	8912	0.00100987432675044	0.0133527827648115	0	0.00101987432675044	0.0133627827648115	1e-05	L1
7029_GCGAAT_5029_ACCGAG	L1	liver	RNA labelling group	Il1rn	+	2948	2512	2328	3959	2948	0.000505178075271533	0.00353624652690073	0	0.000515178075271533	0.00354624652690073	1e-05	L1
7029_GCGAAT_5029_ACCGAG	L1	liver	RNA labelling group	Il4ra	+	3536	3272	4583	4075	3536	0.000245398773006135	0.00147239263803681	0	0.000255398773006135	0.00148239263803681	1e-05	L1
7029_GCGAAT_5029_ACCGAG	L1	liver	RNA labelling group	Il6st	+	38549	22872	20449	44031	38549	0.000590493061706525	0.00204401444436874	0	0.000600493061706525	0.00205401444436874	1e-05	L1
7029_GCGAAT_5029_ACCGAG	L1	liver	RNA labelling group	Ildr2	+	16641	9072	8068	13464	13464	0.00401069518716577	0.00393642305407011	0	0.00402069518716577	0.00394642305407011	1e-05	L1
7029_GCGAAT_5029_ACCGAG	L1	liver	RNA labelling group	Ilk	+	3480	3732	2700	3386	3386	0	0.00147666863555818	0	1e-05	0.00148666863555818	1e-05	L1
7029_GCGAAT_5029_ACCGAG	L1	liver	RNA labelling group	Ilvbl	+	6925	6752	4260	7743	6925	0	0.0024538292651427	0	1e-05	0.0024638292651427	1e-05	L1
7029_GCGAAT_5029_ACCGAG	L1	liver	RNA labelling group	Immp1l	+	5896	3025	2852	7648	5896	0.000261506276150628	0.00339958158995815	0.000653765690376569	0.000271506276150628	0.00340958158995815	0.000663765690376569	L1
7029_GCGAAT_5029_ACCGAG	L1	liver	RNA labelling group	Immp2l	+	4805	3646	3699	4749	4749	0.000210570646451885	0.00379027163613392	0	0.000220570646451885	0.00380027163613392	1e-05	L1
7029_GCGAAT_5029_ACCGAG	L1	liver	RNA labelling group	Immt	+	9682	6706	6107	10069	9682	0.000794517826993743	0.00148972092561326	0	0.000804517826993743	0.00149972092561326	1e-05	L1
7029_GCGAAT_5029_ACCGAG	L1	liver	RNA labelling group	Imp3	+	11966	8358	7380	14390	11966	0.000138985406532314	0.00284920083391243	0	0.000148985406532314	0.00285920083391243	1e-05	L1
7029_GCGAAT_5029_ACCGAG	L1	liver	RNA labelling group	Imp4	+	6008	4711	3978	5379	5379	0.000371816322736568	0.00390407138873396	0	0.000381816322736568	0.00391407138873396	1e-05	L1
7029_GCGAAT_5029_ACCGAG	L1	liver	RNA labelling group	Inf2	+	5962	4756	6612	5083	5083	0.000393468424158961	0.00216407633287428	0	0.000403468424158961	0.00217407633287428	1e-05	L1
7029_GCGAAT_5029_ACCGAG	L1	liver	RNA labelling group	Ing1	+	10127	3734	7278	9668	9668	0.000103434009102193	0.000620604054613157	0	0.000113434009102193	0.000630604054613157	1e-05	L1
7029_GCGAAT_5029_ACCGAG	L1	liver	RNA labelling group	Ing3	+	2250	821	1211	2869	2250	0	0.00243987452073893	0	1e-05	0.00244987452073893	1e-05	L1
7029_GCGAAT_5029_ACCGAG	L1	liver	RNA labelling group	Ing4	+	2241	1481	1802	1870	1870	0.00053475935828877	0.00267379679144385	0	0.00054475935828877	0.00268379679144385	1e-05	L1
7029_GCGAAT_5029_ACCGAG	L1	liver	RNA labelling group	Inhba	+	7248	2619	3602	4346	4346	0.000230096640589047	0.00483202945236999	0	0.000240096640589047	0.00484202945236999	1e-05	L1
7029_GCGAAT_5029_ACCGAG	L1	liver	RNA labelling group	Inpp5a	+	1163	2088	2472	2108	1163	0	0.00284629981024667	0	1e-05	0.00285629981024667	1e-05	L1
7029_GCGAAT_5029_ACCGAG	L1	liver	RNA labelling group	Inpp5b	+	7340	3280	3706	8226	7340	0.00012156576707999	0.00267444687575978	0	0.00013156576707999	0.00268444687575978	1e-05	L1
7029_GCGAAT_5029_ACCGAG	L1	liver	RNA labelling group	Inpp5f	+	2142	1336	1184	2359	2142	0	0.00466299279355659	0	1e-05	0.00467299279355659	1e-05	L1
7029_GCGAAT_5029_ACCGAG	L1	liver	RNA labelling group	Insig1	+	22317	16659	18241	43983	22317	0.000159152399790828	0.00341040856694632	0	0.000169152399790828	0.00342040856694632	1e-05	L1
7029_GCGAAT_5029_ACCGAG	L1	liver	RNA labelling group	Ints4	+	4034	3131	1806	4096	4034	0	0.001953125	0	1e-05	0.001963125	1e-05	L1
7029_GCGAAT_5029_ACCGAG	L1	liver	RNA labelling group	Ints5	+	2099	1653	1345	2619	2099	0	0.00458190148911798	0	1e-05	0.00459190148911798	1e-05	L1
7029_GCGAAT_5029_ACCGAG	L1	liver	RNA labelling group	Ints7	+	3122	3182	4104	4665	3122	0	0.000643086816720257	0.000643086816720257	1e-05	0.000653086816720257	0.000653086816720257	L1
7029_GCGAAT_5029_ACCGAG	L1	liver	RNA labelling group	Ip6k1	+	2310	3268	2602	3010	2310	0	0.00299003322259136	0	1e-05	0.00300003322259136	1e-05	L1
7029_GCGAAT_5029_ACCGAG	L1	liver	RNA labelling group	Ip6k2	+	2187	1578	1536	4143	2187	0.000241370987207338	0.00458604875693941	0	0.000251370987207338	0.00459604875693941	1e-05	L1
7029_GCGAAT_5029_ACCGAG	L1	liver	RNA labelling group	Ipmk	+	7831	2790	3529	8175	7831	0.000122324159021407	0.0037920489296636	0.000122324159021407	0.000132324159021407	0.0038020489296636	0.000132324159021407	L1
7029_GCGAAT_5029_ACCGAG	L1	liver	RNA labelling group	Ipo5	+	4768	4260	3666	4944	4768	0.000202265372168285	0.00343851132686084	0	0.000212265372168285	0.00344851132686084	1e-05	L1
7029_GCGAAT_5029_ACCGAG	L1	liver	RNA labelling group	Ipo7	+	18981	7376	7392	16787	16787	0	0.00422946327515339	0	1e-05	0.00423946327515339	1e-05	L1
7029_GCGAAT_5029_ACCGAG	L1	liver	RNA labelling group	Irak2	+	13518	5831	4089	9897	9897	0.000101040719409922	0.00222289582701828	0	0.000111040719409922	0.00223289582701828	1e-05	L1
7029_GCGAAT_5029_ACCGAG	L1	liver	RNA labelling group	Irak4	+	1844	1333	1318	1640	1640	0	0.00304878048780487	0	1e-05	0.00305878048780487	1e-05	L1
7029_GCGAAT_5029_ACCGAG	L1	liver	RNA labelling group	Ireb2	+	11641	1721	5239	13105	11641	7.63067531476536e-05	0.00198397558183899	0.000152613506295307	8.63067531476536e-05	0.00199397558183899	0.000162613506295307	L1
7029_GCGAAT_5029_ACCGAG	L1	liver	RNA labelling group	Irf1	+	6504	3356	5481	10341	6504	0	0.000386809786287593	0	1e-05	0.000396809786287593	1e-05	L1
7029_GCGAAT_5029_ACCGAG	L1	liver	RNA labelling group	Irf2	+	4914	1703	2313	5454	4914	0.000183351668500183	0.00458379171250458	0	0.000193351668500183	0.00459379171250458	1e-05	L1
7029_GCGAAT_5029_ACCGAG	L1	liver	RNA labelling group	Irf3	+	6633	8069	5798	5576	5576	0	0.00215208034433285	0	1e-05	0.00216208034433285	1e-05	L1
7029_GCGAAT_5029_ACCGAG	L1	liver	RNA labelling group	Irf6	+	4466	2385	2934	5407	4466	0.000924727205474385	0.0024042907342334	0	0.000934727205474385	0.0024142907342334	1e-05	L1
7029_GCGAAT_5029_ACCGAG	L1	liver	RNA labelling group	Irf9	+	5567	4416	4140	6802	5567	0.000294031167303734	0.00191120258747427	0.000147015583651867	0.000304031167303734	0.00192120258747427	0.000157015583651867	L1
7029_GCGAAT_5029_ACCGAG	L1	liver	RNA labelling group	Irgm2	+	2956	1416	1553	3089	2956	0.000323729362253156	0.000647458724506313	0	0.000333729362253156	0.000657458724506313	1e-05	L1
7029_GCGAAT_5029_ACCGAG	L1	liver	RNA labelling group	Irgq	+	3049	1653	3200	2877	2877	0.00104275286757038	0.00139033715676051	0	0.00105275286757038	0.00140033715676051	1e-05	L1
7029_GCGAAT_5029_ACCGAG	L1	liver	RNA labelling group	Isca2	+	6012	3386	2577	6783	6012	0	0.00457024915229249	0	1e-05	0.00458024915229249	1e-05	L1
7029_GCGAAT_5029_ACCGAG	L1	liver	RNA labelling group	Iscu	+	11310	7694	10098	11675	11310	0.000171306209850107	0.00531049250535331	0	0.000181306209850107	0.00532049250535331	1e-05	L1
7029_GCGAAT_5029_ACCGAG	L1	liver	RNA labelling group	Isoc1	+	10007	6423	5537	11391	10007	0.000351154420156264	0.00219471512597664	0	0.000361154420156264	0.00220471512597664	1e-05	L1
7029_GCGAAT_5029_ACCGAG	L1	liver	RNA labelling group	Isoc1	+	13267	5354	8116	14270	13267	0.00028030833917309	0.00532585844428871	0	0.00029030833917309	0.00533585844428871	1e-05	L1
7029_GCGAAT_5029_ACCGAG	L1	liver	RNA labelling group	Isoc2a	+	29534	16324	22392	20300	20300	9.85221674876847e-05	0.00684729064039408	0	0.000108522167487685	0.00685729064039408	1e-05	L1
7029_GCGAAT_5029_ACCGAG	L1	liver	RNA labelling group	Isyna1	+	6116	6429	2931	3436	3436	0	0.00552968568102444	0	1e-05	0.00553968568102444	1e-05	L1
7029_GCGAAT_5029_ACCGAG	L1	liver	RNA labelling group	Itch	+	1990	1064	1127	2546	1990	0.000392772977219167	0.0035349567949725	0	0.000402772977219167	0.0035449567949725	1e-05	L1
7029_GCGAAT_5029_ACCGAG	L1	liver	RNA labelling group	Itga9	+	2613	2034	1802	2463	2463	0	0.000406008932196508	0	1e-05	0.000416008932196508	1e-05	L1
7029_GCGAAT_5029_ACCGAG	L1	liver	RNA labelling group	Itgav	+	2518	1706	2260	3945	2518	0	0.0017743979721166	0	1e-05	0.0017843979721166	1e-05	L1
7029_GCGAAT_5029_ACCGAG	L1	liver	RNA labelling group	Itgb1	+	13403	10135	8802	17150	13403	5.83090379008746e-05	0.00571428571428571	0	6.83090379008746e-05	0.00572428571428571	1e-05	L1
7029_GCGAAT_5029_ACCGAG	L1	liver	RNA labelling group	Itgb5	+	5244	4909	5841	8201	5244	0.000121936349225704	0.00280453603219119	0	0.000131936349225704	0.00281453603219119	1e-05	L1
7029_GCGAAT_5029_ACCGAG	L1	liver	RNA labelling group	Itih4	+	684319	551176	738412	521063	521063	0.000163128067047555	0.00965526241548526	1.34340761097986e-05	0.000173128067047555	0.00966526241548526	2.34340761097986e-05	L1
7029_GCGAAT_5029_ACCGAG	L1	liver	RNA labelling group	Itih5	+	2829	1722	1728	2707	2707	0	0.00923531584780199	0	1e-05	0.00924531584780199	1e-05	L1
7029_GCGAAT_5029_ACCGAG	L1	liver	RNA labelling group	Itm2c	+	7755	6645	8368	13152	7755	0.000608272506082725	0.00311739659367396	0	0.000618272506082725	0.00312739659367396	1e-05	L1
7029_GCGAAT_5029_ACCGAG	L1	liver	RNA labelling group	Itpa	+	7154	2701	3451	6003	6003	0	0.00283191737464601	0	1e-05	0.00284191737464601	1e-05	L1
7029_GCGAAT_5029_ACCGAG	L1	liver	RNA labelling group	Itpr1	+	5120	3044	2620	5019	5019	0	0.00159394301653715	0	1e-05	0.00160394301653715	1e-05	L1
7029_GCGAAT_5029_ACCGAG	L1	liver	RNA labelling group	Itsn1	+	4537	3315	4638	6726	4537	0.000743383883437407	0.00267618198037466	0	0.000753383883437407	0.00268618198037466	1e-05	L1
7029_GCGAAT_5029_ACCGAG	L1	liver	RNA labelling group	Ivd	+	3562	2429	2194	4320	3562	0	0.00648148148148148	0	1e-05	0.00649148148148148	1e-05	L1
7029_GCGAAT_5029_ACCGAG	L1	liver	RNA labelling group	Ivns1abp	+	25835	13229	16158	28365	25835	7.05094306363476e-05	0.00208002820377225	0	8.05094306363476e-05	0.00209002820377225	1e-05	L1
7029_GCGAAT_5029_ACCGAG	L1	liver	RNA labelling group	Iws1	+	2787	1982	1859	3187	2787	0	0.00376529651710072	0	1e-05	0.00377529651710072	1e-05	L1
7029_GCGAAT_5029_ACCGAG	L1	liver	RNA labelling group	Iyd	+	33802	15094	25899	32424	32424	6.16827041697508e-05	0.00752528990870959	0	7.16827041697508e-05	0.00753528990870959	1e-05	L1
7029_GCGAAT_5029_ACCGAG	L1	liver	RNA labelling group	Jade1	+	12056	4885	4975	9910	9910	0.00110998990918264	0.000908173562058527	0	0.00111998990918264	0.000918173562058527	1e-05	L1
7029_GCGAAT_5029_ACCGAG	L1	liver	RNA labelling group	Jagn1	+	7378	5500	5106	7538	7378	0	0.00198991775006633	0	1e-05	0.00199991775006633	1e-05	L1
7029_GCGAAT_5029_ACCGAG	L1	liver	RNA labelling group	Jak2	+	2675	1463	1394	2808	2675	0	0.00106837606837606	0	1e-05	0.00107837606837606	1e-05	L1
7029_GCGAAT_5029_ACCGAG	L1	liver	RNA labelling group	Jam2	+	5091	2350	2133	4724	4724	0	0	0	1e-05	1e-05	1e-05	L1
7029_GCGAAT_5029_ACCGAG	L1	liver	RNA labelling group	Jkamp	+	15609	5369	6378	8932	8932	0.000111957008508733	0.00436632333184057	0	0.000121957008508733	0.00437632333184057	1e-05	L1
7029_GCGAAT_5029_ACCGAG	L1	liver	RNA labelling group	Jmjd1c	+	4593	1641	2312	5067	4593	0.000197355437142293	0.0027629761199921	0	0.000207355437142293	0.0027729761199921	1e-05	L1
7029_GCGAAT_5029_ACCGAG	L1	liver	RNA labelling group	Jmjd8	+	2268	3420	2805	3071	2268	0	0.00455877564311299	0	1e-05	0.00456877564311299	1e-05	L1
7029_GCGAAT_5029_ACCGAG	L1	liver	RNA labelling group	Josd2	+	1810	3149	2171	2457	1810	0	0	0	1e-05	1e-05	1e-05	L1
7029_GCGAAT_5029_ACCGAG	L1	liver	RNA labelling group	Jtb	+	21556	11324	16640	15952	15952	0.000125376128385155	0.00288365095285857	6.26880641925777e-05	0.000135376128385155	0.00289365095285857	7.26880641925777e-05	L1
7029_GCGAAT_5029_ACCGAG	L1	liver	RNA labelling group	Jund	+	2743	3685	3950	7328	2743	0	0.00040938864628821	0	1e-05	0.00041938864628821	1e-05	L1
7029_GCGAAT_5029_ACCGAG	L1	liver	RNA labelling group	Kank1	+	6156	3799	4048	9957	6156	0.000100431856985036	0.00220950085367078	0	0.000110431856985036	0.00221950085367078	1e-05	L1
7029_GCGAAT_5029_ACCGAG	L1	liver	RNA labelling group	Kat2b	+	15728	3590	4528	16408	15728	6.0945880058508e-05	0.00286445636274987	0	7.0945880058508e-05	0.00287445636274987	1e-05	L1
7029_GCGAAT_5029_ACCGAG	L1	liver	RNA labelling group	Kat6b	+	3706	1956	1825	3290	3290	0	0	0	1e-05	1e-05	1e-05	L1
7029_GCGAAT_5029_ACCGAG	L1	liver	RNA labelling group	Kat8	+	3094	2452	2610	4273	3094	0	0	0	1e-05	1e-05	1e-05	L1
7029_GCGAAT_5029_ACCGAG	L1	liver	RNA labelling group	Katna1	+	4391	1769	2704	5395	4391	0.000185356811862836	0.00148285449490268	0	0.000195356811862836	0.00149285449490268	1e-05	L1
7029_GCGAAT_5029_ACCGAG	L1	liver	RNA labelling group	Kcnn2	+	2566	1399	455	2981	2566	0	0.000670915800067092	0	1e-05	0.000680915800067092	1e-05	L1
7029_GCGAAT_5029_ACCGAG	L1	liver	RNA labelling group	Kctd2	+	1614	1209	2684	2983	1614	0.000335232986925914	0	0	0.000345232986925914	1e-05	1e-05	L1
7029_GCGAAT_5029_ACCGAG	L1	liver	RNA labelling group	Kctd20	+	2780	2589	2620	4595	2780	0.000217627856365615	0.00108813928182807	0	0.000227627856365615	0.00109813928182807	1e-05	L1
7029_GCGAAT_5029_ACCGAG	L1	liver	RNA labelling group	Kctd9	+	2182	1306	1673	1702	1702	0	0	0	1e-05	1e-05	1e-05	L1
7029_GCGAAT_5029_ACCGAG	L1	liver	RNA labelling group	Kdelc2	+	2862	1281	1604	2534	2534	0.000394632991318074	0.00394632991318074	0	0.000404632991318074	0.00395632991318074	1e-05	L1
7029_GCGAAT_5029_ACCGAG	L1	liver	RNA labelling group	Kdelr1	+	46454	37192	38111	53821	46454	3.71602162724587e-05	0.00399472324928931	1.85801081362294e-05	4.71602162724587e-05	0.00400472324928931	2.85801081362294e-05	L1
7029_GCGAAT_5029_ACCGAG	L1	liver	RNA labelling group	Kdelr2	+	28234	17823	14061	40260	28234	4.96770988574267e-05	0.00240933929458519	0	5.96770988574267e-05	0.00241933929458519	1e-05	L1
7029_GCGAAT_5029_ACCGAG	L1	liver	RNA labelling group	Kdm1b	+	3181	1289	1442	3313	3181	0	0.00754603078780561	0	1e-05	0.00755603078780561	1e-05	L1
7029_GCGAAT_5029_ACCGAG	L1	liver	RNA labelling group	Kdm5a	+	3207	1997	2483	3838	3207	0	0.00156331422615945	0	1e-05	0.00157331422615945	1e-05	L1
7029_GCGAAT_5029_ACCGAG	L1	liver	RNA labelling group	Kdm5b	+	2460	1556	1302	2135	2135	0.000936768149882904	0.00562060889929742	0	0.000946768149882904	0.00563060889929742	1e-05	L1
7029_GCGAAT_5029_ACCGAG	L1	liver	RNA labelling group	Kdm5c	+	6714	4929	4036	7529	6714	0	0.00199229645371231	0	1e-05	0.00200229645371231	1e-05	L1
7029_GCGAAT_5029_ACCGAG	L1	liver	RNA labelling group	Keg1	+	3608	1933	1662	2641	2641	0	0.00113593335857629	0	1e-05	0.00114593335857629	1e-05	L1
7029_GCGAAT_5029_ACCGAG	L1	liver	RNA labelling group	Khdrbs3	+	4431	2241	2815	5364	4431	0	0.00484712900820283	0	1e-05	0.00485712900820283	1e-05	L1
7029_GCGAAT_5029_ACCGAG	L1	liver	RNA labelling group	Khk	+	13679	20734	14039	18520	13679	0.000161987041036717	0.00539956803455723	0	0.000171987041036717	0.00540956803455723	1e-05	L1
7029_GCGAAT_5029_ACCGAG	L1	liver	RNA labelling group	Khnyn	+	1932	1089	1365	1976	1932	0	0.00506072874493927	0	1e-05	0.00507072874493927	1e-05	L1
7029_GCGAAT_5029_ACCGAG	L1	liver	RNA labelling group	Kidins220	+	7483	5825	7855	7966	7483	0	0.00225960331408486	0	1e-05	0.00226960331408486	1e-05	L1
7029_GCGAAT_5029_ACCGAG	L1	liver	RNA labelling group	Kif1c	+	19562	14183	19865	23928	19562	0.000334336342360415	0.0047642928786359	0	0.000344336342360415	0.0047742928786359	1e-05	L1
7029_GCGAAT_5029_ACCGAG	L1	liver	RNA labelling group	Kif3b	+	4810	2533	4491	5419	4810	0	0.0023989665990035	0	1e-05	0.0024089665990035	1e-05	L1
7029_GCGAAT_5029_ACCGAG	L1	liver	RNA labelling group	Kiz	+	3061	1752	2147	3485	3061	0	0.00459110473457675	0	1e-05	0.00460110473457675	1e-05	L1
7029_GCGAAT_5029_ACCGAG	L1	liver	RNA labelling group	Klb	+	3851	2970	1998	4065	3851	0.0002460024600246	0.0039360393603936	0	0.0002560024600246	0.0039460393603936	1e-05	L1
7029_GCGAAT_5029_ACCGAG	L1	liver	RNA labelling group	Klc1	+	4144	1690	2972	7813	4144	0	0.000895942659669781	0	1e-05	0.000905942659669781	1e-05	L1
7029_GCGAAT_5029_ACCGAG	L1	liver	RNA labelling group	Klf15	+	17270	6092	5649	19367	17270	0.000774513347446688	0.00418237207621211	0.000103268446326225	0.000784513347446688	0.00419237207621211	0.000113268446326225	L1
7029_GCGAAT_5029_ACCGAG	L1	liver	RNA labelling group	Klf2	+	2155	1628	1833	3690	2155	0	0.0013550135501355	0	1e-05	0.0013650135501355	1e-05	L1
7029_GCGAAT_5029_ACCGAG	L1	liver	RNA labelling group	Klf3	+	20392	13454	12898	19081	19081	0.000262040773544363	0.00283004035427912	5.24081547088727e-05	0.000272040773544364	0.00284004035427912	6.24081547088727e-05	L1
7029_GCGAAT_5029_ACCGAG	L1	liver	RNA labelling group	Klf6	+	7777	3417	3816	5526	5526	0.00271444082519001	0.00199058993847267	0	0.00272444082519001	0.00200058993847267	1e-05	L1
7029_GCGAAT_5029_ACCGAG	L1	liver	RNA labelling group	Klf9	+	66680	40811	31980	64439	64439	9.31113145765763e-05	0.00215707878769068	1.55185524294294e-05	0.000103111314576576	0.00216707878769068	2.55185524294294e-05	L1
7029_GCGAAT_5029_ACCGAG	L1	liver	RNA labelling group	Klf9	+	17360	4327	7627	17482	17360	0.000343210159020707	0.00183045418144377	0	0.000353210159020707	0.00184045418144377	1e-05	L1
7029_GCGAAT_5029_ACCGAG	L1	liver	RNA labelling group	Klhdc10	+	6325	5807	3871	8538	6325	0.000117123448114312	0.00140548137737174	0	0.000127123448114312	0.00141548137737174	1e-05	L1
7029_GCGAAT_5029_ACCGAG	L1	liver	RNA labelling group	Klhdc2	+	11156	6525	7621	15701	11156	6.36902108145978e-05	0.00216546716769632	0	7.36902108145978e-05	0.00217546716769632	1e-05	L1
7029_GCGAAT_5029_ACCGAG	L1	liver	RNA labelling group	Klhl21	+	4881	4277	4829	8635	4881	0	0.00150550086855819	0	1e-05	0.00151550086855819	1e-05	L1
7029_GCGAAT_5029_ACCGAG	L1	liver	RNA labelling group	Klhl22	+	2500	1752	2059	2164	2164	0	0.00369685767097966	0	1e-05	0.00370685767097966	1e-05	L1
7029_GCGAAT_5029_ACCGAG	L1	liver	RNA labelling group	Klhl24	+	9265	2456	3788	7598	7598	0	0.00315872598052118	0	1e-05	0.00316872598052118	1e-05	L1
7029_GCGAAT_5029_ACCGAG	L1	liver	RNA labelling group	Klhl5	+	8242	2989	3416	7582	7582	0.0040886309680823	0.00540754418359271	0	0.0040986309680823	0.00541754418359271	1e-05	L1
7029_GCGAAT_5029_ACCGAG	L1	liver	RNA labelling group	Klhl7	+	3126	1427	1429	4357	3126	0.000688547165480835	0.00183612577461556	0	0.000698547165480836	0.00184612577461556	1e-05	L1
7029_GCGAAT_5029_ACCGAG	L1	liver	RNA labelling group	Kmo	+	44878	25982	24795	35127	35127	0.000199276909499815	0.00435562387906738	0	0.000209276909499815	0.00436562387906738	1e-05	L1
7029_GCGAAT_5029_ACCGAG	L1	liver	RNA labelling group	Kmt2e	+	13301	5613	5614	14551	13301	0	0.00164937117723867	0	1e-05	0.00165937117723867	1e-05	L1
7029_GCGAAT_5029_ACCGAG	L1	liver	RNA labelling group	Kmt5a	+	14580	4680	4975	10762	10762	0	0.00269466641888124	0	1e-05	0.00270466641888124	1e-05	L1
7029_GCGAAT_5029_ACCGAG	L1	liver	RNA labelling group	Kmt5b	+	2148	1184	1353	2891	2148	0	0	0	1e-05	1e-05	1e-05	L1
7029_GCGAAT_5029_ACCGAG	L1	liver	RNA labelling group	Kng1	+	78657	70181	54161	77601	77601	7.73185912552673e-05	0.0103993505238335	1.28864318758779e-05	8.73185912552673e-05	0.0104093505238335	2.28864318758779e-05	L1
7029_GCGAAT_5029_ACCGAG	L1	liver	RNA labelling group	Kng1	+	883668	677595	629901	809601	809601	0.00014575080811412	0.00825838900890685	5.31125826178574e-05	0.00015575080811412	0.00826838900890685	6.31125826178574e-05	L1
7029_GCGAAT_5029_ACCGAG	L1	liver	RNA labelling group	Kpna1	+	4815	3340	3177	5853	4815	0.000170852554245686	0.0011959678797198	0	0.000180852554245686	0.0012059678797198	1e-05	L1
7029_GCGAAT_5029_ACCGAG	L1	liver	RNA labelling group	Krcc1	+	12860	4033	4209	14174	12860	7.05517144066601e-05	0.00557358543812614	0	8.05517144066601e-05	0.00558358543812614	1e-05	L1
7029_GCGAAT_5029_ACCGAG	L1	liver	RNA labelling group	Krit1	+	2561	670	838	2575	2561	0.00116504854368932	0	0	0.00117504854368932	1e-05	1e-05	L1
7029_GCGAAT_5029_ACCGAG	L1	liver	RNA labelling group	Krr1	+	3010	1174	1520	2642	2642	0	0.00529901589704769	0.000757002271006813	1e-05	0.00530901589704769	0.000767002271006813	L1
7029_GCGAAT_5029_ACCGAG	L1	liver	RNA labelling group	Krt18	+	47142	30276	49710	21517	21517	0.000185899521308733	0.0027420179393038	9.29497606543663e-05	0.000195899521308733	0.0027520179393038	0.000102949760654366	L1
7029_GCGAAT_5029_ACCGAG	L1	liver	RNA labelling group	Krtcap2	+	35158	16951	23022	21135	21135	4.73148805299267e-05	0.00861130825644665	0.00014194464158978	5.73148805299267e-05	0.00862130825644665	0.00015194464158978	L1
7029_GCGAAT_5029_ACCGAG	L1	liver	RNA labelling group	Kti12	+	2140	1373	1097	2376	2140	0	0.00589225589225589	0	1e-05	0.00590225589225589	1e-05	L1
7029_GCGAAT_5029_ACCGAG	L1	liver	RNA labelling group	Ktn1	+	7343	3466	2841	6416	6416	0	0.003428927680798	0	1e-05	0.003438927680798	1e-05	L1
7029_GCGAAT_5029_ACCGAG	L1	liver	RNA labelling group	Kyat3	+	24503	17352	19657	21046	21046	0.00019005986885869	0.00199562862301625	0	0.00020005986885869	0.00200562862301625	1e-05	L1
7029_GCGAAT_5029_ACCGAG	L1	liver	RNA labelling group	Kynu	+	12696	6432	6019	13118	12696	0.000991004726330233	0.00358286324134776	7.62311327946333e-05	0.00100100472633023	0.00359286324134776	8.62311327946333e-05	L1
7029_GCGAAT_5029_ACCGAG	L1	liver	RNA labelling group	L3mbtl2	+	2322	1293	1242	1618	1618	0	0	0.000618046971569839	1e-05	1e-05	0.000628046971569839	L1
7029_GCGAAT_5029_ACCGAG	L1	liver	RNA labelling group	Lamp1	+	85840	80600	76271	104683	85840	0.000162395040264417	0.0106989673585969	5.7315896563912e-05	0.000172395040264417	0.0107089673585969	6.7315896563912e-05	L1
7029_GCGAAT_5029_ACCGAG	L1	liver	RNA labelling group	Lamtor1	+	6882	6767	7571	16579	6882	0	0.00162856625851981	0	1e-05	0.00163856625851981	1e-05	L1
7029_GCGAAT_5029_ACCGAG	L1	liver	RNA labelling group	Lamtor3	+	3425	1698	2260	4319	3425	0	0.000694605232692753	0	1e-05	0.000704605232692753	1e-05	L1
7029_GCGAAT_5029_ACCGAG	L1	liver	RNA labelling group	Lamtor4	+	5232	7890	5630	6068	5232	0	0.00543836519446275	0.00049439683586025	1e-05	0.00544836519446275	0.000504396835860251	L1
7029_GCGAAT_5029_ACCGAG	L1	liver	RNA labelling group	Lamtor5	+	8893	6558	6027	10159	8893	0	0.00206713259179053	0	1e-05	0.00207713259179053	1e-05	L1
7029_GCGAAT_5029_ACCGAG	L1	liver	RNA labelling group	Lap3	+	52224	25728	29692	51113	51113	7.82579774225735e-05	0.00289554516463522	1.95644943556434e-05	8.82579774225735e-05	0.00290554516463522	2.95644943556434e-05	L1
7029_GCGAAT_5029_ACCGAG	L1	liver	RNA labelling group	Laptm4a	+	66478	44965	52980	83242	66478	0.00111722447802791	0.00705172869464933	0	0.00112722447802791	0.00706172869464933	1e-05	L1
7029_GCGAAT_5029_ACCGAG	L1	liver	RNA labelling group	Laptm4b	+	5311	4851	5514	8052	5311	0	0.003725782414307	0	1e-05	0.003735782414307	1e-05	L1
7029_GCGAAT_5029_ACCGAG	L1	liver	RNA labelling group	Laptm5	+	2248	1802	2517	2493	2248	0	0.000401123144805455	0	1e-05	0.000411123144805455	1e-05	L1
7029_GCGAAT_5029_ACCGAG	L1	liver	RNA labelling group	Larp1	+	68700	24043	22239	45653	45653	0.000219043655400521	0.002102819091845	0	0.000229043655400521	0.002112819091845	1e-05	L1
7029_GCGAAT_5029_ACCGAG	L1	liver	RNA labelling group	Larp1b	+	9369	4614	4924	11347	9369	0.000176258041773156	0.00467083810698863	0	0.000186258041773156	0.00468083810698863	1e-05	L1
7029_GCGAAT_5029_ACCGAG	L1	liver	RNA labelling group	Larp4	+	20834	14131	13865	22217	20834	0.000135031732457127	0.00234055002925687	0	0.000145031732457127	0.00235055002925687	1e-05	L1
7029_GCGAAT_5029_ACCGAG	L1	liver	RNA labelling group	Larp4b	+	57547	28916	34273	44993	44993	8.8902718200609e-05	0.0015780232480608	2.22256795501522e-05	9.8902718200609e-05	0.0015880232480608	3.22256795501522e-05	L1
7029_GCGAAT_5029_ACCGAG	L1	liver	RNA labelling group	Lasp1	+	13452	8631	8865	17033	13452	0.000469676510303528	0.00146773909469852	0	0.000479676510303528	0.00147773909469852	1e-05	L1
7029_GCGAAT_5029_ACCGAG	L1	liver	RNA labelling group	Lats1	+	3670	1730	1622	4655	3670	0	0.00193340494092373	0	1e-05	0.00194340494092373	1e-05	L1
7029_GCGAAT_5029_ACCGAG	L1	liver	RNA labelling group	Lbhd1	+	7798	6066	5371	5734	5734	0	0.00261597488664108	0	1e-05	0.00262597488664108	1e-05	L1
7029_GCGAAT_5029_ACCGAG	L1	liver	RNA labelling group	Lbp	+	68566	59946	59070	94325	68566	4.24065730188179e-05	0.00454810495626822	3.18049297641134e-05	5.24065730188179e-05	0.00455810495626822	4.18049297641134e-05	L1
7029_GCGAAT_5029_ACCGAG	L1	liver	RNA labelling group	Lclat1	+	10437	5262	6314	9831	9831	0	0.00589970501474926	0	1e-05	0.00590970501474926	1e-05	L1
7029_GCGAAT_5029_ACCGAG	L1	liver	RNA labelling group	Lcor	+	2959	1975	1902	5539	2959	0	0.0021664560389962	0	1e-05	0.0021764560389962	1e-05	L1
7029_GCGAAT_5029_ACCGAG	L1	liver	RNA labelling group	Lcp1	+	14502	7338	9986	15621	14502	0.000384098329172268	0.00217655719864285	0.000192049164586134	0.000394098329172268	0.00218655719864285	0.000202049164586134	L1
7029_GCGAAT_5029_ACCGAG	L1	liver	RNA labelling group	Ldah	+	3858	3597	1908	4299	3858	0.000930448941614329	0.00186089788322865	0	0.000940448941614329	0.00187089788322865	1e-05	L1
7029_GCGAAT_5029_ACCGAG	L1	liver	RNA labelling group	Ldha	+	314715	186469	198548	249577	249577	0.000148250840421994	0.00504854213328952	6.41084715338352e-05	0.000158250840421994	0.00505854213328952	7.41084715338352e-05	L1
7029_GCGAAT_5029_ACCGAG	L1	liver	RNA labelling group	Ldlr	+	37994	22547	35729	57883	37994	0.000155486066720799	0.00238411968971891	0	0.000165486066720799	0.00239411968971891	1e-05	L1
7029_GCGAAT_5029_ACCGAG	L1	liver	RNA labelling group	Leo1	+	3026	724	1605	2639	2639	0	0	0	1e-05	1e-05	1e-05	L1
7029_GCGAAT_5029_ACCGAG	L1	liver	RNA labelling group	Leprot	+	2729	1332	1673	3927	2729	0.000254647313470843	0.0017825311942959	0	0.000264647313470843	0.0017925311942959	1e-05	L1
7029_GCGAAT_5029_ACCGAG	L1	liver	RNA labelling group	Letmd1	+	4040	2672	3107	4512	4040	0.000221631205673759	0.00487588652482269	0	0.000231631205673759	0.00488588652482269	1e-05	L1
7029_GCGAAT_5029_ACCGAG	L1	liver	RNA labelling group	Lgals1	+	1879	2273	1752	1494	1494	0.000669344042838019	0.00133868808567603	0	0.000679344042838019	0.00134868808567603	1e-05	L1
7029_GCGAAT_5029_ACCGAG	L1	liver	RNA labelling group	Lgals4	+	2096	2160	1912	1941	1941	0	0.00257599175682637	0	1e-05	0.00258599175682637	1e-05	L1
7029_GCGAAT_5029_ACCGAG	L1	liver	RNA labelling group	Lgals6	+	2096	2160	1912	1941	1941	0	0.00257599175682637	0	1e-05	0.00258599175682637	1e-05	L1
7029_GCGAAT_5029_ACCGAG	L1	liver	RNA labelling group	Lgr4	+	7020	2253	3002	8047	7020	0	0.00111842922828383	0	1e-05	0.00112842922828383	1e-05	L1
7029_GCGAAT_5029_ACCGAG	L1	liver	RNA labelling group	Lhpp	+	7795	6054	4601	4916	4916	0.000406834825061025	0.00406834825061025	0	0.000416834825061025	0.00407834825061025	1e-05	L1
7029_GCGAAT_5029_ACCGAG	L1	liver	RNA labelling group	Lias	+	10849	7045	9246	9082	9082	0.000110107905747633	0.00253248183219555	0	0.000120107905747633	0.00254248183219555	1e-05	L1
7029_GCGAAT_5029_ACCGAG	L1	liver	RNA labelling group	Lifr	+	6414	3984	5006	5723	5723	0	0.00436833828411672	0	1e-05	0.00437833828411672	1e-05	L1
7029_GCGAAT_5029_ACCGAG	L1	liver	RNA labelling group	Lifr	+	10276	4086	4970	10940	10276	0.000274223034734918	0.00118829981718464	0.000274223034734918	0.000284223034734918	0.00119829981718464	0.000284223034734918	L1
7029_GCGAAT_5029_ACCGAG	L1	liver	RNA labelling group	Lig3	+	2607	1401	1526	1920	1920	0	0.0015625	0	1e-05	0.0015725	1e-05	L1
7029_GCGAAT_5029_ACCGAG	L1	liver	RNA labelling group	Lilrb4a	+	2606	742	846	1723	1723	0	0.000580383052814858	0	1e-05	0.000590383052814858	1e-05	L1
7029_GCGAAT_5029_ACCGAG	L1	liver	RNA labelling group	Limd1	+	14607	6125	8510	14066	14066	0.000142186833499218	0.00248826958623631	0	0.000152186833499218	0.00249826958623631	1e-05	L1
7029_GCGAAT_5029_ACCGAG	L1	liver	RNA labelling group	Lims1	+	3212	1424	1423	3872	3212	0.000258264462809917	0.00490702479338843	0	0.000268264462809917	0.00491702479338843	1e-05	L1
7029_GCGAAT_5029_ACCGAG	L1	liver	RNA labelling group	Lims2	+	5583	5831	4076	3829	3829	0	0.00652911987464089	0	1e-05	0.00653911987464089	1e-05	L1
7029_GCGAAT_5029_ACCGAG	L1	liver	RNA labelling group	Lin7a	+	6803	3403	2853	3822	3822	0.00156985871271585	0.00418628990057561	0	0.00157985871271585	0.00419628990057561	1e-05	L1
7029_GCGAAT_5029_ACCGAG	L1	liver	RNA labelling group	Lin7c	+	7028	3277	3470	7683	7028	0.000130157490563582	0.0028634647923988	0	0.000140157490563582	0.0028734647923988	1e-05	L1
7029_GCGAAT_5029_ACCGAG	L1	liver	RNA labelling group	Llph	+	6001	3206	2388	4199	4199	0	0.00404858299595141	0	1e-05	0.00405858299595141	1e-05	L1
7029_GCGAAT_5029_ACCGAG	L1	liver	RNA labelling group	Lmbrd1	+	29494	12215	16027	27406	27406	0.000474348682770196	0.00405020798365321	3.6488360213092e-05	0.000484348682770196	0.00406020798365321	4.6488360213092e-05	L1
7029_GCGAAT_5029_ACCGAG	L1	liver	RNA labelling group	Lmbrd2	+	4102	1401	2250	6850	4102	0.000291970802919708	0.00394160583941605	0	0.000301970802919708	0.00395160583941605	1e-05	L1
7029_GCGAAT_5029_ACCGAG	L1	liver	RNA labelling group	Lmf1	+	7468	7062	4321	2898	2898	0.000690131124913734	0.0120772946859903	0	0.000700131124913734	0.0120872946859903	1e-05	L1
7029_GCGAAT_5029_ACCGAG	L1	liver	RNA labelling group	Lmo7	+	2205	1662	1762	2712	2205	0	0.00184365781710914	0	1e-05	0.00185365781710914	1e-05	L1
7029_GCGAAT_5029_ACCGAG	L1	liver	RNA labelling group	LOC109729085	+	4164	2067	1913	3321	3321	0	0.00301114122252333	0	1e-05	0.00302114122252333	1e-05	L1
7029_GCGAAT_5029_ACCGAG	L1	liver	RNA labelling group	Lonp2	+	74148	27096	38848	68871	68871	2.90397990445906e-05	0.0024683829187902	0.000145198995222953	3.90397990445906e-05	0.0024783829187902	0.000155198995222953	L1
7029_GCGAAT_5029_ACCGAG	L1	liver	RNA labelling group	Lonrf3	+	2614	1313	1555	2789	2614	0	0.00466116887773395	0	1e-05	0.00467116887773395	1e-05	L1
7029_GCGAAT_5029_ACCGAG	L1	liver	RNA labelling group	Lpar6	+	5036	2425	2645	5606	5036	0	0.00428112736353906	0	1e-05	0.00429112736353906	1e-05	L1
7029_GCGAAT_5029_ACCGAG	L1	liver	RNA labelling group	Lpcat3	+	25951	17796	13179	20418	20418	4.89763933783916e-05	0.00215496130864923	4.89763933783916e-05	5.89763933783916e-05	0.00216496130864923	5.89763933783916e-05	L1
7029_GCGAAT_5029_ACCGAG	L1	liver	RNA labelling group	Lpgat1	+	202509	97644	97316	186013	186013	0.000112895335272266	0.00393520882949041	2.15038733851935e-05	0.000122895335272266	0.00394520882949041	3.15038733851935e-05	L1
7029_GCGAAT_5029_ACCGAG	L1	liver	RNA labelling group	Lpin2	+	61884	37523	41980	48957	48957	8.17043527993954e-05	0.00204260881998488	2.04260881998488e-05	9.17043527993954e-05	0.00205260881998488	3.04260881998488e-05	L1
7029_GCGAAT_5029_ACCGAG	L1	liver	RNA labelling group	Lpl	+	3230	1849	1944	3343	3230	0	0.00927310798683817	0	1e-05	0.00928310798683817	1e-05	L1
7029_GCGAAT_5029_ACCGAG	L1	liver	RNA labelling group	Lpp	+	26002	17070	13038	25742	25742	3.88470204335328e-05	0.00310776163468262	0	4.88470204335327e-05	0.00311776163468262	1e-05	L1
7029_GCGAAT_5029_ACCGAG	L1	liver	RNA labelling group	Lrba	+	1712	1216	1095	2292	1712	0	0.0013089005235602	0	1e-05	0.0013189005235602	1e-05	L1
7029_GCGAAT_5029_ACCGAG	L1	liver	RNA labelling group	Lrig3	+	2844	1695	1552	2510	2510	0	0.000398406374501992	0	1e-05	0.000408406374501992	1e-05	L1
7029_GCGAAT_5029_ACCGAG	L1	liver	RNA labelling group	Lrp10	+	8250	5263	5080	5589	5589	0	0.00447307210592234	0	1e-05	0.00448307210592234	1e-05	L1
7029_GCGAAT_5029_ACCGAG	L1	liver	RNA labelling group	Lrp4	+	2758	1056	1373	3747	2758	0.000266880170803309	0.00613824392847611	0	0.000276880170803309	0.00614824392847611	1e-05	L1
7029_GCGAAT_5029_ACCGAG	L1	liver	RNA labelling group	Lrrc14	+	1801	1271	2007	2301	1801	0	0.000434593654932638	0	1e-05	0.000444593654932638	1e-05	L1
7029_GCGAAT_5029_ACCGAG	L1	liver	RNA labelling group	Lrrc17	+	10040	14394	16510	10357	10040	9.65530559042194e-05	0.0020276141739886	0	0.000106553055904219	0.0020376141739886	1e-05	L1
7029_GCGAAT_5029_ACCGAG	L1	liver	RNA labelling group	Lrrc40	+	2819	1353	2305	2756	2756	0	0.00217706821480406	0	1e-05	0.00218706821480406	1e-05	L1
7029_GCGAAT_5029_ACCGAG	L1	liver	RNA labelling group	Lrrc58	+	29619	18311	16960	33581	29619	0.000208451207528066	0.00241207825853905	0	0.000218451207528066	0.00242207825853905	1e-05	L1
7029_GCGAAT_5029_ACCGAG	L1	liver	RNA labelling group	Lrrc59	+	12838	9823	9888	16546	12838	0.000120875135984528	0.00344494137555904	6.0437567992264e-05	0.000130875135984528	0.00345494137555904	7.0437567992264e-05	L1
7029_GCGAAT_5029_ACCGAG	L1	liver	RNA labelling group	Lrrc8a	+	9489	7091	6214	9904	9489	0	0.000605815831987076	0	1e-05	0.000615815831987076	1e-05	L1
7029_GCGAAT_5029_ACCGAG	L1	liver	RNA labelling group	Lrrc8d	+	6930	2904	3750	7391	6930	0	0.00622378568529292	0.000135299688810716	1e-05	0.00623378568529292	0.000145299688810716	L1
7029_GCGAAT_5029_ACCGAG	L1	liver	RNA labelling group	Lrrfip1	+	9539	3313	4150	6793	6793	0.000147210363609598	0.00368025909023995	0	0.000157210363609598	0.00369025909023995	1e-05	L1
7029_GCGAAT_5029_ACCGAG	L1	liver	RNA labelling group	Lrrfip2	+	2954	2112	2213	3527	2954	0.000567054153671676	0.00340232492203005	0	0.000577054153671676	0.00341232492203005	1e-05	L1
7029_GCGAAT_5029_ACCGAG	L1	liver	RNA labelling group	Lsm1	+	3484	1926	1374	5038	3484	0	0.00238189757840412	0	1e-05	0.00239189757840412	1e-05	L1
7029_GCGAAT_5029_ACCGAG	L1	liver	RNA labelling group	Lsm10	+	2970	3474	2883	6157	2970	0.000324833522819555	0.00064966704563911	0	0.000334833522819555	0.00065966704563911	1e-05	L1
7029_GCGAAT_5029_ACCGAG	L1	liver	RNA labelling group	Lsm14b	+	4983	3073	3609	3582	3582	0	0.00111669458403126	0	1e-05	0.00112669458403126	1e-05	L1
7029_GCGAAT_5029_ACCGAG	L1	liver	RNA labelling group	Lsm2	+	1889	1505	1718	1767	1767	0	0.00452744765138653	0	1e-05	0.00453744765138653	1e-05	L1
7029_GCGAAT_5029_ACCGAG	L1	liver	RNA labelling group	Lsm4	+	3270	2849	2009	3025	3025	0.00165289256198347	0.00132231404958677	0	0.00166289256198347	0.00133231404958677	1e-05	L1
7029_GCGAAT_5029_ACCGAG	L1	liver	RNA labelling group	Lsm8	+	3606	964	938	2676	2676	0	0.00485799701046337	0	1e-05	0.00486799701046337	1e-05	L1
7029_GCGAAT_5029_ACCGAG	L1	liver	RNA labelling group	Lss	+	11760	6329	3683	7684	7684	0.00013014055179594	0.00117126496616345	0.000390421655387819	0.00014014055179594	0.00118126496616345	0.000400421655387819	L1
7029_GCGAAT_5029_ACCGAG	L1	liver	RNA labelling group	Lta4h	+	4499	2308	2835	3865	3865	0.000258732212160414	0.00129366106080207	0	0.000268732212160414	0.00130366106080207	1e-05	L1
7029_GCGAAT_5029_ACCGAG	L1	liver	RNA labelling group	Luc7l	+	1700	1645	1278	1445	1445	0.00069204152249135	0.00276816608996539	0	0.00070204152249135	0.00277816608996539	1e-05	L1
7029_GCGAAT_5029_ACCGAG	L1	liver	RNA labelling group	Luc7l2	+	19636	9442	11063	20769	19636	4.81486831335163e-05	0.00279262362174394	0	5.81486831335163e-05	0.00280262362174394	1e-05	L1
7029_GCGAAT_5029_ACCGAG	L1	liver	RNA labelling group	Luc7l2	+	5435	2590	3486	5125	5125	0.000195121951219512	0.000975609756097561	0	0.000205121951219512	0.000985609756097561	1e-05	L1
7029_GCGAAT_5029_ACCGAG	L1	liver	RNA labelling group	Lurap1l	+	13672	6246	7329	14567	13672	0.000274593258735498	0.00288322921672272	0	0.000284593258735498	0.00289322921672272	1e-05	L1
7029_GCGAAT_5029_ACCGAG	L1	liver	RNA labelling group	Ly6e	+	16042	28081	12387	21718	16042	0.000138134266507045	0.00704484759185928	0	0.000148134266507045	0.00705484759185928	1e-05	L1
7029_GCGAAT_5029_ACCGAG	L1	liver	RNA labelling group	Lyn	+	6635	4177	3157	10261	6635	9.74563882662508e-05	0.00136438943572751	0	0.000107456388266251	0.00137438943572751	1e-05	L1
7029_GCGAAT_5029_ACCGAG	L1	liver	RNA labelling group	Lypla1	+	14605	5454	6971	19792	14605	5.05254648342765e-05	0.00560832659660468	0	6.05254648342765e-05	0.00561832659660468	1e-05	L1
7029_GCGAAT_5029_ACCGAG	L1	liver	RNA labelling group	Lyrm2	+	4410	2836	2857	3814	3814	0.000262191924488726	0.0020975353959098	0	0.000272191924488726	0.0021075353959098	1e-05	L1
7029_GCGAAT_5029_ACCGAG	L1	liver	RNA labelling group	Lyrm5	+	13904	7410	6251	8848	8848	0	0.00576401446654611	0.000113019891500904	1e-05	0.00577401446654611	0.000123019891500904	L1
7029_GCGAAT_5029_ACCGAG	L1	liver	RNA labelling group	Lyrm9	+	2264	1675	1785	2319	2264	0	0.00431220353600689	0	1e-05	0.00432220353600689	1e-05	L1
7029_GCGAAT_5029_ACCGAG	L1	liver	RNA labelling group	Lysmd3	+	4878	2034	1910	5568	4878	0	0.00413074712643678	0	1e-05	0.00414074712643678	1e-05	L1
7029_GCGAAT_5029_ACCGAG	L1	liver	RNA labelling group	Lztr1	+	3998	2366	2903	3617	3617	0	0.00138236107271219	0	1e-05	0.00139236107271219	1e-05	L1
7029_GCGAAT_5029_ACCGAG	L1	liver	RNA labelling group	M6pr	+	17802	7587	6386	14284	14284	0.000350042005040605	0.00252030243629235	0.000210025203024363	0.000360042005040605	0.00253030243629235	0.000220025203024363	L1
7029_GCGAAT_5029_ACCGAG	L1	liver	RNA labelling group	Mad2l2	+	3068	3854	3301	3844	3068	0	0.0018210197710718	0	1e-05	0.0018310197710718	1e-05	L1
7029_GCGAAT_5029_ACCGAG	L1	liver	RNA labelling group	Maea	+	6350	2429	4026	7729	6350	0	0.0018113598136887	0	1e-05	0.0018213598136887	1e-05	L1
7029_GCGAAT_5029_ACCGAG	L1	liver	RNA labelling group	Mafk	+	1427	1124	1218	2765	1427	0	0.00180831826401446	0	1e-05	0.00181831826401446	1e-05	L1
7029_GCGAAT_5029_ACCGAG	L1	liver	RNA labelling group	Magoh	+	5174	1545	3388	7960	5174	0.00100502512562814	0.00314070351758794	0	0.00101502512562814	0.00315070351758794	1e-05	L1
7029_GCGAAT_5029_ACCGAG	L1	liver	RNA labelling group	Maip1	+	4427	1591	2205	4681	4427	0.00021362956633198	0.00128177739799188	0	0.00022362956633198	0.00129177739799188	1e-05	L1
7029_GCGAAT_5029_ACCGAG	L1	liver	RNA labelling group	Mal2	+	28539	8754	13733	29683	28539	0.000134757268470168	0.00444698985951554	0	0.000144757268470168	0.00445698985951554	1e-05	L1
7029_GCGAAT_5029_ACCGAG	L1	liver	RNA labelling group	Malsu1	+	9291	6469	6509	8292	8292	0	0.00108538350217076	0	1e-05	0.00109538350217076	1e-05	L1
7029_GCGAAT_5029_ACCGAG	L1	liver	RNA labelling group	Man1b1	+	3031	2899	3550	2388	2388	0	0.00293132328308207	0	1e-05	0.00294132328308207	1e-05	L1
7029_GCGAAT_5029_ACCGAG	L1	liver	RNA labelling group	Man2a1	+	30853	13648	17667	47536	30853	0.000147256815886907	0.0040811174688657	2.10366879838438e-05	0.000157256815886907	0.0040911174688657	3.10366879838438e-05	L1
7029_GCGAAT_5029_ACCGAG	L1	liver	RNA labelling group	Man2b1	+	5952	5776	4026	4507	4507	0.00110938540048812	0.00865320612380741	0	0.00111938540048812	0.00866320612380741	1e-05	L1
7029_GCGAAT_5029_ACCGAG	L1	liver	RNA labelling group	Man2c1	+	1793	1669	1198	1785	1785	0.00672268907563025	0.00896358543417366	0	0.00673268907563025	0.00897358543417366	1e-05	L1
7029_GCGAAT_5029_ACCGAG	L1	liver	RNA labelling group	Manba	+	2938	1251	1352	3971	2938	0	0.000503651473180559	0	1e-05	0.000513651473180559	1e-05	L1
7029_GCGAAT_5029_ACCGAG	L1	liver	RNA labelling group	Maoa	+	1815	889	1272	2614	1815	0.00191277735271614	0.00612088752869166	0	0.00192277735271614	0.00613088752869166	1e-05	L1
7029_GCGAAT_5029_ACCGAG	L1	liver	RNA labelling group	Map1lc3a	+	5536	6883	6650	6837	5536	0	0.00804446394617522	0	1e-05	0.00805446394617522	1e-05	L1
7029_GCGAAT_5029_ACCGAG	L1	liver	RNA labelling group	Map1lc3b	+	46478	32005	31360	44679	44679	0.000134291277781508	0.00508068667606705	0	0.000144291277781508	0.00509068667606705	1e-05	L1
7029_GCGAAT_5029_ACCGAG	L1	liver	RNA labelling group	Map2k2	+	24879	15090	20010	14647	14647	6.82733665597051e-05	0.00436949545982112	0	7.82733665597051e-05	0.00437949545982112	1e-05	L1
7029_GCGAAT_5029_ACCGAG	L1	liver	RNA labelling group	Map2k3	+	10493	7585	8334	10879	10493	9.19202132548948e-05	0.00487177130250942	0.000459601066274474	0.000101920213254895	0.00488177130250942	0.000469601066274474	L1
7029_GCGAAT_5029_ACCGAG	L1	liver	RNA labelling group	Map2k7	+	1455	1626	1460	2098	1455	0	0	0	1e-05	1e-05	1e-05	L1
7029_GCGAAT_5029_ACCGAG	L1	liver	RNA labelling group	Map3k2	+	3052	1813	2099	3932	3052	0	0.00152594099694811	0	1e-05	0.00153594099694811	1e-05	L1
7029_GCGAAT_5029_ACCGAG	L1	liver	RNA labelling group	Map3k5	+	5124	3513	4859	6557	5124	0.000305017538508464	0.00259264907732194	0	0.000315017538508464	0.00260264907732194	1e-05	L1
7029_GCGAAT_5029_ACCGAG	L1	liver	RNA labelling group	Map3k7	+	6037	2664	3228	6996	6037	0	0.00314465408805031	0	1e-05	0.00315465408805031	1e-05	L1
7029_GCGAAT_5029_ACCGAG	L1	liver	RNA labelling group	Map4	+	2412	1654	2118	3330	2412	0.0003003003003003	0.0018018018018018	0	0.0003103003003003	0.0018118018018018	1e-05	L1
7029_GCGAAT_5029_ACCGAG	L1	liver	RNA labelling group	Map4k4	+	2151	2003	1666	3810	2151	0.00026246719160105	0.00262467191601049	0	0.00027246719160105	0.00263467191601049	1e-05	L1
7029_GCGAAT_5029_ACCGAG	L1	liver	RNA labelling group	Map7	+	4861	2079	1842	5220	4861	0	0.00172413793103448	0	1e-05	0.00173413793103448	1e-05	L1
7029_GCGAAT_5029_ACCGAG	L1	liver	RNA labelling group	Mapk1	+	7929	2448	2931	6566	6566	0.000304599451720987	0.000913798355162961	0.000609198903441974	0.000314599451720987	0.000923798355162961	0.000619198903441974	L1
7029_GCGAAT_5029_ACCGAG	L1	liver	RNA labelling group	Mapk1	+	7759	3509	3770	7717	7717	0	0.00375793702215887	0	1e-05	0.00376793702215887	1e-05	L1
7029_GCGAAT_5029_ACCGAG	L1	liver	RNA labelling group	Mapk14	+	12076	7993	11011	14526	12076	6.88420762770205e-05	0.00275368305108082	0	7.88420762770205e-05	0.00276368305108082	1e-05	L1
7029_GCGAAT_5029_ACCGAG	L1	liver	RNA labelling group	Mapk1ip1l	+	14528	4834	11068	19360	14528	0.000258264462809917	0.00118801652892561	0	0.000268264462809917	0.00119801652892561	1e-05	L1
7029_GCGAAT_5029_ACCGAG	L1	liver	RNA labelling group	Mapk3	+	2149	4992	6255	4402	2149	0	0.00431621990004543	0	1e-05	0.00432621990004543	1e-05	L1
7029_GCGAAT_5029_ACCGAG	L1	liver	RNA labelling group	Mapk9	+	6351	3709	3543	7536	6351	0.000132696390658174	0.0025212314225053	0	0.000142696390658174	0.0025312314225053	1e-05	L1
7029_GCGAAT_5029_ACCGAG	L1	liver	RNA labelling group	Mapkap1	+	6226	3015	2049	6795	6226	0.000441501103752759	0.00559234731420161	0	0.000451501103752759	0.00560234731420161	1e-05	L1
7029_GCGAAT_5029_ACCGAG	L1	liver	RNA labelling group	Mapre1	+	15955	7883	11447	16292	15955	0.000368278909894427	0.00153449545789344	0	0.000378278909894427	0.00154449545789344	1e-05	L1
7029_GCGAAT_5029_ACCGAG	L1	liver	RNA labelling group	Mapre3	+	1955	1609	1685	3007	1955	0	0.00099767209843698	0	1e-05	0.00100767209843698	1e-05	L1
7029_GCGAAT_5029_ACCGAG	L1	liver	RNA labelling group	March5	+	32881	18002	20238	34867	32881	0.000286804141451803	0.00424470129348667	2.86804141451803e-05	0.000296804141451803	0.00425470129348667	3.86804141451803e-05	L1
7029_GCGAAT_5029_ACCGAG	L1	liver	RNA labelling group	March7	+	5217	2120	3082	5224	5217	0	0.00229709035222052	0	1e-05	0.00230709035222052	1e-05	L1
7029_GCGAAT_5029_ACCGAG	L1	liver	RNA labelling group	March8	+	11438	5466	8461	12980	11438	0.000231124807395994	0.00385208012326656	0	0.000241124807395994	0.00386208012326656	1e-05	L1
7029_GCGAAT_5029_ACCGAG	L1	liver	RNA labelling group	Mark3	+	4718	3547	4026	4608	4608	0	0.00238715277777777	0	1e-05	0.00239715277777777	1e-05	L1
7029_GCGAAT_5029_ACCGAG	L1	liver	RNA labelling group	Marveld1	+	4991	4065	5633	8854	4991	0.000225886604924328	0.00158120623447029	0	0.000235886604924328	0.00159120623447029	1e-05	L1
7029_GCGAAT_5029_ACCGAG	L1	liver	RNA labelling group	Masp2	+	16242	19344	10098	13280	13280	0	0.00896084337349397	0	1e-05	0.00897084337349397	1e-05	L1
7029_GCGAAT_5029_ACCGAG	L1	liver	RNA labelling group	Masp2	+	19252	11162	10064	17293	17293	5.78268663621118e-05	0.0100618747470075	0	6.78268663621118e-05	0.0100718747470075	1e-05	L1
7029_GCGAAT_5029_ACCGAG	L1	liver	RNA labelling group	Mat1a	+	634273	333688	379179	580169	580169	0.000244756269293947	0.00482962722930732	3.10254425865567e-05	0.000254756269293947	0.00483962722930732	4.10254425865567e-05	L1
7029_GCGAAT_5029_ACCGAG	L1	liver	RNA labelling group	Matr3	+	10068	4873	5521	11521	10068	0.000347192084020484	0.00312472875618435	0	0.000357192084020484	0.00313472875618435	1e-05	L1
7029_GCGAAT_5029_ACCGAG	L1	liver	RNA labelling group	Mavs	+	10648	6072	5665	10646	10646	0.000563591959421379	0.00319368777005448	0	0.000573591959421379	0.00320368777005448	1e-05	L1
7029_GCGAAT_5029_ACCGAG	L1	liver	RNA labelling group	Mbd1	+	4924	3305	2510	4851	4851	0	0.00164914450628736	0	1e-05	0.00165914450628736	1e-05	L1
7029_GCGAAT_5029_ACCGAG	L1	liver	RNA labelling group	Mbd2	+	4963	2694	2279	4940	4940	0	0.00425101214574898	0	1e-05	0.00426101214574898	1e-05	L1
7029_GCGAAT_5029_ACCGAG	L1	liver	RNA labelling group	Mbl1	+	35150	38705	25884	45664	35150	4.37981779957954e-05	0.00593465311843027	0	5.37981779957954e-05	0.00594465311843027	1e-05	L1
7029_GCGAAT_5029_ACCGAG	L1	liver	RNA labelling group	Mbl2	+	72608	37517	43439	70549	70549	0.000226792725623326	0.00919927993309614	0	0.000236792725623326	0.00920927993309614	1e-05	L1
7029_GCGAAT_5029_ACCGAG	L1	liver	RNA labelling group	Mbnl1	+	18217	9876	10276	22704	18217	0.000220225510923185	0.00211416490486257	0	0.000230225510923185	0.00212416490486257	1e-05	L1
7029_GCGAAT_5029_ACCGAG	L1	liver	RNA labelling group	Mbnl2	+	25458	14767	18318	21525	21525	0.000139372822299652	0.00222996515679442	0	0.000149372822299652	0.00223996515679442	1e-05	L1
7029_GCGAAT_5029_ACCGAG	L1	liver	RNA labelling group	Mbtd1	+	7233	3709	4291	8710	7233	0	0.00218140068886337	0	1e-05	0.00219140068886337	1e-05	L1
7029_GCGAAT_5029_ACCGAG	L1	liver	RNA labelling group	Mcee	+	21154	10687	7955	20472	20472	4.88472059398202e-05	0.00913442751074638	0	5.88472059398202e-05	0.00914442751074638	1e-05	L1
7029_GCGAAT_5029_ACCGAG	L1	liver	RNA labelling group	Mcl1	+	14562	9965	9233	14562	14562	6.86718857299821e-05	0.00157945337178958	0	7.86718857299821e-05	0.00158945337178958	1e-05	L1
7029_GCGAAT_5029_ACCGAG	L1	liver	RNA labelling group	Mcm3ap	+	2625	1063	1476	3460	2625	0	0.000578034682080925	0	1e-05	0.000588034682080925	1e-05	L1
7029_GCGAAT_5029_ACCGAG	L1	liver	RNA labelling group	Mcoln1	+	2158	930	2691	1369	1369	0	0.0102264426588751	0	1e-05	0.0102364426588751	1e-05	L1
7029_GCGAAT_5029_ACCGAG	L1	liver	RNA labelling group	Mcts1	+	7914	3949	5784	7963	7914	0	0.00828833354263468	0	1e-05	0.00829833354263468	1e-05	L1
7029_GCGAAT_5029_ACCGAG	L1	liver	RNA labelling group	Mcts2	+	3247	1439	1659	2018	2018	0	0.00297324083250743	0	1e-05	0.00298324083250743	1e-05	L1
7029_GCGAAT_5029_ACCGAG	L1	liver	RNA labelling group	Mdfic	+	2703	1434	1324	1739	1739	0	0.00287521564117308	0	1e-05	0.00288521564117308	1e-05	L1
7029_GCGAAT_5029_ACCGAG	L1	liver	RNA labelling group	Mdfic	+	7446	4299	3196	8964	7446	0.000334672021419009	0.00401606425702811	0	0.000344672021419009	0.00402606425702811	1e-05	L1
7029_GCGAAT_5029_ACCGAG	L1	liver	RNA labelling group	Mdh2	+	42838	31314	37291	53709	42838	7.4475413804018e-05	0.0066655495354596	1.86188534510045e-05	8.4475413804018e-05	0.0066755495354596	2.86188534510045e-05	L1
7029_GCGAAT_5029_ACCGAG	L1	liver	RNA labelling group	Mea1	+	2095	2761	1463	1920	1920	0	0.00208333333333333	0	1e-05	0.00209333333333333	1e-05	L1
7029_GCGAAT_5029_ACCGAG	L1	liver	RNA labelling group	Med11	+	2392	1756	1570	1713	1713	0	0	0	1e-05	1e-05	1e-05	L1
7029_GCGAAT_5029_ACCGAG	L1	liver	RNA labelling group	Med13l	+	4846	2975	2786	4050	4050	0	0.0019753086419753	0	1e-05	0.0019853086419753	1e-05	L1
7029_GCGAAT_5029_ACCGAG	L1	liver	RNA labelling group	Med21	+	5927	2611	2466	6721	5927	0.000297574765659872	0.00476119625055795	0	0.000307574765659872	0.00477119625055795	1e-05	L1
7029_GCGAAT_5029_ACCGAG	L1	liver	RNA labelling group	Med28	+	6949	4909	3536	7904	6949	0.000126518218623482	0.00316295546558704	0	0.000136518218623482	0.00317295546558704	1e-05	L1
7029_GCGAAT_5029_ACCGAG	L1	liver	RNA labelling group	Med4	+	3109	1266	1811	3161	3109	0.000316355583676052	0.0012654223347042	0	0.000326355583676052	0.0012754223347042	1e-05	L1
7029_GCGAAT_5029_ACCGAG	L1	liver	RNA labelling group	Med7	+	3705	1038	2149	4036	3705	0.000495540138751239	0.0076808721506442	0	0.000505540138751239	0.0076908721506442	1e-05	L1
7029_GCGAAT_5029_ACCGAG	L1	liver	RNA labelling group	Med8	+	10922	4158	7271	10589	10589	9.44376239493814e-05	0.00339975446217773	0	0.000104437623949381	0.00340975446217773	1e-05	L1
7029_GCGAAT_5029_ACCGAG	L1	liver	RNA labelling group	Med9	+	1656	1020	1447	1682	1656	0	0.00237812128418549	0	1e-05	0.00238812128418549	1e-05	L1
7029_GCGAAT_5029_ACCGAG	L1	liver	RNA labelling group	Mef2d	+	4114	1878	2937	6388	4114	0.000313087038196619	0.000313087038196619	0	0.000323087038196619	0.000323087038196619	1e-05	L1
7029_GCGAAT_5029_ACCGAG	L1	liver	RNA labelling group	Men1	+	2864	2366	2231	3643	2864	0	0.00274499039253362	0	1e-05	0.00275499039253362	1e-05	L1
7029_GCGAAT_5029_ACCGAG	L1	liver	RNA labelling group	Mertk	+	6454	5279	5977	6971	6454	0.000143451441686989	0.00215177162530483	0	0.000153451441686989	0.00216177162530483	1e-05	L1
7029_GCGAAT_5029_ACCGAG	L1	liver	RNA labelling group	Mesdc2	+	4374	3123	3166	5072	4374	0.000197160883280757	0.00197160883280757	0	0.000207160883280757	0.00198160883280757	1e-05	L1
7029_GCGAAT_5029_ACCGAG	L1	liver	RNA labelling group	Met	+	19380	8760	11360	19741	19380	5.06559951370245e-05	0.00405247961096195	0	6.06559951370245e-05	0.00406247961096195	1e-05	L1
7029_GCGAAT_5029_ACCGAG	L1	liver	RNA labelling group	Metap1d	+	4679	3193	2210	2330	2330	0	0.00901287553648068	0	1e-05	0.00902287553648068	1e-05	L1
7029_GCGAAT_5029_ACCGAG	L1	liver	RNA labelling group	Mettl1	+	4904	2948	4233	2772	2772	0	0.000721500721500722	0	1e-05	0.000731500721500722	1e-05	L1
7029_GCGAAT_5029_ACCGAG	L1	liver	RNA labelling group	Mettl16	+	3680	2346	2685	3145	3145	0	0.00222575516693163	0	1e-05	0.00223575516693163	1e-05	L1
7029_GCGAAT_5029_ACCGAG	L1	liver	RNA labelling group	Mettl2	+	2614	2345	2321	2249	2249	0.00177856825255669	0.000889284126278346	0	0.00178856825255669	0.000899284126278346	1e-05	L1
7029_GCGAAT_5029_ACCGAG	L1	liver	RNA labelling group	Mettl23	+	4353	2322	3097	4028	4028	0	0.00571002979145978	0	1e-05	0.00572002979145978	1e-05	L1
7029_GCGAAT_5029_ACCGAG	L1	liver	RNA labelling group	Mettl26	+	11741	13536	12095	12559	11741	0	0.00501632295564933	0	1e-05	0.00502632295564933	1e-05	L1
7029_GCGAAT_5029_ACCGAG	L1	liver	RNA labelling group	Mettl7a1	+	30652	8710	12052	30657	30652	0.000717617509867241	0.0029030890171902	0	0.000727617509867241	0.0029130890171902	1e-05	L1
7029_GCGAAT_5029_ACCGAG	L1	liver	RNA labelling group	Mettl9	+	7075	3344	3104	7729	7075	0.000258765687669815	0.00789235347392935	0	0.000268765687669815	0.00790235347392935	1e-05	L1
7029_GCGAAT_5029_ACCGAG	L1	liver	RNA labelling group	Mex3c	+	3752	748	1411	4459	3752	0	0.00179412424310383	0.000672796591163938	1e-05	0.00180412424310383	0.000682796591163938	L1
7029_GCGAAT_5029_ACCGAG	L1	liver	RNA labelling group	Mfap3	+	8053	4119	4202	5190	5190	0	0.00269749518304431	0	1e-05	0.00270749518304431	1e-05	L1
7029_GCGAAT_5029_ACCGAG	L1	liver	RNA labelling group	Mff	+	7266	4200	4354	8084	7266	0.00012370113805047	0.00395843641761504	0	0.00013370113805047	0.00396843641761504	1e-05	L1
7029_GCGAAT_5029_ACCGAG	L1	liver	RNA labelling group	Mfhas1	+	12108	6976	7521	7721	7721	0.00129516901955705	0.00362647325475974	0	0.00130516901955705	0.00363647325475974	1e-05	L1
7029_GCGAAT_5029_ACCGAG	L1	liver	RNA labelling group	Mfn1	+	5554	4371	3479	7061	5554	0.000849737997450786	0.0036821979889534	0	0.000859737997450786	0.0036921979889534	1e-05	L1
7029_GCGAAT_5029_ACCGAG	L1	liver	RNA labelling group	Mfsd1	+	22769	15731	18896	29587	22769	0.000101395883327137	0.00341366140534694	0	0.000111395883327137	0.00342366140534694	1e-05	L1
7029_GCGAAT_5029_ACCGAG	L1	liver	RNA labelling group	Mfsd3	+	2045	1390	1513	1692	1692	0	0.00295508274231678	0	1e-05	0.00296508274231678	1e-05	L1
7029_GCGAAT_5029_ACCGAG	L1	liver	RNA labelling group	Mfsd5	+	6212	5218	4768	6286	6212	0	0.00111358574610244	0	1e-05	0.00112358574610244	1e-05	L1
7029_GCGAAT_5029_ACCGAG	L1	liver	RNA labelling group	Mga	+	4721	2397	2572	4385	4385	0	0.00250855188141391	0	1e-05	0.00251855188141391	1e-05	L1
7029_GCGAAT_5029_ACCGAG	L1	liver	RNA labelling group	Mgam	+	21078	7771	12265	15640	15640	6.39386189258312e-05	0.00460358056265984	0	7.39386189258312e-05	0.00461358056265984	1e-05	L1
7029_GCGAAT_5029_ACCGAG	L1	liver	RNA labelling group	Mgat1	+	17624	8639	12443	18342	17624	0.00169011012975684	0.00283502344346309	0	0.00170011012975684	0.00284502344346309	1e-05	L1
7029_GCGAAT_5029_ACCGAG	L1	liver	RNA labelling group	Mgat2	+	3537	1602	1862	4414	3537	0	0.00724966017217942	0	1e-05	0.00725966017217942	1e-05	L1
7029_GCGAAT_5029_ACCGAG	L1	liver	RNA labelling group	Mgat4b	+	4565	3466	4020	8280	4565	0	0.00314009661835748	0	1e-05	0.00315009661835748	1e-05	L1
7029_GCGAAT_5029_ACCGAG	L1	liver	RNA labelling group	Mgll	+	81804	47754	64852	63289	63289	0.000126404272464409	0.00188026355290808	4.74016021741535e-05	0.000136404272464409	0.00189026355290808	5.74016021741535e-05	L1
7029_GCGAAT_5029_ACCGAG	L1	liver	RNA labelling group	Mgmt	+	5628	3831	6672	4650	4650	0	0.00043010752688172	0	1e-05	0.00044010752688172	1e-05	L1
7029_GCGAAT_5029_ACCGAG	L1	liver	RNA labelling group	Mgrn1	+	6895	4880	4312	9680	6895	0.000309917355371901	0.0034090909090909	0	0.000319917355371901	0.0034190909090909	1e-05	L1
7029_GCGAAT_5029_ACCGAG	L1	liver	RNA labelling group	Mgst1	+	482403	232220	229555	542901	482403	0.000134462821029985	0.0159808141815911	1.84195645246555e-05	0.000144462821029985	0.0159908141815911	2.84195645246555e-05	L1
7029_GCGAAT_5029_ACCGAG	L1	liver	RNA labelling group	Mia2	+	47658	18991	26922	56204	47658	7.1169311792755e-05	0.00354067326168955	1.77923279481887e-05	8.1169311792755e-05	0.00355067326168955	2.77923279481887e-05	L1
7029_GCGAAT_5029_ACCGAG	L1	liver	RNA labelling group	Mib1	+	11220	3988	5718	10780	10780	0.000463821892393321	0.00120593692022263	0	0.000473821892393321	0.00121593692022263	1e-05	L1
7029_GCGAAT_5029_ACCGAG	L1	liver	RNA labelling group	Micu1	+	2420	2348	1530	2313	2313	0	0.00129701686121919	0	1e-05	0.00130701686121919	1e-05	L1
7029_GCGAAT_5029_ACCGAG	L1	liver	RNA labelling group	Mid1ip1	+	2854	1081	1396	3513	2854	0	0.00483916880159407	0	1e-05	0.00484916880159407	1e-05	L1
7029_GCGAAT_5029_ACCGAG	L1	liver	RNA labelling group	Midn	+	18118	7935	8520	10601	10601	0	0.00282992170549948	0	1e-05	0.00283992170549948	1e-05	L1
7029_GCGAAT_5029_ACCGAG	L1	liver	RNA labelling group	Mief1	+	2050	1469	1537	1907	1907	0	0.00419507079181961	0	1e-05	0.00420507079181961	1e-05	L1
7029_GCGAAT_5029_ACCGAG	L1	liver	RNA labelling group	Mier1	+	4248	2944	1599	6063	4248	0	0.000989609104403761	0	1e-05	0.000999609104403761	1e-05	L1
7029_GCGAAT_5029_ACCGAG	L1	liver	RNA labelling group	Mier3	+	2991	1886	2567	4375	2991	0	0.00411428571428571	0	1e-05	0.00412428571428571	1e-05	L1
7029_GCGAAT_5029_ACCGAG	L1	liver	RNA labelling group	Miga2	+	3052	3713	3544	4134	3052	0.000483792936623125	0.00290275761973875	0	0.000493792936623125	0.00291275761973875	1e-05	L1
7029_GCGAAT_5029_ACCGAG	L1	liver	RNA labelling group	Mina	+	3647	1933	2305	2370	2370	0	0.000843881856540084	0	1e-05	0.000853881856540084	1e-05	L1
7029_GCGAAT_5029_ACCGAG	L1	liver	RNA labelling group	Mink1	+	2178	2709	1495	3282	2178	0.00060938452163315	0	0	0.000619384521633151	1e-05	1e-05	L1
7029_GCGAAT_5029_ACCGAG	L1	liver	RNA labelling group	Minpp1	+	4382	2333	2201	5054	4382	0	0.0039572615749901	0	1e-05	0.0039672615749901	1e-05	L1
7029_GCGAAT_5029_ACCGAG	L1	liver	RNA labelling group	Mipep	+	2974	2010	1866	2362	2362	0	0.00846740050804403	0	1e-05	0.00847740050804403	1e-05	L1
7029_GCGAAT_5029_ACCGAG	L1	liver	RNA labelling group	Mir22hg	+	2457	1503	1550	5813	2457	0.000344056425253742	0.00309650782728367	0	0.000354056425253742	0.00310650782728367	1e-05	L1
7029_GCGAAT_5029_ACCGAG	L1	liver	RNA labelling group	Mis12	+	2093	1170	1287	1743	1743	0.00114744693057946	0.00458978772231784	0	0.00115744693057946	0.00459978772231784	1e-05	L1
7029_GCGAAT_5029_ACCGAG	L1	liver	RNA labelling group	Mkl2	+	4553	2445	3222	6854	4553	0	0.00291800408520571	0	1e-05	0.00292800408520571	1e-05	L1
7029_GCGAAT_5029_ACCGAG	L1	liver	RNA labelling group	Mkln1	+	7715	6159	5128	9360	7715	0.000106837606837607	0.00352564102564102	0.000106837606837607	0.000116837606837607	0.00353564102564102	0.000116837606837607	L1
7029_GCGAAT_5029_ACCGAG	L1	liver	RNA labelling group	Mknk1	+	4383	2494	1184	3959	3959	0.000252589037635767	0.00404142460217226	0	0.000262589037635767	0.00405142460217226	1e-05	L1
7029_GCGAAT_5029_ACCGAG	L1	liver	RNA labelling group	Mlf2	+	9245	7673	4921	11076	9245	9.02853015529072e-05	0.00370169736366919	0	0.000100285301552907	0.00371169736366919	1e-05	L1
7029_GCGAAT_5029_ACCGAG	L1	liver	RNA labelling group	Mlx	+	4194	2993	2537	5406	4194	0	0.000184979652238254	0	1e-05	0.000194979652238254	1e-05	L1
7029_GCGAAT_5029_ACCGAG	L1	liver	RNA labelling group	Mlxipl	+	18021	7946	13500	14844	14844	6.7367286445702e-05	0.00303152789005658	0	7.7367286445702e-05	0.00304152789005658	1e-05	L1
7029_GCGAAT_5029_ACCGAG	L1	liver	RNA labelling group	Mlycd	+	18195	10484	15456	16452	16452	0.000243131534159981	0.00455871626549963	0	0.000253131534159981	0.00456871626549963	1e-05	L1
7029_GCGAAT_5029_ACCGAG	L1	liver	RNA labelling group	Mmd	+	36443	22544	20674	49240	36443	0.000182778229082047	0.00375710804224207	4.06173842404549e-05	0.000192778229082047	0.00376710804224207	5.06173842404549e-05	L1
7029_GCGAAT_5029_ACCGAG	L1	liver	RNA labelling group	Mmp14	+	37203	12249	20361	20474	20474	0.000146527302920778	0.0015141154635147	0	0.000156527302920778	0.0015241154635147	1e-05	L1
7029_GCGAAT_5029_ACCGAG	L1	liver	RNA labelling group	Mmp15	+	1891	1645	1541	1636	1636	0	0	0	1e-05	1e-05	1e-05	L1
7029_GCGAAT_5029_ACCGAG	L1	liver	RNA labelling group	Mmp19	+	14299	8017	7352	9576	9576	0	0.00156641604010025	0	1e-05	0.00157641604010025	1e-05	L1
7029_GCGAAT_5029_ACCGAG	L1	liver	RNA labelling group	Mnt	+	2818	1062	1121	2029	2029	0.00147856086742237	0.00295712173484475	0	0.00148856086742237	0.00296712173484475	1e-05	L1
7029_GCGAAT_5029_ACCGAG	L1	liver	RNA labelling group	Mob1a	+	5984	2637	2211	6804	5984	0.000146972369194591	0.00146972369194591	0	0.000156972369194591	0.00147972369194591	1e-05	L1
7029_GCGAAT_5029_ACCGAG	L1	liver	RNA labelling group	Mob1b	+	3799	1415	2167	4184	3799	0	0.000956022944550669	0	1e-05	0.000966022944550669	1e-05	L1
7029_GCGAAT_5029_ACCGAG	L1	liver	RNA labelling group	Mob3c	+	4544	3283	3734	3128	3128	0	0.000639386189258312	0	1e-05	0.000649386189258312	1e-05	L1
7029_GCGAAT_5029_ACCGAG	L1	liver	RNA labelling group	Mob4	+	11288	5665	10797	12149	11288	0	0.00057617910939172	0	1e-05	0.00058617910939172	1e-05	L1
7029_GCGAAT_5029_ACCGAG	L1	liver	RNA labelling group	Mocos	+	6633	8038	5625	9587	6633	0	0.00271200584124335	0	1e-05	0.00272200584124335	1e-05	L1
7029_GCGAAT_5029_ACCGAG	L1	liver	RNA labelling group	Mocs1	+	4957	5640	4537	4428	4428	0.0004516711833785	0.0013550135501355	0	0.0004616711833785	0.0013650135501355	1e-05	L1
7029_GCGAAT_5029_ACCGAG	L1	liver	RNA labelling group	Mocs2	+	35760	14125	14728	24630	24630	0.000162403572878603	0.00389768574908648	0	0.000172403572878603	0.00390768574908648	1e-05	L1
7029_GCGAAT_5029_ACCGAG	L1	liver	RNA labelling group	Mogs	+	9557	7995	7889	13836	9557	0.000216825672159584	0.00455333911535125	0	0.000226825672159584	0.00456333911535125	1e-05	L1
7029_GCGAAT_5029_ACCGAG	L1	liver	RNA labelling group	Mon1b	+	2703	1285	1417	2380	2380	0	0.00630252100840336	0	1e-05	0.00631252100840336	1e-05	L1
7029_GCGAAT_5029_ACCGAG	L1	liver	RNA labelling group	Morn2	+	2067	2384	1462	1864	1864	0	0.00643776824034334	0	1e-05	0.00644776824034334	1e-05	L1
7029_GCGAAT_5029_ACCGAG	L1	liver	RNA labelling group	Moxd1	+	2120	1339	879	2511	2120	0	0.019115890083632	0	1e-05	0.019125890083632	1e-05	L1
7029_GCGAAT_5029_ACCGAG	L1	liver	RNA labelling group	Mpc1	+	54228	26773	23488	57821	54228	0.000190242299510558	0.0106362740180903	0	0.000200242299510558	0.0106462740180903	1e-05	L1
7029_GCGAAT_5029_ACCGAG	L1	liver	RNA labelling group	Mpc2	+	121438	49057	44436	71364	71364	4.20380023541281e-05	0.00922033518300543	0	5.20380023541281e-05	0.00923033518300543	1e-05	L1
7029_GCGAAT_5029_ACCGAG	L1	liver	RNA labelling group	Mpeg1	+	7037	4219	3335	6920	6920	0.000144508670520231	0	0	0.000154508670520231	1e-05	1e-05	L1
7029_GCGAAT_5029_ACCGAG	L1	liver	RNA labelling group	Mpg	+	3284	2286	1964	2404	2404	0.00207986688851913	0.00124792013311148	0	0.00208986688851913	0.00125792013311148	1e-05	L1
7029_GCGAAT_5029_ACCGAG	L1	liver	RNA labelling group	Mplkip	+	2516	1058	952	3376	2516	0	0.000888625592417062	0	1e-05	0.000898625592417062	1e-05	L1
7029_GCGAAT_5029_ACCGAG	L1	liver	RNA labelling group	Mpnd	+	4328	4768	7838	5032	4328	0.000993640699523052	0.00874403815580286	0	0.00100364069952305	0.00875403815580286	1e-05	L1
7029_GCGAAT_5029_ACCGAG	L1	liver	RNA labelling group	Mpp5	+	5333	2455	2565	5580	5333	0.000716845878136201	0.003584229390681	0	0.000726845878136201	0.003594229390681	1e-05	L1
7029_GCGAAT_5029_ACCGAG	L1	liver	RNA labelling group	Mpp6	+	13449	5618	7143	9231	9231	0.000108330625067707	0.0082331275051457	0	0.000118330625067707	0.0082431275051457	1e-05	L1
7029_GCGAAT_5029_ACCGAG	L1	liver	RNA labelling group	Mprip	+	14047	9833	7303	14547	14047	6.87426960885406e-05	0.00426204715748951	0	7.87426960885406e-05	0.00427204715748951	1e-05	L1
7029_GCGAAT_5029_ACCGAG	L1	liver	RNA labelling group	Mpst	+	22923	16460	18699	19536	19536	0.000102375102375102	0.00721744471744471	0	0.000112375102375102	0.00722744471744471	1e-05	L1
7029_GCGAAT_5029_ACCGAG	L1	liver	RNA labelling group	Mpv17l	+	3144	1768	1926	3124	3124	0.000320102432778489	0.00224071702944942	0	0.000330102432778489	0.00225071702944942	1e-05	L1
7029_GCGAAT_5029_ACCGAG	L1	liver	RNA labelling group	Mpzl2	+	7055	6037	5732	14229	7055	7.02790076604118e-05	0.00309227633705812	0	8.02790076604118e-05	0.00310227633705812	1e-05	L1
7029_GCGAAT_5029_ACCGAG	L1	liver	RNA labelling group	Mrap	+	17582	11502	15172	14241	14241	0.000210659363808721	0.00287901130538585	0	0.000220659363808721	0.00288901130538585	1e-05	L1
7029_GCGAAT_5029_ACCGAG	L1	liver	RNA labelling group	Mrc1	+	4977	1410	2731	4909	4909	0.000203707476064372	0	0	0.000213707476064372	1e-05	1e-05	L1
7029_GCGAAT_5029_ACCGAG	L1	liver	RNA labelling group	Mroh1	+	1564	1920	1524	1555	1555	0	0	0	1e-05	1e-05	1e-05	L1
7029_GCGAAT_5029_ACCGAG	L1	liver	RNA labelling group	Mrpl1	+	5112	2020	3112	3311	3311	0.00120809423135004	0.0027182120205376	0	0.00121809423135004	0.0027282120205376	1e-05	L1
7029_GCGAAT_5029_ACCGAG	L1	liver	RNA labelling group	Mrpl10	+	9241	6179	8575	9180	9180	0.000108932461873638	0.00272331154684095	0	0.000118932461873638	0.00273331154684095	1e-05	L1
7029_GCGAAT_5029_ACCGAG	L1	liver	RNA labelling group	Mrpl11	+	4202	3533	3789	4767	4202	0.000209775540172016	0.00839102160688063	0	0.000219775540172016	0.00840102160688063	1e-05	L1
7029_GCGAAT_5029_ACCGAG	L1	liver	RNA labelling group	Mrpl12	+	21674	18563	25940	18611	18611	0.000376121648487454	0.00231046155499435	0	0.000386121648487454	0.00232046155499435	1e-05	L1
7029_GCGAAT_5029_ACCGAG	L1	liver	RNA labelling group	Mrpl14	+	10445	10760	12780	11012	10445	0	0.00399564111877951	0	1e-05	0.00400564111877951	1e-05	L1
7029_GCGAAT_5029_ACCGAG	L1	liver	RNA labelling group	Mrpl16	+	11610	8323	9799	12666	11610	0	0.00813200694773409	0	1e-05	0.00814200694773409	1e-05	L1
7029_GCGAAT_5029_ACCGAG	L1	liver	RNA labelling group	Mrpl2	+	6729	6685	5998	7843	6729	0	0.00165752900675761	0	1e-05	0.00166752900675761	1e-05	L1
7029_GCGAAT_5029_ACCGAG	L1	liver	RNA labelling group	Mrpl20	+	16788	9034	11369	16713	16713	0.00017950098725543	0.00628253455394004	0	0.00018950098725543	0.00629253455394004	1e-05	L1
7029_GCGAAT_5029_ACCGAG	L1	liver	RNA labelling group	Mrpl21	+	6131	3383	4251	4099	4099	0.000243961941937058	0.00268358136130763	0	0.000253961941937058	0.00269358136130763	1e-05	L1
7029_GCGAAT_5029_ACCGAG	L1	liver	RNA labelling group	Mrpl22	+	9202	5609	5892	11308	9202	0	0.00265298903431199	8.84329678103997e-05	1e-05	0.00266298903431199	9.84329678103997e-05	L1
7029_GCGAAT_5029_ACCGAG	L1	liver	RNA labelling group	Mrpl23	+	8046	7008	6807	6489	6489	0	0.00601017105871474	0	1e-05	0.00602017105871474	1e-05	L1
7029_GCGAAT_5029_ACCGAG	L1	liver	RNA labelling group	Mrpl24	+	11860	7810	9973	11731	11731	8.52442247037763e-05	0.00443269968459636	0	9.52442247037763e-05	0.00444269968459636	1e-05	L1
7029_GCGAAT_5029_ACCGAG	L1	liver	RNA labelling group	Mrpl27	+	15982	9560	8908	13722	13722	0.000364378370499927	0.0059758052761988	0	0.000374378370499927	0.0059858052761988	1e-05	L1
7029_GCGAAT_5029_ACCGAG	L1	liver	RNA labelling group	Mrpl28	+	4453	3981	5796	4888	4453	0	0.0100245499181669	0	1e-05	0.0100345499181669	1e-05	L1
7029_GCGAAT_5029_ACCGAG	L1	liver	RNA labelling group	Mrpl3	+	3239	1889	1870	5518	3239	0	0.000362450163102573	0	1e-05	0.000372450163102573	1e-05	L1
7029_GCGAAT_5029_ACCGAG	L1	liver	RNA labelling group	Mrpl30	+	14879	13007	11577	13411	13411	7.45656550592797e-05	0.00820222205652076	0	8.45656550592797e-05	0.00821222205652076	1e-05	L1
7029_GCGAAT_5029_ACCGAG	L1	liver	RNA labelling group	Mrpl33	+	19610	13104	13876	15750	15750	6.34920634920635e-05	0.00679365079365079	6.34920634920635e-05	7.34920634920635e-05	0.00680365079365079	7.34920634920635e-05	L1
7029_GCGAAT_5029_ACCGAG	L1	liver	RNA labelling group	Mrpl34	+	16576	13854	7434	17936	16576	0.000111507582515611	0.00289919714540588	0.000111507582515611	0.000121507582515611	0.00290919714540588	0.000121507582515611	L1
7029_GCGAAT_5029_ACCGAG	L1	liver	RNA labelling group	Mrpl36	+	11300	7155	5677	9957	9957	0	0.00361554685146128	0	1e-05	0.00362554685146128	1e-05	L1
7029_GCGAAT_5029_ACCGAG	L1	liver	RNA labelling group	Mrpl4	+	8776	7296	5728	8943	8776	0.000223638600022364	0.00156547020015654	0	0.000233638600022364	0.00157547020015654	1e-05	L1
7029_GCGAAT_5029_ACCGAG	L1	liver	RNA labelling group	Mrpl44	+	1857	948	1296	2207	1857	0	0.00724966017217942	0	1e-05	0.00725966017217942	1e-05	L1
7029_GCGAAT_5029_ACCGAG	L1	liver	RNA labelling group	Mrpl45	+	6617	5951	5855	5976	5976	0.00150602409638554	0.00150602409638554	0	0.00151602409638554	0.00151602409638554	1e-05	L1
7029_GCGAAT_5029_ACCGAG	L1	liver	RNA labelling group	Mrpl51	+	25162	13715	21647	18525	18525	0.000377867746288799	0.00269905533063427	5.39811066126856e-05	0.000387867746288799	0.00270905533063427	6.39811066126856e-05	L1
7029_GCGAAT_5029_ACCGAG	L1	liver	RNA labelling group	Mrpl52	+	30435	17327	18690	13506	13506	0	0.0103657633644306	0.000518288168221531	1e-05	0.0103757633644306	0.000528288168221531	L1
7029_GCGAAT_5029_ACCGAG	L1	liver	RNA labelling group	Mrpl53	+	14428	8780	10258	20102	14428	4.97462939011044e-05	0.00388021092428614	0	5.97462939011044e-05	0.00389021092428614	1e-05	L1
7029_GCGAAT_5029_ACCGAG	L1	liver	RNA labelling group	Mrpl55	+	4507	2973	3593	3906	3906	0.000768049155145929	0.00102406554019457	0	0.000778049155145929	0.00103406554019457	1e-05	L1
7029_GCGAAT_5029_ACCGAG	L1	liver	RNA labelling group	Mrpl57	+	10213	6862	5753	9497	9497	0.00010529640939244	0.00673897020111614	0	0.00011529640939244	0.00674897020111614	1e-05	L1
7029_GCGAAT_5029_ACCGAG	L1	liver	RNA labelling group	Mrpl58	+	4854	5557	3964	3877	3877	0.000257931390250193	0.00619035336600464	0	0.000267931390250193	0.00620035336600464	1e-05	L1
7029_GCGAAT_5029_ACCGAG	L1	liver	RNA labelling group	Mrpl9	+	2535	2047	2029	2212	2212	0.00226039783001808	0.00858951175406871	0	0.00227039783001808	0.00859951175406871	1e-05	L1
7029_GCGAAT_5029_ACCGAG	L1	liver	RNA labelling group	Mrps10	+	1994	1933	1182	4178	1994	0	0.00406893250359023	0	1e-05	0.00407893250359023	1e-05	L1
7029_GCGAAT_5029_ACCGAG	L1	liver	RNA labelling group	Mrps11	+	1754	2177	1895	1342	1342	0	0.003725782414307	0	1e-05	0.003735782414307	1e-05	L1
7029_GCGAAT_5029_ACCGAG	L1	liver	RNA labelling group	Mrps14	+	7466	3825	4204	8203	7466	0	0.00658295745458978	0	1e-05	0.00659295745458978	1e-05	L1
7029_GCGAAT_5029_ACCGAG	L1	liver	RNA labelling group	Mrps15	+	13755	7756	8552	5698	5698	0	0.00473850473850473	0	1e-05	0.00474850473850473	1e-05	L1
7029_GCGAAT_5029_ACCGAG	L1	liver	RNA labelling group	Mrps17	+	11429	7746	7536	12835	11429	0.000233735878457343	0.00350603817686014	0	0.000243735878457343	0.00351603817686014	1e-05	L1
7029_GCGAAT_5029_ACCGAG	L1	liver	RNA labelling group	Mrps18a	+	4008	4111	4843	3225	3225	0.000310077519379845	0.00341085271317829	0.00124031007751938	0.000320077519379845	0.00342085271317829	0.00125031007751938	L1
7029_GCGAAT_5029_ACCGAG	L1	liver	RNA labelling group	Mrps18c	+	6532	3888	3734	6707	6532	0.000149097957357984	0.00104368570150588	0	0.000159097957357984	0.00105368570150588	1e-05	L1
7029_GCGAAT_5029_ACCGAG	L1	liver	RNA labelling group	Mrps2	+	5501	3144	3426	6555	5501	0.00015255530129672	0.003813882532418	0	0.00016255530129672	0.003823882532418	1e-05	L1
7029_GCGAAT_5029_ACCGAG	L1	liver	RNA labelling group	Mrps23	+	4676	4609	4330	6614	4676	0.000302388872089507	0.00408224977320834	0	0.000312388872089507	0.00409224977320834	1e-05	L1
7029_GCGAAT_5029_ACCGAG	L1	liver	RNA labelling group	Mrps26	+	2948	2767	3106	3754	2948	0.00026638252530634	0	0	0.00027638252530634	1e-05	1e-05	L1
7029_GCGAAT_5029_ACCGAG	L1	liver	RNA labelling group	Mrps31	+	7041	1580	2705	4886	4886	0.000409332787556283	0.00306999590667212	0	0.000419332787556283	0.00307999590667212	1e-05	L1
7029_GCGAAT_5029_ACCGAG	L1	liver	RNA labelling group	Mrps34	+	5935	6668	6489	6033	5935	0.000165755014089176	0.00430963036631858	0	0.000175755014089176	0.00431963036631858	1e-05	L1
7029_GCGAAT_5029_ACCGAG	L1	liver	RNA labelling group	Mrps35	+	6116	2706	4723	5817	5817	0.000171909919202338	0.000171909919202338	0	0.000181909919202338	0.000181909919202338	1e-05	L1
7029_GCGAAT_5029_ACCGAG	L1	liver	RNA labelling group	Mrps5	+	7024	5198	3525	7843	7024	0.000127502231289048	0.00178503123804666	0	0.000137502231289048	0.00179503123804666	1e-05	L1
7029_GCGAAT_5029_ACCGAG	L1	liver	RNA labelling group	Mrps6	+	3250	2320	2824	3349	3250	0	0.00298596595998805	0	1e-05	0.00299596595998805	1e-05	L1
7029_GCGAAT_5029_ACCGAG	L1	liver	RNA labelling group	Mrps7	+	9498	6866	6776	7290	7290	0	0.00246913580246913	0	1e-05	0.00247913580246913	1e-05	L1
7029_GCGAAT_5029_ACCGAG	L1	liver	RNA labelling group	Mrps9	+	4139	2162	3443	6260	4139	0.000319488817891374	0.00431309904153354	0	0.000329488817891374	0.00432309904153354	1e-05	L1
7029_GCGAAT_5029_ACCGAG	L1	liver	RNA labelling group	Mrrf	+	3575	2456	2129	3295	3295	0.000303490136570561	0.00212443095599393	0	0.000313490136570561	0.00213443095599393	1e-05	L1
7029_GCGAAT_5029_ACCGAG	L1	liver	RNA labelling group	Ms4a6c	+	5890	1067	2533	3551	3551	0	0.00901154604336806	0	1e-05	0.00902154604336806	1e-05	L1
7029_GCGAAT_5029_ACCGAG	L1	liver	RNA labelling group	Msantd4	+	2414	947	971	3156	2414	0	0.00728770595690747	0	1e-05	0.00729770595690747	1e-05	L1
7029_GCGAAT_5029_ACCGAG	L1	liver	RNA labelling group	Msh6	+	3024	1163	1646	2699	2699	0	0	0	1e-05	1e-05	1e-05	L1
7029_GCGAAT_5029_ACCGAG	L1	liver	RNA labelling group	Msl1	+	4540	3128	3421	4904	4540	0	0.00265089722675367	0	1e-05	0.00266089722675367	1e-05	L1
7029_GCGAAT_5029_ACCGAG	L1	liver	RNA labelling group	Msl1	+	12946	6064	6296	13555	12946	0	0.00213943194393212	0	1e-05	0.00214943194393212	1e-05	L1
7029_GCGAAT_5029_ACCGAG	L1	liver	RNA labelling group	Msl2	+	8104	2497	5834	11286	8104	8.86053517632465e-05	0.00221513379408116	0	9.86053517632465e-05	0.00222513379408116	1e-05	L1
7029_GCGAAT_5029_ACCGAG	L1	liver	RNA labelling group	Msn	+	2515	1496	1681	2829	2515	0	0	0	1e-05	1e-05	1e-05	L1
7029_GCGAAT_5029_ACCGAG	L1	liver	RNA labelling group	Msrb1	+	41344	48878	45628	44667	41344	6.71636778830009e-05	0.0029775897194797	0	7.71636778830009e-05	0.0029875897194797	1e-05	L1
7029_GCGAAT_5029_ACCGAG	L1	liver	RNA labelling group	Msrb2	+	4382	2891	1920	4481	4382	0	0.000892657888864093	0	1e-05	0.000902657888864093	1e-05	L1
7029_GCGAAT_5029_ACCGAG	L1	liver	RNA labelling group	Mst1	+	25752	25124	26643	29486	25752	0.000135657600217052	0.00824119921318591	6.78288001085261e-05	0.000145657600217052	0.00825119921318591	7.78288001085261e-05	L1
7029_GCGAAT_5029_ACCGAG	L1	liver	RNA labelling group	Mt1	+	453806	510727	328833	468968	453806	0.000121543474181607	0.00335204107742959	3.19851247846335e-05	0.000131543474181607	0.00336204107742959	4.19851247846335e-05	L1
7029_GCGAAT_5029_ACCGAG	L1	liver	RNA labelling group	Mt2	+	413270	357018	242739	445864	413270	0.000217555128918235	0.00228769310821236	5.60709095150091e-05	0.000227555128918235	0.00229769310821236	6.60709095150091e-05	L1
7029_GCGAAT_5029_ACCGAG	L1	liver	RNA labelling group	Mta1	+	5165	3849	3836	5742	5165	0	0.00435388366422849	0	1e-05	0.00436388366422849	1e-05	L1
7029_GCGAAT_5029_ACCGAG	L1	liver	RNA labelling group	Mta2	+	3401	3952	1653	6026	3401	0	0.00298705609027547	0	1e-05	0.00299705609027547	1e-05	L1
7029_GCGAAT_5029_ACCGAG	L1	liver	RNA labelling group	Mtap	+	5668	2953	3005	5050	5050	0.000594059405940594	0	0	0.000604059405940594	1e-05	1e-05	L1
7029_GCGAAT_5029_ACCGAG	L1	liver	RNA labelling group	Mtch2	+	42226	19498	31268	47244	42226	0.000105833545000423	0.00457200914401828	0	0.000115833545000423	0.00458200914401828	1e-05	L1
7029_GCGAAT_5029_ACCGAG	L1	liver	RNA labelling group	Mtdh	+	7532	3167	3670	9174	7532	0.000109003706126008	0.00294310006540222	0	0.000119003706126008	0.00295310006540222	1e-05	L1
7029_GCGAAT_5029_ACCGAG	L1	liver	RNA labelling group	Mtdh	+	8601	2469	4920	9364	8601	0.000106791969243913	0.0025630072618539	0	0.000116791969243913	0.0025730072618539	1e-05	L1
7029_GCGAAT_5029_ACCGAG	L1	liver	RNA labelling group	Mtf1	+	4478	2005	2291	3336	3336	0	0.00239808153477218	0	1e-05	0.00240808153477218	1e-05	L1
7029_GCGAAT_5029_ACCGAG	L1	liver	RNA labelling group	Mtfr1	+	8568	3660	4434	9059	8568	0.000662324759907275	0.00408433601942819	0	0.000672324759907275	0.00409433601942819	1e-05	L1
7029_GCGAAT_5029_ACCGAG	L1	liver	RNA labelling group	Mtg1	+	2815	1791	2267	2822	2815	0	0.00531537916371367	0	1e-05	0.00532537916371367	1e-05	L1
7029_GCGAAT_5029_ACCGAG	L1	liver	RNA labelling group	Mthfd1	+	7676	5226	4758	7936	7676	0.000630040322580645	0.00226814516129032	0	0.000640040322580645	0.00227814516129032	1e-05	L1
7029_GCGAAT_5029_ACCGAG	L1	liver	RNA labelling group	Mthfr	+	3914	2346	1725	4247	3914	0.000235460324935248	0.00117730162467624	0	0.000245460324935248	0.00118730162467624	1e-05	L1
7029_GCGAAT_5029_ACCGAG	L1	liver	RNA labelling group	Mthfs	+	5741	1457	2004	4334	4334	0.000230733733271804	0.00392247346562067	0.000461467466543609	0.000240733733271804	0.00393247346562067	0.000471467466543609	L1
7029_GCGAAT_5029_ACCGAG	L1	liver	RNA labelling group	Mtif2	+	4605	3089	3568	3660	3660	0	0.00273224043715847	0	1e-05	0.00274224043715847	1e-05	L1
7029_GCGAAT_5029_ACCGAG	L1	liver	RNA labelling group	Mtmr1	+	2926	1664	1374	3222	2926	0.000620732464307883	0.00186219739292365	0	0.000630732464307883	0.00187219739292365	1e-05	L1
7029_GCGAAT_5029_ACCGAG	L1	liver	RNA labelling group	Mtmr10	+	4504	3010	2755	3920	3920	0	0.0010204081632653	0	1e-05	0.0010304081632653	1e-05	L1
7029_GCGAAT_5029_ACCGAG	L1	liver	RNA labelling group	Mtmr14	+	3248	2115	2065	3007	3007	0	0.00199534419687396	0	1e-05	0.00200534419687396	1e-05	L1
7029_GCGAAT_5029_ACCGAG	L1	liver	RNA labelling group	Mtmr2	+	2075	1598	1532	2540	2075	0	0.000393700787401575	0	1e-05	0.000403700787401575	1e-05	L1
7029_GCGAAT_5029_ACCGAG	L1	liver	RNA labelling group	Mtmr4	+	13056	7428	8909	11070	11070	0.0001806684733514	0.0028906955736224	0.000542005420054201	0.0001906684733514	0.0029006955736224	0.000552005420054201	L1
7029_GCGAAT_5029_ACCGAG	L1	liver	RNA labelling group	Mtmr6	+	3489	1306	2237	5264	3489	0	0.00208966565349544	0	1e-05	0.00209966565349544	1e-05	L1
7029_GCGAAT_5029_ACCGAG	L1	liver	RNA labelling group	Mtor	+	21333	9163	8996	14610	14610	0	0.00198494182067077	0	1e-05	0.00199494182067077	1e-05	L1
7029_GCGAAT_5029_ACCGAG	L1	liver	RNA labelling group	Mtpap	+	2567	1418	1237	3398	2567	0.00117716303708063	0.00117716303708063	0.000294290759270159	0.00118716303708063	0.00118716303708063	0.000304290759270159	L1
7029_GCGAAT_5029_ACCGAG	L1	liver	RNA labelling group	Mtx2	+	7784	3760	2940	11556	7784	0	0.000951886465905158	0	1e-05	0.000961886465905158	1e-05	L1
7029_GCGAAT_5029_ACCGAG	L1	liver	RNA labelling group	Mug1	+	317176	187791	173193	264579	264579	8.69305576028332e-05	0.00653491017805646	3.40163051489347e-05	9.69305576028332e-05	0.00654491017805646	4.40163051489347e-05	L1
7029_GCGAAT_5029_ACCGAG	L1	liver	RNA labelling group	Mug2	+	52973	24766	27645	51527	51527	0.000135851107186524	0.0084421759465911	0	0.000145851107186524	0.0084521759465911	1e-05	L1
7029_GCGAAT_5029_ACCGAG	L1	liver	RNA labelling group	Mul1	+	2493	2448	3578	2938	2493	0	0	0	1e-05	1e-05	1e-05	L1
7029_GCGAAT_5029_ACCGAG	L1	liver	RNA labelling group	Mustn1	+	1538	1613	1169	1553	1538	0.0025756600128783	0	0	0.0025856600128783	1e-05	1e-05	L1
7029_GCGAAT_5029_ACCGAG	L1	liver	RNA labelling group	Mut	+	51972	25040	24206	47421	47421	0.000653718816558065	0.00963708061829147	0	0.000663718816558065	0.00964708061829147	1e-05	L1
7029_GCGAAT_5029_ACCGAG	L1	liver	RNA labelling group	Mvb12a	+	2572	3610	3607	2529	2529	0	0.0249110320284698	0	1e-05	0.0249210320284698	1e-05	L1
7029_GCGAAT_5029_ACCGAG	L1	liver	RNA labelling group	Mvk	+	2351	2044	2228	1661	1661	0.000602046959662854	0.000602046959662854	0	0.000612046959662854	0.000612046959662854	1e-05	L1
7029_GCGAAT_5029_ACCGAG	L1	liver	RNA labelling group	Mxi1	+	3148	1023	1309	2731	2731	0.000366166239472721	0.00695715854998169	0	0.000376166239472721	0.00696715854998169	1e-05	L1
7029_GCGAAT_5029_ACCGAG	L1	liver	RNA labelling group	Myadm	+	8681	4173	2211	7091	7091	0	0.00352559582569454	0.000141023833027782	1e-05	0.00353559582569454	0.000151023833027782	L1
7029_GCGAAT_5029_ACCGAG	L1	liver	RNA labelling group	Mybbp1a	+	4743	3702	3375	4801	4743	0.000208289939595918	0.00187460945636325	0	0.000218289939595918	0.00188460945636325	1e-05	L1
7029_GCGAAT_5029_ACCGAG	L1	liver	RNA labelling group	Mycbp	+	3604	1476	1336	3154	3154	0	0.00760938490805326	0	1e-05	0.00761938490805326	1e-05	L1
7029_GCGAAT_5029_ACCGAG	L1	liver	RNA labelling group	Myg1	+	1756	2462	1613	1892	1756	0	0.00105708245243128	0	1e-05	0.00106708245243128	1e-05	L1
7029_GCGAAT_5029_ACCGAG	L1	liver	RNA labelling group	Myh10	+	2636	1863	1302	3086	2636	0	0.00162022034996759	0	1e-05	0.00163022034996759	1e-05	L1
7029_GCGAAT_5029_ACCGAG	L1	liver	RNA labelling group	Mylk	+	48595	24866	24591	39210	39210	0.000178525886253507	0.0031879622545269	0	0.000188525886253507	0.0031979622545269	1e-05	L1
7029_GCGAAT_5029_ACCGAG	L1	liver	RNA labelling group	Myo10	+	3826	2256	2209	3370	3370	0.00029673590504451	0.00029673590504451	0	0.00030673590504451	0.00030673590504451	1e-05	L1
7029_GCGAAT_5029_ACCGAG	L1	liver	RNA labelling group	Myo18a	+	3722	4893	4357	5359	3722	0	0.00242582571375256	0	1e-05	0.00243582571375256	1e-05	L1
7029_GCGAAT_5029_ACCGAG	L1	liver	RNA labelling group	Myo1c	+	3842	3192	2619	3279	3279	0.000304971027752364	0.00182982616651418	0	0.000314971027752364	0.00183982616651418	1e-05	L1
7029_GCGAAT_5029_ACCGAG	L1	liver	RNA labelling group	Myo1e	+	2428	3391	1650	2753	2428	0	0.000363240101707228	0	1e-05	0.000373240101707229	1e-05	L1
7029_GCGAAT_5029_ACCGAG	L1	liver	RNA labelling group	Myo5b	+	3821	1989	2472	3739	3739	0.000534902380315592	0	0	0.000544902380315592	1e-05	1e-05	L1
7029_GCGAAT_5029_ACCGAG	L1	liver	RNA labelling group	Myo6	+	6323	3874	4981	8812	6323	0	0.00124829777576032	0	1e-05	0.00125829777576032	1e-05	L1
7029_GCGAAT_5029_ACCGAG	L1	liver	RNA labelling group	Myo9b	+	1507	1905	1841	1738	1507	0	0	0	1e-05	1e-05	1e-05	L1
7029_GCGAAT_5029_ACCGAG	L1	liver	RNA labelling group	N4bp2	+	4745	1614	1987	5473	4745	0.00219258176502832	0.00438516353005664	0	0.00220258176502832	0.00439516353005664	1e-05	L1
7029_GCGAAT_5029_ACCGAG	L1	liver	RNA labelling group	N6amt1	+	5957	3983	3881	4800	4800	0.000208333333333333	0.000625	0	0.000218333333333333	0.000635	1e-05	L1
7029_GCGAAT_5029_ACCGAG	L1	liver	RNA labelling group	Naa15	+	3429	2057	1859	4225	3429	0.000236686390532544	0.00213017751479289	0	0.000246686390532544	0.00214017751479289	1e-05	L1
7029_GCGAAT_5029_ACCGAG	L1	liver	RNA labelling group	Naa20	+	4003	1797	1642	4532	4003	0.00088261253309797	0.00375110326566637	0	0.00089261253309797	0.00376110326566637	1e-05	L1
7029_GCGAAT_5029_ACCGAG	L1	liver	RNA labelling group	Naa25	+	3677	2037	2033	4338	3677	0	0.00345781466113416	0	1e-05	0.00346781466113416	1e-05	L1
7029_GCGAAT_5029_ACCGAG	L1	liver	RNA labelling group	Naa30	+	4196	1827	3055	4816	4196	0	0.00415282392026578	0	1e-05	0.00416282392026578	1e-05	L1
7029_GCGAAT_5029_ACCGAG	L1	liver	RNA labelling group	Naa35	+	10988	2686	6410	12345	10988	0	0.00137707573916565	0	1e-05	0.00138707573916565	1e-05	L1
7029_GCGAAT_5029_ACCGAG	L1	liver	RNA labelling group	Naa38	+	5918	6651	4842	6261	5918	0.000159718894745248	0.00511100463184794	0	0.000169718894745248	0.00512100463184794	1e-05	L1
7029_GCGAAT_5029_ACCGAG	L1	liver	RNA labelling group	Naa50	+	17036	6298	8873	16384	16384	0.00018310546875	0.0035400390625	0.0001220703125	0.00019310546875	0.0035500390625	0.0001320703125	L1
7029_GCGAAT_5029_ACCGAG	L1	liver	RNA labelling group	Naa60	+	13890	9916	8250	15403	13890	0.000194767253132507	0.00396026748036096	0	0.000204767253132507	0.00397026748036096	1e-05	L1
7029_GCGAAT_5029_ACCGAG	L1	liver	RNA labelling group	Naca	+	19324	12404	15419	32116	19324	6.22742558226429e-05	0.00688130526840204	0	7.22742558226429e-05	0.00689130526840204	1e-05	L1
7029_GCGAAT_5029_ACCGAG	L1	liver	RNA labelling group	Nadk	+	26982	12185	12029	31704	26982	6.30835225839011e-05	0.00350113550340651	0	7.30835225839011e-05	0.00351113550340651	1e-05	L1
7029_GCGAAT_5029_ACCGAG	L1	liver	RNA labelling group	Nadk2	+	15823	5040	8424	15557	15557	0.00032139872726104	0.00276402905444494	0	0.00033139872726104	0.00277402905444494	1e-05	L1
7029_GCGAAT_5029_ACCGAG	L1	liver	RNA labelling group	Nagk	+	2652	2332	1481	2063	2063	0	0.00775569558894813	0	1e-05	0.00776569558894813	1e-05	L1
7029_GCGAAT_5029_ACCGAG	L1	liver	RNA labelling group	Naglu	+	3658	3107	3403	4239	3658	0.000235904694503421	0.00188723755602736	0	0.000245904694503421	0.00189723755602736	1e-05	L1
7029_GCGAAT_5029_ACCGAG	L1	liver	RNA labelling group	Nags	+	4691	5252	4483	5971	4691	0	0.0028470942890638	0	1e-05	0.0028570942890638	1e-05	L1
7029_GCGAAT_5029_ACCGAG	L1	liver	RNA labelling group	Nampt	+	14266	4510	6616	19976	14266	5.00600720865038e-05	0.0027533039647577	5.00600720865038e-05	6.00600720865038e-05	0.0027633039647577	6.00600720865038e-05	L1
7029_GCGAAT_5029_ACCGAG	L1	liver	RNA labelling group	Nans	+	3715	2842	2873	2464	2464	0	0.000405844155844156	0	1e-05	0.000415844155844156	1e-05	L1
7029_GCGAAT_5029_ACCGAG	L1	liver	RNA labelling group	Nap1l1	+	10479	5532	5591	14471	10479	0.000138207449381522	0.00525188307649782	0	0.000148207449381522	0.00526188307649782	1e-05	L1
7029_GCGAAT_5029_ACCGAG	L1	liver	RNA labelling group	Napa	+	5971	6620	4740	4782	4782	0	0.00271852781263069	0	1e-05	0.00272852781263069	1e-05	L1
7029_GCGAAT_5029_ACCGAG	L1	liver	RNA labelling group	Napg	+	3037	1111	1794	3652	3037	0	0.000547645125958379	0	1e-05	0.000557645125958379	1e-05	L1
7029_GCGAAT_5029_ACCGAG	L1	liver	RNA labelling group	Narfl	+	1865	2001	1618	1688	1688	0	0.00710900473933649	0	1e-05	0.00711900473933649	1e-05	L1
7029_GCGAAT_5029_ACCGAG	L1	liver	RNA labelling group	Nat6	+	3913	4343	6295	4902	3913	0	0.00387596899224806	0	1e-05	0.00388596899224806	1e-05	L1
7029_GCGAAT_5029_ACCGAG	L1	liver	RNA labelling group	Nav2	+	5115	2673	2566	5232	5115	0	0.00611620795107033	0	1e-05	0.00612620795107033	1e-05	L1
7029_GCGAAT_5029_ACCGAG	L1	liver	RNA labelling group	Naxd	+	9148	5329	5277	7957	7957	0.000125675505843911	0.0069121528214151	0	0.000135675505843911	0.0069221528214151	1e-05	L1
7029_GCGAAT_5029_ACCGAG	L1	liver	RNA labelling group	Nbeal1	+	7024	3012	4638	9538	7024	0	0.00283078213461941	0	1e-05	0.00284078213461941	1e-05	L1
7029_GCGAAT_5029_ACCGAG	L1	liver	RNA labelling group	Nbr1	+	33915	11884	13958	32720	32720	6.11246943765281e-05	0.00210880195599022	0	7.11246943765281e-05	0.00211880195599022	1e-05	L1
7029_GCGAAT_5029_ACCGAG	L1	liver	RNA labelling group	Ncaph2	+	1911	2721	2216	2320	1911	0	0.0021551724137931	0	1e-05	0.0021651724137931	1e-05	L1
7029_GCGAAT_5029_ACCGAG	L1	liver	RNA labelling group	Ncbp1	+	4052	3206	3615	3925	3925	0.000254777070063694	0.00356687898089171	0	0.000264777070063694	0.00357687898089171	1e-05	L1
7029_GCGAAT_5029_ACCGAG	L1	liver	RNA labelling group	Ncbp2	+	2868	1826	2254	2655	2655	0	0.00753295668549905	0	1e-05	0.00754295668549905	1e-05	L1
7029_GCGAAT_5029_ACCGAG	L1	liver	RNA labelling group	Nceh1	+	14661	9297	10743	13876	13876	0	0.00216200634188526	0	1e-05	0.00217200634188526	1e-05	L1
7029_GCGAAT_5029_ACCGAG	L1	liver	RNA labelling group	Ncoa3	+	3080	1487	1803	2927	2927	0.000341646737273659	0.00136658694909463	0	0.000351646737273659	0.00137658694909463	1e-05	L1
7029_GCGAAT_5029_ACCGAG	L1	liver	RNA labelling group	Nde1	+	2715	1622	1824	2987	2715	0	0.00234348844994978	0	1e-05	0.00235348844994978	1e-05	L1
7029_GCGAAT_5029_ACCGAG	L1	liver	RNA labelling group	Ndfip1	+	5562	2966	3303	2746	2746	0	0.00728332119446467	0	1e-05	0.00729332119446467	1e-05	L1
7029_GCGAAT_5029_ACCGAG	L1	liver	RNA labelling group	Ndfip1	+	31916	17828	19596	36157	31916	0.000304228780042592	0.00387200265508753	0	0.000314228780042592	0.00388200265508753	1e-05	L1
7029_GCGAAT_5029_ACCGAG	L1	liver	RNA labelling group	Ndfip2	+	12030	5104	4543	11726	11726	0.00110864745011086	0.0041787480811871	0.000170561146170902	0.00111864745011086	0.0041887480811871	0.000180561146170902	L1
7029_GCGAAT_5029_ACCGAG	L1	liver	RNA labelling group	Ndufa11	+	12577	13775	13692	12039	12039	8.30633773569233e-05	0.00539911952820001	8.30633773569233e-05	9.30633773569233e-05	0.00540911952820001	9.30633773569233e-05	L1
7029_GCGAAT_5029_ACCGAG	L1	liver	RNA labelling group	Ndufa12	+	13309	12993	9575	11339	11339	8.81911985183879e-05	0.00687891348443425	0	9.81911985183879e-05	0.00688891348443425	1e-05	L1
7029_GCGAAT_5029_ACCGAG	L1	liver	RNA labelling group	Ndufa3	+	27538	28209	24315	24890	24890	0.00261149055845721	0.0135797509039775	0	0.00262149055845721	0.0135897509039775	1e-05	L1
7029_GCGAAT_5029_ACCGAG	L1	liver	RNA labelling group	Ndufa7	+	19381	19303	17745	24266	19381	0.000206049616747713	0.0108794197642792	0	0.000216049616747713	0.0108894197642792	1e-05	L1
7029_GCGAAT_5029_ACCGAG	L1	liver	RNA labelling group	Ndufaf4	+	10022	5108	5590	9051	9051	0.000110485029278533	0.00143630538062092	0	0.000120485029278533	0.00144630538062092	1e-05	L1
7029_GCGAAT_5029_ACCGAG	L1	liver	RNA labelling group	Ndufaf8	+	12795	4887	9746	13418	12795	0.000149053510210165	0.00678193471456252	0.000223580265315248	0.000159053510210165	0.00679193471456252	0.000233580265315248	L1
7029_GCGAAT_5029_ACCGAG	L1	liver	RNA labelling group	Ndufb2	+	1724	1502	1647	1250	1250	0	0.012	0	1e-05	0.01201	1e-05	L1
7029_GCGAAT_5029_ACCGAG	L1	liver	RNA labelling group	Ndufb2	+	14705	4981	7440	9513	9513	0.000105119310417324	0.0124040786292442	0.000105119310417324	0.000115119310417324	0.0124140786292442	0.000115119310417324	L1
7029_GCGAAT_5029_ACCGAG	L1	liver	RNA labelling group	Ndufb3	+	23210	11775	18138	24110	23210	0.000207382828701783	0.00647034425549564	0	0.000217382828701783	0.00648034425549564	1e-05	L1
7029_GCGAAT_5029_ACCGAG	L1	liver	RNA labelling group	Ndufb5	+	17516	13067	14065	17050	17050	5.86510263929619e-05	0.00885630498533724	0	6.86510263929619e-05	0.00886630498533724	1e-05	L1
7029_GCGAAT_5029_ACCGAG	L1	liver	RNA labelling group	Ndufb7	+	15161	12362	18029	9701	9701	0.00185547881661684	0.0156684877847644	0	0.00186547881661684	0.0156784877847644	1e-05	L1
7029_GCGAAT_5029_ACCGAG	L1	liver	RNA labelling group	Ndufb9	+	49854	47732	44585	39839	39839	5.02020633048018e-05	0.0116970807500188	0	6.02020633048018e-05	0.0117070807500188	1e-05	L1
7029_GCGAAT_5029_ACCGAG	L1	liver	RNA labelling group	Ndufc2	+	22369	11875	16761	34915	22369	0.00011456394099957	0.00630101675497637	0.00011456394099957	0.00012456394099957	0.00631101675497637	0.00012456394099957	L1
7029_GCGAAT_5029_ACCGAG	L1	liver	RNA labelling group	Ndufs7	+	17731	17834	14958	11814	11814	0	0.00457084814626714	0.000931098696461825	1e-05	0.00458084814626714	0.000941098696461825	L1
7029_GCGAAT_5029_ACCGAG	L1	liver	RNA labelling group	Ndufv3	+	17750	21217	13634	12899	12899	0	0.00938057213737499	7.75253895650826e-05	1e-05	0.00939057213737499	8.75253895650826e-05	L1
7029_GCGAAT_5029_ACCGAG	L1	liver	RNA labelling group	Necap1	+	7093	1184	3932	6574	6574	0	0.00456343170063888	0.00076057195010648	1e-05	0.00457343170063888	0.00077057195010648	L1
7029_GCGAAT_5029_ACCGAG	L1	liver	RNA labelling group	Nectin1	+	11231	3647	6154	9003	9003	0.000666444518493835	0.000777518604909475	0.000222148172831278	0.000676444518493835	0.000787518604909475	0.000232148172831278	L1
7029_GCGAAT_5029_ACCGAG	L1	liver	RNA labelling group	Nedd4	+	30684	12301	8048	28985	28985	6.90012075211316e-05	0.00207003622563394	0	7.90012075211316e-05	0.00208003622563394	1e-05	L1
7029_GCGAAT_5029_ACCGAG	L1	liver	RNA labelling group	Nedd4l	+	8832	6322	5958	11913	8832	8.39419121967598e-05	0.00318979266347687	0	9.39419121967598e-05	0.00319979266347687	1e-05	L1
7029_GCGAAT_5029_ACCGAG	L1	liver	RNA labelling group	Nek4	+	3740	2440	2194	3470	3470	0	0.00259365994236311	0	1e-05	0.00260365994236311	1e-05	L1
7029_GCGAAT_5029_ACCGAG	L1	liver	RNA labelling group	Nek6	+	12223	8112	6896	10339	10339	0.000483605764580714	0.00212786536415514	0	0.000493605764580714	0.00213786536415514	1e-05	L1
7029_GCGAAT_5029_ACCGAG	L1	liver	RNA labelling group	Nelfcd	+	9551	5768	13722	12277	9551	8.14531237272949e-05	0.00219923434063696	0	9.14531237272949e-05	0.00220923434063696	1e-05	L1
7029_GCGAAT_5029_ACCGAG	L1	liver	RNA labelling group	Nelfe	+	1495	1596	1478	1647	1495	0	0.00485731633272616	0	1e-05	0.00486731633272616	1e-05	L1
7029_GCGAAT_5029_ACCGAG	L1	liver	RNA labelling group	Neu1	+	13899	9744	10704	12163	12163	0.00016443311682973	0.00452191071281756	0	0.00017443311682973	0.00453191071281756	1e-05	L1
7029_GCGAAT_5029_ACCGAG	L1	liver	RNA labelling group	Nfat5	+	2182	849	959	2666	2182	0	0.000375093773443361	0	1e-05	0.000385093773443361	1e-05	L1
7029_GCGAAT_5029_ACCGAG	L1	liver	RNA labelling group	Nfatc3	+	7156	4108	5492	9299	7156	0.00139799978492311	0.00172061511990536	0	0.00140799978492311	0.00173061511990536	1e-05	L1
7029_GCGAAT_5029_ACCGAG	L1	liver	RNA labelling group	Nfia	+	51529	28355	26811	50676	50676	0.000276264898571316	0.00376904254479438	3.94664140816165e-05	0.000286264898571316	0.00377904254479438	4.94664140816165e-05	L1
7029_GCGAAT_5029_ACCGAG	L1	liver	RNA labelling group	Nfu1	+	6069	3300	3002	7245	6069	0.000276052449965493	0.00496894409937888	0.000276052449965493	0.000286052449965493	0.00497894409937888	0.000286052449965493	L1
7029_GCGAAT_5029_ACCGAG	L1	liver	RNA labelling group	Ngdn	+	4691	2777	4377	7275	4691	0.00013745704467354	0.000962199312714777	0	0.00014745704467354	0.000972199312714777	1e-05	L1
[truncated: 41,648 more rows]
