# Supplementary material for: SLAMseq reveals potential transfer of RNA from liver to kidney in the mouse
Source: Nat Commun. 2025 Aug 11;16:7413. doi: 10.1038/s41467-025-62688-9 (PMC12339719; doi:10.1038/s41467-025-62688-9)
Supplement: Supplementary file 6 — Source Data [file 41467_2025_62688_MOESM6_ESM.zip › Source data/Table2_data_mRNA.csv]

tissue	group_pos	group_neg	gene_name	cR_pos	cR_neg	cpm_pos	cpm_neg	pval	fdr
kidney	4sU	unlabelled	0610009B22Rik	4.702765165546801e-4	5.326853335585934e-4	33.89750171880993	32.737874890581885	0.7300991288621864	1
kidney	4sU	unlabelled	0610009O20Rik	4.8353060642244663e-4	1.7520279567808658e-4	52.86412520635254	61.66487138442144	0.01630286091045104	0.19658150418253376
kidney	4sU	unlabelled	0610010F05Rik	0	2.531004808909133e-4	11.218155124908144	11.00151339246164	0.19695569898052873	0.6187172093865677
kidney	4sU	unlabelled	0610010K14Rik,Gm21988	1.5127923145790838e-4	2.116582982505989e-4	52.67736670445501	39.40356867748046	0.4181628781130365	0.7987813681838974
kidney	4sU	unlabelled	0610012G03Rik	4.153028595467099e-4	3.0936516399342667e-4	112.7044079513961	122.0119947540696	0.2884294994351938	0.6635767780934992
kidney	4sU	unlabelled	0610030E20Rik	2.3939370902702336e-4	5.445288464156334e-5	42.24267202911173	42.77721826893784	0.27815704640382305	0.6567037610547343
kidney	4sU	unlabelled	0610037L13Rik	3.2703679858567665e-4	2.3166808544270332e-4	38.01907256583716	39.022080508353085	0.6137194346425107	0.9927643854195928
kidney	4sU	unlabelled	0610040J01Rik	2.8439502154537e-4	4.161565412880357e-4	47.59588477147637	43.67728206079652	0.8703466657350537	1
kidney	4sU	unlabelled	1110004E09Rik	7.379444588253409e-5	1.4939209338892667e-4	50.285556932995725	46.31313245234157	0.45225669473401486	0.8367814749864206
kidney	4sU	unlabelled	1110004F10Rik	5.2918452664443334e-5	2.0252708292852663e-4	34.390590819721545	35.168939687962215	0.218866299701927	0.6224842387498724
kidney	4sU	unlabelled	1110008F13Rik	3.627310093417767e-4	2.4448408747361e-4	217.38814920851345	197.22125621526465	0.33597159515011654	0.7094776481060898
kidney	4sU	unlabelled	1110008L16Rik	0	2.3672185543996337e-4	11.257077353951916	11.600130227991592	0.10597034698878575	0.5045470326911322
kidney	4sU	unlabelled	1110008P14Rik	8.386267878402134e-4	2.4967600113270667e-4	70.45711106218108	45.85235379132415	0.04275839381820782	0.32454049482463054
kidney	4sU	unlabelled	1110012L19Rik	8.391829300379933e-4	0	9.422299983350186	8.644818590348976	0.00302674811008836	0.07097716283781484
kidney	4sU	unlabelled	1110032A03Rik	3.920597493405458e-4	8.42588812517781e-5	94.6355623851966	97.86341547147263	0.0661540285219848	0.3912685158437599
kidney	4sU	unlabelled	1110032F04Rik	0.00215209620975877	0	2.455268381916389	2.3061600367640422	0.01428487503740154	0.18295982090907384
kidney	4sU	unlabelled	1110034G24Rik	0	0	4.083649963348201	2.260199435998097	1	1
kidney	4sU	unlabelled	1110038F14Rik	0	1.9881845035219e-4	32.84554196444721	34.72007902666412	0.1944962601159406	0.6187172093865677
kidney	4sU	unlabelled	1110051M20Rik	1.7711654268508668e-4	3.703019409505866e-4	15.20469512788101	18.037292725092097	0.46291523151035713	0.8478447441501377
kidney	4sU	unlabelled	1110059E24Rik	6.688068485821e-5	0	12.603611026445856	12.95606134717849	0.2402142209224848	0.6329247888681211
kidney	4sU	unlabelled	1110059G10Rik	1.3932427725531002e-4	2.4061703007380333e-4	12.77668508249804	14.917051349748515	0.5937707889750806	0.9732752194520018
kidney	4sU	unlabelled	1110065P20Rik	4.6888812217438334e-4	2.171694926101869e-4	56.46190747903147	51.50004043585032	0.02731590912875746	0.2644334439899079
kidney	4sU	unlabelled	1190002N15Rik	5.001205082520567e-4	0	8.459253207178243	7.238693708171958	0.00933511609188218	0.14383849294330955
kidney	4sU	unlabelled	1190007I07Rik	4.575992313149506e-4	2.389462513582833e-4	34.13085194276834	35.84769252392093	0.445529860439947	0.8295981452543746
kidney	4sU	unlabelled	1500009L16Rik	0	0	1.61275674238616	2.07763528322695	1	1
kidney	4sU	unlabelled	1500011B03Rik	1.5082956259426667e-4	0	5.767365659165382	9.146955548177278	0.16169717655232507	0.6165234647299347
kidney	4sU	unlabelled	1500011B03Rik,Gm20499	1.3424620754463667e-4	7.843137254901932e-4	4.233027667031723	4.041752442920907	0.6522084706910722	1
kidney	4sU	unlabelled	1500011K16Rik	3.8891188493511e-4	9.48123486851586e-5	67.31873619062655	66.2951665882602	0.0151351973368643	0.18933509874006144
kidney	4sU	unlabelled	1500015O10Rik	0	0.00122100122100122	0.9253308448410088	1.2697730853626477	0.174536393225783	0.6187172093865677
kidney	4sU	unlabelled	1600002K03Rik	0.00134787559332015	0	6.649337199976934	7.761898067020258	0.00944794706641647	0.1443660051338323
kidney	4sU	unlabelled	1600012H06Rik	1.362473056076847e-4	1.3845073766813665e-4	36.84677326173324	36.70454378245622	0.90460130375008	1
kidney	4sU	unlabelled	1600014C10Rik	1.9459486774691e-4	5.572794418771967e-4	38.51428670452394	40.243930609167194	0.09126206421040133	0.46506984953648706
kidney	4sU	unlabelled	1700001J03Rik	0	0	1.031841735766781	1.8821064526157023	1	1
kidney	4sU	unlabelled	1700001L19Rik	0	0	0.5506580996410235	0.30474656942629214	1	1
kidney	4sU	unlabelled	1700001O22Rik	0	0	0.9308238116048736	0.7842060365166479	1	1
kidney	4sU	unlabelled	1700003E16Rik	0.00213274758344584	0	2.158497744306342	2.3791016375573597	0.07390553272435436	0.4168206953523744
kidney	4sU	unlabelled	1700007K13Rik	0	0	0.8809779972296998	1.1914156446999318	1	1
kidney	4sU	unlabelled	1700011H14Rik	8.9088365302908e-4	1.6858595942816665e-4	119.62231446517572	105.10743186275756	4.204342974469658e-4	0.02125132474696877
kidney	4sU	unlabelled	1700011M02Rik	0	0	0.20596406921647503	0.14455379144919056	1	1
kidney	4sU	unlabelled	1700016C15Rik	1.5346055442511e-4	1.8504126420191668e-4	67.4609111510824	64.18858947576018	0.6264140425578031	1
kidney	4sU	unlabelled	1700017B05Rik	0	0	11.151436114624502	11.63589340558044	1	1
kidney	4sU	unlabelled	1700019D03Rik	0	0	0.5705844256212205	0.8009192663016713	1	1
kidney	4sU	unlabelled	1700020N01Rik	0.0017094017094017	0	0.6650012809612593	0.5298191497931317	0.24498871110319195	0.6352177483799969
kidney	4sU	unlabelled	1700021F05Rik	0	5.276834146700834e-4	36.151552498130194	42.29313368820124	0.05589247981474801	0.3626268149016444
kidney	4sU	unlabelled	1700025G04Rik	0	0	7.282596311575181	5.738581848855525	1	1
kidney	4sU	unlabelled	1700027J19Rik	0	2.994908655286e-4	5.015347320836202	6.432138608653183	0.2856609108843089	0.6620264353790801
kidney	4sU	unlabelled	1700028J19Rik	1.8195050946142333e-4	9.578544061302666e-4	6.970955155572787	3.7470854122323862	0.3817319862928112	0.7598030729786295
kidney	4sU	unlabelled	1700029I15Rik	0	0	1.0149498276900282	0.9333214179258302	1	1
kidney	4sU	unlabelled	1700029J07Rik	1.3711778417660667e-4	0	8.762095802411043	8.28172088688158	0.25704938518560877	0.6421393372208944
kidney	4sU	unlabelled	1700030J22Rik	0	0	2.5782979148770293	3.059613922398454	1	1
kidney	4sU	unlabelled	1700030K09Rik	0.00484119649088738	0.00243416315277428	6.699242240732567	6.4979936699631295	0.17175281761436123	0.6187172093865677
kidney	4sU	unlabelled	1700037C18Rik	0	0	6.845188881548807	8.485524685865116	1	1
kidney	4sU	unlabelled	1700037H04Rik	7.639782143900635e-4	2.934857814016233e-4	41.69027855249902	28.540749551095676	0.4441186679729968	0.8284812084834686
kidney	4sU	unlabelled	1700056E22Rik	0	0	0.8683875760874913	0.2663185332008419	1	1
kidney	4sU	unlabelled	1700066M21Rik	0.001640016400164	0	6.019764736995835	5.874487333494749	0.19184323056872304	0.6187172093865677
kidney	4sU	unlabelled	1700067K01Rik	0	0.00233100233100233	1.1148004234134714	1.2943058084116266	0.2550277433849525	0.6416939252215492
kidney	4sU	unlabelled	1700088E04Rik	1.315292113106e-4	1.0636034886194334e-4	15.734178544679022	12.168071585184292	0.7483932633739427	1
kidney	4sU	unlabelled	1700109H08Rik	0	6.265664160401e-4	2.1975758185073424	2.4229806871848347	0.272376821105902	0.650910274861941
kidney	4sU	unlabelled	1700123O20Rik	1.2171566955708296e-4	4.459425460782198e-4	39.108627481363186	43.145046893767386	0.1214223378878378	0.5451398793013187
kidney	4sU	unlabelled	1810009A15Rik,Lbhd1	3.997731828334933e-4	1.56645425941528e-4	50.96525806930859	53.77220349095011	0.09170952139604686	0.4659959656772412
kidney	4sU	unlabelled	1810010H24Rik	0	0	0.8213977280054793	0.8571347755692572	1	1
kidney	4sU	unlabelled	1810011H11Rik	0	4.462293618920101e-4	1.3625590507881984	1.4035140971754614	0.24252960993687384	0.6333976352555382
kidney	4sU	unlabelled	1810013L24Rik	2.1217551202205596e-4	3.152945304043479e-4	48.30435054949564	51.633915605532664	0.5792168033439737	0.96206707340405
kidney	4sU	unlabelled	1810022K09Rik	4.775987207212567e-4	3.3964280894954334e-4	121.74369089130268	136.12789760489878	0.3279884844862713	0.7018638021853978
kidney	4sU	unlabelled	1810030O07Rik	2.9109033694904e-4	7.484650316062e-5	23.670624220614	24.517562732817368	0.12953204345356667	0.5623866659990352
kidney	4sU	unlabelled	1810032O08Rik	4.7273182444944664e-4	0.00107799782590363	8.15806185740383	8.559747661522543	0.3285013904165576	0.7024370973971286
kidney	4sU	unlabelled	1810037I17Rik	3.9139201550645334e-4	3.0147063232544333e-4	107.24009291096031	93.22587618635374	0.2984392213035289	0.673146789628806
kidney	4sU	unlabelled	1810041L15Rik	0	0	2.134230189648326	1.0468395414588227	1	1
kidney	4sU	unlabelled	1810043G02Rik	1.9443904335990665e-4	6.463706289186e-5	17.829524702089046	17.892047191756657	0.6102199519490769	0.9900553055313184
kidney	4sU	unlabelled	1810055G02Rik	0	0	5.580041362260817	3.348131872318971	1	1
kidney	4sU	unlabelled	2010003K11Rik	0	0	2.714330876765038	2.7772198276637883	1	1
kidney	4sU	unlabelled	2010107E04Rik	0.00114760169893108	1.9065334004958332e-4	946.7235411510308	919.3071854608864	1.6495854611191707e-4	0.01205957571245064
kidney	4sU	unlabelled	2010111I01Rik	1.2345991628234337e-4	1.5815549311808287e-4	49.087575689143634	54.478447239134375	0.6362686753059742	1
kidney	4sU	unlabelled	2010300C02Rik	0	0	0.9554287848462676	0.7896570499186728	1	1
kidney	4sU	unlabelled	2010315B03Rik	4.325863864199e-4	3.0242670623606665e-4	14.126275779348472	13.476409491314136	0.8027307163217196	1
kidney	4sU	unlabelled	2200002D01Rik	0	1.5745551881593333e-4	16.513360918171553	17.402470098605672	0.24844558668989192	0.6362810558958217
kidney	4sU	unlabelled	2210011C24Rik	6.155145299072667e-4	1.0939722131057666e-4	37.75653382715539	37.39457539534616	0.2689626357978507	0.6479047912403576
kidney	4sU	unlabelled	2210016F16Rik	7.625903446415233e-4	1.4659338311103496e-4	59.4042693659074	53.4536353671021	0.00190067524458211	0.05302535539773088
kidney	4sU	unlabelled	2210016L21Rik	6.253991359513701e-4	1.8879406746412e-4	38.313558439443405	31.398673274610218	0.552217463790761	0.9382204175545368
kidney	4sU	unlabelled	2210408I21Rik	0	4.4652824291136335e-4	3.08882517035474	4.633008671984734	0.2075004451010836	0.6199217223543388
kidney	4sU	unlabelled	2300009A05Rik	4.1112192094162e-4	1.383678765357902e-4	78.4414239756988	79.04731627630308	0.06988547856994223	0.40392037360804584
kidney	4sU	unlabelled	2310007B03Rik	0	0	2.9796367647460884	1.6250898807882117	1	1
kidney	4sU	unlabelled	2310009B15Rik	5.828364776724133e-4	0	11.745179992845737	10.163693181627751	0.05339868456624718	0.35704886296959865
kidney	4sU	unlabelled	2310011J03Rik	0	8.240626287597667e-5	22.61241096714264	25.515388275141063	0.1818768674639855	0.6187172093865677
kidney	4sU	unlabelled	2310022A10Rik	1.0455876202425668e-4	2.3946360153256663e-4	8.24060287051169	7.924035611594085	0.5451157343642172	0.9305262005839632
kidney	4sU	unlabelled	2310022B05Rik	2.3233478557270815e-4	2.3001488454029665e-4	43.31143566575312	28.159313326830404	0.632522149472408	1
kidney	4sU	unlabelled	2310030G06Rik	1.2576347454401333e-4	2.7584342438666335e-4	46.98462011465972	46.78945950896357	0.1931098433353971	0.6187172093865677
kidney	4sU	unlabelled	2310033P09Rik	4.609144542772833e-4	5.550613626788167e-4	8.877884504372663	8.778145338947793	0.5216105502524154	0.9057777627539144
kidney	4sU	unlabelled	2310034G01Rik	0	0	2.2698065077231337	1.1935864430060747	1	1
kidney	4sU	unlabelled	2310035C23Rik	4.2642104814293335e-5	2.7793291101788e-4	17.231243976349234	18.148519041308145	0.20787323232941213	0.6204645348091916
kidney	4sU	unlabelled	2310039H08Rik	6.109101427570333e-4	2.7407537699328527e-5	70.74542832744753	73.08272887219015	0.00309661867523725	0.07189403832779642
kidney	4sU	unlabelled	2310057M21Rik	2.3853418970153667e-4	0	7.716035778965621	6.607562148305912	0.12859607263303047	0.5606330372142748
kidney	4sU	unlabelled	2310061I04Rik	2.6122515251992786e-4	4.410961806701267e-4	86.46105668927743	84.15909970765216	0.1321053738272789	0.568335242049644
kidney	4sU	unlabelled	2410002F23Rik	1.6327863499061e-4	1.0538518284329e-4	11.246016603691308	12.153111478801918	0.5210816289923048	0.9054766896168694
kidney	4sU	unlabelled	2410004B18Rik	1.6435960326984333e-4	2.7482022241746666e-4	16.604306968901035	17.731168710255023	0.36954743514590305	0.7454072694196111
kidney	4sU	unlabelled	2410015M20Rik	7.187658599678466e-4	1.1749713244465669e-4	157.62707767281418	176.34284241178187	0.00170493888553791	0.04875626900646825
kidney	4sU	unlabelled	2410089E03Rik	0	0	6.019763964526933	4.8529455178266385	1	1
kidney	4sU	unlabelled	2410131K14Rik	7.640584306372333e-4	8.718137487095667e-4	13.759259994748536	11.84055486616288	0.6270258500815133	1
kidney	4sU	unlabelled	2510002D24Rik	2.2532503472818e-4	3.680389247374013e-4	51.510164494620014	60.47626527841416	0.34674552893557287	0.7212938884372783
kidney	4sU	unlabelled	2510009E07Rik	2.726653033401499e-5	3.9203392158558e-4	27.63366735240347	25.290888767203864	0.15399977004061433	0.608272448101596
kidney	4sU	unlabelled	2510039O18Rik	1.0832085584480672e-4	2.0078097745683e-4	42.81737794511941	39.01422584155651	0.5753289275200405	0.9583766249495236
kidney	4sU	unlabelled	2610001J05Rik	3.4166920052013333e-4	2.850819946869767e-4	39.28222752679862	40.56595324573966	0.46829713565802034	0.8539315980089939
kidney	4sU	unlabelled	2610002M06Rik	1.9794140934283337e-4	1.8723085564501e-4	13.756698583479611	14.098975455276912	0.9983237385680148	1
kidney	4sU	unlabelled	2610008E11Rik	1.2602394454946334e-4	0	9.940559788629724	9.225249178035716	0.24247996153187296	0.6333887324682678
kidney	4sU	unlabelled	2610021A01Rik	0	4.701457451810034e-4	3.887639314803231	3.2752892558625577	0.1246587347056952	0.5522559340228372
kidney	4sU	unlabelled	2610044O15Rik8	1.9146084625694e-4	0	5.37915335773828	4.287717341661894	0.28489841880099265	0.6619119567035351
kidney	4sU	unlabelled	2610301B20Rik	1.3976240391334668e-4	6.0551014229486665e-5	14.086343643901532	13.554671359329443	0.6833828380304342	1
kidney	4sU	unlabelled	2610507B11Rik	5.3139233855124e-4	1.0051871387238142e-4	225.10109358350795	220.3177166294547	8.049842369976424e-5	0.00784851576009761
kidney	4sU	unlabelled	2610524H06Rik	4.3010752688172e-4	0	2.867990582745918	2.7163981048523738	0.244723490709517	0.6352177483799969
kidney	4sU	unlabelled	2610528A11Rik	0	0	0.7415529417487811	0.33839302234404467	1	1
kidney	4sU	unlabelled	2610528J11Rik	4.002580629037267e-4	2.7043494772916333e-4	94.06530215036663	80.1511401630232	0.13592151428505467	0.5776769788013276
kidney	4sU	unlabelled	2700049A03Rik	0	0.00219195835653999	4.1136286781236375	4.698774486127006	0.03868046841649262	0.31401029408802683
kidney	4sU	unlabelled	2700062C07Rik	5.385243909797933e-4	0	13.154491213725205	13.465294007423354	0.0247541997879967	0.2509866977764462
kidney	4sU	unlabelled	2700081O15Rik	0	5.344017988804033e-4	12.705034156610038	12.639456392130365	0.05619136683652114	0.3632417852414661
kidney	4sU	unlabelled	2700097O09Rik	1.1704119850187e-4	9.282256704549968e-4	10.195591200177212	8.803640459176272	0.01428329330226989	0.18295982090907384
kidney	4sU	unlabelled	2810004N23Rik	2.446402453278333e-4	3.4428125545970666e-4	31.402147705636327	27.686292495903725	0.5100791288069467	0.8944014217098766
kidney	4sU	unlabelled	2810006K23Rik	3.598416696653467e-4	3.825554705432267e-4	9.724264365946189	10.952190152811136	0.8962508866544875	1
kidney	4sU	unlabelled	2810021J22Rik	0.00152905198776758	0	2.5400497505311144	1.8831712458216048	0.2236756791492177	0.6242326552052535
kidney	4sU	unlabelled	2810403A07Rik	2.106038122171633e-4	3.6766542991910334e-4	73.96795331581089	80.75395690523641	0.2246158626927523	0.6250014240188639
kidney	4sU	unlabelled	2810408A11Rik	0	0	1.8063883255572568	3.276398672652297	1	1
kidney	4sU	unlabelled	2810474O19Rik	8.821842882978e-5	3.1480031379273334e-4	10.22530885803995	18.046664535631436	0.30451451687786085	0.6778727730752747
kidney	4sU	unlabelled	2900026A02Rik	1.0473946059177666e-4	3.6893256879183e-4	24.684552445833205	24.24472235464689	0.12717063529384434	0.5592099335077332
kidney	4sU	unlabelled	3110001I22Rik	0	4.10004100041e-4	1.6274682938054106	1.5875160944721678	0.23312323976264224	0.6289600108769956
kidney	4sU	unlabelled	3110002H16Rik	0	0	4.210285888970541	4.720705874225641	1	1
kidney	4sU	unlabelled	3110009E18Rik	0	7.575757575757567e-4	3.6029627127789183	2.1054576714230206	0.11411689858862926	0.5261438158421554
kidney	4sU	unlabelled	3110021N24Rik	0	0	0.357204968080209	0.6292442785938656	1	1
kidney	4sU	unlabelled	3110040N11Rik	0.00141542816702052	0	4.761837019131878	3.642843526591328	0.2118204913291555	0.6222425670655742
kidney	4sU	unlabelled	3110043O21Rik	7.422251911229667e-5	6.5276282578482e-4	9.814675061844824	9.389818726157731	0.07649013900675208	0.4245388671452553
kidney	4sU	unlabelled	3110062M04Rik	1.7692852087756333e-4	0	6.394063443685034	6.637153933334839	0.2251246186384198	0.6250014240188639
kidney	4sU	unlabelled	3110082I17Rik	0.00169730838399001	0.001194743130227	3.731500802855842	2.3246521134331317	0.503725651830495	0.8879209855583735
kidney	4sU	unlabelled	3632451O06Rik	5.3792361484669e-4	6.486346241162333e-5	12.773530666895873	14.222136542541763	0.7430317182864629	1
kidney	4sU	unlabelled	3830406C13Rik	4.730480853378666e-5	3.0250154932917335e-4	41.20627476559834	40.70753634972636	0.01119475464000296	0.16040350319954036
kidney	4sU	unlabelled	4430402I18Rik	4.3010752688172e-4	1.0787486515641666e-4	6.246389195739725	6.368476370323277	0.6210635583758256	1
kidney	4sU	unlabelled	4833420G17Rik	4.4863094117806e-4	5.114827886041333e-5	23.68436248555749	24.72009460698801	0.2008621931450085	0.6187172093865677
kidney	4sU	unlabelled	4833439L19Rik	6.5218831995964e-4	2.5327436979075667e-4	409.1281628496537	385.8718560714972	2.9052545808779564e-4	0.01686278696985858
kidney	4sU	unlabelled	4921524J17Rik	2.112378538234033e-4	3.757985719654233e-4	6.353079310744682	9.066822385201974	0.965150848942104	1
kidney	4sU	unlabelled	4930402H24Rik	1.326900368756886e-4	8.147007146315095e-5	117.28071053312804	109.9642093521163	0.3094807738175529	0.6818831654741578
kidney	4sU	unlabelled	4930430F08Rik	0	0	9.519190977903063	10.913363341784612	1	1
kidney	4sU	unlabelled	4930452B06Rik	0	8.120178643930166e-4	2.2052888836719835	2.006217362437366	0.17213566188629717	0.6187172093865677
kidney	4sU	unlabelled	4930453N24Rik	5.6729124939863e-4	3.476479016881933e-4	46.76287458877146	45.92787995573834	0.6467700755337771	1
kidney	4sU	unlabelled	4930469K13Rik	0	0	1.1461451753437428	0.6808981979014597	1	1
kidney	4sU	unlabelled	4930502E18Rik	0	0	1.1812202119192057	1.490328699353332	1	1
kidney	4sU	unlabelled	4930503L19Rik	0.00106837606837606	0	2.2687739948669097	2.086987906545849	0.22953382206861955	0.6273252782713389
kidney	4sU	unlabelled	4930518I15Rik	0	0	4.276705677476275	5.173739298633125	1	1
kidney	4sU	unlabelled	4930522L14Rik	0	0	1.483006915373828	1.0453029997143806	1	1
kidney	4sU	unlabelled	4930524J08Rik	0	0	1.942421287445265	1.893610974138325	1	1
kidney	4sU	unlabelled	4930524N10Rik	0	0	0.30525828053408133	0.6353200985063813	1	1
kidney	4sU	unlabelled	4930550C14Rik	0	0	2.5698500136962688	1.752719899155883	1	1
kidney	4sU	unlabelled	4930563D23Rik	0	0	1.195792281002546	1.3173148514568718	1	1
kidney	4sU	unlabelled	4930579G24Rik	0	0	0.873344415551607	1.1239027455167208	1	1
kidney	4sU	unlabelled	4931406C07Rik	7.6780157067223e-4	1.9051844073127e-4	647.9175806617595	677.8530348443162	8.422512542442054e-5	0.00790274348602082
kidney	4sU	unlabelled	4931406P16Rik	4.657846718264766e-4	0	19.88640604673741	15.099430682704586	0.00123119214653761	0.03968204711358193
kidney	4sU	unlabelled	4931414P19Rik	4.889975550122233e-4	0	4.713199047407345	4.343304632729492	0.1937532770809675	0.6187172093865677
kidney	4sU	unlabelled	4931428F04Rik	0.00122596854880319	0	2.337000873988261	2.2765078526203357	0.07915190689633606	0.43334245430296214
kidney	4sU	unlabelled	4932438A13Rik	1.9788105696065664e-4	1.0703200256876668e-4	37.574341667569094	31.520670086432997	0.4515357978777699	0.8361683600553862
kidney	4sU	unlabelled	4933408B17Rik	0	7.153075822603699e-4	1.1873646369278734	0.6915356077739673	0.17304282167027807	0.6187172093865677
kidney	4sU	unlabelled	4933411K16Rik	0	0	0.3397371909604328	0.25981558833362284	1	1
kidney	4sU	unlabelled	4933415A04Rik	0	0	0.7120706125298194	0.7649043335219882	1	1
kidney	4sU	unlabelled	4933427D14Rik	1.1691804045364e-4	9.965122072745334e-5	6.611387484940026	6.7046634208285525	0.9774329234921416	1
kidney	4sU	unlabelled	4933434E20Rik	2.8108516336443335e-4	1.4444995123623003e-4	122.37258307789446	135.59663087341085	0.03698303099029829	0.3079596100334991
kidney	4sU	unlabelled	5031439G07Rik	1.6570961014275332e-4	8.330526636435599e-5	47.32418744698856	44.98471867754215	0.2639732100182184	0.6462063842710153
kidney	4sU	unlabelled	5430403G16Rik	0	4.916420845624366e-4	2.1663697764440792	2.428827063698435	0.2674370857314178	0.6475583192242047
kidney	4sU	unlabelled	5730409E04Rik	0	4.7247814788566e-4	9.62439505805446	6.596672983242571	0.16447160550100834	0.6187172093865677
kidney	4sU	unlabelled	5730455P16Rik	2.003606491685e-4	7.768197001475667e-5	17.000911066944305	19.56894063813492	0.6536263910033568	1
kidney	4sU	unlabelled	5730480H06Rik	3.4746351633078336e-4	3.023522662076867e-4	8.075262136730235	7.021848558803336	0.9329469764674776	1
kidney	4sU	unlabelled	5730507C01Rik	0	0	0.6327424689356842	0.7151917691216212	1	1
kidney	4sU	unlabelled	5730559C18Rik	4.1928721174004e-4	0	14.277460573647614	6.7455714958755255	0.2409654151479391	0.6333887324682678
kidney	4sU	unlabelled	5830473C10Rik	0	0	0.7071535148089778	0.38939982334922973	1	1
kidney	4sU	unlabelled	6030458C11Rik	1.4106361969248e-4	4.875432694651333e-5	14.90270582142525	14.325418657675534	0.6574315113160957	1
kidney	4sU	unlabelled	6430531B16Rik	0	0	0.23564510715180711	0.33296432073393795	1	1
kidney	4sU	unlabelled	6430548M08Rik	0.00111818635587625	4.586629973626866e-4	11.65288504025164	13.87949408454334	0.43401474349245384	0.8155190612290306
kidney	4sU	unlabelled	6430550D23Rik	0	0	0.9479144283979968	1.2504619323167778	1	1
kidney	4sU	unlabelled	6430571L13Rik	0	0	2.143924902754099	3.165267929083655	1	1
kidney	4sU	unlabelled	6430573F11Rik	0	0	1.03937634932114	2.3252769199436227	1	1
kidney	4sU	unlabelled	6720489N17Rik	0	0	0.5977671729528578	0.762086416913436	1	1
kidney	4sU	unlabelled	8030462N17Rik	0	0	0.9580463006797848	0.8380530659223033	1	1
kidney	4sU	unlabelled	8430408G22Rik	1.1122233344455334e-4	9.772305286817e-5	14.979630748254657	14.40537012540724	0.9787928632041812	1
kidney	4sU	unlabelled	9030624J02Rik	3.1596204863737666e-4	7.439645872856332e-5	23.036038041135292	23.915331216094003	0.08263100027260326	0.4408502181069457
kidney	4sU	unlabelled	9130008F23Rik	0	0	3.370173571920273	3.472252232191845	1	1
kidney	4sU	unlabelled	9130011E15Rik	3.580379520229133e-4	0	3.788821231936012	2.2797082705997544	0.3255371067377134	0.6997194752436501
kidney	4sU	unlabelled	9130019O22Rik	0	3.880481179666267e-4	2.334900000817307	3.3096720742503924	0.31003462198548143	0.682664242397866
kidney	4sU	unlabelled	9130023H24Rik	0	4.2695231272668e-4	9.036617153231616	8.33316085120318	0.04016301699293933	0.3196705443168408
kidney	4sU	unlabelled	9130204L05Rik	0	0	2.1712471324216467	4.140989340217064	1	1
kidney	4sU	unlabelled	9130213A22Rik	0	0	0.23802417252567976	0.21834964215191477	1	1
kidney	4sU	unlabelled	9130401M01Rik	1.3093973735033333e-4	1.3468330078894667e-4	17.385994649097896	17.79472905045779	0.979772666840794	1
kidney	4sU	unlabelled	9230102O04Rik	5.482456140350867e-4	5.464480874316933e-4	4.09830151591809	3.2660130179706233	0.7823052117333895	1
kidney	4sU	unlabelled	9230110C19Rik	5.787037037037033e-4	0	1.235704931812302	0.6524827650380263	0.3657141357735422	0.7408158110737221
kidney	4sU	unlabelled	9430015G10Rik	0	0	4.236638726447092	3.3371757718798745	1	1
kidney	4sU	unlabelled	9430038I01Rik	9.5127908754522e-4	0	9.655724219632312	9.39155294945796	0.00155877169412396	0.04611674873889861
kidney	4sU	unlabelled	9530068E07Rik	3.416739721126267e-4	2.6554602166464997e-4	159.84550553601082	155.12479759436832	0.28185316514517944	0.6601957346372551
kidney	4sU	unlabelled	9530077C05Rik	0	0	1.1161664605683062	1.224797480686142	1	1
kidney	4sU	unlabelled	9930012K11Rik	0	0	2.2770831861806617	1.4313047235284038	1	1
kidney	4sU	unlabelled	9930021J03Rik	1.4148273910582666e-4	1.6477179106936667e-4	6.103040586119817	6.162122185452966	0.9904778574097992	1
kidney	4sU	unlabelled	9930104L06Rik	9.157509157509134e-4	4.734848484848467e-4	3.4466854909645206	3.183782317544663	0.8232382076538766	1
kidney	4sU	unlabelled	9930111J21Rik2	1.2456402590931668e-4	0	9.658651880842488	9.702215744563842	0.2283063080318929	0.6264003273929469
kidney	4sU	unlabelled	A030005L19Rik	0	0	0.6897652211757498	0.5254870032320557	1	1
kidney	4sU	unlabelled	A130010J15Rik	1.6946280291476e-4	0	5.411193976410299	6.4544782216041	0.20292149106442603	0.6187172093865677
kidney	4sU	unlabelled	A1cf	0.00144196106705118	0	4.42580596142578	3.3222285272382095	0.2053604946765574	0.6187172093865677
kidney	4sU	unlabelled	A230050P20Rik	0	0	4.8404310991787955	3.184177680656238	1	1
kidney	4sU	unlabelled	A430005L14Rik	2.9760543411335333e-4	1.9791639768655333e-4	48.80381628224384	47.71248664814835	0.2994246366973058	0.6736867106218751
kidney	4sU	unlabelled	A430033K04Rik	0	0	4.667102229845647	4.650853630351413	1	1
kidney	4sU	unlabelled	A430105I19Rik	6.764504659805999e-4	0	11.232215218082592	10.776549246482915	0.04483858397759235	0.3293369034413004
kidney	4sU	unlabelled	A4galt	1.7155601303825668e-4	2.5660764690787666e-4	10.181300445112656	8.241823244287442	0.8987737925899031	1
kidney	4sU	unlabelled	A4gnt	1.0064412238325e-4	8.778860503906333e-5	6.820027523901575	8.817217081786154	0.8399205401420118	1
kidney	4sU	unlabelled	A530016L24Rik	0.00138888888888888	0	0.7863826902793788	0.30474656942629214	0.4312206925081357	0.8120246659455407
kidney	4sU	unlabelled	A530084C06Rik	0	0	0.4293959155527262	0.3761516284751675	1	1
kidney	4sU	unlabelled	A630001G21Rik	0	0	1.5459792781909591	1.2385397358906622	1	1
kidney	4sU	unlabelled	A730049H05Rik	3.720238095238067e-4	0	2.5406256195741377	1.3785319373798608	0.37686734659867743	0.7536246589355743
kidney	4sU	unlabelled	A930004D18Rik	0	0.001194743130227	1.9507304787590172	0.7750923066478742	0.1276784593246242	0.5597062232258955
kidney	4sU	unlabelled	A930017K11Rik	2.562131693569033e-4	0	6.894402722316363	5.116440096057217	0.19920840507660287	0.6187172093865677
kidney	4sU	unlabelled	A930033H14Rik	0	0	3.198488931944877	2.4264234103038778	1	1
kidney	4sU	unlabelled	AA986860	4.470272686633867e-4	1.9972454866927e-4	13.847707754874325	11.74836904769945	0.921827147639347	1
kidney	4sU	unlabelled	AB124611	0	0	1.937345995220229	0.9131431532298456	1	1
kidney	4sU	unlabelled	AC013548.1,Igf2	0	0	2.0723300814306933	2.1614437372916906	1	1
kidney	4sU	unlabelled	AC099934.1	3.007156668017967e-4	9.717068820831374e-5	281.8814116010575	290.02363634337905	0.01416918031986349	0.18273778164767449
kidney	4sU	unlabelled	AC099934.2,Dnaaf2	9.704027171276e-5	5.018568704205533e-4	9.169282172917567	9.635452072591422	0.7762249537217639	1
kidney	4sU	unlabelled	AC132392.1,Mical2	0	0	3.9122045463013513	1.7525445293920137	1	1
kidney	4sU	unlabelled	AC132392.1,Micalcl	0	0	0.30287921516020866	0.49726925192440985	1	1
kidney	4sU	unlabelled	AC137513.1,Chkb	3.668642155044e-4	1.0534506802598388e-4	38.630218010637336	34.89239168262313	0.03760473327951202	0.31130239294814105
kidney	4sU	unlabelled	AC137513.1,Cpt1b	0.00131058593406553	7.081651441116e-5	8.913630483830115	9.90215310716313	0.29195158168900237	0.6666470520842092
kidney	4sU	unlabelled	AC149222.1,Hsd3b7	7.3993198296337e-4	0	9.723510045292883	10.12783130682002	0.03872740043942217	0.31401029408802683
kidney	4sU	unlabelled	AC149222.1,Setd1a	1.7655476062861667e-4	7.929314426879667e-5	22.828784296434662	20.889366373285515	0.4615609956909273	0.8460407492271272
kidney	4sU	unlabelled	AC154682.1	0	0	1.108493137146939	0.7564154101637053	1	1
kidney	4sU	unlabelled	AC157554.2,Commd5	3.636244101911467e-4	2.0260514036447e-4	33.48270437307836	33.536948087505714	0.7721149624403999	1
kidney	4sU	unlabelled	AC157931.1,Diablo	1.394960061042547e-4	7.65931372549e-5	47.93595938102017	44.96833962673663	0.28311477285402725	0.6612736308624978
kidney	4sU	unlabelled	AC158777.2	3.7664783427495e-4	0	15.456650834843977	11.10358739358679	0.2103379631764899	0.6214853418979914
kidney	4sU	unlabelled	AC160962.1,Ctla2b	0	0	0.8357913454785375	1.2313450491371976	1	1
kidney	4sU	unlabelled	AC163637.1,Fdx1l,Raver1	5.321170657544633e-4	3.2357937856696e-4	44.62375846889378	46.74070251836371	0.3533547733000902	0.727721545681127
kidney	4sU	unlabelled	AC174678.2,Tm9sf1	7.477399481541733e-4	3.8219245167290665e-4	31.50770633966133	28.796220418245536	0.12138534735877896	0.5451398793013187
kidney	4sU	unlabelled	AC175538.1,Pelo	2.0105070434165188e-4	2.1297307872182348e-4	62.9828172211826	56.13577699225865	0.6869283852794253	1
kidney	4sU	unlabelled	AI314180	4.070327850903065e-4	5.162441077265436e-5	60.578947671504686	65.44163157970748	0.06766473518635296	0.396437785535784
kidney	4sU	unlabelled	AI413582	1.9113149847094663e-4	0	16.029756929990846	12.959032321758992	0.21619858353001528	0.6224842387498724
kidney	4sU	unlabelled	AI429214	0	1.9527436047646663e-4	6.164208980137196	5.0807404421546245	0.2006234480893343	0.6187172093865677
kidney	4sU	unlabelled	AI464131	3.948511411197667e-5	3.787340813331434e-4	30.46306767225309	26.806008768176003	0.726392986132032	1
kidney	4sU	unlabelled	AI467606	6.7069081153588e-4	0	2.4378200894337985	1.6680666452329451	0.3054407764794655	0.678111379025927
kidney	4sU	unlabelled	AI597479	3.972983710766767e-4	2.242403856934633e-4	7.9035385274804675	6.831745305230719	0.9339658581331628	1
kidney	4sU	unlabelled	AI606181	0	0	5.215854270747318	4.722220104178165	1	1
kidney	4sU	unlabelled	AI661453	1.7319016279875e-4	7.436326454731333e-4	18.00650514504974	14.205891936723802	0.7837516767274241	1
kidney	4sU	unlabelled	AI837181	3.756753814768889e-4	2.085836671675e-4	39.08080029188738	28.291996158035072	0.48326139630039694	0.8682320246951777
kidney	4sU	unlabelled	AI846148	6.924417825903167e-4	9.039548022598868e-4	5.243040912363724	3.568171114187279	0.73586864438355	1
kidney	4sU	unlabelled	AI854703	3.6519927498010664e-4	5.7725015363978e-4	16.157665363866858	14.081280641091949	0.43927259846292743	0.8225777243670787
kidney	4sU	unlabelled	AI987944	7.497375918428334e-5	2.0496423374121217e-5	42.43715767352877	38.90293600165421	0.7257297538144524	1
kidney	4sU	unlabelled	AL592169.1,Pdxp	0	0	0.6871874470855067	0.3622563152986963	1	1
kidney	4sU	unlabelled	AL670603.1,Pik3r3	9.953219866626666e-5	3.0950170225936e-4	7.601991046954392	4.871766022231549	0.3584262682361983	0.7325758015964554
kidney	4sU	unlabelled	AL731706.1	5.986499816455067e-4	5.585467670488766e-4	37.07849014799238	37.67224148250891	0.8049495704494404	1
kidney	4sU	unlabelled	AL732309.1,AL732309.2,Ndor1	3.6865721797228333e-4	8.5402125179274e-4	13.760407838549815	16.41536858664994	0.19266569888056123	0.6187172093865677
kidney	4sU	unlabelled	AU019823	3.2679799089749e-4	1.2840267077555e-4	30.36929838087308	32.21377478281181	0.33030209854036685	0.7035419290632786
kidney	4sU	unlabelled	AU021092	0	0	15.12290531361059	15.302546151491375	1	1
kidney	4sU	unlabelled	AU022252	1.7432195831813788e-4	1.8110036582273667e-4	33.22939590190627	33.14730674403415	0.5787389354327385	0.9617330993033668
kidney	4sU	unlabelled	AU040320	2.6051214152276e-4	1.9481492175861667e-4	65.12007557188929	66.47166515618733	0.33266354169832907	0.7054322402212856
kidney	4sU	unlabelled	AU041133	0	0	2.2523589877094454	2.1796583352885297	1	1
kidney	4sU	unlabelled	AW011738	0	0	0.6598457327807732	1.1593057335266213	1	1
kidney	4sU	unlabelled	AW146154	3.345040976751933e-4	7.290743398390433e-4	9.899277206380363	9.86494604668701	0.3532990144944319	0.727721545681127
kidney	4sU	unlabelled	AW209491	5.3361792956243e-4	8.615490652192334e-5	14.480844519426885	18.88375491725622	0.7910508536981208	1
kidney	4sU	unlabelled	AW549877	2.2159703482557e-4	1.5826616160386007e-4	42.005541659575265	38.08468132572923	0.29189170163131317	0.6666470520842092
kidney	4sU	unlabelled	AW554918	0	1.7911517105498667e-4	4.943648864635392	4.192646671214155	0.2123604740138486	0.6224842387498724
kidney	4sU	unlabelled	Aaas	0	1.2436650918138e-4	16.79597951058405	17.621026872364585	0.10033395937328556	0.4891847908315534
kidney	4sU	unlabelled	Aacs	1.9331989001524923e-4	3.8909998709963e-4	78.05751861915572	97.32098742593033	0.08506586956708644	0.4485112707197652
kidney	4sU	unlabelled	Aadac	0.00127795378181587	1.0686895364563504e-4	98.10188191385662	107.64600952160488	0.03006222228973539	0.2808951711628891
kidney	4sU	unlabelled	Aadat	7.324140491808833e-4	2.9103936932523667e-4	185.2116558169622	273.4947895749401	0.00393191498919183	0.08210270049077714
kidney	4sU	unlabelled	Aaed1	2.8479124322767e-4	1.9226065545575668e-4	52.59003246688288	54.288369134807134	0.43894878324515674	0.8224210686489067
kidney	4sU	unlabelled	Aagab	3.4449333896747006e-4	2.7937900759340335e-4	50.101624697743816	52.362164137115514	0.8900391429026635	1
kidney	4sU	unlabelled	Aak1	2.8103239061604094e-4	2.1024130314324e-4	74.34018622431874	73.72070963262635	0.5859522336719807	0.966486922743303
kidney	4sU	unlabelled	Aamdc	3.419848867360367e-4	2.3746730120443067e-4	86.53028800363913	89.78527839022688	0.4059900627710297	0.7855985138914486
kidney	4sU	unlabelled	Aamp	2.2697344918823e-4	1.4098281162065954e-4	249.18526233109196	196.6686079523517	0.03770981236390004	0.31130239294814105
kidney	4sU	unlabelled	Aar2	3.4959453148218666e-4	1.2835322808368334e-4	8.429611138517284	9.312420558103035	0.531596029791734	0.917465958507716
kidney	4sU	unlabelled	Aars,Exosc6	3.5827171025239e-4	3.239155172421572e-4	109.83386688098	99.43119825417064	0.554488262552113	0.9401386583041026
kidney	4sU	unlabelled	Aars2	4.3008104838277334e-4	1.7102787754403668e-4	19.154073266522076	18.66483795391836	0.32954826311956975	0.7034089489646665
kidney	4sU	unlabelled	Aarsd1,Gm27029	2.707797369829033e-4	7.117944337675e-5	37.74464162210189	38.88193262221972	0.20459452827303365	0.6187172093865677
kidney	4sU	unlabelled	Aasdh	0	4.247880407886333e-4	9.642220510863703	10.467661886571602	0.00953556917153067	0.14511423462190204
kidney	4sU	unlabelled	Aasdhppt	2.0492490061206332e-4	6.145526057030333e-5	21.44772807748633	26.900836635584856	0.14554787042982112	0.5945016640775987
kidney	4sU	unlabelled	Aass	4.7002263847017664e-4	1.7529448259066e-4	228.7555696682746	247.2233931950259	1.6572010018374762e-4	0.01205957571245064
kidney	4sU	unlabelled	Aatf	6.288019379463666e-4	2.2169082081000663e-4	22.011147248096965	23.14668515400609	0.1760170775982773	0.6187172093865677
kidney	4sU	unlabelled	Aatk	2.1312872975277e-4	0	3.3244702775065482	2.363704956169073	0.2825004061209206	0.660920676864965
kidney	4sU	unlabelled	Abat	4.4414032473659665e-4	2.2903556443756e-4	208.08272084210125	230.150068518144	0.00147776140023305	0.04476177673115492
kidney	4sU	unlabelled	Abca1	2.974652766954867e-4	2.7471018075929664e-4	19.7715002373796	13.73807086190758	0.651302118748904	1
kidney	4sU	unlabelled	Abca13	0.00125306441404319	1.848042720133326e-4	125.63458433036048	142.67073011322574	1.603046959320486e-5	0.00428640927950867
kidney	4sU	unlabelled	Abca2	5.133433933117467e-4	1.492776028867e-4	41.54761335429764	24.92097887835387	0.03404504569494076	0.2972638961264072
kidney	4sU	unlabelled	Abca3	6.781622956209366e-4	1.1301668539141218e-4	235.2941014800651	270.0769122467637	4.7239436744585895e-4	0.02254654371175392
kidney	4sU	unlabelled	Abca4	0	0	3.1486236329325172	3.338690001832399	0.9999956955750768	1
kidney	4sU	unlabelled	Abca5	9.198745658321934e-4	0	6.708421083644679	6.6848487574010145	0.05027782291807976	0.34712984794952445
kidney	4sU	unlabelled	Abca7	0	0	9.469682582111268	7.416948026173949	1	1
kidney	4sU	unlabelled	Abca8a	6.629192202810733e-4	1.5124016938898666e-4	10.35232506580481	8.048637170056708	0.3617186140883905	0.73688601662444575
kidney	4sU	unlabelled	Abca8b	0	0	1.6619472042317622	2.929800243983932	1	1
kidney	4sU	unlabelled	Abca9	0	0	1.0423710254813097	1.0436039499467775	1	1
kidney	4sU	unlabelled	Abcb10	3.314622352449967e-4	2.8691111493659262e-5	31.962064904144917	29.15277105116114	0.1493730291572413	0.6013371529028119
kidney	4sU	unlabelled	Abcb1a	3.3944331296673335e-4	1.8355359765051332e-4	3.029006450670875	4.545106964809042	0.7850565292805615	1
kidney	4sU	unlabelled	Abcb1b	0.00138744363510232	0	1.56269273465743	1.9730872816419895	0.15406771090812654	0.6083653802304748
kidney	4sU	unlabelled	Abcb6	1.7064846416382e-4	4.8009986077103333e-5	29.80249802705494	38.99328598580829	0.6089910298967826	0.9886943195952784
kidney	4sU	unlabelled	Abcb7	0.00101506585845509	7.272957606985102e-5	43.199614894487176	44.73832558171115	0.002259393737805	0.05963232258276112
kidney	4sU	unlabelled	Abcb8	1.386143670625863e-4	2.256275205353e-4	49.330935438338145	55.11355388055403	0.6194683570876056	0.9984089369791764
kidney	4sU	unlabelled	Abcb9	0.00132585922809282	2.0475020475020333e-4	5.344972124152033	6.447876292399978	0.18003382678590868	0.6187172093865677
kidney	4sU	unlabelled	Abcc1	3.7033053246974e-4	3.3543043935979e-4	11.258981063344304	10.961552226181244	0.8222024129010277	1
kidney	4sU	unlabelled	Abcc10	0	0	11.593641417141898	7.88583098040584	1	1
kidney	4sU	unlabelled	Abcc2	2.8624225573098335e-4	2.3840877990142663e-4	209.3778019910196	195.41900488821355	0.6500100887045446	1
kidney	4sU	unlabelled	Abcc3	0	0	1.2284087687175878	1.0455899284378412	1	1
kidney	4sU	unlabelled	Abcc4	2.0744998718782884e-4	2.8728509412979e-4	42.37471205935043	39.13188105676701	0.5400273487388287	0.926630918580042
kidney	4sU	unlabelled	Abcc5	2.8505075449428337e-4	2.3531902446948135e-4	38.33162388765009	33.722206234084375	0.6944406808101905	1
kidney	4sU	unlabelled	Abcc6	0	4.0600893219650664e-4	3.3682862253492054	2.9017930359727813	0.20724797478118712	0.6195360875944739
kidney	4sU	unlabelled	Abcc9	0	5.527915975677167e-4	9.929474114509356	10.054242587724293	0.18234245038587285	0.6187172093865677
kidney	4sU	unlabelled	Abcd1	8.3040358268221e-4	2.4696290888415667e-4	14.28376863238305	11.507386825511446	0.12194850209168098	0.5458988828927601
kidney	4sU	unlabelled	Abcd3	2.8313015599132e-4	1.7676820737714375e-4	364.2534453447082	418.92987484523735	0.06787598585842337	0.3970811899848288
kidney	4sU	unlabelled	Abcd4	0	4.9115913555992e-4	16.397968861173773	16.080347940359687	0.18942914108165093	0.6187172093865677
kidney	4sU	unlabelled	Abce1	1.7841842282134e-4	7.418569698865324e-5	42.32140871331042	44.45498770278139	0.4075024818671976	0.7873046567762731
kidney	4sU	unlabelled	Abcf1	1.7496735003328e-4	7.673092103710712e-5	58.62306167650544	64.32141414956745	0.2737071967958152	0.6529345863768862
kidney	4sU	unlabelled	Abcf2	1.2975167861232958e-4	1.9788151792097844e-4	36.94793066823106	34.966716767188935	0.870847287818804	1
kidney	4sU	unlabelled	Abcf3	3.7364159397289335e-4	2.0991895534550663e-4	17.367911261191825	19.778310421169568	0.4098693711941847	0.7894250065548287
kidney	4sU	unlabelled	Abcg1	2.8019052956009997e-4	0	12.207944367419843	6.231145902899202	0.24690178872823865	0.6361891757689081
kidney	4sU	unlabelled	Abcg2	3.5987094755155e-4	2.022429788660333e-4	378.3940023726993	453.7266885718868	0.02490148763982688	0.2521068571251653
kidney	4sU	unlabelled	Abcg3	0	0	0.9001102608133174	0.6396522450674573	1	1
kidney	4sU	unlabelled	Abhd10	7.145409074669333e-5	1.0619093129446666e-4	9.950671403805424	8.177577698459405	0.871170331058262	1
kidney	4sU	unlabelled	Abhd11	7.090073351255367e-4	4.427783298015857e-4	59.01389307064412	59.8350315809004	0.17088987795267216	0.6187172093865677
kidney	4sU	unlabelled	Abhd12	2.8583995479622e-4	1.4185906302088667e-4	37.94509948354904	28.95124307318236	0.19396562596123829	0.6187172093865677
kidney	4sU	unlabelled	Abhd13	7.4524880120105e-4	4.1713828372778e-4	19.84564477390428	21.211387455321063	0.19906348674136265	0.6187172093865677
kidney	4sU	unlabelled	Abhd14a	3.699968332284367e-4	2.4054134221500168e-4	55.71215990444509	56.119435182919595	0.1744511680712745	0.6187172093865677
kidney	4sU	unlabelled	Abhd14b	2.2219075621043e-4	1.273687938415903e-4	404.9225291556874	433.063698893801	0.19586574896753223	0.6187172093865677
kidney	4sU	unlabelled	Abhd15	0	0	1.2185348315326303	0.7269480458350779	1	1
kidney	4sU	unlabelled	Abhd16a	1.5762376497745667e-4	2.6516540276556036e-4	81.13786864706323	65.78452970248549	0.2997743536914592	0.6738282075591744
kidney	4sU	unlabelled	Abhd17a	4.3180524242762e-4	3.3704771139850666e-4	58.93545333597023	38.4754139709054	0.34278133702750013	0.7168578251301828
kidney	4sU	unlabelled	Abhd17b	2.601980313144e-4	2.3947393970385e-4	54.147244690099654	59.89797606674462	0.8232241645939399	1
kidney	4sU	unlabelled	Abhd17c	2.0359210063164963e-4	1.8000861108275333e-4	185.90734805547535	182.86890495628984	0.8748090213777534	1
kidney	4sU	unlabelled	Abhd18	1.4995400245812666e-4	0	11.785152642504851	14.006187142094907	0.07908306506284069	0.43331193009231667
kidney	4sU	unlabelled	Abhd2	6.420215177623399e-4	3.6632364435899335e-4	170.5905150400047	174.2068164134932	0.04333596971230414	0.32535456461453194
kidney	4sU	unlabelled	Abhd3	0.001262708521497	2.8793102650968665e-4	53.04126308456187	55.03334638458793	0.00346205587044971	0.07612077257370824
kidney	4sU	unlabelled	Abhd4	2.3985659303799972e-4	0	37.96829632854536	33.437182454245736	0.00572208630812843	0.1053172219422093
kidney	4sU	unlabelled	Abhd5	2.6323713772887e-4	2.4936629171535e-4	71.00857720575277	71.10882115491805	0.4298851224871268	0.8108739201086014
kidney	4sU	unlabelled	Abhd6	5.0935475011886e-4	2.0477625539348e-4	37.29575341792911	26.82557459020294	0.12968688812942109	0.5625240638368619
kidney	4sU	unlabelled	Abhd8	0	1.4677821811243e-4	20.553586911887265	16.132559730802015	0.1968586574050218	0.6187172093865677
kidney	4sU	unlabelled	Abi1	1.1758487296531064e-4	7.579202667879334e-5	37.95793223070875	39.021962623913765	0.3443807506411803	0.7182289163037283
kidney	4sU	unlabelled	Abi2	3.657064688974701e-4	2.86016164388433e-4	42.77597921430249	45.75429566208446	0.488528686835839	0.8725865109241521
kidney	4sU	unlabelled	Abi3	5.167758821881566e-4	0	14.170295102661171	11.78767997110596	0.04819819058662548	0.3387230968568349
kidney	4sU	unlabelled	Abi3bp	4.047763610605134e-4	0	3.785330170219367	5.197073357724692	0.14898078825245614	0.6013371529028119
kidney	4sU	unlabelled	Abl1	4.0423972812766e-4	0	16.485422305248807	10.981663555501475	0.03525859483494054	0.3017399806932858
kidney	4sU	unlabelled	Abl2	4.153168867846e-5	1.7143767247596335e-4	26.591841015260353	26.789276140389298	0.2036568456270897	0.6187172093865677
kidney	4sU	unlabelled	Ablim1	5.148224035165847e-5	1.9845935967681e-4	66.86070649078437	71.12203055378875	0.01843728658675421	0.211696522770628
kidney	4sU	unlabelled	Ablim2	0	0	3.0047583806500455	2.5950604880554256	1	1
kidney	4sU	unlabelled	Ablim3	3.4328870580157666e-4	9.062896501721666e-5	5.561680554620727	8.20707682463116	0.4598455499961827	0.8447708739518118
kidney	4sU	unlabelled	Abr	1.3644426251876e-4	4.0914418033248664e-4	27.59560153395261	24.039965034299016	0.08187002687397248	0.43863738422526327
kidney	4sU	unlabelled	Abracl	7.768800497203e-5	3.5084709455062e-4	42.69717316580683	44.04658682825573	0.01668715360338169	0.19980824305867348
kidney	4sU	unlabelled	Abraxas1	0	0	7.004837939850027	7.715976051476438	0.9999956955750768	1
kidney	4sU	unlabelled	Abraxas2	2.5827729197591334e-4	5.5871420503909505e-5	46.341316402835766	40.74696487045417	0.07663876314354069	0.424847340161967
kidney	4sU	unlabelled	Abt1	4.8590185022719335e-4	1.0477296424796666e-4	13.306205119223458	15.101400387765445	0.05490236996026939	0.36096618050532847
kidney	4sU	unlabelled	Abtb1	2.6688017080330666e-4	0	9.863015356729251	10.527355579608878	0.15363187054716845	0.6080466231595241
kidney	4sU	unlabelled	Abtb2	1.9879846813498e-4	2.2241154172929336e-4	15.57149584094326	13.836367673816154	0.8763003174359975	1
kidney	4sU	unlabelled	Acaa1a	4.4128011399955665e-4	1.2054618276618856e-4	115.00977804752804	137.3451184716966	5.516938886025046e-4	0.02449327517807571
kidney	4sU	unlabelled	Acaa1b	3.4451854406279003e-4	1.8939085461682333e-4	506.2571897547745	518.172438501747	0.0031895523160277	0.07277842136157466
kidney	4sU	unlabelled	Acaa2	0.00104400908906308	2.410001551079233e-4	298.59349488145705	305.60012587251646	0.00563306170208116	0.10441575979400068
kidney	4sU	unlabelled	Acaca	0.00289908457648243	2.1064662056828663e-4	37.97429422317723	26.40108414393067	0.03409903675891846	0.2972638961264072
kidney	4sU	unlabelled	Acacb	0.0012794766434184	4.8319182715538e-4	20.15821792970136	17.193820407610897	0.1144549664821342	0.5268542586318223
kidney	4sU	unlabelled	Acad10	6.715518880731434e-4	5.127007062591167e-4	53.03582546862061	53.50157882178763	0.20988785360975648	0.6214853418979914
kidney	4sU	unlabelled	Acad11	3.6294889629882e-4	2.0668806945391e-4	153.04904417049576	154.90400278431184	0.1621621610172697	0.6165234647299347
kidney	4sU	unlabelled	Acad12	2.6130980463341e-4	3.2727465628631664e-4	27.346003090319627	30.296386351197015	0.7725314897570839	1
kidney	4sU	unlabelled	Acad8	6.4683108199394e-4	2.038210347477089e-4	69.2601420553522	78.43890604574153	0.02071439043084177	0.2282749156248356
kidney	4sU	unlabelled	Acad9	2.578558413261316e-4	2.5348084359078e-4	64.1171489024905	81.16267499212852	0.9016468411779894	1
kidney	4sU	unlabelled	Acadl	8.489707787302966e-4	2.3867334309847e-4	439.8640989788106	465.7844222684986	7.701081901261161e-4	0.02979927115352411
kidney	4sU	unlabelled	Acadm	7.5311019959847e-4	1.9954875901863337e-4	571.8580613495163	571.2191974864568	9.31635608775084e-5	0.00827149488469614
kidney	4sU	unlabelled	Acads	4.465853341608567e-4	1.74943623483e-4	240.33537484839997	281.6970900878371	0.03322638905154802	0.2952357073919137
kidney	4sU	unlabelled	Acadsb	8.7937022302325e-4	1.6374444220706283e-4	137.0758425211538	137.378930270091	3.380778755390651e-5	0.00555148750086664
kidney	4sU	unlabelled	Acadvl	6.7611660060346e-4	1.5448239272050664e-4	190.21857945188904	186.79263716263935	2.1529764001885785e-4	0.01390785288255187
kidney	4sU	unlabelled	Acap1	0	0	0.8632522850130933	0.8076645163085144	1	1
kidney	4sU	unlabelled	Acap2	3.680239609284e-4	4.1849759363883334e-4	11.576905354222374	10.915237761316083	0.5319936893054388	0.9179052218296888
kidney	4sU	unlabelled	Acap3	5.847953216374267e-4	8.984725965858033e-4	4.747026499588893	4.5731270345609	0.9946960341503772	1
kidney	4sU	unlabelled	Acat1	5.704916396706367e-4	1.9438381250361903e-4	729.2124895213631	786.8959766161936	0.00152064234465565	0.04553734107098663
kidney	4sU	unlabelled	Acat2	7.790969933192634e-4	5.088493135406433e-4	186.83068630786337	159.87419446213795	0.13042069633029862	0.5642775421138441
kidney	4sU	unlabelled	Acat3	7.808229874287334e-5	0	11.727954560470373	14.008785352473776	0.215729414728066	0.6224842387498724
kidney	4sU	unlabelled	Acbd3	2.3770546409502e-4	1.5589296149926666e-4	16.158753981287674	16.41184898020467	0.7244420388255096	1
kidney	4sU	unlabelled	Acbd4	2.294681597873e-4	3.222347251144967e-4	165.772669229022	147.7723917799151	0.2857524995927891	0.6620264353790801
kidney	4sU	unlabelled	Acbd5	2.0425239576323656e-4	1.7299598117554433e-4	66.30794907612353	72.67028404724576	0.6119845393127138	0.9914800969255532
kidney	4sU	unlabelled	Acbd6	4.9842251459785e-4	2.4929639823859334e-4	39.00907768429571	39.240995342918	0.35168644584873954	0.7264968986934148
kidney	4sU	unlabelled	Accs	0	4.1254125412541e-4	3.190458705302945	6.876010267918559	0.2831177343621689	0.6612736308624978
kidney	4sU	unlabelled	Acd	1.8747833933893145e-4	8.954340809267624e-5	40.72152447855416	50.7551452464034	0.3172596916363909	0.6912395826364375
kidney	4sU	unlabelled	Ace	5.249932512036633e-4	3.1392259821461e-4	101.78666026499565	107.92172403428955	0.10063580902247916	0.4902237951599998
kidney	4sU	unlabelled	Ace2	4.4014879263407184e-4	3.243194225812667e-4	45.428559616315646	48.85332915305878	0.7377904200770317	1
kidney	4sU	unlabelled	Acer2	4.3494807807318e-4	1.2679092177e-4	12.037706020554731	11.131336808045395	0.7285235634198703	1
kidney	4sU	unlabelled	Acer3	1.5508684863523332e-4	5.4023424775309e-4	16.991669103366966	17.84416413618591	0.04132032333427059	0.32157606151197826
kidney	4sU	unlabelled	Ache	0	0	2.8335506415939387	1.8615010629650144	0.9999939126238953	1
kidney	4sU	unlabelled	Acin1	2.7236983782190154e-4	5.200010055124543e-5	39.90954249898263	31.25497032138093	0.04957551569319021	0.3446185521449017
kidney	4sU	unlabelled	Ackr2	0	0	0.6921442865496223	0.42954922113420135	1	1
kidney	4sU	unlabelled	Ackr3	1.6063097295432e-4	2.7293908985533003e-4	88.45022465692422	68.87770386337105	0.09640312846824436	0.479321253632672
kidney	4sU	unlabelled	Acly	0.00222869077641954	1.7993350978848333e-4	147.1329771897514	124.21777926524004	0.32148912365044696	0.6959882256465811
kidney	4sU	unlabelled	Acmsd	1.9471751507534337e-4	4.093887945234167e-4	152.3713341433924	130.68253562659945	0.04161624141990727	0.3224166702382579
kidney	4sU	unlabelled	Acnat1	0	0	0.836565923237931	1.049504400095424	1	1
kidney	4sU	unlabelled	Acnat2	1.639795827949649e-4	1.5436407483274407e-4	71.35826385921943	58.451294465894435	0.8209081565020889	1
kidney	4sU	unlabelled	Aco1	4.7107644144285337e-4	1.9085039175154e-4	192.53274886253257	192.4828922704212	2.61499893612709e-4	0.01564203293758466
kidney	4sU	unlabelled	Aco2	8.815853428833966e-4	2.1271527019003336e-4	974.683255820354	872.149068969988	1.7724447621959185e-4	0.01238721854722433
kidney	4sU	unlabelled	Acot1	2.7603833632324664e-4	9.850568400430736e-5	183.99563571594845	184.8826854474143	0.03163659278462304	0.28852067108106955
kidney	4sU	unlabelled	Acot11	0.00110527432046211	5.8244510454886666e-5	18.94293648189463	17.797830771218326	0.00558774949079106	0.10410662335227594
kidney	4sU	unlabelled	Acot12	3.331891511708867e-4	2.6476057270978e-4	131.7023839607116	173.41780604208537	0.4680349426003032	0.8537944658062263
kidney	4sU	unlabelled	Acot13	5.644807567697967e-4	2.015976891926467e-4	467.9299131742191	506.1760506894027	0.01155327895708865	0.16315135582907256
kidney	4sU	unlabelled	Acot2	4.336744106172966e-4	2.553930134441067e-4	159.70948361226925	139.45114720572315	0.5201056806283214	0.9049165011109802
kidney	4sU	unlabelled	Acot3	9.113693324219334e-5	3.4161420012709666e-4	26.482734442485217	21.08473582044508	0.1820402200485276	0.6187172093865677
kidney	4sU	unlabelled	Acot4	1.690951492839017e-4	2.1190706358825e-4	116.95255625140722	107.3669134699332	0.4056989731715057	0.7854336084686079
kidney	4sU	unlabelled	Acot6	4.842146039124333e-5	3.9334706076599337e-4	13.62869272641767	16.346217036813904	0.0383953902377619	0.3136195033508278
kidney	4sU	unlabelled	Acot7	2.4994317841784997e-4	0	28.48372297093566	21.445289961404693	0.02098210580796427	0.2306040422724656
kidney	4sU	unlabelled	Acot8	6.025207930625395e-4	3.1771928184598335e-4	53.849516388306526	50.573072316509254	0.7039342172243432	1
kidney	4sU	unlabelled	Acot9	1.6723003249069667e-4	1.7651234041187334e-4	32.487404224103415	33.33465930349198	0.973692562746822	1
kidney	4sU	unlabelled	Acox1	6.159319552782466e-4	1.6730100988465667e-4	828.689228693773	1017.423644139878	1.3268229231658035e-6	0.00185913240054117
kidney	4sU	unlabelled	Acox2	2.2569273594439667e-4	1.9132495246211337e-4	104.5590830267844	130.46024720940096	0.5664824489885968	0.9512904972717664
kidney	4sU	unlabelled	Acox3	3.6638952827061665e-4	1.8288966531730664e-4	259.71767607625685	314.21504979106476	0.007788025167074	0.1273035426474699
kidney	4sU	unlabelled	Acp1	1.9578226955473664e-4	2.8713104077451667e-4	101.51245522057604	97.90700310855183	0.30298734572255237	0.6762784197014049
kidney	4sU	unlabelled	Acp2	1.6576444039030598e-4	4.6833972780395486e-5	59.030013490837085	64.9836477384894	0.06828381124431013	0.3980966666403785
kidney	4sU	unlabelled	Acp5	6.1102132273945e-4	4.2718460169123334e-4	57.47392340187959	57.692337924611586	0.22844706340905543	0.6264003273929469
kidney	4sU	unlabelled	Acp6	4.4919446777282664e-4	4.751987883377466e-4	36.17735049613871	42.144477193589886	0.8926438674306458	1
kidney	4sU	unlabelled	Acpp	0	0	2.860337516430639	3.5069857901074184	1	1
kidney	4sU	unlabelled	Acrbp	0	0	4.468336128069053	5.633020501027496	1	1
kidney	4sU	unlabelled	Acsbg1	0	0	2.920632364564891	1.0720416946021292	1	1
kidney	4sU	unlabelled	Acsf2	7.5930144267274e-4	0	2.6094642151970184	1.810449638375993	0.3247779579482632	0.6990806759905005
kidney	4sU	unlabelled	Acsf3	3.751333667219101e-4	1.9967343416335e-4	38.17446771267025	33.26596664045378	0.45674870081893554	0.8413856514009923
kidney	4sU	unlabelled	Acsl1	3.229425809452244e-4	2.3340605265983e-4	281.5282429748866	257.71193780886153	0.9805870014458604	1
kidney	4sU	unlabelled	Acsl3	4.152134196977e-5	5.936479667557e-5	22.70555994904242	15.923345843192772	0.8238762576324061	1
kidney	4sU	unlabelled	Acsl4	2.1346992739199e-4	1.7454499293886e-4	51.42601271832568	39.643826898039826	0.16389773574247896	0.6187172093865677
kidney	4sU	unlabelled	Acsl5	5.8117147693173e-4	1.7482280857742871e-4	65.41336838878814	58.65117677455781	0.07420264216305575	0.41703448269356286
kidney	4sU	unlabelled	Acsm1	6.207755727464499e-4	2.5426654264574004e-4	103.52938419139828	121.64001424233248	9.99961332668729e-4	0.03476515313425445
kidney	4sU	unlabelled	Acsm2	5.847144237957734e-4	2.0002731939559e-4	4821.538797855352	5878.9414099758515	1.2720716192764762e-5	0.0042737931658689
kidney	4sU	unlabelled	Acsm3	6.009453895498833e-4	2.5601488740384e-4	182.3582988679999	281.6867960962141	0.0226180179315585	0.24088570987589555
kidney	4sU	unlabelled	Acsm5	9.984823068935e-5	1.0739147098304666e-4	66.0658572190962	76.99623195435856	0.5984047717898988	0.977572875847112
kidney	4sU	unlabelled	Acss1	4.3628945848123336e-4	2.094108308358167e-4	231.67759533550128	193.08736740924604	0.0336847270603553	0.2971110053269459
kidney	4sU	unlabelled	Acss2	5.007271811751533e-4	1.618345446900777e-4	169.96669119341786	182.7501763591763	0.20387037493713264	0.6187172093865677
kidney	4sU	unlabelled	Acss3	0.00183748978098208	4.3310901926529e-4	7.9716866955841725	8.789678210624047	0.06341118307705133	0.3842391997493482
kidney	4sU	unlabelled	Acta2	3.367601248185147e-4	2.7861451592563105e-4	83.2800167903438	66.65605967914215	0.8160139150991244	1
kidney	4sU	unlabelled	Actb	4.373732729412e-4	2.7177927025548665e-4	1605.9141457283122	1516.8407134752472	0.06295085273758753	0.38290443197134727
kidney	4sU	unlabelled	Actg1	1.6433688280399666e-4	2.0706724405544335e-4	979.319793823357	683.0130053122551	0.13063130596328854	0.5648319536253555
kidney	4sU	unlabelled	Actg2	0	0	0.8359503124516338	1.9170694539301911	1	1
kidney	4sU	unlabelled	Actl6a	2.7736443806891333e-4	2.6160280264344665e-4	43.44221642874361	49.22597744851888	0.7358999130786288	1
kidney	4sU	unlabelled	Actn1	1.4916026144051332e-4	1.7654315322008818e-4	94.1453089615318	69.19148666249383	0.5583636903257266	0.943809343036588
kidney	4sU	unlabelled	Actn2	0	0	0.5807162979030084	0.3564004887338862	1	1
kidney	4sU	unlabelled	Actn4	3.167084515146133e-4	3.4655205667054e-4	544.8214218677783	430.8586814959162	0.7420616637659685	1
kidney	4sU	unlabelled	Actr10	2.4879758551632334e-4	2.757236057117685e-4	68.14447507021598	67.78605032129481	0.5081779918050293	0.8917311190955068
kidney	4sU	unlabelled	Actr1a	7.592049401531633e-4	3.3742945249077335e-4	87.35981182332131	75.79178206977056	0.04604922470336491	0.33298396299616617
kidney	4sU	unlabelled	Actr1b	2.9625299108658346e-4	2.0944015951816663e-4	91.5392470417247	75.45093181829618	0.3420314916446858	0.7161643797843024
kidney	4sU	unlabelled	Actr2	4.9453330494749e-4	2.012273783296803e-4	150.36674380642648	161.76162565030276	0.00843249938284327	0.1338883733748655
kidney	4sU	unlabelled	Actr3	3.1919893865084e-4	1.6477805113544332e-4	114.96987395224316	93.945995486258	0.02433710198453406	0.24855544840418844
kidney	4sU	unlabelled	Actr5	0	2.7917364600781665e-4	4.976305094093708	3.823861687566823	0.20101822110096024	0.6187172093865677
kidney	4sU	unlabelled	Actr6	3.6799882240376664e-4	0	7.0445090183842725	8.378060070452722	0.15016593020419094	0.6025111048438804
kidney	4sU	unlabelled	Actr8	1.4798795727638333e-4	1.3551519401495e-4	39.03487410542617	41.314782304845835	0.9196209749374212	1
kidney	4sU	unlabelled	Acvr1	1.7041581458759336e-4	0	12.707206724698006	10.07802608356248	0.21808941600514617	0.6224842387498724
kidney	4sU	unlabelled	Acvr1b	6.484552361182564e-5	1.6642010307045e-4	24.89766617970785	20.44834489037108	0.30449963799781093	0.6778727730752747
kidney	4sU	unlabelled	Acvr2a	1.7370622209331667e-4	6.682705159048333e-5	11.388313215817806	16.056025760607202	0.39242129489720806	0.7704993871961285
kidney	4sU	unlabelled	Acvr2b	0	5.145878576149534e-4	16.792870275947728	21.51799928134564	0.0340397113148864	0.2972638961264072
kidney	4sU	unlabelled	Acvrl1	0	5.073566717402333e-5	19.303825781185285	20.45815960139607	0.25867052691344855	0.642581126724066
kidney	4sU	unlabelled	Acy1	3.671577801143534e-4	2.0395508871877668e-4	110.77018757236044	122.32377351772384	0.0618507504634341	0.3794999938392865
kidney	4sU	unlabelled	Acy3	2.4699942550619335e-4	2.5733059952964333e-4	3167.994721581755	2734.9212289338357	0.8448619018134197	1
kidney	4sU	unlabelled	Acyp1	0.0011375197970102	1.9167588690593336e-4	21.973820173160338	23.916558517323068	0.04470769118821371	0.32896575930745325
kidney	4sU	unlabelled	Acyp2	0.00113814070759224	1.7825311942959e-4	25.35705482351037	20.565812161195023	0.01374429011186513	0.1798178471368946
kidney	4sU	unlabelled	Ada	0	0	1.4888972995704337	1.3967593971174082	1	1
kidney	4sU	unlabelled	Adal	2.0369665443243e-4	6.9469567904214e-4	10.881173387179338	13.283134667814991	0.3003684743365144	0.6741868769768221
kidney	4sU	unlabelled	Adam10	1.4939156888309335e-4	2.4421311585745824e-4	44.87983016314011	46.641136121196425	0.24701902156739336	0.6361891757689081
kidney	4sU	unlabelled	Adam11	1.4684287812041e-4	3.4722222222221996e-4	7.827740414877349	6.89100184902604	0.953967630512404	1
kidney	4sU	unlabelled	Adam12	3.2583903551645335e-4	0	2.661410902743146	3.5182480064904165	0.1815927342194982	0.6187172093865677
kidney	4sU	unlabelled	Adam15	6.133711519397567e-4	5.8087581448968286e-5	45.41433431253637	46.43444150820365	6.959084663862795e-4	0.02778923976067094
kidney	4sU	unlabelled	Adam17	3.895121613637967e-4	3.869669530222e-5	34.158291820787646	32.14792547274556	0.1576893894432838	0.612774257189816
kidney	4sU	unlabelled	Adam19	0	0	2.2570571196078286	0.5782374775886805	1	1
kidney	4sU	unlabelled	Adam1a,Gm42878	0	0.00186219739292365	1.1115672967936572	1.0465972363191989	0.21747040214725316	0.6224842387498724
kidney	4sU	unlabelled	Adam1a,Gm42878,Mapkapk5	8.747069108024694e-5	4.463913158071919e-5	53.483896199534584	51.81963547636262	0.4571464113038545	0.8417207600056238
kidney	4sU	unlabelled	Adam22	0	5.138746145940367e-4	2.952355049290717	3.689014670653769	0.18010819797708522	0.6187172093865677
kidney	4sU	unlabelled	Adam33	0	0	2.1389088369095237	1.4380053499514105	1	1
kidney	4sU	unlabelled	Adam8	0	0	1.2973268478270166	0.9784723923662052	1	1
kidney	4sU	unlabelled	Adam9	7.465189299084299e-4	2.8692454092022667e-4	27.510729771465936	29.494936778896953	0.09667751680500752	0.47967183562206106
kidney	4sU	unlabelled	Adamts1	2.5820157244398664e-4	3.5501433469603566e-4	33.42778638829402	38.96064030451092	0.9588109318886264	1
kidney	4sU	unlabelled	Adamts10	0	0	8.559559674245987	6.5220675062142766	1	1
kidney	4sU	unlabelled	Adamts12	0	0	0.6330604028818768	0.9439811395902562	1	1
kidney	4sU	unlabelled	Adamts14	0	0	1.148842174663808	0.9730436907560984	1	1
kidney	4sU	unlabelled	Adamts15	1.0076582023377668e-4	1.4315184710127e-4	12.8033698993354	14.31345496223706	0.6221980633498605	1
kidney	4sU	unlabelled	Adamts16	0	6.510416666666666e-4	1.1908556986445182	1.9780347846623467	0.3054472947771183	0.678111379025927
kidney	4sU	unlabelled	Adamts2	2.0846362309776665e-4	0	9.181658294990989	7.638969834843823	0.3019194970173445	0.6754485007611106
kidney	4sU	unlabelled	Adamts4	0	0	3.71912857506719	1.9676714417725911	1	1
kidney	4sU	unlabelled	Adamts5	3.5325702981486666e-5	5.0437012884195e-4	28.683036864139396	24.747008671639623	0.00280018377359273	0.06768482553269535
kidney	4sU	unlabelled	Adamts6	0	0	2.174813783340072	2.7084126918757594	1	1
kidney	4sU	unlabelled	Adamts7	0.00245398773006134	0	1.029760347233013	0.7914007232701126	0.19123661492133015	0.6187172093865677
kidney	4sU	unlabelled	Adamts8	0	0	1.0919783893968389	0.662243613209209	1	1
kidney	4sU	unlabelled	Adamts9	0	2.2846698652044664e-4	7.592747538439248	6.728163399632779	0.22092138408114204	0.6229966807857528
kidney	4sU	unlabelled	Adamtsl1	3.935458480913e-4	0	6.275315913021752	4.872432040636378	0.21671947467157848	0.6224842387498724
kidney	4sU	unlabelled	Adamtsl2	2.697764292825867e-4	0	12.164718334034823	12.55797491891519	0.04078622370512638	0.3203741600149682
kidney	4sU	unlabelled	Adamtsl4	0	2.0226537216828336e-4	5.9799541761256805	4.473481912412462	0.19699236542246723	0.6187172093865677
kidney	4sU	unlabelled	Adamtsl5	0	0	1.5556147649162722	1.316470051598675	1	1
kidney	4sU	unlabelled	Adap1	2.3021642934417333e-4	2.2048802133002e-4	19.757409767909476	17.532484085248193	0.8900958749451076	1
kidney	4sU	unlabelled	Adap2	0	0	9.412302154181736	6.334259471648101	1	1
kidney	4sU	unlabelled	Adar	6.2391726060278e-4	5.3757323606555e-4	21.413649706308583	19.33484016337748	0.9240041419045708	1
kidney	4sU	unlabelled	Adarb1	0	3.8402457757296337e-4	6.146642234893686	7.585311036942743	0.2081883679688173	0.620938565922659
kidney	4sU	unlabelled	Adat1	3.024803387779767e-4	0	3.3920020623550533	3.983375585398388	0.21486461082555147	0.6224842387498724
kidney	4sU	unlabelled	Adat2	0	3.0581039755351664e-4	2.5974099213545587	3.282538016251069	0.3113270040772147	0.6842999521581654
kidney	4sU	unlabelled	Adat3	0	0	1.1911533754846229	1.4349451282032344	1	1
kidney	4sU	unlabelled	Adat3,Scamp4	1.658178408530491e-4	1.9252215329024596e-4	44.03352359208858	40.75641726312726	0.703209017377128	1
kidney	4sU	unlabelled	Adck1	2.465062421553033e-4	5.930142916444e-5	18.867054991520195	17.571671085853666	0.2769551311477345	0.6554477170804539
kidney	4sU	unlabelled	Adck2,Gm42420	2.9563929716659e-4	1.8880392712168333e-4	14.159270199859067	15.173672558464432	0.4346274158096692	0.8163343400193128
kidney	4sU	unlabelled	Adck5	6.400409626216e-5	2.1510002151e-4	23.74321882915099	24.89731618074524	0.7317661186120754	1
kidney	4sU	unlabelled	Adcy1	1.8722969253754336e-4	0.00119562263687404	14.21259148559847	10.6794865591824	0.06342275008273297	0.3842391997493482
kidney	4sU	unlabelled	Adcy3	0	0	1.6326035848798086	1.4347697584393653	1	1
kidney	4sU	unlabelled	Adcy4	0.00202757502027575	0	5.987509046786126	4.046992913026436	0.21441990831343577	0.6224842387498724
kidney	4sU	unlabelled	Adcy5	3.6271309394269e-4	0.00253164556962024	3.0190132882560956	2.6710717606481293	0.7116551152298929	1
kidney	4sU	unlabelled	Adcy6	1.8121599693431695e-4	1.083155224832992e-4	82.35250166262026	74.70639191304093	0.4085537252286891	0.788226857697577
kidney	4sU	unlabelled	Adcy7	1.6236402013313666e-4	0.00139324277255311	4.822427194759271	3.761503423010967	0.7577781048381447	1
kidney	4sU	unlabelled	Adcy9	1.5998720102391667e-4	0	14.330933037790576	14.15303643966856	0.17983925480826857	0.6187172093865677
kidney	4sU	unlabelled	Adcyap1r1	0	0	2.2554923737366233	1.3342034510057643	1	1
kidney	4sU	unlabelled	Add1	3.3283680572990086e-4	2.1657566115875667e-4	57.69616922082244	45.642349253828534	0.5743652677931815	0.9579220752539166
kidney	4sU	unlabelled	Add2	0	0	0.8980686140228233	0.7625358536600577	1	1
kidney	4sU	unlabelled	Add3	2.6240223678912e-4	2.7057236797940575e-4	123.64857933384071	123.19834472419184	0.7848694592360637	1
kidney	4sU	unlabelled	Adgra2	8.452594863037333e-4	0	9.072326512761656	8.170194780201363	0.02893752865799912	0.2741260494863568
kidney	4sU	unlabelled	Adgra3	2.1233202186369e-4	1.5529145120098668e-4	49.7065152275328	61.057823110857754	0.3826842054811499	0.7611453821229551
kidney	4sU	unlabelled	Adgrd1	0	0	1.5015866888363765	1.5030922839481462	1	1
kidney	4sU	unlabelled	Adgre1	0	0	6.062870772682132	4.905871361947133	1	1
kidney	4sU	unlabelled	Adgre5	1.8690625897572333e-4	4.7192637301345666e-4	24.88577629206106	23.278120424625943	0.11295619486900622	0.5239667989555189
kidney	4sU	unlabelled	Adgrf5	1.7069186046738243e-4	2.3541827866996667e-4	71.18786266982336	65.37189672237331	0.8136366693884894	1
kidney	4sU	unlabelled	Adgrg1	1.2524817897752687e-4	3.234174962481267e-4	227.84733477592872	189.55425388871976	0.05708687322827156	0.3664678674354088
kidney	4sU	unlabelled	Adgrg2	0	0	1.567371381918627	1.3654814240615862	1	1
kidney	4sU	unlabelled	Adgrg3	0	1.3344008540165333e-4	6.616899936341076	7.357245170203482	0.26106556583643686	0.6449190479400383
kidney	4sU	unlabelled	Adgrg4	0	0	4.226185025934344	3.704411352042056	1	1
kidney	4sU	unlabelled	Adgrg6	0	0	2.288108861451666	0.9098852499258822	1	1
kidney	4sU	unlabelled	Adgrl1	3.7960089373371e-4	4.9048459878356664e-5	42.2760132336533	38.95766641614018	0.00631528571044544	0.1113343419069263
kidney	4sU	unlabelled	Adgrl2	1.4313889574296e-4	2.5759917568263664e-4	19.694541812438658	20.84728244397231	0.7688973150192008	1
kidney	4sU	unlabelled	Adgrl4	8.893164096761517e-5	6.028199998213934e-4	39.85670278091619	30.860922785475516	0.08535009859103138	0.4491454669611786
kidney	4sU	unlabelled	Adh1	4.2754577046796e-4	1.765083126345367e-4	891.3652762413689	1159.252218279424	0.00169957206723539	0.04870447317362014
kidney	4sU	unlabelled	Adh5	5.396587795865434e-4	1.2761545694061442e-4	245.16725185731875	285.99152730125013	1.4473897583838335e-4	0.01106744574216107
kidney	4sU	unlabelled	Adh7	0	0	1.0075149547283055	1.01366483707961	1	1
kidney	4sU	unlabelled	Adhfe1	5.114023599244467e-4	2.7248205362864335e-4	209.89057499055957	243.91683327188812	0.02618634945096404	0.25842983773725176
kidney	4sU	unlabelled	Adi1	1.973694395508639e-4	1.7451080870242334e-4	38.96009059792015	33.8847777269919	0.992282886029128	1
kidney	4sU	unlabelled	Adipoq	0.00343991255316357	9.659036028204332e-5	8.840628306730537	7.272533856719958	0.00204510882603241	0.0554730706910734
kidney	4sU	unlabelled	Adipor1	5.941954983046366e-4	4.644310209277467e-4	103.84609126096476	101.90300627902056	0.31470152082534864	0.6887332532777801
kidney	4sU	unlabelled	Adipor2	1.8151565596549764e-4	3.9269613624694666e-4	88.15281350339504	95.82218941200163	0.25427656512666097	0.6410970714347509
kidney	4sU	unlabelled	Adk	6.164753244553933e-4	3.2286127773888666e-4	147.54471297213385	164.6465355082423	0.00213917332138121	0.0573432410103325
kidney	4sU	unlabelled	Adm	1.9183772680072663e-4	3.5871430071287663e-4	20.271428857572737	26.835325701204894	0.7013158217724202	1
kidney	4sU	unlabelled	Adm2	0	0	1.357384017970526	0.4707951739682037	1	1
kidney	4sU	unlabelled	Adnp,Gm20716	2.5532509313251e-4	3.1501093368788667e-4	47.142306237188095	45.05489565034467	0.4870306954515836	0.8715018244671185
kidney	4sU	unlabelled	Adnp2	0	9.7181729834791e-4	4.4103993157336845	4.851552584002937	0.20915189122771952	0.6214853418979914
kidney	4sU	unlabelled	Ado	2.4797094453289095e-4	1.3252852643089668e-4	31.30283555461934	31.335026524693227	0.4153093321896982	0.7957626566421158
kidney	4sU	unlabelled	Adora1	8.039810892963833e-4	0	13.032714704381048	10.763489283113431	0.00781395127891653	0.1275750948970187
kidney	4sU	unlabelled	Adora2a	2.089864158829667e-4	0.00108932461873638	2.531601849350354	1.0466195481111171	0.570057161478791	0.9542518633675278
kidney	4sU	unlabelled	Adora2b	0	0	2.6917870349513233	2.01736169438104	1	1
kidney	4sU	unlabelled	Adpgk	3.971800218449e-4	1.0636034886194334e-4	8.851195020781635	11.123396018652617	0.7867959245886655	1
kidney	4sU	unlabelled	Adprh	2.2141769335290665e-4	2.7365266600269336e-4	15.761687800208636	10.904572001289948	0.370436232591663	0.7461321170920093
kidney	4sU	unlabelled	Adprhl2	5.492619292825233e-4	1.7881353192735e-4	16.136029370456974	13.696556880452537	0.9730388749828468	1
kidney	4sU	unlabelled	Adprm	1.694792305511e-4	1.2625498403565332e-4	18.36671648535777	21.243117989694984	0.5666800393898231	0.9513890402698612
kidney	4sU	unlabelled	Adra1a	0	0	6.412163194412427	5.808488664264063	1	1
kidney	4sU	unlabelled	Adra1b	1.3036110024768334e-4	0	4.859879751770802	2.4338380904050485	0.36556392498503926	0.7407536456279686
kidney	4sU	unlabelled	Adra2a	0	0.00550971203477315	1.0172891513206266	1.2037521043400423	0.01382463851972135	0.1803522842315648
kidney	4sU	unlabelled	Adra2b	1.3375973289659208e-4	2.475856739162332e-4	150.9535118874536	166.93228341119433	0.24246713198820324	0.6333887324682678
kidney	4sU	unlabelled	Adra2c	0.00614035087719298	0	1.4091319968002836	1.5775352529532796	0.1839114514827114	0.6187172093865677
kidney	4sU	unlabelled	Adrb1	0	0	9.735608747632286	14.021797778469187	0.9999913911501536	1
kidney	4sU	unlabelled	Adrb2	0	0	1.5160005634155227	2.5881175564927954	1	1
kidney	4sU	unlabelled	Adrm1	1.529827106350866e-4	5.1561357097785e-4	56.10757484006574	57.58688138870093	0.7691978595706606	1
kidney	4sU	unlabelled	Adsl	2.2363860002236333e-4	2.1896929013387665e-4	41.200923630517345	39.90592534153844	0.5134613496573182	0.8976159488386808
kidney	4sU	unlabelled	Adss	6.581562191944267e-4	2.3505647421802336e-4	104.55207122243046	107.12412063901796	0.05754693585844647	0.3675011713587488
kidney	4sU	unlabelled	Adssl1	0	0	2.9994243808592773	2.782001410971486	1	1
kidney	4sU	unlabelled	Adtrp	4.1110716207301334e-4	3.412654708941133e-4	156.9962241086007	162.69015971817956	0.35212894353627294	0.7268353352900425
kidney	4sU	unlabelled	Aebp1	5.187939068575833e-4	7.3180221014542e-4	57.56195969915802	43.62192733769932	0.39108073739850074	0.768803665454171
kidney	4sU	unlabelled	Aebp2	2.781663550064806e-4	2.7545587836896e-4	46.9246182766119	48.4051857463471	0.6673591333480979	1
kidney	4sU	unlabelled	Aen	4.4021834830073334e-5	5.6545094713033337e-5	31.63817151805259	32.021159441456525	0.9872306286886016	1
kidney	4sU	unlabelled	Aes	8.0746024499666e-4	4.7348287401780334e-4	597.4780582486087	516.8181344555403	0.05382485958275419	0.35799327497857686
kidney	4sU	unlabelled	Afap1	0	8.732483781774e-5	22.050382744333255	24.378702259909826	0.11170720819963878	0.5206941625034897
kidney	4sU	unlabelled	Afap1l1	1.1104106507769334e-4	2.1579559385467333e-4	54.70185052721079	54.72578034401618	0.6618032542957919	1
kidney	4sU	unlabelled	Afap1l2	0	0	8.28894316539612	5.18571215700479	1	1
kidney	4sU	unlabelled	Afdn	1.2257713398647295e-4	7.185146864401667e-5	48.69092328831866	45.91946429323554	0.3528495246637575	0.7275828373993903
kidney	4sU	unlabelled	Aff1	3.9285012767626665e-5	3.9429084626056336e-4	27.424114025815523	27.94196395839961	0.00367496883404977	0.07859218155595128
kidney	4sU	unlabelled	Aff4	2.0519822116017331e-4	1.6300887290119666e-4	51.90287461041081	55.4148477789108	0.6892332456167773	1
kidney	4sU	unlabelled	Afg1l	2.0951183741881336e-4	1.3495276653171333e-4	21.09875516658029	22.66229971067001	0.9001389375099575	1
kidney	4sU	unlabelled	Afg3l1	4.5898426788151e-4	3.2721717303686336e-4	93.0878781063296	93.8783463767691	0.21930745576700392	0.6224842387498724
kidney	4sU	unlabelled	Afg3l2	5.7111214864375e-4	1.3710685967478105e-4	48.879492852210426	45.76818386476391	0.01759590765134419	0.20513084511328747
kidney	4sU	unlabelled	Afm	9.190260878426266e-4	2.5543965078352e-4	51.6742327201478	47.372927221589286	0.03136445131087909	0.2877743421659988
kidney	4sU	unlabelled	Afmid	5.973715651135e-4	0	5.197656324365093	5.955873234062513	0.16351778582785215	0.6184060271313968
kidney	4sU	unlabelled	Afmid,Gm20708	5.6230865799502e-4	1.3667838115895352e-4	220.85123788832027	248.44854886823103	4.46359817670214e-4	0.02191538784236004
kidney	4sU	unlabelled	Afp	0	5.159958720330234e-4	2.033883208368408	1.9790867161275407	0.25381707327158776	0.6408935199242781
kidney	4sU	unlabelled	Aftph	2.8500783226882665e-4	1.5166449962644685e-4	109.32807350903842	109.55734316218252	0.02743217488525302	0.26537142060607055
kidney	4sU	unlabelled	Aga	6.508443433671967e-4	3.128564721342533e-4	55.73318493509543	50.190254450126425	0.04665044311099601	0.334739533648205
kidney	4sU	unlabelled	Agap1	4.4756876850015e-4	3.694544385590249e-4	104.32450079557113	96.17168896608452	0.4124687155245115	0.7925754928212507
kidney	4sU	unlabelled	Agap2	0	0	0.6722577023126995	0.7028329976895921	1	1
kidney	4sU	unlabelled	Agap3	3.4335942864990004e-5	3.334655992361433e-4	31.647708036654173	30.53135997596628	0.10540766308545034	0.5041061275957089
kidney	4sU	unlabelled	Agbl3	1.6550810989738335e-4	0	8.813641950708565	9.215752946796076	0.22134975442833768	0.6231724978594839
kidney	4sU	unlabelled	Agbl5	0	1.1219566924716668e-4	9.450709285500748	10.653564026881195	0.2710064745909463	0.649582767097362
kidney	4sU	unlabelled	Ager	0.00122549019607843	0	1.0271630885055838	0.9576470093678116	0.2561788681725852	0.6417589861426612
kidney	4sU	unlabelled	Agfg1	2.559932794056789e-4	3.674767225912567e-4	48.83939159866055	49.252126223310746	0.991129491893683	1
kidney	4sU	unlabelled	Agfg2	1.1870613609343e-4	1.1488474861564e-4	35.06102584106621	29.05282272685903	0.9105816542779196	1
kidney	4sU	unlabelled	Aggf1	1.7381335908642567e-4	1.4192817421957e-4	39.68772760879741	45.74269215622493	0.5655150082593526	0.950811053614416
kidney	4sU	unlabelled	Agk	0	8.542627712284001e-5	7.191193617032497	8.355602573062479	0.2613543371563781	0.644960267194219
kidney	4sU	unlabelled	Agl	2.413212675806414e-4	2.719587056543075e-4	46.09117639268047	48.8940784188901	0.7508457138569978	1
kidney	4sU	unlabelled	Agmat	6.587615283267434e-4	0	3.440243389115748	4.011408516890954	0.20759968399620593	0.6199534046187565
kidney	4sU	unlabelled	Agmo	0.00108225108225108	0	3.7910623599117783	4.320483821188824	0.21714320664484685	0.6224842387498724
kidney	4sU	unlabelled	Ago1	2.4698274857375e-4	1.0689036415513334e-4	30.75737586671794	29.390058795039263	0.4045122785061167	0.7839571577499698
kidney	4sU	unlabelled	Ago2	7.654738257223341e-5	1.098721041716002e-4	90.4181649964331	88.57905910880602	0.4828975463689176	0.867979021415678
kidney	4sU	unlabelled	Ago3	0	4.893039122562733e-4	17.64297186112801	18.883911099799647	0.01579409737569851	0.19368625412024917
kidney	4sU	unlabelled	Ago4	0	0	2.1752906842593607	1.752072780853474	1	1
kidney	4sU	unlabelled	Agpat1	2.2276846564634693e-4	2.45683202729078e-4	58.6983127514234	57.77862961840611	0.8606105852317664	1
kidney	4sU	unlabelled	Agpat2	0.00142960861278989	3.121285300479667e-4	49.107799705177285	37.372212685586035	0.05982396312813776	0.37452915019275346
kidney	4sU	unlabelled	Agpat3	5.2611943432021e-4	1.5256604921139665e-4	291.8804887378193	319.93976843654406	0.00125476193025466	0.04023844069285143
kidney	4sU	unlabelled	Agpat4	3.4668053388802e-4	3.946043293599934e-4	6.910163149413158	5.506228459139025	0.8511101763167892	1
kidney	4sU	unlabelled	Agpat5	1.5940746848946651e-4	1.548773952174269e-4	32.15896546139433	33.034221783817564	0.9719010432509662	1
kidney	4sU	unlabelled	Agps	2.441218478664133e-4	1.527625876042707e-4	196.10722368439073	297.0465270511369	0.0561302624224836	0.3631895770728297
kidney	4sU	unlabelled	Agrn	1.8202344635553667e-4	2.4605658258282e-4	108.38571595926533	92.60082755689724	0.29299698639364996	0.6674659437252981
kidney	4sU	unlabelled	Agt	5.210610481688266e-4	1.2600536889030098e-4	55.18944196266461	53.17002192749179	0.012087383702302	0.16678766498827058
kidney	4sU	unlabelled	Agtpbp1	2.572402523610886e-4	1.7517445728457083e-4	41.478385097871296	43.45169964456828	0.3411753419316745	0.7154653756552476
kidney	4sU	unlabelled	Agtr1a	1.411681953511835e-4	2.3109418381417332e-4	37.458259214992395	41.47447761080298	0.7702414719955816	1
kidney	4sU	unlabelled	Agtrap	5.0835819900863e-4	6.045160354504134e-4	114.2977246022287	111.25224543420394	0.8236206003991958	1
kidney	4sU	unlabelled	Agxt2	4.0247156002422e-4	2.6040636343502e-4	107.78662249090092	106.62915392737828	0.21811494908826023	0.6224842387498724
kidney	4sU	unlabelled	Ahctf1	7.592149717192333e-5	3.113518899059717e-5	24.68514155588168	28.501275908884764	0.5484178013773373	0.934472825384596
kidney	4sU	unlabelled	Ahcy	5.149688586917266e-4	2.503340529787527e-4	69.56135678404857	82.01080887970514	0.08793135963994528	0.4561790790293459
kidney	4sU	unlabelled	Ahcyl1	8.363039205468033e-4	2.3746050331888691e-4	157.93622980232612	152.3420266968303	0.01015607804422412	0.15220783047022107
kidney	4sU	unlabelled	Ahcyl2	2.5626776299303e-4	9.594334255910124e-5	177.5858795048245	199.34705253063385	0.00920380768107864	0.14277888744667636
kidney	4sU	unlabelled	Ahdc1	1.2215582370084333e-4	1.5304560759106e-4	53.0459027812756	43.74058169365651	0.6799854820019218	1
kidney	4sU	unlabelled	Ahi1	2.0387359836901e-4	0	6.7557086085667954	6.462001048975365	0.2424516266609987	0.6333887324682678
kidney	4sU	unlabelled	Ahnak	2.7707419535918e-4	1.0823626152736668e-4	94.9269038852964	81.167580287456	0.09551139426991592	0.4774872550033971
kidney	4sU	unlabelled	Ahnak2	0	0.001230012300123	0.9038397729896066	0.8740679987019865	0.2012387556891704	0.6187172093865677
kidney	4sU	unlabelled	Ahr	0	6.6375914637569e-4	6.30388884889908	5.345238916577062	0.03138044786480314	0.2877743421659988
kidney	4sU	unlabelled	Ahsa1	3.143592797694567e-4	2.1830880094814384e-4	139.54828258022792	137.40424162714203	0.1553188971565294	0.6099650955418979
kidney	4sU	unlabelled	Ahsa2	2.002941622922033e-4	8.288517836084666e-5	32.80442224345572	44.8799430742132	0.25720889950758935	0.6421393372208944
kidney	4sU	unlabelled	Aida	0.00270063942057944	0.00242559626084388	26.74107144803843	26.547538365510768	0.95063346582861	1
kidney	4sU	unlabelled	Aif1	2.377555872563e-4	0	13.258199893575444	7.124365958313396	0.14709410710457635	0.5970059493684405
kidney	4sU	unlabelled	Aif1l	2.1314073687311337e-4	1.8494614094930663e-4	261.94217735170685	208.70107277122565	0.4485151868022794	0.8328116998198295
kidney	4sU	unlabelled	Aifm1	9.149156382308668e-4	1.0948173970386796e-4	104.6520753271775	118.45422606589348	1.3991338302166962e-5	0.0042737931658689
kidney	4sU	unlabelled	Aifm2	6.990275862096733e-4	2.4920460366714334e-4	19.03969188839637	19.01812073557952	0.11030457336925338	0.5172721828182242
kidney	4sU	unlabelled	Aifm3	5.883341738107233e-4	4.221791500225234e-4	14.358810879395056	13.261710201787524	0.6813866947425756	1
kidney	4sU	unlabelled	Aig1	3.272632309382167e-4	1.7921041780404666e-4	101.797734983577	114.63449698617931	0.1171768734352878	0.5343171811972611
kidney	4sU	unlabelled	Aim2	0	0	0.6620463465443635	0.5261341215344647	0.999987825247791	1
kidney	4sU	unlabelled	Aimp1	5.7856187740073e-4	1.4011489421325332e-4	33.23229003306464	35.11861517879206	0.2852435596744757	0.6619119567035351
kidney	4sU	unlabelled	Aimp2	2.701413245875467e-4	1.0891466535969e-4	25.20844080592775	25.655386514991974	0.257070001955545	0.6421393372208944
kidney	4sU	unlabelled	Aip	7.193563520290567e-4	1.2840735043445e-4	42.6341276270154	30.50530407081283	0.06605488744709805	0.3910198134184741
kidney	4sU	unlabelled	Ajap1	0	0	0.9230710046969582	0.831932622425951	1	1
kidney	4sU	unlabelled	Ajuba	1.8482869020638337e-4	0	23.54924593311175	18.046616998257367	0.06039072409460984	0.3762977721012308
kidney	4sU	unlabelled	Ak1	5.531585352361667e-5	0	18.35226521838231	12.445148824386465	0.30546347679090974	0.678111379025927
kidney	4sU	unlabelled	Ak2	4.0651932240607665e-4	3.1312692099113334e-4	298.041046967465	288.4972228012409	0.12675637638050405	0.5582095109265801
kidney	4sU	unlabelled	Ak3	6.428666494870333e-4	2.7090939684336666e-4	327.3975883700826	298.90217050398985	0.00475042172354284	0.09232060874982796
kidney	4sU	unlabelled	Ak4	2.5240895424129e-4	2.4079890754293332e-4	234.5163242804029	225.3262796304328	0.7712140773291473	1
kidney	4sU	unlabelled	Ak5	0	0	1.0293831869063603	0.8384578790850884	1	1
kidney	4sU	unlabelled	Ak6	2.3554729352345e-4	3.6787698193723335e-5	28.13116625509406	26.347890558307157	0.09896037979083926	0.48578919435386514
kidney	4sU	unlabelled	Ak6,Taf9	4.1259231753103334e-5	1.6090374091126e-4	28.159037080597912	24.35269651880266	0.0900611434724034	0.4617565068953921
kidney	4sU	unlabelled	Ak7	0.00175615168986829	6.176652254478067e-4	5.330837214244707	5.0482002814551334	0.16636958926520867	0.6187172093865677
kidney	4sU	unlabelled	Akap1	2.5053706274809004e-4	6.023217000050333e-4	67.75431777271541	63.324024818794854	0.03323773762210439	0.2952357073919137
kidney	4sU	unlabelled	Akap10	7.117944337675e-5	8.285690612312333e-5	10.926416143495093	11.609604147439317	0.9746439595377748	1
kidney	4sU	unlabelled	Akap11	1.5618633077487667e-4	1.0699160027950772e-4	61.244059648597585	59.11789504518205	0.3189124158960375	0.6931348773084731
kidney	4sU	unlabelled	Akap12	1.6473840592574e-4	1.5399781927367666e-4	21.028269992252692	19.69408720599157	0.7389255931819516	1
kidney	4sU	unlabelled	Akap13	1.376787114363899e-4	4.0587101195629373e-4	30.512826987041073	33.14335027546494	0.28420185461138575	0.6615703165498952
kidney	4sU	unlabelled	Akap17b	0	0.00183293883390804	2.4933575792892073	2.407373462500052	0.01419716246607684	0.18277512355293293
kidney	4sU	unlabelled	Akap2,Pakap	1.8871840282198667e-4	2.6736570788411665e-4	162.59102448871306	121.94470226979658	0.18887189720666575	0.6187172093865677
kidney	4sU	unlabelled	Akap5	0	0	0.3027202481871124	0.7095653859557272	1	1
kidney	4sU	unlabelled	Akap6	0.00310077519379844	0	0.3798282933804713	0.5506445327915255	0.07068954306580573	0.4066801179821113
kidney	4sU	unlabelled	Akap7	0	3.9032006245121e-4	9.60688753919141	9.061151378452244	0.16988042601212475	0.6187172093865677
kidney	4sU	unlabelled	Akap8	3.2804713800305e-4	1.3639441393953325e-4	44.446540316002086	43.837806391080925	0.07643948727263765	0.4244297108474222
kidney	4sU	unlabelled	Akap8l	0	1.4530659691950002e-4	12.503585100927996	11.060330523797592	0.22565543477244276	0.6252868556788618
kidney	4sU	unlabelled	Akap9	2.549382001761433e-4	1.313730957723243e-4	25.915233523231397	28.098264289393025	0.4397803473673075	0.8229660106881664
kidney	4sU	unlabelled	Akip1	2.6639407519594337e-4	6.882075634011e-5	32.7765810537189	34.245525850699785	0.4057901625881397	0.7854336084686079
kidney	4sU	unlabelled	Akirin1	2.666413349822642e-4	1.9532490477924195e-4	41.30794492047395	46.20345845340091	0.3531486068317401	0.7276661255827461
kidney	4sU	unlabelled	Akirin2	1.7276867101001102e-4	1.1670711656491516e-4	39.90549115857538	45.329120086523695	0.4856037036250265	0.8701987875792272
kidney	4sU	unlabelled	Akna	0.00116409843032788	1.0889687465969666e-4	4.2359794796327535	4.03587089287468	0.03449518775383162	0.29887101951422235
kidney	4sU	unlabelled	Akr1a1	0.00101689156194429	5.217216387090233e-4	1834.4696976142147	1847.0214027412585	0.00744324018644507	0.12418086492267422
kidney	4sU	unlabelled	Akr1b10	5.945669038311933e-4	3.226132304954347e-4	53.87546085281133	60.65695073861027	0.15669477475985844	0.6114859345122945
kidney	4sU	unlabelled	Akr1b3	3.2756509622218336e-4	1.131437848356256e-4	282.0754502736873	104.12582130867928	0.02292927570804193	0.24220260493070575
kidney	4sU	unlabelled	Akr1b7	0	0	5.542845967877214	5.658856910732504	1	1
kidney	4sU	unlabelled	Akr1b8	0	4.498425551057101e-4	5.053433396393155	3.238891821712008	0.1685567815704651	0.6187172093865677
kidney	4sU	unlabelled	Akr1c12	7.2487012088506e-4	1.7470300489168334e-4	2.357046425198281	4.126842271849758	0.30233253681786143	0.6755874533982162
kidney	4sU	unlabelled	Akr1c13	4.706301921361133e-4	3.0336051296452667e-4	8.944519364416088	10.617956821054534	0.7098171494226293	1
kidney	4sU	unlabelled	Akr1c14	3.3848977250197664e-4	1.590102436822083e-4	84.32564978701613	119.20770360707546	0.01524635432959636	0.18985869236982816
kidney	4sU	unlabelled	Akr1c18	5.048323679860033e-4	2.7156187673388e-4	74.18638705472887	46.3214570105241	0.40320509595374665	0.7820649671802233
kidney	4sU	unlabelled	Akr1c19	2.636591892984329e-4	1.9567123896637e-4	19.92784056664588	21.091019346200635	0.962158522033103	1
kidney	4sU	unlabelled	Akr1c21	4.3666349980650337e-4	2.0047723014718333e-4	3195.3620324763547	3389.219666494355	0.00421557062969803	0.08592989060357686
kidney	4sU	unlabelled	Akr1d1	4.252176330804167e-4	1.274509144776782e-4	19.597297049694426	21.476858064092234	0.04452519872803562	0.32843984094041045
kidney	4sU	unlabelled	Akr1e1	2.7544056984611664e-4	2.3198236458045333e-4	85.23961834241192	86.86299102566375	0.5838247244900221	0.9655063224987256
kidney	4sU	unlabelled	Akr7a5	6.127470780698401e-4	1.9345296922673e-4	507.3924419975177	393.8505619247414	3.3571066354756766e-4	0.01846813120190595
kidney	4sU	unlabelled	Akt1	4.945011472426333e-5	1.5215577485992e-4	73.58624943580753	42.69157767937128	0.25873625674356343	0.642581126724066
kidney	4sU	unlabelled	Akt1s1	0	1.7361111111110998e-4	14.204312702520657	13.10791825976926	0.2117254509402079	0.6220967882837769
kidney	4sU	unlabelled	Akt2	5.548364355745467e-4	3.251794423271467e-4	78.34789939713707	73.11866372073536	0.23015562755242605	0.6274378932236548
kidney	4sU	unlabelled	Akt3	0	0	4.545503399642873	3.0513484040773755	1	1
kidney	4sU	unlabelled	Aktip	1.5719152675313565e-4	9.659671839584354e-5	106.99298493742124	105.94382709080658	0.26925567233904785	0.6482010895782561
kidney	4sU	unlabelled	Alad	1.583286460692e-4	2.4025416477494387e-4	103.96877949978418	98.43510879229974	0.7564784517918328	1
kidney	4sU	unlabelled	Alas1	2.7154088515222665e-4	2.4977113824007334e-4	177.6472537139661	320.08576715202054	0.6739816693855768	1
kidney	4sU	unlabelled	Alas2	0	0	0.5978466564394058	0.51355535675473	1	1
kidney	4sU	unlabelled	Alb	0.00126742712294043	0	8.67130949112356	7.925004832152582	0.20488509348827624	0.6187172093865677
kidney	4sU	unlabelled	Alcam	1.3780789494161663e-4	8.931761343336667e-5	33.05869230503592	30.24003014779892	0.33083558218220777	0.7039396655606912
kidney	4sU	unlabelled	Aldh16a1	6.769602420659733e-4	4.1662268201783783e-4	47.83979778326085	50.89789212793291	0.28944782312705786	0.6643525940339207
kidney	4sU	unlabelled	Aldh18a1	0	0	1.2646511337315147	1.577328121346282	1	1
kidney	4sU	unlabelled	Aldh1a1	4.7165570653826336e-4	6.825668590374433e-4	3.878043569821193	4.798824421438231	0.834699271584088	1
kidney	4sU	unlabelled	Aldh1a2	0	8.058017727638999e-4	6.796892222692421	3.246720765027174	0.13273817500972795	0.5700536419551233
kidney	4sU	unlabelled	Aldh1a3	5.421061321773267e-4	0	9.133410724598564	2.305041169923093	0.0909748220617104	0.4644320215513858
kidney	4sU	unlabelled	Aldh1a7	0.00170557682166072	9.740892265731332e-5	8.753906608796015	10.241636359076471	0.29045885586111736	0.6653009677815418
kidney	4sU	unlabelled	Aldh1b1	0	8.071025020177534e-4	1.792685908072276	1.5649564881735445	0.2261197161411098	0.625608538012709
kidney	4sU	unlabelled	Aldh1l1	5.909098073498767e-4	2.823832366209471e-4	201.98481335741013	213.56371173494372	0.02432623587977096	0.24855544840418844
kidney	4sU	unlabelled	Aldh1l2	0	0	1.6303834864790323	2.026902549204517	1	1
kidney	4sU	unlabelled	Aldh2	6.624415337808834e-4	2.4022014271242667e-4	831.7558867185472	842.9711382659573	4.663358337581097e-4	0.02233520367419086
kidney	4sU	unlabelled	Aldh3a1	0	0	0.6549091504227454	0.383324003436714	1	1
kidney	4sU	unlabelled	Aldh3a2	5.831390199644267e-4	2.6501381833501e-4	182.52245513035297	232.10384533992297	0.00615782115082343	0.11002302903055622
kidney	4sU	unlabelled	Aldh3b1	5.933309600094933e-4	0	9.702197425051764	9.933523739076122	0.18168484262175527	0.6187172093865677
kidney	4sU	unlabelled	Aldh3b2	0.00150489089541008	0	1.6301052942761138	1.2552306538837674	0.21094996154061713	0.6215010155029228
kidney	4sU	unlabelled	Aldh3b3	7.467144563918734e-4	0	7.50503928108325	3.4880794502243333	0.06794586502021129	0.3970811899848288
kidney	4sU	unlabelled	Aldh4a1	4.124587482511233e-4	2.6320053282505e-4	360.1764362238654	360.3784351585023	0.02311760852511678	0.24228385736576108
kidney	4sU	unlabelled	Aldh5a1	6.167728794578934e-4	2.566099174789933e-4	78.25420719474306	82.73947330537568	0.03259589634595375	0.2929599939631982
kidney	4sU	unlabelled	Aldh6a1	7.4755730798947e-4	1.9962105824482333e-4	506.6412351183002	512.7522841872096	5.052139567475533e-4	0.02332885754606566
kidney	4sU	unlabelled	Aldh7a1	6.2714414144898e-4	1.7199924368204e-4	325.2791138901102	314.4183887257279	0.00896994384257261	0.1404231894349253
kidney	4sU	unlabelled	Aldh8a1	2.1520295252961663e-4	2.473982482528e-4	408.4542896986739	432.6098120587261	0.6740065578805652	1
kidney	4sU	unlabelled	Aldh9a1	5.334783574510434e-4	1.7095961556107e-4	476.64328040399255	528.9111138362588	1.070811483263998e-4	0.00905430598626558
kidney	4sU	unlabelled	Aldoa	0.00115700081536826	1.9311483114455e-4	905.8219198896128	743.4238501809107	4.510172436539519e-4	0.02191538784236004
kidney	4sU	unlabelled	Aldob	7.358192051774567e-4	2.055655568579567e-4	7992.076694705041	9650.32357590764	8.598612569658883e-5	0.00790495268316693
kidney	4sU	unlabelled	Aldoc	3.0756313403849e-4	3.532944709415267e-4	25.51516798602517	13.143305261466976	0.7207821143909359	1
kidney	4sU	unlabelled	Alg1	2.9880155934810664e-4	2.1149698411570663e-4	55.27404256226235	50.09410321094184	0.3416465874500412	0.7155772102279302
kidney	4sU	unlabelled	Alg11	0	6.828588540546766e-4	18.20799942685123	15.07358141125887	0.02679561333969438	0.2616153325211216
kidney	4sU	unlabelled	Alg12	1.9204917201082e-4	1.3179878798261666e-4	20.452353143718764	17.827269498275303	0.5208299497196048	0.9054766896168694
kidney	4sU	unlabelled	Alg13	0	0	4.407821541643441	5.110501060686445	1	1
kidney	4sU	unlabelled	Alg14	9.255205482048034e-4	7.755545214828333e-5	26.03621516576981	24.229596041433833	0.01538806619469479	0.19092910392656645
kidney	4sU	unlabelled	Alg2	2.1719498948884663e-4	1.9771409307872e-4	27.959111470892648	21.55777846526441	0.907622977813611	1
kidney	4sU	unlabelled	Alg3	1.162452775356e-4	4.5237998231917e-4	24.239611947190276	21.07352192645344	0.09854700371298632	0.4854330353386029
kidney	4sU	unlabelled	Alg5	7.272619928415333e-4	2.2170445714691812e-4	72.87619469664567	69.86511420977735	0.00939941041154014	0.1443660051338323
kidney	4sU	unlabelled	Alg6	1.8321839240032663e-4	1.5482272797646667e-4	9.996470544527018	8.461428537822052	0.6512027746769422	1
kidney	4sU	unlabelled	Alg8	9.611945250202668e-4	0	12.016095723473509	11.061809293099468	0.00405217185593357	0.08384690344800316
kidney	4sU	unlabelled	Alg9	1.8272658623535667e-4	0	13.918210836961046	11.880442771587786	0.05523721620665332	0.36131946410640225
kidney	4sU	unlabelled	Alkbh1	1.4821402104639e-4	1.3087292239235667e-4	6.424400606618839	6.668090904032154	0.9898132169935278	1
kidney	4sU	unlabelled	Alkbh2	0	0	3.391723870152135	1.778142045646895	1	1
kidney	4sU	unlabelled	Alkbh3	3.4324239500319e-4	0	24.07492891528536	21.650821945326747	0.01183598103027682	0.16559656716621704
kidney	4sU	unlabelled	Alkbh4	6.915629322268301e-4	0	9.50315235860335	9.899226756166463	0.19303823927463953	0.6187172093865677
kidney	4sU	unlabelled	Alkbh5	1.5049956466546666e-4	3.2030256150918665e-4	111.70061154779152	114.34710110400802	0.05836453237039286	0.3702998445621313
kidney	4sU	unlabelled	Alkbh6	0	1.3935340022296335e-4	18.38956424764332	13.473665046342312	0.1879610023625021	0.6187172093865677
kidney	4sU	unlabelled	Alkbh7	4.7329912456066e-4	0	20.99755412405443	17.154592482229106	0.05800391553386275	0.3690374523840465
kidney	4sU	unlabelled	Alkbh8	3.7867135739627e-4	0	21.76137892710548	22.792387743185305	0.00266855826811447	0.06598178909139371
kidney	4sU	unlabelled	Alox12	0	0	5.5776225551436704	3.4752489302537644	1	1
kidney	4sU	unlabelled	Alox5ap	1.0300782859497e-4	0.00113186191284663	6.937719935255581	3.978374008742984	0.6278675880038803	1
kidney	4sU	unlabelled	Alpk1	0	0	0.41422772032027455	0.37443026691564607	1	1
kidney	4sU	unlabelled	Alpk3	0	0	0.28283366395018944	0.23095071872356787	1	1
kidney	4sU	unlabelled	Alpl	6.818147989542599e-4	2.0387086829462667e-4	272.14639493110184	217.08878119319908	9.801819171836156e-4	0.03442700487584915
kidney	4sU	unlabelled	Als2	3.3247783796872e-4	5.500128768349067e-4	35.0217412695793	34.973037806031314	0.47379595729102414	0.8596323098016142
kidney	4sU	unlabelled	Als2cl	1.7167381974248668e-4	5.660270560932666e-5	25.475554556993323	16.68747259935034	0.8497734079949165	1
kidney	4sU	unlabelled	Als2cr12	0	0	3.300102982255896	3.68251172578655	1	1
kidney	4sU	unlabelled	Alx1	9.8255956767379e-4	0	2.9742832803181343	1.621369678996918	0.22366526337901585	0.6242326552052535
kidney	4sU	unlabelled	Alyref	1.8383197757249663e-4	3.0965539012083336e-4	24.78165072335424	21.322256208630375	0.5001774907390721	0.8839415905230048
kidney	4sU	unlabelled	Alyref2	0.00185528756957328	0	4.514928558718324	4.502620849005269	0.19789316318234584	0.6187172093865677
kidney	4sU	unlabelled	Amacr	1.6851170327948615e-4	2.676702739076233e-4	308.09936947161566	358.9965994849235	0.08366694878303294	0.4442131257480562
kidney	4sU	unlabelled	Ambp	0.00121951219512195	0.00216919739696312	2.8488583191623005	2.0681038784546826	0.8419371643594645	1
kidney	4sU	unlabelled	Ambra1	0	0	15.17574503167703	16.854576547046943	1	1
kidney	4sU	unlabelled	Amd1	0	7.557874913453667e-4	8.597510161751796	6.150248024300185	0.03456214367420387	0.29914605403911804
kidney	4sU	unlabelled	Amd2	0.00103842159916925	0	0.4813028613555798	0.494878460270561	0.24621892346558963	0.6357180080959137
kidney	4sU	unlabelled	Amdhd1	0	0	0.7417119087218774	1.741884807727588	1	1
kidney	4sU	unlabelled	Amdhd2	3.583936459421733e-4	6.897740989825667e-5	67.16716955603374	62.44525277068422	0.01520357009299446	0.18949818301532137
kidney	4sU	unlabelled	Amer1	0	0	5.82770568826548	5.394250289039973	1	1
kidney	4sU	unlabelled	Amfr	4.675788490560433e-4	4.048699299998733e-4	156.46901839455225	156.3994846400924	0.465954715882597	0.8514738124546178
kidney	4sU	unlabelled	Amhr2	0	0	0.3100561530251007	0.5495926013263313	1	1
kidney	4sU	unlabelled	Amigo1	2.7034333603676665e-4	0.00139586823003908	7.004342326762454	8.126287380420257	0.8581856597138989	1
kidney	4sU	unlabelled	Amigo2	0	0	3.575263322784718	3.2198324238569724	1	1
kidney	4sU	unlabelled	Amigo3	0	0	0.5306125484310042	0.4558033057427018	1	1
kidney	4sU	unlabelled	Ammecr1	1.9688915140775667e-4	8.994778225530733e-4	10.252896038904964	17.329400665422554	0.17918673574036337	0.6187172093865677
kidney	4sU	unlabelled	Ammecr1l	2.1425458878621e-4	1.231920488736312e-4	107.7842901965843	124.21615483558126	0.17220208032254714	0.6187172093865677
kidney	4sU	unlabelled	Amn	5.719114384512001e-4	1.1725092930345468e-4	246.76794511884307	207.5826456296179	0.02213778990035349	0.2387527934147336
kidney	4sU	unlabelled	Amn1	0	5.600358422939e-5	10.626119369178795	12.147953432485068	0.2644013459637626	0.6464423986656647
kidney	4sU	unlabelled	Amot	1.027025569897436e-4	1.7980107707576796e-4	48.23817545508128	53.33765589406876	0.3259356231615588	0.7002276806678916
kidney	4sU	unlabelled	Amotl1	9.308707084345106e-5	7.966099036685052e-5	48.40525314271249	41.784882114457055	0.5947865950379908	0.9741017191332374
kidney	4sU	unlabelled	Amotl2	1.3299645608851334e-4	8.014022173172538e-5	69.11360237826247	65.47077130131757	0.6581224595346333	1
kidney	4sU	unlabelled	Ampd2	1.6573345906298667e-4	9.948812792028e-5	23.299644367662896	19.774647704702826	0.5250772868018034	0.9095230999761132
kidney	4sU	unlabelled	Ampd3	2.594237225477233e-4	3.5101227871961e-4	17.600458829774958	14.992364057075978	0.41448513326910696	0.7947826897107998
kidney	4sU	unlabelled	Amph	0	0	0.3819689082946994	0.4571198541394382	1	1
kidney	4sU	unlabelled	Amt	4.153187352535934e-4	2.390483899836736e-4	70.09975486503014	80.76433985690909	0.1128816306597446	0.5239667989555189
kidney	4sU	unlabelled	Amy1	0.00404040404040403	0	2.6482687639487703	2.9081111610249217	0.19163760719319775	0.6187172093865677
kidney	4sU	unlabelled	Amz1	0	3.3875338753387333e-4	5.91152936075686	5.4216455522813405	0.1780297255714447	0.6187172093865677
kidney	4sU	unlabelled	Amz2	3.5522583870396e-4	2.609404021722533e-4	48.476202749422825	41.64005184013414	0.6403162583037878	1
kidney	4sU	unlabelled	Anapc1	2.0254443054969e-4	6.630765204587926e-5	30.65096236703784	30.548410796420313	0.11908211580521012	0.5395343745795443
kidney	4sU	unlabelled	Anapc10	1.0055304172951e-4	5.518763796909467e-4	6.089179201661739	4.522942721621994	0.525158485348008	0.9095487333793164
kidney	4sU	unlabelled	Anapc11	6.452523095558167e-4	2.180475576616156e-4	120.24860715272725	109.2189162492224	0.02570270994732089	0.2563627194332538
kidney	4sU	unlabelled	Anapc13	8.244059340331767e-4	1.1121410732497e-4	221.19644090059887	205.30436554271125	8.078848898917825e-5	0.00784851576009761
kidney	4sU	unlabelled	Anapc15	6.735367414292333e-5	0.00176079878640019	13.827125303895652	13.138211236735645	0.141284910595203	0.5886011877533731
kidney	4sU	unlabelled	Anapc16	3.6296751344889e-4	2.442547901680167e-4	88.68467753050471	94.67415662782577	0.24761641633552117	0.6361891757689081
kidney	4sU	unlabelled	Anapc2	4.156016873428333e-5	1.4012042293355396e-4	53.23584617089174	44.808880874675424	0.2966448477737072	0.6715121549611343
kidney	4sU	unlabelled	Anapc4	1.4994067579890665e-4	2.640945138794067e-4	45.811537658544616	47.11263014754789	0.6473070176963192	1
kidney	4sU	unlabelled	Anapc5	7.4453714307099e-4	1.643893195017436e-4	173.250291933914	148.06171644237097	3.0108000016464413e-4	0.01738907783571177
kidney	4sU	unlabelled	Anapc7	5.899705014749e-5	2.8487370078033e-4	38.92590547004913	46.567864327349135	0.03391999948246876	0.2972638961264072
kidney	4sU	unlabelled	Ang	0	0	1.431417903517167	2.437421009755334	1	1
kidney	4sU	unlabelled	Angel1	0	0	2.3320837762674196	3.166619651013018	1	1
kidney	4sU	unlabelled	Angel2	2.6345107624533e-4	1.94634802520672e-4	57.84117995434587	68.83502286085493	0.30223202465501975	0.675473041886843
kidney	4sU	unlabelled	Angpt1	8.837825894829867e-4	8.844078889183668e-5	5.832816827949022	7.193430887653971	0.690715368737555	1
kidney	4sU	unlabelled	Angpt2	7.999687615874733e-4	2.2658176400564e-4	17.01441165389705	12.775511810170055	0.3685249234899304	0.7442214952034596
kidney	4sU	unlabelled	Angptl1	0	0	0.4983537364054293	0.2771759364210553	1	1
kidney	4sU	unlabelled	Angptl2	2.0797049126546023e-4	1.8351570206225664e-4	27.489565999008324	26.927445158528617	0.5812071840057419	0.9636056816164482
kidney	4sU	unlabelled	Angptl3	0	0	4.205269823125965	3.9827507788878966	1	1
kidney	4sU	unlabelled	Angptl4	1.6285893423638665e-4	2.0189816638993232e-4	98.900965772077015	130.7617129131586	0.5837588288324567	0.9655063224987256
kidney	4sU	unlabelled	Angptl6	0	0	3.6523511108719897	2.8262535119186176	1	1
kidney	4sU	unlabelled	Angptl7	5.919542378539233e-4	1.5667841754798e-4	7.74605346301543	10.58981282850164	0.33380363796288903	0.7072609795538521
kidney	4sU	unlabelled	Angptl8	0	0	2.4736299620253805	0.9220368897509136	1	1
kidney	4sU	unlabelled	Ank	4.875656370498601e-4	1.0578652279699333e-4	10.708481930676376	7.967012376038819	0.30350295318468196	0.676988023566809
kidney	4sU	unlabelled	Ank1	0	0	0.2306882676876914	0.550689156375362	1	1
kidney	4sU	unlabelled	Ank2	7.0850318425318e-4	1.9334880123743e-4	8.561125192586093	6.416442136800726	0.3563295132036345	0.7301423592914562
kidney	4sU	unlabelled	Ank3	1.290460921134e-4	2.2332512127580133e-4	575.5949529851839	583.6407515029504	0.2053651949885408	0.6187172093865677
kidney	4sU	unlabelled	Ankdd1b	0	0	0.12655644213579165	0.14933537475688818	1	1
kidney	4sU	unlabelled	Ankef1	0	0	0.3821676170110698	1.0325617269114846	1	1
kidney	4sU	unlabelled	Ankfy1	2.5217854293023336e-4	9.07258806085138e-5	41.86263020913137	42.84379342228767	0.05169437421485401	0.3528466218997577
kidney	4sU	unlabelled	Ankhd1	6.560749090261634e-4	2.3923156090737663e-4	69.16460459747735	80.37114068522492	0.4530229548373112	0.8372245595468819
kidney	4sU	unlabelled	Ankhd1,Eif4ebp3	2.2401229492575664e-4	5.631771010529167e-4	49.23436699933152	41.9316612757467	0.49947984308853527	0.8836206755297373
kidney	4sU	unlabelled	Ankib1	2.8253076252414903e-5	1.821046665447389e-4	65.68899162997525	80.30017611077072	0.13119123444926478	0.5661416462054267
kidney	4sU	unlabelled	Ankle2	0.00052713541234716995	1.165225798285368e-4	26.642830006683138	32.63692608177742	0.02847125807451616	0.270832842433835
kidney	4sU	unlabelled	Ankmy2	5.16521534019855e-5	1.7415582931706565e-4	32.71724779599276	34.609404830339116	0.18056620879253027	0.6187172093865677
kidney	4sU	unlabelled	Ankra2	1.4433581213814335e-4	5.7241505965751e-4	18.564692419022553	23.10859733512186	0.07382001312111815	0.4166767813678427
kidney	4sU	unlabelled	Ankrd1	0	1.2611930886618667e-4	6.076016805761276	6.899522821345473	0.2800590641287993	0.6581033504141893
kidney	4sU	unlabelled	Ankrd10	1.111381729583178e-4	1.8940378637750333e-4	42.18622669085249	46.23176915068375	0.5664797172912123	0.9512904972717664
kidney	4sU	unlabelled	Ankrd11	3.5024679783685335e-4	1.9797766163239875e-4	156.9627808009062	157.24972965376998	0.13827069619191798	0.5824525379975651
kidney	4sU	unlabelled	Ankrd12	0	2.0481310803891332e-4	8.807835716752177	12.639587138310391	0.2373090132535362	0.6313184819473565
kidney	4sU	unlabelled	Ankrd13a	3.6746394075037e-4	2.5354772334068056e-4	52.953602389458936	43.29170426102895	0.32937741477660426	0.7034089489646665
kidney	4sU	unlabelled	Ankrd13b	0.0010548523206751	3.1402103940964e-4	9.17291194450122	8.840293060207154	0.8825686185052376	1
kidney	4sU	unlabelled	Ankrd13c	2.8496308696174667e-4	2.0465748462748e-4	300.3704835172242	339.0700275715307	0.04521211201626361	0.3307903974671525
kidney	4sU	unlabelled	Ankrd13d	0	8.012820512820501e-4	1.155939629042152	1.3737280422802451	0.2800950892768816	0.6581033504141893
kidney	4sU	unlabelled	Ankrd16	5.301945500422133e-4	3.1837791992097333e-4	22.38642781551371	23.91084259987148	0.45654524002172814	0.8412658742486098
kidney	4sU	unlabelled	Ankrd17	1.9758579479148337e-4	9.270871233067334e-5	54.16263185115457	59.18757533098191	0.1612331099011175	0.6162635263176935
kidney	4sU	unlabelled	Ankrd23,Gm42417	0	0	5.591639012290075	3.6623652229336936	1	1
kidney	4sU	unlabelled	Ankrd24	1.7014421337376332e-4	4.5649884042543666e-4	15.993468579601911	17.254093996456806	0.4185924555626136	0.79914696255006
kidney	4sU	unlabelled	Ankrd26	4.074979625101866e-4	0	3.261299205973046	3.5510084476556343	0.2754064774857587	0.6542694985431708
kidney	4sU	unlabelled	Ankrd27	2.9305646594144e-4	3.427944604415e-5	17.90218942866499	20.49082446991388	0.0259440571644191	0.25752296741899483
kidney	4sU	unlabelled	Ankrd28	2.0421761345372697e-4	1.7451888162672334e-4	27.09589812321367	29.68634166668943	0.8367024309532615	1
kidney	4sU	unlabelled	Ankrd29	5.804173605940767e-4	2.1024014856020664e-4	24.07012479916261	18.062536090129743	0.08505698651071521	0.4485112707197652
kidney	4sU	unlabelled	Ankrd33b	1.96462281430404e-4	1.7944702175090333e-4	51.88474761841695	49.58076209629112	0.7077235786708996	1
kidney	4sU	unlabelled	Ankrd34b	0	0	0.6947220606398654	0.7258514907860472	1	1
kidney	4sU	unlabelled	Ankrd35	0	0	0.41410849509045233	0.5406988648052634	1	1
kidney	4sU	unlabelled	Ankrd37	0	0	1.2526560662695154	1.0451276299505114	1	1
kidney	4sU	unlabelled	Ankrd39,Gm42417	2.1383029120692663e-4	0	9.01175347242449	7.697292331613274	0.11982121078123878	0.5418324084132234
kidney	4sU	unlabelled	Ankrd40	3.740989227132434e-4	3.362278520098816e-5	66.87922005370608	57.80455818906902	0.00576126596940673	0.1057737849025026
kidney	4sU	unlabelled	Ankrd42	4.691531785127833e-4	2.1340162185232332e-4	4.6471166774849895	6.249166231029752	0.5208629845229015	0.9054766896168694
kidney	4sU	unlabelled	Ankrd44	0	0	13.187187957395697	16.033759408511777	1	1
kidney	4sU	unlabelled	Ankrd45	0	0.00134680134680134	2.727239231853438	1.5903563228726385	0.1448526075663381	0.5939225872686924
kidney	4sU	unlabelled	Ankrd46	1.9679013071025e-4	1.6965682365387334e-4	44.79734295591705	38.64950284707626	0.8464776061872505	1
kidney	4sU	unlabelled	Ankrd49	7.585335018963332e-4	1.1265067027148666e-4	15.319593921138184	15.02709157662984	0.7646974589154105	1
kidney	4sU	unlabelled	Ankrd50	1.9128064053353e-4	6.125199068969667e-5	16.32147176001304	11.261440826872876	0.32428989832415855	0.6988865681630466
kidney	4sU	unlabelled	Ankrd52	0	0	1.0892019065902254	0.7813975699593058	1	1
kidney	4sU	unlabelled	Ankrd54	8.187996397281334e-5	2.8499212092277665e-4	19.048015897593636	16.268541390086963	0.26398513467563384	0.6462063842710153
kidney	4sU	unlabelled	Ankrd6	0	0	5.115173765168789	3.378214593106879	1	1
kidney	4sU	unlabelled	Ankrd9	1.6675004168751e-4	2.7111291853056666e-4	12.788920177297744	8.037607808762125	0.38983020212041497	0.7673303609783052
kidney	4sU	unlabelled	Anks1	3.5563142359256665e-5	3.396354579418067e-4	23.906655049130897	23.91505373742175	0.7941327488567779	1
kidney	4sU	unlabelled	Anks1b	0	2.2568269013766332e-4	0.7811874003556187	2.668464387336073	0.4829709520536062	0.867979021415678
kidney	4sU	unlabelled	Anks3	2.9396122570679334e-4	6.52443400535e-5	20.83232246437295	20.93872557148593	0.2270790055781847	0.6257661476149614
kidney	4sU	unlabelled	Anks4b	1.6945923387123507e-4	2.8686032191763003e-4	67.3921006330754	65.80744267498406	0.1832724057995368	0.6187172093865677
kidney	4sU	unlabelled	Anks6	6.887052341597667e-5	1.6742005692281666e-4	9.407185575275625	7.259662411973072	0.8610782606587044	1
kidney	4sU	unlabelled	Ankzf1	0	2.9994001199759997e-4	11.627683940861134	11.827813593359986	0.1951271658120806	0.6187172093865677
kidney	4sU	unlabelled	Anln	0	0	0.5705446838779464	0.5385152047584122	1	1
kidney	4sU	unlabelled	Ano1	1.2143290831815332e-4	0	6.754616869330111	7.365478926681434	0.21320051758046168	0.6224842387498724
kidney	4sU	unlabelled	Ano10	1.8549407775898333e-4	5.0643168236603335e-5	21.86735681254737	23.209622529353293	0.2824735889795888	0.660920676864965
kidney	4sU	unlabelled	Ano4	0	0	0.7587230420284526	0.7438366453839704	1	1
kidney	4sU	unlabelled	Ano5	0	0	1.7335817672984422	1.200102249614002	1	1
kidney	4sU	unlabelled	Ano6	1.3379475068529064e-4	3.335668301144e-5	42.57386627699269	38.9525858273856	0.28874436710959483	0.6638972856988961
kidney	4sU	unlabelled	Ano8	7.628728574583733e-4	0.00197448061140513	5.62855621447076	3.614163476796353	0.16197043393638577	0.6165234647299347
kidney	4sU	unlabelled	Ano9	0	0	3.069891615487493	2.440363347064186	1	1
kidney	4sU	unlabelled	Anp32a	3.351560304466015e-4	1.0087560020982e-4	64.95812932620132	47.37129248052523	0.12553442978836993	0.5541639120983214
kidney	4sU	unlabelled	Anp32b	3.6610875506571e-4	3.409223060540567e-4	130.50447521618568	132.19207352276385	0.8179495500810054	1
kidney	4sU	unlabelled	Anp32e	2.717757195901867e-4	2.9574804585368736e-4	64.8970435055461	67.36650709092487	0.3863318918184832	0.7650396809247181
kidney	4sU	unlabelled	Anpep	7.930109534230334e-4	2.5933999805154666e-4	81.32337729231374	77.59121513225591	0.01727451237539967	0.20381246383998688
kidney	4sU	unlabelled	Antxr1	0	3.1625553447185e-4	4.758862600077796	5.709433175093487	0.28154659699151735	0.6598217422989919
kidney	4sU	unlabelled	Antxr2	1.6587874263913e-4	2.4449877750611e-4	12.08390415558713	11.05702167143006	0.84000463477353	1
kidney	4sU	unlabelled	Anxa1	1.8820564475349668e-4	1.1900511722004e-4	12.045602204083329	8.630891515329374	0.7381325594677657	1
kidney	4sU	unlabelled	Anxa11	3.6802996287940666e-4	1.473154248486019e-4	86.01607025041311	70.405356814457	0.05088262558842157	0.34936852396501183
kidney	4sU	unlabelled	Anxa2	5.999829983520299e-4	3.0279205033714e-4	83.41277218517477	48.10903682178523	0.04185354878123927	0.3224166702382579
kidney	4sU	unlabelled	Anxa3	1.5981937136450667e-4	4.07747196738e-5	19.161308626358263	15.485282262336892	0.2443499517393807	0.6350062134249416
kidney	4sU	unlabelled	Anxa4	3.4577992461659997e-4	2.780022811481367e-4	62.91573192901745	51.3884350299529	0.419464667670702	0.8001191734140216
kidney	4sU	unlabelled	Anxa5	6.258653232934833e-4	2.1310359160821e-4	165.06361412288598	148.0073777685258	0.00306413151840912	0.07138175771967387
kidney	4sU	unlabelled	Anxa6	3.921626378952667e-4	4.0142295644761e-4	78.1767204762255	41.79174965639125	0.7667679106152785	1
kidney	4sU	unlabelled	Anxa7	2.7492621054921e-4	2.9186253209179667e-4	95.2612361859582	112.23338765143316	0.9122377764758052	1
kidney	4sU	unlabelled	Anxa8	0	0	1.2301519661990752	0.6459575083788889	1	1
kidney	4sU	unlabelled	Anxa9	0	0.00111856823266219	5.100939114668828	3.109078143297485	0.12931797936710146	0.5619916501810139
kidney	4sU	unlabelled	Aoah	9.527806440960332e-4	8.485496810364734e-4	39.52529738772256	37.62891476355372	0.7340479279866184	1
kidney	4sU	unlabelled	Aoc1	5.2272301591217e-4	0	7.470595445646503	4.163800701706521	0.10519856287209613	0.5036735107381939
kidney	4sU	unlabelled	Aoc2	0	0	2.4436309901438555	1.84798825115941	1	1
kidney	4sU	unlabelled	Aoc3	7.216265501411867e-4	0	4.659012776823255	4.426249386833616	0.05003034071149548	0.34646896211631195
kidney	4sU	unlabelled	Aox1	0.007168458781362	0	0.6299465014918846	0.338820147298748	0.20391835285075183	0.6187172093865677
kidney	4sU	unlabelled	Ap1ar	3.388799624592467e-4	3.459386958524e-4	51.191630817860464	49.33942806244008	0.9454498264233842	1
kidney	4sU	unlabelled	Ap1b1	3.320862687429125e-4	5.199131094035459e-4	82.99688393655595	78.0314557024532	0.4936737095310735	0.8784544652061113
kidney	4sU	unlabelled	Ap1g1	1.9009333106751903e-4	2.4471286480595e-4	164.6808028758397	156.80501772108124	0.7055194592870698	1
kidney	4sU	unlabelled	Ap1g2	2.8248587570621334e-4	8.124136810463667e-5	14.193331435746591	12.816824411261797	0.7092228255163466	1
kidney	4sU	unlabelled	Ap1m1	8.630995673219194e-5	7.527003123705999e-5	41.270398094032615	35.163207994979686	0.7891807895734966	1
kidney	4sU	unlabelled	Ap1m2	5.602240896358333e-5	2.0195900232252667e-4	18.934411446574288	13.25457591414884	0.4686705950722551	0.854498843511214
kidney	4sU	unlabelled	Ap1s1	6.325098578174501e-4	1.1958184289132e-4	59.8716064354586	55.426674402689514	0.02215321947949528	0.2387527934147336
kidney	4sU	unlabelled	Ap1s2	0	9.645061728395e-5	10.099689082452516	8.420635433424168	0.2111139582704102	0.6216941432864269
kidney	4sU	unlabelled	Ap1s3	1.2505471143625337e-4	1.1894109493794332e-4	14.498550747006302	16.453273427374018	0.872392979881686	1
kidney	4sU	unlabelled	Ap2a1	0	1.472320376914e-4	12.660437419316514	7.401937257846027	0.15462786283378224	0.6093476596942317
kidney	4sU	unlabelled	Ap2a2	2.0270316598199783e-4	2.4544215723051665e-4	111.1909461608562	106.8428908197254	0.3964589093415043	0.7752596916716527
kidney	4sU	unlabelled	Ap2b1	0	5.907546891153433e-4	10.307655056716207	9.33892035954066	0.16619157853258376	0.6187172093865677
kidney	4sU	unlabelled	Ap2m1	2.7007029918922e-4	9.264905804503196e-5	146.57214057453237	141.57092698554928	0.9740579843181376	1
kidney	4sU	unlabelled	Ap2s1	4.8651349278497e-4	4.623083222631769e-4	73.97215432162416	72.11352298054665	0.7553659075760281	1
kidney	4sU	unlabelled	Ap3b1	1.71181587706963e-4	3.783767045473866e-4	60.53136095674491	53.08645968815544	0.31484357532582613	0.6887559331306011
kidney	4sU	unlabelled	Ap3d1	1.3919104595765667e-4	1.4254789512749074e-4	86.53629294631187	84.4739692328203	0.8256995115452885	1
kidney	4sU	unlabelled	Ap3m1	1.083374374632268e-4	3.534806167561267e-4	34.55969379132193	35.727209157033386	0.1205872395027611	0.5431779042120425
kidney	4sU	unlabelled	Ap3m2	2.3020257826887337e-4	2.370791844476033e-4	6.823356496829258	6.465727576246391	0.988608565646706	1
kidney	4sU	unlabelled	Ap3s1	6.471993802977295e-4	2.0704555811767663e-4	30.24690159398896	30.34776854307605	0.2482151660921332	0.6362810558958217
kidney	4sU	unlabelled	Ap3s2	0	3.0321969770669334e-4	35.19952047363051	31.721214140457636	0.00163094319360559	0.04763466922390063
kidney	4sU	unlabelled	Ap4b1,Gm43064	2.0500603995297667e-4	2.9472443265546664e-4	15.176659091772333	18.215575393247715	0.627810420390078	1
kidney	4sU	unlabelled	Ap4e1	3.369631140865733e-4	9.617234083477331e-5	21.674833331434275	25.0038120734984	0.2246603435320341	0.6250014240188639
kidney	4sU	unlabelled	Ap4m1	1.9219680953296e-4	5.306648472443301e-4	16.90903147148233	15.18288868435961	0.8595455678826848	1
kidney	4sU	unlabelled	Ap4s1	0.00158336283907882	0.00109699358595491	22.938611691751568	24.96384408383901	0.16728612478007684	0.6187172093865677
kidney	4sU	unlabelled	Ap5b1	0	0	2.582777853421856	2.4514184318401866	1	1
kidney	4sU	unlabelled	Ap5m1	3.073035748538e-4	3.557914685065733e-4	24.65904742597087	24.817667628049183	0.8407129353858891	1
kidney	4sU	unlabelled	Ap5s1	0	4.961065156029033e-4	18.875447560605267	16.648349409549144	0.01116897467971094	0.1602016912698226
kidney	4sU	unlabelled	Ap5z1	0	7.917664499517367e-4	16.14893927048318	20.063455497137035	0.03329969104398501	0.2952357073919137
kidney	4sU	unlabelled	Apaf1	0	0	2.2003125595706816	2.656124516006464	1	1
kidney	4sU	unlabelled	Apba1	0	0	2.716014847866065	2.390430789316113	1	1
kidney	4sU	unlabelled	Apba3	3.8572268179729e-4	4.9375401175133336e-5	27.202031113284143	25.274603160272804	0.04559788387427157	0.33135268610597984
kidney	4sU	unlabelled	Apbb1	9.204835401803468e-4	0	7.348440231037891	4.688114764462581	0.07800326813416819	0.4299753589142197
kidney	4sU	unlabelled	Apbb1ip	0.00106496272630457	0	2.3985635636225155	1.2181191660550537	0.2593095237619087	0.642899883527715
kidney	4sU	unlabelled	Apbb2	1.5850326413238098e-4	1.9519057949283e-4	97.85809519406976	99.40915666636576	0.7370307981337305	1
kidney	4sU	unlabelled	Apc	3.3355134811320137e-4	2.612723250519933e-4	27.287666511204552	25.336804744385972	0.6102377678931903	0.9900553055313184
kidney	4sU	unlabelled	Apc2	0	0	1.2952454592932483	0.3240705842128701	1	1
kidney	4sU	unlabelled	Apcs	0	0	0.7168684850208388	2.44470835536597	1	1
kidney	4sU	unlabelled	Apeh	5.242863584656633e-4	2.3002870497728823e-4	152.19857646313525	173.73903541759685	0.05394693658882612	0.35819929102944265
kidney	4sU	unlabelled	Apela	2.977046535958933e-4	4.20022032517912e-4	29.54708942324054	18.001953547886473	0.915644595627636	1
kidney	4sU	unlabelled	Apex1	2.4307243558580337e-4	8.960573476702334e-5	10.672869994332263	10.020172421541334	0.628495870341251	1
kidney	4sU	unlabelled	Apex2	0	0	7.04443265671359	6.318260295541242	1	1
kidney	4sU	unlabelled	Aph1a	1.887554481637301e-4	3.943647909274734e-4	72.42314215174065	58.636793802867395	0.18272196505626867	0.6187172093865677
kidney	4sU	unlabelled	Aph1b	3.0819238672859e-4	1.8449344033214332e-4	20.295422886781505	18.520545367711215	0.39367650061404863	0.7715870219979681
kidney	4sU	unlabelled	Aph1c	8.513774021202399e-4	5.893675931473167e-4	55.34796575167735	63.35208745969438	0.16772523796853617	0.6187172093865677
kidney	4sU	unlabelled	Api5	3.482238919287935e-4	2.7144228902775e-4	42.2712886010171	34.61285963018159	0.692989784542654	1
kidney	4sU	unlabelled	Apip	0	9.243852837862668e-5	20.17091588000574	22.977043395045396	0.25909406990132816	0.6428800123460824
kidney	4sU	unlabelled	Aplf	0	0	3.8128308514971967	4.2829228966134885	1	1
kidney	4sU	unlabelled	Apln	5.546311702717667e-4	1.0387451958034669e-4	6.955906185570157	8.918609288975532	0.7406565762535002	1
kidney	4sU	unlabelled	Aplnr	0	2.2031284423881665e-4	2.156237904162291	4.423157403242311	0.3956043679703749	0.7740306574001135
kidney	4sU	unlabelled	Aplp1	0	5.253480430785366e-4	5.68980486444359	4.6606110668330984	0.16516175533325822	0.6187172093865677
kidney	4sU	unlabelled	Aplp2	8.411452253215434e-4	3.4285087626893666e-4	229.37452948801035	200.7281305382469	0.00339959026418182	0.07571965437197187
kidney	4sU	unlabelled	Apmap	7.529767704140133e-4	1.8653053925770353e-4	95.64860380480032	89.97219826876992	0.01751041482014743	0.2046567083672181
kidney	4sU	unlabelled	Apoa1	0	0	1.7848972537058547	1.1712150682120286	1	1
kidney	4sU	unlabelled	Apoa2	0.00102406554019457	0	7.489155734471865	4.666511516981745	0.21034028179530456	0.6214853418979914
kidney	4sU	unlabelled	Apoa4	1.7930787161556333e-4	0	14.691588553375253	8.598727243402998	0.3883273730613005	0.7659191297615111
kidney	4sU	unlabelled	Apob	0	3.287310979618666e-4	4.931912504739125	5.153886049983463	0.2591670665109215	0.6428957763612101
kidney	4sU	unlabelled	Apobec1	8.558154092591666e-4	7.298528753248766e-4	12.334897454519474	7.571176543198125	0.9603443814850842	1
kidney	4sU	unlabelled	Apobec2	1.2781186094069333e-4	0	8.477275823766051	7.078022856176584	0.27990049970654496	0.657984733993522
kidney	4sU	unlabelled	Apobec3	2.2000514038699332e-4	4.1724037217840005e-5	26.896140022793027	20.184082471945317	0.14874827901539042	0.600871107623951
kidney	4sU	unlabelled	Apobr	0	0	1.748154608850685	1.217022611006023	1	1
kidney	4sU	unlabelled	Apoc1	0.0164406716348219	0	3.890197604256288	3.08164741940547	0.06736259280005194	0.3959453929823715
kidney	4sU	unlabelled	Apoc2,Gm44805	0	0	0.4789635377249813	0.3978664349155943	1	1
kidney	4sU	unlabelled	Apoc3	3.5852834521683e-4	2.4906600249066e-4	29.516093000279053	19.65224529469997	0.5682940877890994	0.9527276583121764
kidney	4sU	unlabelled	Apod	0	0	1.6997784665077502	0.7881205081742306	1	1
kidney	4sU	unlabelled	Apoe	4.549608762283633e-4	1.1842275937941325e-4	250.29969159882913	154.29335278312988	2.7012714910436264e-4	0.01601818912740935
kidney	4sU	unlabelled	Apoh	3.920031360250867e-4	0	6.953920643344258	8.702669338579884	0.15646923174480298	0.6111535604335077
kidney	4sU	unlabelled	Apol10b	0	0	1.8920993446197043	0.9845705240706392	1	1
kidney	4sU	unlabelled	Apol9a	0	0	1.3074782047459903	0.8452031290919315	1	1
kidney	4sU	unlabelled	Apol9b	0	0	2.0162564642755356	1.353109790888849	1	1
kidney	4sU	unlabelled	Apold1	7.9507056251242e-4	0.0014367816091954	3.441231493475028	3.32807490375181	0.9106403585954174	1
kidney	4sU	unlabelled	Apom	4.9702263202106e-4	1.4870685704892924e-4	101.60835113212282	158.71445303318856	0.01570966076581435	0.19299635261894615
kidney	4sU	unlabelled	Apoo	9.2811668259793e-4	1.1789337917254332e-4	171.9115257771774	175.85213215445913	1.980882078075699e-5	0.00484537905455016
kidney	4sU	unlabelled	Apool	2.565937724915767e-4	2.6091720636408646e-4	35.306070301890394	40.19265449662442	0.8652140983575227	1
kidney	4sU	unlabelled	Apopt1	1.0689107965929334e-4	2.4383792536723e-4	67.77616652025628	77.35684465277802	0.5796920890365692	0.9624996649239907
kidney	4sU	unlabelled	App	8.081172547252166e-4	1.7287739000443e-4	1041.1234691026657	1045.9919407474997	1.6271958135089132e-5	0.00428640927950867
kidney	4sU	unlabelled	Appbp2	1.3211063424701668e-4	1.5659621379100788e-4	57.713126553757775	65.59158543549512	0.7323985677901276	1
kidney	4sU	unlabelled	Appl1	7.538919672810667e-5	2.7475685440831333e-4	20.96851049894929	23.289350879165813	0.08879643287217392	0.4587022805228228
kidney	4sU	unlabelled	Appl2	1.1375864856844667e-4	1.4696449438497556e-4	40.49426804620265	47.40108116209265	0.8425827525853911	1
kidney	4sU	unlabelled	Aprt	6.205001525587333e-4	3.0336863206905333e-4	148.18778221039037	131.05104144259315	0.17529375765595456	0.6187172093865677
kidney	4sU	unlabelled	Aptx	3.7192544251755336e-4	1.9972039145196667e-4	18.01480889714092	18.168419540213858	0.4170750073989148	0.7976952598925349
kidney	4sU	unlabelled	Aqp1	2.683094303390667e-4	2.3254121255046663e-4	839.3043824184705	693.9309032984409	0.35803719284418706	0.7319990250118917
kidney	4sU	unlabelled	Aqp11	5.091248054626634e-4	2.3422734365607e-4	104.58574676889316	101.4000912459286	0.05343012402894245	0.35704886296959865
kidney	4sU	unlabelled	Aqp2	2.0979341225009664e-4	2.1974044058815668e-4	357.5691209720664	135.99181000345345	0.9132704650659784	1
kidney	4sU	unlabelled	Aqp3	1.1430452075177716e-4	3.4042433691905665e-4	84.22843467876585	72.10154621258623	0.03328658576234854	0.2952357073919137
kidney	4sU	unlabelled	Aqp4	8.46278655189942e-5	1.2097743933570232e-4	31.794761202650353	34.43268450374614	0.7801504543181929	1
kidney	4sU	unlabelled	Aqp6	4.7400422868142e-4	3.8090884851253334e-5	57.47686197347517	68.88962559562466	0.00523770868239354	0.09923393296186278
kidney	4sU	unlabelled	Aqp7	0	1.30488680107e-4	20.722038425242843	20.776878654443085	0.1837765803818816	0.6187172093865677
kidney	4sU	unlabelled	Aqr	0	1.606425702811233e-4	8.789751556377203	6.880692866889352	0.20380909019154692	0.6187172093865677
kidney	4sU	unlabelled	Ar	2.7767562803495e-4	4.4833562971721333e-4	117.01040964081768	125.80694119719884	0.02152666026667073	0.23418276493567275
kidney	4sU	unlabelled	Araf	2.9448968403807e-4	3.3425587359963e-4	49.572856664265	51.119524324734904	0.7511996392208584	1
kidney	4sU	unlabelled	Arap1	2.503945421746633e-4	0	19.21341663022445	15.5084955231989	0.01555648574552803	0.191802647832802
kidney	4sU	unlabelled	Arap2	2.17686941012e-4	2.5938299941050884e-4	30.79454321542592	27.281588439242142	0.7624463623458682	1
kidney	4sU	unlabelled	Arap3	3.7374510114297e-4	4.8372273013106666e-5	25.54470641980873	24.906653028533196	0.0799052916415784	0.4337740480959864
kidney	4sU	unlabelled	Arc	0	0	3.830616562563166	1.7640044273307998	1	1
kidney	4sU	unlabelled	Arcn1	2.0733690365565e-4	2.0821518120708155e-4	62.37317887275124	72.27240105178194	0.8388625961812438	1
kidney	4sU	unlabelled	Arel1	4.816259692722333e-5	1.3777659224399334e-4	22.992519770132738	24.82878702152873	0.33066672424247145	0.7039396655606912
kidney	4sU	unlabelled	Arf1	2.404346124871e-4	1.685599933892933e-4	408.28388071300856	376.5205483950873	0.03328819436251408	0.2952357073919137
kidney	4sU	unlabelled	Arf2	3.2980300259798003e-4	0	24.733802906528172	21.99637106920213	0.007574683926402	0.12576729748346013
kidney	4sU	unlabelled	Arf3	2.7368462952753335e-4	2.745145598828267e-4	78.78201988144548	75.78334438259387	0.9351058903206244	1
kidney	4sU	unlabelled	Arf4	3.3905875301292333e-4	2.34321958799158e-4	88.85733080341555	85.27983912671381	0.2193833049426385	0.6224932248285693
kidney	4sU	unlabelled	Arf5	1.785166729824733e-4	2.371093148579317e-4	113.61722623103624	96.12695282909418	0.4996504081565377	0.8837938882653125
kidney	4sU	unlabelled	Arf6	3.327871885979726e-4	6.1178606339088e-4	56.091264253467926	52.34224345519083	0.1742474935083468	0.6187172093865677
kidney	4sU	unlabelled	Arfgap1	1.1359763716914666e-4	4.7292642404654666e-4	28.00299285680724	21.674927543421024	0.0865977224324875	0.45309838007402414
kidney	4sU	unlabelled	Arfgap2	3.0959922181729e-4	0	27.99378986250427	19.937317396929966	0.06674024515553395	0.39346137071355847
kidney	4sU	unlabelled	Arfgap3	0	8.836743496217217e-5	19.83524875483419	19.93594336320869	0.09977716218855856	0.4875892010776746
kidney	4sU	unlabelled	Arfgef1	1.0597285660042332e-4	1.1731915166145518e-4	62.49141675812568	57.36139326220355	0.9193974186473564	1
kidney	4sU	unlabelled	Arfgef2	6.585331025656267e-4	3.0911587121696e-4	27.28283279125503	30.26127661739031	0.6590623903153418	1
kidney	4sU	unlabelled	Arfgef3	0	4.1365046535677335e-4	8.944702482780038	9.440264531456704	0.17424291821359203	0.6187172093865677
kidney	4sU	unlabelled	Arfip1,Gm37240	3.0578076636532e-4	1.0421492992714428e-4	26.147107831525837	24.64093727716895	0.16054937199182592	0.6154257226848348
kidney	4sU	unlabelled	Arfip2	1.8831711185507665e-4	0	45.41718250898691	43.04127071830315	0.00499049409021104	0.09534140592428288
kidney	4sU	unlabelled	Arfrp1	4.636410823910359e-4	1.6452347443267064e-4	35.56528555202066	36.84972500708812	0.244954966517335	0.6352177483799969
kidney	4sU	unlabelled	Arg2	0	0	3.888075701510344	2.963315950721652	1	1
kidney	4sU	unlabelled	Arglu1	2.2919518337846632e-4	2.2294064511886667e-4	110.24433778397704	100.27230266602594	0.9442827202495774	1
kidney	4sU	unlabelled	Arhgap1	4.88852692273396e-5	2.0696843550651e-4	53.67940270589381	40.27947983177005	0.01697050108335406	0.20151833024785956
kidney	4sU	unlabelled	Arhgap10	7.262704956683866e-4	3.8816605925657335e-4	29.90482588380709	28.65398153092249	0.4134580006452051	0.7937602268996728
kidney	4sU	unlabelled	Arhgap11a	0	5.2742616033755e-4	1.4631203311369052	0.9435093910517164	0.15154211715677637	0.6052580160899679
kidney	4sU	unlabelled	Arhgap12	2.165971167140002e-4	1.6668320059806717e-4	25.90218723074489	33.2700270595863	0.9281470164819876	1
kidney	4sU	unlabelled	Arhgap15	7.035317292809901e-4	9.8802259148348e-4	5.880542284516055	5.8403562702977485	0.4573472341738687	0.841808977924436
kidney	4sU	unlabelled	Arhgap17	0	1.6879383566105666e-4	19.66221833481005	18.234070881606307	0.08589969594930835	0.4503077057457427
kidney	4sU	unlabelled	Arhgap18	2.4221890845104e-4	1.9979187960853136e-4	69.7823183986701	72.1843890685632	0.5411647359403802	0.9278851612105804
kidney	4sU	unlabelled	Arhgap21	1.8098237231693333e-4	9.284189026088332e-5	26.969068155628623	30.510709675613732	0.8692458151663883	1
kidney	4sU	unlabelled	Arhgap22	1.6371971185330666e-4	0	10.908753551943716	8.493111324040658	0.28306511466967893	0.6612736308624978
kidney	4sU	unlabelled	Arhgap23	2.2009464069549663e-4	0	9.382660857989675	6.314364723986079	0.22787528556449696	0.6261913709044393
kidney	4sU	unlabelled	Arhgap24	4.8190526385308335e-4	4.359652760826867e-4	115.61023830678928	109.7314149035691	0.7416518246579992	1
kidney	4sU	unlabelled	Arhgap25	0	0	2.6522125751938477	3.876197898709453	1	1
kidney	4sU	unlabelled	Arhgap26	2.0038657227472337e-4	1.2751156349791334e-4	17.642507428745272	15.881816373324806	0.4916068286750868	0.8761423808471688
kidney	4sU	unlabelled	Arhgap27	2.6228941915712e-4	1.9681092539631332e-4	36.24448563602338	28.01277014520065	0.8425289499165651	1
kidney	4sU	unlabelled	Arhgap28	0	0.00161550888529886	1.9200964114540091	1.2319921674396066	0.1290034501410613	0.5618725787066001
kidney	4sU	unlabelled	Arhgap29	1.6363023401354e-4	1.8522491957908337e-4	46.32228387984478	51.41821142401567	0.7478425735590696	1
kidney	4sU	unlabelled	Arhgap30	0	0	5.827837382031854	4.371522384037138	1	1
kidney	4sU	unlabelled	Arhgap31	3.0368832178308e-4	1.5990156933270002e-4	25.331789045303488	25.7404377586987	0.3048585980232512	0.6778727730752747
kidney	4sU	unlabelled	Arhgap32	2.6082753897402333e-4	1.1745931116890226e-4	34.44368065237502	31.61505925006298	0.3073277355391206	0.679487249112946
kidney	4sU	unlabelled	Arhgap33	0	0	2.6519538676281154	1.541335500358517	1	1
kidney	4sU	unlabelled	Arhgap35	5.012209450371166e-4	1.459599351162911e-4	68.70041183755208	71.92437160196701	0.03379711225116599	0.2972638961264072
kidney	4sU	unlabelled	Arhgap39	2.2660321776568997e-4	8.563487382486066e-4	5.579743685420713	6.223428518543629	0.29669648466129533	0.6715121549611343
kidney	4sU	unlabelled	Arhgap4	0	0	3.5580737378678604	2.3719515743877317	1	1
kidney	4sU	unlabelled	Arhgap42	2.1798557145925e-4	9.243914972538518e-5	57.246020191250295	69.56132953963129	0.6788301931771553	1
kidney	4sU	unlabelled	Arhgap44	1.2578616352201e-4	1.4492753623188335e-4	8.187961088692719	7.129425020293344	0.9583522109405656	1
kidney	4sU	unlabelled	Arhgap45	1.4677821811243e-4	1.4703720041170333e-4	13.227155940301142	9.992984289906964	0.859802519438299	1
kidney	4sU	unlabelled	Arhgap5	1.1838742039539016e-4	1.5086353026519625e-4	64.55282557163167	72.47437164312835	0.3929765796400287	0.7709815508320128
kidney	4sU	unlabelled	Arhgap6	0	1.2143282413199e-4	12.740657016552902	11.341838319661704	0.08307775955409169	0.44198982273961296
kidney	4sU	unlabelled	Arhgap8	0	7.770007770007767e-4	1.565806636047422	0.7952705713438588	0.14926484716717348	0.6013371529028119
kidney	4sU	unlabelled	Arhgap9	0	0	3.725988351454791	1.9365465266887203	1	1
kidney	4sU	unlabelled	Arhgdia	1.723937322282818e-4	2.177795798783661e-4	132.91217173316608	99.03879180030668	0.6068881803730621	0.9866074406302168
kidney	4sU	unlabelled	Arhgdib	1.7451400473184e-4	1.294498381877e-4	17.019742531871948	12.50440828197202	0.8409229831323562	1
kidney	4sU	unlabelled	Arhgdig	0	0	1.8762796911424495	1.103944474168442	1	1
kidney	4sU	unlabelled	Arhgef1	6.016102148669131e-5	0	26.75806544605478	14.528900852302248	0.18771933444025896	0.6187172093865677
kidney	4sU	unlabelled	Arhgef10	1.0073536818777e-4	1.0206164523372e-4	6.431736511456827	6.249507233388259	0.9938446912744292	1
kidney	4sU	unlabelled	Arhgef10l	1.2260421511092924e-4	2.1406622196075e-4	58.353730962068305	48.40163430172193	0.39147227422458897	0.7691318434205995
kidney	4sU	unlabelled	Arhgef11	4.343105320304e-5	1.1074197120708668e-4	17.97026123509801	16.39169956356158	0.51220873822619	0.8965289159496997
kidney	4sU	unlabelled	Arhgef12	2.848377305914067e-4	2.045505898844e-4	137.33640191057424	141.94354848539268	0.18061166245681323	0.6187172093865677
kidney	4sU	unlabelled	Arhgef15	8.865248226950334e-5	0	17.531543100012495	16.480088794806754	0.24204902183380547	0.6333887324682678
kidney	4sU	unlabelled	Arhgef16	2.385378254311873e-4	3.1325930901928334e-4	50.8501753532783	46.47146026083842	0.6041182223109923	0.9838398027661036
kidney	4sU	unlabelled	Arhgef17	5.182665246883801e-4	2.0889621499424664e-4	37.63321595086198	29.54188685957714	0.08183205473054986	0.43863738422526327
kidney	4sU	unlabelled	Arhgef18	1.5616262464829332e-4	3.113872178527686e-4	52.4461391424981	46.494084750076624	0.9707522152478312	1
kidney	4sU	unlabelled	Arhgef19	5.2883243452803e-4	3.7979576809022667e-4	14.834917678357977	11.004882854725196	0.7594384260558714	1
kidney	4sU	unlabelled	Arhgef2	2.3065056249722664e-4	1.6013426483568667e-4	53.605586196078214	46.14808824189078	0.5481558008276018	0.9341425926519644
kidney	4sU	unlabelled	Arhgef25	0	4.9975012493753e-4	5.656732505384249	2.978613934891056	0.15567574740827175	0.6101239138183662
kidney	4sU	unlabelled	Arhgef26	0	0	2.0898975991431055	1.65896577710488	1	1
kidney	4sU	unlabelled	Arhgef28	2.6660916948338664e-4	1.7777390199507002e-4	77.98099347231935	77.89194498667177	0.2462179118180884	0.6357180080959137
kidney	4sU	unlabelled	Arhgef3	2.1628055464543e-4	1.0078454780571e-4	40.46354593437266	45.51664772862738	0.18451407171283263	0.6187172093865677
kidney	4sU	unlabelled	Arhgef33	0	0	0.41668626918069535	0.606432917104408	1	1
kidney	4sU	unlabelled	Arhgef38	0	1.1200716845878e-4	8.344754180700777	10.275251050151097	0.2668989473576555	0.6471513547192363
kidney	4sU	unlabelled	Arhgef39	7.726781023025667e-5	5.333239447127566e-4	18.78844532112086	10.157228821982656	0.05000329802033824	0.3464568418222525
kidney	4sU	unlabelled	Arhgef4	0	0	0.6305621122781818	0.42065548461313346	1	1
kidney	4sU	unlabelled	Arhgef40	6.264486625321e-5	6.513134846936067e-4	13.246430808036536	10.295757742582902	0.2210659590782424	0.6230492648911599
kidney	4sU	unlabelled	Arhgef5	6.771269968116896e-5	1.7865059629729998e-4	73.85894336181254	72.83138144995979	0.06972926531188717	0.4033435917364599
kidney	4sU	unlabelled	Arhgef6	2.2815423226100668e-4	3.3233632436025e-4	3.7784314245573936	3.5516555659580433	0.9576344959603744	1
kidney	4sU	unlabelled	Arhgef7	2.0582142458975e-4	2.822951814668533e-4	68.90630972816798	49.364541466314975	0.7161316330376197	1
kidney	4sU	unlabelled	Arhgef9	0	0	2.6943648090415664	1.2621512736544798	1	1
kidney	4sU	unlabelled	Arid1a	2.0862984986947644e-4	1.0453327582918e-4	51.10108607884849	40.812670859717706	0.31570796748955937	0.6895037848647934
kidney	4sU	unlabelled	Arid1b	2.755066678713433e-4	5.925581684697907e-5	132.6788206221911	126.31664531886422	0.02155689556984608	0.23418276493567275
kidney	4sU	unlabelled	Arid2	1.2803932608007e-4	1.945467987587237e-4	52.835159519796136	56.987923550812475	0.479258325675068	0.8651178167907316
kidney	4sU	unlabelled	Arid3a	1.9623063998610332e-4	4.285456411014233e-4	25.10490977327863	21.93388205846624	0.6466892904258394	1
kidney	4sU	unlabelled	Arid3b	0	0	6.85062184946331	6.056050503864273	1	1
kidney	4sU	unlabelled	Arid4a	0	0	4.892889762633817	4.286881991854909	1	1
kidney	4sU	unlabelled	Arid4b	4.289734271525699e-4	2.915438380293167e-4	35.376314676411376	44.67848601753572	0.49894706421502	0.883248499045922
kidney	4sU	unlabelled	Arid5a	0	0	2.3219121622423575	1.6665206534372932	1	1
kidney	4sU	unlabelled	Arid5b	1.4191086944415933e-4	1.6918901235034333e-4	87.28394510016322	87.76820711259558	0.6818699286966899	1
kidney	4sU	unlabelled	Arih1	1.7749526331542335e-4	1.5884339106198535e-4	67.26994697661794	70.68594975051568	0.7031037306759356	1
kidney	4sU	unlabelled	Arih2	3.5370671121333667e-4	1.4889480311353726e-4	35.8340786074336	32.6729724892822	0.5925024470499103	0.9721042663420376
kidney	4sU	unlabelled	Arl1	4.7123858995048e-4	2.4309379314702337e-4	187.73036956833025	181.39216915297655	0.01125780828270166	0.16097020653073843
kidney	4sU	unlabelled	Arl10	2.2476961114857e-4	4.414672171125967e-4	6.253471059765651	5.9902177543462445	0.5279008208849681	0.9128464290083902
kidney	4sU	unlabelled	Arl11	0	0	0.8584544125220738	0.666575759770285	1	1
kidney	4sU	unlabelled	Arl13b	0	8.8066930867459e-4	1.9621099354347196	3.288604386112375	0.24461066585096664	0.6352177483799969
kidney	4sU	unlabelled	Arl14ep	1.8998765080269667e-4	0	18.512090378946855	17.717726245514676	0.18669809149908936	0.6187172093865677
kidney	4sU	unlabelled	Arl15	1.3191145872477e-4	2.6100706685041e-4	24.01857552904922	25.268966829156437	0.3105801158769721	0.6833933807248852
kidney	4sU	unlabelled	Arl16	0	0	4.210444083474735	3.203928820397519	1	1
kidney	4sU	unlabelled	Arl2	5.888537291008133e-4	1.1996880810989e-4	41.13444229822445	41.16276949682966	0.03263993016474773	0.2929599939631982
kidney	4sU	unlabelled	Arl2bp	1.0444491277503738e-4	8.488427406460003e-5	44.10757226357848	34.444356423181546	0.7169759766634222	1
kidney	4sU	unlabelled	Arl3	7.756078048541034e-4	3.8100481480315e-4	123.50650485450612	123.69549325422344	0.24838240469012335	0.6362810558958217
kidney	4sU	unlabelled	Arl4a	1.518257040917e-4	1.817539213673716e-4	24.975489576280143	31.941769467330296	0.5441168792531085	0.9301751540272584
kidney	4sU	unlabelled	Arl4c	0	2.0312817387771668e-4	9.752735211883916	5.498673582806612	0.16349939643133904	0.6184060271313968
kidney	4sU	unlabelled	Arl4d	0	0	7.070722373524914	6.1386508439203915	1	1
kidney	4sU	unlabelled	Arl5a	2.7147633128734997e-4	1.7421148409218668e-4	124.9148848800001	131.20855123135087	0.0795246757722616	0.4337241715504158
kidney	4sU	unlabelled	Arl5b	5.6554688383666666e-5	2.263623147185933e-4	13.088524174747905	12.915841602328266	0.1861214008213344	0.6187172093865677
kidney	4sU	unlabelled	Arl6	1.1892428647550502e-4	9.909762333404332e-5	30.65486022484817	25.435225976994847	0.8996916938745767	1
kidney	4sU	unlabelled	Arl6ip1	4.1082331905597e-4	2.5315688713372335e-4	955.8194576262102	926.7958808108864	2.4582337283405437e-4	0.01498466040772949
kidney	4sU	unlabelled	Arl6ip4	2.265793843590069e-4	3.4424118692734e-4	43.17503021029213	43.45009012908638	0.34257632951816624	0.716647917186903
kidney	4sU	unlabelled	Arl6ip5	1.4854426619132332e-4	0	7.367334044161865	7.025026664990837	0.23026210317092372	0.6274378932236548
kidney	4sU	unlabelled	Arl6ip6	1.8327904538018665e-4	4.102564102564099e-4	9.945056862464774	11.271615938258051	0.8910762126660257	1
kidney	4sU	unlabelled	Arl8a	3.1849162367029746e-5	2.7075811112913e-4	22.636899805029824	21.69411427576659	0.02320610979795151	0.24302545260882252
kidney	4sU	unlabelled	Arl8b	1.5424445517819057e-4	2.3903912632281668e-4	94.4389781850153	95.30319277901413	0.3153347519669887	0.689151364998761
kidney	4sU	unlabelled	Armc1	2.0779402969278832e-4	2.0944655822211663e-4	148.27978875025758	143.5063924456019	0.8457617186622771	1
kidney	4sU	unlabelled	Armc10	8.931761343336667e-5	4.920049200492e-5	16.68883040241893	17.023822157878776	0.5628981167310195	0.9481113009621088
kidney	4sU	unlabelled	Armc2	0	0	0.4765844723511086	0.6516062033367014	1	1
kidney	4sU	unlabelled	Armc5	2.6723677177979666e-4	1.6589018106987e-4	19.224478152953964	19.781874153299412	0.8367382344410162	1
kidney	4sU	unlabelled	Armc6	0	1.8076644974692664e-4	8.465953244123847	7.72436286592634	0.21716408966991851	0.6224842387498724
kidney	4sU	unlabelled	Armc7	0	0	2.219583533021307	2.3320762435855125	1	1
kidney	4sU	unlabelled	Armc8	2.3777178304228337e-4	1.9594874409082668e-4	29.437911168761737	22.777309752363607	0.9758292337730572	1
kidney	4sU	unlabelled	Armc9	6.807351940095299e-4	0	5.171779615338929	3.727091967351481	0.2180057192441887	0.6224842387498724
kidney	4sU	unlabelled	Armcx1	1.1659088259298e-4	0	4.1543517541512935	2.850400321907232	0.29489989381081627	0.6696872334769028
kidney	4sU	unlabelled	Armcx2	0	1.7349893034957666e-4	15.994187052796711	9.632458786219	0.04847031191644057	0.3401364408972351
kidney	4sU	unlabelled	Armcx3	0	1.6826518593302995e-4	12.673622389729772	8.971945984620522	0.15045515523905395	0.6033012896977854
kidney	4sU	unlabelled	Armcx4	0	0	2.616839861778281	2.0175465141961193	1	1
kidney	4sU	unlabelled	Armcx5	0	0.00232035550169166	2.5507177501126512	2.348340036623914	0.03696701008712408	0.3079596100334991
kidney	4sU	unlabelled	Armcx6	0	0	1.409449930746476	0.5615242478036571	0.999987825247791	1
kidney	4sU	unlabelled	Armt1	7.904513477195334e-5	1.0478885046631e-4	13.85008369843233	14.792694723097732	0.6218904810656479	1
kidney	4sU	unlabelled	Arnt	0	1.7925888744422334e-4	21.019519747478157	16.12982423798214	0.02640264333276062	0.2595001345312673
kidney	4sU	unlabelled	Arnt2	1.9063603971822951e-4	6.243366423175333e-5	34.60837771648121	27.736588444139	0.2139096375278917	0.6224842387498724
kidney	4sU	unlabelled	Arntl	0	0	4.386903217019197	2.8530651805438327	1	1
kidney	4sU	unlabelled	Arntl2	0	0	1.7042981467958511	1.5354221884691623	1	1
kidney	4sU	unlabelled	Arpc1a	1.4296087486209778e-4	3.477882838821867e-4	52.92830774244036	41.47816555285189	0.6601277445027279	1
kidney	4sU	unlabelled	Arpc1b	3.523939235269533e-4	8.992288842191333e-5	203.36224200763385	139.4337587364924	0.01129470804726997	0.16116136544948342
kidney	4sU	unlabelled	Arpc2	3.524489157295533e-4	2.5623647127141335e-4	316.0207955049396	310.91014047908783	0.1915868015613019	0.6187172093865677
kidney	4sU	unlabelled	Arpc3	4.884735406590133e-4	3.9035399676259425e-4	91.37974595740374	73.30487956988746	0.4813487172913434	0.8667693873349313
kidney	4sU	unlabelled	Arpc4	9.717990828307934e-5	3.1932088601394667e-4	88.602840249802	78.69914528650125	0.05447662776214167	0.3597979011985616
kidney	4sU	unlabelled	Arpc5	2.6370409025303976e-4	1.1936218769614027e-4	136.4365831468498	127.08631204847346	0.14218758831247488	0.5894429001771553
kidney	4sU	unlabelled	Arpc5l	4.3015991465108333e-4	2.0110529224099595e-4	107.90244160109846	117.71519174557454	0.04502801768541273	0.33001272672808113
kidney	4sU	unlabelled	Arpin	0	3.7144609658858e-4	14.520140014512538	14.078940798501668	0.05224212110575162	0.35363880967950756
kidney	4sU	unlabelled	Arpp19	2.3911196475970333e-4	1.499368838307735e-4	175.35751702343185	195.36825177588855	0.3414736521880908	0.7155724346723449
kidney	4sU	unlabelled	Arpp21	0	0	0.39192232896620494	0.6023207638910378	1	1
kidney	4sU	unlabelled	Arrb1	1.3959673083589004e-4	2.2509294635436337e-4	55.31991729218572	41.76880705082249	0.382085118108199	0.7602850011397603
kidney	4sU	unlabelled	Arrb2	1.6428454082470666e-4	1.5028554253080666e-4	14.84689403365169	11.20240398930724	0.8309405895254571	1
kidney	4sU	unlabelled	Arrdc1	1.1017462678345e-4	8.224360555966667e-5	20.067667751466814	19.777937656967932	0.5765194349745512	0.9594415284025516
kidney	4sU	unlabelled	Arrdc2	2.0665426741062e-4	4.6200046200046e-4	7.479874029151251	11.458247333540712	0.9821249820861542	1
kidney	4sU	unlabelled	Arrdc3	3.136268416390503e-4	1.453282361915869e-4	34.66469446406303	29.575535939167107	0.33148289741683656	0.7043047508633205
kidney	4sU	unlabelled	Arrdc4	4.5289855072463666e-4	0	3.956974295982587	3.918113281637783	0.23247540251453044	0.6289600108769956
kidney	4sU	unlabelled	Arsa	2.549989504738e-4	2.602811035918767e-4	12.928144174715332	10.92669133377514	0.8908340755799461	1
kidney	4sU	unlabelled	Arsb	7.936965140246933e-4	2.9183111337722465e-4	105.81038626496424	76.72346504782482	0.10171564622950384	0.4935532844674969
kidney	4sU	unlabelled	Arsg	2.0311340625525504e-4	1.9410476111249663e-4	36.98667444566454	41.42850152162411	0.36326892494239627	0.7385066390413986
kidney	4sU	unlabelled	Arsk	3.0423790616122e-4	2.1266200240768e-4	18.94876297295711	17.20452503997718	0.4744827065624357	0.8602993418399153
kidney	4sU	unlabelled	Art3	0.00273836196166292	0	2.7883250205684043	3.407987786261388	0.17657244815743628	0.6187172093865677
kidney	4sU	unlabelled	Art4	0	8.2243653374134e-4	8.141721666979244	7.892132832027772	0.04957059844896708	0.3446185521449017
kidney	4sU	unlabelled	Artn	0	0	1.4265405475395996	0.5782151657967622	0.9999956955750768	1
kidney	4sU	unlabelled	Arv1	2.2862368541380664e-4	0	3.3146158249587763	3.3111863042029164	0.2381209452339209	0.6317305910856889
kidney	4sU	unlabelled	Arvcf	1.9212956690577333e-4	1.383700013837e-4	36.775480011534704	24.072198868273365	0.6592051593922749	1
kidney	4sU	unlabelled	Arxes2	0.00128576020572163	0	1.964905902878519	1.8873151608781031	0.17654768196009907	0.6187172093865677
kidney	4sU	unlabelled	As3mt	3.708602016908833e-4	1.1450928718122669e-4	35.39155379409194	32.06500040376115	0.16866950238514788	0.6187172093865677
kidney	4sU	unlabelled	Asah1	9.493087865601668e-4	2.919889376879571e-4	38.486428315616386	42.00450389220311	0.11203925041579252	0.5218339517835859
kidney	4sU	unlabelled	Asah2	2.1436558672933e-4	3.948667324777867e-4	14.285329483969486	15.473465586508656	0.7108330625145678	1
kidney	4sU	unlabelled	Asap1	5.9297252481205e-4	8.203108978302666e-5	15.503229220078632	18.23416674137173	0.02541102248902144	0.2546307140121549
kidney	4sU	unlabelled	Asap2	4.7297300320296e-4	4.193625688952767e-4	9.667198750146982	11.025618990555916	0.5956991252226711	0.9750133369936848
kidney	4sU	unlabelled	Asap3	0	0	5.182904258733666	3.3105391859005073	1	1
kidney	4sU	unlabelled	Asb1	9.379103357719e-5	1.4048691912621667e-4	11.505552105174475	14.246615191955694	0.6713918515167053	1
kidney	4sU	unlabelled	Asb11	0.00126390127415471	0	3.0842657483233653	2.0142886108921556	0.09582633685096918	0.47817181759162664
kidney	4sU	unlabelled	Asb13	2.2531480536805337e-4	8.481363178059234e-5	66.74214833533011	67.91786383573962	0.06449517853113595	0.38699781066322014
kidney	4sU	unlabelled	Asb15	0	0	1.7219248908887237	2.5912000900328898	1	1
kidney	4sU	unlabelled	Asb2	0	0	2.313960646618072	1.4429717530741877	1	1
kidney	4sU	unlabelled	Asb3	2.7796214878278333e-4	0	6.619099777635764	5.315911748479677	0.06064294194473101	0.3763874122151905
kidney	4sU	unlabelled	Asb4	0	0	0.4960144127748306	0.8115789879660972	1	1
kidney	4sU	unlabelled	Asb6	0	2.935348431518167e-4	10.65179659701969	12.063077558542208	0.05061122076446511	0.3482031652594893
kidney	4sU	unlabelled	Asb7	2.8946252346307664e-4	2.2611903511048336e-4	17.350104520550865	15.427600558390116	0.8163361060107777	1
kidney	4sU	unlabelled	Asb8	2.1705628269410255e-5	8.063865817272667e-5	45.69971147999636	38.42711090087696	0.659974335474837	1
kidney	4sU	unlabelled	Asb9	4.495257484258501e-4	2.1975607076145333e-4	37.39326703936892	39.18057814615135	0.13515581777699198	0.5756730074344639
kidney	4sU	unlabelled	Ascc1	3.4365369130402663e-4	6.891323823306333e-5	100.98298441880252	91.98804369625992	0.01460233969363836	0.18469688329535433
kidney	4sU	unlabelled	Ascc2	3.556693697538667e-5	2.0607155084062333e-4	34.152114670136335	37.26696719087114	0.06880317176564003	0.3998582294636136
kidney	4sU	unlabelled	Ascc3	7.467144563918668e-5	0	10.59802333422076	13.052400530749631	0.2029497384991249	0.6187172093865677
kidney	4sU	unlabelled	Ascl3	0	0	0.27787682448607376	0.6138252854136602	1	1
kidney	4sU	unlabelled	Ascl4	0	0	1.175865955022349	0.8475716089538621	1	1
kidney	4sU	unlabelled	Asf1a	5.198540741657667e-4	4.9375401175133336e-5	16.45925023678924	16.724612437332684	0.08985619204313385	0.4616842155314506
kidney	4sU	unlabelled	Asf1b	0	0	1.5702670899550626	0.9747873641075384	1	1
kidney	4sU	unlabelled	Ash1l	0	2.7920526892063e-4	19.15182821232128	18.68880626957163	0.05715799687790262	0.3664678674354088
kidney	4sU	unlabelled	Ash2l	2.8767340874096334e-4	2.06972187406114e-4	41.90873014850893	44.88911798821404	0.5078937059997739	0.8917251762293016
kidney	4sU	unlabelled	Asic2	0	0	0.1513203823502821	0.23159783702597697	1	1
kidney	4sU	unlabelled	Asl	1.4231335396398278e-4	3.5187556340395335e-4	179.09117788619906	207.04884579970104	0.16211133581490625	0.6165234647299347
kidney	4sU	unlabelled	Asna1	2.7188954741356336e-4	2.832759334212267e-4	55.91558984881271	42.70327014528045	0.9574964054278272	1
kidney	4sU	unlabelled	Asns	5.793742757821533e-4	0	8.454971204880884	6.189134947323467	0.20691993255108584	0.6195360875944739
kidney	4sU	unlabelled	Asnsd1	1.4791730458220666e-4	1.4969045918649667e-4	29.054226336192272	36.27507727222872	0.9629380048140458	1
kidney	4sU	unlabelled	Aspa	2.3462619451874664e-4	1.2549149014347334e-4	79.81353278609403	86.96898078136302	0.08838439702778907	0.45703641769975634
kidney	4sU	unlabelled	Aspdh	9.696078343389232e-4	1.5772127004451666e-4	79.70869973718524	67.15884837354213	0.01328258591219773	0.17680456153961066
kidney	4sU	unlabelled	Aspg	4.517542670416667e-4	1.6077816632500998e-4	27.464048542549687	28.15870088416136	0.5024058024896852	0.8864807724540046
kidney	4sU	unlabelled	Asph	3.9828498801705e-4	3.172595714004988e-4	61.368103754715065	66.7651624473081	0.5145758712455241	0.8988345172559536
kidney	4sU	unlabelled	Aspn	7.636730682391667e-4	1.1870845204178332e-4	3.1840921926559527	3.972658378409417	0.19187483133093763	0.6187172093865677
kidney	4sU	unlabelled	Aspscr1	7.472166180975667e-5	2.0540649793993667e-4	40.49472005520244	43.787609714300565	0.3323331307203929	0.7052361308455372
kidney	4sU	unlabelled	Asrgl1	0.00229983660130718	3.635041802980733e-4	7.24769972661	8.95546902161341	0.31158065669498064	0.6845279607711059
kidney	4sU	unlabelled	Ass1	6.415777086577666e-4	2.3147721871842665e-4	2221.3995380292163	2773.213770246072	0.00363510817132347	0.07816909219904068
kidney	4sU	unlabelled	Aste1	1.6920473773265334e-4	3.942189902781e-4	5.057575143885701	6.723703918581168	0.6916314342020304	1
kidney	4sU	unlabelled	Astn2	0	0	0.9869925025989974	0.5189840583648366	1	1
kidney	4sU	unlabelled	Asxl1	5.385029617662667e-5	2.3866348448687332e-4	19.47806481632897	17.60293960885828	0.6633043138204742	1
kidney	4sU	unlabelled	Asxl2	9.884609916204334e-5	7.185139837551845e-5	56.89348526423924	68.70340852166369	0.7926342098037119	1
kidney	4sU	unlabelled	Asxl3	0	0	2.267090023765882	3.3080462853382775	1	1
kidney	4sU	unlabelled	Atad1	2.6089561448442664e-4	3.4460883116319333e-4	79.73820374068706	77.91305885293053	0.513278768296025	0.8974843717282296
kidney	4sU	unlabelled	Atad2	0	0	1.5348546347962215	1.8061174918149168	1	1
kidney	4sU	unlabelled	Atad2b	0	2.6690796576776734e-4	13.762505589904904	18.025692133022805	0.01080862244148267	0.15771417392975584
kidney	4sU	unlabelled	Atad3a	3.485127622349085e-4	1.4771577263451e-4	43.12788374458399	45.534859699952	0.4708768441760587	0.8561283530028738
kidney	4sU	unlabelled	Atat1	7.036802476954334e-5	6.119576525304333e-5	15.361185876295297	14.29602164041216	0.9587029216438492	1
kidney	4sU	unlabelled	Ate1	2.5131364112732665e-4	1.1629716879791669e-4	64.29190924705041	69.29627746711768	0.14122636600655006	0.5886011877533731
kidney	4sU	unlabelled	Atf1	2.6467455429134666e-4	0	26.690353632717933	29.204669902280568	0.00129013746560698	0.04081363280342838
kidney	4sU	unlabelled	Atf2	2.9964721284109333e-4	2.13294762759112e-4	43.0517419378255	45.849927328238415	0.478938153729293	0.8649301028060455
kidney	4sU	unlabelled	Atf3	0	0	1.8950940207798743	1.7533447056663738	1	1
kidney	4sU	unlabelled	Atf4	2.1975653962186663e-4	3.7015845312810176e-4	107.33466091276368	128.07590789658153	0.5138147614165961	0.8979630775560772
kidney	4sU	unlabelled	Atf5	0.0017167598468482	0	23.734640792355005	16.90136226255138	0.0053810531180981	0.1009721446735723
kidney	4sU	unlabelled	Atf6	2.3998155997101664e-4	4.9770092090468e-4	40.199112047336925	35.642929241548124	0.20192559145514744	0.6187172093865677
kidney	4sU	unlabelled	Atf6b	2.3437952551980668e-4	1.576980751449267e-4	44.70889128277959	30.91692171308489	0.572833606166859	0.956736038984732
kidney	4sU	unlabelled	Atf7	4.610098930379901e-4	9.908838684106e-5	23.52292036884192	14.80144563671534	0.38161682569806127	0.7597363789545898
kidney	4sU	unlabelled	Atf7ip	1.2819405973900667e-4	1.6788364022757036e-4	36.40138627040696	39.3058995858726	0.7772749013104003	1
kidney	4sU	unlabelled	Atg10	2.095381778560033e-4	4.199210548416667e-5	21.748585130493232	20.924377409873337	0.7329075003473837	1
kidney	4sU	unlabelled	Atg101	5.097039525765301e-5	2.7701484753907816e-4	39.10673936232322	30.001789169674485	0.0249830056659391	0.25255882775795857
kidney	4sU	unlabelled	Atg12	1.1917129965339608e-4	1.8542873652915e-4	77.31208886238494	92.03749134111308	0.24943895804168345	0.6362810558958217
kidney	4sU	unlabelled	Atg13	2.514571948342433e-4	0	40.43624631115816	42.52374311744829	0.00392548367758483	0.08209355025275895
kidney	4sU	unlabelled	Atg14	3.372443045355067e-4	3.786259480266734e-4	15.892435065087586	21.692791689008143	0.7280083974971427	1
kidney	4sU	unlabelled	Atg16l1	5.536358220372534e-4	2.7305609084788096e-4	29.1739549551142	28.04720682644229	0.2490732691971227	0.6362810558958217
kidney	4sU	unlabelled	Atg16l2	1.3424620754463667e-4	0	7.193688013351425	7.137566117914123	0.24018897067199785	0.6329247888681211
kidney	4sU	unlabelled	Atg2a	1.0760857453908332e-4	3.0422327837027334e-4	26.31649913324564	23.91572657920558	0.16858520233145025	0.6187172093865677
kidney	4sU	unlabelled	Atg2b	1.0461918333279668e-4	4.797009252154133e-4	18.084637142060885	16.919427214265767	0.04885617770972521	0.34179362730736257
kidney	4sU	unlabelled	Atg3	1.2577024246272593e-4	1.9245200279681e-4	56.55560116248277	61.51285225092553	0.961252457188604	1
kidney	4sU	unlabelled	Atg4a	3.2497044834299365e-4	0	27.996012278311753	32.35059832816472	0.00566687662248129	0.10475691764473516
kidney	4sU	unlabelled	Atg4b	6.0531070888434215e-5	1.0971062641296342e-4	35.83782914918487	39.79712186593739	0.49719485275100606	0.8816327326570788
kidney	4sU	unlabelled	Atg4c	1.0605851673562332e-4	1.9765970904490665e-4	20.44995224436074	23.368362261509933	0.9128177748650712	1
kidney	4sU	unlabelled	Atg4d	1.6325138707501e-4	2.314600896750433e-4	32.467456096079324	27.258241518409864	0.823170919355514	1
kidney	4sU	unlabelled	Atg5	9.757564677334056e-5	2.1332162810875667e-4	70.31612119694844	70.14186614581517	0.1072035389566928	0.5088471553214419
kidney	4sU	unlabelled	Atg7	1.6064270883713665e-4	7.885813421654334e-5	22.657860993213205	19.456369423368503	0.38653214594674074	0.7650396809247181
kidney	4sU	unlabelled	Atg9a	6.2434216964576e-4	4.550625711035e-5	41.43917066315026	38.44996084758855	0.01885155027330274	0.2144755279432733
kidney	4sU	unlabelled	Atic	1.4511681903932333e-4	3.695237566896667e-4	16.821081641850824	16.326223591933	0.4077441205035244	0.7874353535397262
kidney	4sU	unlabelled	Atl1	4.9019607843137e-4	0	1.284795653065268	1.7253915712902703	0.18620442615650545	0.6187172093865677
kidney	4sU	unlabelled	Atl2	4.855310783499433e-4	1.781032290685477e-4	48.03582321774907	55.05391397403378	0.01456729645349319	0.18469688329535433
kidney	4sU	unlabelled	Atl3	3.2922714569757333e-4	1.5546249496644666e-4	28.337369547239085	31.363477418207314	0.5744175738162995	0.9579220752539166
kidney	4sU	unlabelled	Atm	5.653465598592267e-4	2.2637238256932333e-4	14.56400037085214	16.262517017137277	0.12598456670080777	0.5557927841119693
kidney	4sU	unlabelled	Atmin	5.63580348674534e-4	3.0362375531523e-4	27.216632741040655	32.16122461668319	0.6536871667213346	1
kidney	4sU	unlabelled	Atn1,Gm45234	1.6621367671905445e-4	4.7800547218995e-4	93.20257431531256	70.76335972367343	0.00588888442838428	0.1069067645502776
kidney	4sU	unlabelled	Atoh7	0	0	2.2707197953495353	1.1625284632979582	1	1
kidney	4sU	unlabelled	Atoh8	0	0	3.3062076655212898	3.948147967152357	1	1
kidney	4sU	unlabelled	Atox1	8.123469166763866e-4	1.8834033164127e-4	250.71026624022412	243.21029685923435	0.00314609335366904	0.07230736033315203
kidney	4sU	unlabelled	Atp10a	0	0	0.9548926575465186	1.1026279257717055	1	1
kidney	4sU	unlabelled	Atp10b	0.00107394653553885	3.7160906726124e-4	3.081628747852662	3.193498542132009	0.4829633478140144	0.867979021415678
kidney	4sU	unlabelled	Atp10d	3.4067608757607664e-4	2.9494024590266666e-4	9.58172618154418	8.542633030264232	0.813729266287675	1
kidney	4sU	unlabelled	Atp11a	5.432370959388267e-4	2.4435755296824666e-4	663.5723641833554	918.745644700179	0.01294310472722844	0.1743310211932893
kidney	4sU	unlabelled	Atp11b	2.427119129953333e-4	1.6695066218061667e-4	33.81497084361856	32.965688715012284	0.3748155158476967	0.7508369312784073
kidney	4sU	unlabelled	Atp11c	6.830601092896e-5	5.710206995003566e-4	8.75582513607192	8.043999194669752	0.7705433237055453	1
kidney	4sU	unlabelled	Atp13a1	6.475982204049467e-4	3.298823807949942e-4	53.33309326425603	46.18227366584085	0.109851674476231	0.5155012802245332
kidney	4sU	unlabelled	Atp13a2	0	1.1482374555057667e-4	16.24297819302766	12.466652800412374	0.1953423365492981	0.6187172093865677
kidney	4sU	unlabelled	Atp13a3	3.4347398691082e-4	2.0790599878535337e-4	75.84772874863701	76.91259467335091	0.23126338802211568	0.6282915289819399
kidney	4sU	unlabelled	Atp1a1	5.4885891829658e-4	1.9017798920057335e-4	4846.802120756128	3894.9901632342408	3.530140299061674e-4	0.01893015481992651
kidney	4sU	unlabelled	Atp1a2	0.00287789864682028	0	23.38062840474218	21.860311952354916	0.01764580877058282	0.20553766032265605
kidney	4sU	unlabelled	Atp1b1	2.9782904978774e-4	2.3780593293782e-4	3548.8522481478103	3401.719337553842	0.03486775600796661	0.3003890074195765
kidney	4sU	unlabelled	Atp1b2	7.428868583314667e-5	3.6027718172698334e-4	12.459197178327084	9.330402798910724	0.1578946854445807	0.6132241001473963
kidney	4sU	unlabelled	Atp1b3	2.8366244345032335e-4	2.8834546171241e-4	113.44792609565728	97.87275970137796	0.8474189463378243	1
kidney	4sU	unlabelled	Atp23	6.6212633819614e-4	0	9.982648129343312	10.41169841961287	0.00361942284497269	0.07816909219904068
kidney	4sU	unlabelled	Atp2a2	2.4674707225172e-4	2.1569548400345663e-4	247.334699308858	270.5577277541684	0.4768558116611209	0.8626153766657951
kidney	4sU	unlabelled	Atp2a3	6.774216076541633e-4	3.1891101917279666e-4	8.8884504140146	8.027802337007106	0.4681159388016551	0.8538285126105287
kidney	4sU	unlabelled	Atp2b1	2.1932416844191668e-4	1.1705278512555744e-4	73.45935547926757	75.55099312165032	0.15196327698630946	0.6058186752498449
kidney	4sU	unlabelled	Atp2b2	2.2831050228310336e-4	0	3.0915813960552656	1.111741655640479	0.44354723208876334	0.8275279195249088
kidney	4sU	unlabelled	Atp2b4	1.6677771239507e-4	4.937489008854033e-4	30.796770297987074	29.442681437006097	0.3549155408608079	0.7289058776697255
kidney	4sU	unlabelled	Atp2c1	4.0150925758573e-4	1.8228154369180337e-4	39.22798202983407	36.53489548723455	0.05225278765954903	0.35363880967950756
kidney	4sU	unlabelled	Atp4a	9.4923387392344e-4	2.4324981756263664e-4	29.592410922514205	26.56070413659615	0.1116049661903682	0.5206368404510523
kidney	4sU	unlabelled	Atp5a1	8.6800296812955e-4	2.1098292755409337e-4	1910.1999868034763	2011.1714227919915	8.078399257789671e-5	0.00784851576009761
kidney	4sU	unlabelled	Atp5b	8.633048765378567e-4	2.0501403393117663e-4	2786.7630381024665	3064.7148153906073	5.433424465636284e-5	0.00655294862252854
kidney	4sU	unlabelled	Atp5c1	9.6121742258887e-4	1.8576806559486336e-4	544.0667213237721	625.9439028824183	4.580791350043371e-6	0.0027395575566317
kidney	4sU	unlabelled	Atp5d	8.8483418875308e-4	1.7001375440988176e-4	725.2838764329316	721.4491004742745	0.00140596246649431	0.04337584204062877
kidney	4sU	unlabelled	Atp5e	0.00106119283302084	1.8989932447393336e-4	661.0297724775795	825.4956383732969	1.4078769515108206e-6	0.00185913240054117
kidney	4sU	unlabelled	Atp5f1	8.511433780595567e-4	1.746370848420533e-4	734.8928225140812	795.0883372975682	3.43243235300648e-5	0.00555148750086664
kidney	4sU	unlabelled	Atp5g1	0.0011199909803933	5.9532624759852e-4	659.881494142886	515.2955111751406	0.00386679676814731	0.08111390831559247
kidney	4sU	unlabelled	Atp5g2	9.185179671696566e-4	3.137514394521596e-4	345.39762180394325	318.9603302508065	0.00627496008825392	0.1113343419069263
kidney	4sU	unlabelled	Atp5g3	8.1706504237e-4	2.2053014935007333e-4	2091.989920269581	1947.8732964427336	7.118857114346726e-5	0.00738743217820617
kidney	4sU	unlabelled	Atp5h	8.4265176344576e-4	2.3297665184011923e-4	979.7748675637296	911.5053718055096	0.00256448630005332	0.06433760684639277
kidney	4sU	unlabelled	Atp5j	0.00125488659754437	3.5502209111657336e-4	375.6203656468756	381.566464401285	7.583602469075942e-5	0.00770084763713772
kidney	4sU	unlabelled	Atp5j2	0.00101867576378766	2.4441769314632e-4	1010.0322128216492	966.9550471139536	1.1620094747434432e-5	0.00423352035002493
kidney	4sU	unlabelled	Atp5k	8.2206833623349e-4	2.2657308240882e-4	323.24486044939476	365.54133750855453	4.458126868262375e-5	0.00618891869624331
kidney	4sU	unlabelled	Atp5l	8.689542511413433e-4	1.9351877854337e-4	997.1346718764252	1063.6354091209075	1.4207000023117268e-7	9.730374315833016e-4
kidney	4sU	unlabelled	Atp5o	8.030594243630067e-4	1.5253133978888666e-4	846.6467820565322	905.5679837809756	5.621589955568313e-5	0.00658158454798074
kidney	4sU	unlabelled	Atp5s	1.463768686162033e-4	8.175946365791667e-5	12.060729112634702	11.98449671284229	0.5831581275143435	0.9652126668307728
kidney	4sU	unlabelled	Atp6ap1	7.902745937581366e-4	1.5857125859455057e-4	239.97097017630057	226.9711623607559	2.875355049037837e-5	0.0052515484615627
kidney	4sU	unlabelled	Atp6ap2	8.646442332786701e-4	1.61753086756311e-4	233.7235578012119	223.63789912704425	3.945417207213129e-4	0.02054917296745454
kidney	4sU	unlabelled	Atp6v0a1	5.500955318333867e-4	2.9848844773499e-4	51.47401484088474	39.7207919027781	0.5759668209311837	0.958754832071376
kidney	4sU	unlabelled	Atp6v0a2	3.4711762799192e-4	2.574274071704e-4	78.68190591140264	83.50175449005467	0.3250427846727537	0.6994291343606862
kidney	4sU	unlabelled	Atp6v0a4	5.2075793527409e-4	2.0802390206510333e-4	138.26637558715817	125.85072488496016	0.04769026472342245	0.33816485011740754
kidney	4sU	unlabelled	Atp6v0b	4.1682901612786e-4	1.7007112047517334e-4	201.97567586505963	170.69300074448051	0.00311166814120659	0.0719794704112068
kidney	4sU	unlabelled	Atp6v0c,Gm43796	5.613602515431e-4	1.8545140541666332e-4	930.0271313671288	750.4606940959658	1.7934998251159862e-4	0.01239346919297349
kidney	4sU	unlabelled	Atp6v0d1	5.5836632179707e-4	2.3130772388877e-4	103.80839093871316	100.51984660132229	0.0184618985840985	0.21180158023867776
kidney	4sU	unlabelled	Atp6v0d2	1.5956908471900666e-4	2.3293298117298667e-4	40.27796092745147	31.68243195301495	0.4290209657608364	0.809913063532516
kidney	4sU	unlabelled	Atp6v0e	4.293652889124633e-4	3.3834359158936334e-4	271.0295397608668	249.67640017431177	0.2508364316282853	0.6381798371156617
kidney	4sU	unlabelled	Atp6v0e2	2.757078784719067e-4	2.2502798652230667e-4	49.72452148129929	50.68860214201473	0.7503684766163181	1
kidney	4sU	unlabelled	Atp6v1a	4.579489727201033e-4	1.8756193957432e-4	836.9632031396084	862.7103610769232	2.860638794964913e-5	0.0052515484615627
kidney	4sU	unlabelled	Atp6v1b1	3.480040635088467e-4	1.9454427849351663e-4	61.07315969235783	59.62060195086852	0.6249733075235036	1
kidney	4sU	unlabelled	Atp6v1b2	1.5801809431155667e-4	2.1293555304535336e-4	428.3229436205779	371.4153658944124	0.08717916616932107	0.45362544595250354
kidney	4sU	unlabelled	Atp6v1c1	1.039404153235422e-4	2.3492907749842663e-4	120.38361613085718	106.0533768798282	0.02268112661532503	0.24088570987589555
kidney	4sU	unlabelled	Atp6v1c2	0	2.9744940107630745e-4	29.71730365065505	27.849220555919462	0.05201217618326662	0.35357954806867803
kidney	4sU	unlabelled	Atp6v1d	3.4776495291320665e-4	1.907198906718882e-4	161.68349500917094	138.0537876108313	0.04284186100954018	0.32454049482463054
kidney	4sU	unlabelled	Atp6v1e1	4.0889849935109e-4	2.1375201794652333e-4	232.44750304620052	212.20654639931433	0.06730682124995474	0.3959453929823715
kidney	4sU	unlabelled	Atp6v1f	6.0629065107787e-4	1.3433833935391334e-4	449.2487105595587	375.3439476179752	1.0540948012059292e-4	0.00896831713473218
kidney	4sU	unlabelled	Atp6v1g1	2.2649511090049e-4	2.0221282020879667e-4	426.56267561926535	388.91326301979274	0.5401451960412667	0.926717046013686
kidney	4sU	unlabelled	Atp6v1g2	0	2.994908655286e-4	4.736298501157995	2.9968765681612295	0.16815743801436753	0.6187172093865677
kidney	4sU	unlabelled	Atp6v1g3	4.079937249413733e-4	1.427539893103e-4	75.59157676649497	69.2289530102203	0.1020824001919667	0.49463201904123094
kidney	4sU	unlabelled	Atp6v1h	1.6979630265366667e-4	1.0811765681909887e-4	74.24066287732192	73.94652461682499	0.21751086395888716	0.6224842387498724
kidney	4sU	unlabelled	Atp7a	2.835744724252533e-4	5.288671255938727e-5	30.359640287694717	34.59224820216919	0.17188607164886818	0.6187172093865677
kidney	4sU	unlabelled	Atp7b	0	0	1.8661275617545736	2.0841382280941687	1	1
kidney	4sU	unlabelled	Atp8a1	1.4819205690574667e-4	3.537669446191367e-4	14.392198823053628	10.88224183839024	0.39585668438452426	0.7742784434170971
kidney	4sU	unlabelled	Atp8a2	0	0	1.2431600618801126	0.8343457258717181	1	1
kidney	4sU	unlabelled	Atp8b1	1.3462574044157e-4	0	5.792488047538241	3.312489990858945	0.33630169717433106	0.7097472142896718
kidney	4sU	unlabelled	Atp8b2	0	0	1.98467326188562	2.887250604493901	1	1
kidney	4sU	unlabelled	Atp8b4	0	0	1.4163089346651756	1.19270988130475	1	1
kidney	4sU	unlabelled	Atp8b5	0	0	1.9448798363056856	1.936348845132933	1	1
kidney	4sU	unlabelled	Atp9a	4.624649348462167e-4	1.2419578809302125e-4	61.372301638712464	55.37381499604552	0.04615109145347225	0.33298396299616617
kidney	4sU	unlabelled	Atp9b	3.1980614607969e-4	2.2007745074394336e-4	18.730528765891577	15.366157440757709	0.5628892203910697	0.9481113009621088
kidney	4sU	unlabelled	Atpaf1	6.622102502903233e-4	2.2905309461453e-4	41.836699744887575	47.716650248324555	0.9049439475276516	1
kidney	4sU	unlabelled	Atpaf2	1.8426386585590333e-4	1.1793148180906666e-4	18.665515528752856	18.21849911757217	0.924699271338678	1
kidney	4sU	unlabelled	Atpif1	7.266517012693566e-4	1.7231050219074e-4	671.5639634767214	649.3548709675972	4.0690241297326614e-5	0.00598583452945194
kidney	4sU	unlabelled	Atr	0	0	3.73338348267324	6.263351884619183	1	1
kidney	4sU	unlabelled	Atraid	2.3365304796949e-4	2.2832264394276585e-4	198.3135620807483	245.04916384846547	0.628102477582191	1
kidney	4sU	unlabelled	Atrip,Gm42641,Trex1	0	5.718020407612066e-4	21.57857199308231	20.939382139839548	0.00245864825554852	0.06295037827759821
kidney	4sU	unlabelled	Atrn	1.9773580284922695e-4	3.967645569651167e-4	20.47362132352268	22.048869788367924	0.3559478936754753	0.7297970734271307
kidney	4sU	unlabelled	Atrnl1	4.596953076809167e-4	1.4877959570647363e-4	43.46446336618613	54.208571510064665	0.10550851609798124	0.5041061275957089
kidney	4sU	unlabelled	Atrx	8.073957450243999e-5	7.501584442592765e-5	43.456093371613854	45.64309798314006	0.6723748845286396	1
kidney	4sU	unlabelled	Atxn1	1.0534580500481657e-4	1.2801802493791e-4	37.65574888229029	30.56133134857584	0.6955737273420015	1
kidney	4sU	unlabelled	Atxn10	2.4810142834274336e-4	1.45801073635877e-4	74.60633840370312	68.37417697734374	0.318885410789322	0.6931348773084731
kidney	4sU	unlabelled	Atxn1l	2.2203053927640333e-4	1.9415457487745723e-4	24.66435727437078	25.803468865038383	0.7323088618859211	1
kidney	4sU	unlabelled	Atxn2	2.1364861775969844e-4	7.415220853745707e-5	67.78638799521421	73.52524177536593	0.7988222463554576	1
kidney	4sU	unlabelled	Atxn2l	2.4719768223851e-4	2.405337549241092e-4	52.75249229729808	41.02824429505467	0.9954081621618828	1
kidney	4sU	unlabelled	Atxn3	5.484120269706233e-4	1.2526470906686668e-4	16.418094668339243	17.105702118777	0.02532187121542729	0.25410915158162867
kidney	4sU	unlabelled	Atxn7	1.9193716710668335e-4	1.3555470332214447e-4	61.479502925217155	69.72301822169453	0.3318903837735136	0.7045148732263427
kidney	4sU	unlabelled	Atxn7l1	1.3342673204576333e-4	0	26.320386035516965	24.976365861193464	0.18452223228522088	0.6187172093865677
kidney	4sU	unlabelled	Atxn7l2	2.7137042062415e-4	4.918839153959634e-4	13.226958035993936	8.808833679025751	0.8839383090804408	1
kidney	4sU	unlabelled	Atxn7l3	3.2184447453017e-4	3.2976870221995686e-4	34.30186020063917	34.876733585211554	0.7843272102326887	1
kidney	4sU	unlabelled	Atxn7l3b	2.2367159866055995e-4	1.6291313742982334e-4	274.2855486030771	270.76122098437855	0.17301044086820114	0.6187172093865677
kidney	4sU	unlabelled	Auh	5.501440853226667e-4	1.6750202733868073e-4	135.69287322736548	141.11807439503136	0.01373482510576291	0.1798178471368946
kidney	4sU	unlabelled	Aup1	3.4873630586400333e-4	2.0931394136147337e-4	167.37042763480727	123.44759077571952	0.3160249336202369	0.6896045364170412
kidney	4sU	unlabelled	Aurka	0	0.00128700128700128	1.2967112370407194	0.8337209193612273	0.18246176584076057	0.6187172093865677
kidney	4sU	unlabelled	Aurkaip1	5.4247506792852e-4	3.6742410287227194e-4	114.96519456996688	121.4565638825252	0.4496690106239857	0.834117294235914
kidney	4sU	unlabelled	Auts2	4.5600485625059e-4	7.289662506570167e-4	11.892004846298772	13.208130703103649	0.7460854424316653	1
kidney	4sU	unlabelled	Aven	4.01171420548e-5	2.6425664605464667e-4	27.546450041381384	23.1930434574378	0.7311176760311406	1
kidney	4sU	unlabelled	Avl9	9.343174810800668e-5	1.3330621674706943e-4	29.66536476489181	31.288559786873403	0.33127187545136905	0.7041840704427146
kidney	4sU	unlabelled	Avpi1	3.0377863629058e-4	5.429093406358734e-4	25.274088366021054	25.238677263879552	0.3775509388171909	0.7545880902554888
kidney	4sU	unlabelled	Avpr1a	0	0	7.766036666029123	6.385620136752502	1	1
kidney	4sU	unlabelled	Avpr2	3.4709635187898664e-4	0	31.465504212940488	21.41544038282322	0.05980414067858141	0.37452915019275346
kidney	4sU	unlabelled	Awat2	0	0	0.153818672953977	0.20577087737217992	0.9999925445173355	1
kidney	4sU	unlabelled	Axin1	2.35450205053457e-4	1.0691205569012e-4	29.34383485382094	29.44178597520235	0.6284942535498538	1
kidney	4sU	unlabelled	Axin2	0	0	1.1908954403877925	1.4097652868518464	1	1
kidney	4sU	unlabelled	Axl	2.6955360541214334e-4	1.5394088669950666e-4	36.70887633219612	22.400339047511657	0.3890406594405136	0.766387425614137
kidney	4sU	unlabelled	Azgp1	4.6448271488892665e-4	1.2848933408809486e-4	59.22612931919726	139.5905827337741	0.1096103497208368	0.5152513968689164
kidney	4sU	unlabelled	Azi2	4.397819634697734e-4	2.7075594583027333e-4	45.92839549328987	45.10574939337791	0.5872275874586416	0.9678550707506284
kidney	4sU	unlabelled	Azin1	1.4075991524808987e-4	2.651777044591491e-4	66.93905587673991	76.8271037300668	0.6042160987542428	0.9838398027661036
kidney	4sU	unlabelled	Azin2	0	0	0.9206124558365374	1.0805083061684937	1	1
kidney	4sU	unlabelled	B130006D01Rik	0	0	0.3870847147319114	0.6806558927618357	1	1
kidney	4sU	unlabelled	B230118H07Rik	5.3078592794133e-4	1.449590085789733e-4	48.25524582798166	38.53520977285106	0.00764984454265709	0.12625008499435775
kidney	4sU	unlabelled	B230217C12Rik	0	0	1.03937634932114	0.3551062521290681	1	1
kidney	4sU	unlabelled	B230219D22Rik	1.7337225703810012e-4	2.5743812883538997e-4	61.92331113847096	64.27440736858	0.2226868224573129	0.623532014727791
kidney	4sU	unlabelled	B2m	7.140074807386167e-4	2.3050939972886332e-4	1074.6542559900126	579.2204348105103	5.440614789601122e-5	0.00655294862252854
kidney	4sU	unlabelled	B3galnt1	0	7.521058965102001e-5	15.017627993604377	14.097094997383728	0.22732967463760825	0.6257661476149614
kidney	4sU	unlabelled	B3galnt2	3.447218304874767e-4	0	12.584559018817687	13.11694245535234	0.00681491072658945	0.11709820358135072
kidney	4sU	unlabelled	B3galt1	0	0	0.7467482316725412	0.7182296790778792	1	1
kidney	4sU	unlabelled	B3galt2	0	0	1.3968992513475416	1.1983903381056906	1	1
kidney	4sU	unlabelled	B3galt4	0	0	0.7245223238050198	0.383324003436714	1	1
kidney	4sU	unlabelled	B3galt5	1.3727589709798665e-4	2.358470495180733e-4	32.06021204413015	31.52837560484639	0.17421687001992295	0.6187172093865677
kidney	4sU	unlabelled	B3galt6	1.854943424225533e-4	0	7.362555656308031	8.288013288452303	0.2161707696974083	0.6224842387498724
kidney	4sU	unlabelled	B3gat2	1.661806993492466e-4	2.060307107969267e-4	94.45079013411336	97.52021514233948	0.5671489615668953	0.9519429574247436
kidney	4sU	unlabelled	B3gat3	4.431445537534333e-5	1.6280016280016002e-4	38.81473229468349	41.542139869150624	0.7216035556383463	1
kidney	4sU	unlabelled	B3glct	0.00189813153625553	2.5572828581944e-4	10.366941543385094	12.015092681181097	0.06365867522993052	0.3847986584902088
kidney	4sU	unlabelled	B3gnt2,Gm28048	3.11011461731e-4	4.4104377197208664e-4	41.41045200130528	43.31171085476858	0.4812157911235519	0.8666439530384452
kidney	4sU	unlabelled	B3gnt7	0	0	3.7839836177017183	1.3711172572786905	1	1
kidney	4sU	unlabelled	B3gnt8	0	0	4.663154524315801	2.069178121711795	1	1
kidney	4sU	unlabelled	B3gnt9	0	0	1.8424717235980872	0.9580964461144332	1	1
kidney	4sU	unlabelled	B3gntl1	0	5.0352467270896e-4	3.21432884252822	2.722747991747642	0.20716913904032633	0.6195360875944739
kidney	4sU	unlabelled	B4galnt1	3.264773098269667e-4	0	7.385620035069076	3.0111766945004854	0.2626967921533484	0.6462063842710153
kidney	4sU	unlabelled	B4galt1	2.878356332230733e-4	4.5214278246840663e-4	65.69362431058835	96.58939159120229	0.6271190259576748	1
kidney	4sU	unlabelled	B4galt2	0	3.8182512409316334e-4	1.709353954383701	1.5319125299743646	0.21906675024665404	0.6224842387498724
kidney	4sU	unlabelled	B4galt2,Ccdc24	0	0	0.8710448336642824	0.9997600738519288	0.9999925445173355	1
kidney	4sU	unlabelled	B4galt3	5.133129752735233e-4	0	20.688253064151535	17.684940865885324	0.00179082419048499	0.05045601069867465
kidney	4sU	unlabelled	B4galt4	4.2087542087542e-4	0	6.694822301037102	6.262261367931864	0.19984153824038617	0.6187172093865677
kidney	4sU	unlabelled	B4galt5	1.253158106798822e-4	1.8409924709064e-4	130.6684842737	172.3872682465433	0.18523650940062997	0.6187172093865677
kidney	4sU	unlabelled	B4galt6	1.4109108056884666e-4	7.485918910017299e-4	20.991281095154996	16.106015305780556	0.08445107273888795	0.44664509435416494
kidney	4sU	unlabelled	B4galt7	2.4803972172392664e-4	2.0519134092541e-4	10.265049300871157	10.877527190458297	0.9487564019344664	1
kidney	4sU	unlabelled	B4gat1	3.5435364551987e-4	3.5844603131011417e-4	48.26952645064328	44.15921182953917	0.9643894264191956	1
kidney	4sU	unlabelled	B630019K06Rik	0	9.551098376313268e-4	2.812632316969694	2.4132421508055706	0.17992122321183335	0.6187172093865677
kidney	4sU	unlabelled	B930094E09Rik	0	0	0.9653424637744992	0.8421652191356737	1	1
kidney	4sU	unlabelled	B9d1	8.762705923589e-5	7.688453784984434e-4	15.02538157298119	15.033792203052846	0.12911655166565658	0.5619916501810139
kidney	4sU	unlabelled	B9d2	4.3421623968736335e-4	0	18.507594077580706	15.864567871314986	0.1905025375095762	0.6187172093865677
kidney	4sU	unlabelled	BC003331	5.5528016617857e-4	2.6339348418893e-4	92.1066037292815	96.26233745778624	0.02952417736914221	0.27812550022843785
kidney	4sU	unlabelled	BC003965	2.4598493657260477e-4	1.1576083810846666e-4	47.86157951585172	47.97331608062431	0.1677910535092312	0.6187172093865677
kidney	4sU	unlabelled	BC004004	1.6800899156761703e-4	3.0126406701418335e-4	236.30919706566308	260.6358440847331	0.25370188667102117	0.6408935199242781
kidney	4sU	unlabelled	BC005537	2.2474581281044665e-4	1.864351596639169e-4	132.35814327258197	132.11472160916668	0.35225172444643504	0.7268353352900425
kidney	4sU	unlabelled	BC005624	1.7779437614354334e-4	2.8025600281902333e-4	37.496625059630325	33.24353408152767	0.7463745242297996	1
kidney	4sU	unlabelled	BC017158	7.267779233300667e-4	4.6223279110830666e-4	17.70154222394906	16.337313850241628	0.29868927281764834	0.6732912704022804
kidney	4sU	unlabelled	BC017643	3.0193236714975665e-4	1.9611166638667667e-4	14.04494650317602	13.906950244798752	0.7707132885336908	1
kidney	4sU	unlabelled	BC022687	0	6.435006435006433e-4	18.534415254938107	14.142510588755648	0.17642392626135386	0.6187172093865677
kidney	4sU	unlabelled	BC024978	2.8114855135886335e-4	2.1651193093213e-4	13.766775896134613	13.189415719296615	0.7743654097689591	1
kidney	4sU	unlabelled	BC025446	2.3927264838015668e-4	9.511514321875e-5	93.7500794616818	91.78746935859228	0.03224814964215094	0.29195978440065007
kidney	4sU	unlabelled	BC025920	0	0	1.7322157301436076	1.5660659049632837	0.9999903750132676	1
kidney	4sU	unlabelled	BC028528	2.0951183741881336e-4	5.524861878453034e-4	4.542627948712525	5.596367899996614	0.7596231108077798	1
kidney	4sU	unlabelled	BC029722	3.0203576507268666e-4	1.1839223346948332e-4	32.780967463362565	30.309114762259203	0.3022045475648645	0.675473041886843
kidney	4sU	unlabelled	BC030336	3.1781750540222666e-4	2.544917799155087e-5	20.317982318947635	24.001740507209828	0.05528731178033429	0.36131946410640225
kidney	4sU	unlabelled	BC031181	4.2798734662504335e-4	1.987362742768867e-4	215.87043814683233	191.2840429110732	0.02640846747967488	0.2595001345312673
kidney	4sU	unlabelled	BC034090	1.0243802499487666e-4	2.3838577808945333e-4	38.01949258972296	43.7148245831687	0.28840832096759045	0.6635767780934992
kidney	4sU	unlabelled	BC035044	0	0	0.6694219931256259	0.4805560221393864	1	1
kidney	4sU	unlabelled	BC035947	1.635899964300748e-4	2.1354285627727337e-4	94.29302692811255	84.30073738317319	0.7537552589784595	1
kidney	4sU	unlabelled	BC037034	2.1261893371604668e-4	2.9696426771503e-4	15.778169049847191	11.010815353834992	0.4291584312541852	0.8100609330742495
kidney	4sU	unlabelled	BC048403	0	0	5.644896404895347	5.64771257878883	1	1
kidney	4sU	unlabelled	BC049352	0	0	0.2555714331320041	0.2003421757620732	1	1
kidney	4sU	unlabelled	BC049762	0	0.00149546763322137	2.077406146124631	2.988837081549568	0.07831842696577089	0.4305221688341716
kidney	4sU	unlabelled	BC051142	0.00701754385964912	0	0.7793047205382209	1.8480234246920364	0.18050454729812215	0.6187172093865677
kidney	4sU	unlabelled	BC052040	0	1.990049751243767e-4	6.556763282711019	6.568544479102598	0.23958238260453268	0.6324531657191923
kidney	4sU	unlabelled	BC055324	0	2.1491510853212663e-4	1.4934169798585344	1.6851400645969172	0.27897759265407995	0.6570555474854861
kidney	4sU	unlabelled	BC067074	9.682885499878932e-4	2.4764735017335e-4	4.53699549961275	4.580650149050186	0.8681062688211243	1
kidney	4sU	unlabelled	Baat	0	0	0.9471795923818774	0.8849477137141182	1	1
kidney	4sU	unlabelled	Babam1	4.729661805016267e-4	1.7882038800712822e-4	102.60734027906187	97.97005205835627	0.1569474889570499	0.6116867540671848
kidney	4sU	unlabelled	Babam2	1.1412390025013334e-4	1.3370345472557787e-4	57.29379555941736	41.56263185818679	0.9485656370760392	1
kidney	4sU	unlabelled	Bace1	1.2616804605986587e-4	2.290877990647933e-4	48.994840487497925	40.734042476643715	0.3868169596291625	0.7652574814024707
kidney	4sU	unlabelled	Bace2	0.00119581464872944	0	3.096379268546285	2.338525114817685	0.19802828185642543	0.6187172093865677
kidney	4sU	unlabelled	Bach1	1.9092326745761336e-4	1.3060162714432e-4	21.575218064354612	23.802290879461264	0.6087158718248723	0.9884056439375416
kidney	4sU	unlabelled	Bach2	2.3416461772626e-4	3.2102728731942003e-4	7.102762219728031	8.971576344990362	0.997715739570476	1
kidney	4sU	unlabelled	Bad	1.481397512451527e-4	6.7819590948359e-4	59.634437096647765	54.5546086559088	0.10397130554771002	0.5005661039712482
kidney	4sU	unlabelled	Bag1	9.063532794030966e-4	2.0541638438883664e-4	213.98065932336775	232.92823632670965	6.923335370538593e-6	0.00341223487379409
kidney	4sU	unlabelled	Bag2	1.1362084100399332e-4	2.3288763936727663e-4	12.97170295993006	11.124645631673598	0.5629281070758382	0.9481113009621088
kidney	4sU	unlabelled	Bag3	1.2096380998903666e-4	8.984401307505666e-5	25.689220008520135	34.755353971502984	0.689943223308331	1
kidney	4sU	unlabelled	Bag4	5.213867546986566e-4	0	31.971201655966787	28.241138218295053	0.0027173773377359	0.0663505076155195
kidney	4sU	unlabelled	Bag5	3.0325084910237665e-4	2.690144661456333e-4	15.858412026005537	16.521691525530205	0.6240111611239764	1
kidney	4sU	unlabelled	Bag6	5.0876788227874e-4	3.6901193349618056e-4	73.87619300945926	65.18280248116108	0.47059005608010424	0.8557205081886722
kidney	4sU	unlabelled	Bahcc1	0	0	7.393865333248699	4.385201115555401	1	1
kidney	4sU	unlabelled	Bahd1	2.7760220877717e-4	1.8687857449348663e-4	18.406195098807377	17.72586130477374	0.3844529197253422	0.7628569231036675
kidney	4sU	unlabelled	Baiap2	1.3796807481932666e-4	2.1174618458672e-4	79.94465417209119	70.3001974423383	0.8417305866825112	1
kidney	4sU	unlabelled	Baiap2l1	4.5214916081309e-4	2.5227043390514334e-4	15.276229950355054	13.711924924569171	0.4479666644814239	0.8323721337583485
kidney	4sU	unlabelled	Baiap2l2	7.218646600471049e-5	2.579479852375833e-4	95.15294789085102	73.62724976057707	0.04548518438987418	0.33088478798326953
kidney	4sU	unlabelled	Baiap3	0	0	1.7594382192185187	3.003749152658606	1	1
kidney	4sU	unlabelled	Bak1	3.2190568163528e-4	0.00158922281453248	12.16515626567974	8.634388312083464	0.25696934818476536	0.6421393372208944
kidney	4sU	unlabelled	Bambi	0	1.0847163466753332e-4	8.012885127593314	5.945299634994283	0.19891488913060476	0.6187172093865677
kidney	4sU	unlabelled	Banf1	3.4726325694557777e-4	2.8506511976750313e-4	89.283539641604	52.41471089155464	0.9257169828681744	1
kidney	4sU	unlabelled	Banp	1.2723860419251e-4	1.8013749339369057e-4	29.211205681593498	37.69907291259061	0.7148489980814484	1
kidney	4sU	unlabelled	Bap1	4.9244040226435e-4	2.214132425203036e-4	35.248866008164434	38.75111767428555	0.1135383164854156	0.5247083263140961
kidney	4sU	unlabelled	Bard1	0	0	1.1581402428057423	0.42584188108361615	1	1
kidney	4sU	unlabelled	Basp1	0	0	8.717540351798597	6.779632499125293	1	1
kidney	4sU	unlabelled	Batf	0	0	0.925033168000904	0.5161661417562845	1	1
kidney	4sU	unlabelled	Batf2	7.788161993769467e-4	0	1.0764727755810086	0.6190339936760612	0.3759614891985308	0.7524723084514136
kidney	4sU	unlabelled	Batf3	0	0	1.3444756628821248	1.115898432437686	1	1
kidney	4sU	unlabelled	Bax	0	0	11.382145411887183	11.211750574264428	1	1
kidney	4sU	unlabelled	Baz1a	2.2637238256932333e-4	0	14.803351611258282	16.72661760304419	0.1769553756130228	0.6187172093865677
kidney	4sU	unlabelled	Baz1b	1.828065830056408e-4	4.2357625431516663e-5	55.29603307760557	55.371007314505455	0.07946134540785545	0.4337241715504158
kidney	4sU	unlabelled	Baz2a	0	1.4327673902141667e-4	21.754734222255568	19.60162440675515	0.1866192603016808	0.6187172093865677
kidney	4sU	unlabelled	Baz2b	5.5001817914622e-4	7.137750154042834e-4	17.842131486052573	21.434801910696617	0.48572027264706097	0.8702649139055242
kidney	4sU	unlabelled	Bbc3	1.6538493343256334e-4	0	5.312829415540413	3.2261025136357775	0.16773402327535605	0.6187172093865677
kidney	4sU	unlabelled	Bbip1	8.8518723291288e-4	3.3003550578288e-4	19.881608174246384	19.254429808847945	0.05817478646976232	0.3697810789154544
kidney	4sU	unlabelled	Bbof1	0	0	1.8584144965899327	2.292978777265734	1	1
kidney	4sU	unlabelled	Bbox1	0	0	0.7618766851617188	1.2970696513851323	1	1
kidney	4sU	unlabelled	Bbs1	0	1.000100010001e-4	7.017861625883483	7.425644081139229	0.272772409114881	0.6516282630023787
kidney	4sU	unlabelled	Bbs10	2.916302128900533e-4	0	2.200113850854311	1.4104124051542557	0.33495023203175645	0.7081520807709778
kidney	4sU	unlabelled	Bbs12	0.00170068027210884	0	1.857719402317087	2.1703151620208403	0.1839358654141512	0.6187172093865677
kidney	4sU	unlabelled	Bbs2	2.2737608003638e-4	2.2956841138659e-4	10.148341872060566	11.118455339011255	0.9630255440433207	1
kidney	4sU	unlabelled	Bbs4	0	1.4178363816815334e-4	11.726882305870872	12.717616151237287	0.2637468597760625	0.6462063842710153
kidney	4sU	unlabelled	Bbs5	0	0.00131648235913638	2.52549716608496	2.669975205599099	0.18154503108196668	0.6187172093865677
kidney	4sU	unlabelled	Bbs7	1.0511931041732334e-4	0	7.512942493925824	6.2787099807853455	0.24713096113735755	0.6361891757689081
kidney	4sU	unlabelled	Bbs9	1.0555203715431666e-4	5.657708628005634e-4	9.112735549127889	11.977518607747031	0.8582901928089295	1
kidney	4sU	unlabelled	Bbx	2.5365923447395e-4	1.8745899334520337e-4	21.91245773718025	22.224998218765627	0.5821997968465908	0.9642454785948844
kidney	4sU	unlabelled	Bcam	5.8028769436067e-4	1.611109787054537e-4	94.25216815499964	53.350095534752555	0.02306498323582651	0.24228385736576108
kidney	4sU	unlabelled	Bcap29	0.00139377303508239	3.927525294747334e-4	11.439465840967356	14.990206120510544	0.07367989010813998	0.4166767813678427
kidney	4sU	unlabelled	Bcap31	9.7460659498429e-4	2.675478268361e-4	148.64146040266382	150.20984533653086	0.00589243738030804	0.1069067645502776
kidney	4sU	unlabelled	Bcar1	1.5898294098456737e-4	1.4094399692476668e-4	70.50187921625734	50.10790686105966	0.7716834597229316	1
kidney	4sU	unlabelled	Bcar3	1.9255223590287663e-4	3.285870755750267e-4	20.663074539273826	19.662809443716988	0.742823530524566	1
kidney	4sU	unlabelled	Bcas1	0	0	0.18108090377216235	0.126546325059349	1	1
kidney	4sU	unlabelled	Bcas2	3.430344665928539e-4	2.1195172526298136e-4	39.37006125301617	36.76000324113402	0.3621500286471254	0.7373262622485618
kidney	4sU	unlabelled	Bcas3	0	0	20.84562202520262	22.43540756942403	1	1
kidney	4sU	unlabelled	Bcat1	2.8638723697806335e-4	4.0977848685816665e-4	24.9009990469203	38.22768358492032	0.49596064342549495	0.8803510293692406
kidney	4sU	unlabelled	Bcat2	9.647853352629034e-4	3.4558378939062665e-4	23.22310914679056	22.552346104284148	0.5188603860401985	0.903208739100094
kidney	4sU	unlabelled	Bccip	3.503503176652634e-4	1.7403411068569333e-4	21.04375222714657	21.61920872115611	0.34546100192606055	0.7193865619311611
kidney	4sU	unlabelled	Bcdin3d	1.1287955751213332e-4	0	9.12718916545031	9.530202879069003	0.2317436872305948	0.6285962179454586
kidney	4sU	unlabelled	Bckdha	8.115053203926333e-4	3.687220632738166e-4	88.28374702166715	77.78155089569123	0.07662822220278491	0.424847340161967
kidney	4sU	unlabelled	Bckdhb	2.9697173930373e-4	7.652716318827086e-5	100.07851333564008	105.41358480198429	0.01546712638644837	0.1915113649911329
kidney	4sU	unlabelled	Bckdk	9.852293210186434e-5	1.4857453059426e-4	46.37464283464743	45.60817747663646	0.5044103500673968	0.8886704791283859
kidney	4sU	unlabelled	Bcl10	2.6243115059051665e-4	5.018568704205333e-5	16.71711970687077	14.676403306540022	0.06529805943053309	0.3895700427175271
kidney	4sU	unlabelled	Bcl11a	0	0	0.9398834292871632	0.4757744388316888	1	1
kidney	4sU	unlabelled	Bcl2	1.2283700064088558e-4	5.8845605783479e-4	36.28997150955245	39.15854735215333	0.09660724242932826	0.47967183562206106
kidney	4sU	unlabelled	Bcl2l1	1.5625778170835913e-4	2.0918546669675337e-4	70.65455081787894	54.6964781907197	0.5289290082629503	0.9142874666328352
kidney	4sU	unlabelled	Bcl2l11	0	2.594033722438367e-4	8.71246505957356	7.060209659653032	0.17057338020908278	0.6187172093865677
kidney	4sU	unlabelled	Bcl2l12	0	0	4.000020332819521	4.894379702165218	1	1
kidney	4sU	unlabelled	Bcl2l13	3.297903324373349e-4	6.550288672081868e-4	37.13552146127089	37.93923860873727	0.225002635428849	0.6250014240188639
kidney	4sU	unlabelled	Bcl2l14	0	0	1.855141628226844	1.7783397272026824	1	1
kidney	4sU	unlabelled	Bcl2l2	1.6127886002219e-4	1.2077712414358e-4	23.126786155617303	22.903887839266083	0.6862530961876122	1
kidney	4sU	unlabelled	Bcl3	1.8481417018893667e-4	0	11.356705862037035	5.630980161783365	0.20048970347808587	0.6187172093865677
kidney	4sU	unlabelled	Bcl6	2.9943269513338334e-4	3.9814334168489663e-4	109.2902017457636	70.79371099809401	0.9696756491644248	1
kidney	4sU	unlabelled	Bcl6b	1.6784155756965335e-4	0	6.684689656286413	9.843454645283789	0.1759074472451902	0.6187172093865677
kidney	4sU	unlabelled	Bcl7a	1.724536881728543e-4	7.430524595036333e-5	45.529359347124	42.63194701212099	0.13375416377523053	0.5733165425614167
kidney	4sU	unlabelled	Bcl7b	3.2634109272006e-4	1.6007668612384e-4	32.75465047334452	22.46700714683667	0.5054055091571791	0.8900773508618542
kidney	4sU	unlabelled	Bcl7c	1.6765983418579332e-4	3.8700577851107e-4	29.01414927918685	23.572765641421807	0.21197182261521877	0.6222641726345626
kidney	4sU	unlabelled	Bcl9	0	6.113957690602633e-4	7.927849718166525	4.20268158636809	0.03381135788503824	0.2972638961264072
kidney	4sU	unlabelled	Bcl9l	1.0485747642924e-4	4.0139365709811e-4	33.48206773271708	23.956420986384575	0.4969554614991175	0.8815457020998332
kidney	4sU	unlabelled	Bclaf1	1.4852456311743363e-4	6.151698393594764e-5	49.26428731856235	62.099040255076225	0.1767817374709178	0.6187172093865677
kidney	4sU	unlabelled	Bclaf3	6.528895032770033e-4	0	4.501960977249464	5.047827230135477	0.09101130126334966	0.4644320215513858
kidney	4sU	unlabelled	Bco1	0	0	6.267563106113836	7.75775415196376	1	1
kidney	4sU	unlabelled	Bco2	6.837606837606833e-4	3.700962250185034e-4	7.023949946327557	6.9335646373748	0.9529597907618528	1
kidney	4sU	unlabelled	Bcor	0	0	7.099390383241208	6.382492979628571	1	1
kidney	4sU	unlabelled	Bcorl1	7.615660260170833e-4	7.923302432453667e-5	14.09588405678788	13.34279290020162	0.1648702551861316	0.6187172093865677
kidney	4sU	unlabelled	Bcr	2.1228880276802e-4	3.5670511666729667e-4	36.066616829296045	38.50349259811711	0.2678834847085548	0.6476030629929642
kidney	4sU	unlabelled	Bcs1l	7.721320249824833e-4	7.966857871255334e-5	18.192715128204828	16.54237721019662	0.21813058945747368	0.6224842387498724
kidney	4sU	unlabelled	Bdh1	3.1611386689594666e-4	1.5521299231084152e-4	144.06681601309683	153.9412092040022	0.1507102435715486	0.603686101060038
kidney	4sU	unlabelled	Bdh2	4.322277350311333e-4	2.472112054319667e-4	347.3343599339793	339.18119406286803	0.01400530495250859	0.18167108640100635
kidney	4sU	unlabelled	Bdnf	6.632179334128999e-5	0	11.584446983877369	18.264246050470145	0.15954687585280478	0.6142420195142552
kidney	4sU	unlabelled	Bdp1	1.9015021867275e-4	0	11.320841429818662	11.938771880954992	0.19595646236248496	0.6187172093865677
kidney	4sU	unlabelled	Becn1	2.9603585634786333e-4	2.1372228285008e-4	111.38466190748086	108.10100532979492	0.27093813899407265	0.649582767097362
kidney	4sU	unlabelled	Bend3	0.00115056843829644	4.3830813061582e-4	8.792189848131533	6.599863664052758	0.15472893804187737	0.6093953402235871
kidney	4sU	unlabelled	Bend4	0	0	0.4838011519592747	0.685657469417239	1	1
kidney	4sU	unlabelled	Bend5	2.2463013493624e-4	3.175178426382433e-4	31.66053378644016	32.47386756269967	0.9551455465253696	1
kidney	4sU	unlabelled	Bend6	0	0	0.4341540463004716	0.126546325059349	1	1
kidney	4sU	unlabelled	Bend7	0	0	5.369756321472612	4.4567463708355195	1	1
kidney	4sU	unlabelled	Best1	0	0	0.5333290323882557	1.0303686168134234	1	1
kidney	4sU	unlabelled	Bet1	4.727387330601934e-4	6.229365227683e-5	14.564866900634632	13.679932897835185	0.709644910918144	1
kidney	4sU	unlabelled	Bet1l	0	1.0803262337231e-4	39.663608129454	35.754244804931844	0.08405698739215796	0.4449044100841498
kidney	4sU	unlabelled	Bex1	3.7537537537537337e-4	0	1.535629212555615	0.9146668332335796	0.290376695214336	0.6653009677815418
kidney	4sU	unlabelled	Bex3	1.9034182997604667e-4	1.0593781450288666e-4	26.64983161475361	20.22449307497233	0.4504911063120703	0.8350239748664058
kidney	4sU	unlabelled	Bex4	0	0	7.488103736978455	4.401869721756588	1	1
kidney	4sU	unlabelled	Bfar	1.1690010814483218e-4	7.955406365583804e-5	98.79741441844128	113.13409664360252	0.4732101249852673	0.8593029562907774
kidney	4sU	unlabelled	Bglap3	0	0	0.6325437602193138	0.6186068687213578	1	1
kidney	4sU	unlabelled	Bgn	3.8541123594137e-4	1.7064626692758666e-4	203.99223303987017	149.72697427582085	0.00330520731102831	0.07421779362834331
kidney	4sU	unlabelled	Bhlhb9	1.4940983116689e-4	3.431708991077533e-4	5.70035128944834	7.044239120817824	0.5381062314842189	0.9249566016904042
kidney	4sU	unlabelled	Bhlhe22	0	0.00234741784037558	1.0819657423448732	0.6401016818140789	0.14936241989146304	0.6013371529028119
kidney	4sU	unlabelled	Bhlhe40	1.3600980115761828e-4	2.0744304114678175e-4	49.74160585446068	72.16468525541475	0.45179159292248566	0.8363464934665467
kidney	4sU	unlabelled	Bhlhe41	8.183306055646466e-4	1.7155601303825668e-4	3.919123549069413	8.416947280594023	0.7194526557771364	1
kidney	4sU	unlabelled	Bhmt	0	3.3875338753387333e-4	1.8688245610746388	3.194617408972958	0.32914137705444035	0.703164042937676
kidney	4sU	unlabelled	Bhmt2	2.390727471389667e-4	1.03099994515916e-4	74.47450018526973	79.1350520637661	0.08282024254048231	0.4412569748422897
kidney	4sU	unlabelled	Bicc1	1.425848910802833e-4	2.1976711402018663e-4	245.4736564102896	232.35878656714488	0.0719909914214667	0.4110598584790542
kidney	4sU	unlabelled	Bicd1	5.678591709256e-5	4.6129716763536665e-5	13.438771170785676	13.631852447826668	0.9791037046238248	1
kidney	4sU	unlabelled	Bicd2	3.0179568432171333e-4	1.9881235149449e-4	31.62580006273284	32.09707776807404	0.7920096487277742	1
kidney	4sU	unlabelled	Bicdl1	1.7938828594492667e-4	3.3765208826168e-4	31.327523905632052	33.719404093006766	0.3814983284793352	0.7597363789545898
kidney	4sU	unlabelled	Bicdl2	0	0	2.7333236580127447	1.6459470256297335	1	1
kidney	4sU	unlabelled	Bicra	3.1357792411413997e-4	0	6.6039315824033125	5.460028964922954	0.20600419805705697	0.6187172093865677
kidney	4sU	unlabelled	Bicral	3.1258237868484335e-4	3.1426414070696336e-4	19.719877727411397	20.103302477785626	0.941479728283062	1
kidney	4sU	unlabelled	Bid	1.6038886871943666e-4	5.555257091820683e-5	62.399181836321205	52.26068552021192	0.5449749806931475	0.9305262005839632
kidney	4sU	unlabelled	Bik	2.5479187219934333e-4	2.1498810870763333e-4	14.20973085255164	13.557231195267432	0.7443714859578581	1
kidney	4sU	unlabelled	Bin1	0	0	15.299046545149114	14.537820599422751	1	1
kidney	4sU	unlabelled	Bin2	1.3976240391334668e-4	7.6103500761035e-4	6.132340569443729	2.4525149868892173	0.5259451793418771	0.9104507856217656
kidney	4sU	unlabelled	Bin3	2.8788731382967e-4	5.729115636236333e-4	11.647907943681435	11.968861138003875	0.43962249025692873	0.8229051025311467
kidney	4sU	unlabelled	Birc2	5.449294316386e-5	2.2065596986195664e-4	20.181250368502013	22.177079989662246	0.07931298443454061	0.4337241715504158
kidney	4sU	unlabelled	Birc3	0	0	12.178064620768142	8.800264958551004	1	1
kidney	4sU	unlabelled	Birc5	0	2.0337604230221667e-4	3.706458670438433	2.948279458912314	0.22399574802308336	0.6242713644802025
kidney	4sU	unlabelled	Birc6	3.2282760688114e-4	1.5096680514921e-4	60.68062643257234	59.01323598253676	0.07942820647995394	0.4337241715504158
kidney	4sU	unlabelled	Bivm	1.502333368381e-4	5.438625115570666e-5	12.671600227576464	12.52796545898277	0.5431138694134648	0.92983072188467
kidney	4sU	unlabelled	Blcap	1.4318870774340578e-4	2.2649638786683332e-4	46.47375701747669	40.013217500977206	0.3159839859037071	0.6896045364170412
kidney	4sU	unlabelled	Blm	0	0.00161812297734627	0.5777216217428385	0.31386029929506576	0.16573079774183774	0.6187172093865677
kidney	4sU	unlabelled	Blmh	1.838746813735567e-4	1.7689789770379002e-4	132.2221033001069	135.81234515555187	0.8925732988565862	1
kidney	4sU	unlabelled	Blnk	4.3435237040878334e-4	0	11.623267895450438	10.3314505731065	0.01127855480328555	0.1610986899847816
kidney	4sU	unlabelled	Bloc1s1	9.300058221540068e-4	2.9156922410246e-4	243.1705548298879	242.13330319328475	0.01079727403461904	0.15771417392975584
kidney	4sU	unlabelled	Bloc1s2	0	1.4136273678258334e-4	7.2158149530952125	6.906650572723182	0.23235552165598491	0.6289600108769956
kidney	4sU	unlabelled	Bloc1s3	2.8906354174128334e-4	3.199832066671967e-4	16.032260659817112	15.134740724739292	0.8515588199331718	1
kidney	4sU	unlabelled	Bloc1s4	2.1228504486431535e-4	1.9548379733070996e-4	28.567679109662315	32.06487860973306	0.7142293336423305	1
kidney	4sU	unlabelled	Bloc1s5	2.5959439075861333e-4	1.4247648436070668e-4	30.53261383068536	35.07309747851177	0.5346113458465745	0.9209137594826936
kidney	4sU	unlabelled	Bloc1s6	1.2353304508956e-4	3.262855651265988e-5	27.18914687764634	27.435552052216753	0.6771216451901962	1
kidney	4sU	unlabelled	Blvra	1.5338640591843665e-4	8.3519655567636e-5	66.31864750266793	75.34420676926212	0.4588737646452388	0.8437766419696995
kidney	4sU	unlabelled	Blvrb	3.225819149438633e-4	2.9515938606847664e-4	20.98256904718593	20.669544498092694	0.729989083095019	1
kidney	4sU	unlabelled	Blzf1	0	4.0023883744391e-4	19.564712501939773	24.12389116202184	0.03587764523029324	0.3041163269582654
kidney	4sU	unlabelled	Bmf	0	0	4.604329348213788	2.991619824625494	1	1
kidney	4sU	unlabelled	Bmi1	3.224498781386033e-4	2.1137296102328228e-4	42.58115539204651	47.033202162435586	0.2769274960300679	0.6554477170804539
kidney	4sU	unlabelled	Bmp1	0	0	6.661272268589571	6.4301878036947455	1	1
kidney	4sU	unlabelled	Bmp15	0	0	0.64233821391772294	0.21292094054180805	1	1
kidney	4sU	unlabelled	Bmp2	0	0	4.4851882944025325	4.56901488134753	1	1
kidney	4sU	unlabelled	Bmp2k	0	9.328185642012667e-5	16.396991680413244	15.088722925766824	0.08811869200698273	0.4561790790293459
kidney	4sU	unlabelled	Bmp3	0	0	3.006502350600435	2.8809324794417615	1	1
kidney	4sU	unlabelled	Bmp4	3.3484303309794e-4	4.6926001378601e-4	202.37741994735765	180.7867360271917	0.19685460514804376	0.6187172093865677
kidney	4sU	unlabelled	Bmp5	0	0	0.5232369018497419	0.30888103443158066	1	1
kidney	4sU	unlabelled	Bmp6	4.235289926891533e-4	1.980354128261847e-4	39.71179174283178	40.52082749688143	0.06205643234029711	0.3801650313941815
kidney	4sU	unlabelled	Bmp7	2.619080390508169e-4	6.697900021771235e-5	55.974620704578115	56.215480901506304	0.06550217700723007	0.39000471508863377
kidney	4sU	unlabelled	Bmp8a	0	0	2.7659004039845123	3.4908750550409673	1	1
kidney	4sU	unlabelled	Bmper	0	0	0.2306882676876914	0.32449770916757337	1	1
kidney	4sU	unlabelled	Bmpr1a	3.457599881820833e-4	1.245226902936303e-4	37.8897731390063	38.66998956727034	0.06480239544460648	0.38786076621968946
kidney	4sU	unlabelled	Bmpr1b	3.063725490196067e-4	8.3125519534497e-4	3.714549668398628	3.418854639532811	0.5904198475884953	0.9705975700404876
kidney	4sU	unlabelled	Bmpr2	3.3146156769298e-4	2.2724958395946e-4	80.77605431341136	85.0700196198145	0.2581898036830402	0.6423807131189669
kidney	4sU	unlabelled	Bms1	9.667440061871334e-5	6.522799350761001e-4	24.29141213629986	20.642304919495498	0.02267249706313085	0.24088570987589555
kidney	4sU	unlabelled	Bmt2	4.800051863363765e-4	2.5399660665137e-4	43.21189907775084	43.62283224955427	0.45276438806055513	0.8371403891387642
kidney	4sU	unlabelled	Bmx	0	0	0.5384845805687417	0.6856797812091573	1	1
kidney	4sU	unlabelled	Bmyc	0	1.0864841373315668e-4	6.759712418661236	6.1019922045277974	0.23278280363905393	0.6289600108769956
kidney	4sU	unlabelled	Bnc2	4.4035280102522334e-4	2.2918373438502e-4	16.031580383427784	16.303976924957276	0.4513925581575058	0.8360161251543421
kidney	4sU	unlabelled	Bnip1	4.128819157720866e-4	2.0729684908789333e-4	11.753246839415077	7.035160564481677	0.8799172001995738	1
kidney	4sU	unlabelled	Bnip2	2.4321815915820668e-4	4.6623402525677334e-4	59.328566295203	59.627172616128775	0.05786945329364259	0.36869570754247266
kidney	4sU	unlabelled	Bnip3	3.243710464133933e-4	3.1349392042171e-4	221.8111614031682	202.7148060213229	0.9264485381133304	1
kidney	4sU	unlabelled	Bnip3l	2.4328575421206337e-4	2.3438172016451337e-4	222.10640083265864	232.8861967947014	0.7126776006431557	1
kidney	4sU	unlabelled	Boc	1.0243802499487666e-4	1.9372336303758e-4	14.17424358065992	12.293635827944438	0.4637144080979134	0.8487386373764322
kidney	4sU	unlabelled	Bod1	1.2663894346962292e-4	1.2104747192194336e-4	131.88604033438065	117.62113513005038	0.7897425913052771	1
kidney	4sU	unlabelled	Bod1l	5.7545676881024e-4	8.020532563362e-5	6.87348050340735	6.7823737431888595	0.7571620237411866	1
kidney	4sU	unlabelled	Bok	9.299297903008e-5	5.6844020009093334e-5	27.754694207847994	21.558371509931774	0.7612135086793856	1
kidney	4sU	unlabelled	Bola1	4.1920215252648664e-4	5.4814544125708e-4	35.30121169002137	38.82319216342876	0.4188328856698873	0.7993723428742072
kidney	4sU	unlabelled	Bola2	3.657724348460767e-4	7.108068938917699e-5	60.290317988608464	58.193524849101834	0.03762899181300073	0.31130239294814105
kidney	4sU	unlabelled	Bola3	7.268122980056167e-4	1.5237849330029e-4	141.40612984590712	129.5083071653328	0.00624438851045506	0.11094115929469964
kidney	4sU	unlabelled	Bop1	7.609145049909866e-4	0	27.581980949301144	22.98231903868355	0.00719295883714774	0.12137081267196088
kidney	4sU	unlabelled	Bora	0	0	1.3272463362219933	0.9956256088466402	1	1
kidney	4sU	unlabelled	Borcs5	4.9455984174085e-4	0	12.89576536499103	10.225041013730774	0.20594278584160317	0.6187172093865677
kidney	4sU	unlabelled	Borcs6	5.3593342307664e-4	5.733834224576867e-4	26.83146423617794	22.69966927916929	0.7756295502701684	1
kidney	4sU	unlabelled	Borcs7	2.6580079713501e-4	1.8566630360152336e-4	26.393346121526303	23.164481292082147	0.6531216663775481	1
kidney	4sU	unlabelled	Borcs8	7.347926855928566e-4	1.570885121042083e-4	36.2393090582679	33.76279590568278	0.00414372911283969	0.08509865275513963
kidney	4sU	unlabelled	Bpgm	3.2753587098421336e-4	3.4741962997296666e-4	48.41675961318755	45.43784631534371	0.573087377941347	0.9568687107557984
kidney	4sU	unlabelled	Bphl	7.283601657452833e-4	2.3195690028276e-4	287.05732123588103	300.30203613553635	8.164524599522935e-4	0.03064045423678497
kidney	4sU	unlabelled	Bpnt1	7.974482750813767e-4	2.2924432266441976e-4	165.3334584561768	130.6359136284294	0.00485244630448716	0.09348637057505645
kidney	4sU	unlabelled	Bptf	2.3487416741473655e-4	4.223364138413194e-4	68.2019451327619	80.84251604211978	0.4110639357077847	0.7909472947499978
kidney	4sU	unlabelled	Braf	2.238166246378094e-4	3.390681393083123e-4	39.92393299463982	43.929912910327154	0.4473358036945147	0.8314254869752323
kidney	4sU	unlabelled	Brap	2.8623915025977666e-4	7.984356477594511e-5	146.24642918743902	158.86638872886817	0.0130852116080597	0.175554582377279
kidney	4sU	unlabelled	Brat1	0.001271250300361	0	8.406793771254321	8.165161441702832	0.00561980153269458	0.10441575979400068
kidney	4sU	unlabelled	Brca1	0	0	0.5657070696436529	0.44193030435814873	1	1
kidney	4sU	unlabelled	Brca2	0	0	1.5533946665154958	0.887096200228343	1	1
kidney	4sU	unlabelled	Brcc3	2.2408892823861e-4	5.372011818426e-5	22.163155708619456	24.52542684966516	0.1767694260636181	0.6187172093865677
kidney	4sU	unlabelled	Brd1	1.9733085916964456e-4	7.61079239401187e-5	26.072658588847073	25.165031059459285	0.6133372910157435	0.9926151007010462
kidney	4sU	unlabelled	Brd2	1.4241227486658828e-4	1.5968268448789e-4	153.66559149832636	173.7517156589413	0.7791670202403754	1
kidney	4sU	unlabelled	Brd3	1.248758953013366e-4	2.05373300456704e-4	73.40968192353812	69.69456207483603	0.42420740638134713	0.8043733461533351
kidney	4sU	unlabelled	Brd3os	1.6911889058007667e-4	3.611600524824467e-4	6.3188778200523466	6.616468746567689	0.5968255003163175	0.9759733219800578
kidney	4sU	unlabelled	Brd4	2.3420088852398337e-4	2.6122263573569946e-4	106.84891011670418	115.731994809723	0.9919483028251932	1
kidney	4sU	unlabelled	Brd7	1.775465796679992e-4	4.3813817467208e-4	35.93438272515437	37.44861249791132	0.28246193768069944	0.660920676864965
kidney	4sU	unlabelled	Brd8	4.711652976630079e-5	2.547211070489621e-4	38.690894653911656	34.96850456622495	0.07712790213618666	0.4268678801864585
kidney	4sU	unlabelled	Brd9	3.4398880610085e-4	2.9958058717795e-4	14.257673730003328	15.206789777519102	0.5080313323124185	0.8917251762293016
kidney	4sU	unlabelled	Brdt	0	0	2.336385263201964	1.9200627403026127	1	1
kidney	4sU	unlabelled	Brf1	6.872244205359434e-4	0	17.661888280705035	17.33145699097887	0.00768017877817243	0.12644602031659377
kidney	4sU	unlabelled	Brf2	3.4434222450703333e-4	0	10.55311332973471	8.511657474344794	0.06568701865376658	0.3905298530899716
kidney	4sU	unlabelled	Bri3	2.5831926976195335e-4	1.7663528898319666e-4	494.3044250118638	491.549901929383	0.09537678500909436	0.4772769104900704
kidney	4sU	unlabelled	Bri3bp	1.5277607567843395e-4	1.5692467237243333e-4	37.60933805700743	42.10719978604852	0.9196390227925336	1
kidney	4sU	unlabelled	Brip1	0.00120336943441636	0	2.0713373103177433	1.847605749788543	0.20396741443505684	0.6187172093865677
kidney	4sU	unlabelled	Brix1	1.8497131632605332e-4	3.749891679474929e-4	29.684403499574262	33.6707946199164	0.848750136956948	1
kidney	4sU	unlabelled	Brk1	4.2639821856726e-4	1.0980360197766707e-4	121.13847639006492	114.7152531140102	0.02326043065648301	0.2432224268187056
kidney	4sU	unlabelled	Brms1	7.520210565895832e-4	0	7.974144471975691	7.563443172530366	0.18615745158687716	0.6187172093865677
kidney	4sU	unlabelled	Brms1l	0.00103539838502335	0	10.395549554252025	7.454607647968167	0.00383659088739028	0.08097630504695236
kidney	4sU	unlabelled	Brox	4.218701842538634e-4	4.2608659845896e-4	61.359595082216046	65.81680133666467	0.9647379567840942	1
kidney	4sU	unlabelled	Brpf1	1.8148820326678667e-4	6.837606837606666e-5	20.40903045961672	20.717051090654294	0.7826540020828121	1
kidney	4sU	unlabelled	Brpf3	3.2181244770547725e-5	1.530550215932233e-4	26.12385407755576	22.80610136111817	0.12342767747440196	0.5491403950476664
kidney	4sU	unlabelled	Brsk1	0	0	1.584958384268225	1.2897442184516348	0.9999939126238953	1
kidney	4sU	unlabelled	Brwd1	4.0358461788036744e-4	4.7475331451064334e-4	30.93815053261156	31.045122464328006	0.5237722320724276	0.9081345519799756
kidney	4sU	unlabelled	Brwd3	0	4.1435224883604e-4	6.876494664204706	8.329281553078225	0.0674012195021641	0.3959453929823715
kidney	4sU	unlabelled	Bscl2	9.033426395245334e-4	1.8027807759227665e-4	93.44983420778384	71.5573693747925	0.00495082463817049	0.0948834984293888
kidney	4sU	unlabelled	Bsdc1	3.851486731573582e-4	1.146061968467874e-4	42.93576545074626	54.25443312649371	0.1128204941132099	0.52386953503822
kidney	4sU	unlabelled	Bsg	7.613520423741067e-4	2.956193077588867e-4	412.20992962302546	442.80043771382304	0.00331048853167745	0.07421779362834331
kidney	4sU	unlabelled	Bsnd	2.1322003733036e-4	1.105216622458e-4	43.23660377837152	32.45690890320354	0.389061459014382	0.766387425614137
kidney	4sU	unlabelled	Bspry	2.0526185563635667e-4	3.1706116262011333e-4	54.40711915510401	34.24717657807603	0.5606133224951302	0.9459572913942218
kidney	4sU	unlabelled	Bst1	0	0.00102908887769662	10.92689693869915	8.748967817132861	0.01595943238672181	0.1948115507797242
kidney	4sU	unlabelled	Bst2	0	5.842827928717467e-4	6.762267586298426	4.4085892482820155	0.10975705328191993	0.5155012802245332
kidney	4sU	unlabelled	Btaf1	2.6150091181658666e-4	9.932103655572667e-5	30.35502398862985	35.73364857821434	0.16283454615341028	0.617527024698066
kidney	4sU	unlabelled	Btbd1	2.4515872166149216e-4	1.8383572821671667e-4	85.63607123011137	89.97718912795521	0.5253164996392445	0.9097073845838648
kidney	4sU	unlabelled	Btbd10	2.554278416347367e-4	8.582984886871666e-4	7.000414105869795	7.446469464137622	0.37916031546989354	0.7566634617288173
kidney	4sU	unlabelled	Btbd11	0	1.7415534656913665e-4	5.68062679400038	5.246448044338029	0.22628756921743765	0.6256938076585509
kidney	4sU	unlabelled	Btbd2	3.8582199721011e-4	2.6590693257359663e-4	31.489668937130254	29.25967467086732	0.4464573753841859	0.8304689201537994
kidney	4sU	unlabelled	Btbd3	1.7565431231336668e-4	2.7370275113675334e-4	11.6311913653991	9.556963885748672	0.7418748663777979	1
kidney	4sU	unlabelled	Btbd6	0	1.3373383700996e-4	19.647862914142458	15.548115687120788	0.07173406418313871	0.4106198124448951
kidney	4sU	unlabelled	Btbd7	3.5754300521597e-4	1.1574062268211952e-4	20.307731221436025	23.60858239474644	0.09874922439574164	0.48547747870612445
kidney	4sU	unlabelled	Btbd8	0	0	1.9080218605054615	2.415368325527877	1	1
kidney	4sU	unlabelled	Btbd9	3.230025253982067e-4	1.0928961748633668e-4	35.36380843744965	33.41682881978588	0.33051553874298933	0.7037776853258928
kidney	4sU	unlabelled	Btc	3.239390994493033e-4	0	3.3164392783957135	2.191819425164771	0.3237768421200739	0.6984617341199894
kidney	4sU	unlabelled	Btd	3.100864283745703e-4	2.689376214533774e-4	49.26691571284102	58.05783644402008	0.7804760014936312	1
kidney	4sU	unlabelled	Btf3	5.182667146816733e-4	2.5349700904729e-4	236.77670087203	235.52288098151652	0.0114726905126347	0.16270648574156288
kidney	4sU	unlabelled	Btf3l4	7.8138814607477e-4	4.379336564965266e-4	11.119098591581285	8.930932886874935	0.6308956474590849	1
kidney	4sU	unlabelled	Btg1	2.4677401040003663e-4	1.9621218069029e-4	88.81507796068551	68.90242050227104	0.6128751795605681	0.9922189114313512
kidney	4sU	unlabelled	Btg2	2.6017278405472753e-4	2.1378845999419e-4	29.79916671799364	19.566801601671905	0.8399533730449931	1
kidney	4sU	unlabelled	Btg3	0	0	0.37725051929022824	0.48337393874793855	1	1
kidney	4sU	unlabelled	Btla	0	0	0.9746007901731591	0.6194834304226828	1	1
kidney	4sU	unlabelled	Btnl9	2.279995119391e-4	4.334633723450366e-4	21.228450433965833	23.285952779630605	0.5088361660851605	0.892564707777504
kidney	4sU	unlabelled	Btrc	0	0	9.5818446343051	9.69558546520609	1	1
kidney	4sU	unlabelled	Bub1b	0	0	1.615413999962951	0.47340595896975823	1	1
kidney	4sU	unlabelled	Bub3	1.4653079962419465e-4	1.1563039818058e-4	52.769638246186894	36.38488201734941	0.7984633366241343	1
kidney	4sU	unlabelled	Bud13	0	0	4.949459765345449	5.45853363507285	1	1
kidney	4sU	unlabelled	Bud23	4.4947321123626664e-4	2.5106149208354667e-4	61.760488198657306	65.83920759787333	0.11407727046191551	0.5261381989182892
kidney	4sU	unlabelled	Bud31	3.502784650307169e-4	7.767503758013249e-5	86.34238474781593	93.02289566045376	0.05232959467700399	0.35380591702152053
kidney	4sU	unlabelled	Bysl	0	4.2084407522850666e-4	17.661253185281552	19.6609571251962	0.00955280740841477	0.14511423462190204
kidney	4sU	unlabelled	Bzw1	1.593417511600958e-4	1.5237568719624425e-4	98.18843454435536	120.2339615643733	0.8503762945290735	1
kidney	4sU	unlabelled	Bzw2	2.8878089040643666e-4	5.1248927980928e-4	28.630840030065972	24.61715378133076	0.20898881530212335	0.6214853418979914
kidney	4sU	unlabelled	C030006K11Rik	6.741161065603567e-4	1.6559167426696817e-4	49.32034071055168	49.05894804459431	0.05847670405105276	0.3706681592278208
kidney	4sU	unlabelled	C130050O18Rik	0	0	0.9805901424934989	0.7640595336637916	1	1
kidney	4sU	unlabelled	C130074G19Rik	2.4380437194061665e-4	1.5966739191848194e-4	207.12980149503923	165.89379510458795	0.3500220251555841	0.7249192712378056
kidney	4sU	unlabelled	C1d	4.628795532730933e-4	1.4239565899445668e-4	50.1602831183032	56.675398412898545	0.0044689786527999	0.08853821461642669
kidney	4sU	unlabelled	C1galt1	1.0112509472545978e-4	2.1600880406294663e-4	59.04493855012931	59.30747772992552	0.2783130490863133	0.6567561259056317
kidney	4sU	unlabelled	C1galt1c1	4.360988752608706e-4	6.691970837373966e-4	26.720452345192093	29.580219323155188	0.2812902480120248	0.6596668065859811
kidney	4sU	unlabelled	C1qa	1.1431141793144323e-4	3.4725001492865e-4	42.4166344169903	29.2534733581192	0.03946169399524175	0.31796840255695386
kidney	4sU	unlabelled	C1qb	2.889862878423e-4	4.2023869557908665e-4	44.73177877359507	23.683076810714407	0.697479953400118	1
kidney	4sU	unlabelled	C1qbp	4.493069606921967e-4	2.2738237650590744e-4	123.60260962038558	122.53431843084655	0.02616070372554323	0.2583628836571675
kidney	4sU	unlabelled	C1qc	9.966826856252367e-4	2.994029199984567e-4	23.060466107704208	13.618262963476075	0.3211839809706374	0.6959882256465811
kidney	4sU	unlabelled	C1ql3	0	0	0.36695968003534407	0.8704052822352377	1	1
kidney	4sU	unlabelled	C1ql4	0.00272108843537415	0	0.8266125025664255	0.4260841862232401	0.2677477179787161	0.6476030629929642
kidney	4sU	unlabelled	C1qtnf1	0	0	3.3128523703712007	1.98890163793377	1	1
kidney	4sU	unlabelled	C1qtnf12	5.504309796991467e-4	2.9648894223838033e-4	87.55969147959183	112.35631787520664	0.12671666239154142	0.5582095109265801
kidney	4sU	unlabelled	C1qtnf2	5.073566717402334e-4	2.2281639928698667e-4	5.067110890018378	5.195661236680549	0.9619317673110294	1
kidney	4sU	unlabelled	C1qtnf3	4.126056152387234e-4	2.0871536264836663e-4	107.99750920609492	129.5938352311366	0.35159007429239064	0.7264968986934148
kidney	4sU	unlabelled	C1qtnf4	0.00340831629175187	0	2.6626818660590144	2.5822969034606116	0.196390330582708	0.6187172093865677
kidney	4sU	unlabelled	C1qtnf5,Mfrp	9.917611790772266e-4	0	7.78273221473647	5.103112104066692	0.05536495137197822	0.3614158924613613
kidney	4sU	unlabelled	C1qtnf6	0	0	2.7742290799354503	1.963227736251924	1	1
kidney	4sU	unlabelled	C1qtnf7	0	0	3.608177487339864	2.822128496964539	0.9999913911501536	1
kidney	4sU	unlabelled	C1qtnf9	0	0	0.5907094603177878	1.1656109968380528	1	1
kidney	4sU	unlabelled	C1ra	4.5941033320074e-4	3.727244523117167e-4	18.65497220683706	10.67823353447192	0.9538931502020404	1
kidney	4sU	unlabelled	C1rl	1.4555361083128492e-4	1.0267250626279668e-4	68.72143305652509	70.40431298928735	0.37010795386793927	0.7460352212613413
kidney	4sU	unlabelled	C1s1	6.156273308818767e-4	3.1752308909274333e-4	19.947150522584224	17.416247029443554	0.1889866120389107	0.6187172093865677
kidney	4sU	unlabelled	C2	4.501228313332167e-4	1.7764770799306382e-4	33.77330562987972	36.32243109393639	0.08204592512820483	0.43935304237926104
kidney	4sU	unlabelled	C2cd2	1.9071594766754336e-4	1.6332183886388668e-4	27.567985521729728	32.13291129272814	0.6855952063523993	1
kidney	4sU	unlabelled	C2cd2l	2.8099221291083e-4	1.6674969587912884e-4	97.50875760458696	95.50999923808448	0.3793231529497458	0.7568781571894563
kidney	4sU	unlabelled	C2cd3	1.4289797084881333e-4	5.971522012896467e-4	14.98752693178325	13.335958403027105	0.28342367402494706	0.6612736308624978
kidney	4sU	unlabelled	C2cd4d	0	0	1.0223254742712904	0.7870462649171183	1	1
kidney	4sU	unlabelled	C2cd5	1.6676713472548333e-4	4.7588895729898e-4	9.994285521115843	10.054013144325378	0.16959056041552084	0.6187172093865677
kidney	4sU	unlabelled	C3	4.5891410456397666e-4	0	28.180294336803083	16.7041026203294	0.01750745280266718	0.2046567083672181
kidney	4sU	unlabelled	C330007P06Rik	3.9369364025699334e-4	2.48788118959946e-4	52.91410660877885	61.65385800943904	0.22083845287786408	0.6229966807857528
kidney	4sU	unlabelled	C330018D20Rik	1.4536996656490663e-4	1.1426645629629332e-4	21.418266005373457	18.303343229671896	0.8817670191380361	1
kidney	4sU	unlabelled	C330021F23Rik	9.4966761633428e-4	0	1.8801635035381652	2.131746929564147	0.08913704154994008	0.4594498778060526
kidney	4sU	unlabelled	C330027C09Rik	4.5537340619307664e-4	0	1.2751009399594952	0.8343680376636363	0.33478725045694724	0.7081401724458405
kidney	4sU	unlabelled	C3ar1	1.2531328320802e-4	0	5.333256021361854	2.993165816421146	0.3574786071535594	0.7312936022684374
kidney	4sU	unlabelled	C4b	8.076892011953667e-5	0	17.87124442478751	6.356586222858311	0.2653961781903404	0.6464783012544946
kidney	4sU	unlabelled	C5ar1	0	0	1.3302012706388888	0.5361244131045633	0.9999956955750768	1
kidney	4sU	unlabelled	C5ar2	0	0	1.6021682262911712	0.6010265272862196	1	1
kidney	4sU	unlabelled	C730034F03Rik	0	0.00444444444444444	0.7168287432775649	0.9326519878315028	0.21979517134635895	0.6229576364788796
kidney	4sU	unlabelled	C77080	2.0471222673413335e-4	1.2066748426891636e-4	28.733605818463037	26.81724213650611	0.7588163753606023	1
kidney	4sU	unlabelled	C87436	8.820621489482866e-4	0	12.33045648524902	12.384377763520598	0.03924654852131823	0.31679388429287986
kidney	4sU	unlabelled	C8a	5.473158132089633e-4	2.2590456564233e-4	22.791055896567176	32.75813977577333	0.1879380363850663	0.6187172093865677
kidney	4sU	unlabelled	C8g	2.3212627669452e-4	3.4874451142596663e-4	11.228345451101491	24.758628163811338	0.7448406390946717	1
kidney	4sU	unlabelled	CT025619.2	7.577935252188167e-4	1.849796522382533e-4	4.07207257042503	2.6503004512847825	0.3684505372117931	0.7441809877214896
kidney	4sU	unlabelled	Caap1	2.903600464576067e-4	8.049585446349334e-5	8.919163192337253	8.640100530727535	0.6833760172456809	1
kidney	4sU	unlabelled	Cab39	9.367195062325628e-5	1.6905191089371333e-4	55.77889679054759	59.8837205639892	0.7265601967398583	1
kidney	4sU	unlabelled	Cab39l	2.149868833086233e-4	1.8140754021644e-4	89.91679240053638	83.68517346697126	0.6005358321352042	0.9801191264849312
kidney	4sU	unlabelled	Cabcoco1	3.4616178785124664e-4	8.151952392598001e-5	13.242009323403268	11.204766430807458	0.241750191458661	0.6333887324682678
kidney	4sU	unlabelled	Cabin1	4.039424785910333e-5	3.1077755582577336e-4	27.59984224956889	22.680862421522377	0.01774971199682969	0.20639690571525737
kidney	4sU	unlabelled	Cables1	0	0	13.912082774773696	14.043789565682603	1	1
kidney	4sU	unlabelled	Cables2	5.386489944829666e-4	8.952736010125567e-4	11.283903970531892	10.839755722586466	0.6354397164499066	1
kidney	4sU	unlabelled	Cabp1	0	0	0.9058214209307384	0.33296432073393795	1	1
kidney	4sU	unlabelled	Cacfd1	2.6371357423588335e-4	4.641069644359233e-4	41.97218565587709	36.30599193113411	0.5557143381450388	0.9411690163094388
kidney	4sU	unlabelled	Cachd1	2.132241625621e-4	2.2274055523100337e-4	51.195056396351575	53.25793728142548	0.5050991953821566	0.8896552370251745
kidney	4sU	unlabelled	Cacna1a	9.099181073703368e-4	0	5.2037843865524405	4.460673704233811	0.20357193112953456	0.6187172093865677
kidney	4sU	unlabelled	Cacna1c	0	0	1.8951735042664224	1.6339930673604894	1	1
kidney	4sU	unlabelled	Cacna1d	1.7979144192736333e-4	0	5.708778933523013	4.941252038165115	0.24420122962570137	0.6350062134249416
kidney	4sU	unlabelled	Cacna1g	0	0	1.4785269768290012	0.5484960462773005	1	1
kidney	4sU	unlabelled	Cacna2d1	0	1.779676098949967e-4	3.580498354451752	3.8778617749444297	0.2556975054364581	0.6417589861426612
kidney	4sU	unlabelled	Cacnb1	0	0	2.96298330712898	2.3644061481065286	1	1
kidney	4sU	unlabelled	Cacnb2	0	0	1.5952889652663838	1.100017140770151	1	1
kidney	4sU	unlabelled	Cacnb3	1.2341108231518998e-4	0	12.764610531549492	7.163167045858502	0.35372648545004515	0.7278966596584087
kidney	4sU	unlabelled	Cacnb4	2.520690534351967e-4	2.1819892279688663e-4	26.898064793700662	20.474245397998388	0.5599525423182959	0.9454246178572684
kidney	4sU	unlabelled	Cacng4	0	0	1.0764922602181946	2.6083309947214066	1	1
kidney	4sU	unlabelled	Cacng7	0	0	0.9327859749088192	0.911399479878406	1	1
kidney	4sU	unlabelled	Cactin	2.816488388831333e-4	6.293126529773133e-4	23.943611993054855	19.44856883020697	0.2169433621837408	0.6224842387498724
kidney	4sU	unlabelled	Cacul1	1.0059598946284084e-4	1.8639892910674336e-4	110.59951201565214	103.29943354959464	0.09285334424582806	0.4691645553225204
kidney	4sU	unlabelled	Cacybp	3.4746075632265664e-4	1.4936014251787735e-4	66.84079808577664	69.99512720062134	0.03477207696200848	0.30002982673611034
kidney	4sU	unlabelled	Cad	0	0	8.059084807563515	6.368827109851016	1	1
kidney	4sU	unlabelled	Cadm1	2.8551580039914667e-4	2.7953519876426554e-4	55.87095020280644	61.29367515448093	0.8520148396101914	1
kidney	4sU	unlabelled	Cadm2	0	0	0.8184225364824956	1.58447818451591	1	1
kidney	4sU	unlabelled	Cadm4	0	0	12.036442845808402	14.80027532291156	1	1
kidney	4sU	unlabelled	Cadps2	0	1.9607843137254665e-4	10.431474757788662	8.40781436350481	0.18697698466335808	0.6187172093865677
kidney	4sU	unlabelled	Cage1	0	0	0.9309430368346956	0.7796538966078661	1	1
kidney	4sU	unlabelled	Calb1	3.1036195934672e-4	2.3912183608113333e-4	279.0993649076367	256.78219282598093	0.22418124740497972	0.6244072238620195
kidney	4sU	unlabelled	Calca	0	0	1.7714527713177046	1.199235137963887	1	1
kidney	4sU	unlabelled	Calcoco1	2.9192083568407666e-4	3.0744160276696334e-4	37.44431760651913	32.58531124559121	0.7670328226453127	1
kidney	4sU	unlabelled	Calcrl	1.4070634585619667e-4	0	21.34296115651095	21.955884367866176	0.187086134686518	0.6187172093865677
kidney	4sU	unlabelled	Cald1	6.846032724036333e-5	2.1098180998548413e-4	55.04690297385344	53.927225935105696	0.09862670050737478	0.4854330353386029
kidney	4sU	unlabelled	Calhm2	0	0	3.4160311665534246	2.780270599360754	1	1
kidney	4sU	unlabelled	Calm1	4.5409660413108335e-4	2.181416196264967e-4	940.0898573747762	940.828945964517	0.00456987231618709	0.09006554403076289
kidney	4sU	unlabelled	Calm2	2.193038456279856e-4	1.7812931817809668e-4	156.00831358774113	141.17675374602703	0.7586731751595596	1
kidney	4sU	unlabelled	Calm3	5.066157372818733e-4	1.609668304097834e-4	371.85364102905487	310.2411317780785	0.00721405449871746	0.12146187388191113
kidney	4sU	unlabelled	Calml3	0	0	2.5094000928736886	0.6292219668019473	1	1
kidney	4sU	unlabelled	Calml4	5.213795974881533e-4	1.6012370365284663e-4	474.2630427216947	548.9987873246914	4.269287104085248e-4	0.02126570718245808
kidney	4sU	unlabelled	Calr	5.047521905478366e-4	2.749594304079367e-4	781.5179841654827	614.8645506392922	0.0618809911386816	0.3794999938392865
kidney	4sU	unlabelled	Calr3	5.602240896358533e-4	0.02383395758008761	1.6989438898989946	1.1881800531878863	0.00295323709414754	0.06986777498382232
kidney	4sU	unlabelled	Calu	4.018094834604067e-4	4.0282280320750664e-4	37.32764831063349	37.60297155033429	0.4819765231606742	0.8673740897336747
kidney	4sU	unlabelled	Camk1	1.9003818197271935e-4	2.2920609090361005e-4	31.770687721895296	22.16021419980454	0.9480522972173746	1
kidney	4sU	unlabelled	Camk1d	1.7199862401100666e-4	0.00145666423889293	5.079861823071487	2.701482622053837	0.5696161402104126	0.953746716611934
kidney	4sU	unlabelled	Camk1g	0	0	1.2833898741671594	1.117839787344913	1	1
kidney	4sU	unlabelled	Camk2a	0	0	0.4317749809265989	0.5973414990275527	1	1
kidney	4sU	unlabelled	Camk2b	0.00157323038585452	2.8587764436821e-4	3.912502223141456	2.098460666225343	0.3499714589423962	0.7249192712378056
kidney	4sU	unlabelled	Camk2d	3.954132068011e-5	1.3725800336563e-4	22.089856659088937	20.59275798768977	0.28330368140940015	0.6612736308624978
kidney	4sU	unlabelled	Camk2g	3.5748741754107e-4	3.832334803774866e-4	25.248727495248293	22.58563499429516	0.970019736400496	1
kidney	4sU	unlabelled	Camk2n1	1.9486107170737333e-4	1.427100200503637e-4	554.3164559177609	454.7134400258829	0.47908875953205865	0.8649740118716409
kidney	4sU	unlabelled	Camk2n2	0	1.7085255424568332e-4	6.849295554051749	7.063598309137028	0.2456338388968644	0.6356897003071575
kidney	4sU	unlabelled	Camk4	0	0	0.3421957398208536	0.3755045101727584	1	1
kidney	4sU	unlabelled	Camkk1	0	0	2.214785660530288	1.6997399814003424	1	1
kidney	4sU	unlabelled	Camkk2	2.3149113863872665e-4	0	45.405419648352826	31.98721632264608	0.05018603095809092	0.3470208238586216
kidney	4sU	unlabelled	Caml	0	0	23.463554398686487	24.794225421687525	1	1
kidney	4sU	unlabelled	Camsap1	9.974666358513274e-5	2.335739417603804e-4	25.619034860379607	30.40151141113715	0.8964535092686939	1
kidney	4sU	unlabelled	Camsap2	2.4487473660544907e-4	1.5679216056049e-4	32.65486454322411	33.12082954150646	0.4157024271117225	0.7964044540666257
kidney	4sU	unlabelled	Camsap3	2.3580456517638e-4	1.6819354554378665e-4	21.914883560398035	21.416298044422124	0.8664736321769337	1
kidney	4sU	unlabelled	Camta1	1.025641025641e-4	7.826563356030332e-5	12.227492760604486	10.68488953731109	0.9220068122424442	1
kidney	4sU	unlabelled	Camta2	6.937329144522667e-4	0.00103917230553665	17.635113874404887	13.656302747086968	0.6489721637168027	1
kidney	4sU	unlabelled	Cand1	2.9350533867125337e-4	3.6329446774142665e-4	62.19972762443214	60.35613761728076	0.8901035373480092	1
kidney	4sU	unlabelled	Cand2	0	0	3.956755330160129	3.99899226013438	1	1
kidney	4sU	unlabelled	Cant1	2.4068567696141312e-4	1.4599072958867e-4	34.274439002847885	30.36778196019468	0.350023073438958	0.7249192712378056
kidney	4sU	unlabelled	Canx	5.905888819324667e-4	2.1275032685229663e-4	374.5778628130803	426.8680098533802	1.672740097361383e-4	0.01205957571245064
kidney	4sU	unlabelled	Cap1	3.618368623060166e-4	3.028953638439133e-4	71.4448562446748	59.116295477650624	0.5851119524851979	0.9660215964287742
kidney	4sU	unlabelled	Cap2	0	0	0.5880919444842708	0.6778379761532835	0.9999939126238953	1
kidney	4sU	unlabelled	Capg	8.6668148767919e-4	0	14.840713761184515	8.00733714358766	0.05607477188665918	0.3631895770728297
kidney	4sU	unlabelled	Capn1	5.871645822323667e-5	9.9167090720155e-4	26.628681051361195	22.676058526422757	0.03137040528242045	0.2877743421659988
kidney	4sU	unlabelled	Capn10	1.3714888994709667e-4	2.0152425005169332e-4	33.59818058031636	26.74714388868474	0.5116145125701634	0.8960613212103438
kidney	4sU	unlabelled	Capn13	0	0	0.8256594731967497	0.4391123877495966	1	1
kidney	4sU	unlabelled	Capn15	3.3610620956222003e-4	0	14.801929469538852	11.592046117796093	0.2047142566037772	0.6187172093865677
kidney	4sU	unlabelled	Capn2	2.9326262734697e-4	3.5461811320339334e-4	112.20054871580976	99.64450227031936	0.5529384100808976	0.9389054594382218
kidney	4sU	unlabelled	Capn3	0	0	0.30050014978633605	0.4204354912654278	1	1
kidney	4sU	unlabelled	Capn5	2.229259112392433e-4	3.1625553447185e-4	10.316900914578316	4.198237880847423	0.8676238702847966	1
kidney	4sU	unlabelled	Capn6	0	0	1.825738782494431	1.3960994170742909	1	1
kidney	4sU	unlabelled	Capn7	2.806686546046633e-4	1.9857186392605605e-4	55.26247760593547	55.81911156175896	0.47478691516421	0.8604963170044123
kidney	4sU	unlabelled	Capns1	6.720206669130534e-4	2.4213406917008337e-4	272.93566031750754	209.61376059928924	0.00200678706727767	0.05497793849513908
kidney	4sU	unlabelled	Caprin1	3.185854791741467e-4	3.350172511390933e-4	166.40576293837384	163.58901811453626	0.7600631745241906	1
kidney	4sU	unlabelled	Caprin2	0	8.885503935008866e-4	3.2025129991454047	5.164360951832809	0.2099723895208622	0.6214853418979914
kidney	4sU	unlabelled	Capsl	0	0	0.4740464400041396	0.4723094039207276	1	1
kidney	4sU	unlabelled	Capza1	2.2588910703160337e-4	3.3255302410470334e-4	40.40983656470785	35.40253295353047	0.36935690279486383	0.7452104394855189
kidney	4sU	unlabelled	Capza2	3.3521659178611333e-4	2.772291005735561e-4	94.61127840383676	97.99216406956324	0.3478400650634134	0.7231314632324537
kidney	4sU	unlabelled	Capzb	4.1871956303102665e-4	1.5999359187912127e-4	150.21146566323728	124.53001542199436	0.07188752888733997	0.41095790238463287
kidney	4sU	unlabelled	Car11	0	0	2.6874255491674166	1.9239772119601952	1	1
kidney	4sU	unlabelled	Car12	3.1699687293954666e-4	1.8060717155207455e-4	210.99039346443396	190.99623090580383	0.13764550458471594	0.5813962756094477
kidney	4sU	unlabelled	Car13	0	0	2.163295616797362	1.416312855302902	0.9999925445173355	1
kidney	4sU	unlabelled	Car14	2.43191815233546e-4	2.372674133776138e-4	67.15491180962738	56.47719897240701	0.9741796791520752	1
kidney	4sU	unlabelled	Car15,Gm20518	0.00136250471408553	2.2543786668329e-4	159.60579191903508	110.47453409908309	5.9700173504811085e-5	0.00665355625533922
kidney	4sU	unlabelled	Car2	5.726537455782467e-4	2.4741582308126164e-4	271.5836435176768	227.41931880626277	0.02502004739878723	0.25274676199748336
kidney	4sU	unlabelled	Car3	9.574256579575066e-4	2.8682897213814064e-4	219.60352145131705	168.74483388864695	0.2431760637165594	0.634350007538206
kidney	4sU	unlabelled	Car4	5.013076497063934e-4	1.4869860831827838e-4	302.7918334832869	298.1097636484228	0.00350473286992342	0.07668982564250976
kidney	4sU	unlabelled	Car5a	0	0	3.552699223864916	2.4469109155152413	1	1
kidney	4sU	unlabelled	Car5b	4.949377567277267e-4	1.7942810760631923e-4	108.17325211997075	106.04261418790132	0.02918611576090472	0.27552819689377867
kidney	4sU	unlabelled	Car7	0	0	4.765050661114506	4.08820710401731	1	1
kidney	4sU	unlabelled	Car8	0	3.148535070596933e-4	11.110854838339463	6.178583660047155	0.04183739784883506	0.3224166702382579
kidney	4sU	unlabelled	Car9	0	6.469263972736367e-4	10.570401882775302	12.047712926115071	0.06753252226222983	0.39628779615420906
kidney	4sU	unlabelled	Card10	1.9613455620080112e-4	2.2081270568624e-4	69.45968194920594	51.95554807149885	0.8635141897071554	1
kidney	4sU	unlabelled	Card14	0	0	1.910778086205987	1.3210221915074567	1	1
kidney	4sU	unlabelled	Card19	1.2429912966853667e-4	4.4066256307394666e-4	31.15831108746279	22.86102945715994	0.03930716989340951	0.31709635641927186
kidney	4sU	unlabelled	Card6	1.9758940920766335e-4	3.2711808963035337e-4	4.78001625334582	5.339105611340001	0.9450938089990732	1
kidney	4sU	unlabelled	Carf	1.7911517105498667e-4	0	3.9721027494717647	3.4634892418508096	0.2693075553583289	0.648212070514565
kidney	4sU	unlabelled	Carhsp1	3.268731843768946e-4	2.7401911517614333e-4	48.92534731181436	42.96185111110675	0.8571029304940501	1
kidney	4sU	unlabelled	Carm1	3.5164146367815336e-4	2.4495188653875336e-4	26.22077080037756	21.495691641019093	0.8529155604391183	1
kidney	4sU	unlabelled	Carmil1	3.1416039554848667e-4	1.6458930405416e-4	14.972497446417806	13.862793716499024	0.34265613453592403	0.7167054101195736
kidney	4sU	unlabelled	Carmil3	0	0	1.6003050311109597	1.1052610225651784	1	1
kidney	4sU	unlabelled	Carnmt1	1.6999346729246846e-4	4.1642626305881e-4	39.92340230656265	43.3101100043206	0.2288130243804016	0.6264003273929469
kidney	4sU	unlabelled	Carns1	4.7483380816714e-4	0	1.6006229650571522	2.235019594646709	0.19589367060734628	0.6187172093865677
kidney	4sU	unlabelled	Cars	0	1.2055455093429666e-4	11.528289988950894	11.319224639728032	0.2403370625652137	0.6331032851958265
kidney	4sU	unlabelled	Cars2	4.886098331820767e-4	3.6112309416832665e-4	23.687975894319823	21.206618733754073	0.8352604794002731	1
kidney	4sU	unlabelled	Casc1	0.00132275132275132	0	0.6000270130969081	0.27349090816238836	0.3667694113118106	0.7417060993760368
kidney	4sU	unlabelled	Casc3	1.4039532287986334e-4	2.814115689000967e-4	26.715116027994625	26.68139043838391	0.6147622412484367	0.9937471301181362
kidney	4sU	unlabelled	Casc4	2.4776304547347e-4	1.2266595491497334e-4	12.893327073236698	15.129959141431597	0.30977417933693846	0.6823101316220266
kidney	4sU	unlabelled	Casd1	2.8549567236733334e-4	6.847203987830766e-4	22.990570847834245	21.237832398106356	0.3769255990177837	0.7536311276230625
kidney	4sU	unlabelled	Cask	7.790027504455667e-4	3.6930582298288e-4	13.391463388757474	12.336733601399974	0.14951696045309051	0.6013371529028119
kidney	4sU	unlabelled	Caskin2	3.3413153856495787e-4	1.2894906511927667e-4	38.612006018840496	33.307680930136826	0.15436682469499716	0.6091143774361631
kidney	4sU	unlabelled	Casp1	0	0	2.4134138249087744	2.4706626495103015	1	1
kidney	4sU	unlabelled	Casp12	3.0707815138952664e-4	0	3.577364968424574	2.162989729087343	0.22212048665222608	0.6232502026494552
kidney	4sU	unlabelled	Casp2	0	5.759041695461666e-5	10.606550718888068	12.267426366919771	0.2706220872190346	0.6491263121283121
kidney	4sU	unlabelled	Casp3	1.6827905567047178e-4	1.9538882375928e-4	20.379785003979336	19.9812599702437	0.529510166401381	0.9148877723721136
kidney	4sU	unlabelled	Casp4	0	0	4.573456830449135	3.1064991201390595	1	1
kidney	4sU	unlabelled	Casp6	3.4184172981494736e-4	3.4669988532126e-4	24.57018276377515	23.479151217702785	0.9309813590565892	1
kidney	4sU	unlabelled	Casp7	0	0	4.899018597290066	4.043285572975851	1	1
kidney	4sU	unlabelled	Casp8	0.00172024473058947	0.00114813276750043	32.02670954199542	32.2311099053171	0.24372159139547103	0.6350062134249416
kidney	4sU	unlabelled	Casp8ap2	0	6.0790273556231e-4	3.011915833877752	2.3628378445189577	0.14576255169016178	0.5949509633646711
kidney	4sU	unlabelled	Casp9	3.690150596296733e-4	3.525844439743e-5	30.653633670029247	24.916729940598753	0.00753415503688066	0.125246184096106
kidney	4sU	unlabelled	Casr	1.4867677668748e-4	0	13.528591984166932	12.268379314048063	0.18944506765182031	0.6187172093865677
kidney	4sU	unlabelled	Cast	1.5021812120539666e-4	1.0799244099261214e-4	44.12415711615418	47.68086788351526	0.4488605488694855	0.8329281807086174
kidney	4sU	unlabelled	Casz1	2.2215522657948627e-4	4.2450334959315e-4	55.21269336728773	48.73921798485842	0.9129830374153488	1
kidney	4sU	unlabelled	Cat	6.3446303507783e-4	2.4680486841815e-4	957.5423915684258	1062.791262117256	0.00148980750537023	0.04495018327876986
kidney	4sU	unlabelled	Catsper2	0	0	1.9897095848362836	3.893545385056177	1	1
kidney	4sU	unlabelled	Catsperd	0	0	0.3324807696089926	0.8371859542721884	1	1
kidney	4sU	unlabelled	Catsperg1	0	0.00241545893719806	0.0769093364769885	0.48098314709408974	0.6856597365868734	1
kidney	4sU	unlabelled	Cav1	5.127314181915133e-4	7.411646147610399e-4	23.77105145784937	17.773791821381785	0.4672977966279137	0.853131443183948
kidney	4sU	unlabelled	Cav2	2.4663043987186844e-4	4.4888432262768664e-4	38.925155011740344	37.18935847951995	0.21219126517564912	0.6222641726345626
kidney	4sU	unlabelled	Cavin1	9.96786888036576e-5	2.3133672748621e-4	88.00364773621999	80.38872102666005	0.725585406107583	1
kidney	4sU	unlabelled	Cavin2	7.664964867472466e-4	7.541478129713333e-5	43.56738499974042	47.44740195243755	0.01019642234482621	0.15231253356535387
kidney	4sU	unlabelled	Cavin3	7.816469300816666e-5	6.379585326953667e-5	23.269310326544957	15.558214413079002	0.8162679597440434	1
kidney	4sU	unlabelled	Cbarp	0	0	3.5635464475256375	2.961725335342163	1	1
kidney	4sU	unlabelled	Cbfa2t2	1.7860332202178668e-4	3.2301511352041335e-4	13.142948895791635	12.912539075440463	0.5337152943851268	0.9197172100248416
kidney	4sU	unlabelled	Cbfa2t3	9.497393280094666e-5	0	23.217639481854786	14.383511998164092	0.1639118972687505	0.6187172093865677
kidney	4sU	unlabelled	Cbfb	7.358355103493197e-5	3.8463348343776335e-4	21.90551381055243	30.413393663087817	0.02526632092309921	0.25373758358109466
kidney	4sU	unlabelled	Cbl	1.0211562733687668e-4	2.1081454044609332e-4	23.64512933866816	22.603413304404107	0.304924731484991	0.6778727730752747
kidney	4sU	unlabelled	Cblb	1.7699232907171e-4	0	8.007908803492013	7.176896439322315	0.1152240584790207	0.5286095601486253
kidney	4sU	unlabelled	Cblc	0	0	21.39951402393236	20.02601928038002	1	1
kidney	4sU	unlabelled	Cbll1	5.203094603873967e-4	2.7368501076907e-4	14.205426243801227	14.78737445587574	0.43118226008229354	0.8120246659455407
kidney	4sU	unlabelled	Cbr1	2.2664238849772663e-4	1.4847050513824907e-4	51.76512887800416	35.013193740077256	0.45386961534599973	0.8378857254516969
kidney	4sU	unlabelled	Cbr2	0	0	4.961677692914675	3.035511735993677	1	1
kidney	4sU	unlabelled	Cbr3	2.62260687123e-4	0	2.826076799357844	2.0090481407866263	0.28936631318175576	0.6643133706808706
kidney	4sU	unlabelled	Cbr4	7.621823033809333e-5	5.406987432282833e-4	29.252453188853252	35.28904055347889	0.291133546613933	0.6657100131835197
kidney	4sU	unlabelled	Cbs	3.9977309464647666e-4	1.8209941959495616e-4	186.73167895330764	174.50683449021452	0.01112008117077681	0.15991642395053476
kidney	4sU	unlabelled	Cbwd1	0	0.00101145349311159	6.0143348908971985	6.925592086138893	0.03991484073674349	0.31944986185257823
kidney	4sU	unlabelled	Cbx1	3.7802134887066665e-4	2.9919053077155335e-4	133.55596862612322	139.0350957477732	0.5442915708869274	0.9301751540272584
kidney	4sU	unlabelled	Cbx2	0	2.6688017080330666e-4	5.602783912790901	3.508490570008732	0.1666299547035242	0.6187172093865677
kidney	4sU	unlabelled	Cbx3	1.653257403845024e-4	3.5298650336072334e-4	112.71088036566005	110.98949297268712	0.25466345566113635	0.641600150017702
kidney	4sU	unlabelled	Cbx4	2.3001721790862e-4	1.119628644502745e-4	33.09879668040167	32.204157255443356	0.2671065892400009	0.64735068283962
kidney	4sU	unlabelled	Cbx5	3.810965965422467e-4	3.7813135776926335e-4	51.31781866070804	44.76386277518804	0.9516578607783448	1
kidney	4sU	unlabelled	Cbx6	2.6863441173150335e-4	3.011816595312333e-4	166.6129139032734	120.4661195539805	0.926999669091812	1
kidney	4sU	unlabelled	Cbx7	2.566474223450933e-4	2.1689491522912e-4	25.12010525493115	24.179618860101925	0.975651696405519	1
kidney	4sU	unlabelled	Cbx8	1.8234865061998335e-4	4.435573297848733e-4	7.767028664673171	5.757379754350496	0.7161220556378921	1
kidney	4sU	unlabelled	Cby1	0.00109511034645608	0.00103824273486191	11.125186139556453	9.267279531613134	0.7106583575127571	1
kidney	4sU	unlabelled	Cc2d1a	6.401638819537667e-5	0.00125327795779639	20.68054778755643	13.040628765623254	0.07964771596011963	0.4337740480959864
kidney	4sU	unlabelled	Cc2d1b	1.7726804164506333e-4	3.5405266172231333e-4	28.056646089967185	24.70700600634687	0.26168628214028605	0.644960267194219
kidney	4sU	unlabelled	Cc2d2a	0	0.00121464515009543	6.649535908693304	6.720455465328414	0.1949169649603056	0.6187172093865677
kidney	4sU	unlabelled	Ccar1	3.0899639048448e-4	2.614519471392067e-4	35.161386063351586	38.234811125516785	0.7264939108459287	1
kidney	4sU	unlabelled	Ccar2	0	2.9112081513828e-4	2.9407379146242723	3.0964865167770426	0.2340161749877624	0.629033274133118
kidney	4sU	unlabelled	Ccbe1	5.603850042099267e-4	1.4511681903932333e-4	4.887738881207	4.408130361484183	0.3518771161138125	0.7267811725764481
kidney	4sU	unlabelled	Ccdc102a	0	0	5.0075750292911	4.318973002925798	1	1
kidney	4sU	unlabelled	Ccdc103	0	0	1.6000868377574031	1.2782396969290124	1	1
kidney	4sU	unlabelled	Ccdc106	0	0	1.158974046945596	0.4104451996953292	1	1
kidney	4sU	unlabelled	Ccdc107	0.00236542831680046	0.00143796868158639	216.71190080165093	259.1558056781953	0.05088054195085993	0.34936852396501183
kidney	4sU	unlabelled	Ccdc112	0	0	2.268579180435307	2.8857363745413775	1	1
kidney	4sU	unlabelled	Ccdc114	0	3.6710719530102663e-4	5.669958021949942	3.2730005731170904	0.1526476489619462	0.6073097576185709
kidney	4sU	unlabelled	Ccdc115	3.8714672861013335e-5	1.8415256242165337e-4	19.649133073049164	18.904207248934956	0.1307493761678553	0.5649857901410984
kidney	4sU	unlabelled	Ccdc116	0	0	0.3003809245565138	0.20208584911351296	1	1
kidney	4sU	unlabelled	Ccdc117	2.2012618991574336e-4	1.146105950011334e-4	24.265996737840567	33.05003301553787	0.5303733474379154	0.9159170591533744
kidney	4sU	unlabelled	Ccdc12	2.778738958086333e-4	1.1125977712018428e-4	69.2436226727887	55.7221730843775	0.08936825320251537	0.4602129069052841
kidney	4sU	unlabelled	Ccdc120	3.2082130253448666e-4	0	3.761698483453737	3.67666534927295	0.2723308420187176	0.650910274861941
kidney	4sU	unlabelled	Ccdc122	0.00225396033640591	0	3.7141919927091616	3.5644320122935653	0.04680262833030509	0.33530460401073175
kidney	4sU	unlabelled	Ccdc124	2.3236225767666333e-4	5.534340583319334e-5	38.804874752260105	30.29029163118208	0.2657407337001614	0.6464783012544946
kidney	4sU	unlabelled	Ccdc125	0.00138639951949196	0	4.395414238865184	4.738748514148109	0.02241989596454285	0.24088570987589555
kidney	4sU	unlabelled	Ccdc126	1.0316723408645332e-4	0	5.875720260634179	6.095961008199118	0.23355493525958992	0.6289600108769956
kidney	4sU	unlabelled	Ccdc127	2.1374545895613e-4	3.3027486188612e-4	29.072503766061047	28.585074912898296	0.3720218460954039	0.7478654604952808
kidney	4sU	unlabelled	Ccdc130	3.2499764133925665e-4	0.00121997017806695	9.60635063942276	7.671303151054336	0.19945274416209352	0.6187172093865677
kidney	4sU	unlabelled	Ccdc134	0	0	5.7142119014375155	5.547190894939066	1	1
kidney	4sU	unlabelled	Ccdc136	0	0	2.540824328290508	1.8645295228700625	1	1
kidney	4sU	unlabelled	Ccdc137	1.4257199885942334e-4	2.2823234052265e-4	10.241238390026345	6.982502748982222	0.4217565768721022	0.8022804596575553
kidney	4sU	unlabelled	Ccdc138	0	0	2.270124441669326	2.885780998125214	1	1
kidney	4sU	unlabelled	Ccdc14	0	0	0.7811874003556187	0.7310378872565299	1	1
kidney	4sU	unlabelled	Ccdc141	2.3252586787063668e-4	3.8834247736294666e-4	16.382838058337633	10.331166768954512	0.5395299463337908	0.9263576341038188
kidney	4sU	unlabelled	Ccdc148	4.365858982754833e-4	0	6.439941295424274	5.856789394738307	0.20994969158994756	0.6214853418979914
kidney	4sU	unlabelled	Ccdc149	0	7.153075822603699e-4	3.887698541183691	3.2041934373290615	0.15283209482744978	0.6075142295259451
kidney	4sU	unlabelled	Ccdc15	0	0	0.33489957672613935	0.4571198541394382	1	1
kidney	4sU	unlabelled	Ccdc151	0	0	7.115630060604256	6.046337690966424	0.9999925445173355	1
kidney	4sU	unlabelled	Ccdc152	0	0	0.5060668015700703	0.37724818352419814	1	1
kidney	4sU	unlabelled	Ccdc157	1.6691278119894333e-4	4.6283439785243335e-5	21.702253756756654	20.706773870360735	0.18121743941942417	0.6187172093865677
kidney	4sU	unlabelled	Ccdc158	0	0	1.99718419954128	1.9966893693545973	1	1
kidney	4sU	unlabelled	Ccdc159	0.001806684733514	0	1.7815449018562182	1.2597827937925492	0.24812745559323807	0.6362810558958217
kidney	4sU	unlabelled	Ccdc160	9.6587250482936e-4	5.633009435290799e-4	6.219012406445388	7.177839936399395	0.8440985775924451	1
kidney	4sU	unlabelled	Ccdc162	0	8.5251491901108e-4	1.086981808189449	0.8376259409676	0.20175636165601288	0.6187172093865677
kidney	4sU	unlabelled	Ccdc163	0	6.909303083346566e-4	10.133078602989146	9.570642617266936	0.04614156892251323	0.33298396299616617
kidney	4sU	unlabelled	Ccdc166	0	2.1701388888888668e-4	4.089699314517903	4.436842173122288	0.2781418063775947	0.6567037610547343
kidney	4sU	unlabelled	Ccdc167	0.00123365408339501	0	6.001684470905628	4.113696185884077	0.21497726026460892	0.6224842387498724
kidney	4sU	unlabelled	Ccdc169	0	0	0.33489957672613935	0.35336257877762833	1	1
kidney	4sU	unlabelled	Ccdc17	0	0	4.330891948060365	4.33827129423096	1	1
kidney	4sU	unlabelled	Ccdc171	0	0	0.7491670387896879	0.5050887451883653	1	1
kidney	4sU	unlabelled	Ccdc173	0	2.9761904761904667e-4	1.9179955382830551	2.291059734150426	0.3167443671882699	0.6904462669867794
kidney	4sU	unlabelled	Ccdc174	6.442468754026333e-5	3.2840722495894667e-4	17.777579559480724	15.459774280367704	0.6940767113700448	1
kidney	4sU	unlabelled	Ccdc181	4.3019641823844e-4	2.712956360498967e-4	43.302898902424865	43.12327743945587	0.7664394335935909	1
kidney	4sU	unlabelled	Ccdc186	2.3279274726938665e-4	3.0592448329686667e-4	19.158555522473605	18.454887987957058	0.7247379534438434	1
kidney	4sU	unlabelled	Ccdc189	6.466214031684434e-4	0	5.776866330308454	6.661874887888396	0.15508511490897617	0.6098400398094973
kidney	4sU	unlabelled	Ccdc191	4.3544524276072e-4	0	5.658595700564461	7.689157559472227	0.17563135983386569	0.6187172093865677
kidney	4sU	unlabelled	Ccdc22	3.8209623364426665e-4	1.0091835704914666e-4	18.99813578069776	19.665072690099063	0.12183823768060258	0.5456472687247267
kidney	4sU	unlabelled	Ccdc25	7.984150101702513e-5	2.386472911363657e-4	61.85667940024341	57.64056853675564	0.04711741430334833	0.3363391770406969
kidney	4sU	unlabelled	Ccdc28a	6.448700586831666e-5	3.2975100288363e-4	14.544367827427276	14.228923004442946	0.27120182909016405	0.6498028082695587
kidney	4sU	unlabelled	Ccdc28b	0	2.1872265966754e-4	16.822150002165554	16.741657506543024	0.17493463851991653	0.6187172093865677
kidney	4sU	unlabelled	Ccdc3	0.00207116293647662	0	5.0038057753715375	5.041235038100585	0.03406718017394931	0.2972638961264072
kidney	4sU	unlabelled	Ccdc30	0	2.960331557134367e-4	3.75095022791675	3.958909797725163	0.24941856160664017	0.6362810558958217
kidney	4sU	unlabelled	Ccdc32	1.7257906020633334e-4	3.5544181417500004e-5	22.99323901579644	23.73833304737397	0.16868511165598565	0.6187172093865677
kidney	4sU	unlabelled	Ccdc34	5.340168749332333e-5	0	27.50115740540585	22.44621040110993	0.28174015831778687	0.6601568061301821
kidney	4sU	unlabelled	Ccdc36	0	0	0.6820918977543827	0.5602076994069207	1	1
kidney	4sU	unlabelled	Ccdc39	0	0	0.330141445978394	0.126546325059349	1	1
kidney	4sU	unlabelled	Ccdc43	1.8566115749812665e-4	3.306763653587e-4	12.350477885068184	13.095380706883864	0.48961884523239224	0.8739638965328784
kidney	4sU	unlabelled	Ccdc47	3.1568538664891e-4	1.6654380814769686e-4	92.36493138811404	97.64185389335626	0.03962141351317967	0.31832878203303194
kidney	4sU	unlabelled	Ccdc50	3.521286741307167e-4	1.317816766066096e-4	52.42380803608845	51.66162273596163	0.10238315249649414	0.4959138694826651
kidney	4sU	unlabelled	Ccdc51	1.0843634786380334e-4	0	9.256855614691329	8.9268653572454	0.25282036325087914	0.6407248005344723
kidney	4sU	unlabelled	Ccdc57	0	3.7622272385252e-4	5.487054437209743	4.501546605748156	0.21442257875604695	0.6224842387498724
kidney	4sU	unlabelled	Ccdc58	2.287435498115452e-4	4.15141151399987e-5	32.93710285349409	42.730919790384874	0.02137022742439327	0.2331059689073671
kidney	4sU	unlabelled	Ccdc59	0	1.5813601615395333e-4	15.561459042500438	15.092359918752155	0.0418402512865345	0.3224166702382579
kidney	4sU	unlabelled	Ccdc6	5.4347876176026e-4	4.796829968635667e-4	131.75594684515323	126.8050980047118	0.4148685409611569	0.7951768217587026
kidney	4sU	unlabelled	Ccdc61	0	0	6.771433188205084	4.307235626314762	1	1
kidney	4sU	unlabelled	Ccdc62	0.00154698242933537	5.777007510109734e-4	1.2908052624916957	0.9530725576671116	0.7328311435880169	1
kidney	4sU	unlabelled	Ccdc65	0	0	0.4588385030284139	0.39415909486500905	0.9999939126238953	1
kidney	4sU	unlabelled	Ccdc66	7.407407407407334e-5	2.0618556701030663e-4	14.30033871222884	16.285994109913545	0.7336869699048255	1
kidney	4sU	unlabelled	Ccdc68	0	3.9158353399839e-4	9.745478790532475	8.235514569286513	0.01898095679732571	0.21502629493999753
kidney	4sU	unlabelled	Ccdc69	0.00164203612479474	0	1.0988973921649003	0.6681217515659372	0.2447676362182569	0.6352177483799969
kidney	4sU	unlabelled	Ccdc71	7.788369341777333e-5	7.027159973296666e-5	25.998251437258546	27.86205078877201	0.936032500896162	1
kidney	4sU	unlabelled	Ccdc71l	0	1.4556988191992334e-4	7.996092960109197	11.118302281039306	0.1381878269163458	0.5824525379975651
kidney	4sU	unlabelled	Ccdc73	0	0	4.00356749910076	5.1952341117258465	1	1
kidney	4sU	unlabelled	Ccdc77	0	4.621072088724566e-4	7.227376755665965	8.297971818179274	0.19498278794738136	0.6187172093865677
kidney	4sU	unlabelled	Ccdc8	0	0	1.7653839355108163	1.287538246612865	1	1
kidney	4sU	unlabelled	Ccdc80	9.577939994008832e-4	0	2.6375805072611453	1.7255987028972677	0.07406494177892242	0.4168206953523744
kidney	4sU	unlabelled	Ccdc82	6.03099933659e-5	1.1450818733539331e-4	10.49773947360607	9.744660361355256	0.536803309653344	0.9232963003053122
kidney	4sU	unlabelled	Ccdc84	2.2545767021168e-4	9.752261320780332e-5	25.720712031355852	32.56324179003428	0.3066295509800716	0.6786575519995186
kidney	4sU	unlabelled	Ccdc85a	0	0	0.4839203771890969	1.031452310121746	1	1
kidney	4sU	unlabelled	Ccdc85c	3.0860644331028784e-4	3.7393704595482666e-4	38.02158567432437	34.975501858540646	0.5822218100057154	0.9642454785948844
kidney	4sU	unlabelled	Ccdc86	8.539274234528767e-4	1.6707008817168668e-4	16.764531123776376	17.695969940061886	0.3706097842977683	0.7463265172316863
kidney	4sU	unlabelled	Ccdc88a	1.0697475395806334e-4	0	5.283307344578179	4.637337406856311	0.2572093330580863	0.6421393372208944
kidney	4sU	unlabelled	Ccdc88b	0	0	1.386945830676036	0.7082488375589907	1	1
kidney	4sU	unlabelled	Ccdc88c	1.6498927569707667e-4	8.358408559010334e-5	19.77857275468484	15.750051889951848	0.725760351859909	1
kidney	4sU	unlabelled	Ccdc9	1.3871549452073667e-4	0	18.59348123084673	14.742440560992836	0.20538061048314843	0.6187172093865677
kidney	4sU	unlabelled	Ccdc90b	3.2605876860182e-4	2.3593531479791668e-4	18.599664593189512	19.592382844496576	0.8532782373480112	1
kidney	4sU	unlabelled	Ccdc91	3.523788709414567e-4	1.5462702773547332e-4	55.90747465430805	55.10059836564712	0.03992801920129211	0.31944986185257823
kidney	4sU	unlabelled	Ccdc92	0	0	7.068640984991146	5.559603740006141	1	1
kidney	4sU	unlabelled	Ccdc93	3.3515322578434e-4	5.727376861397333e-5	17.553726144320876	14.731337440943497	0.1790374543464677	0.6187172093865677
kidney	4sU	unlabelled	Ccdc94	0	0	1.7265637964066467	1.6891120215790447	1	1
kidney	4sU	unlabelled	Ccdc96	0	0	1.4612968776999675	1.2966966000654754	1	1
kidney	4sU	unlabelled	Ccdc97	3.472443326540967e-4	4.216740459624667e-5	25.86665400541842	22.406258397762723	0.29206763460561114	0.6666792965885122
kidney	4sU	unlabelled	Cchcr1	4.728132387706833e-4	0	4.437939738754788	2.4312496171954123	0.3565970514740454	0.7303628007014764
kidney	4sU	unlabelled	Cck	0	4.0752504573717e-4	20.24422115444108	9.94996240397913	0.01653452083825721	0.1983273786711448
kidney	4sU	unlabelled	Cckar	4.9540092936937e-4	3.240345005755667e-4	130.82755210082945	143.4054228187033	0.17491726240880595	0.6187172093865677
kidney	4sU	unlabelled	Ccl11	0	0	1.188556116757194	1.2959825463873116	0.9999956955750768	1
kidney	4sU	unlabelled	Ccl12	0	0	1.7236291190958388	0.44994747917789174	1	1
kidney	4sU	unlabelled	Ccl19	0	7.270083605961466e-4	8.980619125278237	4.368178645254999	0.16681493713069512	0.6187172093865677
kidney	4sU	unlabelled	Ccl2	2.721829069134433e-4	0	3.681930058867721	0.7058580459051419	0.2862820576980973	0.6620489057580565
kidney	4sU	unlabelled	Ccl21a	6.273525721455434e-4	5.551453422084167e-4	5.789000107637462	4.235349368676137	0.9886547804559904	1
kidney	4sU	unlabelled	Ccl25	1.39470013947e-4	9.243852837862668e-5	11.703286466563748	12.249211768922931	0.953782890552948	1
kidney	4sU	unlabelled	Ccl27a	0	0	17.06306988272767	19.605586913686068	1	1
kidney	4sU	unlabelled	Ccl28	0	2.2609088853719e-4	7.936373981017968	7.897459922628761	0.12017503439961036	0.542270285919915
kidney	4sU	unlabelled	Ccl4	0	0	1.190617248184874	0.6867763362581879	1	1
kidney	4sU	unlabelled	Ccl5	1.7226528854435668e-4	0	10.280005527654872	3.159644957607259	0.18547997511929237	0.6187172093865677
kidney	4sU	unlabelled	Ccl6	0	0	13.989035747278727	8.345819413099377	0.9999939126238953	1
kidney	4sU	unlabelled	Ccl8	0.00207684319833852	0	2.769189635168921	1.527130946666667	0.22878502930372815	0.6264003273929469
kidney	4sU	unlabelled	Ccl9	0	0	3.4263025211711224	2.2300403297832236	1	1
kidney	4sU	unlabelled	Ccm2	0	0	16.393290213912575	12.326169950282216	0.9999925445173355	1
kidney	4sU	unlabelled	Ccm2l	0	2.9420417769932336e-4	5.9943883078109135	5.396641080693822	0.2248004600815958	0.6250014240188639
kidney	4sU	unlabelled	Ccna2	7.772038426324466e-4	0	2.398900982205894	1.0425520184815833	0.2400337942851078	0.6329247888681211
kidney	4sU	unlabelled	Ccnb1	0	0	1.106252781640075	1.3438335529969143	1	1
kidney	4sU	unlabelled	Ccnb2	0	9.7181729834791e-4	1.0811911645854797	0.5962672557704404	0.16610572405717725	0.6187172093865677
kidney	4sU	unlabelled	Ccnc	2.1860954138431e-4	3.2073181479123306e-4	26.83231128132325	26.358113704965668	0.5876128176950914	0.9681405312469764
kidney	4sU	unlabelled	Ccnd1	2.0755250623904668e-4	1.6067243754945017e-4	287.022765924144	285.67276999932346	0.6074226572007291	0.98713900308361
kidney	4sU	unlabelled	Ccnd2	1.6259777315988334e-4	9.237631471290668e-5	61.02633661303179	62.295755175022194	0.2646081566154462	0.6464423986656647
kidney	4sU	unlabelled	Ccnd3	2.0391330803572e-4	2.730988461906e-4	127.0421937362603	126.83833914656752	0.394531731861945	0.7724836568103092
kidney	4sU	unlabelled	Ccndbp1	1.5890350859934667e-4	3.0155773939778333e-4	32.39847331942661	28.758477300527332	0.18606552921140404	0.6187172093865677
kidney	4sU	unlabelled	Ccne1	0	0	0.6919853195765262	0.34315229385982404	1	1
kidney	4sU	unlabelled	Ccne2	0	0	0.9272532664016804	0.6921827260763763	1	1
kidney	4sU	unlabelled	Ccng1	5.387110709213433e-4	1.2538395584978427e-4	156.3729308542703	183.9521736019079	3.547289780653035e-4	0.01893015481992651
kidney	4sU	unlabelled	Ccng2	5.927288310445067e-4	2.5488590738086337e-4	15.299422128597708	13.572796710158611	0.11224795649064025	0.5223802732211382
kidney	4sU	unlabelled	Ccnh	4.202721808040666e-4	1.5683721862771e-4	38.20960738290849	45.78414865235543	0.04248518093173334	0.3244668668456017
kidney	4sU	unlabelled	Ccni	8.3471137326918e-4	3.3214747768172e-4	403.5608256284756	397.7881368670615	0.00168814513637851	0.04863974977259869
kidney	4sU	unlabelled	Ccnj	0	0	2.4883609980818173	4.001599633446437	1	1
kidney	4sU	unlabelled	Ccnjl	0	0	1.489234718153812	0.5573897827983685	1	1
kidney	4sU	unlabelled	Ccnk	1.5053435529194153e-4	3.864734299516667e-5	33.462718820717704	27.561088231941287	0.323794379380907	0.6984617341199894
kidney	4sU	unlabelled	Ccnl1	6.83319002846768e-5	1.4956127695428843e-4	45.475418556313535	55.71114117274748	0.2390675813936467	0.6324531657191923
kidney	4sU	unlabelled	Ccnl2	3.709136143993867e-4	1.3450384069717825e-4	85.12727859786335	105.97851865181056	0.1274673669204974	0.5595527631635041
kidney	4sU	unlabelled	Ccnt1	8.86799608708426e-5	4.339509849258666e-4	70.98731909998484	79.80112488739077	0.0013788616926472	0.04312248279881604
kidney	4sU	unlabelled	Ccnt2	3.3656435110390003e-5	4.0794205520423274e-4	28.404941073830862	32.95643770270251	0.04556136790904358	0.3312630666762627
kidney	4sU	unlabelled	Ccny	1.2143702844231152e-4	2.224443467531305e-4	53.85024652562871	57.29843008703814	0.23308136835023013	0.6289600108769956
kidney	4sU	unlabelled	Ccnyl1	3.2626921168547e-4	9.850275807722334e-5	10.719741389653356	8.846971374838242	0.22700077583659015	0.6257661476149614
kidney	4sU	unlabelled	Ccp110	3.4794711203897e-4	0	2.6691839667571493	1.230270805880085	0.372603605422736	0.7485955099854265
kidney	4sU	unlabelled	Ccpg1,Gm44503	4.3294823113205e-4	2.9195027303305e-4	202.57301199470717	197.73487553549717	0.1580399314217094	0.6136142235302084
kidney	4sU	unlabelled	Ccpg1os	3.8491133641000666e-4	2.8560117114461337e-4	25.676120733284897	24.735044976201145	0.9634035075462044	1
kidney	4sU	unlabelled	Ccr1	0.00113378684807256	0	0.6524108598190506	0.2081616690260287	0.48822208820491536	0.8723326373491389
kidney	4sU	unlabelled	Ccr2	4.9273220004926665e-5	0	10.571349440982148	5.247774042785975	0.3660616490490799	0.7411044145247262
kidney	4sU	unlabelled	Ccr5	3.8368582400706e-4	0.00630914826498422	18.321404364745053	8.530015680262373	0.9917239135710232	1
kidney	4sU	unlabelled	Ccrl2	0	0	3.28963369139073	2.6889038572741017	1	1
kidney	4sU	unlabelled	Ccs	3.3645576005239e-4	1.6633410442077e-4	166.84942871269075	172.28860102548495	0.01055125449499261	0.155912712052221
kidney	4sU	unlabelled	Ccser1	1.7853954650954998e-4	0	6.652864109152084	8.070103632995801	0.19756314747518944	0.6187172093865677
kidney	4sU	unlabelled	Ccser2	3.0852559914424336e-4	2.0064968520663e-4	159.49906361492444	163.5211556824051	0.20499219560331988	0.6187172093865677
kidney	4sU	unlabelled	Cct2	2.8191940697977003e-4	1.626033272646384e-4	115.80360025879588	115.92489485919435	0.04187321188157839	0.3224166702382579
kidney	4sU	unlabelled	Cct3	1.570597470516864e-4	1.4250611296217237e-4	127.20511483978854	114.52084491555804	0.8141073243874658	1
kidney	4sU	unlabelled	Cct4	3.1055991181521336e-4	1.7279477781340666e-4	120.56959929573976	134.5063405402537	0.16103698584558895	0.6159968254992677
kidney	4sU	unlabelled	Cct5	5.694966274779434e-4	3.412751764589667e-4	112.48583857927338	125.09207699445898	0.07711002584391909	0.4268678801864585
kidney	4sU	unlabelled	Cct6b	0	0	1.5257552753706578	2.0960698745714943	1	1
kidney	4sU	unlabelled	Cct7	5.3920937731509e-4	2.2283062154539423e-4	166.81529650368793	153.39250047015778	0.04299404402856253	0.32454049482463054
kidney	4sU	unlabelled	Cct8	2.6423431165286667e-4	2.1525037978680663e-4	202.8222254839304	200.91752476520685	0.23243534384261644	0.6289600108769956
kidney	4sU	unlabelled	Ccz1	3.5574967122689333e-4	2.698769397708115e-4	30.16860129649738	33.15196020783402	0.6249477756584607	1
kidney	4sU	unlabelled	Cd109	0	0	0.6401975990034947	0.23570999023934724	1	1
kidney	4sU	unlabelled	Cd14	4.880429477794033e-4	0	10.757299126480094	6.302190772369129	0.23453647516906537	0.6294010507730143
kidney	4sU	unlabelled	Cd151	5.633063598853799e-4	1.7063864111120669e-4	102.54109189412554	94.7462051827063	0.01940563661415703	0.21775962326942416
kidney	4sU	unlabelled	Cd160	0	0	0.7713134631706613	0.32210691751372456	1	1
kidney	4sU	unlabelled	Cd163	0	0	0.5955470745520813	0.7737980700430561	1	1
kidney	4sU	unlabelled	Cd164	4.7957955283772e-4	1.1495248334362776e-4	307.523381341591	327.41750094406297	0.00447280219846454	0.08853821461642669
kidney	4sU	unlabelled	Cd164l2	0.00202511138112596	0	5.068779270766987	4.693588089656524	0.1918724507140723	0.6187172093865677
kidney	4sU	unlabelled	Cd180	0	0	3.150308376502447	2.0415980386553483	1	1
kidney	4sU	unlabelled	Cd1d1	9.290226681531e-4	0	2.680781616786408	2.1681538137659073	0.1495221450421213	0.6013371529028119
kidney	4sU	unlabelled	Cd2	0	0	0.6694219931256259	0.3275356191238313	1	1
kidney	4sU	unlabelled	Cd200	0	2.292211066795e-4	15.954831558861695	17.68808983690191	0.1903317102272924	0.6187172093865677
kidney	4sU	unlabelled	Cd209a	4.3459365493263665e-4	0	1.1258814307801672	1.8518709609738644	0.15951293974577635	0.6142420195142552
kidney	4sU	unlabelled	Cd22	0.02222222222222222	0.00179211469534049	0.21076194170749443	0.5543518728421106	0.4201145833582026	0.8009366127822769
kidney	4sU	unlabelled	Cd244	0	0	0.545780743663456	0.25438688672351617	1	1
kidney	4sU	unlabelled	Cd247	0	0	1.2495624219856112	0.7518761319956317	1	1
kidney	4sU	unlabelled	Cd248	0	0	9.794517301505616	7.872821678981903	1	1
kidney	4sU	unlabelled	Cd24a	1.5044532750274625e-4	9.98898793488676e-5	146.03520270431466	116.1421924354366	0.7270212937498232	1
kidney	4sU	unlabelled	Cd27	0	0	1.1358348514516723	0.7800938833032776	1	1
kidney	4sU	unlabelled	Cd274	0	3.0978934324659e-4	7.573116539952191	3.061963502157965	0.13717181938131037	0.5801933646068019
kidney	4sU	unlabelled	Cd276	0	0.00304878048780487	0.33985641619025503	0.5613265662478696	0.10186636007056396	0.49393465495454336
kidney	4sU	unlabelled	Cd2ap	1.3273571747350154e-4	1.8110096423766e-4	75.19781069504548	76.35616835986734	0.5642494147521144	0.9495686571857452
kidney	4sU	unlabelled	Cd2bp2	1.7047968292599849e-4	1.3500542672310582e-4	43.04859920507763	40.983845174497304	0.7696699737901183	1
kidney	4sU	unlabelled	Cd300a	0	0.00345349673055085	1.3743351524277392	2.289469118770937	0.02433531427518302	0.24855544840418844
kidney	4sU	unlabelled	Cd300c2	0	0	2.618623573471944	2.1690560989486487	1	1
kidney	4sU	unlabelled	Cd300ld	0	0	2.647494186189377	2.844952720194705	1	1
kidney	4sU	unlabelled	Cd300lg	2.1231376081512333e-4	5.997154594580001e-4	39.18094312522835	32.739807580455185	0.32867466911071014	0.7025882673967709
kidney	4sU	unlabelled	Cd302	4.895177010533466e-4	5.834428194797837e-5	52.10413665344413	50.28770646217681	0.00247888147690395	0.06306144136425873
kidney	4sU	unlabelled	Cd320	4.8597036440492665e-4	5.155968032998e-5	26.690649764620236	24.28774978103717	0.05426115952830374	0.3594145856956986
kidney	4sU	unlabelled	Cd33	0	0	1.3249662389718546	1.008433817025291	1	1
kidney	4sU	unlabelled	Cd34	3.964375837124867e-4	1.0650647799871e-4	29.59901041445801	27.19340612882272	0.11531420846780269	0.52881621278606
kidney	4sU	unlabelled	Cd36	4.1974091529323e-4	1.6440464471276667e-4	243.9200693315429	361.8858246417578	2.3907106859751413e-4	0.01475639633998912
kidney	4sU	unlabelled	Cd37	0	0	2.733184948145736	0.7649043335219882	1	1
kidney	4sU	unlabelled	Cd38	0	0	4.527360012887437	5.124912745985293	1	1
kidney	4sU	unlabelled	Cd3d	0	0.0086021505376344	3.4523335304167135	2.2870911888577963	0.1818923239181436	0.6187172093865677
kidney	4sU	unlabelled	Cd3e	0	0	1.1532231450849006	0.34750675221281835	1	1
[truncated: 74,753 more rows]
