# Supplementary material for: SLAMseq reveals potential transfer of RNA from liver to kidney in the mouse
Source: Nat Commun. 2025 Aug 11;16:7413. doi: 10.1038/s41467-025-62688-9 (PMC12339719; doi:10.1038/s41467-025-62688-9)
Supplement: Supplementary file 6 — Source Data [file 41467_2025_62688_MOESM6_ESM.zip › Source data/FigS7a_data.csv]

sample_name	tissue	group	source	gene_name	length	readsCPM	conversionRate	Tcontent	coverageOnTs	conversionsOnTs	readCount	tcReadCount	multimapCount	tissue.x	tissue.y	cpm_raw	cpm_norm	readCount_GS	NTR
s1	liver	4TU -ve	1	0610009B22Rik	261	23.6132055936466	0.0003235617679415	96	15453	5	477	5	0	liver	liver	23.6132055936466	24.9451711062858	387	NA
s1	liver	4TU -ve	1	0610009O20Rik	751	21.2370339615816	0	164	8315	0	429	0	2	liver	liver	21.2370339615816	22.4349652087979	424.5057	NA
s1	liver	4TU -ve	1	0610010F05Rik	2558	8.36610428789577	0	837	4152	0	169	0	1	liver	liver	8.36610428789577	8.83801659740523	192.0488	NA
s1	liver	4TU -ve	1	0610012G03Rik	1111	54.4539332348245	5.98874116660678e-05	279	16698	1	1100	1	33	liver	liver	54.4539332348245	57.5255518174305	1077.2451	NA
s1	liver	4TU -ve	1	0610030E20Rik	4029	46.0383253712607	0.00018989745537409	1203	21064	4	930	4	0	liver	liver	46.0383253712607	48.6352392638276	938.0339	NA
s1	liver	4TU -ve	1	0610037L13Rik	4621	32.8703742435668	0	1270	11514	0	664	0	6	liver	liver	32.8703742435668	34.724514915249	658	NA
s1	liver	4TU -ve	1	0610040J01Rik	761	42.3750607718271	0.00013664313368253	203	21955	3	856	3	17	liver	liver	42.3750607718271	44.7653385052005	829.7015	NA
s1	liver	4TU -ve	1	1110004E09Rik	530	27.4744844957524	0.00025484199796126	112	15696	4	555	4	0	liver	liver	27.4744844957524	29.0242556897036	542.12	NA
s1	liver	4TU -ve	1	1110004F10Rik	1087	22.7221412316222	0.00050104384133611	331	11975	6	459	6	112	liver	liver	22.7221412316222	24.0038438947278	403.1797	NA
s1	liver	4TU -ve	1	1110008F13Rik	479	240.488370595252	0.00041003047089185	145	124381	51	4858	51	3	liver	liver	240.488370595252	254.053755208252	4858.3326	NA
s1	liver	4TU -ve	1	1110008L16Rik	133	6.4354648368429	0	47	2669	0	130	0	3	liver	liver	6.4354648368429	6.79847430569633	144.112	NA
s1	liver	4TU -ve	1	1110008P14Rik	2367	34.5534958162796	6.45911380958533e-05	544	15482	1	698	1	5	liver	liver	34.5534958162796	36.5025774259695	698.8077	NA
s1	liver	4TU -ve	1	1110012L19Rik	325	10.2472401632806	0	82	4831	0	207	0	2	liver	liver	10.2472401632806	10.8252629329165	207.5	NA
s1	liver	4TU -ve	1	1110032A03Rik	1028	45.2462681605724	0.00040455802036275	284	14831	6	914	6	4	liver	liver	45.2462681605724	47.798503964665	1010.0778	NA
s1	liver	4TU -ve	1	1110038F14Rik	591	20.8905089319054	0.00056942975677214	170	12293	7	422	7	1	liver	liver	20.8905089319054	22.0688935154142	421.0135	NA
s1	liver	4TU -ve	1	1110059E24Rik	2363	16.0886620921072	0.00010120433154539	645	9881	1	325	1	0	liver	liver	16.0886620921072	16.9961857642408	324	NA
s1	liver	4TU -ve	1	1110059G10Rik	2987	12.5739082196777	0	867	7098	0	254	0	1	liver	liver	12.5739082196777	13.2831728742067	249.0807	NA
s1	liver	4TU -ve	1	1110065P20Rik	382	36.9791710240127	6.16941205503116e-05	94	16209	1	747	1	0	liver	liver	36.9791710240127	39.0650792796551	759.0294	NA
s1	liver	4TU -ve	1	1190002N15Rik	2451	31.7317920032023	0.00019781415360269	838	20221	4	641	4	1	liver	liver	31.7317920032023	33.5217079227027	640.2033	NA
s1	liver	4TU -ve	1	1190007I07Rik	498	26.8309380120681	0.00070738033482669	157	12723	9	542	9	11	liver	liver	26.8309380120681	28.3444082591339	550.6667	NA
s1	liver	4TU -ve	1	1300017J02Rik	107	341.67367926069	0.0003146861610709	22	82622	26	6902	25	73	liver	liver	341.67367926069	360.946689676278	6666.4849	NA
s1	liver	4TU -ve	1	1500011K16Rik	608	24.2567520773309	0.00061506919528446	164	9755	6	490	6	0	liver	liver	24.2567520773309	25.6250185368554	417	NA
s1	liver	4TU -ve	1	1600002K03Rik	329	7.17801847186323	0	71	2574	0	145	0	2	liver	liver	7.17801847186323	7.58291364866129	142.5	NA
s1	liver	4TU -ve	1	1600012H06Rik	1766	35.444560178304	0.00010672928117829	552	18739	2	716	2	1	liver	liver	35.444560178304	37.4439046375275	673.6345	NA
s1	liver	4TU -ve	1	1600014C10Rik	2945	90.1460112914686	0.00021304296366433	882	42245	9	1821	9	26	liver	liver	90.1460112914686	95.2309362359463	1803.1661	NA
s1	liver	4TU -ve	1	1700001C19Rik	828	5.69291120182256	0	236	2415	0	115	0	0	liver	liver	5.69291120182256	6.01403496273137	115.0192	NA
s1	liver	4TU -ve	1	1700017B05Rik	1616	14.3560369437265	0	447	6760	0	290	0	2	liver	liver	14.3560369437265	15.1658272973226	284.1645	NA
s1	liver	4TU -ve	1	1700021F05Rik	96	12.3758939170056	0	28	2173	0	250	0	0	liver	liver	12.3758939170056	13.073989049416	467.0294	NA
s1	liver	4TU -ve	1	1700037H04Rik	1021	6.68298271518301	0.00060698027314112	247	3295	2	135	2	0	liver	liver	6.68298271518301	7.05995408668465	107	NA
s1	liver	4TU -ve	1	1700066M21Rik	1859	11.5343331306492	0	627	6378	0	233	0	0	liver	liver	11.5343331306492	12.1849577940557	230	NA
s1	liver	4TU -ve	1	1700123O20Rik	508	39.7513712614219	0.00060795959407005	146	21383	13	803	13	0	liver	liver	39.7513712614219	41.9936528267243	788	NA
s1	liver	4TU -ve	1	1810013L24Rik	3758	27.7715059497605	0	1286	14791	0	561	0	10	liver	liver	27.7715059497605	29.3380314268896	544.5744	NA
s1	liver	4TU -ve	1	1810022K09Rik	878	84.1065750599699	9.6342207521115e-05	277	31139	3	1699	3	147	liver	liver	84.1065750599699	88.8508295798313	1664.6961	NA
s1	liver	4TU -ve	1	1810030O07Rik	1609	9.65319725526435	0	449	5873	0	195	0	0	liver	liver	9.65319725526435	10.1977114585445	193	NA
s1	liver	4TU -ve	1	1810037I17Rik	705	43.8601680418678	0.00022209883398112	243	27015	6	886	6	200	liver	liver	43.8601680418678	46.3342171911304	800.3497	NA
s1	liver	4TU -ve	1	1810055G02Rik	288	29.9496632791535	0.00034264176803152	78	11674	4	605	4	3	liver	liver	29.9496632791535	31.6390534995868	630.2813	NA
s1	liver	4TU -ve	1	2010003K11Rik	726	19.4054016618647	0	179	6158	0	392	0	5	liver	liver	19.4054016618647	20.5000148294843	354.1613	NA
s1	liver	4TU -ve	1	2010107E04Rik	135	504.639450359819	0.00033843044539353	38	209792	71	10194	72	2	liver	liver	504.639450359819	533.104977478988	8833.3704	NA
s1	liver	4TU -ve	1	2010111I01Rik	5297	29.8506561278174	6.1652281134402e-05	1326	16220	1	603	1	5	liver	liver	29.8506561278174	31.5344615871914	615.37	NA
s1	liver	4TU -ve	1	2010315B03Rik	1187	13.7124904600422	0.00037979491074819	400	7899	3	277	3	0	liver	liver	13.7124904600422	14.485979866753	300.0141	NA
s1	liver	4TU -ve	1	2200002D01Rik	1033	18.2668194215002	0.00125904941768964	233	3177	4	369	4	4	liver	liver	18.2668194215002	19.297207836938	564.5119	NA
s1	liver	4TU -ve	1	2210016F16Rik	1963	38.0187461130411	0.000201491033649	509	14889	3	768	4	5	liver	liver	38.0187461130411	40.163294359806	837.3125	NA
s1	liver	4TU -ve	1	2210016L21Rik	2680	5.34638617214641	0	586	1515	0	108	0	0	liver	liver	5.34638617214641	5.64796326934772	114	NA
s1	liver	4TU -ve	1	2300009A05Rik	101	34.5039922406115	0.00065515187611673	35	16790	11	697	11	0	liver	liver	34.5039922406115	36.4502814697719	748	NA
s1	liver	4TU -ve	1	2310009B15Rik	605	10.6927723442928	0.00016869095816464	168	5928	1	216	1	0	liver	liver	10.6927723442928	11.2959265386954	201	NA
s1	liver	4TU -ve	1	2310011J03Rik	1094	18.0193015431601	0	251	7590	0	364	0	17	liver	liver	18.0193015431601	19.0357280559497	360.9295	NA
s1	liver	4TU -ve	1	2310022B05Rik	2152	16.6332014244555	9.80392156862745e-05	588	10200	1	336	1	3	liver	liver	16.6332014244555	17.5714412824151	331.5	NA
s1	liver	4TU -ve	1	2310030G06Rik	810	14.6530583977346	0	248	6226	0	296	0	0	liver	liver	14.6530583977346	15.4796030345086	291	NA
s1	liver	4TU -ve	1	2310033P09Rik	394	5.0988682938063	0.00066533599467731	105	3006	2	103	2	0	liver	liver	5.0988682938063	5.3864834883594	342	NA
s1	liver	4TU -ve	1	2310035C23Rik	4228	9.95021870927248	0	1320	5927	0	201	0	0	liver	liver	9.95021870927248	10.5114871957305	337.0714	NA
s1	liver	4TU -ve	1	2310039H08Rik	250	58.0181906829221	0.00013955273348916	77	28663	4	1172	4	0	liver	liver	58.0181906829221	61.2908606636623	1180	NA
s1	liver	4TU -ve	1	2310061I04Rik	336	32.0288134572104	7.40685875120361e-05	78	13501	1	647	1	0	liver	liver	32.0288134572104	33.8354836598887	655	NA
s1	liver	4TU -ve	1	2410002F23Rik	792	6.48496841251092	0.00109090909090909	230	2750	3	131	3	46	liver	liver	6.48496841251092	6.850770261894	106.9654	NA
s1	liver	4TU -ve	1	2410004B18Rik	1400	10.0492258606085	0	374	5289	0	203	0	3	liver	liver	10.0492258606085	10.6160791081258	196.5	NA
s1	liver	4TU -ve	1	2410015M20Rik	292	90.5420398968128	0.00026600461074658	83	22556	6	1829	6	32	liver	liver	90.5420398968128	95.6493038855276	1854.384	NA
s1	liver	4TU -ve	1	2510002D24Rik	1075	43.7116573148637	0.00058681619612701	236	15337	9	883	9	8	liver	liver	43.7116573148637	46.1773293225374	879.8333	NA
s1	liver	4TU -ve	1	2510009E07Rik	4157	7.57404707720741	0	1219	4675	0	153	0	5	liver	liver	7.57404707720741	8.0012812982426	148.9608	NA
s1	liver	4TU -ve	1	2510039O18Rik	696	19.0588766321886	7.85175879396985e-05	212	12736	1	385	1	0	liver	liver	19.0588766321886	20.1339431361007	368.0357	NA
s1	liver	4TU -ve	1	2610001J05Rik	2797	14.7520655490706	0	840	8755	0	298	0	1	liver	liver	14.7520655490706	15.5841949469039	297.0476	NA
s1	liver	4TU -ve	1	2610002M06Rik	5058	16.1381656677753	0	1626	8876	0	326	0	3	liver	liver	16.1381656677753	17.0484817204385	328.4078	NA
s1	liver	4TU -ve	1	2610008E11Rik	2384	5.39588974781443	0	696	2764	0	109	0	3	liver	liver	5.39588974781443	5.70025922554539	106.2117	NA
s1	liver	4TU -ve	1	2610507B11Rik	1165	85.1956537246664	0.00039309206216095	305	38159	15	1721	15	811	liver	liver	85.1956537246664	90.0013406161799	1306.3627	NA
s1	liver	4TU -ve	1	2610528J11Rik	433	13.415469006034	0.00012866700977869	140	7772	1	271	1	0	liver	liver	13.415469006034	14.172204129567	276	NA
s1	liver	4TU -ve	1	2700062C07Rik	343	8.36610428789577	0	74	2589	0	169	0	6	liver	liver	8.36610428789577	8.83801659740523	174	NA
s1	liver	4TU -ve	1	2810004N23Rik	1346	26.1378879527158	0.00041353072533289	340	12091	5	528	5	0	liver	liver	26.1378879527158	27.6122648723666	943	NA
s1	liver	4TU -ve	1	2810006K23Rik	2063	8.11858640955566	0	527	2530	0	164	0	4	liver	liver	8.11858640955566	8.57653681641691	232.5526	NA
s1	liver	4TU -ve	1	2810403A07Rik	2308	45.9393182199247	0.00012412723041117	767	32225	4	928	4	2	liver	liver	45.9393182199247	48.5306473514323	911	NA
s1	liver	4TU -ve	1	2810459M11Rik	2367	46.582864703609	0.00015232292460015	639	19695	3	941	3	8	liver	liver	46.582864703609	49.2104947820019	936.8531	NA
s1	liver	4TU -ve	1	2900026A02Rik	4706	38.4642782940533	0.0005860901276374	1228	15356	9	777	9	4	liver	liver	38.4642782940533	40.633957965585	777.8095	NA
s1	liver	4TU -ve	1	3110043O21Rik	1896	11.6828438576533	0	636	7521	0	236	0	0	liver	liver	11.6828438576533	12.3418456626487	237.3269	NA
s1	liver	4TU -ve	1	3110062M04Rik	2673	7.22752204753125	0	635	3183	0	146	0	8	liver	liver	7.22752204753125	7.63520960485896	201	NA
s1	liver	4TU -ve	1	3110082I17Rik	1433	5.84142192882663	0.00105042016806722	353	2856	3	118	3	0	liver	liver	5.84142192882663	6.17092283132436	118.1364	NA
s1	liver	4TU -ve	1	3830406C13Rik	2124	17.2767479081398	0.00011057054400707	641	9044	1	349	1	2	liver	liver	17.2767479081398	18.2512887129848	384.6667	NA
s1	liver	4TU -ve	1	4833420G17Rik	1188	16.8312157271276	9.04895484571532e-05	330	11051	1	340	1	0	liver	liver	16.8312157271276	17.7806251072058	450.1795	NA
s1	liver	4TU -ve	1	4833439L19Rik	1394	36.9791710240127	0.00023430178069353	433	21340	5	747	5	0	liver	liver	36.9791710240127	39.0650792796551	997.3573	NA
s1	liver	4TU -ve	1	4930402H24Rik	4325	46.3848504009369	0	1161	16979	0	937	0	4	liver	liver	46.3848504009369	49.0013109572112	958.3995	NA
s1	liver	4TU -ve	1	4930430F08Rik	1301	6.03943623149872	0.00035112359550561	468	2848	1	122	1	0	liver	liver	6.03943623149872	6.38010665611502	122.4797	NA
s1	liver	4TU -ve	1	4930453N24Rik	4177	39.6523641100858	0.00014306833897658	1356	20969	3	801	3	40	liver	liver	39.6523641100859	41.8890609143289	817.5	NA
s1	liver	4TU -ve	1	4931406C07Rik	1908	119.551135238274	8.40447117866705e-05	551	83289	7	2415	7	16	liver	liver	119.551135238274	126.294734217359	2497.1927	NA
s1	liver	4TU -ve	1	4932438A13Rik	3841	18.9598694808525	0	1109	13445	0	383	0	2	liver	liver	18.9598694808525	20.0293512237053	540.0792	NA
s1	liver	4TU -ve	1	4933434E20Rik	5516	56.2360619588733	3.93112666090101e-05	1597	25438	1	1136	1	119	liver	liver	56.2360619588733	59.4082062405464	1065.6484	NA
s1	liver	4TU -ve	1	5031439G07Rik	5302	24.5537735313391	7.47551767959931e-05	1389	13377	1	496	1	6	liver	liver	24.5537735313391	25.9387942740414	490.9188	NA
s1	liver	4TU -ve	1	5730409E04Rik	1998	12.2768867656695	0	515	5117	0	248	0	0	liver	liver	12.2768867656695	12.9693971370207	248	NA
s1	liver	4TU -ve	1	5730455P16Rik	3320	8.71262931757192	0	904	3423	0	176	0	4	liver	liver	8.71262931757192	9.20408829078888	172.3175	NA
s1	liver	4TU -ve	1	5730480H06Rik	1114	5.49489689915047	0	352	2386	0	111	0	0	liver	liver	5.49489689915047	5.80485113794071	118.4535	NA
s1	liver	4TU -ve	1	6030458C11Rik	2535	18.2668194215002	0.00016512549537648	831	12112	2	369	2	1	liver	liver	18.2668194215002	19.297207836938	377.25	NA
s1	liver	4TU -ve	1	6430548M08Rik	4612	9.95021870927248	0	1048	4513	0	201	0	4	liver	liver	9.95021870927248	10.5114871957305	196.5714	NA
s1	liver	4TU -ve	1	8430408G22Rik	479	104.700062537867	0	131	43996	0	2115	0	16	liver	liver	104.700062537867	110.60594735806	2084.1795	NA
s1	liver	4TU -ve	1	9030624J02Rik	2036	10.6927723442928	0.00034071550255536	543	5870	2	216	2	10	liver	liver	10.6927723442928	11.2959265386954	230.3979	NA
s1	liver	4TU -ve	1	9130401M01Rik	640	18.1183086944962	0.00024996875390576	143	8001	2	366	3	0	liver	liver	18.1183086944962	19.1403199683451	484	NA
s1	liver	4TU -ve	1	9430038I01Rik	5062	6.98000416919114	0	1509	3464	0	141	0	0	liver	liver	6.98000416919114	7.37372982387064	138.0278	NA
s1	liver	4TU -ve	1	9530068E07Rik	1652	59.5032979529628	5.6707023164819e-05	508	35269	2	1202	2	0	liver	liver	59.5032979529628	62.8597393495922	1214	NA
s1	liver	4TU -ve	1	A230050P20Rik	536	28.0190238281006	8.72067672451382e-05	110	11467	1	566	1	2	liver	liver	28.0190238281006	29.5995112078779	550.146	NA
s1	liver	4TU -ve	1	A2ml1	228	42.127542893487	0.00073655781978885	71	8146	6	851	6	0	liver	liver	42.127542893487	44.5038587242121	364	NA
s1	liver	4TU -ve	1	A430005L14Rik	825	53.6618760241362	0.00018784987038358	178	26617	5	1084	5	0	liver	liver	53.6618760241362	56.6888165182679	1084	NA
s1	liver	4TU -ve	1	AC099934.1	369	299.744150669875	0.00049143626799657	67	54941	27	6055	49	5377	liver	liver	299.744150669875	316.652014776856	1349	NA
s1	liver	4TU -ve	1	AI182371	2197	379.147886041383	0.00010430170011771	608	134226	14	7659	14	30	liver	liver	379.147886041383	400.534728517909	7847.3884	NA
s1	liver	4TU -ve	1	AI314180	3386	47.3254183386293	0.00012172113687541	1136	16431	2	956	2	29	liver	liver	47.3254183386293	49.9949341249669	954.7908	NA
s1	liver	4TU -ve	1	AI464131	1874	27.2269666174123	0.0001806684733514	449	11070	2	550	2	2	liver	liver	27.2269666174123	28.7627759087152	516.136	NA
s1	liver	4TU -ve	1	AI661453	1245	15.0490870030788	0.00016650016650016	294	6006	1	304	1	0	liver	liver	15.0490870030788	15.8979706840899	302	NA
s1	liver	4TU -ve	1	AI837181	606	25.1478164393553	9.98601957259836e-05	158	10014	1	508	1	1	liver	liver	25.1478164393553	26.5663457484134	477.0476	NA
s1	liver	4TU -ve	1	AI987944	1419	27.3259737687483	0	414	14274	0	552	0	2	liver	liver	27.3259737687483	28.8673678211106	550.5294	NA
s1	liver	4TU -ve	1	AL731706.1	174	32.1773241842145	0	53	8249	0	650	0	2	liver	liver	32.1773241842145	33.9923715284817	892	NA
s1	liver	4TU -ve	1	AU019823	4001	17.0787336054677	0.00045745654162854	1275	6558	3	345	3	6	liver	liver	17.0787336054677	18.0421048881941	336.5	NA
s1	liver	4TU -ve	1	AU022252	6500	62.176491039036	0.0002307337332718	1744	30338	7	1256	7	230	liver	liver	62.176491039036	65.6837209842661	1059.1575	NA
s1	liver	4TU -ve	1	AU040320	1662	24.9993057123513	0	462	14677	0	505	0	0	liver	liver	24.9993057123513	26.4094578798204	487	NA
s1	liver	4TU -ve	1	AW146154	1410	8.6631257419039	0	413	5291	0	175	0	0	liver	liver	8.6631257419039	9.15179233459122	201	NA
s1	liver	4TU -ve	1	AW209491	1267	21.0390196589095	0.00045392646391284	392	11015	5	425	5	0	liver	liver	21.0390196589095	22.2257813840072	429	NA
s1	liver	4TU -ve	1	AW549877	4161	12.3263903413375	0.00013592496941688	1487	7357	1	249	1	0	liver	liver	12.3263903413376	13.0216930932184	249	NA
s1	liver	4TU -ve	1	Aaas	1217	8.91064362024401	0	318	3976	0	180	0	0	liver	liver	8.91064362024401	9.41327211557953	165	NA
s1	liver	4TU -ve	1	Aacs	1057	26.632923709396	7.22700007227e-05	281	13837	1	538	1	2	liver	liver	26.632923709396	28.1352244343433	514.0444	NA
s1	liver	4TU -ve	1	Aadac	81	337.960911085588	0.00015772248728362	22	76083	12	6827	17	68	liver	liver	337.960911085588	357.024492961453	12769.4177	NA
s1	liver	4TU -ve	1	Aadat	413	134.798236544025	0.00031208551143013	144	76902	24	2723	29	0	liver	liver	134.798236544025	142.401888726239	2794.0352	NA
s1	liver	4TU -ve	1	Aaed1	2584	62.0774838877	6.52997257411519e-05	746	30628	2	1254	2	11	liver	liver	62.0774838877	65.5791290718708	1272.6911	NA
s1	liver	4TU -ve	1	Aagab	4611	29.0090953414611	0.00065288356909684	1222	13785	9	586	9	1	liver	liver	29.0090953414611	30.6454303318312	585.0625	NA
s1	liver	4TU -ve	1	Aak1	15925	17.672776513484	0.00070441137624372	4608	11357	8	357	8	2	liver	liver	17.672776513484	18.6696563625661	327.5707	NA
s1	liver	4TU -ve	1	Aamdc	704	36.8801638726766	0	175	14823	0	745	7	6	liver	liver	36.8801638726766	38.9604873672597	727.0909	NA
s1	liver	4TU -ve	1	Aamp	394	158.708463591679	0.00028031346357753	105	82051	23	3206	23	0	liver	liver	158.708463591679	167.660835569711	3290	NA
s1	liver	4TU -ve	1	Aar2	1940	9.50468652826028	0	477	5005	0	192	0	5	liver	liver	9.50468652826028	10.0408235899515	186.3333	NA
s1	liver	4TU -ve	1	Aars2	392	14.6530583977346	0	64	4664	0	296	0	2	liver	liver	14.6530583977346	15.4796030345086	288.2333	NA
s1	liver	4TU -ve	1	Aasdh	3637	6.58397556384696	0	965	3563	0	133	0	0	liver	liver	6.58397556384696	6.95536217428932	136	NA
s1	liver	4TU -ve	1	Aasdhppt	2616	36.1871138133243	0.00014847809948032	881	20205	3	731	11	11	liver	liver	36.1871138133243	38.2283439804924	697.8765	NA
s1	liver	4TU -ve	1	Aass	799	164.401374793502	0.00016855046599246	263	100860	17	3321	17	34	liver	liver	164.401374793502	173.674870532442	3180.2329	NA
s1	liver	4TU -ve	1	Aatf	101	6.48496841251092	0.00179856115107913	28	1668	3	131	10	2	liver	liver	6.48496841251092	6.850770261894	188.709	NA
s1	liver	4TU -ve	1	Abat	3536	187.668055357472	0.00011629259216187	942	94589	11	3791	10	3	liver	liver	187.668055357472	198.253969945345	3830.2113	NA
s1	liver	4TU -ve	1	Abca1	3156	79.7997639768519	8.15394651011089e-05	1008	49056	4	1612	4	3	liver	liver	79.7997639768519	84.3010813906345	1623.5	NA
s1	liver	4TU -ve	1	Abca2	664	22.7221412316222	0.00041889203057911	151	9549	4	459	4	0	liver	liver	22.7221412316222	24.0038438947278	429.0242	NA
s1	liver	4TU -ve	1	Abca3	801	32.7713670922308	0	188	12890	0	662	0	0	liver	liver	32.7713670922308	34.6199230028536	664.0769	NA
s1	liver	4TU -ve	1	Abca6	149	24.2567520773309	8.34306691139663e-05	49	11986	1	490	1	0	liver	liver	24.2567520773309	25.6250185368554	667.1818	NA
s1	liver	4TU -ve	1	Abca8a	675	44.355203798548	0.00020639124901104	260	29071	6	896	6	1	liver	liver	44.355203798548	46.857176753107	884.1016	NA
s1	liver	4TU -ve	1	Abca8b	2320	26.7814344364001	0	721	13806	0	541	0	13	liver	liver	26.7814344364001	28.2921123029363	555.2	NA
s1	liver	4TU -ve	1	Abcb10	1849	36.7316531456725	0	521	20556	0	742	0	0	liver	liver	36.7316531456725	38.8035994986667	742	NA
s1	liver	4TU -ve	1	Abcb11	802	503.550371695123	0.00030995738086013	220	232290	72	10172	72	13	liver	liver	503.550371695123	531.954466442639	10261.6218	NA
s1	liver	4TU -ve	1	Abcb4	51	297.466986189146	0.00018537243006403	24	118680	22	6009	23	2	liver	liver	297.466986189146	314.246400791764	8429.9397	NA
s1	liver	4TU -ve	1	Abcb6	163	60.9884052230035	0.00032472804026627	41	18477	6	1232	6	5	liver	liver	60.9884052230035	64.4286180355221	1214.859	NA
s1	liver	4TU -ve	1	Abcb7	3386	27.9695202524326	0.00048302511730609	1212	14492	7	565	7	2	liver	liver	27.9695202524326	29.5472152516802	571.0855	NA
s1	liver	4TU -ve	1	Abcb8	675	25.7418593473716	0.00013097576948264	133	7635	1	520	1	0	liver	liver	25.7418593473716	27.1938972227853	520	NA
s1	liver	4TU -ve	1	Abcc10	2232	6.4354648368429	0	491	2986	0	130	0	0	liver	liver	6.4354648368429	6.79847430569633	129	NA
s1	liver	4TU -ve	1	Abcc2	3183	154.94619184091	0.00017079224830915	1029	87826	15	3130	15	9	liver	liver	154.94619184091	163.686342898689	3440.0197	NA
s1	liver	4TU -ve	1	Abcc3	372	43.3156287095195	0.00015819030293443	116	12643	2	875	2	9	liver	liver	43.3156287095195	45.7589616729561	871.9976	NA
s1	liver	4TU -ve	1	Abcc6	567	41.0384642287905	0.00011536021226279	125	17337	2	829	2	3	liver	liver	41.0384642287905	43.3533476878635	838.2312	NA
s1	liver	4TU -ve	1	Abcc9	3400	9.15816149858412	0.00029171528588098	1030	6856	2	185	2	0	liver	liver	9.15816149858412	9.67475189656786	205	NA
s1	liver	4TU -ve	1	Abcd1	1520	15.8411442137671	0.00021159542953872	355	4726	1	320	1	58	liver	liver	15.8411442137671	16.7347059832525	264.3602	NA
s1	liver	4TU -ve	1	Abcd3	3224	408.305492109848	0.00014168570568336	974	225852	32	8248	32	1	liver	liver	408.305492109848	431.337046718333	8463.2136	NA
s1	liver	4TU -ve	1	Abcd4	2084	10.6432687686248	0	476	3923	0	215	0	6	liver	liver	10.6432687686248	11.2436305824978	274.954	NA
s1	liver	4TU -ve	1	Abce1	1768	48.6620148816659	0	564	27885	0	983	0	6	liver	liver	48.6620148816659	51.4069249423038	1038.3066	NA
s1	liver	4TU -ve	1	Abcf1	930	44.6027216768881	6.17474529175672e-05	196	16195	1	901	1	2	liver	liver	44.6027216768881	47.1186565340953	968.45	NA
s1	liver	4TU -ve	1	Abcf2	521	28.5635631604489	0	133	14884	0	577	0	432	liver	liver	28.5635631604489	30.1747667260522	283.2333	NA
s1	liver	4TU -ve	1	Abcf3	864	19.949940994213	0	248	7924	0	403	0	4	liver	liver	19.949940994213	21.0752703476586	400.2917	NA
s1	liver	4TU -ve	1	Abcg1	1492	6.63347913951499	0	407	3072	0	134	0	0	liver	liver	6.63347913951499	7.00765813048699	136.5204	NA
s1	liver	4TU -ve	1	Abcg2	3545	102.818926662482	0.00038249694002447	1254	65360	25	2077	25	6	liver	liver	102.818926662482	108.618701022548	2117.6667	NA
s1	liver	4TU -ve	1	Abcg5	254	31.6327848518662	8.26856292376385e-05	60	12094	1	639	2	0	liver	liver	31.6327848518662	33.4171160103074	455	NA
s1	liver	4TU -ve	1	Abcg8	1534	45.9888217955927	0	375	21174	0	929	0	0	liver	liver	45.9888217955927	48.5829433076299	869	NA
s1	liver	4TU -ve	1	Abhd11	1076	35.3455530269679	0.00026180294964656	246	11459	3	714	3	0	liver	liver	35.3455530269679	37.3393127251322	718	NA
s1	liver	4TU -ve	1	Abhd12	1196	18.2173158458322	0	308	8639	0	368	0	0	liver	liver	18.2173158458322	19.2449118807404	368	NA
s1	liver	4TU -ve	1	Abhd13	3737	20.8905089319054	0.00059616961025411	1221	13419	8	422	8	2	liver	liver	20.8905089319054	22.0688935154142	420.564	NA
s1	liver	4TU -ve	1	Abhd14a	171	11.4353259793131	0.00023116042533518	42	4326	1	231	1	0	liver	liver	11.4353259793131	12.0803658816604	243	NA
s1	liver	4TU -ve	1	Abhd14b	760	208.360549986706	0.00036121425784918	205	69211	25	4209	25	61	liver	liver	208.360549986706	220.113679635968	4175.242	NA
s1	liver	4TU -ve	1	Abhd15	1471	9.1086579229161	0	375	3752	0	184	0	0	liver	liver	9.1086579229161	9.62245594037019	181	NA
s1	liver	4TU -ve	1	Abhd16a	1646	36.7316531456725	0.00057861238230498	354	19011	11	742	11	0	liver	liver	36.7316531456725	38.8035994986667	730	NA
s1	liver	4TU -ve	1	Abhd17a	485	31.6327848518662	0.00041088854648176	88	9735	4	639	4	11	liver	liver	31.6327848518662	33.4171160103074	595.9706	NA
s1	liver	4TU -ve	1	Abhd17b	1320	37.6227175076969	0.0008933189148526	466	21269	19	760	12	4	liver	liver	37.6227175076969	39.7449267102247	754.6667	NA
s1	liver	4TU -ve	1	Abhd17c	1226	105.937651929568	0.00011402508551881	417	43850	5	2140	5	9	liver	liver	105.937651929568	111.913346263001	2320.1667	NA
s1	liver	4TU -ve	1	Abhd18	4662	12.0788724629974	0	1382	6697	0	244	0	7	liver	liver	12.0788724629974	12.76021331223	479.8586	NA
s1	liver	4TU -ve	1	Abhd2	5352	45.2462681605724	0.00053114266491979	1530	28241	15	914	15	1	liver	liver	45.2462681605724	47.798503964665	910.011	NA
s1	liver	4TU -ve	1	Abhd3	646	32.1773241842145	0.00037947783849423	230	26352	10	650	10	0	liver	liver	32.1773241842145	33.9923715284817	650	NA
s1	liver	4TU -ve	1	Abhd4	1997	28.1180309794367	0.00015754233950374	479	12695	2	568	2	0	liver	liver	28.1180309794367	29.7041031202732	563	NA
s1	liver	4TU -ve	1	Abhd5	2911	73.4138027156771	0.00031347962382445	840	38280	12	1483	12	5	liver	liver	73.4138027156771	77.5549030411358	1461.5	NA
s1	liver	4TU -ve	1	Abhd6	1119	38.3652711427173	0.00022251891410769	268	13482	3	775	3	10	liver	liver	38.3652711427173	40.5293660531897	741.4	NA
s1	liver	4TU -ve	1	Abhd8	478	5.9899326558307	0	86	1660	0	121	0	0	liver	liver	5.9899326558307	6.32781069991735	118	NA
s1	liver	4TU -ve	1	Abi1	1799	24.5537735313391	0	648	15230	0	496	0	3	liver	liver	24.5537735313391	25.9387942740414	494.6883	NA
s1	liver	4TU -ve	1	Abi3	2639	7.07901132052719	0	522	1987	0	143	0	0	liver	liver	7.07901132052719	7.47832173626596	143	NA
s1	liver	4TU -ve	1	Abl1	4229	8.96014719591203	0	962	6077	0	181	0	0	liver	liver	8.96014719591203	9.4655680717772	187	NA
s1	liver	4TU -ve	1	Abl2	6852	7.02950774485917	0	1981	3281	0	142	0	7	liver	liver	7.02950774485917	7.4260257800683	117.4174	NA
s1	liver	4TU -ve	1	Ablim1	4729	12.6234117953457	0.00037488284910965	1271	5335	2	255	2	4	liver	liver	12.6234117953457	13.3354688304043	268.2342	NA
s1	liver	4TU -ve	1	Ablim3	1900	42.4245643474951	0.00011804052724768	466	25415	3	857	3	3	liver	liver	42.4245643474951	44.8176344613981	854.1769	NA
s1	liver	4TU -ve	1	Abracl	372	10.8412830712969	0.00021630975556997	120	4623	1	219	1	2	liver	liver	10.8412830712969	11.4528144072884	213	NA
s1	liver	4TU -ve	1	Abraxas2	2984	27.3259737687483	6.1143381228982e-05	799	16355	1	552	5	2	liver	liver	27.3259737687483	28.8673678211106	549.0118	NA
s1	liver	4TU -ve	1	Abt1	3612	14.9500798517427	0.00104956268221574	1105	8575	9	302	9	0	liver	liver	14.9500798517427	15.7933787716946	303	NA
s1	liver	4TU -ve	1	Abtb1	4507	12.3758939170056	0	1156	3714	0	250	0	3	liver	liver	12.3758939170056	13.073989049416	241.4089	NA
s1	liver	4TU -ve	1	Abtb2	1066	15.7421370624311	0	275	11181	0	318	0	0	liver	liver	15.7421370624311	16.6301140708572	311	NA
s1	liver	4TU -ve	1	Acaa1a	786	132.273554184956	6.07078535726572e-05	168	49417	3	2672	3	24	liver	liver	132.273554184956	139.734794960158	3193.2121	NA
s1	liver	4TU -ve	1	Acaa1b	315	1297.88474686421	0.00015379260662279	71	494172	76	26218	76	718	liver	liver	1297.88474686421	1371.09537959036	26307.6708	NA
s1	liver	4TU -ve	1	Acaa2	268	1285.21183149319	0.00024981218830046	63	552415	138	25962	176	17	liver	liver	1285.21183149319	1357.70761480375	23667	NA
s1	liver	4TU -ve	1	Acaca	1968	55.7410262021931	0.00038929019421255	434	23119	9	1126	9	230	liver	liver	55.7410262021931	58.8852466785698	1048.0319	NA
s1	liver	4TU -ve	1	Acacb	1141	29.8506561278174	9.22339051835455e-05	264	10842	1	603	1	0	liver	liver	29.8506561278174	31.5344615871914	603.0617	NA
s1	liver	4TU -ve	1	Acad10	183	17.3262514838078	0.00012007684918347	58	8328	1	350	1	2	liver	liver	17.3262514838078	18.3035846691824	375.625	NA
s1	liver	4TU -ve	1	Acad11	1405	192.024370016258	0.00029562575817812	416	98097	29	3879	29	3	liver	liver	192.024370016258	202.856014090739	4000.1778	NA
s1	liver	4TU -ve	1	Acad12	4594	5.69291120182256	0	1166	2167	0	115	0	9	liver	liver	5.69291120182256	6.01403496273137	107.6746	NA
s1	liver	4TU -ve	1	Acad8	2307	56.4835798372134	0.00031893405152556	676	28219	9	1141	9	0	liver	liver	56.4835798372134	59.6696860215347	1143.25	NA
s1	liver	4TU -ve	1	Acad9	2176	21.0885232345775	9.77135040062537e-05	604	10234	1	426	1	130	liver	liver	21.0885232345775	22.2780773402049	348.9136	NA
s1	liver	4TU -ve	1	Acadl	595	187.074012449456	0.00013285858532178	184	75268	10	3779	11	6	liver	liver	187.074012449456	197.626418470973	3910.0978	NA
s1	liver	4TU -ve	1	Acadm	786	174.846629259455	0.0001792960271775	233	105970	19	3532	19	487	liver	liver	174.846629259455	184.70931729015	3292.3125	NA
s1	liver	4TU -ve	1	Acads	555	188.163091114153	0.00022948330950237	116	56649	13	3801	13	2	liver	liver	188.163091114153	198.776929507321	3784	NA
s1	liver	4TU -ve	1	Acadsb	5348	149.352287790423	0.00031603342931385	1653	113912	36	3017	36	24	liver	liver	149.352287790423	157.776899848353	3003.2241	NA
s1	liver	4TU -ve	1	Acadvl	113	269.546969512381	0.00022095029670468	33	95044	21	5445	21	7	liver	liver	269.546969512381	284.751481496281	6331.0655	NA
s1	liver	4TU -ve	1	Acap2	5832	5.74241477749059	0	1741	3723	0	116	0	0	liver	liver	5.74241477749059	6.06633091892903	123.0743	NA
s1	liver	4TU -ve	1	Acat1	2023	338.059918236924	0.00027425046829561	499	193254	53	6829	53	22	liver	liver	338.059918236924	357.129084873848	7042.4865	NA
s1	liver	4TU -ve	1	Acat2	972	69.8000416919114	0.00035982989859339	286	30570	11	1410	11	20	liver	liver	69.8000416919114	73.7372982387064	2351.687	NA
s1	liver	4TU -ve	1	Acat3	827	281.279316945703	0.00017802665544559	220	123577	22	5682	22	22	liver	liver	281.279316945703	297.145623115127	6412.406	NA
s1	liver	4TU -ve	1	Acbd3	1834	12.7719225223498	0.00087774294670846	613	7975	7	258	7	11	liver	liver	12.7719225223498	13.4923566989973	482.0231	NA
s1	liver	4TU -ve	1	Acbd4	1263	74.2553635020334	0.00034991033547653	250	22863	8	1500	8	1	liver	liver	74.2553635020334	78.4439342964961	1492.3013	NA
s1	liver	4TU -ve	1	Acbd5	3041	116.976949303537	0.00022838871759735	979	70056	16	2363	16	191	liver	liver	116.976949303537	123.57534449508	2326.0699	NA
s1	liver	4TU -ve	1	Acbd6	4611	39.8503784127579	0.00037893141341417	1379	10556	4	805	4	7	liver	liver	39.850378412758	42.0982447391196	557.5382	NA
s1	liver	4TU -ve	1	Acd	2954	17.3262514838078	0	674	7255	0	350	0	0	liver	liver	17.3262514838078	18.3035846691824	336	NA
s1	liver	4TU -ve	1	Acer2	3295	9.30667222558819	0.0005607476635514	979	5350	3	188	3	4	liver	liver	9.30667222558819	9.83163976516085	177.85	NA
s1	liver	4TU -ve	1	Acer3	11003	8.36610428789577	0	3285	4890	0	169	0	3	liver	liver	8.36610428789577	8.83801659740523	166.9145	NA
s1	liver	4TU -ve	1	Acin1	949	19.1083802078566	7.24112961622013e-05	268	13810	1	386	1	0	liver	liver	19.1083802078566	20.1862390922983	915.07	NA
s1	liver	4TU -ve	1	Acly	1058	134.897243695361	0.00057058419042881	332	68351	39	2725	37	5	liver	liver	134.897243695361	142.506480638635	2695.1333	NA
s1	liver	4TU -ve	1	Acmsd	1633	18.1183086944962	0	455	9144	0	366	0	1	liver	liver	18.1183086944962	19.1403199683451	352.5244	NA
s1	liver	4TU -ve	1	Acnat2	274	46.0878289469288	0.00039635354736424	78	20184	8	931	8	1	liver	liver	46.0878289469288	48.6875352200253	917.8333	NA
s1	liver	4TU -ve	1	Aco1	671	109.254391499325	5.06038728830713e-05	202	59284	3	2207	3	0	liver	liver	109.254391499325	115.417175328245	2158	NA
s1	liver	4TU -ve	1	Aco2	622	173.46052914075	0.00024673842642568	165	97269	24	3504	24	9	liver	liver	173.46052914075	183.245030516615	3521	NA
s1	liver	4TU -ve	1	Acot1	992	49.8501006976985	0	304	19313	0	1007	0	3	liver	liver	49.8501006976984	52.6620278910477	1005.9167	NA
s1	liver	4TU -ve	1	Acot12	1368	82.076928457581	0.00057250815824125	432	34934	20	1658	20	7	liver	liver	82.076928457581	86.706695375727	1518.0564	NA
s1	liver	4TU -ve	1	Acot13	87	117.967020816897	3.57538703564661e-05	16	27969	1	2383	1	16	liver	liver	117.967020816897	124.621263619034	2779.7864	NA
s1	liver	4TU -ve	1	Acot2	793	12.1283760386655	0	253	2863	0	245	0	1	liver	liver	12.1283760386655	12.8125092684277	254	NA
s1	liver	4TU -ve	1	Acot4	4964	12.3758939170056	0	1536	6532	0	250	0	4	liver	liver	12.3758939170056	13.073989049416	245.0711	NA
s1	liver	4TU -ve	1	Acot7	283	34.8010136946197	0	67	12204	0	703	0	0	liver	liver	34.8010136946197	36.7640572069579	725.2549	NA
s1	liver	4TU -ve	1	Acot8	197	34.3554815136075	0	46	13635	0	694	0	2	liver	liver	34.3554815136075	36.2933936011789	693	NA
s1	liver	4TU -ve	1	Acox1	1660	1116.75116349491	0.00021877362265996	484	562225	123	22559	123	102	liver	liver	1116.75116349491	1179.7444758631	22401.3111	NA
s1	liver	4TU -ve	1	Acox2	255	208.063528532698	0.00030439492555753	75	111697	34	4203	34	15	liver	liver	208.063528532698	219.799903898782	4266.3254	NA
s1	liver	4TU -ve	1	Acox3	3665	32.0288134572104	7.28013977868375e-05	985	13736	1	647	1	2	liver	liver	32.0288134572104	33.8354836598887	669.7	NA
s1	liver	4TU -ve	1	Acp1	2834	89.5519683834523	8.48626286199215e-05	823	47135	4	1809	4	798	liver	liver	89.5519683834523	94.6033847615743	1268.0355	NA
s1	liver	4TU -ve	1	Acp2	3358	66.1367770924778	4.36376330947809e-05	886	22916	1	1336	1	16	liver	liver	66.1367770924778	69.8673974800792	1333.7965	NA
s1	liver	4TU -ve	1	Acp5	293	131.233979095927	0.00024759917231133	67	56543	14	2651	14	2	liver	liver	131.233979095927	138.636579880007	2676.1294	NA
s1	liver	4TU -ve	1	Acp6	106	22.8706519586263	0	39	7203	0	462	1	0	liver	liver	22.8706519586263	24.1607317633208	704.8333	NA
s1	liver	4TU -ve	1	Acsf2	1205	25.1478164393553	0.0002578648788035	327	3878	1	508	1	112	liver	liver	25.1478164393553	26.5663457484134	419.6212	NA
s1	liver	4TU -ve	1	Acsf3	1095	21.2865375372496	0	238	6093	0	430	0	0	liver	liver	21.2865375372496	22.4872611649956	335	NA
s1	liver	4TU -ve	1	Acsl1	1725	1281.7960847721	0.00029410794586214	478	727624	214	25893	214	242	liver	liver	1281.7960847721	1354.09919382612	26460.9961	NA
s1	liver	4TU -ve	1	Acsl3	1328	10.0987294362765	0	445	5984	0	204	0	0	liver	liver	10.0987294362765	10.6683750643235	247	NA
s1	liver	4TU -ve	1	Acsl4	2684	52.4737902081036	0.00017732293038808	948	39476	7	1060	7	1	liver	liver	52.4737902081036	55.4337135695239	1059.25	NA
s1	liver	4TU -ve	1	Acsl5	1860	208.75657859205	0.00018238891075422	535	104173	19	4217	19	3	liver	liver	208.75657859205	220.532047285549	4210.0294	NA
s1	liver	4TU -ve	1	Acsm1	232	261.873915283838	0.00017854713644402	61	117616	21	5290	21	26	liver	liver	261.873915283838	276.645608285643	5282.9282	NA
s1	liver	4TU -ve	1	Acsm3	1682	31.4842741248622	0.00035857287993784	538	16733	6	636	6	12	liver	liver	31.4842741248622	33.2602281417144	660.9856	NA
s1	liver	4TU -ve	1	Acsm5	2071	91.9281400155174	0.00018027221103866	515	33283	6	1857	6	3	liver	liver	91.9281400155174	97.1135906590622	1673.0333	NA
s1	liver	4TU -ve	1	Acss2	2642	65.2457127304534	0.00041222381004726	669	36388	15	1318	15	0	liver	liver	65.2457127304534	68.9260702685213	1337	NA
s1	liver	4TU -ve	1	Acss3	3562	6.98000416919114	0	1213	3785	0	141	0	0	liver	liver	6.98000416919114	7.37372982387064	141	NA
s1	liver	4TU -ve	1	Acta2	577	25.9398736500437	0.00070057447106627	182	14274	10	524	10	0	liver	liver	25.9398736500437	27.403081047576	561	NA
s1	liver	4TU -ve	1	Actb	683	1179.02666168529	0.00020208253659214	247	460208	93	23817	97	360	liver	liver	1179.02666168529	1245.53278875977	24552.5656	NA
s1	liver	4TU -ve	1	Actg1	1419	235.835034482458	0.00010393230949819	388	163568	17	4764	17	4689	liver	liver	235.835034482458	249.137935325672	1757.2738	NA
s1	liver	4TU -ve	1	Actg2	80	5.24737902081036	0	19	1057	0	106	0	0	liver	liver	5.24737902081036	5.54337135695239	131.1351	NA
s1	liver	4TU -ve	1	Actl6a	886	25.4448378933635	0.00057724222526877	272	13859	8	514	8	3	liver	liver	25.4448378933635	26.8801214855993	524.5	NA
s1	liver	4TU -ve	1	Actn1	775	43.6126501635276	0.00023445559411047	236	21326	5	881	5	0	liver	liver	43.6126501635276	46.0727374101421	886.375	NA
s1	liver	4TU -ve	1	Actn4	981	168.361660846944	0.00029575457747425	241	74386	22	3401	22	22	liver	liver	168.361660846944	177.858547028256	3390.1014	NA
s1	liver	4TU -ve	1	Actr10	3065	45.6422967659165	0	979	11480	0	922	6	2	liver	liver	45.6422967659166	48.2168716142463	1428.7201	NA
s1	liver	4TU -ve	1	Actr1a	1553	56.4340762615454	0.00053619302949061	383	20515	11	1140	11	0	liver	liver	56.4340762615454	59.617390065337	1079	NA
s1	liver	4TU -ve	1	Actr1b	1962	40.1969034424341	0.00038444639718804	445	18208	7	812	7	4	liver	liver	40.1969034424341	42.4643164325032	807.2011	NA
s1	liver	4TU -ve	1	Actr2	2385	88.957925475436	0.00028535904282423	833	49061	14	1797	14	7	liver	liver	88.957925475436	93.9758332872024	1875.3636	NA
s1	liver	4TU -ve	1	Actr3	2096	52.6223009351077	0.00012406178276781	658	32242	4	1063	4	302	liver	liver	52.6223009351077	55.5906014381169	962.8149	NA
s1	liver	4TU -ve	1	Actr8	479	21.2865375372496	0	140	7342	0	430	2	0	liver	liver	21.2865375372496	22.4872611649956	514.2786	NA
s1	liver	4TU -ve	1	Acvr1	1105	12.3758939170056	0	338	8100	0	250	0	0	liver	liver	12.3758939170056	13.073989049416	250	NA
s1	liver	4TU -ve	1	Acvr1b	2822	6.4354648368429	0.00023685457129322	752	4222	1	130	1	0	liver	liver	6.4354648368429	6.79847430569633	130	NA
s1	liver	4TU -ve	1	Acvr2a	3481	12.0788724629974	0.00032851511169513	1169	6088	2	244	2	0	liver	liver	12.0788724629974	12.76021331223	237	NA
s1	liver	4TU -ve	1	Acy1	1163	39.1573283534056	0	261	15508	0	791	0	3	liver	liver	39.1573283534056	41.3661013523523	776.6	NA
s1	liver	4TU -ve	1	Acy3	139	75.2454350153939	3.66784037558685e-05	36	27264	1	1520	5	0	liver	liver	75.2454350153939	79.4898534204494	1715.8198	NA
s1	liver	4TU -ve	1	Acyp1	218	12.1283760386655	0	78	5191	0	245	0	0	liver	liver	12.1283760386655	12.8125092684277	278	NA
s1	liver	4TU -ve	1	Adal	1133	10.1482330119446	0.00038358266206367	348	5214	2	205	2	1	liver	liver	10.1482330119446	10.7206710205211	205.3333	NA
s1	liver	4TU -ve	1	Adam10	2817	19.1578837835246	0.00026555722758254	911	11297	3	387	3	13	liver	liver	19.1578837835246	20.238535048496	377.7409	NA
s1	liver	4TU -ve	1	Adam11	2583	5.69291120182256	0	584	1747	0	115	0	0	liver	liver	5.69291120182256	6.01403496273137	113.4	NA
s1	liver	4TU -ve	1	Adam17	3916	19.8014302672089	9.61908426317815e-05	1049	10396	1	400	1	0	liver	liver	19.8014302672089	20.9183824790656	404.0488	NA
s1	liver	4TU -ve	1	Adam23	3620	12.8214260980178	0	1168	6545	0	259	0	5	liver	liver	12.8214260980178	13.544652655195	255.3467	NA
s1	liver	4TU -ve	1	Adam9	1762	20.3459695995572	0	576	13813	0	411	0	4	liver	liver	20.3459695995572	21.4936379972399	408.859	NA
s1	liver	4TU -ve	1	Adamts1	1574	8.76213289323995	0	459	4728	0	177	0	5	liver	liver	8.76213289323995	9.25638424698654	172.5732	NA
s1	liver	4TU -ve	1	Adamtsl2	542	7.27702562319928	0	125	3297	0	147	0	0	liver	liver	7.27702562319928	7.68750556105662	147	NA
s1	liver	4TU -ve	1	Adar	2271	23.7617163206507	0.00070422535211267	576	9940	7	480	7	6	liver	liver	23.7617163206507	25.1020589748788	486.0762	NA
s1	liver	4TU -ve	1	Adck1	528	11.5343331306492	0.00015544846883258	155	6433	1	233	1	0	liver	liver	11.5343331306492	12.1849577940557	232.4032	NA
s1	liver	4TU -ve	1	Adck5	1520	46.681871854945	0	313	14476	0	943	3	10	liver	liver	46.681871854945	49.3150866943972	922.9949	NA
s1	liver	4TU -ve	1	Adcy6	4298	8.36610428789577	0	1047	4286	0	169	0	1	liver	liver	8.36610428789577	8.83801659740523	168.0833	NA
s1	liver	4TU -ve	1	Adcy9	369	17.1282371811357	0	99	7762	0	346	0	1	liver	liver	17.1282371811357	18.0944008443918	348.8937	NA
s1	liver	4TU -ve	1	Add1	1888	8.46511143923181	0.0013009540329575	488	4612	6	171	6	0	liver	liver	8.46511143923181	8.94260850980056	179	NA
s1	liver	4TU -ve	1	Add3	2109	6.83149344218708	0.00073081607795371	691	4105	3	138	3	0	liver	liver	6.83149344218708	7.21684195527764	166	NA
s1	liver	4TU -ve	1	Adgra3	316	21.3855446885856	0.0007958263330091	106	11309	9	432	9	2	liver	liver	21.3855446885856	22.5918530773909	405	NA
s1	liver	4TU -ve	1	Adgre1	409	13.0689439763579	0.00013954786491766	142	7166	1	264	1	0	liver	liver	13.0689439763579	13.8061324361833	264	NA
s1	liver	4TU -ve	1	Adgre5	774	17.821287240488	0.00012316787781746	182	8119	1	360	1	2	liver	liver	17.821287240488	18.8265442311591	327.0244	NA
s1	liver	4TU -ve	1	Adgrf5	4623	28.4150524334448	7.01852891633914e-05	1157	14248	1	574	1	5	liver	liver	28.4150524334448	30.0178788574592	557.5926	NA
s1	liver	4TU -ve	1	Adgrl1	7008	6.83149344218708	0	1503	3165	0	138	0	2	liver	liver	6.83149344218708	7.21684195527764	136.0571	NA
s1	liver	4TU -ve	1	Adgrl2	2436	22.8211483829583	0.00042495325514193	652	11766	5	461	5	1	liver	liver	22.8211483829583	24.1084358071231	471.3316	NA
s1	liver	4TU -ve	1	Adgrl4	1790	9.15816149858412	0	561	4474	0	185	0	0	liver	liver	9.15816149858412	9.67475189656786	185.3	NA
s1	liver	4TU -ve	1	Adh1	912	2483.89141271869	0.00022756249079337	218	984345	224	50176	224	71	liver	liver	2483.89141271869	2624.00189817399	47606.9615	NA
s1	liver	4TU -ve	1	Adh4	143	96.6804832796475	0.00010919891674674	43	45788	5	1953	5	1	liver	liver	96.6804832796475	102.134002454038	2036.5	NA
s1	liver	4TU -ve	1	Adh5	1678	468.798861576171	0.00019624652695291	430	193634	38	9470	39	11	liver	liver	468.798861576171	495.242705191879	8540.4654	NA
s1	liver	4TU -ve	1	Adhfe1	3390	69.0079844812231	0.00030260848514192	929	33046	10	1394	10	2	liver	liver	69.0079844812231	72.9005629395437	1378.0588	NA
s1	liver	4TU -ve	1	Adi1	1090	93.6112615882302	0.000351378575277	343	42689	15	1891	15	277	liver	liver	93.6112615882301	98.8916531697828	1640.6061	NA
s1	liver	4TU -ve	1	Adipor1	1693	68.0674165435307	0.00055762729585613	469	28693	16	1375	20	50	liver	liver	68.0674165435307	71.9069397717881	1373.2643	NA
s1	liver	4TU -ve	1	Adipor2	3538	579.686871072541	0.00024732482202004	981	319418	79	11710	79	47	liver	liver	579.686871072541	612.385647074646	11691.0769	NA
s1	liver	4TU -ve	1	Adk	767	643.29896580595	0.00017148702907592	271	338218	58	12995	56	11	liver	liver	643.29896580595	679.585950788645	13690.5281	NA
s1	liver	4TU -ve	1	Adm	652	8.36610428789577	0	190	4209	0	169	0	0	liver	liver	8.36610428789577	8.83801659740523	169	NA
s1	liver	4TU -ve	1	Ado	3492	24.2072485016629	0.00024626498111968	1083	12182	3	489	3	0	liver	liver	24.2072485016629	25.5727225806577	489	NA
s1	liver	4TU -ve	1	Adora1	3728	10.3462473146167	0	860	4131	0	209	0	7	liver	liver	10.3462473146167	10.9298548453118	202.3352	NA
s1	liver	4TU -ve	1	Adpgk	917	8.71262931757192	0.00124888492417484	260	5605	7	176	7	0	liver	liver	8.71262931757192	9.20408829078888	176.4545	NA
s1	liver	4TU -ve	1	Adprhl2	526	9.25716864992017	0	120	2962	0	187	0	6	liver	liver	9.25716864992017	9.77934380896318	187	NA
s1	liver	4TU -ve	1	Adprm	729	18.8608623295165	0	223	10621	0	381	0	0	liver	liver	18.8608623295165	19.92475931131	354	NA
s1	liver	4TU -ve	1	Adra1b	1255	62.5725196443802	0.00015012760846719	342	33305	5	1264	5	3	liver	liver	62.5725196443802	66.1020886338474	1262.0884	NA
s1	liver	4TU -ve	1	Adrm1	106	45.8403110685886	0.00035304501323918	37	22660	8	926	11	4	liver	liver	45.8403110685886	48.4260554390369	2062.8812	NA
s1	liver	4TU -ve	1	Adsl	3228	18.2668194215002	0.00056179775280898	821	7120	4	369	4	0	liver	liver	18.2668194215002	19.297207836938	369	NA
s1	liver	4TU -ve	1	Adss	1283	55.2954940211809	0	445	27799	0	1117	0	10	liver	liver	55.2954940211809	58.4145830727908	1120.6734	NA
s1	liver	4TU -ve	1	Adssl1	350	10.9402902226329	0	92	4095	0	221	0	4	liver	liver	10.9402902226329	11.5574063196838	220	NA
s1	liver	4TU -ve	1	Adtrp	1840	177.173297315852	0.00022861787791805	531	78734	18	3579	19	25	liver	liver	177.173297315852	187.16722723144	3326.3602	NA
s1	liver	4TU -ve	1	Aebp2	5749	16.8807193027956	0.00028032143524574	1789	10702	3	341	3	0	liver	liver	16.8807193027956	17.8329210634035	424	NA
s1	liver	4TU -ve	1	Aen	3793	25.4943414690315	0	1003	9246	0	515	0	449	liver	liver	25.4943414690315	26.932417441797	281.5	NA
s1	liver	4TU -ve	1	Aes	827	471.026522481232	0.00025119136475856	175	139336	35	9515	34	107	liver	liver	471.026522481232	497.596023220774	9429.8479	NA
s1	liver	4TU -ve	1	Afdn	2307	22.7716448072903	0.00019930906191868	730	15052	3	460	3	2	liver	liver	22.7716448072903	24.0561398509255	802.0357	NA
s1	liver	4TU -ve	1	Aff1	4499	14.9005762760747	0	1343	7667	0	301	0	0	liver	liver	14.9005762760747	15.7410828154969	315.0313	NA
s1	liver	4TU -ve	1	Aff4	6315	31.4347705491942	0.00010535742506453	2042	18983	2	635	2	20	liver	liver	31.4347705491942	33.2079321855167	656.0705	NA
s1	liver	4TU -ve	1	Afg1l	1701	9.80170798226842	0	401	4072	0	198	0	0	liver	liver	9.80170798226841	10.3545993271375	204	NA
s1	liver	4TU -ve	1	Afg3l1	2349	70.938623932276	0.00024378352023403	552	28714	7	1433	8	2	liver	liver	70.938623932276	74.9401052312526	1435.0104	NA
s1	liver	4TU -ve	1	Afg3l2	511	33.266402848911	0.00019200307204915	136	20833	4	672	4	4	liver	liver	33.266402848911	35.1428825648303	646.1204	NA
s1	liver	4TU -ve	1	Afm	1280	209.350621500066	0.0004543251756724	387	99048	45	4229	47	30	liver	liver	209.350621500066	221.159598759921	3745.8271	NA
s1	liver	4TU -ve	1	Afmid	491	7.02950774485917	0	103	2121	0	142	0	0	liver	liver	7.02950774485917	7.4260257800683	5883.2167	NA
s1	liver	4TU -ve	1	Aftph	2721	35.6920780566441	0.00016522553285234	896	18157	3	721	3	0	liver	liver	35.6920780566441	37.7053844185158	674	NA
s1	liver	4TU -ve	1	Aga	2075	18.8113587538485	0.0005871005619391	597	11923	7	380	7	0	liver	liver	18.8113587538485	19.8724633551124	322.0339	NA
s1	liver	4TU -ve	1	Agap1	8723	16.1381656677753	0.00014543339150668	2134	6876	1	326	1	0	liver	liver	16.1381656677753	17.0484817204385	345	NA
s1	liver	4TU -ve	1	Agap3	1300	27.1279594660762	0	264	11682	0	548	0	1	liver	liver	27.1279594660762	28.6581839963199	540.1917	NA
s1	liver	4TU -ve	1	Agfg1	6124	23.0686662612984	8.69414014953921e-05	2102	11502	1	466	1	2	liver	liver	23.0686662612984	24.3699155881115	480.5333	NA
s1	liver	4TU -ve	1	Agfg2	1306	21.7815732939298	0	341	10722	0	440	0	2	liver	liver	21.7815732939298	23.0102207269722	558.5	NA
s1	liver	4TU -ve	1	Aggf1	819	36.5336388430004	0	247	18447	0	738	0	7	liver	liver	36.5336388430005	38.5944156738761	743.6221	NA
s1	liver	4TU -ve	1	Agl	11981	27.3754773444163	0.00054238338757167	3594	12906	7	553	7	0	liver	liver	27.3754773444163	28.9196637773082	547.6379	NA
s1	liver	4TU -ve	1	Agmat	192	136.530861692405	0.00028109627547435	46	49805	14	2758	18	41	liver	liver	136.530861692405	144.232247193158	3343.7939	NA
s1	liver	4TU -ve	1	Agmo	2298	44.30570022288	0.00017676432895841	735	22629	4	895	4	0	liver	liver	44.30570022288	46.8048807969094	884	NA
s1	liver	4TU -ve	1	Ago1	6514	15.9401513651032	0.00024934546814611	1696	8021	2	322	2	0	liver	liver	15.9401513651032	16.8392978956478	312	NA
s1	liver	4TU -ve	1	Ago2	11064	34.6525029676156	0.0001063773203553	3277	18801	2	700	2	0	liver	liver	34.6525029676156	36.6071693383649	703.0156	NA
s1	liver	4TU -ve	1	Ago3	12938	11.039297373969	0	4012	5261	0	223	0	4	liver	liver	11.039297373969	11.6619982320791	220.2296	NA
s1	liver	4TU -ve	1	Agpat1	1539	6.03943623149872	0	377	1783	0	122	0	2	liver	liver	6.03943623149872	6.38010665611502	121.375	NA
s1	liver	4TU -ve	1	Agpat2	530	331.822467702753	0.00033716234759085	97	127535	43	6703	43	7	liver	liver	331.822467702753	350.539794392942	6863.2448	NA
s1	liver	4TU -ve	1	Agpat3	4729	176.628757983504	0.00014533563448087	1195	55045	8	3568	9	3	liver	liver	176.628757983504	186.591971713265	3656.6909	NA
s1	liver	4TU -ve	1	Agpat5	9624	14.9005762760747	0.00014064697609001	3058	7110	1	301	1	4	liver	liver	14.9005762760747	15.7410828154969	289.0395	NA
s1	liver	4TU -ve	1	Agps	7102	11.4353259793131	0.00014965579167913	2401	6682	1	231	1	1	liver	liver	11.4353259793131	12.0803658816604	230.414	NA
s1	liver	4TU -ve	1	Agrn	1206	28.910088190125	0.00014559219625828	345	13737	2	584	2	0	liver	liver	28.910088190125	30.5408384194358	581	NA
s1	liver	4TU -ve	1	Agt	396	568.301048668896	0.00027506739151092	99	199951	55	11480	56	128	liver	liver	568.301048668896	600.357577149184	12401.8113	NA
s1	liver	4TU -ve	1	Agtpbp1	13980	12.1778796143335	0	4152	6657	0	246	0	4	liver	liver	12.1778796143335	12.8648052246254	243.1238	NA
s1	liver	4TU -ve	1	Agtr1a	834	37.4247032050248	0.00055522139453106	234	21613	12	756	12	2	liver	liver	37.4247032050249	39.535742885434	764.8523	NA
s1	liver	4TU -ve	1	Agxt	254	193.014441529619	0.00022672652246859	54	66159	15	3899	15	14	liver	liver	193.014441529619	203.901933214692	3889.9	NA
s1	liver	4TU -ve	1	Agxt2	1053	144.154412345281	0.00020951476380702	319	71594	15	2912	24	2	liver	liver	144.154412345281	152.285824447598	2197.5139	NA
s1	liver	4TU -ve	1	Ahctf1	2613	21.7815732939298	0	756	11834	0	440	0	3	liver	liver	21.7815732939298	23.0102207269722	466.8201	NA
s1	liver	4TU -ve	1	Ahcy	1139	306.080608355382	0.00013324549001028	310	135089	18	6183	18	30	liver	liver	306.080608355382	323.345897170157	14579.2585	NA
s1	liver	4TU -ve	1	Ahcyl1	2743	70.6911060539358	0.00057755568390126	823	39823	23	1428	23	2	liver	liver	70.6911060539358	74.6786254502643	1413.1104	NA
s1	liver	4TU -ve	1	Ahcyl2	3757	29.3061167954692	0	1131	15338	0	592	0	0	liver	liver	29.3061167954692	30.9592060690171	615.0755	NA
s1	liver	4TU -ve	1	Ahdc1	1167	13.26695827903	0.00034879665155214	327	5734	2	268	2	1	liver	liver	13.26695827903	14.015316260974	279.5	NA
s1	liver	4TU -ve	1	Ahnak	1207	31.8307991545383	0	397	15412	0	643	6	6	liver	liver	31.8307991545383	33.626299835098	548.6286	NA
s1	liver	4TU -ve	1	Ahr	3525	18.7618551781805	0.0003690036900369	1094	10840	4	379	4	0	liver	liver	18.7618551781804	19.8201673989147	373.0143	NA
s1	liver	4TU -ve	1	Ahsa1	216	147.916684096051	9.68549804214575e-05	65	72273	7	2988	10	2411	liver	liver	147.916684096051	156.26031711862	1844.6184	NA
s1	liver	4TU -ve	1	Ahsa2	2516	47.2264111872933	0.00023054223533751	749	21688	5	954	5	3	liver	liver	47.2264111872933	49.8903422125715	1100.5667	NA
s1	liver	4TU -ve	1	Ahsg	363	9824.13310204603	0.00022562190222603	79	3727475	841	198453	838	670	liver	liver	9824.13310204603	10378.289395295	192040.1822	NA
s1	liver	4TU -ve	1	Aida	3549	10.0492258606085	0.00341914722445695	1004	4972	17	203	13	52	liver	liver	10.0492258606085	10.6160791081258	176.6	NA
s1	liver	4TU -ve	1	Aif1	118	17.1777407568037	0	23	4701	0	347	0	0	liver	liver	17.1777407568037	18.1466968005894	339	NA
s1	liver	4TU -ve	1	Aifm1	173	70.5425953269318	6.37145587766805e-05	58	31390	2	1425	2	20	liver	liver	70.5425953269318	74.5217375816713	1441.7675	NA
s1	liver	4TU -ve	1	Aifm2	2152	17.9202943918241	0	532	6971	0	362	0	3	liver	liver	17.9202943918241	18.9311361435544	359.8333	NA
s1	liver	4TU -ve	1	Aig1	1076	26.3359022553879	7.50638042335986e-05	306	13322	1	532	1	1	liver	liver	26.3359022553879	27.8214486971573	547.5554	NA
s1	liver	4TU -ve	1	Aimp1	76	30.6922169141738	0.00065868920847513	21	9109	6	620	8	12	liver	liver	30.6922169141738	32.4234928425517	864.8667	NA
s1	liver	4TU -ve	1	Aimp2	98	22.128098323606	0.00051473426843392	27	7771	4	447	10	6	liver	liver	22.128098323606	23.3762924203558	453.7843	NA
s1	liver	4TU -ve	1	Aip	145	17.821287240488	0.00074404761904761	40	6720	5	360	5	2	liver	liver	17.821287240488	18.8265442311591	385.0225	NA
s1	liver	4TU -ve	1	Ak2	1638	270.438033874406	0.00021665789718035	384	129236	28	5463	28	42	liver	liver	270.438033874406	285.692808707839	5316.2941	NA
s1	liver	4TU -ve	1	Ak3	2300	306.229119082386	0.00036291054255126	679	137775	50	6186	50	6	liver	liver	306.229119082386	323.50278503875	6130.75	NA
s1	liver	4TU -ve	1	Ak4	3328	28.4645560091128	0.00029663321303208	995	20227	6	575	6	47	liver	liver	28.4645560091128	30.0701748136568	547.5	NA
s1	liver	4TU -ve	1	Ak6	340	15.1480941544148	0.00041459369817578	81	7236	3	306	3	1	liver	liver	15.1480941544148	16.0025625964852	631.75	NA
s1	liver	4TU -ve	1	Akap1	2084	67.1268486058382	8.35701153267592e-05	546	35898	3	1356	3	5	liver	liver	67.1268486058382	70.9133166040325	1357.4167	NA
s1	liver	4TU -ve	1	Akap11	3530	17.9697979674921	0.00023925352898955	1186	12539	3	363	3	0	liver	liver	17.9697979674921	18.9834320997521	372.1182	NA
s1	liver	4TU -ve	1	Akap13	3986	22.177601899274	0.00069508804448563	1096	12948	9	448	9	1	liver	liver	22.177601899274	23.4285883765535	1155.2105	NA
s1	liver	4TU -ve	1	Akap8	1581	21.8805804452658	0	540	7901	0	442	0	0	liver	liver	21.8805804452659	23.1148126393675	414	NA
s1	liver	4TU -ve	1	Akap8l	67	9.60369367959632	0	14	2155	0	194	0	0	liver	liver	9.60369367959632	10.1454155023468	209	NA
s1	liver	4TU -ve	1	Akap9	2321	12.2273831900015	0.00029559562518474	670	6766	2	247	6	0	liver	liver	12.2273831900015	12.917101180823	598.4238	NA
s1	liver	4TU -ve	1	Akip1	296	29.7021454008134	7.84129224496197e-05	87	12753	1	600	1	0	liver	liver	29.7021454008134	31.3775737185985	607.0294	NA
s1	liver	4TU -ve	1	Akirin1	2295	34.6029993919476	0.00022704568159113	737	22022	5	699	5	490	liver	liver	34.6029993919476	36.5548733821672	431.7652	NA
s1	liver	4TU -ve	1	Akirin2	683	18.8608623295165	0.00051630668617158	249	11621	6	381	6	0	liver	liver	18.8608623295165	19.92475931131	370	NA
s1	liver	4TU -ve	1	Akr1a1	94	299.100604186191	0.00060120520671672	27	71523	43	6042	47	28	liver	liver	299.100604186191	315.972167346286	7190.375	NA
s1	liver	4TU -ve	1	Akr1c12	212	87.7698396594035	0.00012705134992059	72	47225	6	1773	6	13	liver	liver	87.7698396594035	92.7207303384584	1694.9444	NA
s1	liver	4TU -ve	1	Akr1c13	978	97.4725404903359	5.24677323446081e-05	272	57178	3	1969	3	20	liver	liver	97.4725404903359	102.970737753201	1909.5786	NA
s1	liver	4TU -ve	1	Akr1c14	2138	169.500243087308	0.0002332188440826	670	94332	22	3424	22	3	liver	liver	169.500243087308	179.061354020802	3278.3651	NA
s1	liver	4TU -ve	1	Akr1c19	4723	48.5630077303299	0	1671	26801	0	981	0	0	liver	liver	48.5630077303299	51.3023330299085	982	NA
s1	liver	4TU -ve	1	Akr1c20	832	71.136638234948	0.00020780300275338	271	38498	8	1437	8	5	liver	liver	71.136638234948	75.1492890560433	1509.3232	NA
s1	liver	4TU -ve	1	Akr1c6	731	1177.59105799091	0.00024739981137839	219	602264	149	23788	150	28	liver	liver	1177.59105799091	1244.01620603003	23559.1489	NA
s1	liver	4TU -ve	1	Akr1d1	1649	59.1072693476186	0.00024381654159781	528	36913	9	1194	9	1	liver	liver	59.1072693476186	62.4413717000109	1200.25	NA
s1	liver	4TU -ve	1	Akr1e1	2506	49.3550649410182	0.00017891007979389	730	27947	5	997	12	6	liver	liver	49.3550649410182	52.1390683290711	990.5088	NA
s1	liver	4TU -ve	1	Akr7a5	173	206.924946292333	0.00015605330780994	45	96121	15	4180	15	4	liver	liver	206.924946292333	218.597096906236	4224.6669	NA
s1	liver	4TU -ve	1	Akt1	877	35.444560178304	0.00028251779862131	218	17698	5	716	3	1	liver	liver	35.444560178304	37.4439046375275	719.0817	NA
s1	liver	4TU -ve	1	Akt1s1	686	7.37603277453532	0	162	1524	0	149	0	31	liver	liver	7.37603277453532	7.79209747345195	123.5791	NA
s1	liver	4TU -ve	1	Akt2	2685	74.6513921073776	2.51978027516001e-05	686	39686	1	1508	4	1084	liver	liver	74.6513921073776	78.8623019460774	948.4748	NA
s1	liver	4TU -ve	1	Aktip	2553	8.51461501489983	0	691	3592	0	172	0	0	liver	liver	8.51461501489983	8.99490446599822	180	NA
s1	liver	4TU -ve	1	Alad	80	141.778240713216	0.00017243361305897	18	34796	6	2864	10	24	liver	liver	141.778240713216	149.77561855011	2699.5282	NA
s1	liver	4TU -ve	1	Alas1	1720	451.571617243699	0.00023127848820961	412	207542	48	9122	48	7	liver	liver	451.571617243699	477.043712435092	10014.7032	NA
s1	liver	4TU -ve	1	Alas2	147	122.273831900015	0.00014692054536906	41	34032	5	2470	3	15	liver	liver	122.273831900015	129.17101180823	2742.5106	NA
s1	liver	4TU -ve	1	Alb	169	35148.0832636282	0.00026073144308911	45	12200293	3181	710011	3548	9325	liver	liver	35148.0832636282	37130.7041558597	368618.3674	NA
s1	liver	4TU -ve	1	Alcam	3179	34.4049850892755	5.94954783436459e-05	1053	16808	1	695	1	0	liver	liver	34.4049850892755	36.3456895573765	667	NA
s1	liver	4TU -ve	1	Aldh16a1	1908	52.2757759054315	5.42799761168105e-05	500	18423	1	1056	1	23	liver	liver	52.2757759054315	55.2245297447333	1114.6504	NA
s1	liver	4TU -ve	1	Aldh1a1	496	1164.32409971188	0.00033732743369183	147	557322	188	23520	188	88	liver	liver	1164.32409971188	1230.00088976906	22658.6557	NA
s1	liver	4TU -ve	1	Aldh1a7	510	211.429771678123	0.00022143489813994	151	103868	23	4271	23	3	liver	liver	211.429771678123	223.356028920223	4225.5	NA
s1	liver	4TU -ve	1	Aldh1b1	581	44.0581823445398	0.00053800630235954	138	26022	14	890	14	3	liver	liver	44.0581823445398	46.543401015921	889.3766	NA
s1	liver	4TU -ve	1	Aldh1l1	2842	509.88682938063	0.00011599865685765	656	163795	19	10300	26	262	liver	liver	509.88682938063	538.64834883594	9652.3373	NA
s1	liver	4TU -ve	1	Aldh2	2248	2501.96021783751	0.00021384464576712	529	640652	137	50541	137	313	liver	liver	2501.96021783751	2643.08992218614	50283.6275	NA
s1	liver	4TU -ve	1	Aldh3a2	3518	166.530028547227	0.00055399156576106	953	88449	49	3364	49	20	liver	liver	166.530028547227	175.923596648942	3230.1867	NA
s1	liver	4TU -ve	1	Aldh4a1	1420	263.161008251207	0.00012361989971335	363	129429	16	5316	13	96	liver	liver	263.161008251207	278.005303146782	5318.6081	NA
s1	liver	4TU -ve	1	Aldh5a1	3982	52.8698188134478	0.00010413954699297	1184	19205	2	1068	3	3	liver	liver	52.8698188134478	55.8520812191052	1243.4762	NA
s1	liver	4TU -ve	1	Aldh6a1	1727	233.359855699057	0.00024302484929084	588	148133	36	4714	36	20	liver	liver	233.359855699057	246.523137515789	4810.6124	NA
s1	liver	4TU -ve	1	Aldh7a1	2851	428.849476012077	0.00016030265140585	752	187146	30	8663	30	73	liver	liver	428.849476012077	453.039868540364	8219.9556	NA
s1	liver	4TU -ve	1	Aldh8a1	745	321.822745417813	0.0001330999647285	175	150263	20	6501	23	8	liver	liver	321.822745417813	339.976011241014	6245.8262	NA
s1	liver	4TU -ve	1	Aldh9a1	1033	209.647642954074	0.00022236811453016	291	94438	21	4235	21	34	liver	liver	209.647642954074	221.473374497107	4317.2369	NA
s1	liver	4TU -ve	1	Aldoa	559	100.739776484425	2.58538224876548e-05	133	38679	1	2035	1	231	liver	liver	100.739776484425	106.422270862246	1901.891	NA
s1	liver	4TU -ve	1	Aldob	798	5293.7638712113	0.0001906495417004	204	1552587	296	106937	298	68	liver	liver	5293.7638712113	5592.3726679096	107033.3335	NA
s1	liver	4TU -ve	1	Aldoc	1427	12.4253974926736	0	384	5905	0	251	0	3	liver	liver	12.4253974926736	13.1262850056137	248.2143	NA
s1	liver	4TU -ve	1	Alg1	286	33.8604457569272	0.00067662813645334	93	17735	12	684	12	0	liver	liver	33.8604457569272	35.7704340392022	688.0114	NA
s1	liver	4TU -ve	1	Alg11	3475	27.0289523147402	0.00016565433462175	1074	18110	3	546	3	0	liver	liver	27.0289523147402	28.5535920839246	559.3421	NA
s1	liver	4TU -ve	1	Alg12	585	18.0193015431601	0.00037253197566124	127	8053	3	364	3	0	liver	liver	18.0193015431601	19.0357280559497	365	NA
s1	liver	4TU -ve	1	Alg13	4912	5.44539332348245	0	1413	2339	0	110	0	1	liver	liver	5.44539332348245	5.75255518174305	117.3362	NA
s1	liver	4TU -ve	1	Alg14	2135	24.504269955671	0.00018851918182675	647	10609	2	495	2	1	liver	liver	24.504269955671	25.8864983178437	494.0769	NA
s1	liver	4TU -ve	1	Alg2	1726	9.1086579229161	0.00094446543256516	511	5294	5	184	5	0	liver	liver	9.1086579229161	9.62245594037019	204	NA
s1	liver	4TU -ve	1	Alg3	997	22.0785947479379	0	288	7172	0	446	0	86	liver	liver	22.0785947479379	23.3239964641582	334.8906	NA
s1	liver	4TU -ve	1	Alg5	2996	64.404151944097	6.55651717807501e-05	858	30504	2	1301	2	1	liver	liver	64.404151944097	68.037039013161	1246.25	NA
s1	liver	4TU -ve	1	Alg6	1392	9.15816149858412	0	463	5610	0	185	0	1	liver	liver	9.15816149858412	9.67475189656786	199.5	NA
s1	liver	4TU -ve	1	Alg8	426	11.7818510089893	0	131	6443	0	238	0	2	liver	liver	11.7818510089893	12.4464375750441	319.1818	NA
s1	liver	4TU -ve	1	Alg9	1832	12.8214260980178	0	518	6610	0	259	0	0	liver	liver	12.8214260980178	13.544652655195	248	NA
s1	liver	4TU -ve	1	Alkbh3	335	16.1876692434433	0.00013201320132013	94	7575	1	327	1	4	liver	liver	16.1876692434433	17.1007776766362	315.5947	NA
s1	liver	4TU -ve	1	Alkbh4	1635	7.27702562319928	0	384	2947	0	147	0	0	liver	liver	7.27702562319928	7.68750556105662	144	NA
s1	liver	4TU -ve	1	Alkbh5	4097	65.2457127304534	0.0001568135486906	1311	38262	6	1318	6	2	liver	liver	65.2457127304534	68.9260702685213	1316.4796	NA
s1	liver	4TU -ve	1	Alkbh6	522	8.6631257419039	0	104	2951	0	175	0	5	liver	liver	8.6631257419039	9.15179233459122	171.5	NA
s1	liver	4TU -ve	1	Alkbh7	230	10.6432687686248	0	53	2425	0	215	0	1	liver	liver	10.6432687686248	11.2436305824978	226.0385	NA
s1	liver	4TU -ve	1	Alkbh8	7334	15.2471013057509	0	2154	6948	0	308	0	18	liver	liver	15.2471013057509	16.1071545088805	293.0148	NA
s1	liver	4TU -ve	1	Alpl	704	16.6827050001235	0	156	7101	0	337	0	0	liver	liver	16.6827050001235	17.6237372386128	339.6667	NA
s1	liver	4TU -ve	1	Als2	1251	56.7806012912216	0.00063457816416537	319	31517	20	1147	21	0	liver	liver	56.7806012912216	59.9834617587207	1347.5556	NA
s1	liver	4TU -ve	1	Als2cl	2034	15.544122759759	0.00033006931455605	491	9089	3	314	3	0	liver	liver	15.544122759759	16.4209302460665	316	NA
s1	liver	4TU -ve	1	Alyref	2732	19.3558980861967	0	912	8132	0	391	0	88	liver	liver	19.3558980861967	20.4477188732867	366.0588	NA
s1	liver	4TU -ve	1	Alyref2	437	9.95021870927248	0.00136830102622576	143	4385	6	201	6	1	liver	liver	9.95021870927248	10.5114871957305	216.3922	NA
s1	liver	4TU -ve	1	Amacr	1377	148.164201974391	0.00030648911435214	429	94620	29	2993	28	2	liver	liver	148.164201974391	156.521796899609	3031	NA
s1	liver	4TU -ve	1	Ambp	100	3881.22884309995	0.00049691378852506	22	1141043	567	78403	586	521	liver	liver	3881.22884309995	4100.15985376546	66474.671	NA
s1	liver	4TU -ve	1	Ambra1	1026	11.039297373969	0	218	4163	0	223	0	0	liver	liver	11.039297373969	11.6619982320791	266	NA
s1	liver	4TU -ve	1	Amdhd1	1077	175.638686470143	0.00011355248963833	317	70452	8	3548	8	9	liver	liver	175.638686470143	185.546052589312	3434.3921	NA
s1	liver	4TU -ve	1	Amdhd2	312	14.5045476707305	0	67	3705	0	293	0	7	liver	liver	14.5045476707305	15.3227151659156	298.6	NA
s1	liver	4TU -ve	1	Amfr	1579	183.608762152695	0.00017205432868449	470	98806	17	3709	17	11	liver	liver	183.608762152695	193.965701537136	3672.723	NA
s1	liver	4TU -ve	1	Amigo2	855	5.34638617214641	0	273	2580	0	108	0	0	liver	liver	5.34638617214641	5.64796326934772	101	NA
s1	liver	4TU -ve	1	Ammecr1l	3316	77.5225994961229	0.00021142766531	992	37838	8	1566	8	0	liver	liver	77.5225994961229	81.895467405542	1356	NA
s1	liver	4TU -ve	1	Amot	3951	10.2967437389486	0	1283	6324	0	208	0	0	liver	liver	10.2967437389486	10.8775588891141	207	NA
s1	liver	4TU -ve	1	Amotl1	5826	16.6827050001235	0	1546	9491	0	337	0	0	liver	liver	16.6827050001235	17.6237372386128	337	NA
s1	liver	4TU -ve	1	Amotl2	1973	22.128098323606	0.00039358457148479	537	10163	4	447	4	4	liver	liver	22.128098323606	23.3762924203558	375.5208	NA
s1	liver	4TU -ve	1	Ampd2	853	25.9398736500437	0	246	13533	0	524	0	5	liver	liver	25.9398736500437	27.403081047576	521	NA
s1	liver	4TU -ve	1	Amt	804	58.9092550449465	0.00034686090877558	261	31713	11	1190	11	2	liver	liver	58.9092550449465	62.2321878752203	1189	NA
s1	liver	4TU -ve	1	Amy1	274	123.41241414038	0.00012809837955549	102	15613	2	2493	5	8	liver	liver	123.41241414038	130.373818800777	5547.6387	NA
s1	liver	4TU -ve	1	Amz2	2002	15.7916406380991	0	563	3796	0	319	1	4	liver	liver	15.7916406380991	16.6824100270548	443.6788	NA
s1	liver	4TU -ve	1	Anapc1	3913	17.0292300297997	0.00011063170704723	1192	9039	1	344	1	1	liver	liver	17.0292300297997	17.9898089319964	369.2665	NA
s1	liver	4TU -ve	1	Anapc11	2772	58.5132264396023	0.00029738892523642	731	33626	10	1182	10	1	liver	liver	58.5132264396023	61.813820225639	1206.4466	NA
s1	liver	4TU -ve	1	Anapc13	286	117.026452879205	0.00022397043590246	79	35719	8	2364	8	436	liver	liver	117.026452879205	123.627640451278	2537.7756	NA
s1	liver	4TU -ve	1	Anapc15	2608	6.83149344218708	0.00035310734463276	712	2832	1	138	1	26	liver	liver	6.83149344218708	7.21684195527764	128.451	NA
s1	liver	4TU -ve	1	Anapc16	1314	50.0976185760386	4.64317221525746e-05	369	21537	1	1012	1	1	liver	liver	50.0976185760386	52.923507672036	1112	NA
s1	liver	4TU -ve	1	Anapc2	452	31.2367562465221	0.00115442678270135	124	11261	13	631	13	0	liver	liver	31.2367562465221	32.998748360726	687	NA
s1	liver	4TU -ve	1	Anapc4	3426	25.6428521960355	8.66926744690074e-05	1028	11535	1	518	6	0	liver	liver	25.6428521960355	27.08930531039	513	NA
s1	liver	4TU -ve	1	Anapc5	2870	60.047837285311	0.00054538371640046	707	25670	14	1213	14	26	liver	liver	60.047837285311	63.4349948677665	1191.6483	NA
s1	liver	4TU -ve	1	Anapc7	2909	10.5937651929568	0	771	3276	0	214	0	0	liver	liver	10.5937651929568	11.1913346263001	217.0435	NA
s1	liver	4TU -ve	1	Ang	168	431.77018697649	0.00017262093822932	45	144826	25	8722	29	8	liver	liver	431.77018697649	456.125329956026	9265.6872	NA
s1	liver	4TU -ve	1	Angel2	2484	21.2370339615816	0.00010930156301235	745	9149	1	429	1	1	liver	liver	21.2370339615816	22.4349652087979	438.5	NA
s1	liver	4TU -ve	1	Angptl2	1431	8.6631257419039	0	374	4849	0	175	0	0	liver	liver	8.6631257419039	9.15179233459122	138	NA
s1	liver	4TU -ve	1	Angptl3	63	485.432063000627	0.0002388710001051	14	104659	25	9806	27	19	liver	liver	485.432063000627	512.814146474294	15633.258	NA
s1	liver	4TU -ve	1	Angptl4	2401	211.429771678123	0.00011106020851554	581	72033	8	4271	8	35	liver	liver	211.429771678123	223.356028920223	4237.4494	NA
s1	liver	4TU -ve	1	Angptl6	74	19.0588766321886	0	19	5819	0	385	0	2	liver	liver	19.0588766321886	20.1339431361007	387.4167	NA
s1	liver	4TU -ve	1	Angptl8	260	50.4441436057147	0.00108088632678796	29	5551	6	1019	6	5	liver	liver	50.4441436057147	53.2895793654197	1001.625	NA
s1	liver	4TU -ve	1	Ank	1692	26.583420133728	0.00054832076764907	501	14590	8	537	8	5	liver	liver	26.583420133728	28.0829284781456	534.1179	NA
s1	liver	4TU -ve	1	Ank3	5636	17.2272443324718	0	1505	7601	0	348	0	0	liver	liver	17.2272443324718	18.1989927567871	428.0371	NA
s1	liver	4TU -ve	1	Ankfy1	6740	22.6231340802862	0	1817	14179	0	457	0	0	liver	liver	22.6231340802862	23.8992519823325	493.4653	NA
s1	liver	4TU -ve	1	Ankhd1	1179	33.5634243029191	0.00027114967462039	325	7376	2	678	2	3	liver	liver	33.5634243029191	35.4566583020163	3798.0902	NA
s1	liver	4TU -ve	1	Ankib1	2756	10.5442616172887	0.00019127773527161	920	5228	1	213	1	2	liver	liver	10.5442616172887	11.1390386701024	233.7839	NA
s1	liver	4TU -ve	1	Ankle2	2131	25.4448378933635	0.00038538615692924	685	12974	5	514	5	1	liver	liver	25.4448378933635	26.8801214855993	511.6491	NA
s1	liver	4TU -ve	1	Ankmy2	890	10.2967437389486	0.00018338529249954	265	5453	1	208	1	0	liver	liver	10.2967437389486	10.8775588891141	208	NA
s1	liver	4TU -ve	1	Ankra2	1822	15.6926334867631	0	549	9090	0	317	0	0	liver	liver	15.6926334867631	16.5778181146595	342.1	NA
s1	liver	4TU -ve	1	Ankrd10	4552	9.05915434724808	0	1342	5026	0	183	0	0	liver	liver	9.05915434724808	9.57015998417253	178.0667	NA
s1	liver	4TU -ve	1	Ankrd11	9843	68.4634451488748	0	1805	17936	0	1383	0	2	liver	liver	68.4634451488748	72.3253074213694	1661.233	NA
s1	liver	4TU -ve	1	Ankrd13a	1398	17.4252586351438	0.00073673870333988	353	8144	6	352	6	10	liver	liver	17.4252586351438	18.4081765815778	345.1527	NA
s1	liver	4TU -ve	1	Ankrd13c	2994	25.1478164393553	6.87805213563519e-05	942	14539	1	508	1	3	liver	liver	25.1478164393553	26.5663457484134	503.4935	NA
s1	liver	4TU -ve	1	Ankrd16	1265	8.41560786356379	0	325	4735	0	170	0	0	liver	liver	8.41560786356379	8.8903125536029	173.1096	NA
s1	liver	4TU -ve	1	Ankrd17	2116	34.7020065432836	0.0003713921901528	707	18848	7	701	7	5	liver	liver	34.7020065432836	36.6594652945625	1352.8134	NA
s1	liver	4TU -ve	1	Ankrd27	4339	13.5639797330381	0.00036945812807881	1054	8120	3	274	3	0	liver	liver	13.5639797330381	14.32909199816	270	NA
s1	liver	4TU -ve	1	Ankrd28	3696	14.4055405193945	0	1167	8226	0	291	0	0	liver	liver	14.4055405193945	15.2181232535202	294.1667	NA
s1	liver	4TU -ve	1	Ankrd33b	7734	17.672776513484	0	2070	8421	0	357	0	49	liver	liver	17.672776513484	18.6696563625661	322.6569	NA
s1	liver	4TU -ve	1	Ankrd40	2425	35.494063753972	0.00030881353838552	661	16191	5	717	6	16	liver	liver	35.494063753972	37.4962005937251	693.6364	NA
s1	liver	4TU -ve	1	Ankrd46	1589	40.7414427747823	4.53988287102193e-05	505	22027	1	823	1	3	liver	liver	40.7414427747823	43.0395719506775	768.19	NA
s1	liver	4TU -ve	1	Ankrd49	2889	7.17801847186323	0	864	2792	0	145	0	0	liver	liver	7.17801847186323	7.58291364866129	260	NA
s1	liver	4TU -ve	1	Ankrd50	3250	7.22752204753125	0.0002192021043402	1003	4562	1	146	1	0	liver	liver	7.22752204753125	7.63520960485896	146	NA
s1	liver	4TU -ve	1	Ankrd54	1194	7.42553635020334	0	267	2678	0	150	0	0	liver	liver	7.42553635020334	7.84439342964961	150.25	NA
s1	liver	4TU -ve	1	Anks1	3187	10.3957508902847	0	769	7067	0	210	0	0	liver	liver	10.3957508902847	10.9821508015095	200.0761	NA
s1	liver	4TU -ve	1	Anks4b	2567	72.7702562319928	3.27482315954938e-05	740	30536	1	1470	1	4	liver	liver	72.7702562319928	76.8750556105662	1582.4678	NA
s1	liver	4TU -ve	1	Ankzf1	1843	14.8015691247387	0.00087935279634189	413	5686	5	299	5	2	liver	liver	14.8015691247387	15.6364909031016	291.1768	NA
s1	liver	4TU -ve	1	Ano10	2834	7.47503992587137	0	752	3360	0	151	0	0	liver	liver	7.47503992587137	7.89668938584728	152.175	NA
s1	liver	4TU -ve	1	Anp32a	1197	36.0881066619882	0.00028430090407687	356	17587	5	729	5	18	liver	liver	36.0881066619882	38.1237520680971	722.1978	NA
s1	liver	4TU -ve	1	Anp32b	503	96.9775047336557	1.85811438552157e-05	163	53818	1	1959	1	366	liver	liver	96.9775047336557	102.447778191224	1853.3333	NA
s1	liver	4TU -ve	1	Anp32e	2283	23.5141984423106	0.0001866368047779	755	16074	3	475	3	0	liver	liver	23.5141984423106	24.8405791938904	478	NA
s1	liver	4TU -ve	1	Anpep	421	51.7807401487513	0.00067856770017747	93	19158	13	1046	13	3	liver	liver	51.7807401487513	54.7015701827566	1143.3711	NA
s1	liver	4TU -ve	1	Antxr2	4470	30.9397347925139	0.00036531904529956	1366	16424	6	625	6	0	liver	liver	30.9397347925139	32.6849726235401	626.6443	NA
s1	liver	4TU -ve	1	Anxa1	286	5.5444004748185	0	96	2750	0	112	0	0	liver	liver	5.5444004748185	5.85714709413838	125	NA
s1	liver	4TU -ve	1	Anxa11	894	23.6627091693147	0.00010902747492368	245	9172	1	478	1	478	liver	liver	23.6627091693147	24.9974670624834	161.5567	NA
s1	liver	4TU -ve	1	Anxa2	290	21.6330625669257	0	78	9486	0	437	0	14	liver	liver	21.6330625669257	22.8533328583792	431.9167	NA
s1	liver	4TU -ve	1	Anxa3	1288	8.91064362024401	0	355	5219	0	180	0	0	liver	liver	8.91064362024401	9.41327211557953	162	NA
s1	liver	4TU -ve	1	Anxa4	1979	41.0879678044585	0.00011568718186024	608	25932	3	830	3	3	liver	liver	41.0879678044585	43.4056436440612	829.1487	NA
s1	liver	4TU -ve	1	Anxa5	421	98.2150941253562	0.0001635361181198	134	42804	7	1984	7	10	liver	liver	98.2150941253562	103.755177096166	2021.4167	NA
s1	liver	4TU -ve	1	Anxa6	354	112.12559888807	0.00013424921128588	80	44693	6	2265	6	11	liver	liver	112.12559888807	118.450340787709	2270.4904	NA
s1	liver	4TU -ve	1	Anxa7	1219	49.4045685166862	6.53893938403191e-05	362	30586	2	998	2	6	liver	liver	49.4045685166862	52.1913642852688	1007	NA
s1	liver	4TU -ve	1	Aox1	335	47.9689648223136	0.00013266704992703	95	22613	3	969	3	80	liver	liver	47.9689648223136	50.6747815555365	1161.1667	NA
s1	liver	4TU -ve	1	Aox3	1157	437.661112480985	0.00018320227942204	358	207421	38	8841	38	18	liver	liver	437.661112480985	462.348548743548	8865.4274	NA
s1	liver	4TU -ve	1	Ap1ar	1548	19.999444569881	8.04828973843058e-05	512	12425	1	404	1	0	liver	liver	19.999444569881	21.1275663038563	406.4321	NA
s1	liver	4TU -ve	1	Ap1b1	999	43.9096716175358	0.00027906976744186	250	21500	6	887	6	0	liver	liver	43.9096716175358	46.386513147328	887	NA
s1	liver	4TU -ve	1	Ap1g1	4009	78.9086996148275	0.00027777777777777	1278	43200	12	1594	12	8	liver	liver	78.9086996148275	83.3597541790765	1264.3733	NA
s1	liver	4TU -ve	1	Ap1m1	844	24.2567520773309	0.00019453360568038	206	10281	2	490	2	3	liver	liver	24.2567520773309	25.6250185368554	485.1071	NA
s1	liver	4TU -ve	1	Ap1s1	751	22.3756162019461	0.00011473152822395	182	8716	1	452	1	0	liver	liver	22.3756162019461	23.6377722013442	452.1053	NA
s1	liver	4TU -ve	1	Ap2a1	1307	5.79191835315861	0	286	1742	0	117	0	6	liver	liver	5.79191835315861	6.1186268751267	118	NA
s1	liver	4TU -ve	1	Ap2a2	1642	48.3649934276578	6.2582139057513e-05	431	15979	1	977	1	1	liver	liver	48.3649934276578	51.0931492051178	1082.6944	NA
s1	liver	4TU -ve	1	Ap2b1	3031	7.62355065287543	0	765	2192	0	154	0	1	liver	liver	7.62355065287543	8.05357725444027	179.6715	NA
s1	liver	4TU -ve	1	Ap2m1	1464	102.274387330134	0.00010855170317622	426	46061	5	2066	5	712	liver	liver	102.274387330134	108.043445504374	1574.9168	NA
s1	liver	4TU -ve	1	Ap2s1	538	62.6715267957162	0.00010198358064351	117	19611	2	1266	2	35	liver	liver	62.6715267957162	66.2066805462427	1183.829	NA
s1	liver	4TU -ve	1	Ap3b1	559	41.4839964098027	0.00023635074450484	174	21155	5	838	5	0	liver	liver	41.4839964098027	43.8240112936425	853.7917	NA
s1	liver	4TU -ve	1	Ap3d1	1766	54.9489689915047	0.00018843925189616	430	21227	4	1110	4	7	liver	liver	54.9489689915047	58.0485113794071	1241.6356	NA
s1	liver	4TU -ve	1	Ap3m1	5502	101.87835872479	0.00013086068944888	1597	53492	7	2058	7	233	liver	liver	101.87835872479	107.625077854793	1926.1896	NA
s1	liver	4TU -ve	1	Ap3s1	1512	31.9793098815424	4.85083676934271e-05	565	20615	1	646	1	590	liver	liver	31.9793098815424	33.783187703691	285.5849	NA
s1	liver	4TU -ve	1	Ap3s2	5530	21.6330625669257	0.00010325245224574	1483	9685	1	437	1	1	liver	liver	21.6330625669257	22.8533328583792	435.125	NA
s1	liver	4TU -ve	1	Ap4e1	4243	14.5540512463986	0.00056433408577878	1305	5316	3	294	3	41	liver	liver	14.5540512463986	15.3750111221132	273.4863	NA
s1	liver	4TU -ve	1	Ap4m1	2899	12.4253974926736	0.00020898641588296	670	4785	1	251	1	0	liver	liver	12.4253974926736	13.1262850056137	266	NA
s1	liver	4TU -ve	1	Ap4s1	251	10.5937651929568	0.00202657059220896	75	4441	9	214	9	2	liver	liver	10.5937651929568	11.1913346263001	220.0833	NA
s1	liver	4TU -ve	1	Ap5m1	9942	6.48496841251092	0.00048007681228996	3204	4166	2	131	2	4	liver	liver	6.48496841251092	6.850770261894	128.6726	NA
s1	liver	4TU -ve	1	Ap5s1	874	19.900437418545	0.00013070186903672	204	7651	1	402	1	0	liver	liver	19.900437418545	21.022974391461	400.0109	NA
s1	liver	4TU -ve	1	Ap5z1	1703	9.5541901039283	0	376	3538	0	193	0	0	liver	liver	9.5541901039283	10.0931195461492	154	NA
s1	liver	4TU -ve	1	Apba3	126	23.6132055936466	0.00011946004061641	43	8371	1	477	1	0	liver	liver	23.6132055936466	24.9451711062858	617	NA
s1	liver	4TU -ve	1	Apbb2	4565	20.7419982049013	0	1359	8994	0	419	0	0	liver	liver	20.7419982049013	21.9120056468212	469.5	NA
s1	liver	4TU -ve	1	Apc	6785	13.365965430366	0	1935	8926	0	270	0	3	liver	liver	13.365965430366	14.1199081733693	268.2156	NA
s1	liver	4TU -ve	1	Apcs	142	111.828577434062	0.00030620993753317	42	48986	15	2259	18	23	liver	liver	111.828577434062	118.136565050523	2392.2432	NA
s1	liver	4TU -ve	1	Apeh	159	49.8996042733665	0.00017582932833196	39	17062	3	1008	3	1	liver	liver	49.8996042733665	52.7143238472454	1013.0909	NA
s1	liver	4TU -ve	1	Apex1	166	18.3163229971682	0.0003858024691358	56	10368	4	370	4	1	liver	liver	18.3163229971682	19.3495037931357	498.0714	NA
s1	liver	4TU -ve	1	Apex2	5674	7.12851489619521	0.00027972027972027	1730	3575	1	144	1	0	liver	liver	7.12851489619521	7.53061769246363	150.1991	NA
s1	liver	4TU -ve	1	Aph1a	1917	39.0088176264016	0.00028128076508368	494	21331	6	788	6	433	liver	liver	39.0088176264016	41.2092134837593	565.2	NA
s1	liver	4TU -ve	1	Api5	2077	29.1576060684651	0	694	15962	0	589	0	66	liver	liver	29.1576060684651	30.8023182004241	544.9	NA
s1	liver	4TU -ve	1	Apip	80	24.1082413503269	0	20	5823	0	487	0	0	liver	liver	24.1082413503269	25.4681306682624	599	NA
s1	liver	4TU -ve	1	Aplp2	1314	145.639519615322	0.00019878587702799	430	65397	13	2942	13	38	liver	liver	145.639519615322	153.854703133528	3230.6677	NA
s1	liver	4TU -ve	1	Apmap	899	32.9198778192348	0.00018210789893011	281	21965	4	665	4	0	liver	liver	32.9198778192348	34.7768108714466	665	NA
s1	liver	4TU -ve	1	Apoa1	64	8815.2997335074	0.0001575016214921	16	1936488	305	178074	463	912	liver	liver	8815.2997335074	9312.55010394283	243166.1408	NA
s1	liver	4TU -ve	1	Apoa2	113	7093.21884674391	0.00019509456138222	28	2101545	410	143287	469	814	liver	liver	7093.21884674391	7493.33067569469	166320.2667	NA
s1	liver	4TU -ve	1	Apoa4	169	312.367562465221	4.44943770231037e-05	36	89899	4	6310	4	144	liver	liver	312.367562465221	329.98748360726	6556.9093	NA
s1	liver	4TU -ve	1	Apoa5	1673	968.289940066516	0.00017420446627069	388	361644	63	19560	63	81	liver	liver	968.289940066516	1022.90890322631	19490.3869	NA
s1	liver	4TU -ve	1	Apob	938	143.015830104916	0.00047700441229081	248	50314	24	2889	24	229	liver	liver	143.015830104916	151.083017455052	2972.7593	NA
s1	liver	4TU -ve	1	Apobec1	1015	18.3163229971682	0	254	5890	0	370	0	1	liver	liver	18.3163229971682	19.3495037931357	369.8333	NA
s1	liver	4TU -ve	1	Apobec3	3422	7.42553635020334	0	879	3213	0	150	0	0	liver	liver	7.42553635020334	7.84439342964961	156.2905	NA
s1	liver	4TU -ve	1	Apoc1	124	8742.97500945642	0.00016237923377232	21	1878319	305	176613	385	663	liver	liver	8742.97500945642	9236.14571193805	168071.9976	NA
s1	liver	4TU -ve	1	Apoc3	290	3798.75588603703	0.00015837872973659	83	1212284	192	76737	205	1207	liver	liver	3798.75588603703	4013.03479074015	80780.127	NA
s1	liver	4TU -ve	1	Apoc4	64	896.707769650556	0.00010429945532506	18	172580	18	18114	43	586	liver	liver	896.707769650556	947.288950564487	24095.6428	NA
s1	liver	4TU -ve	1	Apoe	506	18708.985359367	0.00017301846676713	155	5669915	981	377932	1101	7454	liver	liver	18708.985359367	19764.3153176956	430794.2663	NA
s1	liver	4TU -ve	1	Apof	194	1050.56488282677	0.00015628143943019	56	511897	80	21222	88	18	liver	liver	1050.56488282677	1109.82478242683	21711	NA
s1	liver	4TU -ve	1	Apoh	101	1591.63896487825	0.00023188925180142	36	758983	176	32152	202	116	liver	liver	1591.63896487825	1681.4195836673	36997.0272	NA
s1	liver	4TU -ve	1	Apol7a	785	82.8194820926013	0.00016335420637081	211	36730	6	1673	6	0	liver	liver	82.8194820926013	87.491134718692	1824.5	NA
s1	liver	4TU -ve	1	Apol9a	444	60.4438658906552	8.95014767743668e-05	76	22346	2	1221	2	3	liver	liver	60.4438658906552	63.8533625173478	1734.9454	NA
s1	liver	4TU -ve	1	Apol9b	444	98.1160869740202	0.00044654818254889	76	33591	15	1982	15	25	liver	liver	98.1160869740202	103.65058518377	2245.9569	NA
s1	liver	4TU -ve	1	Apom	113	389.890161961343	0.00019078872057083	24	104828	20	7876	20	61	liver	liver	389.890161961344	411.882951012802	7565.7733	NA
s1	liver	4TU -ve	1	Apon	686	407.265917020819	0.00019236904828932	245	213132	41	8227	42	59	liver	liver	407.265917020819	430.238831638182	7117.2479	NA
s1	liver	4TU -ve	1	Apoo	282	39.5533569587498	4.57582135993411e-05	85	21854	1	799	4	775	liver	liver	39.5533569587498	41.7844690019336	402.6063	NA
s1	liver	4TU -ve	1	Apool	473	20.1479552968851	0.00010742292405199	154	9309	1	407	1	3	liver	liver	20.1479552968851	21.2844541724493	417.5	NA
s1	liver	4TU -ve	1	Apopt1	3457	22.128098323606	0.00010801468999783	892	9258	1	447	7	2	liver	liver	22.128098323606	23.3762924203558	437.7173	NA
s1	liver	4TU -ve	1	App	5686	54.1074082051484	0.0001263862997251	1690	31649	4	1093	4	2	liver	liver	54.1074082051484	57.1594801240468	1098.0536	NA
s1	liver	4TU -ve	1	Appbp2	4384	24.0092341989908	0	1408	14518	0	485	0	0	liver	liver	24.0092341989908	25.3635387558671	493	NA
s1	liver	4TU -ve	1	Appl1	4740	15.445115608423	0.00010809642200843	1646	9251	1	312	1	2	liver	liver	15.445115608423	16.3163383336712	345.3861	NA
s1	liver	4TU -ve	1	Appl2	1753	17.672776513484	0.00031325049597995	454	9577	3	357	3	0	liver	liver	17.672776513484	18.6696563625661	354.1774	NA
s1	liver	4TU -ve	1	Aprt	985	79.2552246445037	0.00015007353603265	242	33317	5	1601	5	6	liver	liver	79.2552246445037	83.7258258724602	1586.6667	NA
s1	liver	4TU -ve	1	Aptx	5033	10.9897937983009	0	1290	4277	0	222	0	0	liver	liver	10.989793798301	11.6097022758814	222.0185	NA
s1	liver	4TU -ve	1	Aqp1	1758	107.521766350944	4.85162125010108e-05	439	61835	3	2172	3	0	liver	liver	107.521766350944	113.586816861326	2156	NA
s1	liver	4TU -ve	1	Aqp11	2619	48.7115184573339	0.00011872254541137	764	25269	3	984	3	8	liver	liver	48.7115184573339	51.4592208985015	997.4335	NA
s1	liver	4TU -ve	1	Aqp8	548	64.9981948521133	6.23227696238821e-05	142	32091	2	1313	2	32	liver	liver	64.9981948521133	68.664590487533	1298.5714	NA
s1	liver	4TU -ve	1	Aqp9	2011	266.32923709396	0.00025854599323587	552	143108	37	5380	37	2	liver	liver	266.32923709396	281.352244343433	5300.1038	NA
s1	liver	4TU -ve	1	Aqr	307	5.5444004748185	0.00030816640986132	122	3245	1	112	1	4	liver	liver	5.5444004748185	5.85714709413838	203.674	NA
s1	liver	4TU -ve	1	Ar	6335	5.9899326558307	0.00111888111888111	1937	3575	4	121	4	0	liver	liver	5.9899326558307	6.32781069991735	121.3244	NA
s1	liver	4TU -ve	1	Araf	2056	40.7414427747823	4.55207574654042e-05	597	21968	1	823	1	0	liver	liver	40.7414427747823	43.0395719506775	976.8733	NA
s1	liver	4TU -ve	1	Arap1	1265	27.9695202524326	0.00033779219024456	301	14802	5	565	5	0	liver	liver	27.9695202524326	29.5472152516802	566	NA
s1	liver	4TU -ve	1	Arap2	1825	6.33645768550685	0	650	3198	0	128	0	0	liver	liver	6.33645768550685	6.693882393301	332.0182	NA
s1	liver	4TU -ve	1	Arap3	548	11.7818510089893	0	135	4403	0	238	0	0	liver	liver	11.7818510089893	12.4464375750441	238.1385	NA
s1	liver	4TU -ve	1	Arcn1	2363	61.1369159500075	0.00022411474675033	730	31234	7	1235	7	154	liver	liver	61.1369159500075	64.5855059041151	1269.6889	NA
s1	liver	4TU -ve	1	Arel1	3558	29.1081024927971	0.00059470710674992	974	13452	8	588	8	3	liver	liver	29.1081024927971	30.7500222442265	579.2885	NA
s1	liver	4TU -ve	1	Arf1	1122	262.170936737846	0.00019192016121293	326	166736	32	5296	32	1965	liver	liver	262.170936737846	276.959384022829	4291.4339	NA
s1	liver	4TU -ve	1	Arf2	1588	12.8214260980178	0	445	5511	0	259	0	0	liver	liver	12.8214260980178	13.544652655195	252.0182	NA
s1	liver	4TU -ve	1	Arf3	3699	24.2072485016629	0	1125	12117	0	489	0	85	liver	liver	24.2072485016629	25.5727225806577	439.5	NA
s1	liver	4TU -ve	1	Arf4	2168	83.3145178492815	3.40582054731536e-05	676	58723	2	1683	2	9	liver	liver	83.3145178492815	88.0140942806687	1667.8333	NA
s1	liver	4TU -ve	1	Arf5	444	106.234673383576	0.00059744591869756	138	40171	24	2146	24	0	liver	liver	106.234673383576	112.227122000187	2068.0667	NA
s1	liver	4TU -ve	1	Arf6	462	40.4444213207742	0.00044101433296582	175	27210	12	817	12	2	liver	liver	40.4444213207742	42.7257962134916	655	NA
s1	liver	4TU -ve	1	Arfgap1	1156	19.8509338428769	0.0002465483234714	303	8112	2	401	2	6	liver	liver	19.8509338428769	20.9706784352633	500.586	NA
s1	liver	4TU -ve	1	Arfgap2	1146	60.3448587393192	0.00046436034362665	304	25842	12	1219	12	997	liver	liver	60.3448587393192	63.7487706049525	706	NA
s1	liver	4TU -ve	1	Arfgap3	1369	6.53447198817894	0.0002623294858342	415	3812	1	132	1	0	liver	liver	6.53447198817894	6.90306621809166	133	NA
s1	liver	4TU -ve	1	Arfgef1	1344	31.2862598221901	0.00021840021840021	438	18315	4	632	4	6	liver	liver	31.2862598221901	33.0510443169237	752.0588	NA
s1	liver	4TU -ve	1	Arfgef2	3264	14.9005762760747	0	952	7913	0	301	0	2	liver	liver	14.9005762760747	15.7410828154969	296.6847	NA
s1	liver	4TU -ve	1	Arfip2	2989	12.1778796143335	0	690	4525	0	246	0	1	liver	liver	12.1778796143335	12.8648052246254	246.5732	NA
s1	liver	4TU -ve	1	Arfrp1	2300	26.2368951040518	6.95652173913043e-05	632	14375	1	530	1	1	liver	liver	26.2368951040518	27.716856784762	509.1	NA
s1	liver	4TU -ve	1	Arg1	389	1303.28063661202	0.00032689254816498	108	532285	174	26327	174	68	liver	liver	1303.28063661202	1376.7956388159	26493.4549	NA
s1	liver	4TU -ve	1	Arglu1	2447	50.7906686353909	0.00039816842524387	854	25115	10	1026	10	2	liver	liver	50.7906686353909	53.6556510588034	1227.2096	NA
s1	liver	4TU -ve	1	Arhgap1	1426	9.75220440660039	0.00018073377914332	416	5533	1	197	1	0	liver	liver	9.75220440660039	10.3023033709398	192	NA
s1	liver	4TU -ve	1	Arhgap12	2129	18.4153301485043	0	760	11391	0	372	0	0	liver	liver	18.4153301485043	19.454095705531	395.197	NA
s1	liver	4TU -ve	1	Arhgap17	2833	9.9997222849405	0	605	3588	0	202	0	0	liver	liver	9.9997222849405	10.5637831519281	237	NA
s1	liver	4TU -ve	1	Arhgap18	1552	7.72255780421148	0.00064836827317916	493	4627	3	156	3	0	liver	liver	7.72255780421148	8.1581691668356	157	NA
s1	liver	4TU -ve	1	Arhgap21	1300	14.8510727004067	0.0004463621484898	377	6721	3	300	3	0	liver	liver	14.8510727004067	15.6887868592992	313.5455	NA
s1	liver	4TU -ve	1	Arhgap23	2329	9.1086579229161	0	476	4945	0	184	0	0	liver	liver	9.1086579229161	9.62245594037019	181.186	NA
s1	liver	4TU -ve	1	Arhgap26	5475	18.2668194215002	0.00052192066805845	1538	9580	5	369	5	0	liver	liver	18.2668194215002	19.297207836938	404.1	NA
s1	liver	4TU -ve	1	Arhgap29	1778	31.9298063058744	0.00038925652004671	659	17983	7	645	7	0	liver	liver	31.9298063058744	33.7308917474933	738.8529	NA
s1	liver	4TU -ve	1	Arhgap31	3085	10.0492258606085	0	830	3795	0	203	0	0	liver	liver	10.0492258606085	10.6160791081258	238.1111	NA
s1	liver	4TU -ve	1	Arhgap32	7298	9.20766507425215	0.00072621641249092	2188	4131	3	186	3	1	liver	liver	9.20766507425215	9.72704785276552	253.1114	NA
s1	liver	4TU -ve	1	Arhgap35	3934	55.8895369291972	8.124796880078e-05	981	24616	2	1129	2	6	liver	liver	55.8895369291972	59.0421345471628	1128.9915	NA
s1	liver	4TU -ve	1	Arhgap42	4059	69.3545095108992	0.00014816644030127	1350	40495	6	1401	6	6	liver	liver	69.3545095108992	73.2666346329274	1429.3025	NA
s1	liver	4TU -ve	1	Arhgap45	424	7.92057210688357	0	98	2933	0	160	0	0	liver	liver	7.92057210688357	8.36735299162625	160	NA
s1	liver	4TU -ve	1	Arhgap5	4637	47.1769076116252	0.00012569130216189	1719	31824	4	953	4	0	liver	liver	47.1769076116252	49.8380462563739	1146.1405	NA
s1	liver	4TU -ve	1	Arhgdia	1127	42.276053620491	0	254	13517	0	854	0	17	liver	liver	42.276053620491	44.6607465928051	841.746	NA
s1	liver	4TU -ve	1	Arhgdib	472	10.2472401632806	0	133	3919	0	207	0	1	liver	liver	10.2472401632806	10.8252629329165	206.0833	NA
s1	liver	4TU -ve	1	Arhgef1	344	14.3065333680584	0	85	8426	0	289	0	0	liver	liver	14.3065333680584	15.1135313411249	351	NA
s1	liver	4TU -ve	1	Arhgef10l	1461	15.6926334867631	0.00012088974854932	330	8272	1	317	1	22	liver	liver	15.6926334867631	16.5778181146595	303.9821	NA
s1	liver	4TU -ve	1	Arhgef11	3637	7.52454350153939	0	770	3876	0	152	0	0	liver	liver	7.52454350153939	7.94898534204494	189	NA
s1	liver	4TU -ve	1	Arhgef12	5575	82.9679928196054	6.58270066265853e-05	1632	45574	3	1676	3	10	liver	liver	82.9679928196054	87.648022587285	2098.878	NA
s1	liver	4TU -ve	1	Arhgef18	2066	18.7123516025124	0	529	8593	0	378	0	0	liver	liver	18.7123516025124	19.767871442717	387	NA
s1	liver	4TU -ve	1	Arhgef19	685	33.5139207272511	0	174	14310	0	677	0	4	liver	liver	33.5139207272511	35.4043623458186	677.2263	NA
s1	liver	4TU -ve	1	Arhgef26	1875	23.8112198963187	0.0002274105518496	599	13192	3	481	3	0	liver	liver	23.8112198963187	25.1543549310764	696	NA
s1	liver	4TU -ve	1	Arhgef3	1932	23.9597306233228	7.74893452150329e-05	529	12905	1	484	1	1	liver	liver	23.9597306233228	25.3112427996694	464.0527	NA
s1	liver	4TU -ve	1	Arhgef5	549	23.1181698369664	0	161	11481	0	467	0	1	liver	liver	23.1181698369664	24.4222115443091	493.125	NA
s1	liver	4TU -ve	1	Arhgef7	4963	16.1381656677753	0.0008130081300813	1332	7380	6	326	6	3	liver	liver	16.1381656677753	17.0484817204385	343.6325	NA
s1	liver	4TU -ve	1	Arid1a	1323	24.6527806826751	0.00028754223276543	419	13911	4	498	4	4	liver	liver	24.6527806826751	26.0433861864367	499.7193	NA
s1	liver	4TU -ve	1	Arid1b	4569	36.3356245403284	0.00093451705493625	1388	14981	14	734	14	5	liver	liver	36.3356245403284	38.3852318490854	740.1792	NA
s1	liver	4TU -ve	1	Arid2	3092	19.8509338428769	8.98957209636821e-05	1049	11124	1	401	1	0	liver	liver	19.8509338428769	20.9706784352633	435	NA
s1	liver	4TU -ve	1	Arid4b	4192	18.1183086944962	0	1380	7216	0	366	0	4	liver	liver	18.1183086944962	19.1403199683451	577.1453	NA
s1	liver	4TU -ve	1	Arid5b	6922	81.7799070035728	3.41751819828441e-05	1746	29261	1	1652	1	2	liver	liver	81.7799070035728	86.3929196385411	1502.0357	NA
s1	liver	4TU -ve	1	Arih1	5487	53.1668402674559	9.87231802027116e-05	1791	30388	3	1074	9	0	liver	liver	53.1668402674559	56.1658569562912	1079.0156	NA
s1	liver	4TU -ve	1	Arih2	3406	26.1873915283838	7.10176834031674e-05	897	14081	1	529	1	7	liver	liver	26.1873915283838	27.6645608285643	527.8333	NA
s1	liver	4TU -ve	1	Arl1	1041	172.767479081398	0.00039554064546373	328	68261	27	3490	27	1164	liver	liver	172.767479081398	182.512887129848	2850.3333	NA
s1	liver	4TU -ve	1	Arl14ep	2289	9.50468652826028	0.00018804061677322	738	5318	1	192	1	1	liver	liver	9.50468652826028	10.0408235899515	194.5	NA
s1	liver	4TU -ve	1	Arl15	3200	11.4353259793131	0.00064123116383456	964	6238	4	231	4	1	liver	liver	11.4353259793131	12.0803658816604	229.0141	NA
s1	liver	4TU -ve	1	Arl2	284	5.44539332348245	0	57	1317	0	110	0	0	liver	liver	5.44539332348245	5.75255518174305	112	NA
s1	liver	4TU -ve	1	Arl3	230	29.2071096441332	0	56	13790	0	590	0	1	liver	liver	29.2071096441332	30.8546141566218	431	NA
s1	liver	4TU -ve	1	Arl4a	6393	36.1871138133243	0.00016547159404302	2008	18130	3	731	3	2	liver	liver	36.1871138133243	38.2283439804924	762.0333	NA
s1	liver	4TU -ve	1	Arl4d	577	20.1974588725531	6.77231477719084e-05	173	14766	1	408	1	1	liver	liver	20.1974588725531	21.3367501286469	416.1769	NA
s1	liver	4TU -ve	1	Arl5a	4433	147.17413046103	0.00011691804045364	1433	94083	11	2973	11	2346	liver	liver	147.17413046103	155.475877775655	1739.2955	NA
s1	liver	4TU -ve	1	Arl5b	6534	11.9303617359934	0.00051746442432082	2238	7730	4	241	4	0	liver	liver	11.9303617359934	12.603325443637	240.4725	NA
s1	liver	4TU -ve	1	Arl6ip1	1855	285.33861015048	0.00020208088697124	595	183095	37	5764	36	42	liver	liver	285.33861015048	301.433891523336	5487.1936	NA
s1	liver	4TU -ve	1	Arl6ip4	155	37.4247032050248	0	41	13417	0	756	0	12	liver	liver	37.4247032050249	39.535742885434	814.2667	NA
s1	liver	4TU -ve	1	Arl8a	998	5.89092550449465	0	301	4956	0	119	0	0	liver	liver	5.89092550449465	6.22321878752203	118	NA
s1	liver	4TU -ve	1	Arl8b	3726	50.3946400300467	0.00019180604572656	1182	26068	5	1018	5	30	liver	liver	50.3946400300467	53.237283409222	1005	NA
s1	liver	4TU -ve	1	Armc1	2630	91.5816149858412	0	869	48996	0	1850	0	86	liver	liver	91.5816149858412	96.7475189656786	1815.01	NA
s1	liver	4TU -ve	1	Armc5	283	11.7818510089893	0	55	3465	0	238	0	3	liver	liver	11.7818510089893	12.4464375750441	234.0417	NA
s1	liver	4TU -ve	1	Armc6	493	8.26709713655972	0	109	3367	0	167	0	0	liver	liver	8.26709713655972	8.7334246850099	171	NA
s1	liver	4TU -ve	1	Armc8	3989	12.8214260980178	0	1228	7790	0	259	0	0	liver	liver	12.8214260980178	13.544652655195	260	NA
s1	liver	4TU -ve	1	Armcx3	1723	14.2075262167224	0.00088534749889331	528	9036	8	287	8	216	liver	liver	14.2075262167224	15.0089394287296	166	NA
s1	liver	4TU -ve	1	Armt1	4626	18.2668194215002	0	1423	9812	0	369	0	0	liver	liver	18.2668194215002	19.297207836938	382	NA
s1	liver	4TU -ve	1	Arnt	2290	17.0292300297997	0	760	9996	0	344	0	2	liver	liver	17.0292300297997	17.9898089319964	356.693	NA
s1	liver	4TU -ve	1	Arntl	507	5.44539332348245	0.00182672233820459	185	3832	7	110	7	0	liver	liver	5.44539332348245	5.75255518174305	173	NA
s1	liver	4TU -ve	1	Arpc1a	804	35.54356732964	5.00475451679095e-05	221	19981	1	718	8	4	liver	liver	35.54356732964	37.5484965499228	717.6667	NA
s1	liver	4TU -ve	1	Arpc1b	2048	147.867180520383	0.0002377367461764	477	50476	12	2987	12	225	liver	liver	147.867180520383	156.208021162423	2856.5238	NA
s1	liver	4TU -ve	1	Arpc2	414	161.084635223745	0.0001906698868692	140	78670	15	3254	15	22	liver	liver	161.084635223745	170.171041467199	3267.9352	NA
s1	liver	4TU -ve	1	Arpc3	420	52.0282580270914	0.000232705029753	110	30081	7	1051	7	2	liver	liver	52.0282580270914	54.963049963745	1044.625	NA
s1	liver	4TU -ve	1	Arpc4	1672	44.454210949884	0.00034662045060658	445	17310	6	898	6	2	liver	liver	44.454210949884	46.9617686655023	907.5556	NA
s1	liver	4TU -ve	1	Arpc5	1275	81.7799070035728	0.00032151584001371	401	46654	15	1652	15	39	liver	liver	81.7799070035728	86.3929196385411	1631.6515	NA
s1	liver	4TU -ve	1	Arpc5l	999	74.5028813803736	0.00025581263145926	280	35182	9	1505	9	6	liver	liver	74.5028813803736	78.7054140774844	1500.9416	NA
s1	liver	4TU -ve	1	Arpin	1481	7.22752204753125	0	431	4107	0	146	0	0	liver	liver	7.22752204753125	7.63520960485896	141	NA
s1	liver	4TU -ve	1	Arpp19	3508	65.4932306087935	8.76117049237778e-05	1187	11414	1	1323	1	104	liver	liver	65.4932306087935	69.1875500495096	2726.5706	NA
s1	liver	4TU -ve	1	Arrb1	5618	8.61362216623588	0	1463	3249	0	174	0	5	liver	liver	8.61362216623588	9.09949637839355	201.3677	NA
s1	liver	4TU -ve	1	Arrb2	1365	13.6134833087061	0	308	5488	0	275	0	0	liver	liver	13.6134833087061	14.3813879543576	257	NA
s1	liver	4TU -ve	1	Arrdc2	812	5.19787544514234	0	166	1915	0	105	0	0	liver	liver	5.19787544514234	5.49107540075473	109	NA
s1	liver	4TU -ve	1	Arrdc3	2801	49.2560577896822	5.67038076606844e-05	921	35271	2	995	2	0	liver	liver	49.2560577896822	52.0344764166758	998.0238	NA
s1	liver	4TU -ve	1	Arsa	1156	24.454766380003	0.00036003600360036	261	11110	4	494	4	0	liver	liver	24.454766380003	25.8342023616461	487	NA
s1	liver	4TU -ve	1	Arsb	2285	9.80170798226842	0	669	4034	0	198	0	1	liver	liver	9.80170798226841	10.3545993271375	203.2402	NA
s1	liver	4TU -ve	1	Arsg	837	26.632923709396	0	225	11182	0	538	0	0	liver	liver	26.632923709396	28.1352244343433	524.0135	NA
s1	liver	4TU -ve	1	Arsk	2113	5.34638617214641	0	728	3639	0	108	0	0	liver	liver	5.34638617214641	5.64796326934772	120.8333	NA
s1	liver	4TU -ve	1	Art4	1124	7.02950774485917	0	253	2536	0	142	0	0	liver	liver	7.02950774485917	7.4260257800683	143	NA
s1	liver	4TU -ve	1	Arvcf	2565	8.71262931757192	0	590	3638	0	176	0	1	liver	liver	8.71262931757192	9.20408829078888	175.5	NA
s1	liver	4TU -ve	1	As3mt	527	25.2468235906914	7.2716695753345e-05	145	13752	1	510	1	8	liver	liver	25.2468235906914	26.6709376608087	485.6217	NA
s1	liver	4TU -ve	1	Asah1	1980	11.187808100973	0	615	3836	0	226	0	15	liver	liver	11.187808100973	11.8188861006721	215.5436	NA
s1	liver	4TU -ve	1	Asap1	2590	8.86114004457599	0.00087873462214411	792	4552	4	179	4	1	liver	liver	8.86114004457599	9.36097615938187	291.1	NA
s1	liver	4TU -ve	1	Asap2	2379	7.47503992587137	0	745	4367	0	151	0	0	liver	liver	7.47503992587137	7.89668938584728	151.026	NA
s1	liver	4TU -ve	1	Asb13	3515	31.088245519518	0.00042375446455596	910	16519	7	628	7	2	liver	liver	31.088245519518	32.841860492133	618.2857	NA
s1	liver	4TU -ve	1	Asb3	3731	5.29688259647838	0	1246	3767	0	107	0	0	liver	liver	5.29688259647838	5.59566731315006	114.4434	NA
s1	liver	4TU -ve	1	Asb6	1331	7.27702562319928	0	273	2811	0	147	0	0	liver	liver	7.27702562319928	7.68750556105662	147.2095	NA
s1	liver	4TU -ve	1	Asb7	3997	6.8809970178551	0	1204	4269	0	139	0	0	liver	liver	6.8809970178551	7.26913791147531	152	NA
s1	liver	4TU -ve	1	Asb8	1169	34.3554815136075	0.00051014624192268	352	17642	9	694	9	0	liver	liver	34.3554815136075	36.2933936011789	694	NA
s1	liver	4TU -ve	1	Ascc1	288	11.9798653116614	0	70	4434	0	242	0	14	liver	liver	11.9798653116614	12.6556213998347	240.3105	NA
s1	liver	4TU -ve	1	Ascc2	2621	24.2072485016629	0.0001117443289753	660	8949	1	489	1	0	liver	liver	24.2072485016629	25.5727225806577	497	NA
s1	liver	4TU -ve	1	Ascc3	2060	15.3461084570869	0.0001311303435615	672	7626	1	310	1	80	liver	liver	15.3461084570869	16.2117464212759	275.8519	NA
s1	liver	4TU -ve	1	Asf1a	1371	7.87106853121554	0.00071976967370441	470	4168	3	159	3	0	liver	liver	7.87106853121554	8.31505703542859	178	NA
s1	liver	4TU -ve	1	Asgr1	251	922.697146876267	0.00019719152865192	78	431053	85	18639	85	25	liver	liver	922.697146876268	974.744327568261	18390.3224	NA
s1	liver	4TU -ve	1	Asgr2	306	262.863986797198	0.00030626263333362	59	114281	35	5310	35	52	liver	liver	262.863986797198	277.691527409596	5323.3383	NA
s1	liver	4TU -ve	1	Ash1l	2293	10.0492258606085	0	693	5480	0	203	0	3	liver	liver	10.0492258606085	10.6160791081258	453.7183	NA
s1	liver	4TU -ve	1	Ash2l	3119	23.0686662612984	0	868	12001	0	466	0	7	liver	liver	23.0686662612984	24.3699155881115	466.2926	NA
s1	liver	4TU -ve	1	Asl	298	459.987225107263	0.00015644861640754	55	51135	8	9292	16	34	liver	liver	459.987225107263	485.934024988695	13239.0185	NA
s1	liver	4TU -ve	1	Asna1	660	16.2371728191113	0	131	4179	0	328	0	9	liver	liver	16.2371728191113	17.1530736328338	313.5417	NA
s1	liver	4TU -ve	1	Asnsd1	1113	35.9890995106522	0.00118571216837112	339	13494	16	727	16	1	liver	liver	35.9890995106522	38.0191601557018	858.5	NA
s1	liver	4TU -ve	1	Aspa	577	5.59390405048652	0.00157480314960629	181	2540	4	113	4	5	liver	liver	5.59390405048652	5.90944305033604	126.7981	NA
s1	liver	4TU -ve	1	Aspdh	640	106.87821986726	6.76727346552074e-05	127	29554	2	2159	5	63	liver	liver	106.87821986726	112.906969430757	2088.7723	NA
s1	liver	4TU -ve	1	Aspg	1550	95.6409081906191	6.8211273049726e-05	356	43981	3	1932	3	0	liver	liver	95.6409081906191	101.035787373887	1834	NA
s1	liver	4TU -ve	1	Asph	8571	24.355759228667	0	2846	12122	0	492	0	6	liver	liver	24.355759228667	25.7296104492507	525.7255	NA
s1	liver	4TU -ve	1	Aspscr1	873	39.998889139762	0	167	6546	0	808	4	2	liver	liver	39.998889139762	42.2551326077126	779.5	NA
s1	liver	4TU -ve	1	Asrgl1	3132	8.91064362024401	0	856	2698	0	180	0	9	liver	liver	8.91064362024401	9.41327211557953	191.4326	NA
s1	liver	4TU -ve	1	Ass1	255	2097.96153681078	0.00035013047831105	62	548367	192	42380	192	15078	liver	liver	2097.96153681078	2216.302623657	37076.8982	NA
s1	liver	4TU -ve	1	Asxl1	1934	10.6432687686248	0.00023889154323936	623	4186	1	215	1	42	liver	liver	10.6432687686248	11.2436305824978	230	NA
s1	liver	4TU -ve	1	Asxl2	10725	31.3852669735261	7.75133710565072e-05	3221	12901	1	634	3	0	liver	liver	31.3852669735261	33.155636229319	678.5417	NA
s1	liver	4TU -ve	1	Atad1	1681	51.2362008164031	6.66955680795011e-05	611	29987	2	1035	2	2	liver	liver	51.2362008164031	54.1263146645823	996.6667	NA
s1	liver	4TU -ve	1	Atad2b	3910	10.8412830712969	0	1312	7880	0	219	0	11	liver	liver	10.8412830712969	11.4528144072884	373.7031	NA
s1	liver	4TU -ve	1	Atad3a	1268	34.2564743622714	0	288	12146	0	692	0	6	liver	liver	34.2564743622714	36.1888016887835	682.5947	NA
s1	liver	4TU -ve	1	Atat1	2351	12.4749010683416	0	569	5629	0	252	0	1	liver	liver	12.4749010683416	13.1785809618113	302.3333	NA
s1	liver	4TU -ve	1	Ate1	3291	27.4249809200843	0.00017089635136289	1003	11703	2	554	2	11	liver	liver	27.4249809200843	28.9719597335059	522.2843	NA
s1	liver	4TU -ve	1	Atf1	1874	21.9795875966019	0	585	12014	0	444	0	54	liver	liver	21.9795875966019	23.2194045517629	384.1667	NA
s1	liver	4TU -ve	1	Atf2	2815	19.6034159645368	0.00025220680958385	959	11895	3	396	3	0	liver	liver	19.6034159645368	20.709198654275	403.1173	NA
s1	liver	4TU -ve	1	Atf4	81	93.264736558554	0.00022541306944976	35	44363	10	1884	10	14	liver	liver	93.264736558554	98.5255814763991	2236.0851	NA
s1	liver	4TU -ve	1	Atf5	669	270.58654460141	0.00013610427681515	157	95515	13	5466	13	35	liver	liver	270.58654460141	285.849696576432	5426.961	NA
s1	liver	4TU -ve	1	Atf6	5205	34.9000208459557	0	1442	20678	0	705	0	9	liver	liver	34.9000208459557	36.8686491193532	702.1058	NA
s1	liver	4TU -ve	1	Atf6b	628	20.048948145549	0.00017176228100309	166	11644	2	405	2	0	liver	liver	20.048948145549	21.179862260054	407	NA
s1	liver	4TU -ve	1	Atf7	7617	12.0788724629974	0	2383	5502	0	244	0	3	liver	liver	12.0788724629974	12.76021331223	245.3553	NA
s1	liver	4TU -ve	1	Atf7ip	3969	23.1181698369664	0.0001796622349982	1244	11132	2	467	2	3	liver	liver	23.1181698369664	24.4222115443091	505.6972	NA
s1	liver	4TU -ve	1	Atg10	1187	5.59390405048652	0	353	2922	0	113	0	1	liver	liver	5.59390405048652	5.90944305033604	108.1667	NA
s1	liver	4TU -ve	1	Atg101	273	53.1173366917879	3.67917586460633e-05	87	27180	1	1073	1	5	liver	liver	53.1173366917879	56.1135610000936	1057.0019	NA
s1	liver	4TU -ve	1	Atg12	2033	39.2563355047417	0.0003352650989032	617	20879	7	793	7	0	liver	liver	39.2563355047417	41.4706932647476	804	NA
s1	liver	4TU -ve	1	Atg13	1768	59.1072693476186	4.29719393236217e-05	441	23271	1	1194	1	5	liver	liver	59.1072693476186	62.4413717000109	1191.8013	NA
s1	liver	4TU -ve	1	Atg14	1944	17.3757550594758	0.00057590416954618	575	8682	5	351	5	0	liver	liver	17.3757550594758	18.3558806253801	355	NA
s1	liver	4TU -ve	1	Atg16l1	1119	32.7713670922308	0.00015557745164134	291	19283	3	662	3	0	liver	liver	32.7713670922308	34.6199230028536	715.3333	NA
s1	liver	4TU -ve	1	Atg16l2	6184	12.5244046440096	0.001162452775356	1698	6882	8	253	8	4	liver	liver	12.5244046440096	13.230876918009	253.2222	NA
s1	liver	4TU -ve	1	Atg2a	498	22.7716448072903	0.00022261798753339	115	8984	2	460	2	1	liver	liver	22.7716448072903	24.0561398509255	469.8418	NA
s1	liver	4TU -ve	1	Atg2b	937	15.2966048814189	0.00012065637065637	287	8288	1	309	1	3	liver	liver	15.2966048814189	16.1594504650782	306.92	NA
s1	liver	4TU -ve	1	Atg3	797	61.1864195256755	8.47098686997035e-05	296	35415	3	1236	3	8	liver	liver	61.1864195256756	64.6378018603128	1371.6429	NA
s1	liver	4TU -ve	1	Atg4a	956	13.217454703362	0	288	6597	0	267	0	0	liver	liver	13.217454703362	13.9630203047763	268.5417	NA
s1	liver	4TU -ve	1	Atg4b	3521	28.0190238281006	0	895	13954	0	566	0	0	liver	liver	28.0190238281006	29.5995112078779	568.12	NA
s1	liver	4TU -ve	1	Atg4c	1223	12.3263903413375	0	438	5910	0	249	0	0	liver	liver	12.3263903413376	13.0216930932184	247.0732	NA
s1	liver	4TU -ve	1	Atg4d	4480	18.4153301485043	0	1137	6637	0	372	0	19	liver	liver	18.4153301485043	19.454095705531	362.1852	NA
s1	liver	4TU -ve	1	Atg5	1239	62.32500176604	0.00028436917438149	397	31649	9	1259	8	2	liver	liver	62.3250017660401	65.8406088528591	1187.4019	NA
s1	liver	4TU -ve	1	Atg7	1591	35.9395959349842	8.03341902313625e-05	338	12448	1	726	1	1	liver	liver	35.9395959349842	37.9668641995041	721.1	NA
s1	liver	4TU -ve	1	Atg9a	3912	37.3256960536888	8.58811405015459e-05	921	11644	1	754	1	6	liver	liver	37.3256960536888	39.4311509730387	740.5164	NA
s1	liver	4TU -ve	1	Atic	960	17.1282371811357	0.00035186488388458	312	8526	3	346	3	12	liver	liver	17.1282371811357	18.0944008443918	339.7	NA
s1	liver	4TU -ve	1	Atl2	3698	103.066444540822	0.00016014208970868	1192	68689	11	2082	11	0	liver	liver	103.066444540822	108.880180803537	2095.6035	NA
s1	liver	4TU -ve	1	Atl3	4572	34.4049850892755	5.25430853299706e-05	1536	19032	1	695	1	5	liver	liver	34.4049850892755	36.3456895573765	706.1333	NA
s1	liver	4TU -ve	1	Atm	597	5.29688259647838	0	174	2168	0	107	0	0	liver	liver	5.29688259647838	5.59566731315006	108.0104	NA
s1	liver	4TU -ve	1	Atmin	2386	9.5541901039283	0.00122124974557296	659	4913	6	193	6	4	liver	liver	9.5541901039283	10.0931195461492	191.2667	NA
s1	liver	4TU -ve	1	Atoh8	1122	17.870790816156	0	222	6309	0	361	0	0	liver	liver	17.870790816156	18.8788401873567	358	NA
s1	liver	4TU -ve	1	Atox1	188	202.271610179539	0.00022144621412145	41	58705	13	4086	13	12	liver	liver	202.271610179539	213.681277023655	2920.6111	NA
s1	liver	4TU -ve	1	Atp11a	7230	14.7025619734026	0.00014652014652014	1852	6825	1	297	1	0	liver	liver	14.7025619734026	15.5318989907062	297.0133	NA
s1	liver	4TU -ve	1	Atp11b	1344	19.0093730565206	0	455	9395	0	384	0	1	liver	liver	19.0093730565206	20.081647179903	415.6207	NA
s1	liver	4TU -ve	1	Atp11c	2507	65.9882663654737	0.00021157864113617	871	37811	8	1333	8	0	liver	liver	65.9882663654737	69.7105096114862	1196	NA
s1	liver	4TU -ve	1	Atp13a1	220	36.1871138133243	0	48	12487	0	731	0	7	liver	liver	36.1871138133243	38.2283439804924	735.45	NA
s1	liver	4TU -ve	1	Atp13a2	340	13.217454703362	0	71	4968	0	267	0	0	liver	liver	13.217454703362	13.9630203047763	267.8333	NA
s1	liver	4TU -ve	1	Atp13a3	3281	70.1960702972556	4.57090618215061e-05	1175	43755	2	1418	7	10	liver	liver	70.1960702972556	74.1556658882877	1470.317	NA
s1	liver	4TU -ve	1	Atp1a1	337	412.01826028495	0.00025047485858606	79	239545	60	8323	60	3	liver	liver	412.01826028495	435.259243433158	8359.6	NA
s1	liver	4TU -ve	1	Atp1b1	1167	94.0567937692424	0.00047391411851973	411	48532	23	1900	23	28	liver	liver	94.0567937692423	99.3623167755618	1882.7531	NA
s1	liver	4TU -ve	1	Atp1b3	869	43.1671179825154	0	274	22257	0	872	0	0	liver	liver	43.1671179825154	45.6020738043631	868	NA
s1	liver	4TU -ve	1	Atp23	472	5.59390405048652	0	141	2729	0	113	0	1	liver	liver	5.59390405048652	5.90944305033604	109.0292	NA
s1	liver	4TU -ve	1	Atp2a2	2050	208.50906071371	0.00012546854660372	682	127522	16	4212	16	9	liver	liver	208.50906071371	220.270567504561	4226.508	NA
s1	liver	4TU -ve	1	Atp2b1	5176	37.4742067806929	4.25151991837082e-05	1670	23521	1	757	1	135	liver	liver	37.4742067806929	39.5880388416317	1077.9821	NA
s1	liver	4TU -ve	1	Atp2b4	7542	18.3658265728363	0	2124	3382	0	371	0	232	liver	liver	18.3658265728363	19.4017997493334	160.7223	NA
s1	liver	4TU -ve	1	Atp2c1	2907	17.2767479081398	0	1026	10342	0	349	0	8	liver	liver	17.2767479081398	18.2512887129848	378.6429	NA
s1	liver	4TU -ve	1	Atp5a1	659	909.925224353918	0.00021300643366371	197	460080	98	18381	108	49	liver	liver	909.925224353918	961.251970869264	17225.5176	NA
s1	liver	4TU -ve	1	Atp5b	272	1081.40561046795	0.00019455626759413	83	416332	81	21845	93	1236	liver	liver	1081.40561046795	1142.40516313797	22833.5131	NA
s1	liver	4TU -ve	1	Atp5c1	176	274.893355684528	0.00014641084276869	49	143432	21	5553	21	3581	liver	liver	274.893355684528	290.399444765629	3838.6818	NA
s1	liver	4TU -ve	1	Atp5d	325	386.47441524025	0.00016890306840574	66	106570	18	7807	18	212	liver	liver	386.47441524025	408.274530035163	7635.4922	NA
s1	liver	4TU -ve	1	Atp5e	153	523.450809113668	0.00018557794273594	41	188600	35	10574	35	152	liver	liver	523.450809113668	552.9774408341	9499.7522	NA
s1	liver	4TU -ve	1	Atp5f1	1046	465.630632733418	0.00011687798744166	288	248122	29	9406	29	216	liver	liver	465.630632733418	491.895763995228	9208.0796	NA
s1	liver	4TU -ve	1	Atp5g1	4252	340.040061263645	0.00071416163214885	1194	103618	74	6869	78	3377	liver	liver	340.040061263645	359.220923121755	5450.1632	NA
s1	liver	4TU -ve	1	Atp5g2	461	196.628202553385	0.00051364285535316	146	79822	41	3972	42	3903	liver	liver	196.628202553385	207.719538017122	1250.6254	NA
s1	liver	4TU -ve	1	Atp5g3	146	1057.69339772296	0.00024173424828446	51	512960	124	21366	139	1	liver	liver	1057.69339772296	1117.35540011929	22152.237	NA
s1	liver	4TU -ve	1	Atp5h	59	515.777754885124	0.00013059518756733	10	61258	8	10419	15	4682	liver	liver	515.777754885124	544.871567623462	9522.7954	NA
s1	liver	4TU -ve	1	Atp5j	92	241.428938532945	0.00058348063359132	28	116542	68	4877	68	4809	liver	liver	241.428938532945	255.047378376008	5254.527	NA
s1	liver	4TU -ve	1	Atp5j2	426	615.725474158861	0.00022847278635255	100	196960	45	12438	46	122	liver	liver	615.725474158861	650.457103186546	12223.3137	NA
s1	liver	4TU -ve	1	Atp5k	68	211.776296707799	1.391827190736e-05	22	71848	1	4278	4	106	liver	liver	211.776296707799	223.722100613607	4298.7596	NA
s1	liver	4TU -ve	1	Atp5l	151	589.686593357481	0.00020623261283556	55	227898	47	11912	47	11731	liver	liver	589.686593357482	622.949430226575	2887.4207	NA
s1	liver	4TU -ve	1	Atp5o	351	440.383809142726	0.00017929124316838	79	161748	29	8896	29	307	liver	liver	440.383809142726	465.22482633442	8068.8333	NA
s1	liver	4TU -ve	1	Atp6ap1	1843	81.3343748225606	0.00014623731391301	548	34191	5	1643	5	0	liver	liver	81.3343748225606	85.9222560327621	1645	NA
s1	liver	4TU -ve	1	Atp6ap2	1176	73.6118170183491	0.00028340289586231	424	38814	11	1487	11	2	liver	liver	73.6118170183491	77.7640868659265	1487.5	NA
s1	liver	4TU -ve	1	Atp6v0a1	1314	30.4942026115017	0.00034642832397976	303	14433	5	616	5	0	liver	liver	30.4942026115017	32.2143090177611	637.3526	NA
s1	liver	4TU -ve	1	Atp6v0a2	5184	43.2661251338515	0	1360	18607	0	874	0	1	liver	liver	43.2661251338515	45.7066657167584	879.3333	NA
s1	liver	4TU -ve	1	Atp6v0b	289	65.7407484871336	0	86	26782	0	1328	0	5	liver	liver	65.7407484871336	69.4490298304979	1320.5645	NA
s1	liver	4TU -ve	1	Atp6v0d1	438	60.8893980716674	0.00013062788469912	119	22966	3	1230	3	0	liver	liver	60.8893980716674	64.3240261231268	1096.0208	NA
s1	liver	4TU -ve	1	Atp6v0e	2936	86.581753843371	0.00016245068461359	934	43090	7	1749	7	1	liver	liver	86.581753843371	91.4656273897145	1722.3333	NA
s1	liver	4TU -ve	1	Atp6v1a	2022	81.3343748225606	0.00017590536291475	664	45479	8	1643	8	0	liver	liver	81.3343748225606	85.9222560327621	1645.0777	NA
s1	liver	4TU -ve	1	Atp6v1b2	1142	43.3156287095195	0.00030300406891178	365	23102	7	875	7	1	liver	liver	43.3156287095195	45.7589616729561	824.0102	NA
s1	liver	4TU -ve	1	Atp6v1c1	1033	34.0089564839313	0.00012471160441479	321	16037	2	687	2	0	liver	liver	34.0089564839313	35.9273219077952	787.0175	NA
s1	liver	4TU -ve	1	Atp6v1d	2744	39.5038533830818	0.00081391363947909	867	23344	19	798	19	6	liver	liver	39.5038533830818	41.7321730457359	837.6708	NA
s1	liver	4TU -ve	1	Atp6v1e1	458	71.6811775672963	0.00028562587770452	131	42013	12	1448	12	2	liver	liver	71.6811775672963	75.7245445742176	1483.45	NA
s1	liver	4TU -ve	1	Atp6v1f	244	128.511282434186	0.00025209834801435	77	67434	17	2596	17	16	liver	liver	128.511282434186	135.760302289136	2627.602	NA
s1	liver	4TU -ve	1	Atp6v1g1	632	108.511837864305	0.00019198771278638	222	62504	12	2192	12	1718	liver	liver	108.511837864305	114.63273598528	1163.677	NA
s1	liver	4TU -ve	1	Atp6v1h	364	34.9990279972918	3.76619463693884e-05	146	26552	1	707	1	0	liver	liver	34.9990279972918	36.9732410317485	750.0556	NA
s1	liver	4TU -ve	1	Atp7a	311	8.2175935608917	0	96	4311	0	166	0	0	liver	liver	8.2175935608917	8.68112872881224	173.2843	NA
s1	liver	4TU -ve	1	Atp7b	1866	9.45518295259226	0	505	5789	0	191	0	4	liver	liver	9.45518295259226	9.98852763375384	185.2145	NA
s1	liver	4TU -ve	1	Atp8b1	2361	18.0193015431601	0	789	11588	0	364	0	0	liver	liver	18.0193015431601	19.0357280559497	623.0149	NA
s1	liver	4TU -ve	1	Atp9a	334	62.32500176604	0.00028153153153153	70	28416	8	1259	8	4	liver	liver	62.3250017660401	65.8406088528591	1240.467	NA
s1	liver	4TU -ve	1	Atp9b	5844	14.7025619734026	0	1525	4860	0	297	0	6	liver	liver	14.7025619734026	15.5318989907062	301.878	NA
s1	liver	4TU -ve	1	Atpaf1	2185	14.8015691247387	0.00045969966288691	650	6526	3	299	3	232	liver	liver	14.8015691247387	15.6364909031016	179	NA
s1	liver	4TU -ve	1	Atpaf2	1151	12.1778796143335	0	299	5975	0	246	0	0	liver	liver	12.1778796143335	12.8648052246254	246	NA
s1	liver	4TU -ve	1	Atpif1	127	47.7214469439735	0.0002502815667626	33	15982	4	964	4	1	liver	liver	47.7214469439735	50.4133017745482	1092.5	NA
s1	liver	4TU -ve	1	Atraid	720	135.441783027709	0.00019229631382758	200	67604	13	2736	13	34	liver	liver	135.441783027709	143.081736156809	2667.1354	NA
s1	liver	4TU -ve	1	Atrn	4392	29.6526418251454	0.00022836263987211	1175	17516	4	599	4	1	liver	liver	29.6526418251454	31.3252777624008	850.9989	NA
s1	liver	4TU -ve	1	Atrnl1	2124	14.0590154897183	0.00013264358668258	624	7539	1	284	1	0	liver	liver	14.0590154897183	14.8520515601366	271	NA
s1	liver	4TU -ve	1	Atrx	8142	27.5734916470884	0.0003493246390312	2855	17176	6	557	6	0	liver	liver	27.5734916470884	29.1288476020989	806.0308	NA
s1	liver	4TU -ve	1	Atxn1	7300	27.9200166767646	5.31716913915032e-05	2246	18807	1	564	1	7	liver	liver	27.9200166767646	29.4949192954825	578.34	NA
s1	liver	4TU -ve	1	Atxn10	289	54.5529403861606	0.00024435368450448	92	28647	7	1102	7	8	liver	liver	54.5529403861606	57.6301437298258	1155.262	NA
s1	liver	4TU -ve	1	Atxn1l	5114	9.15816149858412	0.00099108027750247	1516	6054	6	185	6	0	liver	liver	9.15816149858412	9.67475189656786	192.65	NA
s1	liver	4TU -ve	1	Atxn2	880	38.7117961723934	0	228	20676	0	782	0	0	liver	liver	38.7117961723934	40.8954377465733	1197.1429	NA
s1	liver	4TU -ve	1	Atxn2l	961	32.0783170328784	6.32271117855336e-05	223	15816	1	648	1	10	liver	liver	32.0783170328784	33.8877796160863	643.8333	NA
s1	liver	4TU -ve	1	Atxn3	4442	11.8808581603253	0	1449	6385	0	240	0	0	liver	liver	11.8808581603253	12.5510294874394	240	NA
s1	liver	4TU -ve	1	Atxn7	4004	30.7417204898418	6.25860558267618e-05	1266	15978	1	621	1	6	liver	liver	30.7417204898418	32.4757887987494	619.0996	NA
s1	liver	4TU -ve	1	Atxn7l1	5647	13.1184475520259	0	1451	6408	0	265	1	0	liver	liver	13.1184475520259	13.858428392381	214.0135	NA
s1	liver	4TU -ve	1	Atxn7l3	2355	22.3756162019461	7.44158356898348e-05	595	13438	1	452	1	0	liver	liver	22.3756162019461	23.6377722013442	439	NA
s1	liver	4TU -ve	1	Atxn7l3b	2999	233.706380728733	0.00026020170118077	923	111452	29	4721	29	5	liver	liver	233.706380728733	246.889209209172	4829.8681	NA
s1	liver	4TU -ve	1	Auh	6725	48.959036335674	0.00057866184448462	1761	27650	16	989	16	0	liver	liver	48.959036335674	51.7207006794898	977	NA
s1	liver	4TU -ve	1	Aup1	1222	89.0569326267721	0.00036591501623747	274	21863	8	1799	8	21	liver	liver	89.0569326267721	94.0804251995977	1781.9845	NA
s1	liver	4TU -ve	1	Aurkaip1	138	91.8291328641814	0.00011104941699056	47	27015	3	1855	3	1	liver	liver	91.8291328641813	97.0089987466669	2292.5	NA
s1	liver	4TU -ve	1	Aven	3679	21.2370339615816	0.00057764513333975	1048	10387	6	429	6	3	liver	liver	21.2370339615816	22.4349652087979	427.4	NA
s1	liver	4TU -ve	1	Avl9	5415	9.35617580125621	0	1664	6873	0	189	0	0	liver	liver	9.35617580125621	9.88393572135851	219	NA
s1	liver	4TU -ve	1	Avpi1	416	43.1671179825154	0	103	17114	0	872	0	0	liver	liver	43.1671179825154	45.6020738043631	872	NA
s1	liver	4TU -ve	1	Avpr1a	1092	21.2865375372496	0	342	10904	0	430	0	5	liver	liver	21.2865375372496	22.4872611649956	338.25	NA
s1	liver	4TU -ve	1	Axin1	750	12.4749010683416	0.00047528517110266	208	6312	3	252	3	7	liver	liver	12.4749010683416	13.1785809618113	242.0103	NA
s1	liver	4TU -ve	1	Axin2	1388	6.83149344218708	0	379	4476	0	138	0	2	liver	liver	6.83149344218708	7.21684195527764	136.6667	NA
s1	liver	4TU -ve	1	Axl	1389	18.7123516025124	0.0005268010009219	424	7593	4	378	4	13	liver	liver	18.7123516025124	19.767871442717	369.4065	NA
s1	liver	4TU -ve	1	Azgp1	993	1739.4071382473	0.00019172923261326	223	787569	151	35137	150	51	liver	liver	1739.4071382473	1837.52301291732	35097.2532	NA
s1	liver	4TU -ve	1	Azi2	4512	26.632923709396	0.00014193456816407	1394	14091	2	538	2	8	liver	liver	26.632923709396	28.1352244343433	521.1175	NA
s1	liver	4TU -ve	1	Azin1	3965	54.5529403861606	0.00018300494113341	1366	32786	6	1102	6	4	liver	liver	54.5529403861606	57.6301437298258	1182.3571	NA
s1	liver	4TU -ve	1	B230118H07Rik	1608	14.6530583977346	0	465	7178	0	296	0	0	liver	liver	14.6530583977346	15.4796030345086	289	NA
s1	liver	4TU -ve	1	B230219D22Rik	3858	29.6031382494773	0.00043968123110744	1265	18195	8	598	8	5	liver	liver	29.6031382494773	31.2729818062031	597.8909	NA
s1	liver	4TU -ve	1	B2m	448	3994.88905283373	0.0002359841214251	153	1995897	471	80699	462	94	liver	liver	3994.88905283373	4220.23136919529	79999.8031	NA
s1	liver	4TU -ve	1	B3galnt2	2967	9.20766507425215	0.00017346053772766	836	5765	1	186	1	13	liver	liver	9.20766507425215	9.72704785276552	202.8265	NA
s1	liver	4TU -ve	1	B3galt1	3766	28.0685274037686	0.00020754064337599	1181	14455	3	567	3	15	liver	liver	28.0685274037686	29.6518071640755	549.2336	NA
s1	liver	4TU -ve	1	B3gat3	400	29.3556203711372	0	85	8051	0	593	0	2	liver	liver	29.3556203711372	31.0115020252148	546	NA
s1	liver	4TU -ve	1	B4galnt1	1339	45.6422967659165	0.00014480162177816	278	13812	2	922	2	1	liver	liver	45.6422967659166	48.2168716142463	930.253	NA
s1	liver	4TU -ve	1	B4galt1	2755	62.6220232200482	8.56188818174035e-05	859	35039	3	1265	3	4	liver	liver	62.6220232200482	66.1543845900451	1259.4405	NA
s1	liver	4TU -ve	1	B4galt3	517	5.39588974781443	0	154	2301	0	109	0	0	liver	liver	5.39588974781443	5.70025922554539	105.0526	NA
s1	liver	4TU -ve	1	B4galt5	2892	19.2073873591926	0.00031024586985185	796	12893	4	388	4	0	liver	liver	19.2073873591926	20.2908310046937	388	NA
s1	liver	4TU -ve	1	B4galt6	3722	6.03943623149872	0	1199	2692	0	122	0	0	liver	liver	6.03943623149872	6.38010665611502	123.0215	NA
s1	liver	4TU -ve	1	B4galt7	1069	9.40567937692424	0.00022573363431151	282	4430	1	190	1	3	liver	liver	9.40567937692424	9.93623167755618	188.5	NA
s1	liver	4TU -ve	1	B4gat1	636	20.3459695995572	0.00072930594384344	178	8227	6	411	6	0	liver	liver	20.3459695995572	21.4936379972399	411.0119	NA
s1	liver	4TU -ve	1	BC003331	1856	54.6024439618286	0.00021145374449339	467	28375	6	1103	6	5	liver	liver	54.6024439618286	57.6824396860235	1070.6361	NA
s1	liver	4TU -ve	1	BC003965	2563	48.5135041546618	8.21186614658181e-05	817	24355	2	980	2	0	liver	liver	48.5135041546618	51.2500370737108	981	NA
s1	liver	4TU -ve	1	BC004004	1431	93.8092758909022	0.00051733057423693	384	15464	8	1895	9	9	liver	liver	93.8092758909022	99.1008369945734	2013.1881	NA
s1	liver	4TU -ve	1	BC005537	3435	72.6217455049887	0.00059646593930959	1118	40237	24	1467	24	25	liver	liver	72.6217455049887	76.7181677419732	1472.7134	NA
s1	liver	4TU -ve	1	BC005624	1033	24.3062556529989	0	262	13659	0	491	0	333	liver	liver	24.3062556529989	25.6773144930531	383.6289	NA
s1	liver	4TU -ve	1	BC017158	1728	16.3856835461154	0	377	8623	0	331	0	0	liver	liver	16.3856835461154	17.3099615014268	317.1518	NA
s1	liver	4TU -ve	1	BC017643	1524	9.50468652826028	0.00019743336623889	385	5065	1	192	1	1	liver	liver	9.50468652826028	10.0408235899515	191.1	NA
s1	liver	4TU -ve	1	BC024139	1047	4.99986114247025	0	203	1526	0	101	0	0	liver	liver	4.99986114247025	5.28189157596407	101.0333	NA
s1	liver	4TU -ve	1	BC024978	6028	14.3065333680584	0	1560	5323	0	289	0	5	liver	liver	14.3065333680584	15.1135313411249	275.6863	NA
s1	liver	4TU -ve	1	BC025446	1026	147.570159066374	0.00022148067212001	280	67726	15	2981	15	14	liver	liver	147.570159066374	155.894245425237	2980.25	NA
s1	liver	4TU -ve	1	BC029722	1195	12.2273831900015	0.00022487069934787	268	4447	1	247	1	7	liver	liver	12.2273831900015	12.917101180823	240.875	NA
s1	liver	4TU -ve	1	BC030336	4920	10.5442616172887	0	1620	6369	0	213	0	9	liver	liver	10.5442616172887	11.1390386701024	208.0556	NA
s1	liver	4TU -ve	1	BC031181	590	102.769423086814	0.00010472574944364	179	38195	4	2076	4	42	liver	liver	102.769423086814	108.566405066351	1877.9333	NA
s1	liver	4TU -ve	1	BC037034	1524	8.51461501489983	0	358	5985	0	172	0	3	liver	liver	8.51461501489983	8.99490446599822	171.5455	NA
s1	liver	4TU -ve	1	Baat	398	226.379851529866	0.00035295839395322	119	116161	41	4573	41	67	liver	liver	226.379851529866	239.149407691918	4327.6827	NA
s1	liver	4TU -ve	1	Babam1	227	58.8102478936105	0.00028466856445709	59	24590	7	1188	7	11	liver	liver	58.8102478936105	62.1275959628249	1185.131	NA
s1	liver	4TU -ve	1	Babam2	1086	35.0485315729598	0	260	14592	0	708	0	0	liver	liver	35.0485315729598	37.0255369879462	822.0256	NA
s1	liver	4TU -ve	1	Bace1	4273	31.6822884275343	0	1162	14821	0	640	0	1	liver	liver	31.6822884275343	33.469411966505	629.027	NA
s1	liver	4TU -ve	1	Bace2	2117	6.58397556384696	0	598	3667	0	133	0	0	liver	liver	6.58397556384696	6.95536217428932	137	NA
s1	liver	4TU -ve	1	Bach1	3475	19.1083802078566	0	1078	10160	0	386	0	16	liver	liver	19.1083802078566	20.1862390922983	379.1593	NA
s1	liver	4TU -ve	1	Bach2	5812	8.26709713655972	0	1784	4900	0	167	0	0	liver	liver	8.26709713655972	8.7334246850099	167.0732	NA
s1	liver	4TU -ve	1	Bad	680	31.4347705491942	0	157	10434	0	635	0	0	liver	liver	31.4347705491942	33.2079321855167	619	NA
s1	liver	4TU -ve	1	Bag1	189	92.3241686208616	2.91647223518432e-05	53	34288	1	1865	1	25	liver	liver	92.3241686208616	97.5319583086435	1864.0884	NA
s1	liver	4TU -ve	1	Bag3	585	36.2366173889923	5.60758145012056e-05	183	17833	1	732	1	14	liver	liver	36.2366173889923	38.2806399366901	731.0615	NA
s1	liver	4TU -ve	1	Bag4	3386	26.4844129823919	0	1119	16723	0	535	0	5	liver	liver	26.4844129823919	27.9783365657503	765.0733	NA
s1	liver	4TU -ve	1	Bag5	556	13.5639797330381	0.00012186205215695	194	8206	1	274	1	1	liver	liver	13.5639797330381	14.32909199816	296.0556	NA
s1	liver	4TU -ve	1	Bag6	86	37.1276817510167	0.00067469879518072	27	10375	7	750	7	1	liver	liver	37.1276817510167	39.2219671482481	812.5833	NA
s1	liver	4TU -ve	1	Bahd1	1956	6.73248629085103	0	481	3821	0	136	0	0	liver	liver	6.73248629085103	7.11225004288232	136	NA
s1	liver	4TU -ve	1	Baiap2	2475	46.582864703609	5.50085263215798e-05	568	18179	1	941	1	12	liver	liver	46.582864703609	49.2104947820019	924.5	NA
s1	liver	4TU -ve	1	Baiap2l1	1431	25.7418593473716	0.00025033377837116	389	11984	3	520	5	0	liver	liver	25.7418593473716	27.1938972227853	523.2857	NA
s1	liver	4TU -ve	1	Bak1	1315	7.47503992587137	0.00209205020920502	303	1912	4	151	4	5	liver	liver	7.47503992587137	7.89668938584728	148.7273	NA
s1	liver	4TU -ve	1	Banf1	371	53.1173366917879	0.00015727721682237	115	31791	5	1073	5	14	liver	liver	53.1173366917879	56.1135610000936	1031.5667	NA
s1	liver	4TU -ve	1	Banp	4205	18.7618551781805	0.00012294074256208	942	8134	1	379	1	0	liver	liver	18.7618551781804	19.8201673989147	369	NA
s1	liver	4TU -ve	1	Bap1	1779	18.3163229971682	0	420	7905	0	370	0	1	liver	liver	18.3163229971682	19.3495037931357	370.25	NA
s1	liver	4TU -ve	1	Bax	224	7.72255780421148	0	66	1551	0	156	0	23	liver	liver	7.72255780421148	8.1581691668356	115.5714	NA
s1	liver	4TU -ve	1	Baz1a	1953	13.0689439763579	0	603	6826	0	264	0	1	liver	liver	13.0689439763579	13.8061324361833	652.5	NA
s1	liver	4TU -ve	1	Baz1b	1666	35.593070905308	5.58815311539536e-05	445	17895	1	719	1	0	liver	liver	35.593070905308	37.6007925061205	813.5758	NA
s1	liver	4TU -ve	1	Baz2a	2550	11.138304525305	0	739	4367	0	225	0	179	liver	liver	11.138304525305	11.7665901444744	182.8333	NA
s1	liver	4TU -ve	1	Baz2b	1286	9.90071513360446	0	434	5884	0	200	0	0	liver	liver	9.90071513360446	10.4591912395328	619.0723	NA
s1	liver	4TU -ve	1	Bbc3	971	6.18794695850279	0.0004117768169652	196	4857	2	125	2	3	liver	liver	6.18794695850279	6.53699452470801	123.5	NA
s1	liver	4TU -ve	1	Bbip1	1668	10.3462473146167	0	489	5291	0	209	0	1	liver	liver	10.3462473146167	10.9298548453118	209.5238	NA
s1	liver	4TU -ve	1	Bbox1	2757	127.669721647829	0.00046602045164039	945	75104	35	2579	35	17	liver	liver	127.669721647829	134.871271033776	2591.1193	NA
s1	liver	4TU -ve	1	Bcap29	5375	6.73248629085103	0.00079936051159072	1641	3753	3	136	3	0	liver	liver	6.73248629085103	7.11225004288232	143.3288	NA
s1	liver	4TU -ve	1	Bcap31	379	124.947024986088	0.00057731720693935	129	69286	40	2524	40	7	liver	liver	124.947024986088	131.994993442904	2516.4237	NA
s1	liver	4TU -ve	1	Bcar1	408	25.4448378933635	0	98	13325	0	514	0	3	liver	liver	25.4448378933635	26.8801214855993	596.2447	NA
s1	liver	4TU -ve	1	Bcar3	431	23.5141984423106	0	137	13109	0	475	0	0	liver	liver	23.5141984423106	24.8405791938904	483	NA
s1	liver	4TU -ve	1	Bcas2	1178	29.0585989171291	0.00013096719271822	330	15271	2	587	2	68	liver	liver	29.0585989171291	30.6977262880288	539.3156	NA
s1	liver	4TU -ve	1	Bcas3	2127	14.6035548220666	0.00017067759003242	648	5859	1	295	1	2	liver	liver	14.6035548220666	15.4273070783109	303.1667	NA
s1	liver	4TU -ve	1	Bcat2	617	6.53447198817894	0	139	2474	0	132	0	0	liver	liver	6.53447198817894	6.90306621809166	135	NA
s1	liver	4TU -ve	1	Bccip	268	19.1578837835246	0.00046559269950647	97	10739	5	387	5	10	liver	liver	19.1578837835246	20.238535048496	451	NA
s1	liver	4TU -ve	1	Bcdin3d	380	5.19787544514234	0	84	2376	0	105	0	0	liver	liver	5.19787544514234	5.49107540075473	106.3294	NA
s1	liver	4TU -ve	1	Bche	4109	51.4837186947432	0.00057504312823461	1336	27824	16	1040	16	8	liver	liver	51.4837186947432	54.3877944455706	935.6858	NA
s1	liver	4TU -ve	1	Bckdha	451	60.2953551636511	0.00017187052420509	94	17455	3	1218	3	7	liver	liver	60.2953551636512	63.6964746487549	1125.0149	NA
s1	liver	4TU -ve	1	Bckdhb	280	115.442338457828	9.08562291030673e-05	91	55032	5	2332	5	13	liver	liver	115.442338457828	121.954169852953	2337.3	NA
s1	liver	4TU -ve	1	Bckdk	2138	10.6432687686248	0.00022237046920169	501	4497	1	215	1	14	liver	liver	10.6432687686248	11.2436305824978	202.8964	NA
s1	liver	4TU -ve	1	Bcl10	1050	7.27702562319928	0	366	5035	0	147	0	0	liver	liver	7.27702562319928	7.68750556105662	164	NA
s1	liver	4TU -ve	1	Bcl2l1	2711	19.0588766321886	0.00012093360744951	724	8269	1	385	1	1	liver	liver	19.0588766321886	20.1339431361007	355.167	NA
s1	liver	4TU -ve	1	Bcl2l13	5451	28.811081038789	0.00049705318469076	1558	14083	7	582	7	0	liver	liver	28.811081038789	30.4362465070405	581	NA
s1	liver	4TU -ve	1	Bcl3	410	36.7811567213406	0.00011647545279832	94	17171	2	743	2	0	liver	liver	36.7811567213406	38.8558954548644	744	NA
s1	liver	4TU -ve	1	Bcl6	1073	45.6918003415846	0.00085771947527749	324	19820	17	923	17	5	liver	liver	45.6918003415846	48.269167570444	926.1072	NA
s1	liver	4TU -ve	1	Bcl7a	8076	6.23745053417081	0	2122	3473	0	126	0	6	liver	liver	6.23745053417081	6.58929048090567	125.5534	NA
s1	liver	4TU -ve	1	Bcl7b	1194	16.5836978487875	0	299	7453	0	335	0	1	liver	liver	16.5836978487875	17.5191453262175	321.5	NA
s1	liver	4TU -ve	1	Bcl7c	6216	49.5035756680223	0.0004491466214193	1567	20038	9	1000	9	977	liver	liver	49.5035756680223	52.2959561976641	509.8718	NA
s1	liver	4TU -ve	1	Bcl9l	2113	23.5141984423106	0.00030339805825242	544	9888	3	475	3	2	liver	liver	23.5141984423106	24.8405791938904	446.0244	NA
s1	liver	4TU -ve	1	Bclaf1	4037	24.2072485016629	0.00136775517182424	1225	11698	16	489	16	6	liver	liver	24.2072485016629	25.5727225806577	699.5404	NA
s1	liver	4TU -ve	1	Bco1	785	15.9401513651032	0.00043029259896729	154	4648	2	322	2	2	liver	liver	15.9401513651032	16.8392978956478	320.027	NA
s1	liver	4TU -ve	1	Bco2	319	10.4452544659527	0.00095638867635807	88	5228	5	211	5	0	liver	liver	10.4452544659527	11.0344467577071	212.5	NA
s1	liver	4TU -ve	1	Bcor	886	7.12851489619521	0	325	5469	0	144	0	0	liver	liver	7.12851489619521	7.53061769246363	173.046	NA
s1	liver	4TU -ve	1	Bcorl1	2401	4.99986114247025	0	645	2226	0	101	0	0	liver	liver	4.99986114247025	5.28189157596407	149.1417	NA
s1	liver	4TU -ve	1	Bcr	2719	20.5439839022293	0.00036769211913224	683	8159	3	415	3	5	liver	liver	20.5439839022293	21.7028218220306	463.6538	NA
s1	liver	4TU -ve	1	Bcs1l	372	11.6333402819852	0	105	4380	0	235	0	3	liver	liver	11.6333402819852	12.2895497064511	300.5	NA
s1	liver	4TU -ve	1	Bdh1	1807	172.816982657066	0.00015665036756889	464	89371	14	3491	11	18	liver	liver	172.816982657066	182.565183086045	3465.703	NA
s1	liver	4TU -ve	1	Bdh2	205	23.5637020179786	0.00026269702276707	58	11420	3	476	3	3	liver	liver	23.5637020179786	24.8928751500881	452.5	NA
s1	liver	4TU -ve	1	Bdp1	4733	5.29688259647838	0.00126742712294043	1439	3156	4	107	4	2	liver	liver	5.29688259647838	5.59566731315006	298.1288	NA
s1	liver	4TU -ve	1	Becn1	4290	61.7309588580238	3.06842589751458e-05	1228	32590	1	1247	1	9	liver	liver	61.7309588580238	65.2130573784871	1239.0821	NA
s1	liver	4TU -ve	1	Bet1	982	23.4151912909745	0	354	11156	0	473	0	0	liver	liver	23.4151912909745	24.7359872814951	706.1765	NA
s1	liver	4TU -ve	1	Bet1l	1220	41.0879678044585	0	285	10099	0	830	3	0	liver	liver	41.0879678044585	43.4056436440612	934	NA
s1	liver	4TU -ve	1	Bfar	2028	140.045615564835	0.0001050001050001	506	47619	5	2829	5	38	liver	liver	140.045615564835	147.945260083192	2841.4906	NA
s1	liver	4TU -ve	1	Bgn	1137	85.1461501489983	0.00020402611534276	318	29408	6	1720	6	10	liver	liver	85.1461501489983	89.9490446599822	1514.7336	NA
s1	liver	4TU -ve	1	Bhlhe40	1631	68.5129487245429	0.00010884709160571	493	45936	5	1384	5	2	liver	liver	68.5129487245429	72.3776033775671	1510.1875	NA
s1	liver	4TU -ve	1	Bhmt	801	3320.30382720559	0.00025650646982604	196	1364488	350	67072	350	18242	liver	liver	3320.30382720559	3507.59437408973	90650.3197	NA
s1	liver	4TU -ve	1	Bhmt2	1343	147.17413046103	0.0002649311754881	399	86815	23	2973	23	740	liver	liver	147.17413046103	155.475877775655	2488.4044	NA
s1	liver	4TU -ve	1	Bicc1	2571	8.91064362024401	0.00025214321734745	757	3966	1	180	1	0	liver	liver	8.91064362024401	9.41327211557953	181	NA
s1	liver	4TU -ve	1	Bicd2	3674	19.5539123888688	0	1024	5399	0	395	0	1	liver	liver	19.5539123888688	20.6569026980773	394.25	NA
s1	liver	4TU -ve	1	Bicral	2932	9.35617580125621	0	862	5398	0	189	0	2	liver	liver	9.35617580125621	9.88393572135851	190.1181	NA
s1	liver	4TU -ve	1	Bid	2055	9.75220440660039	0.00016874789065136	507	5926	1	197	1	0	liver	liver	9.75220440660039	10.3023033709398	198	NA
s1	liver	4TU -ve	1	Bik	409	8.96014719591203	0	117	3623	0	181	0	0	liver	liver	8.96014719591203	9.4655680717772	136	NA
s1	liver	4TU -ve	1	Bin1	494	11.187808100973	0	124	2459	0	226	0	6	liver	liver	11.187808100973	11.8188861006721	191.4	NA
s1	liver	4TU -ve	1	Bin2	458	9.45518295259226	0	65	2827	0	191	0	0	liver	liver	9.45518295259226	9.98852763375384	185	NA
s1	liver	4TU -ve	1	Birc2	523	10.6927723442928	0	181	5489	0	216	0	6	liver	liver	10.6927723442928	11.2959265386954	233.0584	NA
s1	liver	4TU -ve	1	Birc3	2238	8.41560786356379	0	642	3737	0	170	0	3	liver	liver	8.41560786356379	8.8903125536029	152.0341	NA
s1	liver	4TU -ve	1	Birc6	2897	24.1577449259949	0.00035620146755004	822	14037	5	488	5	1	liver	liver	24.1577449259949	25.5204266244601	827.6405	NA
s1	liver	4TU -ve	1	Bivm	1628	7.37603277453532	0.00022376370552696	539	4469	1	149	1	0	liver	liver	7.37603277453532	7.79209747345195	150.0114	NA
s1	liver	4TU -ve	1	Blcap	1528	31.187252670854	5.63316809373592e-05	475	17752	1	630	1	1	liver	liver	31.187252670854	32.9464524045284	624.5	NA
s1	liver	4TU -ve	1	Blmh	1794	61.2359231013436	0.00038913534127169	456	25698	10	1237	10	3	liver	liver	61.2359231013436	64.6900978165105	1174.0503	NA
s1	liver	4TU -ve	1	Bloc1s1	322	120.788724629974	0.0001885547280098	67	21214	4	2440	6	125	liver	liver	120.788724629974	127.6021331223	2610.0141	NA
s1	liver	4TU -ve	1	Bloc1s3	2528	11.3858224036451	0	701	5502	0	230	0	2	liver	liver	11.3858224036451	12.0280699254627	228.1635	NA
s1	liver	4TU -ve	1	Bloc1s4	620	23.7122127449827	0.00041577160279952	210	14431	6	479	6	0	liver	liver	23.7122127449827	25.0497630186811	467	NA
s1	liver	4TU -ve	1	Bloc1s5	5609	27.1279594660762	9.14829384319824e-05	1708	10931	1	548	1	3	liver	liver	27.1279594660762	28.6581839963199	537.5	NA
s1	liver	4TU -ve	1	Bloc1s6	2845	9.90071513360446	0	874	4112	0	200	0	13	liver	liver	9.90071513360446	10.4591912395328	191.0606	NA
s1	liver	4TU -ve	1	Blvra	170	14.0095119140503	0	45	3791	0	283	0	3	liver	liver	14.0095119140503	14.7997556039389	319.6943	NA
s1	liver	4TU -ve	1	Blvrb	331	111.581059555722	0.00017500262503937	94	28571	5	2254	7	13	liver	liver	111.581059555722	117.875085269535	2615.1389	NA
s1	liver	4TU -ve	1	Blzf1	2426	8.56411859056786	0	696	4654	0	173	0	0	liver	liver	8.56411859056786	9.04720042219589	178.1148	NA
s1	liver	4TU -ve	1	Bmi1	2148	22.6726376559542	0	793	15106	0	458	0	14	liver	liver	22.6726376559542	23.9515479385302	436.0159	NA
s1	liver	4TU -ve	1	Bmp1	5244	91.8786364398494	0.00059497248252268	1141	26892	16	1856	19	15	liver	liver	91.8786364398494	97.0612947028645	1850.2588	NA
s1	liver	4TU -ve	1	Bmp2	1170	33.9594529082633	0.00063529038064481	385	18889	12	686	12	3	liver	liver	33.9594529082633	35.8750259515976	682.8449	NA
s1	liver	4TU -ve	1	Bmp4	339	17.722280089152	0.00089126559714795	71	5610	5	358	5	0	liver	liver	17.722280089152	18.7219523187637	364	NA
s1	liver	4TU -ve	1	Bmpr1a	3996	15.9401513651032	0.00011235955056179	1317	8900	1	322	1	1	liver	liver	15.9401513651032	16.8392978956478	321.0303	NA
s1	liver	4TU -ve	1	Bmpr2	8529	36.0386030863202	5.05970451325643e-05	2998	19764	1	728	1	0	liver	liver	36.0386030863202	38.0714561118995	770.0795	NA
s1	liver	4TU -ve	1	Bms1	270	16.6332014244555	0	79	8624	0	336	0	0	liver	liver	16.6332014244555	17.5714412824151	359	NA
s1	liver	4TU -ve	1	Bmt2	4884	16.9302228784636	0.00011444266422522	1674	8738	1	342	1	0	liver	liver	16.9302228784636	17.8852170196011	342.0767	NA
s1	liver	4TU -ve	1	Bmyc	283	17.0787336054677	0.00023258518432375	89	8599	2	345	2	1	liver	liver	17.0787336054677	18.0421048881941	348.1111	NA
s1	liver	4TU -ve	1	Bnip1	995	7.67305422854346	0	189	2013	0	155	0	7	liver	liver	7.67305422854345	8.10587321063793	245.8412	NA
s1	liver	4TU -ve	1	Bnip2	1895	66.8793307274981	8.01282051282051e-05	591	37440	3	1351	3	1	liver	liver	66.8793307274981	70.6518368230442	1354.0125	NA
s1	liver	4TU -ve	1	Bnip3	1174	179.450461796581	0.00020770307490856	401	110735	23	3625	23	307	liver	liver	179.450461796581	189.572841216532	3425.8246	NA
s1	liver	4TU -ve	1	Bnip3l	2572	159.104492197024	0.00040374133638382	825	89166	36	3214	36	2055	liver	liver	159.104492197024	168.079203219292	2156.2576	NA
s1	liver	4TU -ve	1	Bod1	938	30.8902312168459	0	260	14860	0	624	1	49	liver	liver	30.8902312168459	32.6326766673424	569.7024	NA
s1	liver	4TU -ve	1	Bok	637	15.0490870030788	0	141	5635	0	304	0	2	liver	liver	15.0490870030788	15.8979706840899	263.6667	NA
s1	liver	4TU -ve	1	Bola1	275	28.910088190125	0	60	5762	0	584	0	1	liver	liver	28.910088190125	30.5408384194358	671.2	NA
s1	liver	4TU -ve	1	Bola2	774	55.2459904455129	0.0001539171925504	184	12994	2	1116	2	24	liver	liver	55.2459904455129	58.3622871165931	1369.7068	NA
s1	liver	4TU -ve	1	Bola3	1924	98.0170798226841	0.00016040100250626	512	49875	8	1980	8	76	liver	liver	98.0170798226841	103.545993271375	1884.3308	NA
s1	liver	4TU -ve	1	Bop1	236	30.0981740061576	0.00036062026685899	55	11092	4	608	4	5	liver	liver	30.0981740061576	31.7959413681798	603.5556	NA
s1	liver	4TU -ve	1	Borcs5	916	9.00965077158006	0.00025893319523562	241	3862	1	182	1	0	liver	liver	9.00965077158006	9.51786402797486	182	NA
s1	liver	4TU -ve	1	Borcs6	698	17.4747622108119	0	178	12249	0	353	0	0	liver	liver	17.4747622108119	18.4604725377754	353	NA
s1	liver	4TU -ve	1	Borcs7	1816	17.672776513484	0.00011904761904761	525	8400	1	357	1	0	liver	liver	17.672776513484	18.6696563625661	368	NA
s1	liver	4TU -ve	1	Borcs8	908	21.1380268102455	0.00010920607185759	210	9157	1	427	1	2	liver	liver	21.1380268102455	22.3303732964026	389.5769	NA
s1	liver	4TU -ve	1	Bpgm	1164	18.9103659051845	0.00010558547143912	333	9471	1	382	1	0	liver	liver	18.9103659051845	19.9770552675077	388.5636	NA
s1	liver	4TU -ve	1	Bphl	1055	160.144067286052	0.00041527760154114	263	86689	36	3235	34	0	liver	liver	160.144067286052	169.177418299443	3247	NA
s1	liver	4TU -ve	1	Bpnt1	1151	38.7612997480615	0.00072981485749404	423	26034	19	783	19	0	liver	liver	38.7612997480615	40.947733702771	797.0156	NA
s1	liver	4TU -ve	1	Bptf	3806	34.8505172702877	0.00012236906510034	1206	16344	2	704	2	0	liver	liver	34.8505172702877	36.8163531631555	842.1497	NA
s1	liver	4TU -ve	1	Braf	7145	14.8510727004067	0.0006318117201074	2255	6331	4	300	4	1	liver	liver	14.8510727004067	15.6887868592992	321.668	NA
s1	liver	4TU -ve	1	Brap	3551	123.65993201872	0.00021648855562771	800	50811	11	2498	11	104	liver	liver	123.65993201872	130.635298581765	2749.7482	NA
s1	liver	4TU -ve	1	Brcc3	3881	12.5244046440096	0.00021231422505307	1260	4710	1	253	2	0	liver	liver	12.5244046440096	13.230876918009	341.3996	NA
s1	liver	4TU -ve	1	Brd1	1263	9.85121155793643	0	437	6724	0	199	0	0	liver	liver	9.85121155793644	10.4068952833352	221.087	NA
s1	liver	4TU -ve	1	Brd2	2766	90.6905506238168	0.00013147947276731	628	30423	4	1832	4	0	liver	liver	90.6905506238168	95.8061917541206	1400.0417	NA
s1	liver	4TU -ve	1	Brd3	2886	40.6424356234463	5.05561172901921e-05	852	19780	1	821	1	0	liver	liver	40.6424356234463	42.9349800382822	1166.25	NA
s1	liver	4TU -ve	1	Brd4	4874	61.4339374040157	9.06084356453586e-05	1290	22073	2	1241	5	5	liver	liver	61.4339374040157	64.8992816413011	982.8833	NA
s1	liver	4TU -ve	1	Brd7	1429	25.0983128636873	0.0009160505136426	486	15283	14	507	14	6	liver	liver	25.0983128636873	26.5140497922157	555.9862	NA
s1	liver	4TU -ve	1	Brd8	2526	14.6035548220666	0.00077790742901594	757	7713	6	295	6	0	liver	liver	14.6035548220666	15.4273070783109	438	NA
s1	liver	4TU -ve	1	Brd9	1243	5.49489689915047	0	319	2680	0	111	0	0	liver	liver	5.49489689915047	5.80485113794071	477	NA
s1	liver	4TU -ve	1	Brf1	236	7.37603277453532	0.00060771801883925	67	3291	2	149	2	3	liver	liver	7.37603277453532	7.79209747345195	128.0357	NA
s1	liver	4TU -ve	1	Brf2	2225	8.36610428789577	0.00024230676035861	612	4127	1	169	1	1	liver	liver	8.36610428789577	8.83801659740523	163	NA
s1	liver	4TU -ve	1	Bri3	880	265.141151277927	0.00013567871280807	260	125296	17	5356	17	5003	liver	liver	265.141151277927	280.097141394689	2868	NA
s1	liver	4TU -ve	1	Bri3bp	5910	37.820731810369	0	1733	19266	0	764	0	4	liver	liver	37.820731810369	39.9541105350154	735.8773	NA
s1	liver	4TU -ve	1	Brix1	1724	34.9990279972918	0.00054758514949074	509	18262	10	707	10	0	liver	liver	34.9990279972918	36.9732410317485	727.0667	NA
s1	liver	4TU -ve	1	Brk1	860	58.9092550449465	3.54974974264314e-05	251	28171	1	1190	1	7	liver	liver	58.9092550449465	62.2321878752203	1185.4183	NA
s1	liver	4TU -ve	1	Brms1	503	12.0293688873294	0.00025342118601115	112	3946	1	243	1	0	liver	liver	12.0293688873294	12.7079173560324	245	NA
s1	liver	4TU -ve	1	Brox	3141	32.1278206085465	0.00033401992985581	893	17963	6	649	6	352	liver	liver	32.1278206085465	33.940075572284	464.7067	NA
s1	liver	4TU -ve	1	Brpf1	694	9.85121155793643	0	183	4089	0	199	0	12	liver	liver	9.85121155793644	10.4068952833352	191.2412	NA
s1	liver	4TU -ve	1	Brpf3	1853	19.4054016618647	0	472	11765	0	392	0	0	liver	liver	19.4054016618647	20.5000148294843	393	NA
s1	liver	4TU -ve	1	Brwd1	8518	15.3461084570869	0.00047020101093217	2669	8507	4	310	5	2	liver	liver	15.3461084570869	16.2117464212759	497.7468	NA
s1	liver	4TU -ve	1	Bscl2	729	65.6912449114656	0.00010514510023832	157	28532	3	1327	3	9	liver	liver	65.6912449114656	69.3967338743002	1187.5607	NA
s1	liver	4TU -ve	1	Bsdc1	1425	37.3256960536888	5.28764805414552e-05	361	18912	1	754	1	2	liver	liver	37.3256960536888	39.4311509730387	757.1422	NA
s1	liver	4TU -ve	1	Bsg	474	292.566132198012	0.00010137532524583	103	88779	9	5910	9	81	liver	liver	292.566132198012	309.069101128195	5865.0531	NA
s1	liver	4TU -ve	1	Bst2	244	63.9586197630848	0.0003440366972477	70	17440	6	1292	6	134	liver	liver	63.9586197630848	67.566375407382	1199.6944	NA
s1	liver	4TU -ve	1	Btaf1	1348	23.2171769883025	0	424	9994	0	469	0	0	liver	liver	23.2171769883025	24.5268034567045	341	NA
s1	liver	4TU -ve	1	Btbd1	1494	44.355203798548	0	478	19971	0	896	5	260	liver	liver	44.355203798548	46.857176753107	815.697	NA
s1	liver	4TU -ve	1	Btbd2	913	14.8510727004067	0	191	6477	0	300	0	0	liver	liver	14.8510727004067	15.6887868592992	301	NA
s1	liver	4TU -ve	1	Btbd6	861	11.2868152523091	0.00035919540229885	208	5568	2	228	2	1	liver	liver	11.2868152523091	11.9234780130674	228.5	NA
s1	liver	4TU -ve	1	Btbd7	4314	8.11858640955566	0	1465	5148	0	164	0	5	liver	liver	8.11858640955566	8.57653681641691	233.8741	NA
s1	liver	4TU -ve	1	Btbd9	4849	18.3163229971682	0.00014176353841791	1161	7054	1	370	1	4	liver	liver	18.3163229971682	19.3495037931357	369.2762	NA
s1	liver	4TU -ve	1	Btd	666	45.2957717362404	9.62324977144782e-05	164	20783	2	915	2	1	liver	liver	45.2957717362404	47.8507999208626	926.3333	NA
s1	liver	4TU -ve	1	Btf3	259	195.093591707676	0.00014795525832988	91	101382	15	3941	14	3560	liver	liver	195.093591707676	206.098363374994	2109.4016	NA
s1	liver	4TU -ve	1	Btf3l4	2545	6.68298271518301	0.00051612903225806	907	3875	2	135	2	2	liver	liver	6.68298271518301	7.05995408668465	553.9575	NA
s1	liver	4TU -ve	1	Btg1	4166	33.8604457569272	4.07846975814674e-05	1404	24519	1	684	1	616	liver	liver	33.8604457569272	35.7704340392022	359.5571	NA
s1	liver	4TU -ve	1	Btg2	2199	5.19787544514234	0	648	2886	0	105	0	0	liver	liver	5.19787544514234	5.49107540075473	105	NA
s1	liver	4TU -ve	1	Btnl9	3469	6.03943623149872	0	992	3087	0	122	0	1	liver	liver	6.03943623149872	6.38010665611502	110.1667	NA
s1	liver	4TU -ve	1	Btrc	3628	5.5444004748185	0	1080	2163	0	112	0	1	liver	liver	5.5444004748185	5.85714709413838	159.0922	NA
s1	liver	4TU -ve	1	Bub3	3903	31.4842741248622	0	1241	20842	0	636	0	22	liver	liver	31.4842741248622	33.2602281417144	642.604	NA
s1	liver	4TU -ve	1	Bud23	909	62.0774838877	0.00018387084911558	191	27193	5	1254	5	6	liver	liver	62.0774838877	65.5791290718708	1247.5197	NA
s1	liver	4TU -ve	1	Bud31	193	73.0672776860009	0.00015386982612709	49	25996	4	1476	4	1	liver	liver	73.0672776860009	77.1888313477522	1454.2404	NA
s1	liver	4TU -ve	1	Bysl	2222	31.03874194385	0.00029046547091714	566	13771	4	627	4	8	liver	liver	31.03874194385	32.7895645359354	616.4483	NA
s1	liver	4TU -ve	1	Bzw1	3068	91.7796292885133	0.00019812180528588	978	50474	10	1854	10	549	liver	liver	91.7796292885133	96.9567027904692	1580.5434	NA
s1	liver	4TU -ve	1	Bzw2	446	8.11858640955566	0	132	4317	0	164	0	0	liver	liver	8.11858640955566	8.57653681641691	214.5	NA
s1	liver	4TU -ve	1	C030006K11Rik	1576	33.414913575915	7.37952918603793e-05	328	13551	1	675	1	1	liver	liver	33.414913575915	35.2997704334233	660.1883	NA
s1	liver	4TU -ve	1	C130074G19Rik	2382	93.165729407218	0.00026574541589157	532	45156	12	1882	12	4	liver	liver	93.165729407218	98.4209895640038	1839.6307	NA
s1	liver	4TU -ve	1	C1d	2481	38.9593140507335	0.00020221629054436	896	24726	5	787	5	1	liver	liver	38.9593140507335	41.1569175275616	809.5	NA
s1	liver	4TU -ve	1	C1galt1	4430	27.8705131010965	0.00040631530067332	1525	17228	7	563	7	0	liver	liver	27.8705131010965	29.4426233392849	557	NA
s1	liver	4TU -ve	1	C1galt1c1	382	18.0688051188281	0.00016751821760616	150	11939	2	365	2	6	liver	liver	18.0688051188281	19.0880240121474	371	NA
s1	liver	4TU -ve	1	C1qa	237	83.0174963952734	8.110300081103e-05	57	36990	3	1677	3	11	liver	liver	83.0174963952734	87.7003185434827	1672.6316	NA
s1	liver	4TU -ve	1	C1qb	160	91.8786364398494	0.00026114530871106	32	26805	7	1856	7	2	liver	liver	91.8786364398494	97.0612947028645	1929.1111	NA
s1	liver	4TU -ve	1	C1qbp	259	99.5021870927248	8.8487744447394e-05	85	67806	6	2010	6	11	liver	liver	99.5021870927248	105.114871957305	2045.6825	NA
s1	liver	4TU -ve	1	C1qc	239	49.7015899706944	7.81891395285195e-05	69	25579	2	1004	2	2	liver	liver	49.7015899706944	52.5051400224547	1014.5825	NA
s1	liver	4TU -ve	1	C1ra	463	220.686940328043	0.00028813622337063	128	107588	31	4458	31	8	liver	liver	220.686940328043	233.135372729186	7003.519	NA
s1	liver	4TU -ve	1	C1rl	1523	331.277928370405	0.00027209826634533	372	128630	35	6692	31	805	liver	liver	331.277928370405	349.964538874768	6295.5197	NA
s1	liver	4TU -ve	1	C1s1	599	305.486565447366	0.00027301368890636	179	183141	50	6171	50	23	liver	liver	305.486565447366	322.718345695785	6131.7548	NA
s1	liver	4TU -ve	1	C2	254	127.570714496493	0.00015788559609706	73	63337	10	2577	10	5	liver	liver	127.570714496493	134.76667912138	2609.75	NA
s1	liver	4TU -ve	1	C2cd2	4146	116.778935000865	0.00019686201941059	1224	50797	10	2359	10	6	liver	liver	116.778935000865	123.36616067029	2347.5409	NA
s1	liver	4TU -ve	1	C2cd2l	3733	42.127542893487	9.20937514389649e-05	976	21717	2	851	2	0	liver	liver	42.127542893487	44.5038587242121	840	NA
s1	liver	4TU -ve	1	C2cd3	4277	5.89092550449465	0	1092	3954	0	119	0	0	liver	liver	5.89092550449465	6.22321878752203	173.8794	NA
s1	liver	4TU -ve	1	C3	43	3861.13039137873	0.00014820343751136	12	742223	110	77997	278	426	liver	liver	3861.13039137873	4078.92769554921	106356.5689	NA
s1	liver	4TU -ve	1	C330007P06Rik	2912	31.187252670854	0.0001374759417102	949	14548	2	630	2	316	liver	liver	31.187252670854	32.9464524045284	471	NA
s1	liver	4TU -ve	1	C330018D20Rik	1909	13.0689439763579	0	596	6843	0	264	0	0	liver	liver	13.0689439763579	13.8061324361833	257	NA
s1	liver	4TU -ve	1	C4b	682	1053.23807591284	0.00024179781041886	154	343262	83	21276	88	2878	liver	liver	1053.23807591284	1112.6487640615	23565.4801	NA
s1	liver	4TU -ve	1	C4bp	1433	527.757620196786	0.00024754046334496	487	315100	78	10661	73	25	liver	liver	527.757620196786	557.527189023297	10821.2468	NA
s1	liver	4TU -ve	1	C6	468	288.85336402291	0.00015806073843103	128	139187	22	5835	22	91	liver	liver	288.85336402291	305.14690441337	5890.7066	NA
s1	liver	4TU -ve	1	C77080	1877	33.365410000247	0	460	16169	0	674	0	2	liver	liver	33.365410000247	35.2474744772256	680	NA
s1	liver	4TU -ve	1	C87436	1625	6.68298271518301	0	374	3025	0	135	0	0	liver	liver	6.68298271518301	7.05995408668465	204	NA
s1	liver	4TU -ve	1	C8a	1830	1006.16017545255	0.00026552138442849	497	451941	120	20325	120	41	liver	liver	1006.16017545255	1062.91530971752	20460.91	NA
s1	liver	4TU -ve	1	C8b	388	407.067902718147	0.0001560143533205	98	173061	27	8223	28	13	liver	liver	407.067902718147	430.029647813392	9037.1612	NA
s1	liver	4TU -ve	1	C8g	159	571.617788238653	0.00013859839225864	45	238098	33	11547	33	54	liver	liver	571.617788238653	603.861406214427	12299.5332	NA
s1	liver	4TU -ve	1	C9	860	980.170798226841	0.00024753889216825	201	420136	104	19800	105	763	liver	liver	980.170798226841	1035.45993271375	17396.6164	NA
s1	liver	4TU -ve	1	Cab39	2355	31.2862598221901	0	749	16881	0	632	0	85	liver	liver	31.2862598221901	33.0510443169237	580.5	NA
s1	liver	4TU -ve	1	Cab39l	1942	73.364299140009	0.00018118677336554	569	33115	6	1482	6	10	liver	liver	73.364299140009	77.5026070849382	1481.0778	NA
s1	liver	4TU -ve	1	Cabin1	1886	10.2472401632806	0	491	4105	0	207	0	27	liver	liver	10.2472401632806	10.8252629329165	189.6434	NA
s1	liver	4TU -ve	1	Cables2	1503	23.1181698369664	0	410	11139	0	467	0	11	liver	liver	23.1181698369664	24.4222115443091	456.5	NA
s1	liver	4TU -ve	1	Cacfd1	3922	21.9300840209339	0.0003541703559412	1169	11294	4	443	4	2	liver	liver	21.9300840209339	23.1671085955652	416.8333	NA
s1	liver	4TU -ve	1	Cactin	288	13.7124904600422	0	71	6917	0	277	0	0	liver	liver	13.7124904600422	14.485979866753	279	NA
s1	liver	4TU -ve	1	Cacul1	4351	92.3736721965296	3.81919911394581e-05	1421	52367	2	1866	2	96	liver	liver	92.3736721965296	97.5842542648412	1817.1429	NA
s1	liver	4TU -ve	1	Cacybp	1200	50.8896757867269	7.94218092288142e-05	354	25182	2	1028	2	51	liver	liver	50.8896757867269	53.7602429711987	1015.2032	NA
s1	liver	4TU -ve	1	Cad	377	9.5541901039283	0.0002375861249703	103	4209	1	193	1	0	liver	liver	9.5541901039283	10.0931195461492	187	NA
s1	liver	4TU -ve	1	Cadm1	4033	43.5631465878596	5.05024998737437e-05	1289	19801	1	880	1	1	liver	liver	43.5631465878596	46.0204414539444	899.1667	NA
s1	liver	4TU -ve	1	Cadm4	918	6.53447198817894	0	204	1274	0	132	0	4	liver	liver	6.53447198817894	6.90306621809166	109.9399	NA
s1	liver	4TU -ve	1	Cadps2	1870	13.6629868843742	0	624	5143	0	276	0	57	liver	liver	13.6629868843742	14.4336839105553	229.8384	NA
s1	liver	4TU -ve	1	Calcoco1	2244	14.9500798517427	0	470	8120	0	302	0	0	liver	liver	14.9500798517427	15.7933787716946	322	NA
s1	liver	4TU -ve	1	Calcrl	2828	17.870790816156	0	966	6858	0	361	0	0	liver	liver	17.870790816156	18.8788401873567	347.1041	NA
s1	liver	4TU -ve	1	Cald1	2341	168.95570375496	0.00029039714713842	746	86089	25	3413	25	61	liver	liver	168.95570375496	178.486098502628	11684.0489	NA
s1	liver	4TU -ve	1	Calm1	3386	730.524266133005	0.00018142235123367	1023	281112	51	14757	66	5	liver	liver	730.524266133005	771.731425608929	10644.5	NA
s1	liver	4TU -ve	1	Calm2	615	92.1756578938575	7.25439344202833e-05	229	55139	4	1862	4	49	liver	liver	92.1756578938575	97.3750704400505	1852	NA
s1	liver	4TU -ve	1	Calm3	1569	61.8299660093598	0.00015018171988105	402	33293	5	1249	5	10	liver	liver	61.8299660093598	65.3176492908824	1301.8472	NA
s1	liver	4TU -ve	1	Calr	797	935.419565822949	0.00021145495763524	247	406706	86	18896	82	319	liver	liver	935.419565822949	988.18438831106	19644.654	NA
s1	liver	4TU -ve	1	Calu	3917	48.3649934276578	0.00033572409583396	1116	32765	11	977	11	167	liver	liver	48.3649934276578	51.0931492051178	890.1134	NA
s1	liver	4TU -ve	1	Camk1	190	8.61362216623588	0	58	4760	0	174	0	0	liver	liver	8.61362216623588	9.09949637839355	178	NA
s1	liver	4TU -ve	1	Camk1d	5526	32.3753384868866	9.72478848585043e-05	1512	20566	2	654	2	4	liver	liver	32.3753384868866	34.2015553532723	655.5313	NA
s1	liver	4TU -ve	1	Camk2b	2184	6.78198986651905	0.00123977188197371	534	4033	5	137	5	0	liver	liver	6.78198986651905	7.16454599907998	138.0562	NA
s1	liver	4TU -ve	1	Camk2d	9771	7.02950774485917	0	3112	4124	0	142	0	1	liver	liver	7.02950774485917	7.4260257800683	202.0149	NA
s1	liver	4TU -ve	1	Camk2g	2181	5.39588974781443	0.00346020761245674	543	2601	9	109	9	0	liver	liver	5.39588974781443	5.70025922554539	114	NA
s1	liver	4TU -ve	1	Camk2n1	3335	203.954731752252	0.00043484231244564	894	43694	19	4120	19	36	liver	liver	203.954731752252	215.459339534376	4125.8174	NA
s1	liver	4TU -ve	1	Camk2n2	958	5.49489689915047	0	191	2683	0	111	0	0	liver	liver	5.49489689915047	5.80485113794071	111	NA
s1	liver	4TU -ve	1	Camkk2	6264	19.5044088132008	0.00019212295869356	1667	10410	2	394	2	0	liver	liver	19.5044088132008	20.6046067418796	439.0488	NA
s1	liver	4TU -ve	1	Caml	411	17.722280089152	0.0003644757623618	129	8231	3	358	4	1	liver	liver	17.722280089152	18.7219523187637	307	NA
s1	liver	4TU -ve	1	Camsap1	6995	13.5144761573701	0.0001254075746175	1669	7974	1	273	1	54	liver	liver	13.5144761573701	14.2767960419623	245.8656	NA
s1	liver	4TU -ve	1	Camsap2	2719	14.7520655490706	0	932	8110	0	298	0	0	liver	liver	14.7520655490706	15.5841949469039	309	NA
s1	liver	4TU -ve	1	Camsap3	737	8.31660071222774	0	151	3429	0	168	0	0	liver	liver	8.31660071222774	8.78572064120757	166.0583	NA
s1	liver	4TU -ve	1	Camta2	3848	12.3263903413375	0	825	4904	0	249	0	2	liver	liver	12.3263903413376	13.0216930932184	241.3619	NA
s1	liver	4TU -ve	1	Cand1	3726	40.2464070181021	9.02975303625446e-05	1226	22149	2	813	2	26	liver	liver	40.2464070181021	42.5166123887009	799.5339	NA
s1	liver	4TU -ve	1	Cant1	1435	24.3062556529989	0	365	11159	0	491	0	3	liver	liver	24.3062556529989	25.6773144930531	499.0423	NA
s1	liver	4TU -ve	1	Canx	2321	282.417899186067	0.00016501759087518	835	151499	25	5705	25	16	liver	liver	282.417899186067	298.348430107674	5811.2349	NA
s1	liver	4TU -ve	1	Cap1	1087	29.9001597034855	0	291	12628	0	604	0	0	liver	liver	29.9001597034855	31.5867575433891	614.5345	NA
s1	liver	4TU -ve	1	Capn1	815	8.36610428789577	0	182	1593	0	169	0	7	liver	liver	8.36610428789577	8.83801659740523	159.1373	NA
s1	liver	4TU -ve	1	Capn10	1196	14.1580226410544	0.00055225735192599	306	7243	4	286	4	0	liver	liver	14.1580226410544	14.9566434725319	262	NA
s1	liver	4TU -ve	1	Capn15	2655	14.3065333680584	0	589	5656	0	289	0	7	liver	liver	14.3065333680584	15.1135313411249	310.0123	NA
s1	liver	4TU -ve	1	Capn2	952	55.642019050857	0.00014513788098693	241	20670	3	1124	3	0	liver	liver	55.6420190508571	58.7806547661744	915	NA
s1	liver	4TU -ve	1	Capn7	2962	22.3756162019461	7.54603078780561e-05	894	13252	1	452	1	1	liver	liver	22.3756162019461	23.6377722013442	452.5	NA
s1	liver	4TU -ve	1	Capn8	1632	5.29688259647838	0.00043649061545176	437	2291	1	107	1	0	liver	liver	5.29688259647838	5.59566731315006	111	NA
s1	liver	4TU -ve	1	Capns1	565	105.393112597219	5.55848920263472e-05	129	35981	2	2129	2	9	liver	liver	105.393112597219	111.338090744827	2128.3477	NA
s1	liver	4TU -ve	1	Caprin1	5137	135.639797330381	0.00016650709736502	1802	72069	12	2740	12	1292	liver	liver	135.639797330381	143.2909199816	2068.0085	NA
s1	liver	4TU -ve	1	Capza1	2205	27.2269666174123	0.00034753596997289	728	14387	5	550	5	385	liver	liver	27.2269666174123	28.7627759087152	342.5743	NA
s1	liver	4TU -ve	1	Capza2	1893	54.5034368104925	0	650	32954	0	1101	0	3	liver	liver	54.5034368104925	57.5778477736282	1097.2011	NA
s1	liver	4TU -ve	1	Capzb	826	98.1160869740202	0.00010646037012722	215	56359	6	1982	6	73	liver	liver	98.1160869740202	103.65058518377	1927.8583	NA
s1	liver	4TU -ve	1	Car1	320	7.07901132052719	0	106	4425	0	143	0	0	liver	liver	7.07901132052719	7.47832173626596	129	NA
s1	liver	4TU -ve	1	Car14	378	25.9398736500437	0.00024864797662709	116	16087	4	524	4	4	liver	liver	25.9398736500437	27.403081047576	555.1705	NA
s1	liver	4TU -ve	1	Car2	680	9.9997222849405	0	202	5297	0	202	0	0	liver	liver	9.9997222849405	10.5637831519281	202	NA
s1	liver	4TU -ve	1	Car3	862	3082.38964254508	0.0002660079394789	228	932303	248	62266	262	324	liver	liver	3082.38964254508	3256.26000860375	21968.85	NA
s1	liver	4TU -ve	1	Car5a	238	38.6127890210574	0	33	10800	0	780	0	252	liver	liver	38.6127890210574	40.790845834178	667.9	NA
s1	liver	4TU -ve	1	Car8	2890	61.8299660093598	0.0002249574187743	866	31117	7	1249	7	6	liver	liver	61.8299660093598	65.3176492908824	1246.7492	NA
s1	liver	4TU -ve	1	Card10	1455	9.80170798226842	0	385	3844	0	198	0	1	liver	liver	9.80170798226841	10.3545993271375	160.5	NA
s1	liver	4TU -ve	1	Card19	169	10.6432687686248	0.0003001200480192	58	6664	2	215	2	0	liver	liver	10.6432687686248	11.2436305824978	220	NA
s1	liver	4TU -ve	1	Card6	2404	10.6432687686248	0	685	4728	0	215	0	2	liver	liver	10.6432687686248	11.2436305824978	210.5634	NA
s1	liver	4TU -ve	1	Carhsp1	2361	97.2745261876638	0.00048570040855975	600	35001	17	1965	17	436	liver	liver	97.2745261876638	102.76155392841	1712.75	NA
s1	liver	4TU -ve	1	Carm1	3357	16.0391585164392	0	738	6972	0	324	4	75	liver	liver	16.0391585164392	16.9438898080432	288.6316	NA
s1	liver	4TU -ve	1	Carmil1	1272	6.8809970178551	0	396	4377	0	139	0	0	liver	liver	6.8809970178551	7.26913791147531	163	NA
s1	liver	4TU -ve	1	Carnmt1	667	26.731930860732	7.47663551401869e-05	210	13375	1	540	1	534	liver	liver	26.731930860732	28.2398163467386	254	NA
s1	liver	4TU -ve	1	Cars	916	16.4846906974514	0.00054318305268875	186	5523	3	333	3	1	liver	liver	16.4846906974514	17.4145534138221	365.2292	NA
s1	liver	4TU -ve	1	Cars2	1683	7.62355065287543	0	367	3140	0	154	0	6	liver	liver	7.62355065287543	8.05357725444027	196.8766	NA
s1	liver	4TU -ve	1	Casc3	1596	17.4252586351438	0.00050090162292125	480	9982	5	352	5	0	liver	liver	17.4252586351438	18.4081765815778	353	NA
s1	liver	4TU -ve	1	Casd1	1622	17.672776513484	0.00017969451931716	551	11130	2	357	2	9	liver	liver	17.672776513484	18.6696563625661	351.1955	NA
s1	liver	4TU -ve	1	Cask	5091	11.5343331306492	0	1505	5912	0	233	0	0	liver	liver	11.5343331306492	12.1849577940557	265	NA
s1	liver	4TU -ve	1	Caskin2	804	6.83149344218708	0	180	2591	0	138	0	0	liver	liver	6.83149344218708	7.21684195527764	139	NA
s1	liver	4TU -ve	1	Casp3	1541	19.6529195402048	0	449	12651	0	397	0	0	liver	liver	19.6529195402048	20.7614946104726	389	NA
s1	liver	4TU -ve	1	Casp6	530	19.8509338428769	7.6692997929289e-05	203	13039	1	401	1	0	liver	liver	19.8509338428769	20.9706784352633	440	NA
s1	liver	4TU -ve	1	Casp7	1249	11.8313545846573	0.00012790995139421	384	7818	1	239	1	1	liver	liver	11.8313545846573	12.4987335312417	230.5	NA
s1	liver	4TU -ve	1	Casp8	749	42.3255571961591	0.0012335779929686	225	16213	20	855	12	9	liver	liver	42.3255571961591	44.7130425490028	875	NA
s1	liver	4TU -ve	1	Casp9	2326	8.91064362024401	0.00200656694636993	711	5482	11	180	11	2	liver	liver	8.91064362024401	9.41327211557953	178.5	NA
s1	liver	4TU -ve	1	Cast	2474	39.6028605344178	0.0001014764828251	796	19709	2	800	2	282	liver	liver	39.6028605344178	41.8367649581313	627.0472	NA
s1	liver	4TU -ve	1	Cat	907	3075.50864552722	0.00025519498814744	265	2033739	519	62127	516	44	liver	liver	3075.50864552722	3248.99087069228	62187.5876	NA
s1	liver	4TU -ve	1	Catsper2	1692	4.99986114247025	0	431	2075	0	101	0	1	liver	liver	4.99986114247025	5.28189157596407	104.0526	NA
s1	liver	4TU -ve	1	Cav2	2666	6.73248629085103	0	903	3051	0	136	0	0	liver	liver	6.73248629085103	7.11225004288232	122	NA
s1	liver	4TU -ve	1	Cavin1	1891	26.4844129823919	0.00047558655675332	481	12616	6	535	6	10	liver	liver	26.4844129823919	27.9783365657503	525.5	NA
s1	liver	4TU -ve	1	Cavin2	1538	27.1279594660762	0.00028235294117647	485	10625	3	548	3	6	liver	liver	27.1279594660762	28.6581839963199	562.0417	NA
s1	liver	4TU -ve	1	Cbfa2t2	5882	5.94042908016267	0	1711	3493	0	120	0	0	liver	liver	5.94042908016267	6.27551474371969	123.1595	NA
s1	liver	4TU -ve	1	Cbfb	2063	18.9598694808525	0	751	13213	0	383	0	0	liver	liver	18.9598694808525	20.0293512237053	384	NA
s1	liver	4TU -ve	1	Cbl	8558	6.68298271518301	0	2720	4432	0	135	0	2	liver	liver	6.68298271518301	7.05995408668465	136.608	NA
s1	liver	4TU -ve	1	Cblc	144	11.5343331306492	0	22	2505	0	233	0	14	liver	liver	11.5343331306492	12.1849577940557	188	NA
s1	liver	4TU -ve	1	Cbll1	2450	12.6729153710137	0	863	7285	0	256	0	0	liver	liver	12.6729153710137	13.387764786602	259	NA
s1	liver	4TU -ve	1	Cbr1	274	56.5330834128815	0.00016427104722792	86	24350	4	1142	5	1	liver	liver	56.5330834128815	59.7219819777324	1475.1	NA
s1	liver	4TU -ve	1	Cbr4	3483	25.9893772257117	0.00137978613314936	1070	11596	16	525	16	2	liver	liver	25.9893772257117	27.4553770037736	540.5552	NA
s1	liver	4TU -ve	1	Cbs	567	385.73186160523	0.00023174245271201	131	159660	37	7792	37	1	liver	liver	385.73186160523	407.490090692199	7799.85	NA
s1	liver	4TU -ve	1	Cbx1	3134	76.9780601637747	0.00016158818097876	984	43320	7	1555	7	39	liver	liver	76.9780601637747	81.3202118873676	1585.3333	NA
s1	liver	4TU -ve	1	Cbx3	1271	77.1265708907787	0.00026544155181214	447	48975	13	1558	13	1546	liver	liver	77.1265708907787	81.4770997559606	315.3903	NA
s1	liver	4TU -ve	1	Cbx4	3319	18.7123516025124	0	820	9998	0	378	0	0	liver	liver	18.7123516025124	19.767871442717	379	NA
s1	liver	4TU -ve	1	Cbx5	8097	15.1480941544148	0	2630	8397	0	306	0	10	liver	liver	15.1480941544148	16.0025625964852	490.9	NA
s1	liver	4TU -ve	1	Cbx6	4520	12.6234117953457	0	1104	6222	0	255	0	10	liver	liver	12.6234117953457	13.3354688304043	246.317	NA
s1	liver	4TU -ve	1	Cbx8	2372	5.49489689915047	0.00137061403508771	645	3648	5	111	5	0	liver	liver	5.49489689915047	5.80485113794071	111.0169	NA
s1	liver	4TU -ve	1	Cc2d1a	409	5.9899326558307	0	69	1744	0	121	0	1	liver	liver	5.9899326558307	6.32781069991735	121.1667	NA
s1	liver	4TU -ve	1	Cc2d1b	958	7.72255780421148	0	196	3037	0	156	0	0	liver	liver	7.72255780421148	8.1581691668356	156	NA
s1	liver	4TU -ve	1	Ccar1	1100	21.4845518399217	0.00024422012373819	362	12284	3	434	3	1	liver	liver	21.4845518399217	22.6964449897862	1454.0178	NA
s1	liver	4TU -ve	1	Ccdc107	19	49.3055613653502	0.00056242969628796	4	3556	2	996	3	2	liver	liver	49.3055613653502	52.0867723728734	1430.25	NA
s1	liver	4TU -ve	1	Ccdc115	828	19.900437418545	0.00021473051320592	224	13971	3	402	3	14	liver	liver	19.900437418545	21.022974391461	393.5	NA
s1	liver	4TU -ve	1	Ccdc117	2409	15.1480941544148	0.00106757766627522	758	9367	10	306	10	0	liver	liver	15.1480941544148	16.0025625964852	303.0385	NA
s1	liver	4TU -ve	1	Ccdc12	352	32.6228563652267	0.0001944390433599	91	15429	3	659	3	303	liver	liver	32.6228563652267	34.4630351342606	581.8889	NA
s1	liver	4TU -ve	1	Ccdc124	214	29.7021454008134	0	41	8486	0	600	0	2	liver	liver	29.7021454008134	31.3775737185985	623.6667	NA
s1	liver	4TU -ve	1	Ccdc125	899	6.93050059352312	0	225	2355	0	140	0	7	liver	liver	6.93050059352312	7.32143386767297	137.4633	NA
s1	liver	4TU -ve	1	Ccdc127	8666	18.7123516025124	0.00069033530571992	2520	10140	7	378	7	32	liver	liver	18.7123516025124	19.767871442717	365.5512	NA
s1	liver	4TU -ve	1	Ccdc130	1634	5.9899326558307	0	308	2927	0	121	0	0	liver	liver	5.9899326558307	6.32781069991735	120	NA
s1	liver	4TU -ve	1	Ccdc157	2566	14.6035548220666	0.00045662100456621	668	8760	4	295	4	0	liver	liver	14.6035548220666	15.4273070783109	289.02	NA
s1	liver	4TU -ve	1	Ccdc167	4457	11.8313545846573	0	1002	4761	0	239	0	0	liver	liver	11.8313545846573	12.4987335312417	220	NA
s1	liver	4TU -ve	1	Ccdc174	4008	8.46511143923181	0	1179	2967	0	171	0	25	liver	liver	8.46511143923181	8.94260850980056	167.1333	NA
s1	liver	4TU -ve	1	Ccdc181	178	8.61362216623588	0	50	4315	0	174	0	0	liver	liver	8.61362216623588	9.09949637839355	183.5	NA
s1	liver	4TU -ve	1	Ccdc186	3482	8.56411859056786	0	1111	5107	0	173	0	0	liver	liver	8.56411859056786	9.04720042219589	177	NA
s1	liver	4TU -ve	1	Ccdc22	245	7.82156495554752	0	71	2907	0	158	0	4	liver	liver	7.82156495554752	8.26276107923093	155.5625	NA
s1	liver	4TU -ve	1	Ccdc25	1448	116.38290639552	0.00013662695376543	409	73192	10	2351	10	0	liver	liver	116.38290639552	122.947793020708	2722.4807	NA
s1	liver	4TU -ve	1	Ccdc28a	2022	12.2768867656695	0	578	6579	0	248	0	0	liver	liver	12.2768867656695	12.9693971370207	256	NA
s1	liver	4TU -ve	1	Ccdc28b	358	8.96014719591203	0	81	2767	0	181	0	3	liver	liver	8.96014719591203	9.4655680717772	153.5106	NA
s1	liver	4TU -ve	1	Ccdc30	647	5.64340762615454	0.0003793626707132	199	2636	1	114	1	0	liver	liver	5.64340762615454	5.96173900653371	115.7204	NA
s1	liver	4TU -ve	1	Ccdc32	1578	8.16808998522368	0.00019809825673534	404	5048	1	165	1	2	liver	liver	8.16808998522368	8.62883277261457	164	NA
s1	liver	4TU -ve	1	Ccdc43	1623	9.25716864992017	0	539	4471	0	187	0	0	liver	liver	9.25716864992017	9.77934380896318	219	NA
s1	liver	4TU -ve	1	Ccdc47	3858	83.7600500302937	0.00026457942894939	1311	45355	12	1692	12	59	liver	liver	83.7600500302937	88.4847578864476	1676.7433	NA
s1	liver	4TU -ve	1	Ccdc50	7239	28.860584614457	0.00011001705264315	2333	18179	2	583	2	17	liver	liver	28.860584614457	30.4885424632382	559.1319	NA
s1	liver	4TU -ve	1	Ccdc58	234	55.642019050857	0.00012059089538739	76	33170	4	1124	4	25	liver	liver	55.6420190508571	58.7806547661744	1079.25	NA
s1	liver	4TU -ve	1	Ccdc59	655	12.4749010683416	0.00016423057973394	222	6089	1	252	1	5	liver	liver	12.4749010683416	13.1785809618113	414.8333	NA
s1	liver	4TU -ve	1	Ccdc6	4231	20.8410053562374	0.00018284878405558	1240	10938	2	421	2	7	liver	liver	20.8410053562374	22.0165975592166	401.5	NA
s1	liver	4TU -ve	1	Ccdc66	1426	5.04936471813827	0	459	2359	0	102	0	0	liver	liver	5.04936471813827	5.33418753216174	115	NA
s1	liver	4TU -ve	1	Ccdc71	1647	15.494619184091	0.00028232636928289	450	7084	2	313	2	1	liver	liver	15.494619184091	16.3686342898689	318.0833	NA
s1	liver	4TU -ve	1	Ccdc80	414	5.74241477749059	0.00091491308325709	142	3279	3	116	3	0	liver	liver	5.74241477749059	6.06633091892903	324.2	NA
s1	liver	4TU -ve	1	Ccdc84	2486	24.8012914096792	0	686	8052	0	501	3	2	liver	liver	24.8012914096792	26.2002740550297	374.5133	NA
s1	liver	4TU -ve	1	Ccdc85c	2743	16.6827050001235	0.00024157506945283	663	8279	2	337	2	1	liver	liver	16.6827050001235	17.6237372386128	302.0227	NA
s1	liver	4TU -ve	1	Ccdc86	1689	28.959591765793	0	423	10689	0	585	0	0	liver	liver	28.959591765793	30.5931343756335	585	NA
s1	liver	4TU -ve	1	Ccdc9	685	13.9600083383823	0	133	5954	0	282	0	1	liver	liver	13.9600083383823	14.7474596477413	294.0845	NA
s1	liver	4TU -ve	1	Ccdc90b	438	6.13844338283476	0.00078513478147081	167	3821	3	124	5	0	liver	liver	6.13844338283476	6.48469856851035	124	NA
s1	liver	4TU -ve	1	Ccdc91	1083	13.9105047627143	0	299	6969	0	281	0	2	liver	liver	13.9105047627143	14.6951636915436	268.6667	NA
s1	liver	4TU -ve	1	Ccdc93	5217	7.82156495554752	0	1421	4225	0	158	0	2	liver	liver	7.82156495554752	8.26276107923093	166.1125	NA
s1	liver	4TU -ve	1	Ccdc97	1887	17.6232729378159	0.00039205436487192	454	7652	3	356	3	0	liver	liver	17.6232729378159	18.6173604063684	356	NA
s1	liver	4TU -ve	1	Ccl25	1952	5.89092550449465	0	472	2157	0	119	0	0	liver	liver	5.89092550449465	6.22321878752203	118.0115	NA
s1	liver	4TU -ve	1	Ccl27a	464	13.1184475520259	0	89	4000	0	265	0	33	liver	liver	13.1184475520259	13.858428392381	269.0206	NA
s1	liver	4TU -ve	1	Ccl6	943	28.6130667361169	0.00076251800389731	288	11803	9	578	9	5	liver	liver	28.6130667361169	30.2270626822498	588.8333	NA
s1	liver	4TU -ve	1	Ccl9	2465	72.7702562319928	0.0003694002283565	861	29778	11	1470	11	2	liver	liver	72.7702562319928	76.8750556105662	1463.1	NA
s1	liver	4TU -ve	1	Ccm2	575	12.0293688873294	0.00058559437829396	124	5123	3	243	3	1	liver	liver	12.0293688873294	12.7079173560324	231.3619	NA
s1	liver	4TU -ve	1	Ccnc	3332	20.7419982049013	0.00032412284255732	1177	12341	4	419	4	3	liver	liver	20.7419982049013	21.9120056468212	422.54	NA
s1	liver	4TU -ve	1	Ccnd1	2676	19.0093730565206	0	746	7708	0	384	0	0	liver	liver	19.0093730565206	20.081647179903	386.1481	NA
s1	liver	4TU -ve	1	Ccnd2	5491	29.0090953414611	7.39262216308125e-05	1613	13527	1	586	1	2	liver	liver	29.0090953414611	30.6454303318312	588.1264	NA
s1	liver	4TU -ve	1	Ccnd3	915	50.0976185760386	0.00010267994660642	229	19478	2	1012	2	16	liver	liver	50.0976185760386	52.923507672036	1023.7298	NA
s1	liver	4TU -ve	1	Ccndbp1	780	10.6927723442928	0.00057603686635944	288	6944	4	216	4	2	liver	liver	10.6927723442928	11.2959265386954	213.7917	NA
s1	liver	4TU -ve	1	Ccnf	666	44.2561966472119	0	185	24557	0	894	0	9	liver	liver	44.2561966472119	46.7525848407117	882.0298	NA
s1	liver	4TU -ve	1	Ccng1	2316	34.6029993919476	0.0001232437761893	696	16228	2	699	2	6	liver	liver	34.6029993919476	36.5548733821672	704.1364	NA
s1	liver	4TU -ve	1	Ccng2	1234	8.6631257419039	0.00034205575508807	448	5847	2	175	2	0	liver	liver	8.6631257419039	9.15179233459122	180	NA
s1	liver	4TU -ve	1	Ccnh	1826	23.1181698369664	8.78657411475266e-05	572	11381	1	467	1	1	liver	liver	23.1181698369664	24.4222115443091	476.5469	NA
s1	liver	4TU -ve	1	Ccni	1044	192.222384318931	0.0002201251842352	362	104486	23	3883	23	316	liver	liver	192.222384318931	203.06519791553	3730.7191	NA
s1	liver	4TU -ve	1	Ccnk	658	22.326112626278	0.000794842356266	198	11323	9	451	9	7	liver	liver	22.3261126262781	23.5854762451465	444.6875	NA
s1	liver	4TU -ve	1	Ccnl1	2201	24.504269955671	8.89600569344364e-05	613	11241	1	495	1	1	liver	liver	24.504269955671	25.8864983178437	539.5797	NA
s1	liver	4TU -ve	1	Ccnl2	1854	72.6217455049887	0.00041783893701774	471	35899	15	1467	15	1	liver	liver	72.6217455049887	76.7181677419732	1832.2104	NA
s1	liver	4TU -ve	1	Ccnt1	5978	53.0183295404519	0	1808	24863	0	1071	0	1	liver	liver	53.0183295404519	56.0089690876982	1074.3333	NA
s1	liver	4TU -ve	1	Ccnt2	4602	20.8905089319054	0	1509	11993	0	422	0	3	liver	liver	20.8905089319054	22.0688935154142	647.5267	NA
s1	liver	4TU -ve	1	Ccny	2512	32.2268277598825	0.00023172285946008	855	17262	4	651	4	2	liver	liver	32.2268277598825	34.0446674846793	649.6792	NA
s1	liver	4TU -ve	1	Ccpg1os	133	8.41560786356379	0	40	3422	0	170	0	2	liver	liver	8.41560786356379	8.8903125536029	201	NA
s1	liver	4TU -ve	1	Ccr5	7265	19.1083802078566	0	2274	3062	0	386	0	267	liver	liver	19.1083802078566	20.1862390922983	159.1132	NA
s1	liver	4TU -ve	1	Ccs	145	264.349094067239	0.0001844031791108	41	108458	20	5340	21	5	liver	liver	264.349094067239	279.260406095526	5556.1786	NA
s1	liver	4TU -ve	1	Ccser2	4763	30.0486704304895	0.00013304064391671	1500	15033	2	607	2	0	liver	liver	30.0486704304895	31.7436454119821	638.0833	NA
s1	liver	4TU -ve	1	Cct2	281	98.8586406090405	0.0001477825232388	96	67667	10	1997	10	8	liver	liver	98.8586406090405	104.435024526735	1965	NA
s1	liver	4TU -ve	1	Cct3	548	121.877803294671	0.00011626168845189	160	60209	7	2462	7	2	liver	liver	121.877803294671	128.752644158649	2385.0392	NA
s1	liver	4TU -ve	1	Cct4	1029	102.076373027462	0.00050166934800283	330	57807	29	2062	29	106	liver	liver	102.076373027462	107.834261679583	1785.5065	NA
s1	liver	4TU -ve	1	Cct5	128	96.6804832796475	0.00060192616372391	40	24920	15	1953	17	10	liver	liver	96.6804832796475	102.134002454038	2518.8576	NA
s1	liver	4TU -ve	1	Cct7	1432	118.115531543901	0.00029262379031415	347	47843	14	2386	14	5	liver	liver	118.115531543901	124.778151487627	2369.1315	NA
s1	liver	4TU -ve	1	Cct8	2013	167.272582182247	0.00032712154148112	588	94766	31	3379	31	6	liver	liver	167.272582182247	176.708035991907	3110.8264	NA
s1	liver	4TU -ve	1	Ccz1	285	19.0093730565206	0	95	10579	0	384	0	0	liver	liver	19.0093730565206	20.081647179903	419.9654	NA
s1	liver	4TU -ve	1	Cd14	226	10.5937651929568	0	63	4404	0	214	0	5	liver	liver	10.5937651929568	11.1913346263001	156	NA
s1	liver	4TU -ve	1	Cd151	776	38.4147747183853	5.93542260208927e-05	191	16848	1	776	1	18	liver	liver	38.4147747183853	40.5816620093873	524.1897	NA
s1	liver	4TU -ve	1	Cd163	954	15.7916406380991	0	273	6226	0	319	0	0	liver	liver	15.7916406380991	16.6824100270548	273.0588	NA
s1	liver	4TU -ve	1	Cd164	2335	276.477470105904	0.00017198740340535	787	168617	29	5585	29	0	liver	liver	276.477470105905	292.072915363954	5600.0238	NA
s1	liver	4TU -ve	1	Cd1d1	746	135.590293754713	3.64604222116892e-05	234	82281	3	2739	3	0	liver	liver	135.590293754713	143.238624025402	2752	NA
s1	liver	4TU -ve	1	Cd207	468	8.51461501489983	0	137	4130	0	172	0	0	liver	liver	8.51461501489983	8.99490446599822	149.0313	NA
s1	liver	4TU -ve	1	Cd24a	1500	15.1975977300828	0	466	9638	0	307	0	7	liver	liver	15.1975977300828	16.0548585526829	299.3615	NA
s1	liver	4TU -ve	1	Cd2ap	3377	22.5241269289501	0.00143807298220384	1075	11126	16	455	16	48	liver	liver	22.5241269289501	23.7946600699372	437.9524	NA
s1	liver	4TU -ve	1	Cd2bp2	2410	21.2370339615816	0.0001243935812912	643	8039	1	429	1	25	liver	liver	21.2370339615816	22.4349652087979	414.5	NA
s1	liver	4TU -ve	1	Cd300a	3364	6.28695410983883	0	917	2961	0	127	0	4	liver	liver	6.28695410983883	6.64158643710334	124.0877	NA
s1	liver	4TU -ve	1	Cd300ld	1867	13.7619940357102	0	456	4746	0	278	0	0	liver	liver	13.7619940357102	14.5382758229506	275	NA
s1	liver	4TU -ve	1	Cd300lg	1407	12.3758939170056	0	394	5633	0	250	0	1	liver	liver	12.3758939170056	13.073989049416	246.0172	NA
s1	liver	4TU -ve	1	Cd302	299	245.884260343067	0.00020568821406533	97	106958	22	4967	22	55	liver	liver	245.884260343067	259.754014433798	5181.5	NA
s1	liver	4TU -ve	1	Cd36	1660	18.3163229971682	0.00011270145384875	590	8873	1	370	1	0	liver	liver	18.3163229971682	19.3495037931357	376.08	NA
s1	liver	4TU -ve	1	Cd38	2032	11.8313545846573	0	765	6921	0	239	0	0	liver	liver	11.8313545846573	12.4987335312417	240	NA
s1	liver	4TU -ve	1	Cd3eap	967	17.9202943918241	0	162	4211	0	362	0	0	liver	liver	17.9202943918241	18.9311361435544	368	NA
s1	liver	4TU -ve	1	Cd44	2992	16.3361799704474	0	1005	10396	0	330	0	1	liver	liver	16.3361799704474	17.2576655452291	343.0975	NA
s1	liver	4TU -ve	1	Cd47	4137	110.491980891026	0.00045119566852158	1407	59841	27	2232	27	2	liver	liver	110.491980891026	116.724574233186	2245.25	NA
s1	liver	4TU -ve	1	Cd52	191	15.0985905787468	0	32	3341	0	305	0	1	liver	liver	15.0985905787468	15.9502666402875	306.5	NA
s1	liver	4TU -ve	1	Cd53	883	7.82156495554752	0	306	5179	0	158	0	0	liver	liver	7.82156495554752	8.26276107923093	159	NA
s1	liver	4TU -ve	1	Cd55	1932	6.63347913951499	0	593	4053	0	134	0	3	liver	liver	6.63347913951499	7.00765813048699	131.5	NA
s1	liver	4TU -ve	1	Cd59a	1174	235.092480847438	0.00010966836287067	286	91184	10	4749	10	139	liver	liver	235.092480847438	248.353495982707	4643.5909	NA
s1	liver	4TU -ve	1	Cd5l	856	95.1458724339388	6.4356966641639e-05	241	46615	3	1922	3	25	liver	liver	95.1458724339388	100.51282781191	1890.7587	NA
s1	liver	4TU -ve	1	Cd63	82	14.7025619734026	0.00016633399866932	30	6012	1	297	1	10	liver	liver	14.7025619734026	15.5318989907062	318	NA
s1	liver	4TU -ve	1	Cd68	158	14.3560369437265	0.0001759014951627	41	5685	1	290	1	0	liver	liver	14.3560369437265	15.1658272973226	286	NA
s1	liver	4TU -ve	1	Cd74	484	74.4533778047055	4.71876179690449e-05	102	21192	1	1504	1	71	liver	liver	74.4533778047055	78.6531181212868	921.5714	NA
s1	liver	4TU -ve	1	Cd81	560	334.990696545507	0.00024951621578162	193	180349	45	6767	45	5	liver	liver	334.990696545507	353.886735589593	6784.3119	NA
s1	liver	4TU -ve	1	Cd82	754	18.4648337241723	0.00043440486533449	200	6906	3	373	4	0	liver	liver	18.4648337241723	19.5063916617287	343	NA
s1	liver	4TU -ve	1	Cd9	395	16.4846906974514	0	152	9724	0	333	0	9	liver	liver	16.4846906974514	17.4145534138221	332.5	NA
s1	liver	4TU -ve	1	Cd93	4603	12.7719225223498	0	1324	6584	0	258	0	0	liver	liver	12.7719225223498	13.4923566989973	259	NA
s1	liver	4TU -ve	1	Cd99l2	2625	24.3062556529989	0.00083521256159692	699	11973	10	491	10	2	liver	liver	24.3062556529989	25.6773144930531	509.1176	NA
s1	liver	4TU -ve	1	Cda	356	11.088800949637	0	85	4494	0	224	0	8	liver	liver	11.088800949637	11.7142941882768	220.6667	NA
s1	liver	4TU -ve	1	Cdadc1	2352	50.988682938063	9.93295257015148e-05	624	20135	2	1030	6	0	liver	liver	50.988682938063	53.864834883594	564.0625	NA
s1	liver	4TU -ve	1	Cdc123	928	40.097896291098	0.00030393597082214	255	19741	6	810	6	0	liver	liver	40.097896291098	42.3597245201079	837.0253	NA
s1	liver	4TU -ve	1	Cdc14b	4582	35.642574480976	0.00021591277124041	1333	18526	4	720	4	0	liver	liver	35.642574480976	37.6530884623181	726.0916	NA
s1	liver	4TU -ve	1	Cdc16	307	13.26695827903	0	88	6446	0	268	0	2	liver	liver	13.26695827903	14.015316260974	281.0119	NA
s1	liver	4TU -ve	1	Cdc23	2651	9.20766507425215	0	752	4472	0	186	0	0	liver	liver	9.20766507425215	9.72704785276552	183.0106	NA
s1	liver	4TU -ve	1	Cdc25a	2154	5.79191835315861	0	547	2767	0	117	0	1	liver	liver	5.79191835315861	6.1186268751267	115.0455	NA
s1	liver	4TU -ve	1	Cdc26	3769	22.177601899274	0.00018480872297172	1027	10822	2	448	2	299	liver	liver	22.177601899274	23.4285883765535	337	NA
s1	liver	4TU -ve	1	Cdc27	3427	13.6134833087061	0.00026333113890717	1146	7595	2	275	2	8	liver	liver	13.6134833087061	14.3813879543576	255.9404	NA
s1	liver	4TU -ve	1	Cdc34	503	114.353259793131	2.63102504735845e-05	101	38008	1	2310	1	1	liver	liver	114.353259793131	120.803658816604	2484.1333	NA
s1	liver	4TU -ve	1	Cdc37	6586	60.1468444366471	9.98535481294102e-05	1659	30044	3	1215	3	24	liver	liver	60.1468444366471	63.5395867801619	1201.9752	NA
s1	liver	4TU -ve	1	Cdc37l1	10698	36.1376102376563	0.00020772746157041	3229	19256	4	730	4	0	liver	liver	36.1376102376563	38.1760480242948	1407.0767	NA
s1	liver	4TU -ve	1	Cdc40	1558	5.79191835315861	0	479	3518	0	117	0	0	liver	liver	5.79191835315861	6.1186268751267	134	NA
s1	liver	4TU -ve	1	Cdc42	2175	218.162257968974	0.00016681326013769	762	131884	22	4407	22	66	liver	liver	218.162257968974	230.468278963106	4391.6899	NA
s1	liver	4TU -ve	1	Cdc42bpa	5697	13.217454703362	0.00084005376344086	1505	5952	5	267	5	4	liver	liver	13.217454703362	13.9630203047763	266.2883	NA
s1	liver	4TU -ve	1	Cdc42bpb	1228	14.8015691247387	0	268	8603	0	299	0	3	liver	liver	14.8015691247387	15.6364909031016	309.7	NA
s1	liver	4TU -ve	1	Cdc42ep1	966	19.0588766321886	0	212	6648	0	385	0	3	liver	liver	19.0588766321886	20.1339431361007	358.7781	NA
s1	liver	4TU -ve	1	Cdc42ep2	475	6.38596126117488	0	136	2997	0	129	0	0	liver	liver	6.38596126117488	6.74617834949867	129	NA
s1	liver	4TU -ve	1	Cdc42ep4	1664	54.8004582645007	0.00010110882680057	418	29671	3	1107	3	12	liver	liver	54.8004582645007	57.8916235108141	1097.1667	NA
s1	liver	4TU -ve	1	Cdc42se1	2174	17.3757550594758	0.00049677098857426	606	10065	5	351	5	0	liver	liver	17.3757550594758	18.3558806253801	351	NA
s1	liver	4TU -ve	1	Cdc42se2	2285	7.97007568255159	0.00257787325456498	717	4655	12	161	12	0	liver	liver	7.97007568255159	8.41964894782392	164	NA
s1	liver	4TU -ve	1	Cdc5l	308	22.27660905061	0.00068061936362089	101	11754	8	450	8	199	liver	liver	22.27660905061	23.5331802889488	410.3498	NA
s1	liver	4TU -ve	1	Cdc73	9978	17.9697979674921	0	3456	11039	0	363	0	3	liver	liver	17.9697979674921	18.9834320997521	373.5132	NA
s1	liver	4TU -ve	1	Cdh1	1631	103.808998175843	0.00012369157505759	489	64677	8	2097	8	0	liver	liver	103.808998175843	109.664620146502	2060.0139	NA
s1	liver	4TU -ve	1	Cdh2	1270	164.896410550182	0.00041688568269561	414	55171	23	3331	23	2441	liver	liver	164.896410550182	174.197830094419	2115.1254	NA
s1	liver	4TU -ve	1	Cdh5	1513	13.1184475520259	0.00023301875801001	392	8583	2	265	2	0	liver	liver	13.1184475520259	13.858428392381	268	NA
s1	liver	4TU -ve	1	Cdhr5	225	94.5518295259226	9.31619154089808e-05	54	21468	2	1910	3	23	liver	liver	94.5518295259226	99.8852763375384	2094.7143	NA
s1	liver	4TU -ve	1	Cdip1	3321	85.8392002083506	6.08741528347064e-05	879	49282	3	1734	3	6	liver	liver	85.8392002083506	90.6811880467495	2301.1699	NA
s1	liver	4TU -ve	1	Cdipt	1164	52.8698188134478	0.00052968105633536	319	26431	14	1068	14	6	liver	liver	52.8698188134478	55.8520812191052	1064.5196	NA
s1	liver	4TU -ve	1	Cdk10	2306	29.5041310981413	0	514	8960	0	596	0	6	liver	liver	29.5041310981413	31.1683898938078	407.4729	NA
s1	liver	4TU -ve	1	Cdk11b	154	21.0885232345775	8.55651578677163e-05	50	11687	1	426	1	2	liver	liver	21.0885232345775	22.2780773402049	911.6792	NA
s1	liver	4TU -ve	1	Cdk13	7746	16.1876692434433	0	2753	10074	0	327	0	0	liver	liver	16.1876692434433	17.1007776766362	336	NA
s1	liver	4TU -ve	1	Cdk16	1234	18.9103659051845	0	328	5626	0	382	0	0	liver	liver	18.9103659051845	19.9770552675077	386.419	NA
s1	liver	4TU -ve	1	Cdk17	3697	12.5244046440096	0	1100	8676	0	253	0	0	liver	liver	12.5244046440096	13.230876918009	232.0435	NA
s1	liver	4TU -ve	1	Cdk18	2791	26.632923709396	0.0003882741215298	704	10302	4	538	3	0	liver	liver	26.632923709396	28.1352244343433	540	NA
s1	liver	4TU -ve	1	Cdk19	5310	7.7720613798795	0	1536	4199	0	157	0	3	liver	liver	7.7720613798795	8.21046512303326	176.0566	NA
s1	liver	4TU -ve	1	Cdk20	4238	10.0987294362765	0.00110527770102238	1153	3619	4	204	4	0	liver	liver	10.0987294362765	10.6683750643235	204	NA
s1	liver	4TU -ve	1	Cdk2ap1	670	26.3854058310559	0.00025031289111389	194	11985	3	533	3	25	liver	liver	26.3854058310559	27.873744653355	945.5	NA
s1	liver	4TU -ve	1	Cdk2ap2	974	82.4234534872571	0.00022637471188673	241	48592	11	1665	11	5	liver	liver	82.4234534872571	87.0727670691107	1658.2196	NA
s1	liver	4TU -ve	1	Cdk4	1431	16.8807193027956	0	369	7251	0	341	0	1	liver	liver	16.8807193027956	17.8329210634035	310	NA
s1	liver	4TU -ve	1	Cdk5	1135	12.5244046440096	0.00021422450728363	292	4668	1	253	1	3	liver	liver	12.5244046440096	13.230876918009	228.75	NA
s1	liver	4TU -ve	1	Cdk5rap1	735	11.138304525305	0	211	5325	0	225	0	0	liver	liver	11.138304525305	11.7665901444744	231	NA
s1	liver	4TU -ve	1	Cdk5rap3	2105	52.6223009351077	0.00014312977099236	452	20960	3	1063	3	9	liver	liver	52.6223009351077	55.5906014381169	1036.5714	NA
s1	liver	4TU -ve	1	Cdk6	10217	40.8404499261184	9.0764692534604e-05	3141	22035	2	825	2	0	liver	liver	40.8404499261184	43.1441638630729	826	NA
s1	liver	4TU -ve	1	Cdk7	847	10.4947580416207	0	261	4337	0	212	0	1	liver	liver	10.4947580416207	11.0867427139048	195.2019	NA
s1	liver	4TU -ve	1	Cdk8	2015	23.4646948666426	0	551	11159	0	474	0	292	liver	liver	23.4646948666426	24.7882832376928	395.7143	NA
s1	liver	4TU -ve	1	Cdk9	1800	36.0881066619882	9.04404449669892e-05	431	22114	2	729	2	560	liver	liver	36.0881066619882	38.1237520680971	451	NA
s1	liver	4TU -ve	1	Cdkal1	6643	17.5242657864799	0	2045	7474	0	354	0	0	liver	liver	17.5242657864799	18.5127684939731	376.0286	NA
s1	liver	4TU -ve	1	Cdkl5	7336	9.80170798226842	0	2386	4150	0	198	0	2	liver	liver	9.80170798226841	10.3545993271375	203.3198	NA
s1	liver	4TU -ve	1	Cdkn1a	1329	28.0190238281006	0.00050025012506253	350	9995	5	566	4	0	liver	liver	28.0190238281006	29.5995112078779	542.0753	NA
s1	liver	4TU -ve	1	Cdkn1b	3439	24.1577449259949	0.00031735956839098	1125	12604	4	488	4	7	liver	liver	24.1577449259949	25.5204266244601	459.825	NA
s1	liver	4TU -ve	1	Cdkn2aip	2942	8.86114004457599	0	931	5794	0	179	0	0	liver	liver	8.86114004457599	9.36097615938187	179	NA
s1	liver	4TU -ve	1	Cdkn2aipnl	1573	18.6133444511764	0.00059353051736076	425	10109	6	376	6	7	liver	liver	18.6133444511764	19.6632795303217	355.0833	NA
s1	liver	4TU -ve	1	Cdo1	727	2541.21655334226	0.00018510374904639	221	934611	173	51334	176	172	liver	liver	2541.21655334226	2684.56061545089	48340.2748	NA
s1	liver	4TU -ve	1	Cdpf1	432	7.27702562319928	0.00031746031746031	95	3150	1	147	1	0	liver	liver	7.27702562319928	7.68750556105662	147	NA
s1	liver	4TU -ve	1	Cds2	7451	54.7014511131646	6.72201122575875e-05	2084	29753	2	1105	2	1	liver	liver	54.7014511131646	57.7870315984188	1128.0503	NA
s1	liver	4TU -ve	1	Cdv3	2920	113.412691855439	3.33744952107599e-05	905	59926	2	2291	2	946	liver	liver	113.412691855439	119.810035648848	1858.7833	NA
s1	liver	4TU -ve	1	Ceacam1	2964	107.571269926612	0.00021369277554039	749	60835	13	2173	28	3	liver	liver	107.571269926612	113.639112817524	2319.0656	NA
s1	liver	4TU -ve	1	Cebpa	1555	335.733250180527	6.86856072432095e-05	389	160150	11	6782	11	11	liver	liver	335.733250180527	354.671174932558	6881.1667	NA
s1	liver	4TU -ve	1	Cebpb	506	140.045615564835	0.00013702961947928	141	94870	13	2829	13	18	liver	liver	140.045615564835	147.945260083192	2742.0645	NA
s1	liver	4TU -ve	1	Cebpd	2900	15.3461084570869	0.00011462631820265	760	8724	1	310	1	0	liver	liver	15.3461084570869	16.2117464212759	310	NA
s1	liver	4TU -ve	1	Cebpg	3962	69.6515309649074	0.00013777583871041	1290	43549	6	1407	6	5	liver	liver	69.6515309649074	73.5804103701134	1410.3256	NA
s1	liver	4TU -ve	1	Cebpz	875	21.3855446885856	0.00034372135655362	255	8728	3	432	3	43	liver	liver	21.3855446885856	22.5918530773909	1008.5417	NA
s1	liver	4TU -ve	1	Cebpzos	332	15.8906477894352	0.00024676125848241	92	8105	2	321	2	26	liver	liver	15.8906477894352	16.7870019394502	313.65	NA
s1	liver	4TU -ve	1	Cecr2	4773	8.61362216623588	0	1483	5971	0	174	0	23	liver	liver	8.61362216623588	9.09949637839355	412.027	NA
s1	liver	4TU -ve	1	Cela1	416	78.6611817364874	0.00016726603663126	87	23914	4	1589	4	14	liver	liver	78.6611817364874	83.0982743980882	1593.2231	NA
s1	liver	4TU -ve	1	Celf1	6132	92.4726793478656	9.75305270549682e-05	1916	51266	5	1868	5	11	liver	liver	92.4726793478656	97.6888461772365	1984.0061	NA
s1	liver	4TU -ve	1	Celf2	7830	47.2264111872933	7.37816800088538e-05	2485	27107	2	954	2	7	liver	liver	47.2264111872933	49.8903422125715	968.0291	NA
s1	liver	4TU -ve	1	Celsr1	1785	12.2273831900015	0.00047221784983472	396	6353	3	247	3	0	liver	liver	12.2273831900015	12.917101180823	247.92	NA
s1	liver	4TU -ve	1	Cenpb	2895	30.8407276411779	0	721	13503	0	623	0	3	liver	liver	30.8407276411779	32.5803807111447	622.25	NA
s1	liver	4TU -ve	1	Cenpl	4094	7.7720613798795	0	1355	4100	0	157	0	0	liver	liver	7.7720613798795	8.21046512303326	157.0323	NA
s1	liver	4TU -ve	1	Cenpv	419	23.1676734126344	0.00029958058717795	123	13352	4	468	4	1	liver	liver	23.1676734126344	24.4745075005068	458	NA
s1	liver	4TU -ve	1	Cenpx	350	51.2362008164031	0	76	19350	0	1035	0	8	liver	liver	51.2362008164031	54.1263146645823	1018.1117	NA
s1	liver	4TU -ve	1	Cep120	1509	10.7422759199608	0	472	5035	0	217	0	2	liver	liver	10.7422759199608	11.3482224948931	210.0975	NA
s1	liver	4TU -ve	1	Cep170b	1680	35.0980351486278	0.00026703458097823	433	22469	6	709	6	4	liver	liver	35.0980351486278	37.0778329441438	707	NA
s1	liver	4TU -ve	1	Cep350	3599	11.9303617359934	0.0006496670456391	1085	6157	4	241	4	0	liver	liver	11.9303617359934	12.603325443637	311.5	NA
s1	liver	4TU -ve	1	Cep63	2504	8.6631257419039	0	649	3675	0	175	0	0	liver	liver	8.6631257419039	9.15179233459122	200.5	NA
s1	liver	4TU -ve	1	Cep68	3172	6.13844338283476	0	923	2473	0	124	1	1	liver	liver	6.13844338283476	6.48469856851035	124.8572	NA
s1	liver	4TU -ve	1	Cep85	1797	33.7119350299232	0.00030755711775043	530	22760	7	681	7	4	liver	liver	33.7119350299232	35.6135461706092	713.8454	NA
s1	liver	4TU -ve	1	Cep85l	4638	9.90071513360446	0.00130463144161774	1641	6132	8	200	8	0	liver	liver	9.90071513360446	10.4591912395328	227.1579	NA
s1	liver	4TU -ve	1	Cep97	5861	5.34638617214641	0	1965	2367	0	108	0	0	liver	liver	5.34638617214641	5.64796326934772	108.0556	NA
s1	liver	4TU -ve	1	Cept1	1455	81.1363605198885	0.00020259729735205	496	49359	10	1639	10	1	liver	liver	81.1363605198885	85.7130722079714	1642.1667	NA
s1	liver	4TU -ve	1	Cers2	810	255.240436144323	0.00028755050105674	240	139106	40	5156	40	1	liver	liver	255.240436144323	269.637950155156	5173.125	NA
s1	liver	4TU -ve	1	Cers4	8122	5.69291120182256	0	2470	1946	0	115	0	10	liver	liver	5.69291120182256	6.01403496273137	117.022	NA
s1	liver	4TU -ve	1	Cers6	5688	7.12851489619521	0.00019896538002387	1688	5026	1	144	1	0	liver	liver	7.12851489619521	7.53061769246363	145	NA
s1	liver	4TU -ve	1	Ces1b	159	62.32500176604	0	40	23524	0	1259	0	28	liver	liver	62.3250017660401	65.8406088528591	1678.5847	NA
s1	liver	4TU -ve	1	Ces1c	150	2235.97750577323	0.00020751451048321	34	804763	167	45168	188	1	liver	liver	2235.97750577323	2362.10374953609	48674.3476	NA
s1	liver	4TU -ve	1	Ces1d	187	259.893772257117	0.00015317454239105	60	130570	20	5250	21	13	liver	liver	259.893772257117	274.553770037736	5679.4541	NA
s1	liver	4TU -ve	1	Ces1e	186	161.035131648077	1.56396621832968e-05	45	63940	1	3253	1	1	liver	liver	161.035131648077	170.118745511001	3195.5	NA
s1	liver	4TU -ve	1	Ces1f	396	168.658682300952	9.49268385294477e-05	100	73741	7	3407	14	3	liver	liver	168.658682300952	178.172322765442	3798.2265	NA
s1	liver	4TU -ve	1	Ces1g	536	72.8692633833288	6.97382491050258e-05	190	43018	3	1472	3	7	liver	liver	72.8692633833288	76.9796475229615	1509.8351	NA
s1	liver	4TU -ve	1	Ces2a	1144	166.381517820223	0.00040736804817569	328	56460	23	3361	22	267	liver	liver	166.381517820223	175.766708780349	3522.9692	NA
s1	liver	4TU -ve	1	Ces2c	219	76.9285565881066	8.53060354020047e-05	80	46890	4	1554	4	1487	liver	liver	76.9285565881066	81.26791593117	848.376	NA
s1	liver	4TU -ve	1	Ces2e	958	169.599250238644	0.00027075256907267	269	81255	22	3426	22	14	liver	liver	169.599250238644	179.165945933197	3448.7373	NA
s1	liver	4TU -ve	1	Ces2g	1106	37.870235386037	0.00037846020761245	366	18496	7	765	24	8	liver	liver	37.870235386037	40.006406491213	848.6022	NA
s1	liver	4TU -ve	1	Ces3a	310	2503.59383583456	0.00018622875595466	92	1342435	250	50574	251	367	liver	liver	2503.59383583456	2644.81568874066	52089.327	NA
s1	liver	4TU -ve	1	Ces3b	868	767.503437157018	0.00021903139449987	228	410900	90	15504	86	72	liver	liver	767.503437157018	810.796504888584	17103.5585	NA
s1	liver	4TU -ve	1	Ces4a	589	9.5541901039283	0	169	4287	0	193	0	0	liver	liver	9.5541901039283	10.0931195461492	193	NA
s1	liver	4TU -ve	1	Cetn2	672	9.40567937692424	0	243	5703	0	190	0	0	liver	liver	9.40567937692424	9.93623167755618	196	NA
s1	liver	4TU -ve	1	Cetn3	1662	17.4747622108119	0	592	9523	0	353	0	0	liver	liver	17.4747622108119	18.4604725377754	640.5833	NA
s1	liver	4TU -ve	1	Cfap20	2181	20.4449767508932	0	556	12322	0	413	0	6	liver	liver	20.4449767508932	21.5982299096353	407.3158	NA
s1	liver	4TU -ve	1	Cfap36	352	13.0194404006899	0.00069156293222683	91	4338	3	263	3	0	liver	liver	13.0194404006899	13.7538364799857	288	NA
s1	liver	4TU -ve	1	Cfap97	2878	14.4055405193945	0.00014300014300014	886	6993	1	291	1	0	liver	liver	14.4055405193945	15.2181232535202	299	NA
s1	liver	4TU -ve	1	Cfb	410	186.578976692776	0.00010388171335572	79	28879	3	3769	5	0	liver	liver	186.578976692776	197.103458908996	31890.0548	NA
s1	liver	4TU -ve	1	Cfd	69	6.98000416919114	0	9	677	0	141	0	6	liver	liver	6.98000416919114	7.37372982387064	212.7037	NA
s1	liver	4TU -ve	1	Cfdp1	206	39.949385564094	0.00054637918715588	79	23793	13	807	13	0	liver	liver	39.949385564094	42.2028366515149	682	NA
s1	liver	4TU -ve	1	Cfh	2038	415.483510581711	0.00019630100625602	678	234334	46	8393	46	9	liver	liver	415.483510581711	438.919960366995	8791.9426	NA
s1	liver	4TU -ve	1	Cfhr1	720	74.4533778047055	0.00036682888655205	261	40891	15	1504	15	9	liver	liver	74.4533778047055	78.6531181212868	1539.2357	NA
s1	liver	4TU -ve	1	Cfhr2	749	379.147886041383	0.00018261504747991	251	213564	39	7659	39	61	liver	liver	379.147886041383	400.534728517909	7845.4421	NA
s1	liver	4TU -ve	1	Cfi	194	345.386447435792	0.00019398433037686	70	185582	36	6977	36	8	liver	liver	345.386447435792	364.868886391102	7614.5	NA
s1	liver	4TU -ve	1	Cfl1	1708	279.249670343314	8.99064972428674e-05	484	100104	9	5641	9	1810	liver	liver	279.249670343314	295.001488911023	4737.5194	NA
s1	liver	4TU -ve	1	Cfl2	2497	52.9688259647839	0.00025780947879517	897	23273	6	1070	6	4	liver	liver	52.9688259647839	55.9566731315006	1079.2222	NA
s1	liver	4TU -ve	1	Cflar	5827	162.470735342449	1.43831084774041e-05	1831	69526	1	3282	1	2557	liver	liver	162.470735342449	171.635328240734	1127.3289	NA
s1	liver	4TU -ve	1	Cfp	140	33.1673956975749	0	39	8531	0	670	2	11	liver	liver	33.1673956975749	35.0382906524349	794.3463	NA
s1	liver	4TU -ve	1	Cggbp1	3431	54.6024439618286	0.00010237859604818	1214	29303	3	1103	3	8	liver	liver	54.6024439618286	57.6824396860235	1171.0435	NA
s1	liver	4TU -ve	1	Cgn	2181	38.7117961723934	0.00016619577862722	639	24068	4	782	4	1	liver	liver	38.7117961723934	40.8954377465733	781.5	NA
s1	liver	4TU -ve	1	Cgnl1	2751	43.1176144068474	4.37273164545892e-05	701	22869	1	871	1	0	liver	liver	43.1176144068474	45.5497778481654	832	NA
s1	liver	4TU -ve	1	Cgrrf1	1495	37.771228234701	6.50321909345126e-05	416	15377	1	763	1	4	liver	liver	37.771228234701	39.9018145788177	741.5	NA
s1	liver	4TU -ve	1	Chac2	674	8.81163646890797	0	239	5476	0	178	0	13	liver	liver	8.81163646890797	9.30868020318421	174.0635	NA
s1	liver	4TU -ve	1	Champ1	1387	6.4354648368429	0	442	3356	0	130	0	0	liver	liver	6.4354648368429	6.79847430569633	134	NA
s1	liver	4TU -ve	1	Chchd1	394	90.5915434724808	0.00051090518304499	110	56762	29	1830	29	18	liver	liver	90.5915434724808	95.7015998417253	1821.5301	NA
s1	liver	4TU -ve	1	Chchd10	153	1811.33583369294	0.00019126755503515	34	601252	115	36590	115	39	liver	liver	1811.33583369294	1913.50903727253	36032.9968	NA
s1	liver	4TU -ve	1	Chchd2	230	2286.12462792494	0.00016623148518422	80	1275330	212	46181	213	3811	liver	liver	2286.12462792494	2415.07955316433	44045.3635	NA
s1	liver	4TU -ve	1	Chchd3	1923	59.7508158313029	0.00011504832029452	542	26076	3	1207	3	0	liver	liver	59.7508158313029	63.1212191305805	1194	NA
s1	liver	4TU -ve	1	Chchd4	2843	38.3652711427173	5.76900888427368e-05	842	17334	1	775	1	4	liver	liver	38.3652711427173	40.5293660531897	779.027	NA
s1	liver	4TU -ve	1	Chchd5	836	27.7715059497605	0.00019252984212552	198	10388	2	561	2	5	liver	liver	27.7715059497605	29.3380314268896	573.6667	NA
s1	liver	4TU -ve	1	Chchd7	2374	51.9292508757554	0.00030466131816796	699	19694	6	1049	8	4	liver	liver	51.9292508757554	54.8584580513496	787.3333	NA
s1	liver	4TU -ve	1	Chd1	4474	28.3160452821087	0.00018860807242549	1544	15906	3	572	3	15	liver	liver	28.3160452821087	29.9132869450639	717.25	NA
s1	liver	4TU -ve	1	Chd2	5079	16.3361799704474	0	1208	6500	0	330	1	3	liver	liver	16.3361799704474	17.2576655452291	259.0104	NA
s1	liver	4TU -ve	1	Chd3	1078	40.8899535017864	4.95662949194548e-05	241	20175	1	826	1	3	liver	liver	40.8899535017864	43.1964598192705	2043.2524	NA
s1	liver	4TU -ve	1	Chd4	590	55.8400333535291	0.0002317604523964	148	21574	5	1128	5	45	liver	liver	55.8400333535291	58.9898385909651	1339.5333	NA
s1	liver	4TU -ve	1	Chd6	2343	7.3265291988673	0	736	3938	0	148	0	1	liver	liver	7.3265291988673	7.73980151725428	346.8927	NA
s1	liver	4TU -ve	1	Chd7	1004	20.4449767508932	0	325	8271	0	413	0	5	liver	liver	20.4449767508932	21.5982299096353	1372.4919	NA
s1	liver	4TU -ve	1	Chd8	441	13.6134833087061	0	96	4651	0	275	0	2	liver	liver	13.6134833087061	14.3813879543576	365.4699	NA
s1	liver	4TU -ve	1	Chd9	5434	10.5442616172887	0	1515	6476	0	213	0	54	liver	liver	10.5442616172887	11.1390386701024	388.3983	NA
s1	liver	4TU -ve	1	Chdh	3637	81.6313962765688	0.00010843046896177	853	36890	4	1649	3	21	liver	liver	81.6313962765688	86.2360317699481	1643.6438	NA
s1	liver	4TU -ve	1	Cherp	826	16.0886620921072	0	226	8409	0	325	0	0	liver	liver	16.0886620921072	16.9961857642408	339.0617	NA
s1	liver	4TU -ve	1	Chfr	3500	9.65319725526435	0	932	5901	0	195	0	0	liver	liver	9.65319725526435	10.1977114585445	180	NA
s1	liver	4TU -ve	1	Chic1	6582	11.7818510089893	0	2209	4944	0	238	0	7	liver	liver	11.7818510089893	12.4464375750441	217.1912	NA
s1	liver	4TU -ve	1	Chic2	8725	23.0191626856304	0.00059760956175298	2744	15060	9	465	9	53	liver	liver	23.0191626856304	24.3176196319138	429.9724	NA
s1	liver	4TU -ve	1	Chid1	3837	49.0085399113421	0.00037687089479918	897	18574	7	990	7	12	liver	liver	49.0085399113421	51.7729966356874	885.967	NA
s1	liver	4TU -ve	1	Chka	2000	28.959591765793	6.86907542244814e-05	531	14558	1	585	1	0	liver	liver	28.959591765793	30.5931343756335	1370.2286	NA
s1	liver	4TU -ve	1	Chm	2851	15.3956120327549	0	934	8868	0	311	0	0	liver	liver	15.3956120327549	16.2640423774735	301	NA
s1	liver	4TU -ve	1	Chmp1a	1461	57.0281191695617	0.00040397919507145	400	19803	8	1152	8	42	liver	liver	57.0281191695617	60.244941539709	1094.3958	NA
s1	liver	4TU -ve	1	Chmp1b	1780	18.6628480268444	9.90295107942167e-05	617	10098	1	377	1	0	liver	liver	18.6628480268444	19.7155754865194	390	NA
s1	liver	4TU -ve	1	Chmp2a	252	95.7894189176231	0.000129060012906	51	23245	3	1935	3	4	liver	liver	95.7894189176231	101.19267524248	1901	NA
s1	liver	4TU -ve	1	Chmp2b	1007	32.2268277598825	5.08646998982706e-05	335	19660	1	651	1	0	liver	liver	32.2268277598825	34.0446674846793	585	NA
s1	liver	4TU -ve	1	Chmp3	2164	32.5733527895587	0	664	20473	0	658	0	6	liver	liver	32.5733527895587	34.410739178063	667.0717	NA
s1	liver	4TU -ve	1	Chmp4b	777	79.1562174931676	2.20901720824405e-05	228	45269	1	1599	1	4	liver	liver	79.1562174931676	83.6212339600649	1614.4722	NA
s1	liver	4TU -ve	1	Chmp5	658	62.5230160687122	0.00011597430009509	247	43113	5	1263	5	0	liver	liver	62.5230160687122	66.0497926776497	1269	NA
s1	liver	4TU -ve	1	Chmp6	889	14.6035548220666	0.00033835222466587	211	5911	2	295	2	10	liver	liver	14.6035548220666	15.4273070783109	289.7538	NA
s1	liver	4TU -ve	1	Chmp7	1248	29.4546275224733	0.00036266047726118	315	13787	5	595	5	2	liver	liver	29.4546275224733	31.1160939376101	596.0949	NA
s1	liver	4TU -ve	1	Chn2	1962	25.0488092880193	0	602	14401	0	506	0	0	liver	liver	25.0488092880193	26.461753836018	509	NA
s1	liver	4TU -ve	1	Chordc1	4731	92.2746650451935	4.24890059697053e-05	1741	47071	2	1864	2	11	liver	liver	92.2746650451936	97.4796623524459	1886.8417	NA
s1	liver	4TU -ve	1	Chp1	2333	330.634381886721	0.00022840814104931	768	205772	47	6679	47	66	liver	liver	330.634381886721	349.284691444198	6639.3092	NA
s1	liver	4TU -ve	1	Chpf2	1767	10.6927723442928	0	403	4026	0	216	0	0	liver	liver	10.6927723442928	11.2959265386954	218	NA
s1	liver	4TU -ve	1	Chpt1	7164	236.132055936466	0.00036952070085759	2231	129898	48	4770	48	151	liver	liver	236.132055936466	249.451711062858	4632.7633	NA
s1	liver	4TU -ve	1	Chrac1	644	17.2272443324718	0	155	9416	0	348	0	0	liver	liver	17.2272443324718	18.1989927567871	361.0238	NA
s1	liver	4TU -ve	1	Chst13	619	6.63347913951499	0	196	3997	0	134	0	0	liver	liver	6.63347913951499	7.00765813048699	140	NA
s1	liver	4TU -ve	1	Chst15	2494	7.52454350153939	0	669	3628	0	152	0	0	liver	liver	7.52454350153939	7.94898534204494	141	NA
s1	liver	4TU -ve	1	Chsy1	1377	5.44539332348245	0.00214976710856323	482	2791	6	110	6	5	liver	liver	5.44539332348245	5.75255518174305	106.3333	NA
s1	liver	4TU -ve	1	Chtf8	2439	30.6427133385058	0.00044091710758377	608	20412	9	619	9	41	liver	liver	30.6427133385058	32.3711968863541	598.5	NA
s1	liver	4TU -ve	1	Chtop	946	55.9885440805332	0.00044372134299659	320	33805	15	1131	14	180	liver	liver	55.9885440805332	59.1467264595581	1009.5	NA
s1	liver	4TU -ve	1	Chuk	1237	56.1370548075373	0.00043028170796527	443	39509	17	1134	17	2	liver	liver	56.1370548075373	59.3036143281511	1378.4	NA
s1	liver	4TU -ve	1	Churc1	330	21.2865375372496	0	90	8697	0	430	0	190	liver	liver	21.2865375372496	22.4872611649956	279.7816	NA
s1	liver	4TU -ve	1	Ciao1	2342	28.6625703117849	0	680	15183	0	579	0	3	liver	liver	28.6625703117849	30.2793586384475	572.3333	NA
s1	liver	4TU -ve	1	Ciapin1	3556	27.4249809200843	0.00032788676976883	937	18299	6	554	6	5	liver	liver	27.4249809200843	28.9719597335059	552.1563	NA
s1	liver	4TU -ve	1	Cib1	498	42.0780393178189	5.46507815061755e-05	119	18298	1	850	1	0	liver	liver	42.078039317819	44.4515627680145	808	NA
s1	liver	4TU -ve	1	Cib2	669	9.5541901039283	0.00053248136315228	147	3756	2	193	2	0	liver	liver	9.5541901039283	10.0931195461492	213	NA
s1	liver	4TU -ve	1	Cic	624	19.8509338428769	0.00012656625743576	158	7901	1	401	1	10	liver	liver	19.8509338428769	20.9706784352633	391.9293	NA
s1	liver	4TU -ve	1	Cideb	386	495.728806739575	0.00014045556034503	100	206471	29	10014	29	4	liver	liver	495.728806739575	523.691705363408	9959.8131	NA
s1	liver	4TU -ve	1	Cinp	2062	17.722280089152	0.00012247397428046	516	8165	1	358	1	0	liver	liver	17.722280089152	18.7219523187637	361	NA
s1	liver	4TU -ve	1	Cipc	3922	30.7417204898418	5.6205035971223e-05	1043	17792	1	621	1	5	liver	liver	30.7417204898418	32.4757887987494	630.5217	NA
s1	liver	4TU -ve	1	Cir1	1255	15.643129911095	0.00010901558922925	408	9173	1	316	1	302	liver	liver	15.643129911095	16.5255221584619	198.1136	NA
s1	liver	4TU -ve	1	Cirbp	901	8.01957925821961	0	272	3491	0	162	0	7	liver	liver	8.01957925821961	8.47194490402158	156.2337	NA
s1	liver	4TU -ve	1	Cisd1	557	266.972783577644	0.00010731052984574	175	149100	16	5393	17	135	liver	liver	266.972783577644	282.032091774002	5341.6802	NA
s1	liver	4TU -ve	1	Cisd2	3379	40.3454141694382	4.3470700747696e-05	1114	23004	1	815	1	13	liver	liver	40.3454141694382	42.6212043010962	797.6913	NA
s1	liver	4TU -ve	1	Cisd3	174	35.7415816323121	0.00017582417582417	37	11375	2	722	2	646	liver	liver	35.7415816323121	37.7576803747135	630.2344	NA
s1	liver	4TU -ve	1	Cish	2248	9.95021870927248	0.00021303792074989	533	4694	1	201	1	0	liver	liver	9.95021870927248	10.5114871957305	202.0685	NA
s1	liver	4TU -ve	1	Cited2	919	26.2863986797198	6.07570326265265e-05	318	16459	1	531	1	6	liver	liver	26.2863986797198	27.7691527409596	559.9709	NA
s1	liver	4TU -ve	1	Ciz1	823	12.6234117953457	0.00098635541673516	186	6083	6	255	6	0	liver	liver	12.6234117953457	13.3354688304043	313	NA
s1	liver	4TU -ve	1	Ckap4	1165	5.79191835315861	0.00080321285140562	350	2490	2	117	2	0	liver	liver	5.79191835315861	6.1186268751267	118	NA
s1	liver	4TU -ve	1	Ckb	202	5.19787544514234	0	57	2317	0	105	0	16	liver	liver	5.19787544514234	5.49107540075473	100.8333	NA
s1	liver	4TU -ve	1	Ckmt1	863	5.04936471813827	0	187	1608	0	102	0	0	liver	liver	5.04936471813827	5.33418753216174	113	NA
s1	liver	4TU -ve	1	Cks1b	560	10.2967437389486	0	172	7313	0	208	0	0	liver	liver	10.2967437389486	10.8775588891141	211.5	NA
s1	liver	4TU -ve	1	Cks2	271	15.643129911095	0.00015680125441003	108	12755	2	316	2	315	liver	liver	15.643129911095	16.5255221584619	157.25	NA
s1	liver	4TU -ve	1	Clasp1	9405	7.57404707720741	0	2319	4150	0	153	0	6	liver	liver	7.57404707720741	8.0012812982426	156.714	NA
s1	liver	4TU -ve	1	Clasrp	2074	12.3758939170056	0.00171107308726472	303	4091	7	250	9	0	liver	liver	12.3758939170056	13.073989049416	238	NA
s1	liver	4TU -ve	1	Clcc1	1377	43.0681108311794	0.0001788588803434	458	22364	4	870	4	1	liver	liver	43.0681108311794	45.4974818919678	888.0185	NA
s1	liver	4TU -ve	1	Clcn2	1345	33.4644171515831	6.43335048893464e-05	271	15544	1	676	1	0	liver	liver	33.4644171515831	35.3520663896209	679	NA
s1	liver	4TU -ve	1	Clcn3	2696	66.2852878194819	0.00011718521122634	907	34134	4	1339	4	0	liver	liver	66.2852878194819	70.0242853486722	1480	NA
s1	liver	4TU -ve	1	Clcn4	3794	80.4433104605362	0.00018252457563036	1112	38351	7	1625	7	3	liver	liver	80.4433104605362	84.9809288212041	1691.7531	NA
s1	liver	4TU -ve	1	Clcn5	5919	13.0194404006899	0.00028272547356516	1782	7074	2	263	2	1	liver	liver	13.0194404006899	13.7538364799857	259.7346	NA
s1	liver	4TU -ve	1	Clcn7	1573	34.0089564839313	0.00025913449080072	384	15436	4	687	4	1	liver	liver	34.0089564839313	35.9273219077952	756	NA
s1	liver	4TU -ve	1	Cldn1	2396	74.9979171370538	0.0009220130618517	811	39045	36	1515	36	0	liver	liver	74.9979171370538	79.2283736394611	1505.0313	NA
s1	liver	4TU -ve	1	Cldn12	2676	53.9588974781443	0.0002264578222306	856	26495	6	1090	6	4	liver	liver	53.9588974781443	57.0025922554538	1080	NA
s1	liver	4TU -ve	1	Cldn14	206	21.1380268102455	0.00010656436487638	52	9384	1	427	1	1	liver	liver	21.1380268102455	22.3303732964026	413.0714	NA
s1	liver	4TU -ve	1	Cldn2	1986	76.5820315584305	0.00022446059313711	516	35641	8	1547	8	0	liver	liver	76.5820315584305	80.9018442377863	1547	NA
s1	liver	4TU -ve	1	Cldn3	368	123.808442745724	0.00020881186051367	67	43101	9	2501	9	0	liver	liver	123.808442745724	130.792186450358	2457	NA
s1	liver	4TU -ve	1	Cldnd1	1617	12.5244046440096	0	541	7576	0	253	0	0	liver	liver	12.5244046440096	13.230876918009	253.05	NA
s1	liver	4TU -ve	1	Clec12a	1241	5.89092550449465	0	352	2395	0	119	0	4	liver	liver	5.89092550449465	6.22321878752203	120.1667	NA
s1	liver	4TU -ve	1	Clec14a	2735	14.8015691247387	0.00013210039630118	887	7570	1	299	1	0	liver	liver	14.8015691247387	15.6364909031016	299.25	NA
s1	liver	4TU -ve	1	Clec16a	4953	12.4749010683416	0	1200	4547	0	252	0	0	liver	liver	12.4749010683416	13.1785809618113	253.3092	NA
s1	liver	4TU -ve	1	Clec1a	4560	5.04936471813827	0	1329	1556	0	102	0	0	liver	liver	5.04936471813827	5.33418753216174	102.0396	NA
s1	liver	4TU -ve	1	Clec1b	272	8.91064362024401	0	66	2964	0	180	0	7	liver	liver	8.91064362024401	9.41327211557953	203.0244	NA
s1	liver	4TU -ve	1	Clec4f	669	111.729570282726	0.00013319481073017	217	37539	5	2257	5	44	liver	liver	111.729570282726	118.031973138128	2270.1687	NA
s1	liver	4TU -ve	1	Clec4g	1494	70.8396167809399	0.00067249495628782	357	32714	22	1431	23	5	liver	liver	70.8396167809399	74.8355133188573	1432.4923	NA
s1	liver	4TU -ve	1	Clic1	258	12.2768867656695	0.00031416902293433	66	3183	1	248	1	4	liver	liver	12.2768867656695	12.9693971370207	245.5	NA
s1	liver	4TU -ve	1	Clic4	3132	63.9091161874168	8.99388415877203e-05	904	33356	3	1291	3	14	liver	liver	63.9091161874168	67.5140794511843	1340.0896	NA
s1	liver	4TU -ve	1	Clint1	1338	18.6628480268444	7.80152909970354e-05	441	12818	1	377	1	0	liver	liver	18.6628480268444	19.7155754865194	499.3577	NA
s1	liver	4TU -ve	1	Clip1	3844	30.3456918844977	0.00053908355795148	910	14840	8	613	8	9	liver	liver	30.3456918844977	32.0574211491681	694	NA
s1	liver	4TU -ve	1	Clk1	1150	16.0391585164392	0	353	8838	0	324	0	0	liver	liver	16.0391585164392	16.9438898080432	604.2727	NA
s1	liver	4TU -ve	1	Clk2	1346	9.05915434724808	0	322	4550	0	183	0	0	liver	liver	9.05915434724808	9.57015998417253	182	NA
s1	liver	4TU -ve	1	Clk3	1118	39.5038533830818	0.00066544668108467	262	18033	12	798	12	69	liver	liver	39.5038533830818	41.7321730457359	771.5411	NA
s1	liver	4TU -ve	1	Clk4	673	11.187808100973	0.00014446691707598	206	6922	1	226	1	3	liver	liver	11.187808100973	11.8188861006721	355.7411	NA
s1	liver	4TU -ve	1	Clmn	9387	94.8983545555987	0.00065245252242805	2587	42915	28	1917	23	9	liver	liver	94.8983545555987	100.251348030922	1750.1532	NA
s1	liver	4TU -ve	1	Cln3	1486	10.8412830712969	0	445	4766	0	219	0	0	liver	liver	10.8412830712969	11.4528144072884	238	NA
s1	liver	4TU -ve	1	Cln5	1474	30.6427133385058	0	446	14350	0	619	0	0	liver	liver	30.6427133385058	32.3711968863541	612.04	NA
s1	liver	4TU -ve	1	Cln8	4866	26.0883843770477	0.00046630916297505	1294	12867	6	527	6	0	liver	liver	26.0883843770477	27.559968916169	527.0196	NA
s1	liver	4TU -ve	1	Clns1a	682	37.5237103563609	0.00018714325816412	206	21374	4	758	4	40	liver	liver	37.5237103563609	39.6403347978294	740.3011	NA
s1	liver	4TU -ve	1	Clock	6831	51.2857043920711	0.00020825379195446	2189	28811	6	1036	6	1	liver	liver	51.2857043920711	54.17861062078	1300.2885	NA
s1	liver	4TU -ve	1	Clp1	1184	9.25716864992017	0.00058263740532142	400	5149	3	187	3	0	liver	liver	9.25716864992017	9.77934380896318	188.0755	NA
s1	liver	4TU -ve	1	Clpb	4742	42.3255571961591	0	1248	7391	0	855	0	146	liver	liver	42.3255571961591	44.7130425490028	1044.9524	NA
s1	liver	4TU -ve	1	Clpp	324	83.6115393032896	0.00020584602717167	75	29148	6	1689	6	1	liver	liver	83.6115393032896	88.3278700178546	1820.5	NA
s1	liver	4TU -ve	1	Clptm1	2120	56.5825869885495	8.67641317079519e-05	493	23051	2	1143	2	0	liver	liver	56.5825869885495	59.77427793393	1152	NA
s1	liver	4TU -ve	1	Clptm1l	488	61.2359231013436	0.0003283841155912	144	42633	14	1237	14	0	liver	liver	61.2359231013436	64.6900978165105	1224	NA
s1	liver	4TU -ve	1	Clpx	754	90.4925363211448	0.00023235673095202	260	47341	11	1828	11	0	liver	liver	90.4925363211448	95.59700792933	1842.0222	NA
s1	liver	4TU -ve	1	Clstn1	1335	8.6631257419039	0	308	3716	0	175	0	0	liver	liver	8.6631257419039	9.15179233459122	175.0108	NA
s1	liver	4TU -ve	1	Clta	274	132.521072063296	0.00021825630005204	90	59563	13	2677	13	4	liver	liver	132.521072063296	139.996274741147	2724	NA
s1	liver	4TU -ve	1	Cltb	1470	63.0675554010604	0.00016446286428524	415	30402	5	1274	5	15	liver	liver	63.0675554010604	66.625048195824	1267.0774	NA
s1	liver	4TU -ve	1	Cltc	1215	131.877525579611	0.00013526475000614	419	81322	11	2664	11	4	liver	liver	131.877525579611	139.316427310577	2826.4542	NA
s1	liver	4TU -ve	1	Clu	594	2299.24307547696	0.00014828874784981	119	674360	100	46446	106	127	liver	liver	2299.24307547696	2428.93798155671	43007.1667	NA
s1	liver	4TU -ve	1	Cluap1	1003	7.22752204753125	0	228	3129	0	146	0	0	liver	liver	7.22752204753125	7.63520960485896	140.5	NA
s1	liver	4TU -ve	1	Cluh	1237	269.249948058373	0.00013072085288094	323	137698	18	5439	18	3	liver	liver	269.249948058373	284.437705759095	5220.2944	NA
s1	liver	4TU -ve	1	Clybl	192	38.4147747183853	6.73446023301232e-05	51	14849	1	776	1	2	liver	liver	38.4147747183853	40.5816620093873	778.5833	NA
s1	liver	4TU -ve	1	Cmah	7628	51.7312365730833	0.00014957185057772	2187	26743	4	1045	4	61	liver	liver	51.7312365730833	54.649274226559	993.5687	NA
s1	liver	4TU -ve	1	Cmas	3474	74.6513921073776	0.00031349474293431	876	41468	13	1508	13	2	liver	liver	74.6513921073776	78.8623019460774	1488.0294	NA
s1	liver	4TU -ve	1	Cmbl	256	281.922863429387	0.00014677582439088	70	122636	18	5695	19	25	liver	liver	281.922863429387	297.825470545697	5406.7178	NA
s1	liver	4TU -ve	1	Cmc1	706	33.8109421812592	0.00042619690296917	223	14078	6	683	6	1	liver	liver	33.8109421812592	35.7181380830046	706.3333	NA
s1	liver	4TU -ve	1	Cmc2	1368	30.5932097628378	0	338	11646	0	618	0	0	liver	liver	30.5932097628378	32.3189009301564	618.0513	NA
s1	liver	4TU -ve	1	Cmc4	224	6.68298271518301	0	70	2743	0	135	0	0	liver	liver	6.68298271518301	7.05995408668465	145.0638	NA
s1	liver	4TU -ve	1	Cmklr1	1469	5.79191835315861	0	347	3502	0	117	0	0	liver	liver	5.79191835315861	6.1186268751267	114.0196	NA
s1	liver	4TU -ve	1	Cmpk1	2870	42.9691036798433	0.00031928480204342	1002	25056	8	868	8	48	liver	liver	42.9691036798434	45.3928899795724	831.6261	NA
s1	liver	4TU -ve	1	Cmpk2	1708	5.39588974781443	0	515	2658	0	109	0	0	liver	liver	5.39588974781443	5.70025922554539	109	NA
s1	liver	4TU -ve	1	Cmtm3	906	6.48496841251092	0.00112391121101433	222	3559	4	131	4	0	liver	liver	6.48496841251092	6.850770261894	131	NA
s1	liver	4TU -ve	1	Cmtm4	6936	20.4944803265612	0.00031946330165322	2039	12521	4	414	4	0	liver	liver	20.4944803265612	21.6505258658329	417.5223	NA
s1	liver	4TU -ve	1	Cmtm6	2768	82.5224606385932	0.00021902720630798	835	63919	14	1667	14	0	liver	liver	82.5224606385932	87.177358981506	1647	NA
s1	liver	4TU -ve	1	Cmtm8	317	137.520933205766	0.00016241676140977	93	55413	9	2778	9	3	liver	liver	137.520933205766	145.278166317111	2798.4494	NA
s1	liver	4TU -ve	1	Cnbp	1424	182.123654882654	0.00030433851460261	433	88717	27	3679	27	26	liver	liver	182.123654882654	192.396822851206	3666.1674	NA
s1	liver	4TU -ve	1	Cndp2	561	20.1974588725531	0	142	6226	0	408	0	0	liver	liver	20.1974588725531	21.3367501286469	350	NA
s1	liver	4TU -ve	1	Cnep1r1	3229	7.97007568255159	0	992	5100	0	161	0	0	liver	liver	7.97007568255159	8.41964894782392	152.0189	NA
s1	liver	4TU -ve	1	Cnih1	955	126.184614377789	0.00015554034716605	308	64292	10	2549	10	158	liver	liver	126.184614377789	133.302392347846	2461.2833	NA
s1	liver	4TU -ve	1	Cnih4	2786	28.6625703117849	0.00044682752457551	781	13428	6	579	11	2	liver	liver	28.6625703117849	30.2793586384475	601	NA
s1	liver	4TU -ve	1	Cnn1	1664	6.98000416919114	0	414	3042	0	141	0	4	liver	liver	6.98000416919114	7.37372982387064	137.6339	NA
s1	liver	4TU -ve	1	Cnn2	1448	5.49489689915047	0	365	1253	0	111	0	1	liver	liver	5.49489689915047	5.80485113794071	110.0641	NA
s1	liver	4TU -ve	1	Cnn3	781	114.4027633688	0.00011964048035652	275	66867	8	2311	8	2	liver	liver	114.4027633688	120.855954772802	2411.0256	NA
s1	liver	4TU -ve	1	Cnnm3	3121	24.6527806826751	7.73874013310633e-05	919	12922	1	498	1	7	liver	liver	24.6527806826751	26.0433861864367	487.8667	NA
s1	liver	4TU -ve	1	Cnot1	5463	40.097896291098	0	1700	21522	0	810	0	128	liver	liver	40.097896291098	42.3597245201079	789.25	NA
s1	liver	4TU -ve	1	Cnot10	3135	20.9400125075734	0	856	8710	0	423	2	3	liver	liver	20.9400125075734	22.1211894716119	394.2194	NA
s1	liver	4TU -ve	1	Cnot11	1673	10.0492258606085	0	452	4779	0	203	0	2	liver	liver	10.0492258606085	10.6160791081258	217.1971	NA
s1	liver	4TU -ve	1	Cnot2	3318	24.5537735313391	0	955	12465	0	496	0	0	liver	liver	24.5537735313391	25.9387942740414	497	NA
s1	liver	4TU -ve	1	Cnot4	2369	12.7224189466817	0	752	5621	0	257	0	2	liver	liver	12.7224189466817	13.4400607427997	266.0886	NA
s1	liver	4TU -ve	1	Cnot6	3690	31.03874194385	5.66347624171717e-05	1337	17657	1	627	1	0	liver	liver	31.03874194385	32.7895645359354	587	NA
s1	liver	4TU -ve	1	Cnot6l	8370	40.8404499261184	8.46740050804403e-05	2826	23620	2	825	2	4	liver	liver	40.8404499261184	43.1441638630729	767.2667	NA
s1	liver	4TU -ve	1	Cnot7	1447	19.1578837835246	0.00098247912231865	519	12214	12	387	12	0	liver	liver	19.1578837835246	20.238535048496	599	NA
s1	liver	4TU -ve	1	Cnot8	1006	51.6322294217472	0	301	28350	0	1043	0	37	liver	liver	51.6322294217472	54.5446823141636	1020.9515	NA
s1	liver	4TU -ve	1	Cnot9	1988	8.91064362024401	0	591	4468	0	180	0	0	liver	liver	8.91064362024401	9.41327211557953	195.0526	NA
s1	liver	4TU -ve	1	Cnp	932	15.6926334867631	0	242	6057	0	317	0	0	liver	liver	15.6926334867631	16.5778181146595	324	NA
s1	liver	4TU -ve	1	Cnppd1	1845	42.7215858015032	0.00015629884338855	520	25592	4	863	4	3	liver	liver	42.7215858015032	45.1314101985841	927.4444	NA
s1	liver	4TU -ve	1	Cnpy2	492	169.945775268321	0.00011214743649651	152	53501	6	3433	9	16	liver	liver	169.945775268321	179.532017626581	3303.3028	NA
s1	liver	4TU -ve	1	Cnpy3	1557	70.5425953269318	0.0001582729258333	321	31591	5	1425	6	8	liver	liver	70.5425953269318	74.5217375816713	1399.4815	NA
s1	liver	4TU -ve	1	Cnpy4	1017	6.4354648368429	0	264	2867	0	130	0	0	liver	liver	6.4354648368429	6.79847430569633	130.0235	NA
s1	liver	4TU -ve	1	Cntrl	2120	10.4947580416207	0	615	6431	0	212	0	1	liver	liver	10.4947580416207	11.0867427139048	261.0182	NA
s1	liver	4TU -ve	1	Coa3	372	81.9779213062449	0.0002379010331702	104	29424	7	1656	7	3	liver	liver	81.9779213062449	86.6021034633317	1615.3	NA
s1	liver	4TU -ve	1	Coa4	1024	15.3956120327549	0	276	4669	0	311	0	3	liver	liver	15.3956120327549	16.2640423774735	311.1	NA
s1	liver	4TU -ve	1	Coa5	3502	94.6508366772586	3.98366696544169e-05	1117	50205	2	1912	2	10	liver	liver	94.6508366772586	99.9898682499337	1905.8326	NA
s1	liver	4TU -ve	1	Coa6	335	31.5832812761982	0.00019173004409791	102	15647	3	638	3	0	liver	liver	31.5832812761982	33.3648200541097	613.04	NA
s1	liver	4TU -ve	1	Coa7	2973	34.2069707866034	0.00033921302578018	768	11792	4	691	4	1	liver	liver	34.2069707866034	36.1365057325859	704.1	NA
s1	liver	4TU -ve	1	Cobl	3841	14.9500798517427	0	923	7524	0	302	0	1	liver	liver	14.9500798517427	15.7933787716946	313.2076	NA
s1	liver	4TU -ve	1	Cobll1	1132	16.5341942731194	0.00020024028834601	402	9988	2	334	2	0	liver	liver	16.5341942731194	17.4668493700198	358.0208	NA
s1	liver	4TU -ve	1	Cog1	1497	12.9699368250218	0.00017866714311238	353	5597	1	262	1	40	liver	liver	12.9699368250218	13.701540523788	232	NA
s1	liver	4TU -ve	1	Cog2	623	20.5934874778973	0.0004151100041511	154	7227	3	416	3	0	liver	liver	20.5934874778973	21.7551177782283	421	NA
s1	liver	4TU -ve	1	Cog3	1680	6.33645768550685	0	464	4396	0	128	0	0	liver	liver	6.33645768550685	6.693882393301	128	NA
s1	liver	4TU -ve	1	Cog4	1550	83.7105464546257	8.01924619085806e-05	331	24940	2	1691	2	9	liver	liver	83.7105464546257	88.43246193025	1693.1275	NA
s1	liver	4TU -ve	1	Cog5	3787	19.2568909348607	9.32661816825219e-05	1098	10722	1	389	1	0	liver	liver	19.2568909348607	20.3431269608913	388.0526	NA
s1	liver	4TU -ve	1	Cog6	1351	11.138304525305	0	412	7535	0	225	0	0	liver	liver	11.138304525305	11.7665901444744	226.0952	NA
s1	liver	4TU -ve	1	Cog7	1526	19.0588766321886	0.00061811064180488	392	9707	6	385	6	1	liver	liver	19.0588766321886	20.1339431361007	408.6366	NA
s1	liver	4TU -ve	1	Col13a1	470	8.41560786356379	0.00021551724137931	154	4640	1	170	1	0	liver	liver	8.41560786356379	8.8903125536029	179	NA
s1	liver	4TU -ve	1	Col14a1	1312	22.9696591099623	0.00013168290755859	415	15188	2	464	2	0	liver	liver	22.9696591099623	24.2653236757161	472	NA
s1	liver	4TU -ve	1	Col15a1	877	9.05915434724808	0.0002012882447665	238	4968	1	183	1	0	liver	liver	9.05915434724808	9.57015998417253	189	NA
s1	liver	4TU -ve	1	Col18a1	1016	439.740262659042	0.00025553409597385	230	168275	43	8883	43	56	liver	liver	439.740262659042	464.54497890385	9264.0932	NA
s1	liver	4TU -ve	1	Col1a1	1423	15.643129911095	0.00016553550736633	436	6041	1	316	1	0	liver	liver	15.643129911095	16.5255221584619	330	NA
s1	liver	4TU -ve	1	Col1a2	882	14.3065333680584	0	267	5527	0	289	0	0	liver	liver	14.3065333680584	15.1135313411249	321.8969	NA
s1	liver	4TU -ve	1	Col27a1	3155	21.4845518399217	0.00045203869451225	715	11061	5	434	5	1	liver	liver	21.4845518399217	22.6964449897862	511.5	NA
s1	liver	4TU -ve	1	Col3a1	959	23.9597306233228	7.45267551050827e-05	320	13418	1	484	1	0	liver	liver	23.9597306233228	25.3112427996694	511.75	NA
s1	liver	4TU -ve	1	Col4a1	1953	53.9588974781443	0.00032713337695111	462	21398	7	1090	7	4	liver	liver	53.9588974781443	57.0025922554538	1136.1111	NA
s1	liver	4TU -ve	1	Col4a2	971	19.0093730565206	0.00023778385447628	245	8411	2	384	2	2	liver	liver	19.0093730565206	20.081647179903	381.4541	NA
s1	liver	4TU -ve	1	Col4a3bp	3059	14.2570297923904	0.00013344008540165	984	7494	1	288	1	0	liver	liver	14.2570297923904	15.0612353849273	299.1	NA
s1	liver	4TU -ve	1	Col5a1	2498	7.12851489619521	0	693	3826	0	144	0	0	liver	liver	7.12851489619521	7.53061769246363	144	NA
s1	liver	4TU -ve	1	Col5a2	1763	5.04936471813827	0	591	2678	0	102	0	0	liver	liver	5.04936471813827	5.33418753216174	102.3455	NA
s1	liver	4TU -ve	1	Col5a3	785	24.6527806826751	0.0002460024600246	201	8130	2	498	2	2	liver	liver	24.6527806826751	26.0433861864367	481.6	NA
s1	liver	4TU -ve	1	Col6a1	767	6.63347913951499	0.00035410764872521	214	2824	1	134	1	0	liver	liver	6.63347913951499	7.00765813048699	133.0435	NA
s1	liver	4TU -ve	1	Col6a3	732	5.14837186947432	0	223	3238	0	104	0	0	liver	liver	5.14837186947432	5.43877944455707	115.0606	NA
s1	liver	4TU -ve	1	Colec10	3749	17.5737693621479	0.00158582089552238	1142	10720	17	355	17	62	liver	liver	17.5737693621479	18.5650644501707	307.2696	NA
s1	liver	4TU -ve	1	Colec11	1160	34.1079636352674	6.34598299276558e-05	261	15758	1	689	1	0	liver	liver	34.1079636352674	36.0319138201906	667	NA
s1	liver	4TU -ve	1	Colec12	988	12.0293688873294	0.00083528232542599	287	5986	5	243	5	7	liver	liver	12.0293688873294	12.7079173560324	243.6717	NA
s1	liver	4TU -ve	1	Colgalt1	1151	48.4144970033258	0.00012190166598943	323	24610	3	978	3	6	liver	liver	48.4144970033258	51.1454451613155	1036.2082	NA
s1	liver	4TU -ve	1	Commd1	3862	30.3951954601657	0.00023100023100023	1095	12987	3	614	3	0	liver	liver	30.3951954601657	32.1097171053657	630.2	NA
s1	liver	4TU -ve	1	Commd2	2694	22.9696591099623	0	857	15900	0	464	0	1	liver	liver	22.9696591099623	24.2653236757161	460	NA
s1	liver	4TU -ve	1	Commd3	305	87.4233146297274	0.00020960454608971	86	42938	9	1766	19	5	liver	liver	87.4233146297274	92.3546586450748	1767.3929	NA
s1	liver	4TU -ve	1	Commd4	577	30.5932097628378	0	126	14997	0	618	0	3	liver	liver	30.5932097628378	32.3189009301564	618.5	NA
s1	liver	4TU -ve	1	Commd6	576	36.1376102376563	0.00033308906801678	172	15011	5	730	5	12	liver	liver	36.1376102376563	38.1760480242948	825.6389	NA
s1	liver	4TU -ve	1	Commd7	2503	27.7220023740925	0.0002188343424028	687	13709	3	560	3	1	liver	liver	27.7220023740925	29.2857354706919	559.3889	NA
s1	liver	4TU -ve	1	Commd8	3560	22.7716448072903	0.00061511423550087	1168	11380	7	460	7	3	liver	liver	22.7716448072903	24.0561398509255	458.0734	NA
s1	liver	4TU -ve	1	Commd9	578	14.3065333680584	0.00044563279857397	123	4488	2	289	2	60	liver	liver	14.3065333680584	15.1135313411249	255.8333	NA
s1	liver	4TU -ve	1	Comt	951	1054.32715457754	0.00027316007180207	210	435642	119	21298	122	5732	liver	liver	1054.32715457754	1113.79927509785	16801.8917	NA
s1	liver	4TU -ve	1	Comtd1	1420	7.82156495554752	0	350	1728	0	158	1	2	liver	liver	7.82156495554752	8.26276107923093	172	NA
s1	liver	4TU -ve	1	Cop1	3166	33.1178921219069	6.97690643968464e-05	970	14333	1	669	1	238	liver	liver	33.1178921219069	34.9859946962373	748.7581	NA
s1	liver	4TU -ve	1	Copa	1969	120.442199600298	0.00030309292553557	557	72585	22	2433	22	62	liver	liver	120.442199600298	127.236061428917	2446.5211	NA
s1	liver	4TU -ve	1	Copb1	319	57.1766298965657	0.00049544466158377	126	36331	18	1155	18	2	liver	liver	57.1766298965657	60.401829408302	1153.7821	NA
s1	liver	4TU -ve	1	Copb2	242	69.1069916325591	0.00025839125603989	82	38701	10	1396	10	44	liver	liver	69.1069916325591	73.0051548519391	1462.2491	NA
s1	liver	4TU -ve	1	Cope	563	142.718808650908	4.01646751681896e-05	105	49795	2	2883	2	24	liver	liver	142.718808650908	150.769241717866	2384.7571	NA
s1	liver	4TU -ve	1	Copg1	1740	32.1278206085465	0.00061919504643962	466	14535	9	649	9	2	liver	liver	32.1278206085465	33.940075572284	674.26	NA
s1	liver	4TU -ve	1	Copg2	1303	8.81163646890797	0	395	3681	0	178	0	3	liver	liver	8.81163646890797	9.30868020318421	196.3318	NA
s1	liver	4TU -ve	1	Coprs	238	6.78198986651905	0	86	4559	0	137	0	0	liver	liver	6.78198986651905	7.16454599907998	108	NA
s1	liver	4TU -ve	1	Cops2	1889	53.364854570128	0.00027735404243516	622	21633	6	1078	6	12	liver	liver	53.364854570128	56.3750407810819	1067.3974	NA
s1	liver	4TU -ve	1	Cops3	260	31.9793098815424	0	77	14957	0	646	0	6	liver	liver	31.9793098815424	33.783187703691	650.7	NA
s1	liver	4TU -ve	1	Cops4	992	35.9395959349842	0	257	18018	0	726	0	4	liver	liver	35.9395959349842	37.9668641995041	739.3333	NA
s1	liver	4TU -ve	1	Cops5	1244	84.0075679086338	0	347	32890	0	1697	0	5	liver	liver	84.0075679086338	88.746237667436	1588.0238	NA
s1	liver	4TU -ve	1	Cops6	983	90.9380685021569	0.00016755096341803	262	35810	6	1837	6	3	liver	liver	90.938068502157	96.0676715351089	1838.7506	NA
s1	liver	4TU -ve	1	Cops7a	1096	47.4739290656334	0	302	23094	0	959	0	1	liver	liver	47.4739290656334	50.1518219935599	956.3333	NA
s1	liver	4TU -ve	1	Cops7b	4689	11.7323474333213	0.00054914881933003	1335	7284	4	237	4	1	liver	liver	11.7323474333213	12.3941416188464	238.5	NA
s1	liver	4TU -ve	1	Cops8	1216	29.1081024927971	0.00012118274357731	363	16504	2	588	2	0	liver	liver	29.1081024927971	30.7500222442265	590	NA
s1	liver	4TU -ve	1	Cops9	461	161.629174556093	0.00013815335021874	118	65145	9	3265	9	4	liver	liver	161.629174556093	170.746296985373	3235.3333	NA
s1	liver	4TU -ve	1	Copz1	2346	211.380268102455	0.00014345144168698	670	76681	11	4270	11	9	liver	liver	211.380268102455	223.303732964026	4252.1053	NA
s1	liver	4TU -ve	1	Copz2	613	15.494619184091	0	141	5461	0	313	0	6	liver	liver	15.494619184091	16.3686342898689	307	NA
s1	liver	4TU -ve	1	Coq10a	700	22.227105474942	9.20895110046966e-05	186	10859	1	449	1	0	liver	liver	22.227105474942	23.4808843327512	394	NA
s1	liver	4TU -ve	1	Coq10b	899	22.9696591099623	0	342	14289	0	464	0	28	liver	liver	22.9696591099623	24.2653236757161	451.1682	NA
s1	liver	4TU -ve	1	Coq2	1198	32.9198778192348	0	319	17825	0	665	0	8	liver	liver	32.9198778192348	34.7768108714466	644.2857	NA
s1	liver	4TU -ve	1	Coq3	1523	26.583420133728	0.0002495217499792	481	12023	3	537	3	3	liver	liver	26.583420133728	28.0829284781456	582.0783	NA
s1	liver	4TU -ve	1	Coq4	1811	10.4947580416207	0.0002804262478968	408	3566	1	212	1	3	liver	liver	10.4947580416207	11.0867427139048	210.1765	NA
s1	liver	4TU -ve	1	Coq5	1211	31.2862598221901	0.00097384529771841	298	14376	14	632	14	0	liver	liver	31.2862598221901	33.0510443169237	652	NA
s1	liver	4TU -ve	1	Coq6	814	16.5341942731194	0	187	5434	0	334	0	4	liver	liver	16.5341942731194	17.4668493700198	188.0469	NA
s1	liver	4TU -ve	1	Coq7	362	40.7909463504504	9.21913893242371e-05	113	21694	2	824	2	8	liver	liver	40.7909463504504	43.0918679068752	884.75	NA
s1	liver	4TU -ve	1	Coq8a	2726	139.303061929815	0.00029725534233906	671	60554	18	2814	18	8	liver	liver	139.303061929815	147.160820740227	2810.9167	NA
s1	liver	4TU -ve	1	Coq8b	970	8.16808998522368	0.00198412698412698	225	3528	7	165	7	4	liver	liver	8.16808998522368	8.62883277261457	178.4111	NA
s1	liver	4TU -ve	1	Coq9	746	75.9879886504142	0.0002479774340535	181	32261	8	1535	9	1	liver	liver	75.9879886504142	80.2742927634144	1526.0713	NA
s1	liver	4TU -ve	1	Coro1b	313	53.216343843124	9.5593155530064e-05	70	20922	2	1075	2	16	liver	liver	53.216343843124	56.2181529124889	1071.0323	NA
s1	liver	4TU -ve	1	Coro1c	2556	19.6529195402048	0	634	8063	0	397	0	9	liver	liver	19.6529195402048	20.7614946104726	388.6778	NA
s1	liver	4TU -ve	1	Coro7	3190	7.57404707720741	0.00086505190311418	723	3468	3	153	3	0	liver	liver	7.57404707720741	8.0012812982426	166	NA
s1	liver	4TU -ve	1	Cotl1	1023	33.0188849705709	0	234	12600	0	667	0	0	liver	liver	33.0188849705709	34.8814027838419	602	NA
s1	liver	4TU -ve	1	Cox10	1495	34.9000208459557	0.00025017199324535	346	15989	4	705	4	0	liver	liver	34.9000208459557	36.8686491193532	716	NA
s1	liver	4TU -ve	1	Cox11	379	13.6629868843742	0	127	6451	0	276	0	0	liver	liver	13.6629868843742	14.4336839105553	187	NA
s1	liver	4TU -ve	1	Cox14	310	47.0283968846212	0.00012209018394921	98	24572	3	950	3	88	liver	liver	47.0283968846212	49.6811583877809	921.5488	NA
s1	liver	4TU -ve	1	Cox15	3467	31.8307991545383	0.0002621781762886	966	19071	5	643	3	0	liver	liver	31.8307991545383	33.626299835098	644.0152	NA
s1	liver	4TU -ve	1	Cox18	595	26.731930860732	0.00014506419090447	172	13787	2	540	2	1	liver	liver	26.731930860732	28.2398163467386	554.5833	NA
s1	liver	4TU -ve	1	Cox19	2255	34.4544886649435	0.00019980019980019	611	15015	3	696	3	2	liver	liver	34.4544886649435	36.3979855135742	695.64	NA
s1	liver	4TU -ve	1	Cox20	77	159.4510172267	0.00050078874226907	18	39937	20	3221	20	0	liver	liver	159.4510172267	168.445274912676	3478	NA
s1	liver	4TU -ve	1	Cox4i1	492	591.270707778858	0.00014074784019088	113	149203	21	11944	28	3	liver	liver	591.270707778858	624.6229008249	10572.5909	NA
s1	liver	4TU -ve	1	Cox5a	155	469.046379454511	0.00020727920138284	53	270167	56	9475	57	8	liver	liver	469.046379454511	495.504184972867	8708.9667	NA
s1	liver	4TU -ve	1	Cox5b	524	563.152676799422	0.00025597417697794	175	230492	59	11376	59	6557	liver	liver	563.152676799422	594.918797704627	8097.4743	NA
s1	liver	4TU -ve	1	Cox6a1	201	696.267791770734	0.00012507076372157	52	303828	38	14065	39	685	liver	liver	696.267791770734	735.542623920145	14012.9508	NA
s1	liver	4TU -ve	1	Cox6b1	248	425.235714988311	0.00022926249122354	70	139578	32	8590	38	1040	liver	liver	425.235714988311	449.222263737934	7921.9388	NA
s1	liver	4TU -ve	1	Cox6c	620	575.479067140759	0.00013010723354248	170	238265	31	11625	36	322	liver	liver	575.479067140759	607.940490797845	10649.9482	NA
s1	liver	4TU -ve	1	Cox7a1	111	5.69291120182256	0.00087873462214411	27	1138	1	115	1	0	liver	liver	5.69291120182256	6.01403496273137	102	NA
s1	liver	4TU -ve	1	Cox7a2	186	546.816496828974	0.00021373211307479	64	285404	61	11046	61	143	liver	liver	546.816496828974	577.661132159397	10994.625	NA
s1	liver	4TU -ve	1	Cox7a2l	684	266.527251396632	0.00021119510027367	194	113639	24	5384	24	1245	liver	liver	266.527251396632	281.561428168223	4726.5724	NA
s1	liver	4TU -ve	1	Cox7b	627	626.616260805826	0.00011281633902921	201	248191	28	12658	36	415	liver	liver	626.616260805826	661.962213550032	13086.7364	NA
s1	liver	4TU -ve	1	Cox7c	119	270.09150884473	0.00038980022738346	36	61570	24	5456	39	4975	liver	liver	270.09150884473	285.326737014455	2134.8582	NA
s1	liver	4TU -ve	1	Cox8a	231	601.814969396147	0.00016754862400692	72	286484	48	12157	48	8194	liver	liver	601.814969396147	635.761939495002	7770.8462	NA
s1	liver	4TU -ve	1	Cp	3292	1432.13844407588	0.0001870480047913	857	556007	104	28930	105	1799	liver	liver	1432.13844407588	1512.92201279842	27976.5175	NA
s1	liver	4TU -ve	1	Cpb2	140	272.121155447118	0.00013583675440714	53	132512	18	5497	18	57	liver	liver	272.121155447119	287.470871218559	6269.2498	NA
s1	liver	4TU -ve	1	Cpd	3760	17.6232729378159	0.00092131932927952	1242	10854	10	356	10	0	liver	liver	17.6232729378159	18.6173604063684	353	NA
s1	liver	4TU -ve	1	Cpeb2	3778	10.8412830712969	0	1428	7899	0	219	0	0	liver	liver	10.8412830712969	11.4528144072884	220	NA
s1	liver	4TU -ve	1	Cpeb3	3753	6.83149344218708	0	1227	3200	0	138	0	0	liver	liver	6.83149344218708	7.21684195527764	141.2767	NA
s1	liver	4TU -ve	1	Cpeb4	4102	26.2863986797198	0.0002241775486185	1463	17843	4	531	4	5	liver	liver	26.2863986797198	27.7691527409596	527.8584	NA
s1	liver	4TU -ve	1	Cped1	3878	32.3258349112186	0	1166	15226	0	653	0	3	liver	liver	32.3258349112186	34.1492593970746	666.0411	NA
s1	liver	4TU -ve	1	Cpn1	186	239.844824111568	0.00025809057857174	41	89116	23	4845	26	10	liver	liver	239.844824111568	253.373907777682	5265	NA
s1	liver	4TU -ve	1	Cpn2	2860	306.823161990402	3.84837406195882e-05	693	129925	5	6198	5	174	liver	liver	306.823161990402	324.130336513122	6073.5324	NA
s1	liver	4TU -ve	1	Cpne2	657	12.7224189466817	0	199	7054	0	257	0	1	liver	liver	12.7224189466817	13.4400607427997	260.0278	NA
s1	liver	4TU -ve	1	Cpne3	3930	39.7018676857539	0.00067418255365369	1369	26699	18	802	18	0	liver	liver	39.7018676857539	41.9413568705266	736.0491	NA
s1	liver	4TU -ve	1	Cpox	1634	432.958272792523	0.00019050340524836	574	230967	44	8746	44	15	liver	liver	432.958272792523	457.38043290477	8951.9541	NA
s1	liver	4TU -ve	1	Cpped1	2986	39.0583212020696	0	818	17578	0	789	0	0	liver	liver	39.0583212020696	41.261509439957	431	NA
s1	liver	4TU -ve	1	Cpq	295	72.4732347779846	0.00010969422734128	107	36465	4	1464	5	0	liver	liver	72.4732347779846	76.5612798733802	1495.0532	NA
s1	liver	4TU -ve	1	Cps1	913	1591.58946130258	0.00026133947998449	337	998701	261	32151	260	209	liver	liver	1591.58946130258	1681.3672877111	32317.7948	NA
s1	liver	4TU -ve	1	Cpsf1	4059	60.2953551636511	0.00019177661859466	882	26072	5	1218	5	5	liver	liver	60.2953551636512	63.6964746487549	1215.0714	NA
s1	liver	4TU -ve	1	Cpsf2	3203	16.3361799704474	0.00020122748767481	1039	9939	2	330	2	1	liver	liver	16.3361799704474	17.2576655452291	313.0667	NA
s1	liver	4TU -ve	1	Cpsf3	1534	48.959036335674	5.03752959548637e-05	406	19851	1	989	1	2	liver	liver	48.959036335674	51.7207006794898	891	NA
s1	liver	4TU -ve	1	Cpsf4	1735	17.9202943918241	0.00023829381627546	424	8393	2	362	2	0	liver	liver	17.9202943918241	18.9311361435544	362	NA
s1	liver	4TU -ve	1	Cpsf6	6962	19.6529195402048	0.00027075812274368	2609	11080	3	397	3	0	liver	liver	19.6529195402048	20.7614946104726	385.3237	NA
s1	liver	4TU -ve	1	Cpsf7	2049	13.5639797330381	0	599	7232	0	274	0	1	liver	liver	13.5639797330381	14.32909199816	274.5	NA
s1	liver	4TU -ve	1	Cpt1a	1891	240.735888473592	0.00022313127556712	486	121005	27	4863	27	1	liver	liver	240.735888473592	254.31523498924	4687.1	NA
s1	liver	4TU -ve	1	Cpt2	251	179.153440342573	0.00055189668494057	71	81537	45	3619	45	0	liver	liver	179.153440342573	189.259065479346	3684	NA
s1	liver	4TU -ve	1	Cptp	1634	9.9997222849405	0	422	4586	0	202	0	0	liver	liver	9.9997222849405	10.5637831519281	192.1767	NA
s1	liver	4TU -ve	1	Cr1l	1697	66.9288343031661	0.00013255567338282	447	22632	3	1352	3	7	liver	liver	66.9288343031661	70.7041327792418	1451.6663	NA
s1	liver	4TU -ve	1	Cradd	931	16.5341942731194	0.00013372559507889	235	7478	1	334	1	0	liver	liver	16.5341942731194	17.4668493700198	329.2	NA
s1	liver	4TU -ve	1	Cramp1l	3554	8.06908283388763	0	1086	5373	0	163	0	0	liver	liver	8.06908283388763	8.52424086021925	163	NA
s1	liver	4TU -ve	1	Crat	2762	24.5537735313391	0.00010524100189433	611	9502	1	496	1	2	liver	liver	24.5537735313391	25.9387942740414	495.25	NA
s1	liver	4TU -ve	1	Crb3	622	7.37603277453532	0	152	3814	0	149	0	1	liver	liver	7.37603277453532	7.79209747345195	148.5	NA
s1	liver	4TU -ve	1	Crbn	729	8.31660071222774	0	225	3711	0	168	0	0	liver	liver	8.31660071222774	8.78572064120757	182	NA
s1	liver	4TU -ve	1	Crcp	1068	26.2368951040518	0	242	8785	0	530	0	4	liver	liver	26.2368951040518	27.716856784762	446.3558	NA
s1	liver	4TU -ve	1	Creb1	8139	21.5340554155897	0.00032041012495994	2571	12484	4	435	4	5	liver	liver	21.5340554155897	22.7487409459839	429.06	NA
s1	liver	4TU -ve	1	Creb3	263	34.1574672109354	8.0768920119538e-05	76	12381	1	690	1	10	liver	liver	34.1574672109354	36.0842097763882	749.196	NA
s1	liver	4TU -ve	1	Creb3l2	5170	17.5737693621479	0	1463	8847	0	355	0	0	liver	liver	17.5737693621479	18.5650644501707	361	NA
s1	liver	4TU -ve	1	Creb3l3	431	447.116295433577	9.97533372025537e-05	97	220544	22	9032	24	93	liver	liver	447.116295433577	472.337076377302	8776.2692	NA
s1	liver	4TU -ve	1	Crebbp	2720	20.7419982049013	0.00036771465342893	960	10878	4	419	4	3	liver	liver	20.7419982049013	21.9120056468212	970.6058	NA
s1	liver	4TU -ve	1	Crebl2	2981	24.7517878340111	0	921	14374	0	500	0	0	liver	liver	24.7517878340111	26.147978098832	501	NA
s1	liver	4TU -ve	1	Crebrf	5860	7.97007568255159	0	2037	3880	0	161	0	0	liver	liver	7.97007568255159	8.41964894782392	294.3058	NA
s1	liver	4TU -ve	1	Crebzf	2811	23.8112198963187	0	954	11610	0	481	0	119	liver	liver	23.8112198963187	25.1543549310764	420.8958	NA
s1	liver	4TU -ve	1	Creg1	1837	596.419079648333	0.00014088679204386	458	276818	39	12048	39	16	liver	liver	596.419079648333	630.061680269457	11839.9996	NA
s1	liver	4TU -ve	1	Creld1	437	45.6422967659165	0.00018575851393188	99	16150	3	922	3	5	liver	liver	45.6422967659166	48.2168716142463	948.3	NA
s1	liver	4TU -ve	1	Creld2	247	171.777407568037	0.00014506910124856	70	103399	15	3470	15	8	liver	liver	171.777407568037	181.466968005894	3473.4694	NA
s1	liver	4TU -ve	1	Crem	3544	38.9098104750655	0.00048923679060665	1112	20440	10	786	10	3	liver	liver	38.9098104750655	41.104621571364	785.5588	NA
s1	liver	4TU -ve	1	Crim1	2360	12.1283760386655	0.0002839295854628	764	7044	2	245	2	1	liver	liver	12.1283760386655	12.8125092684277	245.1821	NA
s1	liver	4TU -ve	1	Crip1	221	19.5044088132008	0	52	4090	0	394	0	10	liver	liver	19.5044088132008	20.6046067418796	471.75	NA
s1	liver	4TU -ve	1	Crip2	476	98.2645977010242	0.00017701073127558	133	45195	8	1985	8	6	liver	liver	98.2645977010242	103.807473052363	1980.6065	NA
s1	liver	4TU -ve	1	Cript	768	41.0879678044585	0	241	17936	0	830	0	30	liver	liver	41.0879678044585	43.4056436440612	782.878	NA
s1	liver	4TU -ve	1	Crk	3765	19.7519266915409	0.00066500415627597	1183	12030	8	399	8	2	liver	liver	19.7519266915409	20.866086522868	367.0625	NA
s1	liver	4TU -ve	1	Crlf2	137	18.6628480268444	0	42	7088	0	377	0	3	liver	liver	18.6628480268444	19.7155754865194	374.1875	NA
s1	liver	4TU -ve	1	Crlf3	2184	7.82156495554752	0	603	3651	0	158	0	1	liver	liver	7.82156495554752	8.26276107923093	188.025	NA
s1	liver	4TU -ve	1	Crls1	1178	26.2368951040518	0.0001493763537232	365	13389	2	530	3	0	liver	liver	26.2368951040518	27.716856784762	522	NA
s1	liver	4TU -ve	1	Crnkl1	945	7.22752204753125	0	342	3533	0	146	0	5	liver	liver	7.22752204753125	7.63520960485896	172.25	NA
s1	liver	4TU -ve	1	Crot	819	373.157953385552	0.00022292125925742	247	201865	45	7538	45	61	liver	liver	373.157953385552	394.206917817992	7505.771	NA
s1	liver	4TU -ve	1	Crp	935	792.502742869369	0.00022383748916915	338	415480	93	16009	93	93	liver	liver	792.502742869369	837.205962768404	15191.8875	NA
s1	liver	4TU -ve	1	Crtc2	888	13.365965430366	0	223	6359	0	270	0	0	liver	liver	13.365965430366	14.1199081733693	270	NA
s1	liver	4TU -ve	1	Crtc3	3801	11.9303617359934	0.00168690958164642	836	5928	10	241	10	1	liver	liver	11.9303617359934	12.603325443637	252.0514	NA
s1	liver	4TU -ve	1	Cry1	612	7.62355065287543	0	222	4292	0	154	0	0	liver	liver	7.62355065287543	8.05357725444027	154.0435	NA
s1	liver	4TU -ve	1	Cry2	2543	16.1381656677753	0	669	9128	0	326	0	0	liver	liver	16.1381656677753	17.0484817204385	326.1333	NA
s1	liver	4TU -ve	1	Cryab	141	6.83149344218708	0	45	2995	0	138	0	1	liver	liver	6.83149344218708	7.21684195527764	145.0313	NA
s1	liver	4TU -ve	1	Crybg1	1233	14.6035548220666	0.00127762872109365	356	7827	10	295	10	0	liver	liver	14.6035548220666	15.4273070783109	230.0506	NA
s1	liver	4TU -ve	1	Crybg3	1509	9.95021870927248	0.00017328019407381	439	5771	1	201	1	0	liver	liver	9.95021870927248	10.5114871957305	211.2217	NA
s1	liver	4TU -ve	1	Crygn	51	6.78198986651905	0	7	742	0	137	0	0	liver	liver	6.78198986651905	7.16454599907998	157	NA
s1	liver	4TU -ve	1	Cryl1	456	13.1184475520259	0	141	6653	0	265	0	1	liver	liver	13.1184475520259	13.858428392381	334.5	NA
s1	liver	4TU -ve	1	Cryz	1895	65.3942234574574	2.50131318942445e-05	518	39979	1	1321	1	22	liver	liver	65.3942234574574	69.0829581371143	1334.3444	NA
s1	liver	4TU -ve	1	Cryzl1	1112	11.9303617359934	0	381	7037	0	241	0	1	liver	liver	11.9303617359934	12.603325443637	261.3333	NA
s1	liver	4TU -ve	1	Cryzl2	1505	15.0490870030788	0.00014594279042615	408	6852	1	304	1	11	liver	liver	15.0490870030788	15.8979706840899	284.4169	NA
s1	liver	4TU -ve	1	Cs	1347	113.165173977099	0.00011634671320535	400	51570	6	2286	6	9	liver	liver	113.165173977099	119.54855586786	2371.8125	NA
s1	liver	4TU -ve	1	Csad	1747	896.460251772216	0.00017058442223056	418	322421	55	18109	59	51	liver	liver	896.460251772216	947.027470783499	17511	NA
s1	liver	4TU -ve	1	Csde1	2858	193.212455832291	0.00017024013316561	847	105733	18	3903	18	761	liver	liver	193.212455832291	204.111117039483	3574.3237	NA
s1	liver	4TU -ve	1	Cse1l	2050	27.1774630417442	5.39287062503371e-05	618	18543	1	549	1	10	liver	liver	27.1774630417442	28.7104799525176	565	NA
s1	liver	4TU -ve	1	Csf1r	1669	72.5722419293207	0	363	25872	0	1466	0	2	liver	liver	72.5722419293207	76.6658717857756	1472.0513	NA
s1	liver	4TU -ve	1	Csf2ra	602	12.9204332493538	0	127	4537	0	261	0	0	liver	liver	12.9204332493538	13.6492445675903	260	NA
s1	liver	4TU -ve	1	Csf2rb	2072	15.7421370624311	0	568	6142	0	318	0	3	liver	liver	15.7421370624311	16.6301140708572	316.5	NA
s1	liver	4TU -ve	1	Csk	675	88.4628897187558	0.00028325045634795	174	31774	9	1787	9	28	liver	liver	88.4628897187558	93.4528737252257	1768.2	NA
s1	liver	4TU -ve	1	Csnk1a1	4700	66.8793307274981	0.0001767587495581	1631	39602	7	1351	7	0	liver	liver	66.8793307274981	70.6518368230442	1299.0886	NA
s1	liver	4TU -ve	1	Csnk1d	2672	54.8994654158367	0.00032169856844137	706	31085	10	1109	10	4	liver	liver	54.8994654158367	57.9962154232095	1072	NA
s1	liver	4TU -ve	1	Csnk1g2	882	33.7119350299232	0	162	18084	0	681	0	10	liver	liver	33.7119350299232	35.6135461706092	675.0116	NA
s1	liver	4TU -ve	1	Csnk1g3	2385	19.6034159645368	0	800	9430	0	396	0	65	liver	liver	19.6034159645368	20.709198654275	367.6119	NA
s1	liver	4TU -ve	1	Csnk2a1	2768	49.5530792436903	0.0001351762360177	911	29591	4	1001	4	2	liver	liver	49.5530792436903	52.3482521538618	1107.6303	NA
s1	liver	4TU -ve	1	Csnk2a2	7606	40.9889606531225	0.0002983441897469	2059	20111	6	828	7	15	liver	liver	40.9889606531225	43.3010517316659	840.5	NA
s1	liver	4TU -ve	1	Csnk2b	139	106.680205564588	4.40829641385087e-05	41	45369	2	2155	3	22	liver	liver	106.680205564588	112.697785605966	2337.0938	NA
s1	liver	4TU -ve	1	Cspp1	2581	8.56411859056786	0.00131777108433734	905	5312	7	173	7	0	liver	liver	8.56411859056786	9.04720042219589	338.494	NA
s1	liver	4TU -ve	1	Csrp1	1112	16.7817121514596	0	281	6791	0	339	0	154	liver	liver	16.7817121514596	17.7283291510081	259.9536	NA
s1	liver	4TU -ve	1	Csrp2	562	48.3154898519898	0.00029604776237232	145	20267	6	976	6	0	liver	liver	48.3154898519898	51.0408532489201	954.0435	NA
s1	liver	4TU -ve	1	Csrp3	232	36.5831424186685	0	63	16052	0	739	0	1	liver	liver	36.5831424186685	38.6467116300738	731.8158	NA
s1	liver	4TU -ve	1	Cst3	238	223.112615535776	0.000457346122086	62	78715	36	4507	36	31	liver	liver	223.112615535776	235.697874582872	4560.5833	NA
s1	liver	4TU -ve	1	Cstb	183	66.1862806681458	0.0005793450881612	63	39700	23	1337	23	4	liver	liver	66.1862806681458	69.9196934362769	1376.0952	NA
s1	liver	4TU -ve	1	Cstf1	1829	20.3459695995572	0.00021822149481723	471	9165	2	411	2	7	liver	liver	20.3459695995572	21.4936379972399	405.5385	NA
s1	liver	4TU -ve	1	Cstf2	3625	14.5540512463986	0	1166	8710	0	294	0	20	liver	liver	14.5540512463986	15.3750111221132	152	NA
s1	liver	4TU -ve	1	Cstf2t	1626	28.860584614457	0	581	18751	0	583	0	0	liver	liver	28.860584614457	30.4885424632382	544	NA
s1	liver	4TU -ve	1	Cstf3	510	7.7720613798795	0.00019607843137254	180	5100	1	157	1	0	liver	liver	7.7720613798795	8.21046512303326	630.9547	NA
s1	liver	4TU -ve	1	Ctbp1	2963	51.6817329974153	0	736	29476	0	1044	0	0	liver	liver	51.6817329974153	54.5969782703613	1043	NA
s1	liver	4TU -ve	1	Ctbp2	2610	7.97007568255159	0.00157629255989911	517	3172	5	161	5	22	liver	liver	7.97007568255159	8.41964894782392	150.5909	NA
s1	liver	4TU -ve	1	Ctbs	2246	7.22752204753125	0.00025271670457417	717	3957	1	146	1	0	liver	liver	7.22752204753125	7.63520960485896	146	NA
s1	liver	4TU -ve	1	Ctcf	1303	27.3259737687483	0.00026274303730951	434	11418	3	552	3	0	liver	liver	27.3259737687483	28.8673678211106	692.6471	NA
s1	liver	4TU -ve	1	Ctdnep1	564	41.5334999854707	4.41637592191847e-05	146	22643	1	839	1	194	liver	liver	41.5334999854707	43.8763072498402	737.5583	NA
s1	liver	4TU -ve	1	Ctdsp1	1701	87.1757967513873	0.00028878781315428	421	27702	8	1761	8	1009	liver	liver	87.1757967513873	92.0931788640865	1082.1622	NA
s1	liver	4TU -ve	1	Ctdsp2	3489	26.8309380120681	0.00053930160442227	921	14834	8	542	8	66	liver	liver	26.8309380120681	28.3444082591339	503.5667	NA
s1	liver	4TU -ve	1	Ctgf	1608	21.7815732939298	7.26744186046512e-05	456	13760	1	440	1	0	liver	liver	21.7815732939298	23.0102207269722	440	NA
s1	liver	4TU -ve	1	Cth	571	160.045060134716	0.00030801403895567	219	123371	38	3233	38	11	liver	liver	160.045060134716	169.072826387048	3257.0439	NA
s1	liver	4TU -ve	1	Ctif	3970	39.5533569587498	0.00023854961832061	941	12576	3	799	3	13	liver	liver	39.5533569587498	41.7844690019336	789.5	NA
s1	liver	4TU -ve	1	Ctla2a	1203	5.59390405048652	0	313	2580	0	113	0	0	liver	liver	5.59390405048652	5.90944305033604	114	NA
s1	liver	4TU -ve	1	Ctnna1	881	86.581753843371	5.54805540657999e-05	261	54073	3	1749	9	0	liver	liver	86.581753843371	91.4656273897145	1682	NA
s1	liver	4TU -ve	1	Ctnnb1	3318	265.042144126591	0.00019377967251235	897	154815	30	5354	30	0	liver	liver	265.042144126591	279.992549482293	5357.0508	NA
s1	liver	4TU -ve	1	Ctnnbip1	2174	38.0187461130411	0.00023704546532024	555	21093	5	768	5	0	liver	liver	38.0187461130411	40.163294359806	747.2647	NA
s1	liver	4TU -ve	1	Ctnnbl1	621	12.8214260980178	0.0002220741727737	132	4503	1	259	1	2	liver	liver	12.8214260980178	13.544652655195	274.0777	NA
s1	liver	4TU -ve	1	Ctns	1322	5.84142192882663	0	362	3535	0	118	0	2	liver	liver	5.84142192882663	6.17092283132436	116.1818	NA
s1	liver	4TU -ve	1	Ctps2	1487	5.59390405048652	0.00041928721174004	468	2385	1	113	1	0	liver	liver	5.59390405048652	5.90944305033604	110	NA
s1	liver	4TU -ve	1	Ctr9	592	16.4846906974514	0.00066533599467731	170	6012	4	333	4	2	liver	liver	16.4846906974514	17.4145534138221	694	NA
s1	liver	4TU -ve	1	Ctsa	1798	118.660070876249	7.58150113722517e-05	431	39570	3	2397	3	1	liver	liver	118.660070876249	125.353407005801	2400.5	NA
s1	liver	4TU -ve	1	Ctsb	3594	629.635978921575	0.00015410230382944	961	298503	46	12719	46	107	liver	liver	629.635978921576	665.15226687809	12666.0141	NA
s1	liver	4TU -ve	1	Ctsc	3723	135.689300906049	0.00018422426233534	1213	65138	12	2741	12	1	liver	liver	135.689300906049	143.343215937797	2743.1255	NA
s1	liver	4TU -ve	1	Ctsd	660	223.459140565453	0.00010177081213108	152	88434	9	4514	9	2	liver	liver	223.459140565453	236.063946276256	4512.3333	NA
s1	liver	4TU -ve	1	Ctsf	447	23.6627091693147	0.00059358923624851	117	10108	6	478	6	2	liver	liver	23.6627091693147	24.9974670624834	436.2857	NA
s1	liver	4TU -ve	1	Ctsh	1102	362.861209646603	0.00021834061135371	269	192360	42	7330	43	15	liver	liver	362.861209646603	383.329358928878	7220.1859	NA
s1	liver	4TU -ve	1	Ctsl	5147	426.621815107016	0.00024218380597617	1501	260133	63	8618	65	49	liver	liver	426.621815107016	450.686550511469	8880.2447	NA
s1	liver	4TU -ve	1	Ctso	2465	18.5638408755084	0.0003012048192771	836	9960	3	375	3	0	liver	liver	18.5638408755084	19.610983574124	407	NA
s1	liver	4TU -ve	1	Ctss	218	64.8001805494412	7.80335544284042e-05	78	38445	3	1309	4	4	liver	liver	64.8001805494412	68.4554066627423	1368.5769	NA
s1	liver	4TU -ve	1	Ctsz	379	165.688467760871	0.0003945707070707	76	50688	20	3347	18	21	liver	liver	165.688467760871	175.034565393582	3347.9141	NA
s1	liver	4TU -ve	1	Cttn	1232	27.6724987984245	0.00017774617845716	362	16878	3	559	3	327	liver	liver	27.6724987984245	29.2334395144942	382.5	NA
s1	liver	4TU -ve	1	Cttnbp2nl	2735	5.0988682938063	0	787	2565	0	103	0	0	liver	liver	5.0988682938063	5.3864834883594	108.0526	NA
s1	liver	4TU -ve	1	Ctu1	1117	6.4354648368429	0	304	2637	0	130	0	0	liver	liver	6.4354648368429	6.79847430569633	135	NA
s1	liver	4TU -ve	1	Ctu2	2747	14.8510727004067	0	554	5288	0	300	0	1	liver	liver	14.8510727004067	15.6887868592992	285.2017	NA
s1	liver	4TU -ve	1	Cuedc2	876	7.57404707720741	0	206	2523	0	153	0	0	liver	liver	7.57404707720741	8.0012812982426	162	NA
s1	liver	4TU -ve	1	Cul1	622	56.4340762615454	0.00023188789876436	200	30187	7	1140	7	5	liver	liver	56.4340762615454	59.617390065337	1149	NA
s1	liver	4TU -ve	1	Cul2	3323	24.504269955671	0.00059413783997887	969	15148	9	495	9	2	liver	liver	24.504269955671	25.8864983178437	495.5	NA
s1	liver	4TU -ve	1	Cul3	2823	42.9691036798433	9.44554642486068e-05	1015	21174	2	868	3	0	liver	liver	42.9691036798434	45.3928899795724	885.0658	NA
s1	liver	4TU -ve	1	Cul4a	3114	37.4742067806929	0.00012443485835165	835	24109	3	757	3	87	liver	liver	37.4742067806929	39.5880388416317	717.3718	NA
s1	liver	4TU -ve	1	Cul4b	1299	12.8214260980178	0	366	5856	0	259	0	2	liver	liver	12.8214260980178	13.544652655195	239.0725	NA
s1	liver	4TU -ve	1	Cul5	3447	14.8015691247387	0.00075002678667095	1117	9333	7	299	7	0	liver	liver	14.8015691247387	15.6364909031016	373.1579	NA
s1	liver	4TU -ve	1	Cuta	77	59.899326558307	0.00051599587203302	22	15504	8	1210	8	0	liver	liver	59.899326558307	63.2781069991735	1393.05	NA
s1	liver	4TU -ve	1	Cutal	1835	28.5635631604489	0.00022869339838389	525	13118	3	577	3	19	liver	liver	28.5635631604489	30.1747667260522	554.5455	NA
s1	liver	4TU -ve	1	Cutc	349	18.2668194215002	0.0003544528134692	111	11285	4	369	4	0	liver	liver	18.2668194215002	19.297207836938	357	NA
s1	liver	4TU -ve	1	Cux1	10678	25.3458307420274	0.00018578727357176	2910	10765	2	512	2	2	liver	liver	25.3458307420274	26.775529573204	514	NA
s1	liver	4TU -ve	1	Cwc15	248	73.9583420480253	0.00088437728303918	103	26007	23	1494	24	11	liver	liver	73.9583420480253	78.1301585593101	2252.5065	NA
s1	liver	4TU -ve	1	Cwc25	3148	9.35617580125621	0	947	5520	0	189	0	0	liver	liver	9.35617580125621	9.88393572135851	345	NA
s1	liver	4TU -ve	1	Cwf19l1	1872	9.90071513360446	0	526	3418	0	200	0	0	liver	liver	9.90071513360446	10.4591912395328	204	NA
s1	liver	4TU -ve	1	Cwf19l2	1276	6.38596126117488	0	482	3056	0	129	7	1	liver	liver	6.38596126117488	6.74617834949867	459.0346	NA
s1	liver	4TU -ve	1	Cxadr	4833	46.4343539766049	3.70192129715322e-05	1620	27013	1	938	1	4	liver	liver	46.4343539766049	49.0536069134089	886.5789	NA
s1	liver	4TU -ve	1	Cxcl1	592	6.23745053417081	0	211	2896	0	126	0	0	liver	liver	6.23745053417081	6.58929048090567	126	NA
s1	liver	4TU -ve	1	Cxcl12	6675	143.362355134593	0.00023278822091602	1827	85915	20	2896	20	2	liver	liver	143.362355134593	151.449089148435	3046.8678	NA
s1	liver	4TU -ve	1	Cxcl16	1421	14.9005762760747	0	437	6961	0	301	2	7	liver	liver	14.9005762760747	15.7410828154969	289.3409	NA
s1	liver	4TU -ve	1	Cxcl9	2452	14.9500798517427	0.00013187392852433	725	7583	1	302	1	0	liver	liver	14.9500798517427	15.7933787716946	291	NA
s1	liver	4TU -ve	1	Cxxc1	286	40.5929320477783	0.00016224986479177	88	18490	3	820	3	0	liver	liver	40.5929320477783	42.8826840820846	814.0204	NA
s1	liver	4TU -ve	1	Cxxc5	993	30.3456918844977	6.31632137443153e-05	286	15832	1	613	1	3	liver	liver	30.3456918844977	32.0574211491681	513.0116	NA
s1	liver	4TU -ve	1	Cyb561	1891	7.42553635020334	0.00029761904761904	543	3360	1	150	1	0	liver	liver	7.42553635020334	7.84439342964961	144	NA
s1	liver	4TU -ve	1	Cyb561d1	3525	7.22752204753125	0	920	3284	0	146	0	2	liver	liver	7.22752204753125	7.63520960485896	145	NA
s1	liver	4TU -ve	1	Cyb561d2	1278	15.6926334867631	0.00066500415627597	320	6015	4	317	4	0	liver	liver	15.6926334867631	16.5778181146595	321	NA
s1	liver	4TU -ve	1	Cyb5a	944	755.523571845356	0.00047932844001517	295	479838	230	15262	230	63	liver	liver	755.523571845356	798.140883488749	15128.3847	NA
s1	liver	4TU -ve	1	Cyb5b	3803	375.484621441949	0.00030308540946838	1134	230958	70	7585	70	25	liver	liver	375.484621441949	396.664827759282	7521.0135	NA
s1	liver	4TU -ve	1	Cyb5d2	1507	19.3063945105287	0	432	9004	0	390	0	8	liver	liver	19.3063945105287	20.395422917089	385.9863	NA
s1	liver	4TU -ve	1	Cyb5r1	1742	17.9697979674921	0	459	8426	0	363	0	1	liver	liver	17.9697979674921	18.9834320997521	362.5	NA
s1	liver	4TU -ve	1	Cyb5r3	2540	267.863847939669	0.0001575713010137	530	95195	15	5411	15	25	liver	liver	267.863847939669	282.97341898556	5415.1871	NA
s1	liver	4TU -ve	1	Cyb5r4	1028	26.7814344364001	0.00019149751053236	343	15666	3	541	3	247	liver	liver	26.7814344364001	28.2921123029363	432.5	NA
s1	liver	4TU -ve	1	Cyb5rl	5602	15.445115608423	0	1291	5922	0	312	0	14	liver	liver	15.445115608423	16.3163383336712	298.6942	NA
s1	liver	4TU -ve	1	Cyba	102	12.4253974926736	0	32	4351	0	251	0	0	liver	liver	12.4253974926736	13.1262850056137	232	NA
s1	liver	4TU -ve	1	Cybb	3393	62.9685482497244	6.35606686582343e-05	988	15733	1	1272	1	792	liver	liver	62.9685482497244	66.5204562834287	529.0009	NA
s1	liver	4TU -ve	1	Cyc1	956	174.104075624434	0.00022655554656525	246	61795	14	3517	14	25	liver	liver	174.104075624434	183.924877947185	3580.2227	NA
s1	liver	4TU -ve	1	Cycs	2674	130.788446914915	0.00051904910204505	845	57798	30	2642	30	1137	liver	liver	130.788446914915	138.165916274229	3551.5212	NA
s1	liver	4TU -ve	1	Cyfip1	2440	35.2960494512999	0.00010638863769349	682	18799	2	713	2	2	liver	liver	35.2960494512999	37.2870167689345	724	NA
s1	liver	4TU -ve	1	Cygb	1364	9.75220440660039	0.00045861041045631	304	4361	2	197	2	0	liver	liver	9.75220440660039	10.3023033709398	197	NA
s1	liver	4TU -ve	1	Cyhr1	3793	55.592515475189	0.00038776598322912	869	20631	8	1123	8	242	liver	liver	55.592515475189	58.7283588099768	1011.5333	NA
s1	liver	4TU -ve	1	Cyld	4932	22.128098323606	7.53522718709969e-05	1564	13271	1	447	1	0	liver	liver	22.128098323606	23.3762924203558	476	NA
s1	liver	4TU -ve	1	Cyp17a1	160	16.8807193027956	0	40	6260	0	341	0	2	liver	liver	16.8807193027956	17.8329210634035	373.6667	NA
s1	liver	4TU -ve	1	Cyp1a2	291	807.74984417512	0.00021791852658957	107	426765	93	16317	95	108	liver	liver	807.74984417512	853.313117277285	16534.0942	NA
s1	liver	4TU -ve	1	Cyp20a1	1858	10.8907866469649	0	564	6703	0	220	0	0	liver	liver	10.8907866469649	11.5051103634861	221	NA
s1	liver	4TU -ve	1	Cyp26b1	2853	22.5736305046182	0.00050222863958817	769	15929	8	456	8	1	liver	liver	22.5736305046182	23.8469560261348	465.0106	NA
s1	liver	4TU -ve	1	Cyp27a1	233	541.717628535168	0.00019479887016655	57	205340	40	10943	40	1	liver	liver	541.717628535168	572.274648671038	10879.0667	NA
s1	liver	4TU -ve	1	Cyp2a12	186	840.323196964678	7.30883735887853e-05	31	205231	15	16975	23	8	liver	liver	840.323196964678	887.723856455348	17636.5629	NA
s1	liver	4TU -ve	1	Cyp2a4	204	10.2967437389486	0	47	2962	0	208	0	208	liver	liver	10.2967437389486	10.8775588891141	190.5	NA
s1	liver	4TU -ve	1	Cyp2a5	1318	235.439005877114	0.0001546124197948	322	90549	14	4756	14	228	liver	liver	235.439005877114	248.71956767609	4763.5	NA
s1	liver	4TU -ve	1	Cyp2c23	584	260.537318740801	8.07056905582413e-05	173	123907	10	5263	10	15	liver	liver	260.537318740801	275.233617468306	5276.5488	NA
s1	liver	4TU -ve	1	Cyp2c29	2415	644.437548046314	0.00015538060850005	721	405456	63	13018	65	28	liver	liver	644.437548046314	680.788757781191	12991.9533	NA
s1	liver	4TU -ve	1	Cyp2c37	335	123.313406989044	0.00020464914709458	122	83069	17	2491	17	1	liver	liver	123.313406989044	130.269226888381	3037.4727	NA
s1	liver	4TU -ve	1	Cyp2c38	1375	13.8114976113782	0	450	8312	0	279	0	1	liver	liver	13.8114976113782	14.5905717791483	280.4167	NA
s1	liver	4TU -ve	1	Cyp2c40	1204	123.90744989706	0.00014163191439137	339	63545	9	2503	9	2065	liver	liver	123.90744989706	130.896778362753	2137.1117	NA
s1	liver	4TU -ve	1	Cyp2c50	335	413.107338949646	0.00023940718221546	125	263150	63	8345	63	5	liver	liver	413.107338949646	436.409754469507	8474.7061	NA
s1	liver	4TU -ve	1	Cyp2c54	296	118.264042270905	0.00046912421915508	115	81002	38	2389	38	0	liver	liver	118.264042270905	124.935039356219	2877.7727	NA
s1	liver	4TU -ve	1	Cyp2c67	235	324.39693135255	0.00010272506777	73	175225	18	6553	19	3	liver	liver	324.39693135255	342.695400963293	7977.4302	NA
s1	liver	4TU -ve	1	Cyp2c68	235	183.856280031035	0.00057404282707394	74	57487	33	3714	34	0	liver	liver	183.856280031035	194.227181318124	4854.6667	NA
s1	liver	4TU -ve	1	Cyp2c69	232	6.8809970178551	0.00027344818156959	74	3657	1	139	1	0	liver	liver	6.8809970178551	7.26913791147531	185.8667	NA
s1	liver	4TU -ve	1	Cyp2c70	746	524.737902081036	0.00028338008031249	225	310537	88	10600	89	51	liver	liver	524.737902081036	554.337135695239	11147.7405	NA
s1	liver	4TU -ve	1	Cyp2d10	706	929.924668923799	0.00020860277858901	163	311597	65	18785	71	245	liver	liver	929.924668923799	982.37953717312	17525.3704	NA
s1	liver	4TU -ve	1	Cyp2d22	1020	159.054988621356	0.00028432313324092	275	56274	16	3213	17	84	liver	liver	159.054988621356	168.026907263095	3586.3309	NA
s1	liver	4TU -ve	1	Cyp2d26	1271	878.292439502051	0.00024745012600046	289	351586	87	17742	88	386	liver	liver	878.292439502051	927.834854858956	17114.8561	NA
s1	liver	4TU -ve	1	Cyp2d40	73	142.4217871969	0.00017544244391324	24	45599	8	2877	16	172	liver	liver	142.4217871969	150.45546598068	3119.2478	NA
s1	liver	4TU -ve	1	Cyp2d9	1163	1349.41796913462	0.00022728481689064	283	620367	141	27259	141	433	liver	liver	1349.41796913462	1425.53546999213	27347.5758	NA
s1	liver	4TU -ve	1	Cyp2e1	245	4310.96938347405	0.00021477405168995	61	1997448	429	87084	444	13447	liver	liver	4310.96938347405	4554.14104951738	80407.1972	NA
s1	liver	4TU -ve	1	Cyp2f2	263	1882.42296835222	0.00024116944672513	82	932954	225	38026	240	168	liver	liver	1882.42296835222	1988.60603037237	30921.2667	NA
s1	liver	4TU -ve	1	Cyp2j5	695	407.018399142479	0.00024785194976867	226	205768	51	8222	50	81	liver	liver	407.018399142479	429.977351857194	8721.0658	NA
s1	liver	4TU -ve	1	Cyp2j6	1889	71.8791918699684	0	586	38579	0	1452	0	3	liver	liver	71.8791918699684	75.9337283990082	1460.7603	NA
s1	liver	4TU -ve	1	Cyp2r1	1270	18.4153301485043	0.00011973180076628	398	8352	1	372	4	3	liver	liver	18.4153301485043	19.454095705531	359.569	NA
s1	liver	4TU -ve	1	Cyp2u1	2825	135.639797330381	8.28511854623787e-05	824	72419	6	2740	6	2	liver	liver	135.639797330381	143.2909199816	2783	NA
s1	liver	4TU -ve	1	Cyp39a1	1456	9.9997222849405	0	411	3159	0	202	0	5	liver	liver	9.9997222849405	10.5637831519281	200.0345	NA
s1	liver	4TU -ve	1	Cyp3a11	641	474.392765626658	0.00018390951651787	214	250123	46	9583	46	308	liver	liver	474.392765626658	501.152148242215	9412.5962	NA
s1	liver	4TU -ve	1	Cyp3a13	1337	187.074012449456	0.00024288115339402	471	102931	25	3779	25	9	liver	liver	187.074012449456	197.626418470973	3801.9081	NA
s1	liver	4TU -ve	1	Cyp3a25	1386	199.301395639458	0.00014938326053863	407	140578	21	4026	21	3	liver	liver	199.301395639458	210.543519651796	3856.2	NA
s1	liver	4TU -ve	1	Cyp4a10	521	165.935985639211	0.00026775553919271	174	89634	24	3352	24	392	liver	liver	165.935985639211	175.29604517457	3004.3602	NA
s1	liver	4TU -ve	1	Cyp4a12a	813	556.766715538247	0.00018581330187288	297	339050	63	11247	63	1	liver	liver	556.766715538247	588.172619355128	12220.884	NA
s1	liver	4TU -ve	1	Cyp4a12b	809	210.439700164763	0.00029320168313614	298	126193	37	4251	38	0	liver	liver	210.439700164763	222.31010979627	4201.3333	NA
s1	liver	4TU -ve	1	Cyp4a14	943	118.264042270905	4.96339496215411e-05	319	80590	4	2389	4	24	liver	liver	118.264042270905	124.935039356219	2368.1034	NA
s1	liver	4TU -ve	1	Cyp4a31	1047	7.97007568255159	0.00025335697998479	343	3947	1	161	1	1	liver	liver	7.97007568255159	8.41964894782392	164.0109	NA
s1	liver	4TU -ve	1	Cyp4b1	872	18.5638408755084	0.00095611435127641	236	10459	10	375	10	5	liver	liver	18.5638408755084	19.610983574124	357.5	NA
s1	liver	4TU -ve	1	Cyp4f13	1519	69.4040130865672	0.00024234590839324	340	24758	6	1402	6	38	liver	liver	69.4040130865672	73.318930589125	1237.2106	NA
s1	liver	4TU -ve	1	Cyp4f14	430	187.4700410548	0.0003831344227122	121	104402	40	3787	40	25	liver	liver	187.4700410548	198.044786120554	3760.787	NA
s1	liver	4TU -ve	1	Cyp4f15	392	131.481496974267	6.81970075153102e-05	100	73317	5	2656	5	1	liver	liver	131.481496974267	138.898059660996	2645.5	NA
s1	liver	4TU -ve	1	Cyp51	1980	160.292578013056	0.00011202599002968	628	71412	8	3238	8	11	liver	liver	160.292578013056	169.334306168036	3216.0653	NA
s1	liver	4TU -ve	1	Cyp7a1	2600	82.225439184585	0.00023324159164062	860	42874	10	1661	10	8	liver	liver	82.225439184585	86.86358324432	1592.0283	NA
s1	liver	4TU -ve	1	Cyp7b1	507	584.587725063675	0.00019744567645927	172	288687	57	11809	51	39	liver	liver	584.587725063675	617.562946738215	12177.8113	NA
s1	liver	4TU -ve	1	Cyp8b1	406	408.454002836852	0.0003033637688487	94	168115	51	8251	51	4	liver	liver	408.454002836852	431.493934586926	8274.6152	NA
s1	liver	4TU -ve	1	Cyr61	690	9.80170798226842	0	199	6309	0	198	0	0	liver	liver	9.80170798226841	10.3545993271375	200.1667	NA
s1	liver	4TU -ve	1	Cys1	1409	7.47503992587137	0	355	3933	0	151	0	0	liver	liver	7.47503992587137	7.89668938584728	151.0274	NA
s1	liver	4TU -ve	1	Cystm1	439	17.5737693621479	0	152	8401	0	355	0	1	liver	liver	17.5737693621479	18.5650644501707	334.5	NA
s1	liver	4TU -ve	1	Cyth1	2059	13.365965430366	0.00013012361743656	493	7685	1	270	1	7	liver	liver	13.365965430366	14.1199081733693	264.6944	NA
s1	liver	4TU -ve	1	Cyth2	1619	19.2568909348607	0.00021729682746631	391	9204	2	389	2	2	liver	liver	19.2568909348607	20.3431269608913	389.6181	NA
s1	liver	4TU -ve	1	D030056L22Rik	1054	6.73248629085103	0	367	4328	0	136	0	0	liver	liver	6.73248629085103	7.11225004288232	132.0161	NA
s1	liver	4TU -ve	1	D10Jhu81e	1280	135.837811633053	0.00018754688672168	265	53320	10	2744	10	22	liver	liver	135.837811633053	143.50010380639	2716.2434	NA
s1	liver	4TU -ve	1	D10Wsu102e	122583	14.6035548220666	0.00029881966233378	35798	6693	2	295	2	35	liver	liver	14.6035548220666	15.4273070783109	263.6105	NA
s1	liver	4TU -ve	1	D11Wsu47e	113	5.24737902081036	0	18	1304	0	106	0	1	liver	liver	5.24737902081036	5.54337135695239	108.3333	NA
s1	liver	4TU -ve	1	D17H6S53E	859	18.3163229971682	0	215	5502	0	370	0	3	liver	liver	18.3163229971682	19.3495037931357	349.201	NA
s1	liver	4TU -ve	1	D17Wsu92e	3102	192.519405772939	0.00020812857720992	812	86485	18	3889	18	2	liver	liver	192.519405772939	203.378973652716	3863	NA
s1	liver	4TU -ve	1	D1Ertd622e	39397	15.9401513651032	0	12142	10115	0	322	0	38	liver	liver	15.9401513651032	16.8392978956478	301.8645	NA
s1	liver	4TU -ve	1	D230025D16Rik	2079	38.9593140507335	6.49477170877444e-05	585	15397	1	787	1	1	liver	liver	38.9593140507335	41.1569175275616	833.3141	NA
s1	liver	4TU -ve	1	D2hgdh	1717	24.0092341989908	0	492	11281	0	485	0	92	liver	liver	24.0092341989908	25.3635387558671	423.0333	NA
s1	liver	4TU -ve	1	D3Ertd254e	4122	8.01957925821961	0	1222	3451	0	162	0	0	liver	liver	8.01957925821961	8.47194490402158	169.0213	NA
s1	liver	4TU -ve	1	D3Ertd751e	3907	10.1977365876126	0	1087	6015	0	206	0	0	liver	liver	10.1977365876126	10.7729669767188	221.2436	NA
s1	liver	4TU -ve	1	D430042O09Rik	1288	6.4354648368429	0	282	2792	0	130	1	0	liver	liver	6.4354648368429	6.79847430569633	148	NA
s1	liver	4TU -ve	1	D5Ertd579e	3630	22.7221412316222	0.00070627010907949	1044	12743	9	459	9	25	liver	liver	22.7221412316222	24.0038438947278	628.9762	NA
s1	liver	4TU -ve	1	D630039A03Rik	1617	15.0985905787468	0.00013102725366876	421	7632	1	305	1	0	liver	liver	15.0985905787468	15.9502666402875	307.15	NA
s1	liver	4TU -ve	1	D6Wsu163e	764	6.98000416919114	0	273	4535	0	141	0	4	liver	liver	6.98000416919114	7.37372982387064	138.0476	NA
s1	liver	4TU -ve	1	D8Ertd738e	315	118.363049422241	0	71	40497	0	2391	0	34	liver	liver	118.363049422241	125.039631268615	1632.004	NA
s1	liver	4TU -ve	1	Daam1	2445	20.4944803265612	0.00041241365089184	769	9699	4	414	4	0	liver	liver	20.4944803265612	21.6505258658329	487.8636	NA
s1	liver	4TU -ve	1	Dab2	2347	28.2170381307727	0.00028235825615541	768	17708	5	570	5	6	liver	liver	28.2170381307727	29.8086950326685	504	NA
s1	liver	4TU -ve	1	Dact1	1213	6.58397556384696	0	423	4694	0	133	0	0	liver	liver	6.58397556384696	6.95536217428932	137	NA
s1	liver	4TU -ve	1	Dact2	432	14.2075262167224	0	106	7117	0	287	0	7	liver	liver	14.2075262167224	15.0089394287296	252.1589	NA
s1	liver	4TU -ve	1	Dad1	3312	215.835589912577	6.49027540401964e-05	992	92446	6	4360	6	11	liver	liver	215.835589912577	228.010369021815	4409.4325	NA
s1	liver	4TU -ve	1	Dag1	2625	42.5235714988311	0.0002104022891769	753	23764	5	859	5	5	liver	liver	42.5235714988311	44.9222263737934	860	NA
s1	liver	4TU -ve	1	Daglb	2543	31.3852669735261	0.00083521256159692	640	11973	10	634	4	6	liver	liver	31.3852669735261	33.155636229319	704.9921	NA
s1	liver	4TU -ve	1	Dalrd3	588	79.997778279524	0.00028328611898016	130	17650	5	1616	11	0	liver	liver	79.997778279524	84.5102652154252	1333	NA
s1	liver	4TU -ve	1	Dap	1031	308.753801441455	0.00018215033831746	246	186659	34	6237	34	42	liver	liver	308.753801441455	326.169878804831	6180.2699	NA
s1	liver	4TU -ve	1	Dap3	3025	53.6618760241362	0.00033865141481035	868	26576	9	1084	9	8	liver	liver	53.6618760241362	56.6888165182679	1103.8333	NA
s1	liver	4TU -ve	1	Dapk1	1857	51.9292508757554	0.00014261266400456	546	35060	5	1049	5	0	liver	liver	51.9292508757554	54.8584580513496	1121	NA
s1	liver	4TU -ve	1	Dapk2	1206	5.84142192882663	0	309	3688	0	118	0	0	liver	liver	5.84142192882663	6.17092283132436	154	NA
s1	liver	4TU -ve	1	Dapk3	253	12.1283760386655	0	41	1243	0	245	0	4	liver	liver	12.1283760386655	12.8125092684277	251	NA
s1	liver	4TU -ve	1	Dars	757	56.3350691102094	0.00024979184013322	268	24020	6	1138	6	27	liver	liver	56.3350691102094	59.5127981529417	1104.7131	NA
s1	liver	4TU -ve	1	Dars2	1115	13.8610011870462	0.00016350555918901	365	6116	1	280	1	0	liver	liver	13.8610011870462	14.6428677353459	281.1952	NA
s1	liver	4TU -ve	1	Daxx	187	15.2966048814189	0.0004965859714463	61	8055	4	309	4	0	liver	liver	15.2966048814189	16.1594504650782	314	NA
s1	liver	4TU -ve	1	Dazap1	697	35.3950566026359	0	207	14714	0	715	0	0	liver	liver	35.3950566026359	37.3916086813298	711	NA
s1	liver	4TU -ve	1	Dazap2	1265	130.194404006899	8.37791581391452e-05	403	83553	7	2630	7	19	liver	liver	130.194404006899	137.538364799857	2625.1925	NA
s1	liver	4TU -ve	1	Dbi	316	1754.70374312872	0.00019451335829019	82	879117	171	35446	170	86	liver	liver	1754.70374312872	1853.6824633824	33287.6461	NA
s1	liver	4TU -ve	1	Dbnl	963	28.5140595847808	0.00017450484250937	242	11461	2	576	2	1	liver	liver	28.5140595847808	30.1224707698545	511.5	NA
s1	liver	4TU -ve	1	Dbp	323	12.4749010683416	0	76	3956	0	252	0	6	liver	liver	12.4749010683416	13.1785809618113	272.715	NA
s1	liver	4TU -ve	1	Dbt	2168	211.033743072779	3.14881289753763e-05	623	63516	2	4263	2	48	liver	liver	211.033743072779	222.937661270642	4224.4703	NA
s1	liver	4TU -ve	1	Dcaf10	5482	25.6428521960355	0.00081869604048824	1709	13436	11	518	11	1	liver	liver	25.6428521960355	27.08930531039	513.1667	NA
s1	liver	4TU -ve	1	Dcaf11	2105	183.410747850023	0.00014624159110851	508	75218	11	3705	11	27	liver	liver	183.410747850023	193.756517712345	3657.7797	NA
s1	liver	4TU -ve	1	Dcaf12	1756	38.7612997480615	9.03138405960714e-05	584	22145	2	783	2	2	liver	liver	38.7612997480615	40.947733702771	805.6	NA
s1	liver	4TU -ve	1	Dcaf13	96	30.2961883088296	6.25899730863116e-05	41	15977	1	612	2	3	liver	liver	30.2961883088296	32.0051251929704	821.5025	NA
s1	liver	4TU -ve	1	Dcaf17	8688	27.1279594660762	0.00047468354430379	2622	12640	6	548	6	34	liver	liver	27.1279594660762	28.6581839963199	512.568	NA
s1	liver	4TU -ve	1	Dcaf5	2662	18.5143372998403	0	754	9214	0	374	0	0	liver	liver	18.5143372998403	19.5586876179264	405	NA
s1	liver	4TU -ve	1	Dcaf6	1241	14.2075262167224	0.0007320644216691	475	6830	5	287	5	0	liver	liver	14.2075262167224	15.0089394287296	485	NA
s1	liver	4TU -ve	1	Dcaf7	4469	18.7123516025124	0	1357	11111	0	378	0	1	liver	liver	18.7123516025124	19.767871442717	379.0588	NA
s1	liver	4TU -ve	1	Dcaf8	2546	84.304589362642	4.41491357806671e-05	657	45301	2	1703	2	0	liver	liver	84.304589362642	89.0600134046219	1455.5955	NA
s1	liver	4TU -ve	1	Dcakd	834	26.4349094067239	0	183	9684	0	534	0	2	liver	liver	26.4349094067239	27.9260406095526	535	NA
s1	liver	4TU -ve	1	Dcbld1	1382	6.53447198817894	0	422	3884	0	132	0	0	liver	liver	6.53447198817894	6.90306621809166	158.669	NA
s1	liver	4TU -ve	1	Dcn	488	219.251336633671	0.00027660843482845	154	115687	32	4429	32	11	liver	liver	219.251336633671	231.618789999454	4042.3675	NA
s1	liver	4TU -ve	1	Dcp1a	4540	5.0988682938063	0	1264	3235	0	103	0	4	liver	liver	5.0988682938063	5.3864834883594	102.2105	NA
s1	liver	4TU -ve	1	Dcp2	7257	10.0987294362765	0.00019650225977598	2312	5089	1	204	1	0	liver	liver	10.0987294362765	10.6683750643235	219.2221	NA
s1	liver	4TU -ve	1	Dcps	574	21.8805804452658	0.00014480162177816	141	13812	2	442	2	0	liver	liver	21.8805804452659	23.1148126393675	441	NA
s1	liver	4TU -ve	1	Dct	241	22.227105474942	0.00018477457501847	78	10824	2	449	2	0	liver	liver	22.227105474942	23.4808843327512	448	NA
s1	liver	4TU -ve	1	Dctn1	306	18.4153301485043	0	79	6689	0	372	0	367	liver	liver	18.4153301485043	19.454095705531	190.5	NA
s1	liver	4TU -ve	1	Dctn2	463	75.393945742398	3.00706660652533e-05	112	33255	1	1523	1	1	liver	liver	75.393945742398	79.6467412890424	1447.05	NA
s1	liver	4TU -ve	1	Dctn3	372	60.3943623149872	0.00069254601786039	91	27435	19	1220	19	0	liver	liver	60.3943623149872	63.8010665611502	1230	NA
s1	liver	4TU -ve	1	Dctn4	3691	31.3852669735261	0.00012929919834497	1116	15468	2	634	2	3	liver	liver	31.3852669735261	33.155636229319	632.4	NA
s1	liver	4TU -ve	1	Dctn5	1254	24.2072485016629	0	333	8462	0	489	5	14	liver	liver	24.2072485016629	25.5727225806577	471.1667	NA
s1	liver	4TU -ve	1	Dctn6	458	16.8807193027956	0	136	10830	0	341	0	0	liver	liver	16.8807193027956	17.8329210634035	343	NA
s1	liver	4TU -ve	1	Dctpp1	77	40.5434284721103	0.00037568562626793	22	13309	5	819	5	8	liver	liver	40.5434284721103	42.8303881258869	1005.1667	NA
s1	liver	4TU -ve	1	Dcun1d1	3892	43.9096716175358	0.0001651459477313	1340	24221	4	887	4	1	liver	liver	43.9096716175358	46.386513147328	1083.9829	NA
s1	liver	4TU -ve	1	Dcun1d2	3867	12.8709296736858	0	990	6540	0	260	0	5	liver	liver	12.8709296736858	13.5969486113927	258.5369	NA
s1	liver	4TU -ve	1	Dcun1d3	4777	8.81163646890797	0.00069460523269275	1581	4319	3	178	3	0	liver	liver	8.81163646890797	9.30868020318421	187.0103	NA
s1	liver	4TU -ve	1	Dcun1d4	3412	32.1278206085465	0.00017899761336515	1060	16760	3	649	3	1	liver	liver	32.1278206085465	33.940075572284	649.5	NA
s1	liver	4TU -ve	1	Dcun1d5	1722	20.9895160832415	0.00029359953024075	608	13624	4	424	4	4	liver	liver	20.9895160832415	22.1734854278096	426.2833	NA
s1	liver	4TU -ve	1	Dcxr	105	74.3048670777015	0.00026790976799014	24	18663	5	1501	5	41	liver	liver	74.3048670777015	78.4962302526938	1955.1553	NA
s1	liver	4TU -ve	1	Dda1	1500	22.326112626278	0.00066445182724252	357	10535	7	451	7	10	liver	liver	22.3261126262781	23.5854762451465	422.4583	NA
s1	liver	4TU -ve	1	Ddah1	2719	214.449489793873	0.00026314127528787	792	95006	25	4332	25	5	liver	liver	214.449489793873	226.546082248281	4453.1651	NA
s1	liver	4TU -ve	1	Ddb1	651	137.817954659774	6.76807499027089e-05	184	59101	4	2784	4	8	liver	liver	137.817954659774	145.591942054297	1584	NA
s1	liver	4TU -ve	1	Ddc	434	214.300979066868	0.00060094301827483	142	129796	78	4329	78	2	liver	liver	214.300979066869	226.389194379688	4414.7493	NA
s1	liver	4TU -ve	1	Ddhd1	8686	14.7025619734026	0.00053925798101811	2476	9272	5	297	5	0	liver	liver	14.7025619734026	15.5318989907062	303.0556	NA
s1	liver	4TU -ve	1	Ddhd2	3786	17.4252586351438	0	1096	11278	0	352	0	1	liver	liver	17.4252586351438	18.4081765815778	399.07	NA
s1	liver	4TU -ve	1	Ddi2	8128	162.223217464109	7.97066794197354e-05	2242	100368	8	3277	8	14	liver	liver	162.223217464109	171.373848459745	3265.9885	NA
s1	liver	4TU -ve	1	Ddit3	197	5.94042908016267	0	44	2401	0	120	0	0	liver	liver	5.94042908016267	6.27551474371969	123	NA
s1	liver	4TU -ve	1	Ddit4	867	20.5439839022293	0.0003312355084465	227	12076	4	415	4	0	liver	liver	20.5439839022293	21.7028218220306	415	NA
s1	liver	4TU -ve	1	Ddo	7465	12.0293688873294	0	2063	5570	0	243	0	2	liver	liver	12.0293688873294	12.7079173560324	232.0909	NA
s1	liver	4TU -ve	1	Ddost	645	100.492258606085	0.00019969047975637	153	40062	8	2030	8	1	liver	liver	100.492258606085	106.160791081258	2048.5	NA
s1	liver	4TU -ve	1	Ddrgk1	438	102.422898057138	0.00027584684982897	114	36252	10	2069	10	37	liver	liver	102.422898057138	108.200333372967	2100.7654	NA
s1	liver	4TU -ve	1	Ddt	204	736.316184486163	0.00022936155572666	47	305195	70	14874	70	38	liver	liver	736.316184486164	777.850052484056	14823.2436	NA
s1	liver	4TU -ve	1	Ddx1	2525	61.5329445553517	4.49842555105713e-05	758	22230	1	1243	2	0	liver	liver	61.5329445553517	65.0038735536965	1311.1429	NA
s1	liver	4TU -ve	1	Ddx10	450	5.9899326558307	0	167	3599	0	121	0	2	liver	liver	5.9899326558307	6.32781069991735	180	NA
s1	liver	4TU -ve	1	Ddx17	5369	89.9975005644645	0.0001621376224139	1739	61676	10	1818	11	0	liver	liver	89.9975005644645	95.0740483673533	1817	NA
s1	liver	4TU -ve	1	Ddx18	161	12.1283760386655	0	61	6945	0	245	0	95	liver	liver	12.1283760386655	12.8125092684277	516.1362	NA
s1	liver	4TU -ve	1	Ddx19a	1033	12.3758939170056	0	297	7584	0	250	0	0	liver	liver	12.3758939170056	13.073989049416	251	NA
s1	liver	4TU -ve	1	Ddx19b	5062	14.7520655490706	0.00023693875133278	1468	8441	2	298	2	0	liver	liver	14.7520655490706	15.5841949469039	276.09	NA
s1	liver	4TU -ve	1	Ddx20	1099	17.9697979674921	0	334	8221	0	363	0	2	liver	liver	17.9697979674921	18.9834320997521	363.7803	NA
s1	liver	4TU -ve	1	Ddx21	2099	31.6822884275343	0	670	18686	0	640	0	0	liver	liver	31.6822884275343	33.469411966505	915	NA
s1	liver	4TU -ve	1	Ddx24	472	51.2857043920711	0.00012218466175212	139	24553	3	1036	3	2	liver	liver	51.2857043920711	54.17861062078	1820.947	NA
s1	liver	4TU -ve	1	Ddx27	1538	19.949940994213	0	422	8464	0	403	0	1	liver	liver	19.949940994213	21.0752703476586	528.5	NA
s1	liver	4TU -ve	1	Ddx28	181	29.1576060684651	7.7106947335955e-05	54	12969	1	589	1	8	liver	liver	29.1576060684651	30.8023182004241	565.1397	NA
s1	liver	4TU -ve	1	Ddx39	3338	15.445115608423	0	732	7880	0	312	0	3	liver	liver	15.445115608423	16.3163383336712	233.0843	NA
s1	liver	4TU -ve	1	Ddx39b	218	69.2555023595632	0.0002244053258864	62	40106	9	1399	12	0	liver	liver	69.2555023595632	73.1620427205321	1534	NA
s1	liver	4TU -ve	1	Ddx3x	2560	156.480802686618	0.00034175996023156	861	96559	33	3161	33	935	liver	liver	156.480802686618	165.307517540816	2699.474	NA
s1	liver	4TU -ve	1	Ddx3y	4388	124.1549677754	0.00010566356720202	1400	56784	6	2508	6	10	liver	liver	124.1549677754	131.158258143742	2378.0769	NA
s1	liver	4TU -ve	1	Ddx41	185	17.1282371811357	0	44	5805	0	346	4	2	liver	liver	17.1282371811357	18.0944008443918	361.1742	NA
s1	liver	4TU -ve	1	Ddx42	973	21.7320697182618	9.31879601155531e-05	315	10731	1	439	1	4	liver	liver	21.7320697182618	22.9579247707745	424.5833	NA
s1	liver	4TU -ve	1	Ddx46	2425	20.4944803265612	0.0006727777310571	764	11891	8	414	8	2	liver	liver	20.4944803265612	21.6505258658329	655	NA
s1	liver	4TU -ve	1	Ddx47	3086	21.8310768695978	0	899	10585	0	441	0	0	liver	liver	21.8310768695978	23.0625166831699	446	NA
s1	liver	4TU -ve	1	Ddx49	642	18.3163229971682	0	123	4683	0	370	0	0	liver	liver	18.3163229971682	19.3495037931357	418.1082	NA
s1	liver	4TU -ve	1	Ddx5	3387	185.885926633424	0.00013155497986196	1094	98818	13	3755	13	123	liver	liver	185.885926633424	196.371315522229	3694.7362	NA
s1	liver	4TU -ve	1	Ddx50	343	43.4146358608555	0.00052015604681404	141	26915	14	877	14	4	liver	liver	43.4146358608555	45.8635535853514	1180.2306	NA
s1	liver	4TU -ve	1	Ddx51	3002	7.82156495554752	0	886	4026	0	158	0	0	liver	liver	7.82156495554752	8.26276107923093	158	NA
s1	liver	4TU -ve	1	Ddx52	1281	12.1283760386655	0.00019238168526356	356	5198	1	245	1	2	liver	liver	12.1283760386655	12.8125092684277	305.037	NA
s1	liver	4TU -ve	1	Ddx54	1300	27.8705131010965	0.00051203277009728	295	11718	6	563	6	0	liver	liver	27.8705131010965	29.4426233392849	580	NA
s1	liver	4TU -ve	1	Ddx55	3973	10.2472401632806	0.00024679170779861	1021	4052	1	207	1	1	liver	liver	10.2472401632806	10.8252629329165	216.2375	NA
s1	liver	4TU -ve	1	Ddx56	262	32.3753384868866	0.00065936964262165	72	15166	10	654	10	5	liver	liver	32.3753384868866	34.2015553532723	671.8767	NA
s1	liver	4TU -ve	1	Ddx58	961	14.6530583977346	0	302	8149	0	296	0	0	liver	liver	14.6530583977346	15.4796030345086	416.327	NA
s1	liver	4TU -ve	1	Ddx6	4250	55.3449975968489	0.00037634252960078	1301	34543	13	1118	13	6	liver	liver	55.3449975968489	58.4668790289884	1120.1229	NA
s1	liver	4TU -ve	1	Deaf1	9355	17.2272443324718	0.00052598358931201	2859	9506	5	348	5	7	liver	liver	17.2272443324718	18.1989927567871	239.0789	NA
s1	liver	4TU -ve	1	Decr1	1795	140.342637018843	0.00015878371672984	588	50383	8	2835	9	29	liver	liver	140.342637018843	148.259035820378	2629.3974	NA
s1	liver	4TU -ve	1	Decr2	1051	484.640005789938	0.00033540809818109	297	181868	61	9790	61	617	liver	liver	484.640005789938	511.977411175131	9361.6552	NA
s1	liver	4TU -ve	1	Dedd	1127	28.7120738874529	0.00078308535630383	334	14047	11	580	11	1	liver	liver	28.7120738874529	30.3316545946452	575.5271	NA
s1	liver	4TU -ve	1	Dedd2	700	17.3262514838078	0.00025913449080072	154	3859	1	350	1	4	liver	liver	17.3262514838078	18.3035846691824	355.0727	NA
s1	liver	4TU -ve	1	Def8	2085	41.6325071368068	4.90364340705144e-05	589	20393	1	841	1	4	liver	liver	41.6325071368067	43.9808991622355	837	NA
s1	liver	4TU -ve	1	Degs1	975	94.7003402529266	0.00053519395825487	313	50449	27	1913	27	3	liver	liver	94.7003402529266	100.042164206131	1953.5865	NA
s1	liver	4TU -ve	1	Dek	1691	42.9691036798433	0.00022760896779333	538	17574	4	868	4	142	liver	liver	42.9691036798434	45.3928899795724	2139	NA
s1	liver	4TU -ve	1	Dennd1a	2471	9.15816149858412	0.00073583517292126	577	6795	5	185	5	0	liver	liver	9.15816149858412	9.67475189656786	239.2145	NA
s1	liver	4TU -ve	1	Dennd1b	10876	18.1678122701642	0.0001071007818357	3289	9337	1	367	1	7	liver	liver	18.1678122701642	19.1926159245427	514.6118	NA
s1	liver	4TU -ve	1	Dennd2d	2771	8.61362216623588	0	760	3854	0	174	0	2	liver	liver	8.61362216623588	9.09949637839355	181.5125	NA
s1	liver	4TU -ve	1	Dennd4a	2572	6.93050059352312	0	846	4220	0	140	0	0	liver	liver	6.93050059352312	7.32143386767297	508.8616	NA
s1	liver	4TU -ve	1	Dennd4c	2122	9.25716864992017	0.00088448611356801	684	5653	5	187	5	171	liver	liver	9.25716864992017	9.77934380896318	125.9941	NA
s1	liver	4TU -ve	1	Dennd5a	852	11.9303617359934	0.0003754458419373	259	5327	2	241	2	20	liver	liver	11.9303617359934	12.603325443637	230.4892	NA
s1	liver	4TU -ve	1	Dennd5b	5635	82.9184892439373	0.00032262067254001	1735	40295	13	1675	13	856	liver	liver	82.9184892439373	87.5957266310873	1457.4778	NA
s1	liver	4TU -ve	1	Dennd6a	5686	13.5639797330381	0	1815	6994	0	274	0	11	liver	liver	13.5639797330381	14.32909199816	263.8314	NA
s1	liver	4TU -ve	1	Denr	1541	34.4544886649435	0.00037569772434521	496	18632	7	696	7	2	liver	liver	34.4544886649435	36.3979855135742	1542.5785	NA
s1	liver	4TU -ve	1	Depdc7	141	25.2468235906914	0	59	15601	0	510	0	0	liver	liver	25.2468235906914	26.6709376608087	486.0385	NA
s1	liver	4TU -ve	1	Deptor	7601	387.513990329278	0.000142726179824	2282	182167	26	7828	26	9	liver	liver	387.513990329278	409.372745115314	7877.0216	NA
s1	liver	4TU -ve	1	Dera	1617	80.047281855192	0.00034806822137138	484	40222	14	1617	14	5	liver	liver	80.047281855192	84.5625611716228	1657.0556	NA
s1	liver	4TU -ve	1	Derl1	2266	189.697701959861	0.0002142787571832	690	102670	22	3832	22	1144	liver	liver	189.697701959861	200.398104149449	3313.2506	NA
s1	liver	4TU -ve	1	Derl2	3709	111.977088161066	2.36434566733656e-05	1219	42295	1	2262	1	23	liver	liver	111.977088161066	118.293452919116	2262.91	NA
s1	liver	4TU -ve	1	Derl3	622	17.870790816156	0.00057398691309838	147	8711	5	361	5	3	liver	liver	17.870790816156	18.8788401873567	372.5	NA
s1	liver	4TU -ve	1	Des	1529	5.34638617214641	0	325	811	0	108	0	2	liver	liver	5.34638617214641	5.64796326934772	106.6667	NA
s1	liver	4TU -ve	1	Desi1	2815	36.4346316916644	0.00018905974287874	739	15868	3	736	3	0	liver	liver	36.4346316916644	38.4898237614808	720	NA
s1	liver	4TU -ve	1	Desi2	7833	19.5044088132008	0.00019100372457262	2412	10471	2	394	2	0	liver	liver	19.5044088132008	20.6046067418796	394.0784	NA
s1	liver	4TU -ve	1	Det1	2026	5.5444004748185	0	601	2512	0	112	0	4	liver	liver	5.5444004748185	5.85714709413838	109	NA
s1	liver	4TU -ve	1	Dexi	2491	82.225439184585	5.0098945417199e-05	609	39921	2	1661	2	5	liver	liver	82.225439184585	86.86358324432	1660.513	NA
s1	liver	4TU -ve	1	Dffa	2288	18.4153301485043	0	584	6445	0	372	0	20	liver	liver	18.4153301485043	19.454095705531	264	NA
s1	liver	4TU -ve	1	Dgat1	221	20.8410053562374	0	57	7864	0	421	0	8	liver	liver	20.8410053562374	22.0165975592166	388.3592	NA
s1	liver	4TU -ve	1	Dgat2	1432	369.098660180774	0.00018195927323325	368	186855	34	7456	34	11	liver	liver	369.098660180774	389.918649409783	7809.7563	NA
s1	liver	4TU -ve	1	Dgcr14	1333	5.5444004748185	0	340	2177	0	112	0	0	liver	liver	5.5444004748185	5.85714709413838	112.0426	NA
s1	liver	4TU -ve	1	Dgcr2	2166	27.1774630417442	0.00018460402436773	581	16251	3	549	3	5	liver	liver	27.1774630417442	28.7104799525176	725.9316	NA
s1	liver	4TU -ve	1	Dgcr6	671	34.9000208459557	8.34167500834168e-05	156	11988	1	705	1	3	liver	liver	34.9000208459557	36.8686491193532	701.1667	NA
s1	liver	4TU -ve	1	Dgcr8	1574	7.52454350153939	0.00138217000691085	473	2894	4	152	4	0	liver	liver	7.52454350153939	7.94898534204494	159.1538	NA
s1	liver	4TU -ve	1	Dgka	1631	16.2866763947793	0	378	6177	0	329	0	2	liver	liver	16.2866763947793	17.2053695890315	318.6667	NA
s1	liver	4TU -ve	1	Dgkd	2708	9.35617580125621	0	775	5426	0	189	0	3	liver	liver	9.35617580125621	9.88393572135851	198.5	NA
s1	liver	4TU -ve	1	Dgkq	4465	15.8411442137671	0	1106	9688	0	320	0	0	liver	liver	15.8411442137671	16.7347059832525	316	NA
s1	liver	4TU -ve	1	Dgkz	3087	16.2866763947793	0	603	7175	0	329	0	0	liver	liver	16.2866763947793	17.2053695890315	254	NA
s1	liver	4TU -ve	1	Dglucy	1922	12.9204332493538	0	493	6318	0	261	0	4	liver	liver	12.9204332493538	13.6492445675903	256.0584	NA
s1	liver	4TU -ve	1	Dguok	1476	13.5144761573701	0.00025994281258123	400	7694	2	273	2	0	liver	liver	13.5144761573701	14.2767960419623	272.0913	NA
s1	liver	4TU -ve	1	Dhcr24	2348	223.409636989785	0.00014933970516075	572	93746	14	4513	14	10	liver	liver	223.409636989785	236.011650320058	4529.1667	NA
s1	liver	4TU -ve	1	Dhcr7	1542	35.3950566026359	0	414	16705	0	715	0	1	liver	liver	35.3950566026359	37.3916086813298	752.3333	NA
s1	liver	4TU -ve	1	Dhdds	1989	21.0390196589095	0	513	9519	0	425	0	2	liver	liver	21.0390196589095	22.2257813840072	465.8	NA
s1	liver	4TU -ve	1	Dhdh	4279	185.341387301075	0.00018083000974472	1102	99541	18	3744	18	51	liver	liver	185.341387301075	195.796060004054	3785.8085	NA
s1	liver	4TU -ve	1	Dhfr	4250	52.2757759054315	9.46431951542684e-05	1122	21132	2	1056	2	3	liver	liver	52.2757759054315	55.2245297447333	1052.1822	NA
s1	liver	4TU -ve	1	Dhodh	3570	8.81163646890797	0.00023803856224708	911	4201	1	178	1	0	liver	liver	8.81163646890797	9.30868020318421	181	NA
s1	liver	4TU -ve	1	Dhps	722	6.8809970178551	0.00106951871657754	177	2805	3	139	3	1	liver	liver	6.8809970178551	7.26913791147531	147.5909	NA
s1	liver	4TU -ve	1	Dhrs1	264	206.281399808649	0.00019937823528108	81	135421	27	4167	27	0	liver	liver	206.281399808649	217.917249475666	4219	NA
s1	liver	4TU -ve	1	Dhrs13	1424	5.19787544514234	0	337	1552	0	105	0	0	liver	liver	5.19787544514234	5.49107540075473	102	NA
s1	liver	4TU -ve	1	Dhrs3	1682	208.905089319054	0.00020295811451911	365	78834	16	4220	16	10	liver	liver	208.905089319054	220.688935154142	4210.2708	NA
s1	liver	4TU -ve	1	Dhrs4	808	217.27119360695	0.00037705494947463	203	79564	30	4389	30	1	liver	liver	217.27119360695	229.526951751548	4380.4167	NA
s1	liver	4TU -ve	1	Dhrs7	839	25.9398736500437	7.00182047332306e-05	220	14282	1	524	1	0	liver	liver	25.9398736500437	27.403081047576	485.0306	NA
s1	liver	4TU -ve	1	Dhrs7b	2272	34.9000208459557	0.00021606049693914	624	13885	3	705	3	3	liver	liver	34.9000208459557	36.8686491193532	717.0474	NA
s1	liver	4TU -ve	1	Dhtkd1	2593	12.5739082196777	0.00013487995683841	889	7414	1	254	1	0	liver	liver	12.5739082196777	13.2831728742067	222.0526	NA
s1	liver	4TU -ve	1	Dhx15	1278	28.910088190125	0.00042105263157894	443	16625	7	584	7	8	liver	liver	28.910088190125	30.5408384194358	845.2488	NA
s1	liver	4TU -ve	1	Dhx16	1007	37.0286745996807	5.90597684857075e-05	246	16932	1	748	1	0	liver	liver	37.0286745996807	39.1173752358527	735	NA
s1	liver	4TU -ve	1	Dhx29	359	18.2173158458322	0	92	9954	0	368	0	0	liver	liver	18.2173158458322	19.2449118807404	363.2826	NA
s1	liver	4TU -ve	1	Dhx30	721	30.5437061871698	0.00046601424672125	161	15021	7	617	7	0	liver	liver	30.5437061871698	32.2666049739587	655.1199	NA
s1	liver	4TU -ve	1	Dhx32	286	10.9897937983009	0.00060156406657309	85	4987	3	222	2	1	liver	liver	10.989793798301	11.6097022758814	235.5	NA
s1	liver	4TU -ve	1	Dhx33	4679	18.3163229971682	0.00066844919786096	1257	10472	7	370	7	0	liver	liver	18.3163229971682	19.3495037931357	374	NA
s1	liver	4TU -ve	1	Dhx34	150	5.14837186947432	0	31	1018	0	104	0	0	liver	liver	5.14837186947432	5.43877944455707	111	NA
s1	liver	4TU -ve	1	Dhx36	2549	24.454766380003	0.00012682308180088	922	15770	2	494	2	0	liver	liver	24.454766380003	25.8342023616461	568.0192	NA
s1	liver	4TU -ve	1	Dhx38	388	15.8906477894352	0	93	6481	0	321	0	0	liver	liver	15.8906477894352	16.7870019394502	323	NA
s1	liver	4TU -ve	1	Dhx40	1276	34.3059779379394	0.0001918925401775	447	20845	4	693	7	4	liver	liver	34.3059779379394	36.2410976449812	684.2658	NA
s1	liver	4TU -ve	1	Dhx58	273	5.64340762615454	0	77	2977	0	114	0	0	liver	liver	5.64340762615454	5.96173900653371	116	NA
s1	liver	4TU -ve	1	Dhx8	499	8.71262931757192	0.0006176652254478	118	3238	2	176	1	1	liver	liver	8.71262931757192	9.20408829078888	252.027	NA
s1	liver	4TU -ve	1	Dhx9	2193	17.722280089152	9.24214417744917e-05	690	10820	1	358	1	0	liver	liver	17.722280089152	18.7219523187637	364.1058	NA
s1	liver	4TU -ve	1	Diaph1	1740	46.0878289469288	0.00017043033659991	453	23470	4	931	4	1	liver	liver	46.0878289469288	48.6875352200253	995.027	NA
s1	liver	4TU -ve	1	Diaph2	4899	8.36610428789577	0	1612	4333	0	169	0	0	liver	liver	8.36610428789577	8.83801659740523	239.7317	NA
s1	liver	4TU -ve	1	Dicer1	3851	21.1380268102455	0.00048780487804878	1146	8200	4	427	4	2	liver	liver	21.1380268102455	22.3303732964026	487.0833	NA
s1	liver	4TU -ve	1	Dido1	4943	14.9500798517427	0	1478	8141	0	302	0	0	liver	liver	14.9500798517427	15.7933787716946	339.5	NA
s1	liver	4TU -ve	1	Diexf	3792	7.07901132052719	0.0018463810930576	1037	2708	5	143	5	2	liver	liver	7.07901132052719	7.47832173626596	148.2	NA
s1	liver	4TU -ve	1	Dio1	1281	183.113726396014	0.00036541044481314	328	101256	37	3699	37	2	liver	liver	183.113726396014	193.442741975159	3664.7024	NA
s1	liver	4TU -ve	1	Dip2b	4043	5.29688259647838	0	1217	3451	0	107	0	1	liver	liver	5.29688259647838	5.59566731315006	106.3833	NA
s1	liver	4TU -ve	1	Dip2c	2898	13.1679511276939	0	920	7747	0	266	0	3	liver	liver	13.1679511276939	13.9107243485786	264.5476	NA
s1	liver	4TU -ve	1	Dirc2	4838	56.2360619588733	0.00076121131888135	1360	30215	23	1136	23	0	liver	liver	56.2360619588733	59.4082062405464	1138	NA
s1	liver	4TU -ve	1	Dis3	4576	6.83149344218708	0	1277	2815	0	138	0	9	liver	liver	6.83149344218708	7.21684195527764	120.6	NA
s1	liver	4TU -ve	1	Dis3l	287	8.26709713655972	0	113	2922	0	167	0	3	liver	liver	8.26709713655972	8.7334246850099	285.5	NA
s1	liver	4TU -ve	1	Dkc1	1647	32.7218635165627	0	444	7301	0	661	6	74	liver	liver	32.7218635165627	34.567627046656	599.9295	NA
s1	liver	4TU -ve	1	Dkk3	2194	5.29688259647838	0	594	2252	0	107	0	0	liver	liver	5.29688259647838	5.59566731315006	107	NA
s1	liver	4TU -ve	1	Dlat	1792	27.4744844957524	0.00033990482664853	556	14710	5	555	5	2	liver	liver	27.4744844957524	29.0242556897036	621.1768	NA
s1	liver	4TU -ve	1	Dlc1	2532	49.5035756680223	0.00065979095044622	760	28797	19	1000	19	1	liver	liver	49.5035756680223	52.2959561976641	1055.5	NA
s1	liver	4TU -ve	1	Dld	900	78.8591960391595	0.00044113449412253	308	38537	17	1593	17	8	liver	liver	78.8591960391595	83.3074582228789	1599.4	NA
s1	liver	4TU -ve	1	Dlg1	2574	29.9991668548215	0.0005787706910522	766	17278	10	606	10	0	liver	liver	29.9991668548215	31.6913494557844	667.5702	NA
s1	liver	4TU -ve	1	Dlg3	2083	15.1480941544148	0	574	6500	0	306	0	0	liver	liver	15.1480941544148	16.0025625964852	305	NA
s1	liver	4TU -ve	1	Dlg5	2322	6.98000416919114	0	606	2968	0	141	0	0	liver	liver	6.98000416919114	7.37372982387064	141.7361	NA
s1	liver	4TU -ve	1	Dlgap4	1693	22.177601899274	0	379	7278	0	448	0	6	liver	liver	22.177601899274	23.4285883765535	444.446	NA
s1	liver	4TU -ve	1	Dlst	2677	154.055127478885	0.00013105778191985	675	68672	9	3112	9	0	liver	liver	154.055127478885	162.745015687131	3036	NA
s1	liver	4TU -ve	1	Dmac1	351	68.4634451488748	6.47353940767114e-05	102	30895	2	1383	2	5	liver	liver	68.4634451488748	72.3253074213694	1392.0345	NA
s1	liver	4TU -ve	1	Dmac2	937	31.9298063058744	0.00034532771600248	212	14479	5	645	5	0	liver	liver	31.9298063058744	33.7308917474933	650.0278	NA
s1	liver	4TU -ve	1	Dmap1	54	8.6631257419039	0	16	1921	0	175	0	0	liver	liver	8.6631257419039	9.15179233459122	179.2222	NA
s1	liver	4TU -ve	1	Dmbt1	590	204.00423532792	7.7930174563591e-05	134	102656	8	4121	8	2	liver	liver	204.00423532792	215.511635490574	4151.9792	NA
s1	liver	4TU -ve	1	Dmd	3659	16.2866763947793	0	1219	11073	0	329	0	3	liver	liver	16.2866763947793	17.2053695890315	673.5374	NA
s1	liver	4TU -ve	1	Dmgdh	368	307.961744230767	0.00029690476779572	113	121251	36	6221	36	12	liver	liver	307.961744230767	325.333143505668	6095.9793	NA
s1	liver	4TU -ve	1	Dmpk	958	22.227105474942	0.00030693677102516	209	9774	3	449	3	3	liver	liver	22.227105474942	23.4808843327512	446.2156	NA
s1	liver	4TU -ve	1	Dmtf1	3444	12.3758939170056	0.00015511090429657	964	6447	1	250	1	0	liver	liver	12.3758939170056	13.073989049416	274	NA
[truncated: 181,894 more rows]
