# Supplementary material for: SLAMseq reveals potential transfer of RNA from liver to kidney in the mouse
Source: Nat Commun. 2025 Aug 11;16:7413. doi: 10.1038/s41467-025-62688-9 (PMC12339719; doi:10.1038/s41467-025-62688-9)
Supplement: Supplementary file 6 — Source Data [file 41467_2025_62688_MOESM6_ESM.zip › Source data/Fig2h_data.csv]

tissue	group_pos	group_neg	gene_name	cR_pos	cR_neg	cpm_pos	cpm_neg	pval	fdr	sig	delta	delta_sign	labelled
liver	RNA labelling group	control group (Cre -ve)	Mus musculus (house mouse) mmu-miR-122-5p	0.00442181	0.001025059	243108.3333	294552.6667	0.004676376	0.032197344	yes	0.003396751	pos	yes
liver	RNA labelling group	control group (Cre -ve)	18_TGGAGTGTGACAATGGTGTTTGT	0.004291491	0.001540628	73713.33333	78735	0.004824056	0.032888895	yes	0.002750863	pos	yes
liver	RNA labelling group	control group (Cre -ve)	18_TGGAGTGTGACAATGGTGTTTGA	0.001996395	0.000952	56620.33333	73857.33333	0.001586856	0.017563495	yes	0.001044395	pos	yes
liver	RNA labelling group	control group (Cre -ve)	MU069435.1_TCGCTGCGATCTATTGAAAGTCAGCCCTCGACACAAGGGTTTGT	0.000798	0.00079	44171.66667	32334.33333	0.93793103	0.965188623	no	7.99999999999998e-06	pos	no
liver	RNA labelling group	control group (Cre -ve)	Mus musculus (house mouse) mmu-let-7c-5p	0.00349367	0.001124042	27887.66667	23815.66667	0.006152103	0.037445829	yes	0.002369628	pos	yes
liver	RNA labelling group	control group (Cre -ve)	Mus musculus (house mouse) mmu-let-7a-5p	0.003743149	0.001123846	23879	21229.33333	0.004264855	0.030944106	yes	0.002619303	pos	yes
liver	RNA labelling group	control group (Cre -ve)	Mus musculus (house mouse) mmu-let-7f-5p	0.003670209	0.000757	21779	20214.33333	0.005719787	0.0358706	yes	0.002913209	pos	yes
liver	RNA labelling group	control group (Cre -ve)	>ENSMUST00000018315.10|ENSMUSG00000018171.10|OTTMUSG00000001205.2|OTTMUST00000002400.1|Vmp1-201|Vmp1|2787|UTR5:1-123|CDS:124-1344|UTR3:1345-2787|	0.008413023	0.001200451	13588.33333	19512.33333	0.001641076	0.017571363	yes	0.007212572	pos	yes
liver	RNA labelling group	control group (Cre -ve)	Mus musculus long noncoding RNA near Ppara (Lncppara)	0.003524134	0.00179302	17971.66667	14952.66667	0.011096532	0.052651581	no	0.001731114	pos	no
liver	RNA labelling group	control group (Cre -ve)	>ENSMUST00000030127.13|ENSMUSG00000028420.14|OTTMUSG00000007005.3|OTTMUST00000016196.1|Tmem38b-201|Tmem38b|2862|UTR5:1-64|CDS:65-943|UTR3:944-2862|	0.002704587	0.001290138	21195.66667	12241.33333	2.62e-06	0.000706	yes	0.001414449	pos	yes
liver	RNA labelling group	control group (Cre -ve)	Mus musculus (house mouse) mmu-let-7g-5p	0.002751882	0.000817	9874	8377.333333	0.004128217	0.030596889	yes	0.001934882	pos	yes
liver	RNA labelling group	control group (Cre -ve)	Mus musculus tRNA-Gly (GCC) (tRNA-Gly-GCC-2-1, tRNA-Gly-GCC-3-1, tRNA-Gly-GCC-4-1)	0.005816371	0.001199613	3787.666667	466.6666667	0.007949566	0.042139656	yes	0.004616758	pos	yes
liver	RNA labelling group	control group (Cre -ve)	9_CTCGCTGCGATCTATTGAAAGTCAGCCCTCGACACAAGGGTTTGT	0.00107385	0.000845	11322.66667	11562.33333	0.13471829	0.2852188	no	0.00022885	pos	no
liver	RNA labelling group	control group (Cre -ve)	Mus musculus tRNA-Glu (CTC) (tRNA-Glu-CTC-1 1 to 9)	0.005953563	0.001663808	4872.666667	917	0.006115153	0.037445829	yes	0.004289755	pos	yes
liver	RNA labelling group	control group (Cre -ve)	18_GGAGTGTGACAATGGTGTTTGT	0.004764277	0.001569156	7008	7395.333333	0.00772064	0.041870145	yes	0.003195121	pos	yes
liver	RNA labelling group	control group (Cre -ve)	Mus musculus (house mouse) mmu-miR-122b-3p	0.001427335	0.001024256	6496.333333	7262	0.066947322	0.176131328	no	0.000403079	pos	no
liver	RNA labelling group	control group (Cre -ve)	MU069435.1_CGCTGCGATCTATTGAAAGTCAGCCCTCGACACAAGGGTTTGT	0.000794	0.000779	7666.333333	6156.333333	0.883359257	0.939077055	no	1.5e-05	pos	no
liver	RNA labelling group	control group (Cre -ve)	18_GGAGTGTGACAATGGTGTTTGA	0.002107485	0.001022569	5835.333333	7451.333333	0.026459421	0.092265825	no	0.001084916	pos	no
liver	RNA labelling group	control group (Cre -ve)	Mus musculus tRNA-Gly (GCC) (tRNA-Gly-GCC-2-1, tRNA-Gly-GCC-3-1, tRNA-Gly-GCC-4-1, tRNA-Gly-GCC-5-1)	0.005104366	0.001145218	1906.666667	366	0.007900494	0.042049341	yes	0.003959148	pos	yes
liver	RNA labelling group	control group (Cre -ve)	Mus musculus (house mouse) mmu-miR-26a-5p	0.004359942	0.000681	5768	4844	0.012198525	0.05710575	no	0.003678942	pos	no
liver	RNA labelling group	control group (Cre -ve)	Mus musculus tRNA-Gly (GCC) (tRNA-Gly-GCC-1 1 to 9, tRNA-Gly-GCC-2 1 to 8)	0.005877122	0.000845	1398	174.6666667	0.001021225	0.014368198	yes	0.005032122	pos	yes
liver	RNA labelling group	control group (Cre -ve)	MU069435.1_GCTGCGATCTATTGAAAGTCAGCCCTCGACACAAGGGTTTGT	0.000861	0.000822	4631.333333	3839.666667	0.735735301	0.834796436	no	3.9e-05	pos	no
liver	RNA labelling group	control group (Cre -ve)	Mus musculus (house mouse) tRNA-Val	0.003433844	0.002059296	2460	990.6666667	0.008686833	0.04351485	yes	0.001374548	pos	yes
liver	RNA labelling group	control group (Cre -ve)	Mus musculus (house mouse) tRNA-Glu	0.006918855	0.001623247	1819.666667	386.6666667	0.005357897	0.034538155	yes	0.005295608	pos	yes
liver	RNA labelling group	control group (Cre -ve)	Mus musculus (house mouse) mmu-let-7d-5p	0.003431065	0.001018313	3310	2662	0.01921223	0.075267282	no	0.002412752	pos	no
liver	RNA labelling group	control group (Cre -ve)	Mus musculus Mir17 host gene (Mir17hg)	0.004948554	0.001434889	4057.666667	3677.666667	0.000786	0.013115146	yes	0.003513665	pos	yes
liver	RNA labelling group	control group (Cre -ve)	18_TGGAGTGTGACAATGGTGTTTGTT	0.007881021	0.002563168	2659	2523.333333	0.010928314	0.05200592	no	0.005317853	pos	no
liver	RNA labelling group	control group (Cre -ve)	Mus musculus tRNA	0.009525275	0.001279878	2038.666667	495	0.032549687	0.105330788	no	0.008245397	pos	no
liver	RNA labelling group	control group (Cre -ve)	18_TGGAGTGTGACAATGGTGTTTGAT	0.007065562	0.005630031	2320.333333	2365.333333	0.177227701	0.338153797	no	0.001435531	pos	no
liver	RNA labelling group	control group (Cre -ve)	X_TGAGGTAGTAGATTGTATAGTTT	0.003910319	0.002117286	2215	1833	0.006232943	0.037490344	yes	0.001793033	pos	yes
liver	RNA labelling group	control group (Cre -ve)	Mus musculus (house mouse) predicted gene, 23647	0.002529989	0.001039063	4550.333333	2405.666667	1.15e-06	0.000618	yes	0.001490926	pos	yes
liver	RNA labelling group	control group (Cre -ve)	13_TCGCTGCGATCTATTGAAAGTCAGCCCTCGACACAAGGGTTTG	0.000821	0.000723	2544.333333	1771	0.266478979	0.431299852	no	9.8e-05	pos	no
liver	RNA labelling group	control group (Cre -ve)	1_TGTAAACATCCTCGACTGGAAGCT	0.01562361	0.002494378	2808	3863	0.024216782	0.086879718	no	0.013129232	pos	no
liver	RNA labelling group	control group (Cre -ve)	18_TGGAGTGTGACAATGGTGTTTGAA	0.002054603	0.000902	2113.666667	3119.666667	0.000148	0.006809635	yes	0.001152603	pos	yes
liver	RNA labelling group	control group (Cre -ve)	18_TTGCTGTGATGACTATCTTAGGACACCTTTGGATTAACCGTGAAATCAAACAAGTGCTGAGCAA	0.005506888	0.001011172	2704.666667	2342	0.002055929	0.020039116	yes	0.004495716	pos	yes
liver	RNA labelling group	control group (Cre -ve)	4_GGTCGATGATGAGAGCTTTGTTCTGAGC	0.000911	0.000938	1743.333333	1273	0.758556479	0.852322488	no	-2.7e-05	neg	no
liver	RNA labelling group	control group (Cre -ve)	Mus musculus RIKEN cDNA E130102H24 gene (E130102H24Rik)	0.005473912	0.002015006	1715	2489	0.009533131	0.047170049	yes	0.003458906	pos	yes
liver	RNA labelling group	control group (Cre -ve)	1_AGCCCATGATGGTATGAGAGTAGTGGACAGAAGGGATTTCTGAAAAACACTTTTCTGAGG	0.000961	8e-04	2513.666667	2372.333333	0.008397674	0.042593843	yes	0.000161	pos	yes
liver	RNA labelling group	control group (Cre -ve)	2_TGAATCTGACAACAGGAAATAAACCTCCTTATTCACCCCA	0.001808423	0.000797	1496.333333	2287	0.0032142	0.026669622	yes	0.001011423	pos	yes
liver	RNA labelling group	control group (Cre -ve)	Mus musculus (house mouse) predicted gene, 25018	0.002702748	0.000882	3318.666667	1811.333333	1.55e-06	0.000628	yes	0.001820748	pos	yes
liver	RNA labelling group	control group (Cre -ve)	Mus musculus (house mouse) mmu-miR-125a-5p	0.001698236	0.00099	2006.333333	2163	0.003633481	0.028818491	yes	0.000708236	pos	yes
liver	RNA labelling group	control group (Cre -ve)	Mus musculus (house mouse) mmu-miR-125b-5p	0.003523727	0.001150146	1864.333333	1756.333333	0.022349748	0.082186118	no	0.002373581	pos	no
liver	RNA labelling group	control group (Cre -ve)	NA_TCCTCCCGGGGCTACGCCTGTCTGAGCGTCGCT	0.001117441	0.001111066	2466.666667	3400.666667	0.926240737	0.959447831	no	6.37500000000009e-06	pos	no
liver	RNA labelling group	control group (Cre -ve)	18_TGGAGTGTGACAATGGTGTTTTT	0.004222324	0.002962126	1476.666667	1234	0.081351537	0.199737159	no	0.001260198	pos	no
liver	RNA labelling group	control group (Cre -ve)	Mus musculus tRNA Lys CUU	0.002865761	0.000957	780.6666667	414.6666667	0.005286403	0.034351006	yes	0.001908761	pos	yes
liver	RNA labelling group	control group (Cre -ve)	19_CTTAATGATGAACAATGTAAATGACAAGCATATGGCTGAGTTGCAATGATGTCATCTTACTACTGAAA	0.001750049	0.00089	2199.666667	2113.666667	0.000513	0.01153288	yes	0.000860049	pos	yes
liver	RNA labelling group	control group (Cre -ve)	Mus musculus tRNA-Val (CAC) (tRNA-Val-CAC-2-1, tRNA-Val-CAC-4-1)	0.003381778	0.001158132	557.3333333	65.66666667	0.000696	0.012510731	yes	0.002223646	pos	yes
liver	RNA labelling group	control group (Cre -ve)	10_GTACATGATGAAAACAGTCTCCCTCTTCTGAATCTCGCTGAGGAAACTGCACGTCACCCTCCTGAAA	0.002521031	0.001369681	1828.666667	1813.333333	0.000328	0.00987151	yes	0.00115135	pos	yes
liver	RNA labelling group	control group (Cre -ve)	Mus musculus (house mouse) mmu-miR-10a-5p	0.000479	0.000611	1596	1461.333333	0.020740605	0.079075684	no	-0.000132	neg	no
liver	RNA labelling group	control group (Cre -ve)	1_TGTAAACATCCTCGACTGGAAGC	0.007982358	0.001462791	1696.666667	2277.333333	0.007737437	0.041870145	yes	0.006519567	pos	yes
liver	RNA labelling group	control group (Cre -ve)	Mus musculus (house mouse) mmu-miR-30a-5p	0.002754702	0.001181725	1960.333333	2561.333333	0.111535548	0.248573715	no	0.001572977	pos	no
liver	RNA labelling group	control group (Cre -ve)	1_TGCTATGATGAAGGCTATGTTGGTAGGGACAACTGAGCTTGTTGATGAATACCAACGATTCTGATG	0.00320251	0.00084	1932.666667	2023.666667	0.001400748	0.016632616	yes	0.00236251	pos	yes
liver	RNA labelling group	control group (Cre -ve)	9_TGAGGTAGTAGTTTGTACAGTTT	0.002903236	0.001567012	1467.666667	1073	0.048024344	0.13760268	no	0.001336224	pos	no
liver	RNA labelling group	control group (Cre -ve)	Mus musculus (mouse) 18S ribosomal RNA	0.0027279	0.001196566	1412.333333	1391	0.001650709	0.017571363	yes	0.001531334	pos	yes
liver	RNA labelling group	control group (Cre -ve)	19_CACCCTGATGAACTGAATACCGCCCCAGTCTGATAGCTGTGGAGAAAGGTATTTTCTGAGT	0.004330031	0.000795	1720.333333	1544.333333	0.00162826	0.017563495	yes	0.003535031	pos	yes
liver	RNA labelling group	control group (Cre -ve)	Mus musculus (house mouse) mmu-miR-29a-3p	0.007158787	0.00104129	1334.666667	1707.666667	0.000647	0.012510731	yes	0.006117497	pos	yes
liver	RNA labelling group	control group (Cre -ve)	8_TGGAATGATGACATTCTCCGGAATCGCTGTACTGACTTGATGAAAGTACTTTTGAACCCTTTTCCATCTGATG	0.003328836	0.000889	1747.666667	1545.333333	0.001403494	0.016632616	yes	0.002439836	pos	yes
liver	RNA labelling group	control group (Cre -ve)	18_TGGAGTGTGACAATGGTGTTTGTA	0.002515029	0.001194376	1195.666667	1628	0.000405	0.010780255	yes	0.001320653	pos	yes
liver	RNA labelling group	control group (Cre -ve)	Mus musculus (house mouse) mmu-miR-126a-3p	0.000764	0.000718	1379.333333	1309	0.850450383	0.914912713	no	4.6e-05	pos	no
liver	RNA labelling group	control group (Cre -ve)	Mus musculus (house mouse) mmu-miR-143-3p	0.000886	0.000878	1233.666667	1221	0.900035521	0.949320386	no	7.99999999999998e-06	pos	no
liver	RNA labelling group	control group (Cre -ve)	16_GTGAAATGATGGCAAATCATCTTTCGGGACTGACCTGAAATGAAGAGAATACTCTTGCTGATC	0.004341417	0.001100323	1390.666667	1138.333333	0.000264	0.008991034	yes	0.003241094	pos	yes
liver	RNA labelling group	control group (Cre -ve)	1_ATACATGATGATCTCACACAACTTGAACTCTCTCACTGATTACTTGATGATAGTAAAAGATCTGATG	0.002248304	0.00103975	1650.333333	1921.333333	6.55e-05	0.004607874	yes	0.001208554	pos	yes
liver	RNA labelling group	control group (Cre -ve)	6_CCTGTCTGAGCGTCGCT	0.002569271	0.001469815	896	1048.666667	0.000858	0.013610063	yes	0.001099456	pos	yes
liver	RNA labelling group	control group (Cre -ve)	9_GTAAATGATGAGATTCCATTGGTCCGTGTTTCTGAACTACATGATTTTCCTTGGCTATTCTGATA	0.00260918	0.000886	1189.333333	1003	0.000737	0.012816502	yes	0.00172318	pos	yes
liver	RNA labelling group	control group (Cre -ve)	13_TGAGGTAGTAGATTGTATAGTTA	0.00228145	0.000906	1116	1020.666667	0.037015102	0.114732633	no	0.00137545	pos	no
liver	RNA labelling group	control group (Cre -ve)	4_GGTCCATGATGAAACCCATTATCAGTGGACATCTATGGATGAGAAATGCGGATATGGGACTGAGA	0.002497659	0.000891	1144.666667	897.3333333	0.001589944	0.017563495	yes	0.001606659	pos	yes
liver	RNA labelling group	control group (Cre -ve)	NA_GACTCTTAGCGGTGGATCACTCGGCTCGTGCG	0.020344696	0.001050075	643.3333333	577	0.013267148	0.058973204	no	0.019294621	pos	no
liver	RNA labelling group	control group (Cre -ve)	16_TGAAATGATGGCAAATCATCTTTCGGGACTGACCTGAAATGAAGAGAATACTCTTGCTGATC	0.002419292	0.000879	1345	1161.666667	0.000109	0.006066923	yes	0.001540292	pos	yes
liver	RNA labelling group	control group (Cre -ve)	18_TGGAGTGTGACAATGGTGTTTAT	0.002675459	0.002031971	1108	994	0.248384895	0.413463745	no	0.000643488	pos	no
liver	RNA labelling group	control group (Cre -ve)	Mus musculus (house mouse) nuclear encoded rRNA 5S 136	0.002319503	0.001038274	1836.666667	1000.666667	3.8e-06	0.000878	yes	0.001281229	pos	yes
liver	RNA labelling group	control group (Cre -ve)	Mus musculus (house mouse) mmu-miR-27b-3p	0.003911546	0.002376214	1265	1893.333333	0.010631911	0.05110447	no	0.001535332	pos	no
liver	RNA labelling group	control group (Cre -ve)	NA_ACTGGGCGTGGAGCATCTGG	0.000811	0.00091	728	1071	0.493504661	0.639303877	no	-9.9e-05	neg	no
liver	RNA labelling group	control group (Cre -ve)	9_CTCGCTGCGATCTATTGAAAGTCAGCCCTCGACACAAGGGTTTG	0.001142716	0.000909	1314.333333	1253.666667	0.047681943	0.137276482	no	0.000233716	pos	no
liver	RNA labelling group	control group (Cre -ve)	Mus musculus (house mouse) mmu-miR-192-5p	0.00366369	0.000758	952.6666667	1196.666667	0.018804018	0.074570835	no	0.00290569	pos	no
liver	RNA labelling group	control group (Cre -ve)	Mus musculus (house mouse) nuclear encoded rRNA 5S 185	0.003417578	0.001003996	1707.666667	902.6666667	1.1e-06	0.000618	yes	0.002413582	pos	yes
liver	RNA labelling group	control group (Cre -ve)	18_TGGAGTGTGACAATGGTGTTTGTAT	0.004369626	0.001560709	994.3333333	1047.333333	0.014688288	0.06354452	no	0.002808917	pos	no
liver	RNA labelling group	control group (Cre -ve)	Mus musculus (house mouse) mmu-miR-103-3p	0.002439119	0.000546	1138.333333	875	0.000705	0.012526911	yes	0.001893119	pos	yes
liver	RNA labelling group	control group (Cre -ve)	>ENSMUST00000087204.9|ENSMUSG00000056602.14|OTTMUSG00000055493.4|OTTMUST00000137355.1|Fry-201|Fry|10893|UTR5:1-502|CDS:503-9565|UTR3:9566-10893|	0.002108818	0.001307033	1045	851	0.027448003	0.094959991	no	0.000801785	pos	no
liver	RNA labelling group	control group (Cre -ve)	1_TGTAAACATCCTACACTCTCAGCT	0.007820034	0.001482701	1097.333333	1286.333333	0.006539159	0.038334637	yes	0.006337333	pos	yes
liver	RNA labelling group	control group (Cre -ve)	13_TGAGGTAGTAGGTTGTATAGTTA	0.002849235	0.000882	1115.666667	1072	0.003758695	0.029238311	yes	0.001967235	pos	yes
liver	RNA labelling group	control group (Cre -ve)	10_GCCTGTCTGAGCGTCGCT	0.002470371	0.00149781	837	943	0.046081896	0.133381947	no	0.000972561	pos	no
liver	RNA labelling group	control group (Cre -ve)	1_TTCAAGTAATTCAGGATAGGTT	0.005338176	0.001351426	1069.333333	1001	0.021047008	0.079447083	no	0.00398675	pos	no
liver	RNA labelling group	control group (Cre -ve)	Mus musculus (house mouse) tRNA-Pro	0.020324886	0.002540391	2310.333333	1436	0.000511	0.01153288	yes	0.017784495	pos	yes
liver	RNA labelling group	control group (Cre -ve)	18_TTGCTGTGATGACTATCTTAGGACACCTTTGGATTAACCGTGAAATCAAACAAGTGCTGAGCA	0.001973661	0.000814	1084.666667	938.3333333	0.003167385	0.026553516	yes	0.001159661	pos	yes
liver	RNA labelling group	control group (Cre -ve)	Mus musculus (house mouse) mmu-miR-122-3p	0.005918702	0.000927	606.3333333	2155.333333	0.02855062	0.097129669	no	0.004991702	pos	no
liver	RNA labelling group	control group (Cre -ve)	NA_TGGAGTGTGACAATGGTGTTTGAAA	0.002276004	0.00105034	661	861.6666667	0.003659907	0.028886482	yes	0.001225664	pos	yes
liver	RNA labelling group	control group (Cre -ve)	Mus musculus (house mouse) mmu-miR-148a-3p	0.002951581	0.000744	748	1137.333333	0.005140391	0.033947562	yes	0.002207581	pos	yes
liver	RNA labelling group	control group (Cre -ve)	Mus musculus (house mouse) mmu-let-7e-5p	0.002005339	0.000995	611.6666667	584	0.197778961	0.359557707	no	0.001010339	pos	no
liver	RNA labelling group	control group (Cre -ve)	13_AGAGGTAGTAGGTTGCATAGTTT	0.00450459	0.002093245	832.3333333	635.6666667	0.007862211	0.041983686	yes	0.002411345	pos	yes
liver	RNA labelling group	control group (Cre -ve)	18_TGGAGTGTGACAATGGTGTTTGTTT	0.012265984	0.002618727	744.3333333	583.6666667	0.002120432	0.02034619	yes	0.009647257	pos	yes
liver	RNA labelling group	control group (Cre -ve)	11_TGCTGTGATGAGATGACTAAGTAGGAAGTGCCGTCAGAGTCGATAACTGACGATAACTGCTCCTGGCTGACT	0.004682775	0.001062557	861.6666667	662.3333333	0.003185138	0.026564707	yes	0.003620218	pos	yes
liver	RNA labelling group	control group (Cre -ve)	19_CTGACCTATGAATTGACAGCCA	0.007988884	0.000664	788.3333333	1034.666667	0.002533265	0.022771241	yes	0.007324884	pos	yes
liver	RNA labelling group	control group (Cre -ve)	18_TGAGATGAAGCACTGTAGCTCT	0.001258434	0.001221117	725	664	0.796551498	0.878186489	no	3.73169999999998e-05	pos	no
liver	RNA labelling group	control group (Cre -ve)	Mus musculus (house mouse) mmu-miR-22-3p	0.024081041	0.002472415	1194	1055.666667	1.65e-05	0.002430606	yes	0.021608626	pos	yes
liver	RNA labelling group	control group (Cre -ve)	1_TACCATGATGATAACATAGTTCAGCAGACTTAACTCTGATGAACAATCATGTCTTTCGCTCCTATCTGATG	0.001993493	0.001024487	1110	1089.333333	0.000567	0.012064732	yes	0.000969006	pos	yes
liver	RNA labelling group	control group (Cre -ve)	Mus musculus (house mouse) nuclear encoded rRNA 5S 120	0.002563835	0.000937	1239	575.3333333	0.001602942	0.017563495	yes	0.001626835	pos	yes
liver	RNA labelling group	control group (Cre -ve)	NA_TGGAGTGTGACAATGGTGTTTAA	0.000866	0.000786	705.3333333	980	0.299039118	0.465235859	no	8e-05	pos	no
liver	RNA labelling group	control group (Cre -ve)	9_CAACGGAATCCCAAAAGCAGCT	0.001940463	0.000556	717	719.6666667	0.052118485	0.145895689	no	0.001384463	pos	no
liver	RNA labelling group	control group (Cre -ve)	NA_CGCGACCTCAGATCAGA	0.002191662	0.000948	407.3333333	588.3333333	0.260902459	0.426222748	no	0.001243662	pos	no
liver	RNA labelling group	control group (Cre -ve)	18_TGGAGTGTGACAATGGTGTTTGTAA	0.001973714	0.000947	519	733	0.025720471	0.090468961	no	0.001026714	pos	no
liver	RNA labelling group	control group (Cre -ve)	10_CCACCATGATGACGGAAATTCTTCACTTTGACCTGATGTCTGTTGAAGAAACTCAGTGTCTGAGA	0.007506952	0.001322881	830.6666667	864	0.001878704	0.019192124	yes	0.006184071	pos	yes
liver	RNA labelling group	control group (Cre -ve)	18_GAGTGTGACAATGGTGTTTGT	0.006000354	0.001536377	563.3333333	584	0.03647937	0.113982267	no	0.004463977	pos	no
liver	RNA labelling group	control group (Cre -ve)	19_TGTAACAGCAACTCCATGTGGAA	0.008193682	0.000941	875	845	0.037108099	0.114800963	no	0.007252682	pos	no
liver	RNA labelling group	control group (Cre -ve)	NA_CGCCTGTCTGAGCGTCGCT	0.002530334	0.001439401	476	502	0.002456144	0.022729054	yes	0.001090933	pos	yes
liver	RNA labelling group	control group (Cre -ve)	Mus musculus (house mouse) mmu-miR-423-5p	0.003199102	0.00150607	608.3333333	570	0.067643755	0.177099669	no	0.001693032	pos	no
liver	RNA labelling group	control group (Cre -ve)	Mus musculus (house mouse) mmu-let-7d-3p	0.005914856	0.002835792	680.3333333	735.6666667	0.0010189	0.014368198	yes	0.003079064	pos	yes
liver	RNA labelling group	control group (Cre -ve)	19_TTTCTATGATGAATCAAACTAGCTCACTATGACTGCTAATGAAAACACAGGAACACCTGAGA	0.002555818	0.001018495	756	727	0.005710165	0.0358706	yes	0.001537323	pos	yes
liver	RNA labelling group	control group (Cre -ve)	>ENSMUST00000026827.16|ENSMUSG00000025731.17|OTTMUSG00000035873.4|OTTMUST00000091995.2|Mettl26-201|Mettl26|1243|UTR5:1-456|CDS:457-1071|UTR3:1072-1243|	0.017976145	0.001684434	810.3333333	26.66666667	0.004582351	0.03195795	yes	0.016291711	pos	yes
liver	RNA labelling group	control group (Cre -ve)	9_TCGCTGCGATCTATTGAAAGTCAGCCCTCGACACAAGGGTTTGTA	0.000801	0.000734	687.6666667	566	0.396595997	0.550733514	no	6.7e-05	pos	no
liver	RNA labelling group	control group (Cre -ve)	MT_ACTAATCCTAGCCCTAGCCCTACAC	0.001018136	0.000983	669.3333333	557	0.765512349	0.85692399	no	3.51360000000001e-05	pos	no
liver	RNA labelling group	control group (Cre -ve)	18_CTGCAGTGATGACTATCTTAGGACACCTTTGGATTTACCGTGAAAAGAAGTAACCTCTGAGCAG	0.004802011	0.000972	757.3333333	609.6666667	0.002151219	0.020474542	yes	0.003830011	pos	yes
liver	RNA labelling group	control group (Cre -ve)	Mus musculus (house mouse) mmu-miR-194-5p	0.003523545	0.001198603	896.6666667	808.3333333	0.023158665	0.084203864	no	0.002324942	pos	no
liver	RNA labelling group	control group (Cre -ve)	Mus musculus (house mouse) predicted gene, 24312	0.001986187	0.000878	849.6666667	408.6666667	8.77e-05	0.005750609	yes	0.001108187	pos	yes
liver	RNA labelling group	control group (Cre -ve)	Mus musculus tRNA-Lys (CTT) (tRNA-Lys-CTT-1 1 to 8, tRNA-Lys-CTT-3 1 to 7)	0.002335859	0.001356522	192	22	0.554025449	0.694355675	no	0.000979337	pos	no
liver	RNA labelling group	control group (Cre -ve)	MT_ACTAATCCTAGCCCTAGCCCTACA	0.001078716	0.000797	659	512	0.160061367	0.316600602	no	0.000281716	pos	no
liver	RNA labelling group	control group (Cre -ve)	Mus musculus (house mouse) mmu-let-7i-5p	0.002984966	0.000887	494	433.6666667	0.09680025	0.224387973	no	0.002097966	pos	no
liver	RNA labelling group	control group (Cre -ve)	18_GAGTGTGACAATGGTGTTTGA	0.001988263	0.00096	513.3333333	701.3333333	0.034780684	0.109912396	no	0.001028263	pos	no
liver	RNA labelling group	control group (Cre -ve)	NA_GACTCTTAGCGGTGGATCACTCGGCTCGTG	0.017068212	0.001028589	269	178	0.012822583	0.058380292	no	0.016039623	pos	no
liver	RNA labelling group	control group (Cre -ve)	Mus musculus (house mouse) nuclear encoded rRNA 5S 194	0.00316251	0.001089586	1045.666667	455	2.99e-07	0.000484	yes	0.002072924	pos	yes
liver	RNA labelling group	control group (Cre -ve)	Mus musculus (house mouse) nuclear encoded rRNA 5S 33	0.002327948	0.000875	614	437	0.000639	0.012510731	yes	0.001452948	pos	yes
liver	RNA labelling group	control group (Cre -ve)	1_ACGCGGGAGACCGGGGTTCGATTCCCCGACGGGGAGCCA	0.009273813	0.001974516	278.3333333	273.3333333	0.008224627	0.042484323	yes	0.007299297	pos	yes
liver	RNA labelling group	control group (Cre -ve)	19_CTGACCTATGAATTGACAGCCAT	0.00446672	0.001678668	592.3333333	682	0.000585	0.012145365	yes	0.002788052	pos	yes
liver	RNA labelling group	control group (Cre -ve)	Mus musculus tRNA-Gly (GCC) (tRNA-Gly-GCC-1 1 to 3, tRNA-Gly-GCC-2 1 to 3, tRNA-Gly-GCC-3 1 to 3)	0.006312127	0.00037	197	34	0.020770807	0.079075684	no	0.005942127	pos	no
liver	RNA labelling group	control group (Cre -ve)	6_ACCATTCGTAGACGACCTGCTTC	0.000702	9e-04	634.3333333	697.3333333	0.087898019	0.210956943	no	-0.000198	neg	no
liver	RNA labelling group	control group (Cre -ve)	NA_AACGGGTAACTGAAGGCATACG	0.000361	0.000348	358.3333333	506.6666667	0.611276514	0.744446624	no	1.3e-05	pos	no
liver	RNA labelling group	control group (Cre -ve)	NA_ACGCCTGTCTGAGCGTCGCT	0.003027528	0.001672403	371.3333333	311	0.056939859	0.154628988	no	0.001355125	pos	no
liver	RNA labelling group	control group (Cre -ve)	Mus musculus tRNA-Gly (TCC) (tRNA-Gly-TCC-1 1 to 7)	0.004334853	0.000742	321	720	0.006197794	0.037445829	yes	0.003592853	pos	yes
liver	RNA labelling group	control group (Cre -ve)	9_TGAGGTAGTAGTTTGTACAGTTA	0.001750473	0.000675	576	480.6666667	0.029063081	0.097966802	no	0.001075473	pos	no
liver	RNA labelling group	control group (Cre -ve)	1_CTGCATGATGACGAACAAATACTGACTACCTGAAGATCTTATTAGCTCTATCTGATG	0.003141108	0.001154472	691.6666667	678.6666667	5.33e-06	0.001077943	yes	0.001986636	pos	yes
liver	RNA labelling group	control group (Cre -ve)	>ENSMUST00000066039.8|ENSMUSG00000053536.8|OTTMUSG00000073999.1|OTTMUST00000179561.1|Cstf2t-201|Cstf2t|4233|UTR5:1-229|CDS:230-2128|UTR3:2129-4233|	0.006671434	0.000598	365	347	0.018753865	0.074554675	no	0.006073434	pos	no
liver	RNA labelling group	control group (Cre -ve)	9_CCTCGCTGCGATCTATTGAAAGTCAGCCCTCGACACAAGGGTTTGT	0.001415491	0.00073	518.3333333	528.3333333	0.001182464	0.01566131	yes	0.000685491	pos	yes
liver	RNA labelling group	control group (Cre -ve)	>ENSMUST00000037378.6|ENSMUSG00000035085.6|OTTMUSG00000000935.2|OTTMUST00000001828.2|1700020L24Rik-201|1700020L24Rik|949|UTR5:1-68|CDS:69-638|UTR3:639-949|	0.002472774	0.001581891	370.3333333	465.3333333	0.319745965	0.484409149	no	0.000890883	pos	no
liver	RNA labelling group	control group (Cre -ve)	Mus musculus tRNA-Val (TAC) (tRNA-Val-TAC-1 1 to 4)	0.016435892	0.00116881	288	122.3333333	0.098114985	0.226462263	no	0.015267082	pos	no
liver	RNA labelling group	control group (Cre -ve)	10_TTCAAGTAATCCAGGATAGGCTT	0.005329708	0.00162665	692.3333333	506.3333333	0.008559355	0.043143416	yes	0.003703058	pos	yes
liver	RNA labelling group	control group (Cre -ve)	10_TGTACATGATGAAAACAGTCTCCCTCTTCTGAATCTCGCTGAGGAAACTGCACGTCACCCTCCTGAAA	0.008018038	0.001535656	513	435.3333333	0.008132934	0.042448668	yes	0.006482382	pos	yes
liver	RNA labelling group	control group (Cre -ve)	11_GAAAATGATGATTGGAGCTTGCATGATC	0.00071	0.000655	394	306	0.825454431	0.896365952	no	5.5e-05	pos	no
liver	RNA labelling group	control group (Cre -ve)	Mus musculus (house mouse) tRNA-Met	0.006131209	0.001647285	953	1084.333333	0.019049885	0.074994437	no	0.004483924	pos	no
liver	RNA labelling group	control group (Cre -ve)	>ENSMUST00000188702.2|ENSMUSG00000035085.6|OTTMUSG00000000935.2|OTTMUST00000118598.1|1700020L24Rik-202|1700020L24Rik|564|CDS:1-336|UTR3:337-564|	0.00341777	0.001531824	327.6666667	421	0.047505906	0.137258134	no	0.001885946	pos	no
liver	RNA labelling group	control group (Cre -ve)	NA_CGACTCTTAGCGGTGGATCACTCGGCTCGTGCG	0.016337524	0.001246072	281.6666667	286.3333333	0.013184098	0.058765482	no	0.015091452	pos	no
liver	RNA labelling group	control group (Cre -ve)	Mus musculus (house mouse) mmu-miR-101a-3p	0.002609846	0.000892	410.3333333	754.6666667	0.021767304	0.081150916	no	0.001717846	pos	no
liver	RNA labelling group	control group (Cre -ve)	MU069435.1_CTGCGATCTATTGAAAGTCAGCCCTCGACACAAGGGTTTGT	0.000752	0.000779	573.3333333	492	0.785508487	0.874038442	no	-2.7e-05	neg	no
liver	RNA labelling group	control group (Cre -ve)	9_CGCTGCGATCTATTGAAAGTCAGCCCTCGACACAAGGGTTTG	0.001027324	0.000725	483	376.3333333	0.048268327	0.137982603	no	0.000302324	pos	no
liver	RNA labelling group	control group (Cre -ve)	4_GTCGATGATGAGAGCTTTGTTCTGAGC	0.001170783	0.001212077	368.6666667	274.6666667	0.793326142	0.878186489	no	-4.12940000000001e-05	neg	no
liver	RNA labelling group	control group (Cre -ve)	>ENSMUST00000042732.6|ENSMUSG00000035764.6|OTTMUSG00000025766.1|OTTMUST00000063466.1|Fbxo45-201|Fbxo45|4179|UTR5:1-347|CDS:348-1208|UTR3:1209-4179|	0.017824946	0.003598547	728	621.6666667	0.006869523	0.039136929	yes	0.014226399	pos	yes
liver	RNA labelling group	control group (Cre -ve)	1_AGCCCATGATGGTATGAGAGTAGTGGACAGAAGGGATTTCTGAAAAACACTTTTCTGAGGC	0.003584644	0.000952	487.6666667	460.6666667	0.001258772	0.016036951	yes	0.002632644	pos	yes
liver	RNA labelling group	control group (Cre -ve)	19_TGACCTATGAATTGACAGCCAGT	0.005931543	0.002507819	453.6666667	506.6666667	0.035419068	0.111494266	no	0.003423724	pos	no
liver	RNA labelling group	control group (Cre -ve)	Mus musculus (house mouse) nuclear encoded rRNA 5S 2	0.002400413	0.001109512	1467	351.3333333	0.012789329	0.058380292	no	0.001290901	pos	no
liver	RNA labelling group	control group (Cre -ve)	NA_TACGCCTGTCTGAGCGTCGCT	0.002417123	0.001271666	295.3333333	367.6666667	0.003343604	0.027185684	yes	0.001145457	pos	yes
liver	RNA labelling group	control group (Cre -ve)	Mus musculus (house mouse) mmu-miR-26b-5p	0.005940543	0.005621216	428.6666667	336.6666667	0.720580826	0.822794478	no	0.000319327	pos	no
liver	RNA labelling group	control group (Cre -ve)	11_AACAGTGATGACCACAACATGCCATCTGAGTTGCTTTGCTGAAATCCAGAGGCTGTTTCTGAGC	0.002643905	0.001039457	324.3333333	367	0.005342912	0.034538155	yes	0.001604448	pos	yes
liver	RNA labelling group	control group (Cre -ve)	4_GTCCATGATGAAACCCATTATCAGTGGACATCTATGGATGAGAAATGCGGATATGGGACTGAGA	0.001824533	0.000627	404	351.6666667	0.001454478	0.017021609	yes	0.001197533	pos	yes
liver	RNA labelling group	control group (Cre -ve)	NA_GACTCTTAGCGGTGGATCACTCGGCTCGTGCGTCGATGAAGAACGCAGCTAGCTGCGAGAATTAATGTGAATTGCAGGACA	0.000752	0.000665	514.3333333	545	0.321918618	0.486789087	no	8.7e-05	pos	no
liver	RNA labelling group	control group (Cre -ve)	18_TGGAGTGTGACAATGGTGTTTGAAT	0.008319298	0.003289966	277.3333333	313.3333333	0.007412856	0.040619841	yes	0.005029332	pos	yes
liver	RNA labelling group	control group (Cre -ve)	NA_CATTGATCATCGACACTTCGAACGCACTTGCGGCCCCGGGTT	0.000658	0.000527	426.3333333	413.6666667	0.154476125	0.3078108	no	0.000131	pos	no
liver	RNA labelling group	control group (Cre -ve)	1_GCCCATGATGGTATGAGAGTAGTGGACAGAAGGGATTTCTGAAAAACACTTTTCTGAGG	0.000841	0.000836	437	415.6666667	0.742599825	0.83905483	no	4.9999999999999e-06	pos	no
liver	RNA labelling group	control group (Cre -ve)	Mus musculus predicted gene 29483 (Gm29483)	0.003110532	0.001174339	263.3333333	258	0.00064	0.012510731	yes	0.001936193	pos	yes
liver	RNA labelling group	control group (Cre -ve)	4_GGTCGATGATGAGAGCTTTGTTCTGAGCCA	0.002005818	0.000792	299.6666667	195	0.075402334	0.188817565	no	0.001213818	pos	no
liver	RNA labelling group	control group (Cre -ve)	3_TAGCAGCACGTAAATATTGGCG	0.001676734	0.000272	539.6666667	470.3333333	0.158198189	0.313645483	no	0.001404734	pos	no
liver	RNA labelling group	control group (Cre -ve)	Mus musculus (house mouse) mmu-miR-30d-5p	0.001225778	0.000381	1441.333333	288.6666667	0.019715198	0.076865519	no	0.000844778	pos	no
liver	RNA labelling group	control group (Cre -ve)	Mus musculus (house mouse) mmu-miR-99a-5p	0.004485442	0.000946	504.3333333	485.3333333	0.004950438	0.033124867	yes	0.003539442	pos	yes
liver	RNA labelling group	control group (Cre -ve)	>ENSMUST00000146233.8|ENSMUSG00000040483.16|OTTMUSG00000006106.5|OTTMUST00000013799.2|Xaf1-204|Xaf1|2597|UTR5:1-48|CDS:49-870|UTR3:871-2597|	0.002710578	0.0020212	250	216	0.316449433	0.482032385	no	0.000689378	pos	no
liver	RNA labelling group	control group (Cre -ve)	9_ACTAATCCTAGCCCTAGCCCT	0.000814	0.000787	357.3333333	281.6666667	0.779968214	0.870937592	no	2.7e-05	pos	no
liver	RNA labelling group	control group (Cre -ve)	Mus musculus (house mouse) mmu-miR-24-3p	0.001326492	0.000915	436.6666667	404.6666667	0.259106374	0.42475594	no	0.000411492	pos	no
liver	RNA labelling group	control group (Cre -ve)	8_ATCACATTGCCAGGGATTTCCA	0.000632	0.000374	425.3333333	417.3333333	0.009797166	0.047702393	yes	0.000258	pos	yes
liver	RNA labelling group	control group (Cre -ve)	Mus musculus per-hexamer repeat gene 4 (Phxr4)	0.006305224	0.002433607	378.3333333	533.6666667	0.16208198	0.318649628	no	0.003871617	pos	no
liver	RNA labelling group	control group (Cre -ve)	13_CACGCGGGAGACCGGGGTTCGATTCCCCGACGGGGAGCCA	0.008252558	0.00118217	297.3333333	369	0.022272688	0.082089315	no	0.007070388	pos	no
liver	RNA labelling group	control group (Cre -ve)	19_TTGCAATGATGTCATCTTACTACTGAAA	0.001355793	0.000829	278.3333333	309.6666667	0.007375932	0.040592712	yes	0.000526793	pos	yes
liver	RNA labelling group	control group (Cre -ve)	MU069435.1_TCGCTGCGATCTATTGAAAGTCANCCCTCGACACAAGGGTTTGT	0.000823	0.000669	328	239.3333333	0.323038409	0.487593104	no	0.000154	pos	no
liver	RNA labelling group	control group (Cre -ve)	11_TGCAATGATGATGAAACTAGAAAAAAAAGGAAGTGCCGTCCGATGCGACAACTGACGACATCCCTAGTTAGCTGACT	0.003384005	0.000897	430.3333333	379	0.001009912	0.014368198	yes	0.002487005	pos	yes
liver	RNA labelling group	control group (Cre -ve)	19_CTGACCTATGAATTGACAGCCATT	0.009214898	0.003516055	399	383	0.015328044	0.065437399	no	0.005698843	pos	no
liver	RNA labelling group	control group (Cre -ve)	1_TCACGCGGGAGACCGGGGTTCGATTCCCCGACGGGGAGCCA	0.011889512	0.001489897	278.6666667	905	0.016972544	0.069699433	no	0.010399615	pos	no
liver	RNA labelling group	control group (Cre -ve)	NA_GGAGTGTGACAATGGTGTTTGAT	0.008422519	0.005641209	250.6666667	231	0.209779709	0.372506248	no	0.00278131	pos	no
liver	RNA labelling group	control group (Cre -ve)	17_AGTAATGATGATTTCTGGTGATTCTGAGTGTCTCGCTGACGCCATCACCGCAGCGCGCTGACC	0.003233352	0.000984	370	316.6666667	0.017081755	0.06997033	no	0.002249352	pos	no
liver	RNA labelling group	control group (Cre -ve)	1_GTAAACATCCTCGACTGGAAGCT	0.014088322	0.001934972	344	465.3333333	0.006018949	0.037170456	yes	0.01215335	pos	yes
liver	RNA labelling group	control group (Cre -ve)	2_TTGCAATGATGTCAATCTTTGACTGAAGTGACCTTGAAGTGCAATTACTGAGCTTTTTAACCCTGAGCA	0.001711409	0.000743	418.3333333	336.3333333	0.001482645	0.017021609	yes	0.000968409	pos	yes
liver	RNA labelling group	control group (Cre -ve)	18_ACTGGACTTGGAGTCAGAAGGC	0.01653126	0.002205913	303.6666667	302.6666667	0.004179382	0.030598373	yes	0.014325347	pos	yes
liver	RNA labelling group	control group (Cre -ve)	Mus musculus (house mouse) transfer RNA-Lys	0.004087455	0.001691651	495	687	0.078542352	0.195699563	no	0.002395804	pos	no
liver	RNA labelling group	control group (Cre -ve)	19_TGACCTATGAATTGACAGCCAG	0.009195057	0.000697	295.3333333	398.3333333	0.022024631	0.081546573	no	0.008498057	pos	no
liver	RNA labelling group	control group (Cre -ve)	Mus musculus (house mouse) mmu-miR-100-5p	0.000606	0.00053	322.3333333	393.3333333	0.462007363	0.611724969	no	7.6e-05	pos	no
liver	RNA labelling group	control group (Cre -ve)	2_TTGCAATGATGTCAATCTTTGACTGAAGTGACCTTGAAGTGCAATTACTGAGCTTTTTAACCCTGAGC	0.00081	0.000782	380	274	0.89881763	0.949199001	no	2.79999999999999e-05	pos	no
liver	RNA labelling group	control group (Cre -ve)	18_TGCTGTGATGACTATCTTAGGACACCTTTGGATTAACCGTGAAATCAAACAAGTGCTGAGCAA	0.005611393	0.001192998	368.6666667	322.6666667	0.002125158	0.02034619	yes	0.004418395	pos	yes
liver	RNA labelling group	control group (Cre -ve)	1_CGCTAAACCATTCGTAGACGACCTGCTTC	0.000621	0.000916	345.6666667	315.3333333	0.032540181	0.105330788	no	-0.000295	neg	no
liver	RNA labelling group	control group (Cre -ve)	10_ACGCGGGAGACCGGGGTTCAATTCCCCGACGGGGAGCCA	0.003452819	0.000914	143.3333333	110	0.133687912	0.284240528	no	0.002538819	pos	no
liver	RNA labelling group	control group (Cre -ve)	NA_CTCCCGGGGCTACGCCTGTCTGAGCGTCGCT	0.001312529	0.001198674	445.3333333	404.3333333	0.436205787	0.592098124	no	0.000113855	pos	no
liver	RNA labelling group	control group (Cre -ve)	NA_TGGAGTGTGACAATGGTGTTTTA	0.003695486	0.004235389	273.3333333	321.3333333	0.074098632	0.187038356	no	-0.000539903	neg	no
liver	RNA labelling group	control group (Cre -ve)	9_CTCGCTGCGATCTATTGAAAGTCAGCCCTCGACACAAGGGTTTGTA	0.001136431	0.000865	373.6666667	422	0.074950264	0.18830672	no	0.000271431	pos	no
liver	RNA labelling group	control group (Cre -ve)	Mus musculus (house mouse) tRNA-Thr	0.013174878	0.001700976	599.6666667	659.3333333	0.00147178	0.017021609	yes	0.011473902	pos	yes
liver	RNA labelling group	control group (Cre -ve)	Mus musculus (house mouse) tRNA-Ser	0.010642278	0.000925	326.3333333	313.6666667	0.000904	0.013791836	yes	0.009717278	pos	yes
liver	RNA labelling group	control group (Cre -ve)	NA_TGAGGTAGTAGGTTGTGTGGTAA	0.00118959	0.001	288	262	0.146225517	0.297533845	no	0.00018959	pos	no
liver	RNA labelling group	control group (Cre -ve)	4_TGTAAACATCCTTGACTGGAAGCT	0.01177016	0.001514451	363	602.3333333	0.02047776	0.078958249	no	0.010255709	pos	no
liver	RNA labelling group	control group (Cre -ve)	19_TGCAATGATGTCATCTTACTACTGAAA	0.001059097	0.000925	270	316.3333333	0.490480743	0.636405647	no	0.000134097	pos	no
liver	RNA labelling group	control group (Cre -ve)	NA_CATTGATCATCGACACTTCGAACGCACTTGCGGCCCCGGGTTCCTCCCGGGGCTACGCCTGTCTGAGCGTCGCT	0.000956	0.000746	268.3333333	387.6666667	0.277938141	0.444371454	no	0.00021	pos	no
liver	RNA labelling group	control group (Cre -ve)	1_ATACCATGATGATAACATAGTTCAGCAGACTTAACTCTGATGAACAATCATGTCTTTCGCTCCTATCTGATG	0.008545857	0.001226471	336.3333333	332	0.002628672	0.023241483	yes	0.007319386	pos	yes
liver	RNA labelling group	control group (Cre -ve)	19_CTGACCTATGAATTGACAGCCT	0.008428468	0.012075709	307.6666667	366.6666667	0.120730705	0.263976055	no	-0.003647241	neg	no
liver	RNA labelling group	control group (Cre -ve)	>ENSMUST00000218022.2|ENSMUSG00000020608.8|OTTMUSG00000065715.1|OTTMUST00000159939.1|Smc6-205|Smc6|5272|UTR5:1-189|CDS:190-465|UTR3:466-5272|	0.000157	0.000148	191.3333333	267.3333333	0.898136704	0.949199001	no	9e-06	pos	no
liver	RNA labelling group	control group (Cre -ve)	11_TCAAATGATGATATCACCTAAAATAGCTGGAATTACCGGCAGATTGGTAGTGGTGAGCCTATGGTTTTCTGAAG	0.003519672	0.000922	364.6666667	361	0.000183	0.007780953	yes	0.002597672	pos	yes
liver	RNA labelling group	control group (Cre -ve)	>ENSMUST00000073890.4|ENSMUSG00000057723.4|OTTMUSG00000002195.1|OTTMUST00000004416.1|Krt33b-201|Krt33b|1581|UTR5:1-43|CDS:44-1258|UTR3:1259-1581|	0.001520323	0.000848	345	373.3333333	0.208302908	0.370367148	no	0.000672323	pos	no
liver	RNA labelling group	control group (Cre -ve)	1_TTCAAGTAATTCAGGATAGGTTT	0.002520035	0.001457818	332	356	0.144019884	0.296182777	no	0.001062217	pos	no
liver	RNA labelling group	control group (Cre -ve)	18_GGAGTGTGACAATGGTGTTTGTT	0.00982806	0.003353335	247.3333333	210.6666667	0.019037403	0.074994437	no	0.006474725	pos	no
liver	RNA labelling group	control group (Cre -ve)	NA_CGGTGCCTGACTGCGTTAGCA	0.000896	0.000881	216.3333333	291.6666667	0.946659283	0.970316919	no	1.5e-05	pos	no
liver	RNA labelling group	control group (Cre -ve)	NA_ACGGGTAACTGAAGGCATACG	0.000428	0.000413	186.3333333	274	0.815539496	0.889779437	no	1.5e-05	pos	no
liver	RNA labelling group	control group (Cre -ve)	Mus musculus (house mouse) mmu-miR-30c-5p	0.004945773	0.001666917	304.6666667	386.3333333	0.048435606	0.138216597	no	0.003278856	pos	no
liver	RNA labelling group	control group (Cre -ve)	X_TGAGGTAGTAAGTTGTATTGTT	0.003117391	0.001633143	195	185.3333333	0.23022957	0.391293534	no	0.001484248	pos	no
liver	RNA labelling group	control group (Cre -ve)	>ENSMUST00000220884.2|ENSMUSG00000021458.18|OTTMUSG00000030849.3|OTTMUST00000163255.1|Aopep-209|Aopep|772|CDS:1-468|UTR3:469-772|	0.003619985	0.001893296	367.3333333	481	0.072140895	0.184107205	no	0.001726689	pos	no
liver	RNA labelling group	control group (Cre -ve)	19_TGACCTATGAATTGACAGCCA	0.007080673	0.001037894	302.3333333	430	0.007240908	0.040153804	yes	0.006042779	pos	yes
liver	RNA labelling group	control group (Cre -ve)	Mus musculus (house mouse) mmu-miR-23a-3p	0.000463	0.000577	328	343.3333333	0.58831322	0.726581655	no	-0.000114	neg	no
liver	RNA labelling group	control group (Cre -ve)	Mus musculus (house mouse) mmu-miR-151-5p	0.004088556	0.001308977	247.6666667	315.3333333	2.13e-06	0.000689	yes	0.002779579	pos	yes
liver	RNA labelling group	control group (Cre -ve)	Mus musculus (house mouse) mmu-miR-378a-3p	0.013027673	0.001034037	281	303.3333333	0.00324946	0.026824628	yes	0.011993636	pos	yes
liver	RNA labelling group	control group (Cre -ve)	19_ACTTAATGATGAACAATGTAAATGACAAGCATATGGCTGAGTTGCAATGATGTCATCTTACTACTGAAA	0.006971177	0.001069008	245.6666667	245	0.000116	0.006188124	yes	0.005902169	pos	yes
liver	RNA labelling group	control group (Cre -ve)	Mus musculus (house mouse) mitochondrially encoded tRNA histidine	0.011674778	0.000878	526	143	0.006310985	0.037679608	yes	0.010796778	pos	yes
liver	RNA labelling group	control group (Cre -ve)	10_ACCGCCGCGGCCCGGGTTCGATTCCCGGTCAGGGAACCA	0.012056823	0.000507	92.33333333	26.33333333	0.06952391	0.180271932	no	0.011549823	pos	no
liver	RNA labelling group	control group (Cre -ve)	9_AGTCTATGATGATCCTATCCCGAACCTGAATTCCTGTTGAAAAACCATAATTACGGATCTGGCTTCTGAGA	0.002503699	0.001190953	302	301.3333333	0.000689	0.012510731	yes	0.001312746	pos	yes
liver	RNA labelling group	control group (Cre -ve)	Mus musculus (house mouse) mmu-miR-22-5p	0.005023499	0.001314211	186.3333333	431.6666667	0.346166101	0.508038982	no	0.003709288	pos	no
liver	RNA labelling group	control group (Cre -ve)	MU069435.1_AACCATTCGTAGACGACCTGCTTC	9e-04	0.000826	284	265.3333333	0.694181425	0.806326257	no	7.4e-05	pos	no
liver	RNA labelling group	control group (Cre -ve)	13_ATCACATTGCCAGGGATTACCA	0.001346399	0.000389	293.3333333	297	0.217559937	0.379094372	no	0.000957399	pos	no
liver	RNA labelling group	control group (Cre -ve)	13_ATCACATTGCCAGGGATTACCACT	0.005646251	0.000904	278.6666667	375	0.00043	0.010862669	yes	0.004742251	pos	yes
liver	RNA labelling group	control group (Cre -ve)	1_CCTGCATGATGACGAACAAATACTGACTACCTGAAGATCTTATTAGCTCTATCTGATG	0.010690091	0.0015775	290.6666667	277.3333333	0.000321	0.00987151	yes	0.009112591	pos	yes
liver	RNA labelling group	control group (Cre -ve)	1_TGTAAACATCCTCGACTGGAAGCTT	0.024019844	0.004374946	326.3333333	428.6666667	0.012798414	0.058380292	no	0.019644898	pos	no
liver	RNA labelling group	control group (Cre -ve)	18_TGGAGTGTGGCAATGGTGTTTGT	0.004419976	0.001391412	207.3333333	229	0.00410766	0.030596889	yes	0.003028564	pos	yes
liver	RNA labelling group	control group (Cre -ve)	NA_CGACTCTTAGCGGTGGATCACTCGGCTCGTG	0.018080845	0.001293044	132.6666667	113.3333333	0.000246	0.008991034	yes	0.016787801	pos	yes
liver	RNA labelling group	control group (Cre -ve)	Mus musculus (house mouse) mmu-miR-486b-5p	0.000888	0.001056607	93.66666667	18	0.631296365	0.761130789	no	-0.000168607	neg	no
liver	RNA labelling group	control group (Cre -ve)	MU069435.1_TCCCTCGCTGCGATCTATTGAAAGTCAGCCCTCGACACAAGGGTTTGT	0.001878304	0.000929	213.3333333	219.3333333	0.013422721	0.059177011	no	0.000949304	pos	no
liver	RNA labelling group	control group (Cre -ve)	NA_GGAGTGTGACAATGGTGTTTGAA	0.00271858	0.00093	228.6666667	326.6666667	0.003797376	0.029272894	yes	0.00178858	pos	yes
liver	RNA labelling group	control group (Cre -ve)	1_ACCGGGGTTCGATTCCCCGACGGGGAGCCA	0.004065077	0.001200936	360	369.6666667	0.228533764	0.38963923	no	0.002864141	pos	no
liver	RNA labelling group	control group (Cre -ve)	NA_TGAGGTAGTAGGTTGTATGGTAA	0.000854	0.000798	292.3333333	219.6666667	0.433499412	0.589748763	no	5.60000000000001e-05	pos	no
liver	RNA labelling group	control group (Cre -ve)	Mus musculus (house mouse) mmu-miR-126b-3p	0.000453	0.00093	214.6666667	373.6666667	0.193115694	0.353863186	no	-0.000477	neg	no
liver	RNA labelling group	control group (Cre -ve)	Mus musculus (house mouse) mmu-miR-30a-3p	0.004246588	0.00116709	213.6666667	307.3333333	0.006676479	0.038718794	yes	0.003079498	pos	yes
liver	RNA labelling group	control group (Cre -ve)	Mus musculus (house mouse) mmu-miR-320-3p	0.012372385	0.001023512	233.3333333	121	0.003895554	0.029872071	yes	0.011348873	pos	yes
liver	RNA labelling group	control group (Cre -ve)	10_CACCATGATGACGGAAATTCTTCACTTTGACCTGATGTCTGTTGAAGAAACTCAGTGTCTGAGA	0.00536151	0.001239889	354.3333333	344	0.002100593	0.02034619	yes	0.004121621	pos	yes
liver	RNA labelling group	control group (Cre -ve)	NA_GATGGGGAAGATCGGGCTCGCC	0.000637	0.000685	141	189.6666667	0.846624687	0.912009816	no	-4.8e-05	neg	no
liver	RNA labelling group	control group (Cre -ve)	6_TCAGTGCACTACAGAACTTTGTC	0.005250073	0.000777	159	302.3333333	0.015069356	0.064503223	no	0.004473073	pos	no
liver	RNA labelling group	control group (Cre -ve)	9_TGTTGTGATGATGGGCAAAAATGTTCAACTGCTCTGAATGGGCTGAATGAAAGTAGCCTTTCTGAAC	0.002985481	0.001047229	231.6666667	249.3333333	0.001619848	0.017563495	yes	0.001938252	pos	yes
liver	RNA labelling group	control group (Cre -ve)	Mus musculus (house mouse) nuclear encoded rRNA 5S 129	0.002931177	0.002250755	176	136.3333333	0.289139594	0.456417428	no	0.000680422	pos	no
liver	RNA labelling group	control group (Cre -ve)	NA_CGCGACCTCAGATCAGACGTGGCGACCCGCTGAATTT	0.00119847	0.000786	273.3333333	107.6666667	0.399165093	0.552953015	no	0.00041247	pos	no
liver	RNA labelling group	control group (Cre -ve)	NA_TTCCTCCCGGGGCTACGCCTGTCTGAGCGTCGCT	0.002723178	0.002427498	225	300.3333333	0.60573812	0.739128415	no	0.00029568	pos	no
liver	RNA labelling group	control group (Cre -ve)	9_CCCTCGCTGCGATCTATTGAAAGTCAGCCCTCGACACAAGGGTTTGT	0.002250618	0.001057061	256	267	0.000382	0.010664145	yes	0.001193557	pos	yes
liver	RNA labelling group	control group (Cre -ve)	NA_CCTCCCGGGGCTACGCCTGTCTGAGCGTCGCT	0.003670576	0.001009452	254	231.6666667	0.004631458	0.032153323	yes	0.002661124	pos	yes
liver	RNA labelling group	control group (Cre -ve)	18_TGGAGTGTGACAATGGTGTTTGATT	0.010661751	0.006435229	156.6666667	146.6666667	0.023871837	0.086152644	no	0.004226522	pos	no
liver	RNA labelling group	control group (Cre -ve)	Mus musculus (house mouse) tRNA-Tyr	0.021560548	0.002530254	595.6666667	11.33333333	0.005709058	0.0358706	yes	0.019030294	pos	yes
liver	RNA labelling group	control group (Cre -ve)	13_CGCGGGAGACCGGGGTTCGATTCCCCGACGGGGAGCCA	0.005450087	0.000674	195	374.6666667	0.064976539	0.172347607	no	0.004776087	pos	no
liver	RNA labelling group	control group (Cre -ve)	NA_CGCGACCTCAGATCAGAC	0.000523	0.000947	143.6666667	206	0.093666191	0.218701822	no	-0.000424	neg	no
liver	RNA labelling group	control group (Cre -ve)	NA_TGGAGTGTGACAATGGTGTTAA	0.001000554	0.000857	233.3333333	258.6666667	0.385743413	0.540374755	no	0.000143554	pos	no
liver	RNA labelling group	control group (Cre -ve)	Mus musculus tRNA-Val (CAC) (tRNA-Val-CAC-1-1, tRNA-Val-CAC-3-1, tRNA-Val-CAC-3-2)	0.005463096	0.002024435	79	136	0.042498339	0.126634094	no	0.003438661	pos	no
liver	RNA labelling group	control group (Cre -ve)	15_TCGAGGAGCTCACAGTCTAGTA	0.004359708	0.001234782	177	204	0.074821436	0.188275402	no	0.003124926	pos	no
liver	RNA labelling group	control group (Cre -ve)	1_GTAAACATCCTCGACTGGAAGC	0.010280051	0.002346238	195.6666667	247.3333333	0.036921541	0.114719412	no	0.007933813	pos	no
liver	RNA labelling group	control group (Cre -ve)	>ENSMUST00000048486.13|ENSMUSG00000033860.14|OTTMUSG00000051802.1|OTTMUST00000130533.1|Fgg-201|Fgg|1695|UTR5:1-184|CDS:185-1495|UTR3:1496-1695|	0.008399956	0.001840155	437	345.6666667	0.003308459	0.027035788	yes	0.006559801	pos	yes
liver	RNA labelling group	control group (Cre -ve)	19_TGTAACAGCAACTCCATGTGGAAA	0.006450297	0.000815	310.6666667	276.3333333	0.000482	0.01153288	yes	0.005635297	pos	yes
liver	RNA labelling group	control group (Cre -ve)	11_CCTAGTGATGACAAGACGACATTGTCAACCAATCCCCCACAAGGGAATGAGGACATGTCCTGCAATTCTGAAT	0.002779625	0.000952	335.3333333	296.6666667	2.47e-05	0.002880975	yes	0.001827625	pos	yes
liver	RNA labelling group	control group (Cre -ve)	8_TGACTTGATGAAAGTACTTTTGAACCCTTTTCCATCTGATG	0.001458361	0.00087	180.3333333	181	0.048847748	0.139147283	no	0.000588361	pos	no
liver	RNA labelling group	control group (Cre -ve)	19_TACAGTACTGTGATAGCTGAAA	0.001636582	0.00110333	176.6666667	273.3333333	0.31019469	0.474829714	no	0.000533252	pos	no
liver	RNA labelling group	control group (Cre -ve)	9_TTCAAGTAATCCAGGATAGGCTTT	0.005837528	0.002049287	275.6666667	203.6666667	0.131626448	0.280965162	no	0.003788241	pos	no
liver	RNA labelling group	control group (Cre -ve)	3_ACATGTGATGAGAAACTGTTTCGGTCCCAGTTGATGGCCACTGATAACATTACATTTTTCTGATG	0.00124809	0.000834	248.3333333	239.6666667	0.083000477	0.202556217	no	0.00041409	pos	no
liver	RNA labelling group	control group (Cre -ve)	NA_CGCGACCTCAGATCAGACG	0.001176649	0.000978	154.6666667	119.3333333	0.905658575	0.95313349	no	0.000198649	pos	no
liver	RNA labelling group	control group (Cre -ve)	19_TGACCTATGAATTGACAGCCAGA	0.001815104	0.000434	209.3333333	254.3333333	0.028561218	0.097129669	no	0.001381104	pos	no
liver	RNA labelling group	control group (Cre -ve)	NA_GACTCTTAGCGGTGGATCACTCGGCTCGTGCGTCGATGAAGAACGCAGCTAGCTGCGAGAATTAATGTGAATTGCAGGACACA	0.001050344	0.000835	225	278.6666667	0.050062783	0.141859163	no	0.000215344	pos	no
liver	RNA labelling group	control group (Cre -ve)	11_CCACGAGGACGAGACGTAGCG	0.000723	0.000303	210.3333333	187.6666667	0.152232062	0.305597365	no	0.00042	pos	no
liver	RNA labelling group	control group (Cre -ve)	NA_ATTGATCATCGACACTTCGAACGCACTTGCGGCCCCGGGTT	0.000756	0.000595	192.6666667	241.3333333	0.239695199	0.403744395	no	0.000161	pos	no
liver	RNA labelling group	control group (Cre -ve)	NA_CGCGACCTCAGATCAGACGTGGCGACCCGCTGAATT	0.002604765	0.001530825	132	100	0.191230238	0.35160287	no	0.00107394	pos	no
liver	RNA labelling group	control group (Cre -ve)	19_GTACAGTACTGTGATAGCTGAAA	0.002557238	0.001127537	178.3333333	230.3333333	0.308711675	0.473372019	no	0.001429701	pos	no
liver	RNA labelling group	control group (Cre -ve)	X_GAGGTAGTAGATTGTATAGTTT	0.004157932	0.002638419	177.6666667	163	0.302143897	0.467927196	no	0.001519513	pos	no
liver	RNA labelling group	control group (Cre -ve)	1_AGACCGGGGTTCGATTCCCCGACGGGGAGCCA	0.003334609	0.001272296	230.3333333	329.6666667	0.298909552	0.465235859	no	0.002062313	pos	no
liver	RNA labelling group	control group (Cre -ve)	9_CAACGGAATCCCAAAAGCAGCTG	0.004438026	0.000918	229.6666667	216.6666667	0.116060936	0.256539063	no	0.003520026	pos	no
liver	RNA labelling group	control group (Cre -ve)	Mus musculus (house mouse) mmu-miR-199a-3p	0.000882	0.001099276	188.3333333	256	0.588719747	0.726581655	no	-0.000217276	neg	no
liver	RNA labelling group	control group (Cre -ve)	Mus musculus RIKEN cDNA A330023F24 gene (A330023F24Rik)	0.007851698	0.002864385	213.3333333	263.3333333	0.009817612	0.047702393	yes	0.004987313	pos	yes
liver	RNA labelling group	control group (Cre -ve)	>ENSMUST00000135811.2|ENSMUSG00000028391.17|OTTMUSG00000000235.10|OTTMUST00000071862.3|Wdr31-205|Wdr31|400|UTR5:1-356|CDS:357-400|	0.009861268	0.004277835	108.6666667	96.66666667	0.032025825	0.104471342	no	0.005583433	pos	no
liver	RNA labelling group	control group (Cre -ve)	11_CGGCGATGATGACACTCCATACATAGCACGCGTTAGACTGCTGATCCGGGTGATGCGAATCGTAATCTGAGCCGA	0.004590415	0.00088	265	222	0.012211736	0.05710575	no	0.003710415	pos	no
liver	RNA labelling group	control group (Cre -ve)	17_CACCCGTAGAACCGACCTTGCG	0.000868	0.000731	175	173.3333333	0.68875283	0.804201976	no	0.000137	pos	no
liver	RNA labelling group	control group (Cre -ve)	18_GGAGTGTGACAATGGTGTTTTT	0.002738219	0.002303912	163	146.6666667	0.371775535	0.527660364	no	0.000434307	pos	no
liver	RNA labelling group	control group (Cre -ve)	4_GCGGATGATGACACCTGGGTATGCTGCACACTCCCGACTGCGTCGTGGGGAAGCCAACCTTGGAGAGCTGAGC	0.003834141	0.000793	266.3333333	241	0.000982	0.014307086	yes	0.003041141	pos	yes
liver	RNA labelling group	control group (Cre -ve)	18_TGGAGTGTGACAATGGTGTTTGAG	0.003574287	0.000955	140.3333333	190.3333333	0.001237118	0.015886172	yes	0.002619287	pos	yes
liver	RNA labelling group	control group (Cre -ve)	>ENSMUST00000092880.14|ENSMUSG00000019437.18|OTTMUSG00000000096.5|OTTMUST00000000319.2|Tlcd1-201|Tlcd1|2700|UTR5:1-428|CDS:429-1121|UTR3:1122-2700|	0.002504817	0.000849	229	206	0.000949	0.014080193	yes	0.001655817	pos	yes
liver	RNA labelling group	control group (Cre -ve)	18_TGCTGTGATGACTATCTTAGGACACCTTTGGATTAACCGTGAAATCAAACAAGTGCTGAGCA	0.002172433	0.001151203	201.6666667	171.6666667	0.003680965	0.028911653	yes	0.00102123	pos	yes
liver	RNA labelling group	control group (Cre -ve)	>ENSMUST00000197438.5|ENSMUSG00000038975.15|OTTMUSG00000052933.1|OTTMUST00000132456.1|Rabggtb-207|Rabggtb|1992|UTR5:1-252|CDS:253-651|UTR3:652-1992|	0.001721411	0.000882	208	115.6666667	0.12286995	0.267929351	no	0.000839411	pos	no
liver	RNA labelling group	control group (Cre -ve)	9_TTCAAGTAATCCAGGATAGGCTA	0.003458575	0.001300001	245.6666667	240	0.353447071	0.513816138	no	0.002158574	pos	no
liver	RNA labelling group	control group (Cre -ve)	NA_TGGAGTGTGACAATGGTGTTTTTT	0.005051884	0.004499392	170.6666667	143	0.901190412	0.949919275	no	0.000552492000000001	pos	no
liver	RNA labelling group	control group (Cre -ve)	11_GAGCAATGATGACCCCAACATGCCATCTGAGTGGCTTTGCTGAAATCCAGAGGCTGTTTCTGAGC	0.000862	0.000967	174	167.6666667	0.390503241	0.544215542	no	-0.000105	neg	no
liver	RNA labelling group	control group (Cre -ve)	NA_TGGAGTGTGGCAATGGTGTTTGA	0.001909258	0.001111955	151.3333333	208	0.00292757	0.025195785	yes	0.000797303	pos	yes
liver	RNA labelling group	control group (Cre -ve)	9_TCGCTGCGATCTATTGAAAGTCAGCCCTCGACACAAGGGTTTGTAA	0.000802	0.000921	186	154.6666667	0.294359044	0.460612121	no	-0.000119	neg	no
liver	RNA labelling group	control group (Cre -ve)	11_GACTGCTGATCCGGGTGATGCGAATCGTAATCTGAGCCGA	0.002024379	0.000474	172.6666667	140.6666667	0.067913184	0.177231503	no	0.001550379	pos	no
liver	RNA labelling group	control group (Cre -ve)	3_GGTCAATGATGTGTTGGCATGTATTATCTGAATTCGCTGATGTGTCATAACACTTTAGCTCTAGAATTACGCTGAGACCT	0.005572097	0.001242955	180	224.6666667	0.000804	0.01326655	yes	0.004329142	pos	yes
liver	RNA labelling group	control group (Cre -ve)	9_AGTCTATGATGATCCTATCCCGAACCTGAATTCCTGTTGAAAAACCATACTTACGGATCTGGCTTCTGAGA	0.002128802	0.001048512	222.3333333	233.3333333	0.008327182	0.042536744	yes	0.00108029	pos	yes
liver	RNA labelling group	control group (Cre -ve)	MT_ACTAATCCTAGCCCTAGCCC	0.000737	0.001536275	173.3333333	116	0.26597891	0.431299852	no	-0.000799275	neg	no
liver	RNA labelling group	control group (Cre -ve)	18_TGGGGTGTGACAATGGTGTTTGT	0.003577665	0.001328886	141.3333333	168	0.001273695	0.0161003	yes	0.002248779	pos	yes
liver	RNA labelling group	control group (Cre -ve)	6_TCAGTGCACTACAGAACTTTGTCT	0.004552971	0.001342201	168.3333333	251.3333333	0.044101343	0.129502673	no	0.00321077	pos	no
liver	RNA labelling group	control group (Cre -ve)	Mus musculus (house mouse) mmu-miR-7a-5p	0.012061884	0.001341894	186.3333333	145.3333333	0.025133298	0.089125295	no	0.01071999	pos	no
liver	RNA labelling group	control group (Cre -ve)	8_CTGGAGGATGAAGTAAGGAGTGATCCATCGGCTAAGTGTTTTCCCACTGTGCTGACACTCACATTGCTGACA	0.00099	0.000892	196.3333333	135.6666667	0.361186329	0.517625757	no	9.8e-05	pos	no
liver	RNA labelling group	control group (Cre -ve)	NA_TGGTCGCGAAGGCGTGGTTATG	0.000384	0.000759	113.3333333	168.3333333	0.028767626	0.097376609	no	-0.000375	neg	no
liver	RNA labelling group	control group (Cre -ve)	1_GCTATGATGAAGGCTATGTTGGTAGGGACAACTGAGCTTGTTGATGAATACCAACGATTCTGATG	0.003278997	0.000894	219.3333333	217.3333333	0.004124025	0.030596889	yes	0.002384997	pos	yes
liver	RNA labelling group	control group (Cre -ve)	>ENSMUST00000145440.8|ENSMUSG00000026222.17|OTTMUSG00000030061.3|OTTMUST00000074497.1|Sp100-209|Sp100|3807|UTR5:1-94|CDS:95-1009|UTR3:1010-3807|	0.001996489	0.000904	203	143.3333333	0.16086601	0.317416102	no	0.001092489	pos	no
liver	RNA labelling group	control group (Cre -ve)	>ENSMUST00000219238.2|ENSMUSG00000019947.11|OTTMUSG00000064422.2|OTTMUST00000157183.1|Arid5b-204|Arid5b|7581|UTR5:1-30|CDS:31-3597|UTR3:3598-7581|	8e-04	0.00132602	169.3333333	189.3333333	0.440716275	0.59472805	no	-0.00052602	neg	no
liver	RNA labelling group	control group (Cre -ve)	10_CACCGCCGCGGCCCGGGTTCGATTCCCGGTCAGGGAACCA	0.012040049	0.000839	74.33333333	29	0.026215857	0.091812244	no	0.011201049	pos	no
liver	RNA labelling group	control group (Cre -ve)	1_TCGCTGCGATCTATTGAAAGTCAGCCCTCGACACA	0.000796	0.000671	178.6666667	152.3333333	0.428400084	0.584937836	no	0.000125	pos	no
liver	RNA labelling group	control group (Cre -ve)	Mus musculus (house mouse) mmu-miR-93-5p	0.002183129	0.000732	189.6666667	160	0.014325889	0.062646724	no	0.001451129	pos	no
liver	RNA labelling group	control group (Cre -ve)	10_TGAGGTAGTAGTTTGTGCTGTTT	0.00464187	0.002003359	157.6666667	127	0.064330229	0.171308283	no	0.002638511	pos	no
liver	RNA labelling group	control group (Cre -ve)	>ENSMUST00000212152.2|ENSMUSG00000045348.17|OTTMUSG00000026838.5|OTTMUST00000151150.1|Nyap1-204|Nyap1|2499|CDS:1-2499|	0.007745933	0.000858	112	83.66666667	0.005773811	0.035930871	yes	0.006887933	pos	yes
liver	RNA labelling group	control group (Cre -ve)	Mus musculus (house mouse) mmu-miR-203-3p	0.003572957	0.000463	227	204.6666667	0.049260707	0.140077018	no	0.003109957	pos	no
liver	RNA labelling group	control group (Cre -ve)	NA_TGGAGTGTGACAATGGTGTTAT	0.003573832	0.001408327	181	131.6666667	0.257380781	0.423644053	no	0.002165505	pos	no
liver	RNA labelling group	control group (Cre -ve)	>ENSMUST00000116556.4|ENSMUSG00000024101.16|OTTMUSG00000072513.1|OTTMUST00000175466.1|Washc1-202|Washc1|1831|UTR5:1-92|CDS:93-1520|UTR3:1521-1831|	0.011158028	0.001158016	241.6666667	237.6666667	0.024414784	0.087396284	no	0.010000012	pos	no
liver	RNA labelling group	control group (Cre -ve)	13_TGAGGTAGGAGGTTGTATAGTTT	0.002992288	0.002231106	124.6666667	120	0.574034206	0.713527676	no	0.000761182	pos	no
liver	RNA labelling group	control group (Cre -ve)	NA_CGACTCTTAGCGGTGGATCACTCGGCTCGTGCGTCGATGAAGAACGCAGCTAGCTGCGAGAATTAATGTGAATTGCAGGACA	0.000592	0.000832	234	247.6666667	0.228346148	0.38963923	no	-0.00024	neg	no
liver	RNA labelling group	control group (Cre -ve)	1_AATACATGATGATCTCACACAACTTGAACTCTCTCACTGATTACTTGATGATAGTAAAAGATCTGATG	0.012350613	0.001372568	169	193.3333333	0.006491881	0.038334637	yes	0.010978045	pos	yes
liver	RNA labelling group	control group (Cre -ve)	9_AGCGCCGAAGGAGCCTCGGTTGGCCCCGGATAGCCGGGTCCCCGTC	0.000994	0.000694	158	182.3333333	0.460071951	0.609661274	no	3e-04	pos	no
liver	RNA labelling group	control group (Cre -ve)	Mus musculus (house mouse) mmu-miR-23b-3p	0.00042	0.000315	264.3333333	234.3333333	0.680597652	0.799714598	no	0.000105	pos	no
liver	RNA labelling group	control group (Cre -ve)	NA_TGGAGTGTGACAATGGTGTAA	0.000755	0.000728	169.3333333	156.6666667	0.729123138	0.829621123	no	2.7e-05	pos	no
liver	RNA labelling group	control group (Cre -ve)	2_AGTGGTGATGACACTAGAACCACCAAGATCGCTGATG	0.001283207	0.000927	160	155.3333333	0.391664753	0.544895589	no	0.000356207	pos	no
liver	RNA labelling group	control group (Cre -ve)	Mus musculus (house mouse) nuclear encoded rRNA 5S 195	0.006496676	0.000956	137.6666667	116	0.05225038	0.146012289	no	0.005540676	pos	no
liver	RNA labelling group	control group (Cre -ve)	Mus musculus tRNA-Leu (AAG) (tRNA-Leu-AAG-1 1 to 4)	0.006425391	0.001141388	79.33333333	41	0.550656943	0.692152798	no	0.005284003	pos	no
liver	RNA labelling group	control group (Cre -ve)	3_GGTCAATGATGTGTTGGCATGTATTATCTGAATTCGCTGATGTGTCATAACACTTTAGCTCTAGAATTACGCTGAGACC	0.00313585	0.001131499	208.3333333	152.6666667	0.019556846	0.076432311	no	0.002004351	pos	no
liver	RNA labelling group	control group (Cre -ve)	Mus musculus RIKEN cDNA 1500012K07 gene, transcript variant 1 (1500012K07Rik)	0.01201292	0.000724	76	65.66666667	0.298819522	0.465235859	no	0.01128892	pos	no
liver	RNA labelling group	control group (Cre -ve)	1_GACCGGGGTTCGATTCCCCGACGGGGAGCCA	0.008916037	0.001247224	173.3333333	296	4.71e-05	0.003933092	yes	0.007668813	pos	yes
liver	RNA labelling group	control group (Cre -ve)	Mus musculus (house mouse) mitochondrially encoded tRNA serine 2	0.043912524	0.004090172	118.6666667	46.66666667	0.00121578	0.015737059	yes	0.039822352	pos	yes
liver	RNA labelling group	control group (Cre -ve)	>ENSMUST00000165824.3|ENSMUSG00000026227.12|OTTMUSG00000022123.2|OTTMUST00000052508.2|2810459M11Rik-202|2810459M11Rik|3331|UTR5:1-100|CDS:101-964|UTR3:965-3331|	0.006058124	0.000394	117	149	0.227705828	0.38963923	no	0.005664124	pos	no
liver	RNA labelling group	control group (Cre -ve)	13_AGAGGTAGTAGGTTGCATAGTTA	0.002882264	0.000617	161.3333333	164.3333333	0.00096	0.0141221	yes	0.002265264	pos	yes
liver	RNA labelling group	control group (Cre -ve)	18_GGAGTGTGACAATGGTGTTTAT	0.003101923	0.002163717	124	118.6666667	0.364748547	0.521082651	no	0.000938206	pos	no
liver	RNA labelling group	control group (Cre -ve)	NA_TGAGATGAAGCACTGTAGCTCTT	0.00274366	0.002985254	137.6666667	114	0.922034788	0.957916055	no	-0.000241594	neg	no
liver	RNA labelling group	control group (Cre -ve)	2_GGAAAGGATGAACGAACTTGGCCTGACCTTCAGAAATGGAGGCAATACAACTGATTTAATGAGCCTGATC	0.002092766	0.000703	115.3333333	300.3333333	0.005213605	0.034048217	yes	0.001389766	pos	yes
liver	RNA labelling group	control group (Cre -ve)	11_CGTTCGCGCTCTCCCCTG	0.010753693	0.001838191	98	83	0.039217131	0.119497773	no	0.008915502	pos	no
liver	RNA labelling group	control group (Cre -ve)	8_TCCTGTACTGAGCTGCCCCGAGT	0.00085	0.001353984	55.66666667	14	0.625170189	0.755998031	no	-0.000503984	neg	no
liver	RNA labelling group	control group (Cre -ve)	Mus musculus tRNA-Lys (CTT) (tRNA-Lys-CTT-2-1, tRNA-Lys-CTT-2-2)	0.002592492	0.000648	87	81.66666667	0.075223805	0.188700955	no	0.001944492	pos	no
liver	RNA labelling group	control group (Cre -ve)	Mus musculus (house mouse) mmu-miR-423-3p	0.00580601	0.001290883	176.6666667	150.6666667	0.003102712	0.026283711	yes	0.004515127	pos	yes
liver	RNA labelling group	control group (Cre -ve)	10_GAGTTATGATGTGTAAATCCTATTCCATTGCTGAAATGCAGTGTGGAACATAATGAACTGAAC	0.00315374	0.001032773	130.3333333	114	0.008325688	0.042536744	yes	0.002120967	pos	yes
liver	RNA labelling group	control group (Cre -ve)	NA_CGCGACCTCAGATCAGACGTGGCGACCCGCTGA	0.001098767	0.001224727	204.3333333	188	0.796119567	0.878186489	no	-0.00012596	neg	no
liver	RNA labelling group	control group (Cre -ve)	9_GCACCTGATGAGAATTCTGCTGCTGAGGTTGTGTGATTGCTCAGACTCAAAGTAAACGCCCTGATG	0.003165532	0.001433463	162	148.3333333	0.006821081	0.039088542	yes	0.001732069	pos	yes
liver	RNA labelling group	control group (Cre -ve)	1_ATGCTATGATGAAGGCTATGTTGGTAGGGACAACTGAGCTTGTTGATGAATACCAACGATTCTGATG	0.018231832	0.001217154	150.6666667	92.33333333	0.004499398	0.031515266	yes	0.017014678	pos	yes
liver	RNA labelling group	control group (Cre -ve)	MT_ACTAATCCTAGCCCTAGCCCTAC	0.001693013	0.000544	169.3333333	153	0.117145341	0.257879132	no	0.001149013	pos	no
liver	RNA labelling group	control group (Cre -ve)	13_CCGGGGTTCGATTCCCCGACGGGGAGCCA	0.003519008	0.001160486	741.6666667	277	0.179923811	0.341285729	no	0.002358522	pos	no
liver	RNA labelling group	control group (Cre -ve)	15_ACAAATGATGAACCTTTTGACGGGCGGACAGAAACTCTGTGCTGAATGTCAAGTTCTGATT	0.003899611	0.001221803	189.6666667	184.6666667	0.007989371	0.042139656	yes	0.002677808	pos	yes
liver	RNA labelling group	control group (Cre -ve)	17_GAGAGTGATGATTTCACAGACTAGAGTCTCTGACG	0.000906	0.000827	119.3333333	101	0.684373293	0.802475793	no	7.9e-05	pos	no
liver	RNA labelling group	control group (Cre -ve)	18_CTGCAGTGATGACTATCTTAGGACACCTTTGGATTTACCGTGAAAAGAAGTAACCTCTGAGCAGC	0.013170336	0.001157911	184.3333333	170.6666667	0.013016905	0.058380292	no	0.012012425	pos	no
liver	RNA labelling group	control group (Cre -ve)	2_GAATCTGACAACAGGAAATAAACCTCCTTATTCACCCCA	0.003388875	0.001150401	89.33333333	129	0.333212356	0.497359402	no	0.002238474	pos	no
liver	RNA labelling group	control group (Cre -ve)	4_TGTAAACATCCTTGACTGGAAGC	0.010812001	0.001466376	134	199	0.001483342	0.017021609	yes	0.009345625	pos	yes
liver	RNA labelling group	control group (Cre -ve)	Mus musculus (house mouse) mmu-miR-574-5p	0.005848515	0.001843311	85.33333333	69.33333333	0.126117596	0.272440949	no	0.004005204	pos	no
liver	RNA labelling group	control group (Cre -ve)	NA_TGGGGTGTGACAATGGTGTTTGA	0.002300158	0.001120201	108	153	0.100112055	0.229110756	no	0.001179957	pos	no
liver	RNA labelling group	control group (Cre -ve)	NA_ACATTGATCATCGACACTTCGAACGCACTTGCGGCCCCGGGTT	0.000392	0.000762	154	180.6666667	0.310682989	0.475127671	no	-0.00037	neg	no
liver	RNA labelling group	control group (Cre -ve)	10_TTGCATGATGACTTGAATTGTCGGATACCCCTTCACCCCGTTCATGGGTGAGAAACAGCTAGTCTGACA	0.003581208	0.00102405	137.6666667	156.6666667	0.000342	0.009878738	yes	0.002557158	pos	yes
liver	RNA labelling group	control group (Cre -ve)	19_TTAATGATGAACAATGTAAATGACAAGCATATGGCTGAGTTGCAATGATGTCATCTTACTACTGAAA	0.001584568	0.001000115	189.3333333	189	0.005447287	0.034872096	yes	0.000584453	pos	yes
liver	RNA labelling group	control group (Cre -ve)	9_GTCTATGATGATCCTATCCCGAACCTGAATTCCTGTTGAAAAACCATAATTACGGATCTGGCTTCTGAGA	0.001180994	0.000995	158.3333333	159.6666667	0.345240291	0.507817083	no	0.000185994	pos	no
liver	RNA labelling group	control group (Cre -ve)	14_AAAAGCTGGGTTGAGAGGGCGAAT	0.013524059	0.000181	99.66666667	57.33333333	0.000555	0.011966854	yes	0.013343059	pos	yes
liver	RNA labelling group	control group (Cre -ve)	NA_TCGAGATCCCGGTGCCTAATG	0.000378	0.000598	93.66666667	131	0.107705037	0.242037152	no	-0.00022	neg	no
liver	RNA labelling group	control group (Cre -ve)	19_TACGGGGATGATATGAAAACTGAACTCTCTCTTTCTGATGGTTTAGTGGAGAAAACAAAAATTCTCTGAGT	0.001377985	0.001196697	154	137	0.285835364	0.453342649	no	0.000181288	pos	no
liver	RNA labelling group	control group (Cre -ve)	Mus musculus tRNA-Ser (AGA) (tRNA-Ser-AGA-1-1)	0.007167325	0.000456	89	240.3333333	0.00575852	0.035930871	yes	0.006711325	pos	yes
liver	RNA labelling group	control group (Cre -ve)	19_ACCCTGATGAACTGAATACCGCCCCAGTCTGATAGCTGTGGAGAAAGGTATTTTCTGAGT	0.003957443	0.000812	161.6666667	149.6666667	0.001886	0.019192124	yes	0.003145443	pos	yes
liver	RNA labelling group	control group (Cre -ve)	2_TGGAAAGGATGAACGAACTTGGCCTGACCTTCAGAAATGGAGGCAATACAACTGATTTAATGAGCCTGATC	0.002432057	0.000903	110.6666667	180.3333333	0.052411785	0.146210806	no	0.001529057	pos	no
liver	RNA labelling group	control group (Cre -ve)	4_GCAGTCCACGGGCATATACACT	0.011243028	0.008307884	126.6666667	170	0.16249301	0.319070012	no	0.002935144	pos	no
liver	RNA labelling group	control group (Cre -ve)	10_TTCAAGTAATCCAGGATAGGCTAT	0.004286678	0.002219738	171.6666667	137	0.246949707	0.412600713	no	0.00206694	pos	no
liver	RNA labelling group	control group (Cre -ve)	MT_ACTAATCCTAGCCCTAGCCCTACACA	0.001220467	0.000948	122	98.66666667	0.764110584	0.85692399	no	0.000272467	pos	no
liver	RNA labelling group	control group (Cre -ve)	Mus musculus RIKEN cDNA 2810433D01 gene (2810433D01Rik)	0.00057	0.00069	89	118.3333333	0.574173693	0.713527676	no	-0.00012	neg	no
liver	RNA labelling group	control group (Cre -ve)	Mus musculus tRNA-Leu (CAG) (tRNA-Leu-CAG-1 1 to 7)	0.004872731	0.001403429	70.66666667	122.3333333	0.528396748	0.670944182	no	0.003469302	pos	no
liver	RNA labelling group	control group (Cre -ve)	NA_GACTCTTAGCGGTGGATCACTCGGCTCGTGCGTCGATG	0.004119847	0.001204178	71	58.33333333	0.182195776	0.343982223	no	0.002915669	pos	no
liver	RNA labelling group	control group (Cre -ve)	13_TGAGGTAGTAGGTTGTATAGTTAT	0.004504487	0.003883283	148	111	0.418948681	0.577884881	no	0.000621204	pos	no
liver	RNA labelling group	control group (Cre -ve)	MU069435.1_TGCGATCTATTGAAAGTCAGCCCTCGACACAAGGGTTTGT	0.001145926	0.001953216	144	129.3333333	0.21082581	0.37321243	no	-0.00080729	neg	no
liver	RNA labelling group	control group (Cre -ve)	19_TGACCTATGAATTGACAGCCAT	0.005483808	0.003416278	141	167	0.087335107	0.209967614	no	0.00206753	pos	no
liver	RNA labelling group	control group (Cre -ve)	Mus musculus (house mouse) mmu-miR-221-3p	0.00434911	0.000937	204.6666667	214.3333333	0.001337979	0.016251445	yes	0.00341211	pos	yes
liver	RNA labelling group	control group (Cre -ve)	9_TCGCTGCGATCTATTGAAGGTCAGCCCTCGACACAAGGGTTTGT	0.001046039	0.000756	110.3333333	90.66666667	0.356040214	0.51527108	no	0.000290039	pos	no
liver	RNA labelling group	control group (Cre -ve)	11_GCTGTGATGAGATGACTAAGTAGGAAGTGCCGTCAGAGTCGATAACTGACGATAACTGCTCCTGGCTGACT	0.004288767	0.001001068	132.3333333	97.66666667	0.002567781	0.022843067	yes	0.003287699	pos	yes
liver	RNA labelling group	control group (Cre -ve)	11_TGGCTTTGCTGAAATCCAGAGGCTGTTTCTGAGC	0.001070152	0.000756	120.3333333	105.3333333	0.073402611	0.186152702	no	0.000314152	pos	no
liver	RNA labelling group	control group (Cre -ve)	19_CTGACCTATGAATTGACAGCCAA	0.00334953	0.000591	132.6666667	193	0.062919926	0.168271803	no	0.00275853	pos	no
liver	RNA labelling group	control group (Cre -ve)	NA_CGCGACCTCAGATCAGACGTGGCGACCCGCTGAATTTAA	0.000902	0.000634	87.33333333	102.3333333	0.660596048	0.7809197	no	0.000268	pos	no
liver	RNA labelling group	control group (Cre -ve)	>ENSMUST00000228239.2|ENSMUSG00000096099.3|OTTMUSG00000000539.3|OTTMUST00000169987.1|Vmn1r220-205|Vmn1r220|7849|UTR5:1-1838|CDS:1839-2735|UTR3:2736-7849|	0.001342253	0.001582177	54.66666667	29.33333333	0.78264686	0.872893267	no	-0.000239924	neg	no
liver	RNA labelling group	control group (Cre -ve)	8_GGAATGATGACATTCTCCGGAATCGCTGTACTGACTTGATGAAAGTACTTTTGAACCCTTTTCCATCTGATG	0.003317674	0.000885	168	150	0.000606	0.012403856	yes	0.002432674	pos	yes
liver	RNA labelling group	control group (Cre -ve)	1_ACAAGTGATGAGTGACAAAGGGACTTAATACTGAACCATGGGGTTGAAATGAAATATGCTGATG	0.001431989	0.000914	148.3333333	141.6666667	0.036794592	0.114708382	no	0.000517989	pos	no
liver	RNA labelling group	control group (Cre -ve)	18_GGAGTGTGACAATGGTGTTTGTA	0.002384627	0.001437053	108.3333333	153.6666667	0.038937226	0.119093445	no	0.000947574	pos	no
liver	RNA labelling group	control group (Cre -ve)	2_TTGCAATGATGACTTATATATCTGTCAATCCCCTGAGAGATCACTGACGACTCCATGTGTCTGAGCAA	0.003865813	0.001024576	173.6666667	168.3333333	9.44e-05	0.005782306	yes	0.002841237	pos	yes
liver	RNA labelling group	control group (Cre -ve)	>ENSMUST00000164099.3|ENSMUSG00000031993.8|OTTMUSG00000062819.1|OTTMUST00000152971.1|Snx19-201|Snx19|5762|UTR5:1-460|CDS:461-3454|UTR3:3455-5762|	0.019003589	0.00351319	323.3333333	265.6666667	0.000258	0.008991034	yes	0.015490399	pos	yes
liver	RNA labelling group	control group (Cre -ve)	9_CAACGGAATCCCAAAAGCAGCTGT	0.010849621	0.002930415	107.6666667	87.66666667	0.054318116	0.149467197	no	0.007919206	pos	no
liver	RNA labelling group	control group (Cre -ve)	18_TGGAGTGTGACAATGGTGTTTGTTTT	0.011598414	0.004725982	134.6666667	92.66666667	0.020747269	0.079075684	no	0.006872432	pos	no
liver	RNA labelling group	control group (Cre -ve)	NA_CGCGACCTCAGATCAGACGTGGCGACCCGCTGAATTTA	0.001979764	0.001019442	93.66666667	98.66666667	0.08711481	0.209749646	no	0.000960322	pos	no
liver	RNA labelling group	control group (Cre -ve)	NA_GCACGGGGTCGGCGGCGATGTCGG	0.00025	0.000339	189.6666667	168	0.385734453	0.540374755	no	-8.9e-05	neg	no
liver	RNA labelling group	control group (Cre -ve)	18_GGAGTGTGACAATGGTGTTTGTAT	0.00459611	0.002895217	98.33333333	99	0.141872563	0.294271742	no	0.001700893	pos	no
liver	RNA labelling group	control group (Cre -ve)	2_TGCCAGTGATGCTTAGGAATTTCTTCACCTGAATCAACTATGTGGTCACACTGTTGTCTGAGGC	0.000799	0.000818	157	124	0.643250472	0.768102777	no	-1.9e-05	neg	no
liver	RNA labelling group	control group (Cre -ve)	Mus musculus tRNA Gln CUG	0.011351875	0.001166856	217.6666667	317	0.001077386	0.014772977	yes	0.010185019	pos	yes
liver	RNA labelling group	control group (Cre -ve)	11_AGACTGCTGATCCGGGTGATGCGAATCGTAATCTGAGCCGA	0.00213482	0.000646	110.3333333	87	0.027708326	0.095590772	no	0.00148882	pos	no
liver	RNA labelling group	control group (Cre -ve)	NA_CGCACGGGGTCGGCGGCGATGTCGG	0.00048	0.000321	167.3333333	163	0.330767522	0.495998007	no	0.000159	pos	no
liver	RNA labelling group	control group (Cre -ve)	NA_CTCGGCCGATCGAAAGGGAGTCGGGTTCAGATCCCCGAATCCGGAGTG	0.000651	0.000767	136	151	0.939050684	0.965188623	no	-0.000116	neg	no
liver	RNA labelling group	control group (Cre -ve)	13_TGAGGTAGTAGATTGTATAGTTG	0.001920721	0.00034	98	70	0.030720971	0.102487693	no	0.001580721	pos	no
liver	RNA labelling group	control group (Cre -ve)	18_TGGAGTGTGATAATGGTGTTTGT	0.001502175	0.000817	87.66666667	160.6666667	0.080524987	0.19800825	no	0.000685175	pos	no
liver	RNA labelling group	control group (Cre -ve)	2_CTACAATGATGGTAATATTTTTCGTCAACAGAGTTCACCTAGTGAGTGTTGACACCTTGGGTCTGAGT	0.000918	0.000627	182.3333333	139.3333333	0.038571715	0.118312406	no	0.000291	pos	no
liver	RNA labelling group	control group (Cre -ve)	Mus musculus (house mouse) mmu-miR-25-3p	0.004148157	0.002013752	120.6666667	163.6666667	0.001115455	0.014915752	yes	0.002134405	pos	yes
liver	RNA labelling group	control group (Cre -ve)	Mus musculus (house mouse) mmu-miR-28a-5p	0.003010471	0.00150487	120.3333333	145.6666667	0.512544739	0.655375259	no	0.001505601	pos	no
liver	RNA labelling group	control group (Cre -ve)	1_GAGACCGGGGTTCGATTCCCCGACGGGGAGCCA	0.003235288	0.000713	162	225.3333333	0.018352827	0.073502165	no	0.002522288	pos	no
liver	RNA labelling group	control group (Cre -ve)	16_GAAATGATGGCAAATCATCTTTCGGGACTGACCTGAAATGAAGAGAATACTCTTGCTGATC	0.002570796	0.000898	129.6666667	111.6666667	0.010672364	0.05110447	no	0.001672796	pos	no
liver	RNA labelling group	control group (Cre -ve)	9_ACTAATCCTAGCCCTAGCCCTA	0.00162114	0.000774	138	102.6666667	0.199289172	0.360682194	no	0.00084714	pos	no
liver	RNA labelling group	control group (Cre -ve)	Mus musculus (house mouse) nuclear encoded rRNA 5S 102	0.002387777	0.001331382	68.33333333	60.66666667	0.127610692	0.274932224	no	0.001056395	pos	no
liver	RNA labelling group	control group (Cre -ve)	Mus musculus tRNA-Leu (CAG) (tRNA-Leu-CAG-2 1 to 3)	0.002638704	0.000504	89.66666667	106	0.132745015	0.28260715	no	0.002134704	pos	no
liver	RNA labelling group	control group (Cre -ve)	2_AGCAGCATTGTACAGGGCTATGAT	0.006864251	0.001444034	116	79	0.01176462	0.055334751	no	0.005420217	pos	no
liver	RNA labelling group	control group (Cre -ve)	4_AGCTCGCTCTGAAGGCCTGTTTCCTAGGCT	0.002457414	0.001415608	102.3333333	67.66666667	0.161077031	0.317445354	no	0.001041806	pos	no
liver	RNA labelling group	control group (Cre -ve)	9_TAAATGATGAGATTCCATTGGTCCGTGTTTCTGAACTACATGATTTTCCTTGGCTATTCTGATA	0.002182442	0.00085	97.66666667	83.66666667	0.047653577	0.137276482	no	0.001332442	pos	no
liver	RNA labelling group	control group (Cre -ve)	NA_ATTGATCATCGACACTTCGAACGCACTTGCGGCCCCGGGTTCCTCCCGGGGCTACGCCTGTCTGAGCGTCGCT	0.000705	0.000706	88.66666667	178	0.885126308	0.939747479	no	-1.00000000000002e-06	neg	no
liver	RNA labelling group	control group (Cre -ve)	NA_GAAATTTCGGTTGGGACA	0.001293882	0.000593	47.33333333	16.66666667	0.871562433	0.930817172	no	0.000700882	pos	no
liver	RNA labelling group	control group (Cre -ve)	X_TGAGGTAGTAGATTGTATAGTTTT	0.007926553	0.00570437	101.6666667	82.33333333	0.151207237	0.304295162	no	0.002222183	pos	no
liver	RNA labelling group	control group (Cre -ve)	13_GAGGTAGTAGATTGTATAGTTA	0.002134569	0.000672	108	89.66666667	0.047965717	0.13760268	no	0.001462569	pos	no
liver	RNA labelling group	control group (Cre -ve)	5_GCCAATGATGACACCACACTAACTGAGCAGTTAGTAGTTGGTCCTTTGATTGCATGTGATGTAATCATTGTTTCAAGACGGGACTGAAG	0.001190122	0.000796	110.3333333	130.3333333	0.118695305	0.260229002	no	0.000394122	pos	no
liver	RNA labelling group	control group (Cre -ve)	MT_ACTAATCCTAGCCCTAGCCCTACAA	0.001266917	0.000754	125.6666667	106	0.550268347	0.692152798	no	0.000512917	pos	no
liver	RNA labelling group	control group (Cre -ve)	MU069435.1_AGCTCCCTCGCTGCGATCTATTGAAAGTCAGCCCTCGACACAAGGGTTTGT	0.002086866	0.000934	122	110.6666667	0.031643119	0.103798523	no	0.001152866	pos	no
liver	RNA labelling group	control group (Cre -ve)	NA_TGGAGTGTGACAATGGTGTTTGATA	0.007683714	0.004833678	84.33333333	70.33333333	0.208147128	0.370367148	no	0.002850036	pos	no
liver	RNA labelling group	control group (Cre -ve)	Mus musculus (mouse) predicted gene 12505	0.016664915	0.003326282	188	138.6666667	0.000773	0.013033257	yes	0.013338633	pos	yes
liver	RNA labelling group	control group (Cre -ve)	NA_CGACTCTTAGCGGTGGATCACTCGGCTCGTGCGTCGATG	0.003742723	0.001360542	61.33333333	54.66666667	0.178165984	0.338745666	no	0.002382181	pos	no
liver	RNA labelling group	control group (Cre -ve)	9_GCTAAACCATTCGTAGACGACCTGCTTC	0.000713	0.000872	115.6666667	99.33333333	0.291875823	0.458945657	no	-0.000159	neg	no
liver	RNA labelling group	control group (Cre -ve)	>ENSMUST00000041029.6|ENSMUSG00000036867.8|OTTMUSG00000021505.5|OTTMUST00000050977.2|Smad6-201|Smad6|2971|UTR5:1-1035|CDS:1036-2523|UTR3:2524-2971|	0.012567359	0.001714633	332.3333333	166.6666667	0.000886	0.013646671	yes	0.010852726	pos	yes
liver	RNA labelling group	control group (Cre -ve)	NA_AATCGTCGGAGACAGCAGCAG	0.000647	0.000144	64	89.66666667	0.062702107	0.167966902	no	0.000503	pos	no
liver	RNA labelling group	control group (Cre -ve)	10_AGTTATGATGTGTAAATCCTATTCCATTGCTGAAATGCAGTGTGGAACATAATGAACTGAAC	0.002264498	0.000916	90.66666667	93.33333333	0.019921436	0.077297081	no	0.001348498	pos	no
liver	RNA labelling group	control group (Cre -ve)	10_TACATGATGAAAACAGTCTCCCTCTTCTGAATCTCGCTGAGGAAACTGCACGTCACCCTCCTGAAA	0.001910813	0.001424518	120.3333333	112.6666667	0.106914043	0.240928861	no	0.000486295	pos	no
liver	RNA labelling group	control group (Cre -ve)	NA_TGAGGTAGTAGGTTGTATAGTAA	0.000907	0.000547	117.6666667	93.33333333	0.198527183	0.359870405	no	0.00036	pos	no
liver	RNA labelling group	control group (Cre -ve)	1_TACATGATGATCTCACACAACTTGAACTCTCTCACTGATTACTTGATGATAGTAAAAGATCTGATG	0.002473592	0.00103003	137	170.3333333	0.00161018	0.017563495	yes	0.001443562	pos	yes
liver	RNA labelling group	control group (Cre -ve)	2_TTGCAATGATGACTTATATATCTGTCAATCCCCTGAGAGATCACTGACGACTCCATGTGTCTGAGC	0.000911	0.000927	146	128.3333333	0.851417892	0.91534495	no	-1.6e-05	neg	no
liver	RNA labelling group	control group (Cre -ve)	MU069435.1_TCTGGGTCGGGGTTTCGTACGTAGCAGAGCAGCTCCCTCGCTGCGATCTATTGAAAGTCAGCCCTCGACACAAGGGTTTGT	0.001024127	0.000909	134	115	0.697198054	0.808070524	no	0.000115127	pos	no
liver	RNA labelling group	control group (Cre -ve)	19_GATTGCTGTTGAGACTTGGAAATCTGATT	0.001480668	0.000527	59.33333333	67.66666667	0.04805038	0.13760268	no	0.000953668	pos	no
liver	RNA labelling group	control group (Cre -ve)	9_GAGGTAGTAGTTTGTACAGTTT	0.002729873	0.002266481	109.6666667	98.66666667	0.459023048	0.609661274	no	0.000463392	pos	no
liver	RNA labelling group	control group (Cre -ve)	>ENSMUST00000033740.12|ENSMUSG00000031374.14|OTTMUSG00000017695.2|OTTMUST00000042893.2|Zfp92-201|Zfp92|5767|UTR5:1-171|CDS:172-1638|UTR3:1639-5767|	0.002709398	0.001289762	40.66666667	40.33333333	0.693854129	0.806326257	no	0.001419636	pos	no
liver	RNA labelling group	control group (Cre -ve)	14_AAAAGCTGGGTTGAGAGGGCGAA	0.017126346	0.001748813	84.33333333	59	0.259639334	0.425198828	no	0.015377533	pos	no
liver	RNA labelling group	control group (Cre -ve)	18_TGAGATGAAGCACTGTAGCTCA	0.000994	0.001123291	110	80.66666667	0.732525103	0.832227782	no	-0.000129291	neg	no
liver	RNA labelling group	control group (Cre -ve)	1_TCAAGTAATTCAGGATAGGTT	0.004728453	0.001385828	111.3333333	94	0.016292978	0.068295436	no	0.003342625	pos	no
liver	RNA labelling group	control group (Cre -ve)	9_AACGGAATCCCAAAAGCAGCT	0.000737	0.000546	103.6666667	102	0.80554304	0.884099874	no	0.000191	pos	no
liver	RNA labelling group	control group (Cre -ve)	2_CATTATTACTTTTGGTACGCGA	0.000631	0.000457	90.66666667	126.3333333	0.104704367	0.236387105	no	0.000174	pos	no
liver	RNA labelling group	control group (Cre -ve)	2_TACAATGATGGTAATATTTTTCGTCAACAGAGTTCACCTAGTGAGTGTTGACACCTTGGGTCTGAGT	0.000636	0.000663	131	103.3333333	0.68888995	0.804201976	no	-2.7e-05	neg	no
liver	RNA labelling group	control group (Cre -ve)	9_CGCTGCGATCTATTGAAAGTCAGCCCTCGACACAAGGGTTTGTA	0.001243373	0.000748	118	100.6666667	0.070620402	0.181469194	no	0.000495373	pos	no
liver	RNA labelling group	control group (Cre -ve)	NA_TTGCGGCCCCGGGTTCCTCCCGGGGCTACGCCTGTCTGAGCGTCGCT	0.001240214	0.001048282	112.6666667	132.6666667	0.831546276	0.901770693	no	0.000191932	pos	no
liver	RNA labelling group	control group (Cre -ve)	11_ACCCTGTAGATCCGAATTTGTGT	0.000963	0.001087445	91.33333333	82.66666667	0.819557558	0.892358095	no	-0.000124445	neg	no
liver	RNA labelling group	control group (Cre -ve)	Mus musculus (house mouse) mmu-miR-532-5p	0.002289539	0.001091182	87.66666667	87.66666667	0.306481456	0.471375471	no	0.001198357	pos	no
liver	RNA labelling group	control group (Cre -ve)	11_TCCTAGTGATGACAAGACGACATTGTCAACCAATCCCCCACAAGGGAATGAGGACATGTCCTGCAATTCTGAAT	0.006092393	0.001171456	152.3333333	150.3333333	0.000507	0.01153288	yes	0.004920937	pos	yes
liver	RNA labelling group	control group (Cre -ve)	19_CTACGGGGATGATATGAAAACTGAACTCTCTCTTTCTGATGGTTTAGTGGAGAAAACAAAAATTCTCTGAGTAG	0.011011507	0.001750992	103	81	0.007431071	0.040619841	yes	0.009260515	pos	yes
liver	RNA labelling group	control group (Cre -ve)	1_GTACATGATGAATAAAATCAAATCACCATCTTTCGGCTGAGCTCCTGATGGATTTGCTTTTTCTGATA	0.002674683	0.001199552	96	97.66666667	0.017587023	0.071381123	no	0.001475131	pos	no
liver	RNA labelling group	control group (Cre -ve)	18_AGTGTGACAATGGTGTTTGT	0.004722608	0.001377351	81.66666667	92.66666667	0.001534491	0.017484553	yes	0.003345257	pos	yes
liver	RNA labelling group	control group (Cre -ve)	Mus musculus (house mouse) mmu-miR-139-5p	0.000826	0.001795723	95.33333333	100.3333333	0.023284055	0.084469957	no	-0.000969723	neg	no
liver	RNA labelling group	control group (Cre -ve)	Mus musculus tRNA Phe #AA	0.009442866	0.000852	218.6666667	308	0.135205698	0.2852188	no	0.008590866	pos	no
liver	RNA labelling group	control group (Cre -ve)	17_AGCCCGTGATGAATTAATTTCTGACACCTCGTATGAAAACTGCATGCGTAGTCTGATTACATTATAAGACTGAGG	0.000627	0.000536	126.6666667	113	0.583396542	0.722215459	no	9.09999999999999e-05	pos	no
liver	RNA labelling group	control group (Cre -ve)	Mus musculus BRCA1 interacting protein C-terminal helicase 1, opposite strand, transcript variant 1 (Brip1os)	0.007658486	0.003135571	88.33333333	231	0.121551334	0.265411684	no	0.004522915	pos	no
liver	RNA labelling group	control group (Cre -ve)	>ENSMUST00000203003.2|ENSMUSG00000030222.14|OTTMUSG00000027079.4|OTTMUST00000141638.2|Rerg-205|Rerg|391|UTR5:1-212|CDS:213-391|	0.001178608	0.00059	76.33333333	98.66666667	0.140452332	0.292294088	no	0.000588608	pos	no
liver	RNA labelling group	control group (Cre -ve)	2_GAAAGTCAGCCCTCGACACAAGGGTTTGT	0.001978088	0.001468918	102.6666667	124.3333333	0.74212254	0.83905483	no	0.00050917	pos	no
liver	RNA labelling group	control group (Cre -ve)	9_CAACGGAATCCCAAAAGCAGC	0.000979	0.001328549	101.3333333	95	0.723743392	0.82524088	no	-0.000349549	neg	no
liver	RNA labelling group	control group (Cre -ve)	Mus musculus (house mouse) mmu-miR-30b-5p	0.008335925	0.001151494	116.6666667	136.3333333	0.013364217	0.05917603	no	0.007184431	pos	no
liver	RNA labelling group	control group (Cre -ve)	NA_CTACGCCTGTCTGAGCGTCGCT	0.00343802	0.001415827	70.66666667	78.66666667	0.202580914	0.363791252	no	0.002022193	pos	no
liver	RNA labelling group	control group (Cre -ve)	>ENSMUST00000124026.8|ENSMUSG00000001827.13|OTTMUSG00000022222.4|OTTMUST00000052830.3|Folr1-208|Folr1|601|UTR5:1-592|CDS:593-601|	0.002620095	0.000508	38	17	0.194306632	0.354839877	no	0.002112095	pos	no
liver	RNA labelling group	control group (Cre -ve)	11_ACCCTGTAGATCCGAATTTGTGA	0.00075	0.000151	99	94.33333333	0.022858331	0.083417985	no	0.000599	pos	no
liver	RNA labelling group	control group (Cre -ve)	2_TGCCAGTGATGCTTAGGAATTTCTTCACCTGAATCAACTATGTGGTCACACTGTTGTCTGAGGCA	0.001381381	0.000926	116.3333333	82.66666667	0.043832818	0.12918306	no	0.000455381	pos	no
liver	RNA labelling group	control group (Cre -ve)	8_CTGGGCGTGGAGCATCTGG	0.000752	0.000399	60.33333333	81.66666667	0.261318273	0.426222748	no	0.000353	pos	no
liver	RNA labelling group	control group (Cre -ve)	NA_CTGACCTATGAATTGACAGCCTTT	0.009329547	0.011444919	121.3333333	109.3333333	0.837845452	0.90617242	no	-0.002115372	neg	no
liver	RNA labelling group	control group (Cre -ve)	NA_GACTCTTAGCGGTGGATC	0.002280205	0.001827186	56.33333333	47.66666667	0.592783146	0.727282751	no	0.000453019	pos	no
liver	RNA labelling group	control group (Cre -ve)	9_GTCTGATGATGAGCCCATTGCCCTGAGCTCTTGTGATGCTGGCTTCAAAGTAAACGCTCTGAAG	0.002331666	0.001279919	148.6666667	151	0.01775616	0.071466336	no	0.001051747	pos	no
liver	RNA labelling group	control group (Cre -ve)	NA_CGACTCTTAGCGGTGGATC	0.001405092	0.00150908	44.33333333	35	0.796772414	0.878186489	no	-0.000103988	neg	no
liver	RNA labelling group	control group (Cre -ve)	NA_GACTCTTAGCGGTGGATCACTCGGCTCGTGCGTCGATGAAGAACGCAGCTAGCTGCGAGAATTAATGTGAATTGCAGGAC	0.000792	0.000654	129.6666667	130	0.323256877	0.487593104	no	0.000138	pos	no
liver	RNA labelling group	control group (Cre -ve)	1_TAACTCTGATGAACAATCATGTCTTTCGCTCCTATCTGATG	0.001124407	0.00101904	90.33333333	108	0.739336361	0.837707446	no	0.000105367	pos	no
liver	RNA labelling group	control group (Cre -ve)	13_GAGGTAGTAGGTTGTATAGTTA	0.005857283	0.003042273	88.33333333	71.33333333	0.332170814	0.497114663	no	0.00281501	pos	no
liver	RNA labelling group	control group (Cre -ve)	18_GTGTGACAATGGTGTTTGT	0.00377804	0.000915	77.33333333	67	0.021978985	0.081546573	no	0.00286304	pos	no
liver	RNA labelling group	control group (Cre -ve)	3_ATGAGTGATGACAAGATGTTTCGGTCCCAAATGAAGCCTACTGATTACCGTAACATTTATTGCTGACA	0.00255912	0.000797	113	115.6666667	8.89e-05	0.005750609	yes	0.00176212	pos	yes
liver	RNA labelling group	control group (Cre -ve)	4_TCTCGGTGATGAGAACTTTGTCCAGTTCTGCTGCTGATCTCTTAAGTGAGGATGAAGTTATCTGAGG	0.003855126	0.001283456	130	116.3333333	0.006436563	0.038288086	yes	0.00257167	pos	yes
liver	RNA labelling group	control group (Cre -ve)	4_TTCTTGTGATGAAAATACTGTCCAGTTCTGCTACTGAAGGAATGAGATGAACACTTTAGTGCTGAAG	0.003608668	0.001029861	127	101	0.000237	0.008968089	yes	0.002578807	pos	yes
liver	RNA labelling group	control group (Cre -ve)	NA_CTGACCTATGAATTGACAGCCTT	0.014841478	0.007826527	108	106	0.072983139	0.185379464	no	0.007014951	pos	no
liver	RNA labelling group	control group (Cre -ve)	1_GCTTGTTGATGAATACCAACGATTCTGATG	0.000971	0.000889	113	145.6666667	0.963709365	0.982534186	no	8.19999999999999e-05	pos	no
liver	RNA labelling group	control group (Cre -ve)	1_TGTAAACATCCTCGACTGGAAGCTTT	0.028289556	0.008545811	107.3333333	138.3333333	0.011745843	0.055334751	no	0.019743745	pos	no
liver	RNA labelling group	control group (Cre -ve)	9_GCTGCGATCTATTGAAAGTCAGCCCTCGACACAAGGGTTTGTA	0.000806	0.001018814	93.66666667	82	0.462840845	0.612327463	no	-0.000212814	neg	no
liver	RNA labelling group	control group (Cre -ve)	MU069435.1_TCGCTGCGATCTATTGAAAGTCGGCCCTCGACACAAGGGTTTGT	0.000715	0.000613	79.66666667	64.66666667	0.629941665	0.760631055	no	0.000102	pos	no
liver	RNA labelling group	control group (Cre -ve)	NA_CGCGACCTCAGATCAGACGTGGCGACCCGCTGAA	0.002750275	0.000484	152.6666667	63.66666667	0.102606883	0.233499208	no	0.002266275	pos	no
liver	RNA labelling group	control group (Cre -ve)	NA_GACTCTTAGCGGTGGATCACTCGGCTCGTGCGTCGATGAAGAACGCAGCTAGCTGCGAGAATTAATGTGAATTGCAGGACAC	0.001086507	0.000795	98	108	0.020953363	0.079447083	no	0.000291507	pos	no
liver	RNA labelling group	control group (Cre -ve)	13_ATCACATTGCCAGGGATTACCAC	0.002058044	0.000544	92.66666667	119	0.150903694	0.30421202	no	0.001514044	pos	no
liver	RNA labelling group	control group (Cre -ve)	14_TAGCAGCACGTAAATATTGGC	0.001067413	0.000347	144	123.6666667	0.985490372	0.997200389	no	0.000720413	pos	no
liver	RNA labelling group	control group (Cre -ve)	Mus musculus (house mouse) mmu-miR-146a-5p	0.000661	0.002228994	123.6666667	64.66666667	0.512796711	0.655375259	no	-0.001567994	neg	no
liver	RNA labelling group	control group (Cre -ve)	NA_ACTCTTAGCGGTGGATCACTCGGCTCGTGCG	0.019524537	0.001286078	57.33333333	71	0.146678315	0.297533845	no	0.018238459	pos	no
liver	RNA labelling group	control group (Cre -ve)	NA_CGCGACCTCAGATCAGACGTGGCGACCCGCTGAAT	0.002843073	0.001076462	62.66666667	50.66666667	0.687131254	0.803748746	no	0.001766611	pos	no
liver	RNA labelling group	control group (Cre -ve)	11_TGGTGGGTGCATATGTTT	0.01077114	0.001139377	108	110.6666667	0.518777376	0.660930547	no	0.009631763	pos	no
liver	RNA labelling group	control group (Cre -ve)	19_TACAGTACTGTGATAGCTGAAGT	0.010631855	0.006571524	81	100	0.045513567	0.132686397	no	0.004060331	pos	no
liver	RNA labelling group	control group (Cre -ve)	4_GGTCCATGATGAAACCCATTATCAGTGGACATCTATGGATGAGAAATGCGGATATGGGACTGAGACCA	0.036205135	0.002365745	89.33333333	63	0.000947	0.014080193	yes	0.03383939	pos	yes
liver	RNA labelling group	control group (Cre -ve)	Mus musculus (house mouse) mmu-miR-30e-5p	0.003767372	0.001528236	84.66666667	123.3333333	0.293179168	0.459654936	no	0.002239136	pos	no
liver	RNA labelling group	control group (Cre -ve)	11_GAGCAATGATGACCCCAACATGCCATCTGAGTGGCTTTGCTGAAATCCAGAGGCTGTTTCTGAGCTG	0.002989198	0.001163516	94.33333333	94.66666667	0.00970422	0.047580085	yes	0.001825682	pos	yes
liver	RNA labelling group	control group (Cre -ve)	18_TGCAGTGATGACTATCTTAGGACACCTTTGGATTTACCGTGAAAAGAAGTAACCTCTGAGCAG	0.005667746	0.001032488	125	99.33333333	0.007812388	0.041983686	yes	0.004635258	pos	yes
liver	RNA labelling group	control group (Cre -ve)	9_ATGTTGTGATGATGGGCAAAAATGTTCAACTGCTCTGAATGGGCTGAATGAAAGTAGCCTTTCTGAAC	0.011437795	0.001144411	87.33333333	80	0.000507	0.01153288	yes	0.010293384	pos	yes
liver	RNA labelling group	control group (Cre -ve)	Mus musculus predicted gene, 31314 (Gm31314)	0.001657823	0.000882	100.3333333	120.6666667	0.352211986	0.513359073	no	0.000775823	pos	no
liver	RNA labelling group	control group (Cre -ve)	1_TTACTTGATGATAGTAAAAGATCTGATG	0.000586	0.000529	129.6666667	187.3333333	0.339962454	0.503256405	no	5.70000000000001e-05	pos	no
liver	RNA labelling group	control group (Cre -ve)	4_GTCGATGATGAGAGCTTTGTTCTGAGCCA	0.001122218	0.001425754	67.33333333	44.33333333	0.529125325	0.670944182	no	-0.000303536	neg	no
liver	RNA labelling group	control group (Cre -ve)	Mus musculus (house mouse) nuclear encoded rRNA 5S 71	0.003047349	0.000859	76	76.66666667	0.053713682	0.148561945	no	0.002188349	pos	no
liver	RNA labelling group	control group (Cre -ve)	18_TGCTGTGATGACTATCTTAGGACACCTTTGGATTAACCGTGAAATCAAACAAGTGCTGAGC	0.001101654	0.00115328	90	72.33333333	0.842402477	0.909277657	no	-5.16259999999999e-05	neg	no
liver	RNA labelling group	control group (Cre -ve)	3_AACATGTGATGAGAAACTGTTTCGGTCCCAGTTGATGGCCACTGATAACATTACATTTTTCTGATG	0.003754854	0.000828	121.6666667	117	0.021113872	0.079447083	no	0.002926854	pos	no
liver	RNA labelling group	control group (Cre -ve)	Mus musculus (house mouse) mmu-miR-455-3p	0.000541	0.000452	66.66666667	54.33333333	0.699538515	0.808466655	no	8.9e-05	pos	no
liver	RNA labelling group	control group (Cre -ve)	Mus musculus predicted gene, 33302, transcript variant 1 (Gm33302)	0.00333469	0.000562	114	200	0.1618606	0.318601521	no	0.00277269	pos	no
liver	RNA labelling group	control group (Cre -ve)	NA_CATGACCAATGAACACTCTGACCA	0.019536153	0.001468742	93.66666667	38	0.001867099	0.019192124	yes	0.018067411	pos	yes
liver	RNA labelling group	control group (Cre -ve)	11_ATCAAATGATGATATCACCTAAAATAGCTGGAATTACCGGCAGATTGGTAGTGGTGAGCCTATGGTTTTCTGAAG	0.013935674	0.00119334	84.33333333	64.33333333	0.004048892	0.030596889	yes	0.012742334	pos	yes
liver	RNA labelling group	control group (Cre -ve)	13_TACATGTGATGAAGCAAATCAGTATGAATAAAATGATACTGTAAACGCTTTCTGATG	0.003178012	0.000878	104.3333333	158.3333333	3.95e-05	0.003553976	yes	0.002300012	pos	yes
liver	RNA labelling group	control group (Cre -ve)	6_TAGCACCATCTGAAATCGGTTAA	0.004414213	0.001499871	108	129.6666667	0.273856987	0.440457858	no	0.002914342	pos	no
liver	RNA labelling group	control group (Cre -ve)	Mus musculus tRNA Gln JUG	0.01369947	0.002842468	213	214.3333333	0.001940131	0.019619579	yes	0.010857002	pos	yes
liver	RNA labelling group	control group (Cre -ve)	NA_GTTCCTCCCGGGGCTACGCCTGTCTGAGCGTCGCT	0.002020069	0.001092836	80.66666667	93.33333333	0.069911578	0.180409781	no	0.000927233	pos	no
liver	RNA labelling group	control group (Cre -ve)	>ENSMUST00000110082.11|ENSMUSG00000001175.17|OTTMUSG00000016979.4|OTTMUST00000041174.3|Calm1-202|Calm1|4115|UTR5:1-279|CDS:280-729|UTR3:730-4115|	0.006867757	5.17e-05	81.66666667	167	0.131139771	0.280666864	no	0.006816057	pos	no
liver	RNA labelling group	control group (Cre -ve)	10_CCTGTCTGAGCGTCGCTT	0.004981429	0.001179405	37.66666667	69.33333333	0.000753	0.012939791	yes	0.003802024	pos	yes
liver	RNA labelling group	control group (Cre -ve)	2_AGGTCCCTGGTAGCTC	0.009963715	0.001170824	59	28	0.079947649	0.197663134	no	0.008792891	pos	no
liver	RNA labelling group	control group (Cre -ve)	NA_ATCCCATCCTCGTCGCCA	0.015219322	0.001164299	150	120.3333333	0.000147	0.006809635	yes	0.014055023	pos	yes
liver	RNA labelling group	control group (Cre -ve)	>ENSMUST00000220485.2|ENSMUSG00000021458.18|OTTMUSG00000030849.3|OTTMUST00000163265.1|Aopep-205|Aopep|493|CDS:1-60|UTR3:61-493|	0.0047344	0.002652356	84.66666667	68.33333333	0.187456396	0.349832121	no	0.002082044	pos	no
liver	RNA labelling group	control group (Cre -ve)	1_GCGGGAGACCGGGGTTCGATTCCCCGACGGGGAGCCA	0.006386102	0.001139983	72	179.3333333	0.290084019	0.457461932	no	0.005246119	pos	no
liver	RNA labelling group	control group (Cre -ve)	NA_ACGGATAATATCGGCGACTTCC	0.000333	0.000232	60.33333333	78.33333333	0.602964368	0.737234218	no	0.000101	pos	no
liver	RNA labelling group	control group (Cre -ve)	1_AGCCCATGATGGTATGAGAGTAGTGGACAGAAGGGATTTCTGAAAAACACTTTTCTGAGGCT	0.008806266	0.001717641	92	88.33333333	0.005166283	0.033979862	yes	0.007088625	pos	yes
liver	RNA labelling group	control group (Cre -ve)	10_GTACATGATGAAAACAGTCTCCCTCTTCTGAAT	0.001853429	0.001050531	78.66666667	85.66666667	0.218802127	0.379851761	no	0.000802898	pos	no
liver	RNA labelling group	control group (Cre -ve)	11_TGGTGGGTGCATATGTTTT	0.012714897	0.00037	71	57.33333333	0.382174767	0.53770328	no	0.012344897	pos	no
liver	RNA labelling group	control group (Cre -ve)	5_TCGATCCCCGGCATCTCCACCA	0.016942603	0.012394218	116.6666667	194.6666667	0.235726239	0.398959261	no	0.004548385	pos	no
liver	RNA labelling group	control group (Cre -ve)	NA_ACGCGGGAGACCGGGGTTCATTTCCCCGACGGGGAGCCA	0.00059	0.001028891	36.66666667	34.33333333	0.720375426	0.822794478	no	-0.000438891	neg	no
liver	RNA labelling group	control group (Cre -ve)	11_TGCATATGATGGAAAAAATCTGAAGTCTCCTGAGACCTGTGATGTCTTCAAAGGAACCACTGATG	0.005487637	0.001667597	84.33333333	72.33333333	0.03159387	0.103798523	no	0.00382004	pos	no
liver	RNA labelling group	control group (Cre -ve)	13_TGAGGTAGTAGATTGTATAGTTAT	0.00571002	0.003094835	77.66666667	57	0.177662723	0.338584553	no	0.002615185	pos	no
liver	RNA labelling group	control group (Cre -ve)	4_GGTCGATGATGAGAGCTTTGTTCTGAG	0.001808939	0.00066	49.33333333	37.66666667	0.002462535	0.022729054	yes	0.001148939	pos	yes
liver	RNA labelling group	control group (Cre -ve)	7_TCTACAGTGCACGTGTCTCCAGT	0.001147696	0.001417355	75	72.66666667	0.676705171	0.796297431	no	-0.000269659	neg	no
liver	RNA labelling group	control group (Cre -ve)	9_TCGCTGCGATCTATTGAAAGTCAGCCCTCGGCACAAGGGTTTGT	0.001079736	0.00103585	61.66666667	54.66666667	0.922393828	0.957916055	no	4.38859999999999e-05	pos	no
liver	RNA labelling group	control group (Cre -ve)	NA_TTCAAGTAATCCAGGATAGGCAT	0.006509555	0.0010099	100	67.66666667	0.021951231	0.081546573	no	0.005499655	pos	no
liver	RNA labelling group	control group (Cre -ve)	2_TGCCAGTGATGCTTAGGAATTTCTTCACCTGAATCAACTATGTGGTCACACTGTTGTCTGAGGCAA	0.004097421	0.000979	92.33333333	81.33333333	0.00072	0.012663507	yes	0.003118421	pos	yes
liver	RNA labelling group	control group (Cre -ve)	MU069435.1_CTCGCTGCGATCTATTGAAAGTCAGCCCTCGACACA	0.000507	0.000665	122.6666667	129.6666667	0.434252185	0.589941256	no	-0.000158	neg	no
liver	RNA labelling group	control group (Cre -ve)	Mus musculus (house mouse) mmu-miR-484	0.001194347	0.00166797	51.33333333	37.33333333	0.191961972	0.352370452	no	-0.000473623	neg	no
liver	RNA labelling group	control group (Cre -ve)	1_CCACAATGATGACATCATATTTGCTACTCTTGACAGCTGGGGTGACGATAGCTTTAAACCACCATGATTATAACTGAGG	0.003374099	0.000586	117	122.6666667	0.000138	0.006787729	yes	0.002788099	pos	yes
liver	RNA labelling group	control group (Cre -ve)	15_CTCTGTGCTGAATGTCAAGTTCTGATT	0.001061786	0.001442868	56.66666667	59.33333333	0.509857824	0.65316703	no	-0.000381082	neg	no
liver	RNA labelling group	control group (Cre -ve)	18_CTGGAGTGTGACAATGGTGTTTG	0.005582869	0.00089	62	74.33333333	0.023520396	0.085136466	no	0.004692869	pos	no
liver	RNA labelling group	control group (Cre -ve)	9_CTCGCTGCGATCTATTGAAAGTCAGCCCTCGACACAAGGGTTTGTAA	0.00112504	0.001075771	92	108.3333333	0.796315593	0.878186489	no	4.92689999999998e-05	pos	no
liver	RNA labelling group	control group (Cre -ve)	9_TCCCTGAGACCCTAACTTGTGAA	0.003147699	0.00098	74.66666667	64.66666667	0.000119	0.006188124	yes	0.002167699	pos	yes
liver	RNA labelling group	control group (Cre -ve)	MU069435.1_TCGCTGCGATCTATTGAAAGTCAGCCCTCGACGCAAGGGTTTGT	0.000926	0.000665	56.33333333	50.66666667	0.207536251	0.370224537	no	0.000261	pos	no
liver	RNA labelling group	control group (Cre -ve)	NA_GGAGTGTGACAATGGTGTTTGAAA	0.003487257	0.001066342	70.33333333	95	0.018645344	0.074305829	no	0.002420915	pos	no
liver	RNA labelling group	control group (Cre -ve)	11_ACTGCTGATCCGGGTGATGCGAATCGTAATCTGAGCCGA	0.000872	0.000701	90.66666667	68.66666667	0.256173853	0.423156835	no	0.000171	pos	no
liver	RNA labelling group	control group (Cre -ve)	16_AACCCGTAGATCCGATCTTGTGA	0.003540816	0.001558092	126.6666667	132.6666667	0.028569279	0.097129669	no	0.001982724	pos	no
liver	RNA labelling group	control group (Cre -ve)	2_TGCAGTGATGTGTGAATTTCTTCACCTGAAAATATTGTGAAGAGTAAATCGAGCTTTTTAACCCTGAGT	0.003468005	0.000949	93.33333333	97.66666667	3.36e-05	0.003195936	yes	0.002519005	pos	yes
liver	RNA labelling group	control group (Cre -ve)	9_CAACGGAATCCCAAAAGCAGCTT	0.005749727	0.002536398	88.66666667	80.66666667	0.030343567	0.101437792	no	0.003213329	pos	no
liver	RNA labelling group	control group (Cre -ve)	MU069435.1_CTCGCTGCGATCTATTGAAAGTCNGCCCTCGACACAAGGGTTTGT	0.000993	0.000624	87.33333333	91.66666667	0.012799049	0.058380292	no	0.000369	pos	no
liver	RNA labelling group	control group (Cre -ve)	NA_ACCCCGTCCGTGCCTCCA	0.003166381	0.000978	133.3333333	159.6666667	0.739102591	0.837707446	no	0.002188381	pos	no
liver	RNA labelling group	control group (Cre -ve)	1_CGGGGTTCGATTCCCCGACGGGGAGCCA	0.006122488	0.000952	445	155.6666667	0.004387891	0.031051811	yes	0.005170488	pos	yes
liver	RNA labelling group	control group (Cre -ve)	11_CAACAGTGATGACCACAACATGCCATCTGAGTTGCTTTGCTGAAATCCAGAGGCTGTTTCTGAGC	0.006799226	0.001438453	92	86	0.006288931	0.037679608	yes	0.005360773	pos	yes
liver	RNA labelling group	control group (Cre -ve)	2_GTGCAGTGATGTGTGAATTTCTTCACCTGAAAATATTGTGAAGAGTAAATCGAGCTTTTTAACCCTGAGT	0.005664021	0.001135033	73.33333333	70.66666667	0.000202	0.008183576	yes	0.004528988	pos	yes
liver	RNA labelling group	control group (Cre -ve)	4_GGTCGATGATGAGAGCTTTGTTCTGAGCC	0.000782	0.000903	51.66666667	55.33333333	0.746743857	0.842560363	no	-0.000121	neg	no
liver	RNA labelling group	control group (Cre -ve)	4_TCTTGTGATGAAAATACTGTCCAGTTCTGCTACTGAAGGAATGAGATGAACACTTTAGTGCTGAAG	0.002542513	0.00088	90.66666667	77.66666667	0.002349586	0.021974739	yes	0.001662513	pos	yes
liver	RNA labelling group	control group (Cre -ve)	9_GTCTATGATGATCCTATCCCGAACCTGAATTCCTGTTGAAAAACCATACTTACGGATCTGGCTTCTGAGA	0.001440837	0.000951	96	100	0.021217915	0.079653332	no	0.000489837	pos	no
liver	RNA labelling group	control group (Cre -ve)	Mus musculus (house mouse) mmu-let-7j	0.002109088	0.00064	86	83.33333333	0.008175181	0.042484323	yes	0.001469088	pos	yes
liver	RNA labelling group	control group (Cre -ve)	1_GTAAACATCCTACACTCTCAGCT	0.006328925	0.001108888	79.66666667	98	0.026353657	0.092095502	no	0.005220037	pos	no
liver	RNA labelling group	control group (Cre -ve)	11_GGAGGGAACGCAGTCTGAGTGGA	0.003084922	0.001201253	72	70	0.408339568	0.56517829	no	0.001883669	pos	no
liver	RNA labelling group	control group (Cre -ve)	17_CACCCGTAGAACCGACCTTGC	0.000469	0.000248	79.66666667	81.66666667	0.386698626	0.54124427	no	0.000221	pos	no
liver	RNA labelling group	control group (Cre -ve)	19_TTCTATGATGAATCAAACTAGCTCACTATGACTGCTAATGAAAACACAGGAACACCTGAGA	0.002554772	0.001004166	102.6666667	99.66666667	5.18e-05	0.003992092	yes	0.001550606	pos	yes
liver	RNA labelling group	control group (Cre -ve)	8_ATCACATTGCCAGGGATTTCCAT	0.001231477	0.001406863	75.66666667	73.66666667	0.978719938	0.992552663	no	-0.000175386	neg	no
liver	RNA labelling group	control group (Cre -ve)	NA_TAACCACGCCTTCGCGACCAGC	0.000277	0.000315	56	85.66666667	0.872754822	0.931475793	no	-3.8e-05	neg	no
liver	RNA labelling group	control group (Cre -ve)	12_GGTGGTGTCGATGGTAGAAC	0.000737	0.000968	40.33333333	69	0.595250206	0.729080116	no	-0.000231	neg	no
liver	RNA labelling group	control group (Cre -ve)	13_AGAGGTAGTAGGTTGCATAGTTTT	0.003664778	0.001576421	69.66666667	55.33333333	0.070655203	0.181469194	no	0.002088357	pos	no
liver	RNA labelling group	control group (Cre -ve)	18_GGAGTGTGACAATGGTGTTTGTAA	0.002829022	0.000509	58.66666667	60.66666667	0.031062176	0.103198889	no	0.002320022	pos	no
liver	RNA labelling group	control group (Cre -ve)	9_TGAGGTAGTAGTTTGTACAGTTTT	0.006901689	0.004877926	80	48.33333333	0.506009963	0.649265757	no	0.002023763	pos	no
liver	RNA labelling group	control group (Cre -ve)	NA_AAATAACGCCGGAACATTAGTG	0.000257	0.00025	59	98.66666667	0.949300456	0.970902742	no	7.00000000000001e-06	pos	no
liver	RNA labelling group	control group (Cre -ve)	>ENSMUST00000034281.13|ENSMUSG00000031824.16|OTTMUSG00000023422.4|OTTMUST00000056912.2|6430548M08Rik-201|6430548M08Rik|5564|UTR5:1-298|CDS:299-1522|UTR3:1523-5564|	0.001299857	0.001601932	54	84.66666667	0.539688317	0.682296732	no	-0.000302075	neg	no
liver	RNA labelling group	control group (Cre -ve)	10_TCACCGCCGCGGCCCGGGTTCGATTCCCGGTCAGGGAACCA	0.0074595	0.003467736	40.33333333	30.66666667	0.206271518	0.368781564	no	0.003991764	pos	no
liver	RNA labelling group	control group (Cre -ve)	11_TACCCTGTAGATCCGAATTTGTGT	0.001919256	0.000375	73	55.66666667	0.006835482	0.039088542	yes	0.001544256	pos	yes
liver	RNA labelling group	control group (Cre -ve)	14_CACCCAGGCGGCCCGGGTTCGACTCCCGGTGTGGGAACCA	0.011491083	0.002152116	52.66666667	38.66666667	0.03302838	0.106454023	no	0.009338967	pos	no
liver	RNA labelling group	control group (Cre -ve)	19_TGACCTATGAATTGACAGCCATT	0.006577516	0.005581336	96	101.6666667	0.577210137	0.715104136	no	0.00099618	pos	no
liver	RNA labelling group	control group (Cre -ve)	9_TGAGGTAGTAGTTTGTACAGTTAT	0.00304996	0.001693172	76.66666667	49	0.143430709	0.296182777	no	0.001356788	pos	no
liver	RNA labelling group	control group (Cre -ve)	MU069435.1_TCTGGGTCGGGGTTTCGTACGTAGCAGAGCAGCTC	0.000954	0.001695432	87.33333333	80.33333333	0.017307917	0.0707177	no	-0.000741432	neg	no
liver	RNA labelling group	control group (Cre -ve)	NA_GACTCTTAGCGGTGGATCACTCGGCTCGTGCGTCGA	0.015233947	0.001586542	59.33333333	70.66666667	0.164881152	0.321806639	no	0.013647405	pos	no
liver	RNA labelling group	control group (Cre -ve)	NA_GGAGTGTGACAATGGTGTTTAA	0.001373692	0.000813	76.66666667	99.66666667	0.439013074	0.593419511	no	0.000560692	pos	no
liver	RNA labelling group	control group (Cre -ve)	14_GAGGTATGAGGAAAATATCGGACAGTCTGATTACCACTGAAGACTGATAAGATCCAACTCTGACC	0.003992701	0.000702	70.66666667	54.33333333	0.00065	0.012510731	yes	0.003290701	pos	yes
liver	RNA labelling group	control group (Cre -ve)	2_TGCAGATGATGTGACAGAATATTTGCTATCAGATGAGTGGTGATGACACTAGAACCACCAAGATCGCTGATGCA	0.006665389	0.000803	78	83.33333333	0.001697826	0.017838202	yes	0.005862389	pos	yes
liver	RNA labelling group	control group (Cre -ve)	2_TGGAAAGGATGAACGAACTTGGCCTGACCTTCAGAAATGGAGGCAATACAACTGATTTAATGAGCCTGATCCA	0.006210679	0.000861	82	71.66666667	0.003038714	0.025877045	yes	0.005349679	pos	yes
liver	RNA labelling group	control group (Cre -ve)	4_AGCTCGCTCTGAAGGCCTGTTTCCTAGGCTA	0.003127526	0.001450302	56.66666667	65	0.464077989	0.61346257	no	0.001677224	pos	no
liver	RNA labelling group	control group (Cre -ve)	NA_CGGTGGATCACTCGGCTCGTGCG	0.005292857	0.001719052	34.66666667	25	0.636832489	0.764489089	no	0.003573805	pos	no
liver	RNA labelling group	control group (Cre -ve)	9_CAACGGAATCCCAAAAGCAG	0.000408	0.001034722	99.33333333	93.66666667	0.185723217	0.347399036	no	-0.000626722	neg	no
liver	RNA labelling group	control group (Cre -ve)	NA_AACTGGATGAAAGCGATGACG	0.000387	0.000404	46.66666667	68.66666667	0.989811588	0.999073705	no	-1.7e-05	neg	no
liver	RNA labelling group	control group (Cre -ve)	NA_ATCACGTCGGGGTCACCA	0.017712662	0.003666644	76.33333333	161.6666667	0.029688945	0.099661229	no	0.014046018	pos	no
liver	RNA labelling group	control group (Cre -ve)	12_TGAAATGTTTAGGACCACTAGT	0.004000185	0.001810212	86	78	0.115278336	0.255157795	no	0.002189973	pos	no
liver	RNA labelling group	control group (Cre -ve)	18_ATGGAGTGTGACAATGGTGTTTG	0.007499702	0.000746	54.66666667	74.66666667	0.033296338	0.107101469	no	0.006753702	pos	no
liver	RNA labelling group	control group (Cre -ve)	6_AAACCATTCGTAGACGACCTGCTTC	0.000718	0.001082818	95.66666667	96.33333333	0.174196273	0.332941632	no	-0.000364818	neg	no
liver	RNA labelling group	control group (Cre -ve)	6_TCAGTGCACTACAGAACTTTGTT	0.00314945	0.000842	60.66666667	137	0.124679374	0.270417194	no	0.00230745	pos	no
liver	RNA labelling group	control group (Cre -ve)	Mus musculus (house mouse) mmu-miR-185-5p	0.006988632	0.001494252	68.66666667	71	0.293067745	0.459654936	no	0.00549438	pos	no
liver	RNA labelling group	control group (Cre -ve)	NA_ACATTGATCATCGACACTTCGAACGCACTTGCGGCCCCGGGTTCCTCCCGGGGCTACGCCTGTCTGAGCGTCGCT	0.001197848	0.000934	68.33333333	125.6666667	0.564285555	0.703567352	no	0.000263848	pos	no
liver	RNA labelling group	control group (Cre -ve)	>ENSMUST00000146415.2|ENSMUSG00000043621.14|OTTMUSG00000010000.4|OTTMUST00000023256.4|Ubxn10-205|Ubxn10|2460|UTR5:1-56|CDS:57-890|UTR3:891-2460|	0.000786	0.001319319	44.33333333	64	0.213542175	0.375386148	no	-0.000533319	neg	no
liver	RNA labelling group	control group (Cre -ve)	1_TGTAAACATCCTCGACTGGAAGT	0.000251	0.000275	75	78	0.898226546	0.949199001	no	-2.4e-05	neg	no
liver	RNA labelling group	control group (Cre -ve)	15_CACAAATGATGAACCTTTTGACGGGCGGACAGAAACTCTGTGCTGAATGTCAAGTTCTGATT	0.009599658	0.001554294	88	83.33333333	0.001590256	0.017563495	yes	0.008045364	pos	yes
liver	RNA labelling group	control group (Cre -ve)	16_AACCCGTAGATCCGATCTTGTGT	0.007398632	0.002238069	69.33333333	58.33333333	0.062496212	0.167823869	no	0.005160563	pos	no
liver	RNA labelling group	control group (Cre -ve)	18_AGTGTGACAATGGTGTTTGA	0.000754	0.000758	57.66666667	84.66666667	0.915193219	0.956988062	no	-3.99999999999999e-06	neg	no
liver	RNA labelling group	control group (Cre -ve)	2_TGAACTGATGATATCATTTCTTTCCCCGTCAGATCGACCCTGTTGATCTCAAATACTAATTGCCAGTTTTGTCTGATG	0.004459395	0.001209238	95.33333333	112.3333333	0.001331906	0.016251445	yes	0.003250157	pos	yes
liver	RNA labelling group	control group (Cre -ve)	4_TCCATGATGAAACCCATTATCAGTGGACATCTATGGATGAGAAATGCGGATATGGGACTGAGA	0.001981537	0.000715	75.33333333	65.33333333	0.064454325	0.171308283	no	0.001266537	pos	no
liver	RNA labelling group	control group (Cre -ve)	8_TTCTGGGTCGGGGTTTCGTACGTAGCAGAGCAGCTC	0.000781	0.001358868	97	88.33333333	0.020986431	0.079447083	no	-0.000577868	neg	no
liver	RNA labelling group	control group (Cre -ve)	NA_TGGAGTGTGACAATGGTGTTTAG	0.001013743	0.000477	80.66666667	82.66666667	0.246196923	0.411940663	no	0.000536743	pos	no
liver	RNA labelling group	control group (Cre -ve)	>ENSMUST00000170285.2|ENSMUSG00000040701.17|OTTMUSG00000027952.2|-|Ap1g2-211|Ap1g2|2596|UTR5:1-15|CDS:16-2391|UTR3:2392-2596|	0.005676177	0.001877558	77.66666667	215.6666667	0.006836871	0.039088542	yes	0.003798619	pos	yes
liver	RNA labelling group	control group (Cre -ve)	Mus musculus (house mouse) mmu-miR-92a-3p	0.006260913	0.001876962	64.33333333	41.66666667	0.346647117	0.508038982	no	0.004383951	pos	no
liver	RNA labelling group	control group (Cre -ve)	NA_TGAGGTAGTAGATTGTATAGTAA	0.000866	0.000505	79.33333333	67.33333333	0.040234698	0.121454741	no	0.000361	pos	no
liver	RNA labelling group	control group (Cre -ve)	1_TGTAAACATCCTACACTCTCAGCTT	0.006461252	0.001912498	64	62	0.134911279	0.2852188	no	0.004548754	pos	no
liver	RNA labelling group	control group (Cre -ve)	18_TGGAGTGTGACAATGGTGTTTGTG	0.003845208	0.002139161	61	67	0.213809936	0.375386148	no	0.001706047	pos	no
liver	RNA labelling group	control group (Cre -ve)	9_AACCCGTAGATCCGAACTTGTGT	0.001206643	0.003141601	61.66666667	57.66666667	0.373433891	0.529549549	no	-0.001934958	neg	no
liver	RNA labelling group	control group (Cre -ve)	9_TGAGGTAGTAGGTTGTATAGTTAA	0.001250813	0.000449	79	77.33333333	0.191018315	0.35160287	no	0.000801813	pos	no
liver	RNA labelling group	control group (Cre -ve)	Mus musculus predicted gene, 49890, transcript variant 2 (Gm49890)	0.002499226	0.000978	114.3333333	116.3333333	0.225659213	0.387597247	no	0.001521226	pos	no
liver	RNA labelling group	control group (Cre -ve)	NA_ATGGGGAAGATCGGGCTCGCC	0.000159	8e-04	37.33333333	40.33333333	0.189775613	0.351327989	no	-0.000641	neg	no
liver	RNA labelling group	control group (Cre -ve)	NA_GAGGTAGTAGGTTGTGTGGTTAT	0.003588937	0.00142146	68	63	0.036349329	0.113979096	no	0.002167477	pos	no
liver	RNA labelling group	control group (Cre -ve)	15_ACTCTGTGCTGAATGTCAAGTTCTGATT	0.001196152	0.000942	53	59.33333333	0.25885772	0.42475594	no	0.000254152	pos	no
liver	RNA labelling group	control group (Cre -ve)	3_TCGATTCCCGGCCAATGCACCA	0.010562598	0.000949	64	39	0.014540703	0.063158569	no	0.009613598	pos	no
liver	RNA labelling group	control group (Cre -ve)	4_GGTCGATGATGAGAGCTTTGTTCTGAGCCAG	0.002834215	0.001108975	54	39.66666667	0.357612797	0.516342019	no	0.00172524	pos	no
liver	RNA labelling group	control group (Cre -ve)	NA_ATAAATCACGGTGCCTGCTTCC	0.000731	0.001447928	44	65	0.13547577	0.2854164	no	-0.000716928	neg	no
liver	RNA labelling group	control group (Cre -ve)	11_CGCGACCTCAGATCA	0.005192196	0.00134835	104	116.6666667	0.046006584	0.133381947	no	0.003843846	pos	no
liver	RNA labelling group	control group (Cre -ve)	11_TGCTGTGATGAGATGACTAAGTAGGAAGTGCCGTCAGAGTCGATAACTGACGATAACAGCTCCTGGCTGACT	0.00395403	0.001003249	75.66666667	73	0.001089204	0.01480951	yes	0.002950781	pos	yes
liver	RNA labelling group	control group (Cre -ve)	9_AGTAAATGATGAGATTCCATTGGTCCGTGTTTCTGAACTACATGATTTTCCTTGGCTATTCTGATA	0.014289288	0.001108283	56.66666667	46	0.00696385	0.039304149	yes	0.013181005	pos	yes
liver	RNA labelling group	control group (Cre -ve)	Mus musculus (house mouse) mmu-miR-145a-5p	0.000273	0.000415	51.33333333	40	0.471685957	0.621488501	no	-0.000142	neg	no
liver	RNA labelling group	control group (Cre -ve)	NA_ACTGGGCGTGGAGCATCTGGT	0.002122744	0.000218	43	53.66666667	0.000404	0.010780255	yes	0.001904744	pos	yes
liver	RNA labelling group	control group (Cre -ve)	NA_TGAGGTAGTAGGTTGTGTGGTTTTTT	0.008513189	0.004143046	74.33333333	56.33333333	0.072041617	0.184107205	no	0.004370143	pos	no
liver	RNA labelling group	control group (Cre -ve)	>ENSMUST00000091641.13|ENSMUSG00000021431.16|OTTMUSG00000068343.4|OTTMUST00000165183.3|Snrnp48-201|Snrnp48|1785|UTR5:1-28|CDS:29-1042|UTR3:1043-1785|	7.73e-05	9.27e-05	42.66666667	64.66666667	0.765529102	0.85692399	no	-1.54e-05	neg	no
liver	RNA labelling group	control group (Cre -ve)	1_CACAATGATGACTTAAGTTTTTGCCGTTTACCCAGCTGAGTGTTTCTTTGAAGAGAGAATCTTAAAAGACTGAGA	0.001952282	0.000645	106	77.66666667	0.000505	0.01153288	yes	0.001307282	pos	yes
liver	RNA labelling group	control group (Cre -ve)	18_GAGATGAAGCACTGTAGCTCT	0.000993	0.000696	66.66666667	62.33333333	0.256882159	0.423462957	no	0.000297	pos	no
liver	RNA labelling group	control group (Cre -ve)	7_GTCCATGATGAGCAACACTCACCATCTTTCGTTTGAGTCTCACGACTGTGAGATCAACCCATGCACCGCTCTGAGA	0.001904152	0.00110152	103.6666667	117.6666667	0.005049159	0.033619501	yes	0.000802632	pos	yes
liver	RNA labelling group	control group (Cre -ve)	Mus musculus predicted gene, 34746 (Gm34746)	0.010221403	0.006198893	101.3333333	60.66666667	0.09237351	0.216923569	no	0.00402251	pos	no
liver	RNA labelling group	control group (Cre -ve)	NA_AAAGCCCAGGAACTGCTGGATC	0.001488702	0.001052632	54.33333333	77	0.685981986	0.803125075	no	0.00043607	pos	no
liver	RNA labelling group	control group (Cre -ve)	NA_CATTGATCATCGACACTTCGAACGCACTTGCGGCCCCGGGT	0.000788	4e-04	66	70.33333333	0.072882603	0.185379464	no	0.000388	pos	no
liver	RNA labelling group	control group (Cre -ve)	NA_GACCAATGAACACTCTGACCA	0.011428901	0.00074	67	37	0.654634336	0.776538384	no	0.010688901	pos	no
liver	RNA labelling group	control group (Cre -ve)	14_TCACCCAGGCGGCCCGGGTTCGACTCCCGGTGTGGGAACCA	0.005739246	0.001875042	59.33333333	95.33333333	0.302042531	0.467927196	no	0.003864204	pos	no
liver	RNA labelling group	control group (Cre -ve)	19_TGACCTATGAATTGACAGCCT	0.004129982	0.008200249	48.66666667	51.66666667	0.623395102	0.754511591	no	-0.004070267	neg	no
liver	RNA labelling group	control group (Cre -ve)	4_AGAAATGCGGATATGGGACTGAGA	0.000502	0.000688	38	38.33333333	0.39121597	0.54473962	no	-0.000186	neg	no
liver	RNA labelling group	control group (Cre -ve)	MT_ACTAATCCTAGCCCTAGCCCTACACAAATATAATTATACTATTATA	0.000628	0.000356	78.66666667	62	0.250350484	0.416307382	no	0.000272	pos	no
liver	RNA labelling group	control group (Cre -ve)	NA_ATGACCAATGAACACTCTGACCA	0.007679037	0.000873	66	58.33333333	0.014799769	0.063727761	no	0.006806037	pos	no
liver	RNA labelling group	control group (Cre -ve)	NA_TGACCAATGAACACTCTGACCA	0.009346222	0.000421	61	59	0.118913267	0.260354082	no	0.008925222	pos	no
liver	RNA labelling group	control group (Cre -ve)	NA_TGGAGTGTGACAATGGTGTTTGTAAT	0.004252705	0.004085094	48	61	0.714852375	0.820305775	no	0.000167611	pos	no
liver	RNA labelling group	control group (Cre -ve)	1_ACCATGATGATAACATAGTTCAGCAGACTTAACTCTGATGAACAATCATGTCTTTCGCTCCTATCTGATG	0.001991653	0.001062078	98	90.66666667	0.024825645	0.088281087	no	0.000929575	pos	no
liver	RNA labelling group	control group (Cre -ve)	10_TTTGCATGATGACTTGAATTGTCGGATACCCCTTCACCCCGTTCATGGGTGAGAAACAGCTAGTCTGACA	0.013213994	0.001634635	55.33333333	59.33333333	0.009794841	0.047702393	yes	0.011579359	pos	yes
liver	RNA labelling group	control group (Cre -ve)	11_TCACGTCGGGGTCACCA	0.01523166	0.00166385	104.6666667	179.6666667	0.030849661	0.102705249	no	0.01356781	pos	no
liver	RNA labelling group	control group (Cre -ve)	12_TCAGCGGCGGCACTTCC	0.000606	0.000845	51.33333333	71.66666667	0.282084273	0.449667344	no	-0.000239	neg	no
liver	RNA labelling group	control group (Cre -ve)	15_TCGAGGAGCTCACAGTCTAGTAA	0.004877621	0.001324348	62	66	0.33742642	0.50088557	no	0.003553273	pos	no
liver	RNA labelling group	control group (Cre -ve)	MU069435.1_CGCTGCGATCTATTGAAAGTCAGNCCTCGACACAAGGGTTTGT	0.000652	0.000698	59	46.66666667	0.796594686	0.878186489	no	-4.6e-05	neg	no
liver	RNA labelling group	control group (Cre -ve)	NA_CTTGCGGCCCCGGGTTCCTCCCGGGGCTACGCCTGTCTGAGCGTCGCT	0.000713	0.00129386	52	56	0.113267455	0.25174003	no	-0.00058086	neg	no
liver	RNA labelling group	control group (Cre -ve)	NA_GACTCTTAGCGGTGGATCACTCGGCTCGTGCGTCGATGA	0.004740478	0.001181776	51	44	0.004954399	0.033124867	yes	0.003558702	pos	yes
liver	RNA labelling group	control group (Cre -ve)	NA_TGAGGTAGTAGGTTGTGTGGTTATT	0.007001809	0.004336899	59	52.33333333	0.658884553	0.7809197	no	0.00266491	pos	no
liver	RNA labelling group	control group (Cre -ve)	11_CGGCGATGATGACACTCCATACATAGCACGCGTTAGACTGCTGATCCGGGTGATGCGAATCGTAATCTGAGCCG	0.001236827	0.000923	85	63.66666667	0.066729888	0.17584521	no	0.000313827	pos	no
liver	RNA labelling group	control group (Cre -ve)	13_TGAGGTAGTAGGTTGTATAGTTG	0.000777	0.001154742	69	58.66666667	0.988162984	0.998655658	no	-0.000377742	neg	no
liver	RNA labelling group	control group (Cre -ve)	14_AAAAGCTGGGTTGAGAGGGCGAT	0.015048274	0.001999107	56.66666667	38.66666667	0.029826826	0.09991678	no	0.013049167	pos	no
liver	RNA labelling group	control group (Cre -ve)	18_TAGATGTGTAGAGAAATGATAACTGAGC	0.000183	0.000235	44	28	0.83890875	0.906716337	no	-5.2e-05	neg	no
liver	RNA labelling group	control group (Cre -ve)	2_ATTCATGATGAAATAGATCCTTGACTGAAGCTGATGATGCGTCTGTGTAATTAAGCAGGATTACTCTGAGA	0.0052314	0.000813	86	69.33333333	0.000415	0.010780255	yes	0.0044184	pos	yes
liver	RNA labelling group	control group (Cre -ve)	8_GCTGGAGGATGAAGTAAGGAGTGATCCATCGGCTAAGTGTTTTCCCACTGTGCTGACACTCACATTGCTGACA	0.000937	0.00082	75	43.66666667	0.701511074	0.810167679	no	0.000117	pos	no
liver	RNA labelling group	control group (Cre -ve)	9_GGTTATGATGAAATTCCACTTCATGGTCCGTGTTTCTGAAATAACATGATATTGTGGAAGTTCTGAGT	0.005782169	0.001258173	66.66666667	73.33333333	0.000309	0.00987151	yes	0.004523996	pos	yes
liver	RNA labelling group	control group (Cre -ve)	NA_TATATTTCAGCGGCGGCACTTCC	0.000237	0.00015	34.33333333	33.33333333	0.972264246	0.988142933	no	8.7e-05	pos	no
liver	RNA labelling group	control group (Cre -ve)	NA_TGGAGTGTGACAATGGTGTTTATT	0.010216251	0.004734284	49.33333333	48	0.180456883	0.341896061	no	0.005481967	pos	no
liver	RNA labelling group	control group (Cre -ve)	12_CTGCGTTCGCGCTCTCCCCTG	0.007418088	0.005064039	39	31.66666667	0.357737579	0.516342019	no	0.002354049	pos	no
liver	RNA labelling group	control group (Cre -ve)	13_GCTGCGATCTATTGAAAGTCAGCCCTCGACACAAGGGTTTG	0.001451603	0.001282968	69	55	0.538770066	0.682104825	no	0.000168635	pos	no
liver	RNA labelling group	control group (Cre -ve)	9_CCATTCGTAGACGACCTGCTTC	0.000484	0.000837	70	75.66666667	0.967097012	0.984746989	no	-0.000353	neg	no
liver	RNA labelling group	control group (Cre -ve)	NA_TGGAGTGTGACAATGGTGTTTAAA	0.000634	0.001084359	56.33333333	83	0.217672634	0.379094372	no	-0.000450359	neg	no
liver	RNA labelling group	control group (Cre -ve)	NA_TGGAGTGTGACAATGGTTTTG	0.000644	0.000901	42	52.66666667	0.899333788	0.949199001	no	-0.000257	neg	no
liver	RNA labelling group	control group (Cre -ve)	9_TCAAGTAATCCAGGATAGGCTT	0.002013446	0.005618909	73.66666667	50.33333333	0.001007742	0.014368198	yes	-0.003605463	neg	no
liver	RNA labelling group	control group (Cre -ve)	Mus musculus (house mouse) mmu-miR-30e-3p	0.005279565	0.000925	36.33333333	139.3333333	0.004393976	0.031051811	yes	0.004354565	pos	yes
liver	RNA labelling group	control group (Cre -ve)	Mus musculus (house mouse) mmu-miR-340-5p	0.001933741	0.000342	55.33333333	85	0.016486541	0.068750575	no	0.001591741	pos	no
liver	RNA labelling group	control group (Cre -ve)	NA_TGGCGGGACCAGTGACGAAGGC	0.000636	0.000648	36	43.66666667	0.898883877	0.949199001	no	-1.20000000000001e-05	neg	no
liver	RNA labelling group	control group (Cre -ve)	>ENSMUST00000129990.9|ENSMUSG00000049571.19|OTTMUSG00000031406.5|OTTMUST00000077823.3|Cfap46-202|Cfap46|8180|UTR5:1-47|CDS:48-7973|UTR3:7974-8180|	0.001047934	0.000502	36	55	0.334617027	0.498536234	no	0.000545934	pos	no
liver	RNA labelling group	control group (Cre -ve)	13_TCGCTGCGATCTATTGAAAGTCAGCCCTCGACACAAGGGTTT	0.000553	0.000524	67	55.33333333	0.794562146	0.878186489	no	2.89999999999999e-05	pos	no
liver	RNA labelling group	control group (Cre -ve)	16_GTGAAATGATGGCAAATCATCTTTCGGGACTGACCTGAAATGAAGAGAATACTCTTGCTGATCA	0.014291554	0.001155731	48.33333333	52.66666667	0.008241	0.042484323	yes	0.013135823	pos	yes
liver	RNA labelling group	control group (Cre -ve)	18_ACTGGACTTGGAGTCAGAAGGCA	0.004999266	0.001686378	82.66666667	81.66666667	0.60564013	0.739128415	no	0.003312888	pos	no
liver	RNA labelling group	control group (Cre -ve)	6_TCGCTGCGATCTATTGAAAGTCAGCCCTTGACACAAGGGTTTGT	0.000738	0.001086403	52.66666667	42.33333333	0.38972158	0.544033318	no	-0.000348403	neg	no
liver	RNA labelling group	control group (Cre -ve)	8_ATCACATTGCCAGGGATTTCCAA	0.001312294	0.00057	56.66666667	45	0.979056891	0.992552663	no	0.000742294	pos	no
liver	RNA labelling group	control group (Cre -ve)	MU069435.1_CAGCTCCCTCGCTGCGATCTATTGAAAGTCAGCCCTCGACACAAGGGTTTGT	0.002004551	0.00114968	71.66666667	65.66666667	0.382815923	0.538137413	no	0.000854871	pos	no
liver	RNA labelling group	control group (Cre -ve)	NA_TGGAGTGTGACAATGGTGTTTAAT	0.005259483	0.003881348	41.66666667	39.66666667	0.801667373	0.882060657	no	0.001378135	pos	no
liver	RNA labelling group	control group (Cre -ve)	NA_TTGCAGCACTGGGGCCAGATGG	0.00053	0.000356	46.33333333	72.66666667	0.489647259	0.635834081	no	0.000174	pos	no
liver	RNA labelling group	control group (Cre -ve)	>ENSMUST00000038648.11|ENSMUSG00000035032.13|OTTMUSG00000024183.7|OTTMUST00000059162.3|Nek11-201|Nek11|3173|UTR5:1-468|CDS:469-2355|UTR3:2356-3173|	0.002152335	0.000592	237	77	0.376032769	0.532301855	no	0.001560335	pos	no
liver	RNA labelling group	control group (Cre -ve)	>ENSMUST00000194175.2|ENSMUSG00000033860.14|OTTMUSG00000051802.1|OTTMUST00000130534.1|Fgg-202|Fgg|1741|UTR5:1-47|CDS:48-1379|UTR3:1380-1741|	0.019619244	0.006026882	53.33333333	81.33333333	0.000664	0.012510731	yes	0.013592362	pos	yes
liver	RNA labelling group	control group (Cre -ve)	11_AAAATGATGATTGGAGCTTGCATGATC	0.00037	0.000156	45.33333333	31.66666667	0.158373522	0.313645483	no	0.000214	pos	no
liver	RNA labelling group	control group (Cre -ve)	19_GGGAGGGAACGCAGTCTGAGTGGA	0.004559143	0.000671	54	47.66666667	0.103403955	0.234982584	no	0.003888143	pos	no
liver	RNA labelling group	control group (Cre -ve)	19_TGTAACAGCAACTCCATGTGGAAT	0.015824377	0.006728497	97.66666667	78	0.165532577	0.322300492	no	0.00909588	pos	no
liver	RNA labelling group	control group (Cre -ve)	4_GCGTCGTGGGGAAGCCAACCTTGGAGAGCTGAGC	0.004996689	0.000425	59	36	0.000216	0.008534154	yes	0.004571689	pos	yes
liver	RNA labelling group	control group (Cre -ve)	4_GGTCGATGATGAGAGCTTTGTTCTGAGA	0.000869	0.001435561	38.66666667	37.66666667	0.608514244	0.741956327	no	-0.000566561	neg	no
liver	RNA labelling group	control group (Cre -ve)	5_GTTCGATCCCCGGCATCTCCACCA	0.007777969	0.012675259	67.66666667	151.3333333	0.109334579	0.244679597	no	-0.00489729	neg	no
liver	RNA labelling group	control group (Cre -ve)	5_GTTTCAAGACGGGACTGAAG	0.000421	0.000192	41.33333333	37.66666667	0.296994878	0.463839491	no	0.000229	pos	no
liver	RNA labelling group	control group (Cre -ve)	MU069435.1_TTGCTGCGATCTATTGAAAGTCAGCCCTCGACACAAGGGTTTGT	0.001389132	0.000379	54.66666667	34.33333333	0.000336	0.00987151	yes	0.001010132	pos	yes
liver	RNA labelling group	control group (Cre -ve)	Mus musculus (house mouse) mmu-miR-15b-5p	0.001004031	0.000457	55	88.33333333	0.229110302	0.39021102	no	0.000547031	pos	no
liver	RNA labelling group	control group (Cre -ve)	NA_CGACTCTTAGCGGTGGATCACTCGGCTCGTGCGTCGATGA	0.006313316	0.002097313	42.66666667	40.66666667	0.003551015	0.028539032	yes	0.004216003	pos	yes
liver	RNA labelling group	control group (Cre -ve)	NA_CGATACGACTCTTAGCGGTGGATCACTCGGCTCGTGCG	0.016738586	0.000783	37.33333333	24	0.056958515	0.154628988	no	0.015955586	pos	no
liver	RNA labelling group	control group (Cre -ve)	NA_GGGGAATTGTGAGCGGATAACA	0.000201	0.000296	30	28.66666667	0.823008019	0.894309587	no	-9.5e-05	neg	no
liver	RNA labelling group	control group (Cre -ve)	NA_TGGAGTGTGACAATGGTGTTTTAT	0.002815683	0.003885827	59.66666667	51	0.383578576	0.538299081	no	-0.001070144	neg	no
liver	RNA labelling group	control group (Cre -ve)	17_GAGAGTGATGATTTCACAGACTAGAGTCTCTGACGCTGTCCTTGATGTCAGCTATAAATCTGACT	0.001555947	0.001233008	66	60.66666667	0.110999855	0.247721056	no	0.000322939	pos	no
liver	RNA labelling group	control group (Cre -ve)	9_TCGCTGCGATCTATTGAAAGTCAGCCCTCGACACAGGGGTTTGT	0.00078	0.000724	47	45	0.954841809	0.975953283	no	5.6e-05	pos	no
liver	RNA labelling group	control group (Cre -ve)	NA_TGTGTTTGATCTGCGCGAGAA	0.000253	0.00036	42	50.33333333	0.64131218	0.766881331	no	-0.000107	neg	no
liver	RNA labelling group	control group (Cre -ve)	1_AGCCCATGATGGTATGAGAGTAGTGGACAGAAGGGATTTCTGAAAAACACTTTTCTGAGGCTT	0.022263895	0.001215508	63.33333333	48	0.004900639	0.033038475	yes	0.021048387	pos	yes
liver	RNA labelling group	control group (Cre -ve)	13_GTCACGCGGGAGACCGGGGTTCGATTCCCCGACGGGGAGCCA	0.014696058	0.001689169	40	70.66666667	0.22154325	0.381777204	no	0.013006889	pos	no
liver	RNA labelling group	control group (Cre -ve)	19_CTGACCTATGAATTGACAGCCATTT	0.009261602	0.003674096	82.66666667	65.66666667	0.004837798	0.032888895	yes	0.005587506	pos	yes
liver	RNA labelling group	control group (Cre -ve)	8_GGAAATGATGATGCCTGTGACTGCTGACAAGACTCTGATGTCTGTTGTATTCGTACTGGCTGATC	0.001842551	0.001050574	63.33333333	48	0.067406984	0.177052761	no	0.000791977	pos	no
liver	RNA labelling group	control group (Cre -ve)	MU069435.1_TCGCTGCGATCTATTGAAAGTCAGCCCTCGACACAAGGGTTTGTC	0.001142093	0.000939	48.66666667	46.66666667	0.334472323	0.498536234	no	0.000203093	pos	no
liver	RNA labelling group	control group (Cre -ve)	Mus musculus (house mouse) mmu-miR-744-5p	0.005477336	9.8e-05	47	41.33333333	0.218131558	0.379094372	no	0.005379336	pos	no
liver	RNA labelling group	control group (Cre -ve)	NA_CATTGATCATCGACACTTCGAACGCACTTGCGGCCCCGGGTTC	0.000986	0.000721	56	63	0.291780876	0.458945657	no	0.000265	pos	no
liver	RNA labelling group	control group (Cre -ve)	NA_CGACTCTTAGCGGTGGATCACTCG	0.001222252	0.000594	45	22	0.221512903	0.381777204	no	0.000628252	pos	no
liver	RNA labelling group	control group (Cre -ve)	NA_GAGTCCGGGCTGCGCGTTGG	0.000493	0.000784	32.66666667	47	0.335637204	0.499136945	no	-0.000291	neg	no
liver	RNA labelling group	control group (Cre -ve)	NA_GTCCTGCCGCGGTCGCCA	0.007061894	0.001672371	220.3333333	86.33333333	0.453692733	0.604176825	no	0.005389523	pos	no
liver	RNA labelling group	control group (Cre -ve)	NA_TATGCCTTCAGTTACCCGTTCG	0.001360902	0.001437827	36.66666667	49	0.9212985	0.957916055	no	-7.6925e-05	neg	no
liver	RNA labelling group	control group (Cre -ve)	NA_TTCAAGTAATCCAGGATAGGCAA	0.001005771	0.001468595	71	54	0.71960163	0.822794478	no	-0.000462824	neg	no
liver	RNA labelling group	control group (Cre -ve)	1_GCACAATGATGACTTAAGTTTTTGCCGTTTACCCAGCTGAGTGTTTCTTTGAAGAGAGAATCTTAAAAGACTGAGA	0.00533222	0.000906	70	47.66666667	0.000462	0.011510198	yes	0.00442622	pos	yes
liver	RNA labelling group	control group (Cre -ve)	18_GGAGTGTGACAATGGTGTTTGTTT	0.009990227	0.002563745	62.66666667	49	0.017602918	0.071381123	no	0.007426482	pos	no
liver	RNA labelling group	control group (Cre -ve)	18_TGGAGTGTGACAATGGGGTTTGT	0.004639968	0.000892	33.33333333	38	0.15285671	0.306091777	no	0.003747968	pos	no
liver	RNA labelling group	control group (Cre -ve)	18_TGGAGTGTGACAATGGTGTTTGAGA	0.005045987	0.001956358	45.66666667	73.33333333	0.71783052	0.822556502	no	0.003089629	pos	no
liver	RNA labelling group	control group (Cre -ve)	9_ATCTATTGAAAGTCAGCCCTCGACACAAGGGTTTGT	0.002708582	0.000671	77	82.33333333	0.013156994	0.058765482	no	0.002037582	pos	no
liver	RNA labelling group	control group (Cre -ve)	Mus musculus (house mouse) mmu-miR-328-3p	0.005997455	0.003506708	45.33333333	60	0.742410935	0.83905483	no	0.002490747	pos	no
liver	RNA labelling group	control group (Cre -ve)	NA_CAACGCGTCAGTGGGCTGATC	0.001419584	0.000807	40.33333333	65	0.189190827	0.351327989	no	0.000612584	pos	no
liver	RNA labelling group	control group (Cre -ve)	NA_GACTCTTAGCGGTGGATCACT	0.002766339	0.000644	39.66666667	52.33333333	0.38844935	0.542755655	no	0.002122339	pos	no
liver	RNA labelling group	control group (Cre -ve)	NA_TGGAGTGTGACAATGGTGTTTGTAAA	0.000989	0.001308457	36	71	0.214512113	0.375628354	no	-0.000319457	neg	no
liver	RNA labelling group	control group (Cre -ve)	NA_TGGTGCGCCTGGGTGTTAGC	0.000952	0.000387	38	48.66666667	0.312760319	0.477402072	no	0.000565	pos	no
liver	RNA labelling group	control group (Cre -ve)	X_AATGGCGCCACTAGGGTTGTGA	0.00046	0.000674	57.66666667	38	0.591526413	0.727271837	no	-0.000214	neg	no
liver	RNA labelling group	control group (Cre -ve)	>ENSMUST00000105812.10|ENSMUSG00000028753.13|OTTMUSG00000010001.4|OTTMUST00000091625.1|Vwa5b1-202|Vwa5b1|2400|UTR5:1-151|CDS:152-490|UTR3:491-2400|	0.007753762	0.001095591	97	116.6666667	0.006590771	0.038497715	yes	0.006658171	pos	yes
liver	RNA labelling group	control group (Cre -ve)	1_ACCATTCGTAGACGACCTGCTT	0.001248926	0.001110081	83.33333333	66.66666667	0.885255655	0.939747479	no	0.000138845	pos	no
liver	RNA labelling group	control group (Cre -ve)	1_TGGATATGATGACTGATTACCTGAGAAATAATTGATGAAATCTCAAGAAAATTCCTCTAGATAGTCAAGTTCTGATC	0.001893971	0.000834	61	42.66666667	0.041620931	0.124478127	no	0.001059971	pos	no
liver	RNA labelling group	control group (Cre -ve)	11_GCATATGATGGAAAAAATCTGAAGTCTCCTGAGACCTGTGATGTCTTCAAAGGAACCACTGATG	0.003474252	0.001427339	56.66666667	56	0.011263224	0.053286245	no	0.002046913	pos	no
liver	RNA labelling group	control group (Cre -ve)	16_TCCCTGAGACCCTAACTTGTGAAA	0.004471153	0.002606871	50	38.66666667	0.422802225	0.581218352	no	0.001864282	pos	no
liver	RNA labelling group	control group (Cre -ve)	18_ACCAATGAACACTCTGACCA	0.006013778	0.000834	42	30.66666667	0.483122482	0.630497343	no	0.005179778	pos	no
liver	RNA labelling group	control group (Cre -ve)	19_TACAGTACTGTGATAGCTGAAGA	0.005237935	0.000802	44	77	0.049871046	0.141563777	no	0.004435935	pos	no
liver	RNA labelling group	control group (Cre -ve)	3_ATTTGTGGTAGTGGGGGACTGCGTTCGCGCTCTCCCCTG	0.004697364	0.002975452	54	49.66666667	0.144539702	0.296424146	no	0.001721912	pos	no
liver	RNA labelling group	control group (Cre -ve)	8_TACCTCCAGGAACGGTGCACCA	0.004051875	0.003305999	33.66666667	29.66666667	0.960571284	0.98057056	no	0.000745876	pos	no
liver	RNA labelling group	control group (Cre -ve)	Mus musculus (house mouse) mmu-miR-365-3p	0.006662406	0.001264827	59	44.66666667	0.002871709	0.024847193	yes	0.005397579	pos	yes
liver	RNA labelling group	control group (Cre -ve)	Mus musculus taurine upregulated gene 1, transcript variant b (Tug1)	0.00428222	0.000389	68	54	0.091705081	0.215980818	no	0.00389322	pos	no
liver	RNA labelling group	control group (Cre -ve)	NA_TCCCGGGGCTACGCCTGTCTGAGCGTCGCT	0.001712449	0.001363947	69.66666667	64	0.342169137	0.505597867	no	0.000348502	pos	no
liver	RNA labelling group	control group (Cre -ve)	NA_TGGAGTGTGACAATGGTGTTTGAAAT	0.006544749	0.002496958	35.66666667	49	0.897335102	0.949199001	no	0.004047791	pos	no
liver	RNA labelling group	control group (Cre -ve)	NA_TGGAGTGTGACAATGGTGTTTGAAG	0.001683045	0.000909	42.33333333	69	0.908890584	0.953686748	no	0.000774045	pos	no
liver	RNA labelling group	control group (Cre -ve)	>ENSMUST00000101454.9|ENSMUSG00000031328.17|OTTMUSG00000016503.8|-|Flna-202|Flna|8345|UTR5:1-98|CDS:99-8018|UTR3:8019-8345|	0	0	41.33333333	62.66666667	1	1	no	0	zero	no
liver	RNA labelling group	control group (Cre -ve)	10_TTCAAGTAATCCAGGATAGGCTTTT	0.00782112	0.001556926	64	49.33333333	9.65e-05	0.005782306	yes	0.006264194	pos	yes
liver	RNA labelling group	control group (Cre -ve)	18_GGAGTGTGACAATGGTGTTTGG	0.001641148	0.000829	43.33333333	44	0.085863523	0.207354	no	0.000812148	pos	no
liver	RNA labelling group	control group (Cre -ve)	18_TGGAGTGTGACAATGGTGTTTGTATT	0.007709588	0.008686749	47.66666667	38.66666667	0.639792323	0.765668623	no	-0.000977161000000001	neg	no
liver	RNA labelling group	control group (Cre -ve)	2_TGCAATGATGTCAATCTTTGACTGAAGTGACCTTGAAGTGCAATTACTGAGCTTTTTAACCCTGAGC	0.000681	0.000581	58.66666667	39.66666667	0.84316879	0.909280134	no	9.99999999999999e-05	pos	no
liver	RNA labelling group	control group (Cre -ve)	2_TGCAGATGATGTGACAGAATATTTGCTATCAGATGAGTGGTGATGACACTAGAACCACCAAGATCGCTGATGCAA	0.003392486	0.00054	76	64.66666667	0.00465011	0.032153323	yes	0.002852486	pos	yes
liver	RNA labelling group	control group (Cre -ve)	2_TGCAGATGATGTGACAGAATATTTGCTATCAGATGAGTGGTGATGACACTAGAACCACCAAGATCGCTGATGCAC	0.010362947	0.000968	54.66666667	52	0.008469401	0.042823407	yes	0.009394947	pos	yes
liver	RNA labelling group	control group (Cre -ve)	3_GGTCAATGATGTGTTGGCATGTATTATCTGAATTCGCTGATGTGTCATAACACTTTAGCTCTAGAATTACGCTGAGA	0.001943623	0.001198064	51.33333333	72.33333333	0.001300771	0.016251445	yes	0.000745559	pos	yes
liver	RNA labelling group	control group (Cre -ve)	5_CACGTCGGGGTCACCA	0.020591903	0.001876854	91	170.3333333	0.095667702	0.222080834	no	0.018715049	pos	no
liver	RNA labelling group	control group (Cre -ve)	9_CAACGGAATCCCAAAAGCAGCTGA	0.000465	0.001287672	38.33333333	50.33333333	0.052616991	0.146530623	no	-0.000822672	neg	no
liver	RNA labelling group	control group (Cre -ve)	Mus musculus BRCA1 interacting protein C-terminal helicase 1, opposite strand, transcript variant 2 (Brip1os)	0.035271616	0.00446106	68	31	0.007995596	0.042139656	yes	0.030810556	pos	yes
liver	RNA labelling group	control group (Cre -ve)	NA_GGAGTGTGACAATGGTGTTTGAAT	0.008669688	0.002791578	33.33333333	35.33333333	0.042798975	0.127061911	no	0.00587811	pos	no
liver	RNA labelling group	control group (Cre -ve)	X_AATGGCGCCACTAGGGTTGTGT	0.002441766	0.001337166	87	68.66666667	0.238529328	0.402440514	no	0.0011046	pos	no
liver	RNA labelling group	control group (Cre -ve)	10_ATTCTGTGATGACTTTACCAAATGACTTTCGTTCTTCTGAGTTTGCTGAAGCCACACTCAGGTGCTGAGA	0.00140568	0.001118461	82.33333333	67.66666667	0.099327287	0.227959647	no	0.000287219	pos	no
liver	RNA labelling group	control group (Cre -ve)	11_TCAGTGCATGACAGAACTTGGT	0.003512892	0.004277712	51.33333333	40.33333333	0.619887868	0.752015001	no	-0.00076482	neg	no
liver	RNA labelling group	control group (Cre -ve)	14_TAGCAGCACGTAAATATTGG	0.000535	0.000532	62.33333333	47.66666667	0.93850984	0.965188623	no	2.99999999999996e-06	pos	no
liver	RNA labelling group	control group (Cre -ve)	4_CAGTCCACGGGCATATACACT	0.003376104	0.004597414	44.66666667	35.66666667	0.541391062	0.683817907	no	-0.00122131	neg	no
liver	RNA labelling group	control group (Cre -ve)	4_CAGTCCACGGGCATATACACTT	0.013805889	0.005179253	46	58	0.05158082	0.145396807	no	0.008626636	pos	no
liver	RNA labelling group	control group (Cre -ve)	4_TCGATGATGAGAGCTTTGTTCTGAGC	0.001158292	0.00058	36.66666667	30.33333333	0.158322456	0.313645483	no	0.000578292	pos	no
liver	RNA labelling group	control group (Cre -ve)	5_TTCGATCCCCGGCATCTCCACCA	0.012893089	0.008897887	47.33333333	144.3333333	0.255737551	0.423091367	no	0.003995202	pos	no
liver	RNA labelling group	control group (Cre -ve)	Mus musculus (house mouse) mmu-miR-182-5p	0.002334906	0.001139286	37.66666667	112.3333333	0.457127752	0.608250578	no	0.00119562	pos	no
liver	RNA labelling group	control group (Cre -ve)	NA_CTCGGCCGATCGAAAGGGAGTCGGGTTCAGATCCCCGAATCCGGAGT	0.000496	0.001037548	65.33333333	81.66666667	0.302215031	0.467927196	no	-0.000541548	neg	no
liver	RNA labelling group	control group (Cre -ve)	>ENSMUST00000097816.9|ENSMUSG00000040860.17|OTTMUSG00000010088.3|OTTMUST00000023453.1|Crocc-202|Crocc|6273|UTR5:1-326|CDS:327-5864|UTR3:5865-6273|	0.004268053	0.000502	123.3333333	110.6666667	0.044852395	0.13117771	no	0.003766053	pos	no
liver	RNA labelling group	control group (Cre -ve)	10_CGCGGGAGACCGGGGTTCAATTCCCCGACGGGGAGCCA	0.01052912	0.001100276	36.33333333	56	0.017646755	0.071381123	no	0.009428844	pos	no
liver	RNA labelling group	control group (Cre -ve)	11_GATAACTGACGATAACTGCTCCTGGCTGACT	0.003866592	0.00118299	28.66666667	30.66666667	0.34286191	0.505697876	no	0.002683602	pos	no
liver	RNA labelling group	control group (Cre -ve)	13_TGTCACGCGGGAGACCGGGGTTCGATTCCCCGACGGGGAGCCA	0.006038137	0.001212796	46.33333333	107.3333333	0.062285713	0.167684333	no	0.004825341	pos	no
liver	RNA labelling group	control group (Cre -ve)	17_TGAGGTAGGAGGTTGTATAGTTA	0.001236632	0.000902	47	44.66666667	0.857876524	0.920453724	no	0.000334632	pos	no
liver	RNA labelling group	control group (Cre -ve)	17_TGAGGTAGGAGGTTGTATAGTTG	0.002048266	0.00065	31	25	0.075503687	0.188817565	no	0.001398266	pos	no
liver	RNA labelling group	control group (Cre -ve)	18_TGGAGTGTGACAATGGTGTTTGTGT	0.005782299	0.00143364	42	44.33333333	0.207414201	0.370224537	no	0.004348659	pos	no
liver	RNA labelling group	control group (Cre -ve)	7_AGTCCATGATGAGCAACACTCACCATCTTTCGTTTGAGTCTCACGACTGTGAGATCAACCCATGCACCGCTCTGAGA	0.005112776	0.001559165	83	75.33333333	0.013385925	0.05917603	no	0.003553611	pos	no
liver	RNA labelling group	control group (Cre -ve)	Mus musculus translocase of outer mitochondrial membrane 6, opposite strand (Tomm6os)	0.000621	0.00082	43	88.33333333	0.965446233	0.983685142	no	-0.000199	neg	no
liver	RNA labelling group	control group (Cre -ve)	NA_CAATCCCCGGCACCTCCACCA	0.015652198	0.001071508	126	56.33333333	0.000177	0.007720328	yes	0.01458069	pos	yes
liver	RNA labelling group	control group (Cre -ve)	NA_CGACTCTTAGCGGTGGATCACTCGGC	0.000597	0.000988	24	13.66666667	0.997345684	1	no	-0.000391	neg	no
liver	RNA labelling group	control group (Cre -ve)	NA_CGACTCTTAGCGGTGGATCACTCGGCTCGTGCGTCGA	0.018449637	0.001639441	42.66666667	46	0.037254361	0.115033504	no	0.016810196	pos	no
liver	RNA labelling group	control group (Cre -ve)	NA_GCGTGGTAAACGGACAGACA	0.000433	0.000456	31.33333333	45.33333333	0.911880618	0.956204044	no	-2.3e-05	neg	no
liver	RNA labelling group	control group (Cre -ve)	NA_TGCGGCCCCGGGTTCCTCCCGGGGCTACGCCTGTCTGAGCGTCGCT	0.002189572	0.000505	44.33333333	45	0.053430744	0.148032439	no	0.001684572	pos	no
liver	RNA labelling group	control group (Cre -ve)	>ENSMUST00000061789.14|ENSMUSG00000045348.17|OTTMUSG00000026838.5|OTTMUST00000066373.2|Nyap1-201|Nyap1|3912|UTR5:1-641|CDS:642-3143|UTR3:3144-3912|	0.010743173	0.002944653	50.66666667	36	0.104752506	0.236387105	no	0.00779852	pos	no
liver	RNA labelling group	control group (Cre -ve)	>ENSMUST00000230319.2|ENSMUSG00000022306.10|OTTMUSG00000070566.1|OTTMUST00000170559.1|Zfpm2-203|Zfpm2|5791|UTR5:1-1721|CDS:1722-4781|UTR3:4782-5791|	0.009429334	0	33.33333333	32.33333333	0.008085363	0.042448668	yes	0.009429334	pos	yes
liver	RNA labelling group	control group (Cre -ve)	11_AATGATGATGAAACTAGAAAAAAAAGGAAGTGCCGTCCGATGCGACAACTGACGACATCCCTAGTTAGCTGACT	0.00564432	0.001003443	67.66666667	71.33333333	0.008127552	0.042448668	yes	0.004640877	pos	yes
liver	RNA labelling group	control group (Cre -ve)	13_TGAGGTAGTAGATTGTATAGTTAA	0.001379221	0.001372889	58	57.66666667	0.87365376	0.931820556	no	6.33199999999995e-06	pos	no
liver	RNA labelling group	control group (Cre -ve)	15_GAAATTTCGGTTGGGAAA	0.007357046	0.000336	28.33333333	22.33333333	0.033544792	0.107476184	no	0.007021046	pos	no
liver	RNA labelling group	control group (Cre -ve)	3_GGTCAATGATGTGTTGGCATGTATTATCTGAATTCGCTGATGTGTCATAACACTTTAGCTCTAGAATTACGCTGAGAC	0.003502171	0.000897	59.33333333	40.33333333	0.002009382	0.019824271	yes	0.002605171	pos	yes
liver	RNA labelling group	control group (Cre -ve)	5_GCATGTGATGTAATCATTGTTTCAAGACGGGACTGAAG	0.001941001	0.000475	39.66666667	42	0.115033661	0.254965017	no	0.001466001	pos	no
liver	RNA labelling group	control group (Cre -ve)	Mus musculus (mouse) dynamin 3, opposite strand	0.000631	0.002042591	53.66666667	61.33333333	0.23670023	0.400189104	no	-0.001411591	neg	no
liver	RNA labelling group	control group (Cre -ve)	NA_CGACTCTTAGCGGTGGATCACTCGGCTCGTGCGTCGATGAAGA	0.003517827	0.000917	24	22.66666667	0.002857304	0.024847193	yes	0.002600827	pos	yes
liver	RNA labelling group	control group (Cre -ve)	NA_CGACTCTTAGCGGTGGATCACTCGGCTCGTGCGTCGATGAAGAACGCAGCTAGCTGCGAGAATTAATGTGAATTGCAGGACACA	0.000986	0.000658	61.66666667	72	0.085761887	0.207354	no	0.000328	pos	no
liver	RNA labelling group	control group (Cre -ve)	NA_TGAGGTAGTAGGTTGTATGGAA	0.001681938	0.001249999	45.33333333	37.66666667	0.572502111	0.713093468	no	0.000431939	pos	no
liver	RNA labelling group	control group (Cre -ve)	NA_TGAGGTAGTAGGTTGTGTGGTTAAT	0.005863711	0.004815163	56	66.33333333	0.803381981	0.882465747	no	0.001048548	pos	no
liver	RNA labelling group	control group (Cre -ve)	NA_TGTTCCGACCCTGCCGCTTACC	0.000698	0.001672046	33.33333333	45.66666667	0.481234178	0.628947415	no	-0.000974046	neg	no
liver	RNA labelling group	control group (Cre -ve)	X_TGAGGTAGTAAGTTGTATTGT	0.000868	0.001160102	50.66666667	43	0.679524184	0.799033524	no	-0.000292102	neg	no
liver	RNA labelling group	control group (Cre -ve)	>ENSMUST00000222464.2|ENSMUSG00000021319.8|OTTMUSG00000067171.3|OTTMUST00000162728.1|Sfrp4-203|Sfrp4|4049|UTR5:1-329|CDS:330-1427|UTR3:1428-4049|	0.00039	0.001525104	36	31.66666667	0.193437165	0.354051281	no	-0.001135104	neg	no
liver	RNA labelling group	control group (Cre -ve)	1_CAAGTCCTTCTGATCGAGGCCC	0.000199	0.000533	28.33333333	24.33333333	0.151824387	0.305157588	no	-0.000334	neg	no
liver	RNA labelling group	control group (Cre -ve)	1_GTTAGTGATGATCAATAAAGTTAAACAGATGGGAATCTCTCTGAATAAGATTGAAGATTGATTGTTAAGCTGAAA	0.002730331	0.001186007	53.66666667	63	1.94e-05	0.002621183	yes	0.001544324	pos	yes
liver	RNA labelling group	control group (Cre -ve)	1_TTCAAGTAATTCAGGATAGGTTA	0.003203038	0.001292799	64.33333333	58.33333333	0.080431909	0.19800825	no	0.001910239	pos	no
liver	RNA labelling group	control group (Cre -ve)	12_ACTGCGTTCGCGCTCTCCCCTG	0.008908575	0.001206753	29.33333333	21.66666667	0.102491298	0.233499208	no	0.007701822	pos	no
liver	RNA labelling group	control group (Cre -ve)	15_TCGAGGAGCTCACAGTCTAGTAT	0.005707367	0.004928787	42	42.66666667	0.635025761	0.763919466	no	0.00077858	pos	no
liver	RNA labelling group	control group (Cre -ve)	16_TCAGGCTCAGTCCCCTCCCGATT	0.005993248	0.001026462	31.66666667	27	0.10378197	0.235510839	no	0.004966786	pos	no
liver	RNA labelling group	control group (Cre -ve)	5_CACGCTCATGCACACACCCACA	0.001121379	0.000654	43	35	0.519875968	0.661809061	no	0.000467379	pos	no
liver	RNA labelling group	control group (Cre -ve)	9_TCGCTGCGATCTATTGAAAGTCAGCCCTCGACACGAGGGTTTGT	0.000627	0.000856	35.66666667	33	0.808239415	0.885397003	no	-0.000229	neg	no
liver	RNA labelling group	control group (Cre -ve)	NA_AGCCGAGCGCACGGGGTCGGCGGCGATGTCGG	0.000279	0	44.66666667	35.66666667	0.22179887	0.381777204	no	0.000279	pos	no
liver	RNA labelling group	control group (Cre -ve)	NA_AGCGCACGGGGTCGGCGGCGATGTCGG	0.000574	0.000512	55	56.33333333	0.623474658	0.754511591	no	6.2e-05	pos	no
liver	RNA labelling group	control group (Cre -ve)	NA_CGAGCACATGGAACGGGTTGG	0.00036	0.000535	34	41.66666667	0.518459804	0.660930547	no	-0.000175	neg	no
liver	RNA labelling group	control group (Cre -ve)	NA_CGTGAACACCCGGACCTGGTTA	0.000819	0.00053	40	65.66666667	0.645972957	0.769083329	no	0.000289	pos	no
liver	RNA labelling group	control group (Cre -ve)	NA_GACTCTTAGCGGTGGATCACTCGGCTCGTGCGTCGATGAAGA	0.004569794	0.001227967	26	27	0.007067032	0.03970298	yes	0.003341827	pos	yes
liver	RNA labelling group	control group (Cre -ve)	NA_TGGAGTGTGACAATGGTGTTTGATAT	0.00321276	0.002970854	37	33	0.363083162	0.519753448	no	0.000241906	pos	no
liver	RNA labelling group	control group (Cre -ve)	10_ATTCTGTGATGACTTTACCAAATGACTTTCGTTCTTCTGAGTTTGCTGAAGCCACACTCAGGTGCTGAGAG	0.004902774	0.001072576	56	65.33333333	1.52e-05	0.002430606	yes	0.003830198	pos	yes
liver	RNA labelling group	control group (Cre -ve)	13_ACATGTGATGAAGCAAATCAGTATGAATAAAATGATACTGTAAACGCTTTCTGATG	0.002889562	0.000918	50.33333333	71.66666667	0.021714225	0.081139991	no	0.001971562	pos	no
liver	RNA labelling group	control group (Cre -ve)	18_TGGAGTGTGACAATGGTGTTTGAN	0.001394035	0.001006355	35	42.66666667	0.324956506	0.489097328	no	0.00038768	pos	no
liver	RNA labelling group	control group (Cre -ve)	4_TAATACTGCCTGGTAATGATGA	0.000402	0.000613	77.33333333	51.66666667	0.92514362	0.959447831	no	-0.000211	neg	no
liver	RNA labelling group	control group (Cre -ve)	8_ACCACAGGGTAGAACCACGGAC	0.002989537	0	40.66666667	46	0.190069965	0.351327989	no	0.002989537	pos	no
liver	RNA labelling group	control group (Cre -ve)	MU069435.1_CAGCGCCGAAGGAGCCTCGGTTGGCCCCGGATAGCCGGGTCCCCGTC	0.000619	0.001194308	42	63.33333333	0.064478829	0.171308283	no	-0.000575308	neg	no
liver	RNA labelling group	control group (Cre -ve)	Mus musculus RIKEN cDNA 1500026H17 gene (1500026H17Rik)	0.009118771	0.003095087	79.33333333	82.33333333	0.495223918	0.639774967	no	0.006023684	pos	no
liver	RNA labelling group	control group (Cre -ve)	Mus musculus tRNA-Ser (AGA) (tRNA-Ser-AGA-2 1 to 7)	0.003949191	0.001395585	29.66666667	98.33333333	0.916612606	0.957442994	no	0.002553606	pos	no
liver	RNA labelling group	control group (Cre -ve)	NA_CACGGGGTCGGCGGCGATGTCGG	0.001175611	0.000333	53	49	0.189376552	0.351327989	no	0.000842611	pos	no
liver	RNA labelling group	control group (Cre -ve)	NA_GAATGTTATCACGGGAGACACA	0	0.001440977	27	41	0.057996028	0.15691902	no	-0.001440977	neg	no
liver	RNA labelling group	control group (Cre -ve)	NA_GACTCTTAGCGGTGGATCACTCG	0.005978507	0.001907738	56.33333333	38.66666667	0.006531259	0.038334637	yes	0.004070769	pos	yes
liver	RNA labelling group	control group (Cre -ve)	NA_GGAGTGTGACAATGGTGTTTTA	0.005587626	0.001807707	26.66666667	32	0.027466796	0.094959991	no	0.003779919	pos	no
liver	RNA labelling group	control group (Cre -ve)	NA_TAAATCACGGTGCCTGCTTCC	0.001013229	0.000645	31.66666667	46	0.211927778	0.374344044	no	0.000368229	pos	no
liver	RNA labelling group	control group (Cre -ve)	>ENSMUST00000214295.2|ENSMUSG00000032254.11|OTTMUSG00000062532.2|OTTMUST00000152335.1|Kif23-204|Kif23|1829|UTR5:1-138|CDS:139-1829|	0.003717465	0.002724892	103.6666667	81.33333333	0.283133902	0.450452953	no	0.000992573	pos	no
liver	RNA labelling group	control group (Cre -ve)	1_GCCCATGATGGTATGAGAGTAGTGGACAGAAGGGATTTCTGAAAAACACTTTTCTGAGGC	0.003708171	0.000869	54.33333333	48.66666667	0.001315263	0.016251445	yes	0.002839171	pos	yes
liver	RNA labelling group	control group (Cre -ve)	10_GTACATGATGAAAACAGTCTCCCTCTTCTGAATCTCGCTGAGGAAACTGCACGTCACCCTCCTGAA	0.001462077	0.001190315	39.66666667	40	0.339766112	0.503256405	no	0.000271762	pos	no
liver	RNA labelling group	control group (Cre -ve)	14_GTTCGACTCCCGGTGTGGGAACCA	0.002021312	0.001640264	68	85.33333333	0.923943748	0.958910189	no	0.000381048	pos	no
liver	RNA labelling group	control group (Cre -ve)	19_ACAGTACTGTGATAGCTGAAGT	0.010921246	0.003278282	34.66666667	50.33333333	0.006160129	0.037445829	yes	0.007642964	pos	yes
liver	RNA labelling group	control group (Cre -ve)	7_CGTCTGTGATGTTCTGCTATTACCTACATTGTTTGAGCCTCATGAAAACCCCACTGGCTGAGACG	0.004257157	0.000979	52.66666667	53.33333333	0.021100001	0.079447083	no	0.003278157	pos	no
liver	RNA labelling group	control group (Cre -ve)	9_AACCCGTAGATCCGAACTTGTGA	0.000696	0.000608	50.66666667	60.66666667	0.696026943	0.807870584	no	8.8e-05	pos	no
liver	RNA labelling group	control group (Cre -ve)	MU069435.1_GCTCCCTCGCTGCGATCTATTGAAAGTCAGCCCTCGACACAAGGGTTTGT	0.002172521	0.000983	48.66666667	58.33333333	0.022890968	0.083417985	no	0.001189521	pos	no
liver	RNA labelling group	control group (Cre -ve)	Mus musculus (house mouse) mmu-miR-122b-5p	0.004727153	0.000753	35.33333333	125	0.261168292	0.426222748	no	0.003974153	pos	no
liver	RNA labelling group	control group (Cre -ve)	NA_TATGGATGCGGCGGGACCAGAG	0	0.000484	25.66666667	39	0.069125262	0.179814589	no	-0.000484	neg	no
liver	RNA labelling group	control group (Cre -ve)	NA_TGGAGTGTGACAATGGTGTTTGTTTTT	0.007815224	0.002028064	34.33333333	27.66666667	0.08241117	0.202032233	no	0.00578716	pos	no
liver	RNA labelling group	control group (Cre -ve)	NA_TGGAGTGTGATAATGGTGTTTGA	0.000822	0.000762	31.66666667	71.33333333	0.698635904	0.808416799	no	6e-05	pos	no
liver	RNA labelling group	control group (Cre -ve)	NA_TTAAGGATCCGGCTGCTAACA	0.000231	0.001152549	31.33333333	46	0.098472127	0.226962822	no	-0.000921549	neg	no
liver	RNA labelling group	control group (Cre -ve)	10_GTTCATGGGTGAGAAACAGCTAGTCTGACA	0.002995312	0.001221719	41.66666667	34	0.102553648	0.233499208	no	0.001773593	pos	no
liver	RNA labelling group	control group (Cre -ve)	14_TAGCAGCACGTAAATATTGGCA	0.00025	0.000339	49	40.33333333	0.448548043	0.600197176	no	-8.9e-05	neg	no
liver	RNA labelling group	control group (Cre -ve)	18_GTGTGACAATGGTGTTTGA	0.000963	0.001057874	35.66666667	41.66666667	0.516687441	0.659306215	no	-9.48740000000001e-05	neg	no
liver	RNA labelling group	control group (Cre -ve)	19_CTGACCTATGAATTGACAGCCAAT	0.004152356	0.001285431	60.66666667	79	0.006464075	0.038310894	yes	0.002866925	pos	yes
liver	RNA labelling group	control group (Cre -ve)	3_TAGCAGCACGTAAATATTGGCGA	0.004339861	0.000155	55	41.33333333	0.10112889	0.231110937	no	0.004184861	pos	no
liver	RNA labelling group	control group (Cre -ve)	6_CTCGACACAAGGGTTTGT	0.001111517	0.000821	42	59.33333333	0.787606952	0.874038442	no	0.000290517	pos	no
liver	RNA labelling group	control group (Cre -ve)	9_TGAGGTAGTAGTTTGTACAGTTG	0.00089	0.001191909	49.66666667	32.66666667	0.991538322	1	no	-0.000301909	neg	no
liver	RNA labelling group	control group (Cre -ve)	NA_GGTTCCTCCCGGGGCTACGCCTGTCTGAGCGTCGCT	0.001346831	0.0010391	55.33333333	52.33333333	0.093806591	0.218701822	no	0.000307731	pos	no
liver	RNA labelling group	control group (Cre -ve)	NA_TACGGTCGGTCGTTGATTGATA	0.000634	0.000646	39	47	0.984915285	0.997200389	no	-1.2e-05	neg	no
liver	RNA labelling group	control group (Cre -ve)	>ENSMUST00000006178.5|ENSMUSG00000006021.6|OTTMUSG00000017419.1|OTTMUST00000042218.1|Kptn-201|Kptn|1630|UTR5:1-64|CDS:65-1357|UTR3:1358-1630|	0.002599223	0.0010791	43.66666667	125.3333333	0.338214898	0.501587265	no	0.001520123	pos	no
liver	RNA labelling group	control group (Cre -ve)	11_AATTTCGGTTGGGAAAAAAAAAAAAAAAA	0.008993257	0.000223	30.66666667	17.33333333	0.014848805	0.063727761	no	0.008770257	pos	no
liver	RNA labelling group	control group (Cre -ve)	11_TTGCTTTGCTGAAATCCAGAGGCTGTTTCTGAGC	0.000736	0.001010231	36.66666667	38	0.497638784	0.640699149	no	-0.000274231	neg	no
liver	RNA labelling group	control group (Cre -ve)	14_AAAAGCTGGGTTGAGAGGGCGAAA	0.015017388	0.001034379	35.66666667	42.66666667	0.641753599	0.766881331	no	0.013983009	pos	no
liver	RNA labelling group	control group (Cre -ve)	15_TCAGTGCATCACAGAACTTTGTT	0.005306459	0.002141332	33	42.66666667	0.476106499	0.625784171	no	0.003165127	pos	no
liver	RNA labelling group	control group (Cre -ve)	18_ATGGAGTGTGACAATGGTGTTTGT	0.004707752	0.000681	30	34	0.039147656	0.119497773	no	0.004026752	pos	no
liver	RNA labelling group	control group (Cre -ve)	18_TGGAGTGTGACAATGGTGTTTGGT	0.00504593	0.001587527	39	37	0.000532	0.011649787	yes	0.003458403	pos	yes
liver	RNA labelling group	control group (Cre -ve)	18_TGGAGTGTGACAATGGTGTTTGTAG	0.000495	0.001032154	34.33333333	50	0.03175542	0.103798523	no	-0.000537154	neg	no
liver	RNA labelling group	control group (Cre -ve)	18_TTGCTGTGATGACTATCTTAGGACACCTTTGGATTAACCGTGAAATCAAACAAGTGCTGAGC	0.001461225	0.00067	55.66666667	44	0.027847112	0.095661629	no	0.000791225	pos	no
liver	RNA labelling group	control group (Cre -ve)	19_GTAACAGCAACTCCATGTGGAA	0.005426969	0.000481	60.33333333	49.66666667	0.11444087	0.253999079	no	0.004945969	pos	no
liver	RNA labelling group	control group (Cre -ve)	2_ATGTGTGATGACACAACTTTTTTCCCCATCAGATCGACCATGTTGATCACATTCTTTTAAGCCAGTATGTCTGACA	0.002209461	0.001027038	65.33333333	88	0.051740989	0.145513138	no	0.001182423	pos	no
liver	RNA labelling group	control group (Cre -ve)	2_GCCAGTGATGCTTAGGAATTTCTTCACCTGAATCAACTATGTGGTCACACTGTTGTCTGAGGCAA	0.003234897	0.000614	47.66666667	40	0.006968689	0.039304149	yes	0.002620897	pos	yes
liver	RNA labelling group	control group (Cre -ve)	2_TTGCAATGATGACTTATATATCTGTCAATCCCCTGAGAGATCACTGACGACTCCATGTGTCTGAGCA	0.001720716	0.001	62.66666667	54	0.085345575	0.20672027	no	0.000720716	pos	no
liver	RNA labelling group	control group (Cre -ve)	4_CTCGGTGATGAGAACTTTGTCCAGTTCTGCTGCTGATCTCTTAAGTGAGGATGAAGTTATCTGAGG	0.003504815	0.001427334	59.33333333	59.33333333	0.13509163	0.2852188	no	0.002077481	pos	no
liver	RNA labelling group	control group (Cre -ve)	9_GCTGCGATCTATTGAAAGTCAGCNCTCGACACAAGGGTTTGT	0.000795	0.000682	40.66666667	31.33333333	0.939246041	0.965188623	no	0.000113	pos	no
liver	RNA labelling group	control group (Cre -ve)	1_TGCATGATGACGAACAAATACTGACTACCTGAAGATCTTATTAGCTCTATCTGATG	0.004058554	0.001002776	51.33333333	55.33333333	0.002689577	0.023650741	yes	0.003055778	pos	yes
liver	RNA labelling group	control group (Cre -ve)	1_TGTAAACATCCTCGACTGGAAGA	0.001082869	0.00109402	36.33333333	31.33333333	0.675767494	0.796297431	no	-1.1151e-05	neg	no
liver	RNA labelling group	control group (Cre -ve)	1_TGTAAACATCCTCGACTGGAAGCTAT	0.01377229	0.009881871	45.66666667	84.33333333	0.390036248	0.544033318	no	0.003890419	pos	no
liver	RNA labelling group	control group (Cre -ve)	11_AATTTCGGTTGGGAAAAAAAAAAAAAAAAA	0.007803746	0.000796	28.33333333	16	0.034426678	0.109220325	no	0.007007746	pos	no
liver	RNA labelling group	control group (Cre -ve)	11_GAAAATGATGATTGGAGCTTGCATGAT	0.000883	0.000355	38	27	0.09768276	0.225786722	no	0.000528	pos	no
liver	RNA labelling group	control group (Cre -ve)	13_CTCGCTGCGATCTATTGAAAGTCAGCCCTCGACACAAGGGTTT	0.000778	0.001381995	53	54.66666667	0.080140307	0.197663134	no	-0.000603995	neg	no
liver	RNA labelling group	control group (Cre -ve)	19_GTTCGGCTGATGATTGCTGTTGAGACTTGGAAATCTGATT	0.001571063	0.000398	32.66666667	36.66666667	0.129643514	0.278569995	no	0.001173063	pos	no
liver	RNA labelling group	control group (Cre -ve)	8_GGGAAATGATGATGCCTGTGACTGCTGACAAGACTCTGATGTCTGTTGTATTCGTACTGGCTGATCCTG	0.011456779	0.000883	43	32.66666667	0.000335	0.00987151	yes	0.010573779	pos	yes
liver	RNA labelling group	control group (Cre -ve)	Mus musculus tRNA-Ala (TGC) (tRNA-Ala-TGC-4-1, tRNA-Ala-TGC-4-2, tRNA-Ala-TGC-7-1, tRNA-Ala-TGC-7-2)	0.003572637	0.000616	32	29	0.926179923	0.959447831	no	0.002956637	pos	no
liver	RNA labelling group	control group (Cre -ve)	Mus musculus tRNA-Lys (TTT) (tRNA-Lys-TTT-1 1 to 6)	0.02350219	0.000659	30.33333333	52	0.042174662	0.125901482	no	0.02284319	pos	no
liver	RNA labelling group	control group (Cre -ve)	NA_ATTTAACTGTGATAAACTACCG	0.000323	0.000282	41.33333333	54.66666667	0.774883277	0.865857143	no	4.1e-05	pos	no
liver	RNA labelling group	control group (Cre -ve)	NA_TGGAGTGTGACAATGGTGTTTGATTT	0.011439589	0.004723282	32.66666667	31.33333333	0.062186488	0.167684333	no	0.006716307	pos	no
liver	RNA labelling group	control group (Cre -ve)	NA_TGTGTTTGATCTGCGCGAGA	0.001846028	0.001258262	33.33333333	41.33333333	0.123808649	0.269250529	no	0.000587766	pos	no
liver	RNA labelling group	control group (Cre -ve)	NA_TTCCCGGGCGGCGCACCA	0.016932622	0.005578896	172	68.33333333	0.083878487	0.204038098	no	0.011353726	pos	no
liver	RNA labelling group	control group (Cre -ve)	>ENSMUST00000206223.2|ENSMUSG00000039257.12|OTTMUSG00000049457.3|OTTMUST00000142612.2|Vstm2b-204|Vstm2b|599|UTR5:1-36|CDS:37-599|	0.000187	0.00045	38.66666667	32.66666667	0.483594703	0.630497343	no	-0.000263	neg	no
liver	RNA labelling group	control group (Cre -ve)	13_TGAGGTAGTAGGTTGTATAGTTTTT	0.006432706	0.00132809	33.33333333	24.33333333	0.007729425	0.041870145	yes	0.005104616	pos	yes
liver	RNA labelling group	control group (Cre -ve)	2_ATCCCAGCGGTGCCTCCA	0.016082326	0.001345912	111.3333333	117.6666667	0.000827	0.01338329	yes	0.014736414	pos	yes
liver	RNA labelling group	control group (Cre -ve)	9_CCAGGCGGCCCGGGTTCGACTCCCGGTGTGGGAACCA	0.009200113	0.00149435	43	73.66666667	0.39288383	0.546122024	no	0.007705763	pos	no
liver	RNA labelling group	control group (Cre -ve)	Mus musculus (house mouse) mmu-miR-186-5p	0.001503397	0.000526	37.33333333	42	0.140546848	0.292294088	no	0.000977397	pos	no
liver	RNA labelling group	control group (Cre -ve)	NA_AAAATGACCCAGAGCGCTGCCG	0	0.000246	33.33333333	54	0.166832033	0.323838723	no	-0.000246	neg	no
liver	RNA labelling group	control group (Cre -ve)	NA_AATTTCGGTTGGGAAAAAAAAAAAAAAA	0.008516711	0.000394	31.33333333	18.33333333	2.5e-05	0.002880975	yes	0.008122711	pos	yes
liver	RNA labelling group	control group (Cre -ve)	NA_CGACTCTTAGCGGTGGATCACTCGGCTCGTGCGTCGAT	0.00806252	0.000709	27.66666667	27.33333333	0.091313271	0.215382631	no	0.00735352	pos	no
liver	RNA labelling group	control group (Cre -ve)	NA_CGTGGCCGGGGGACTGTTG	0.000232	0.001124833	20.66666667	20.33333333	0.042780006	0.127061911	no	-0.000892833	neg	no
liver	RNA labelling group	control group (Cre -ve)	NA_GAAACCCAGCGGGCCGACTTCC	0.000372	0.000914	24.33333333	32.66666667	0.630686258	0.760962241	no	-0.000542	neg	no
liver	RNA labelling group	control group (Cre -ve)	>ENSMUST00000120540.2|ENSMUSG00000052562.16|OTTMUSG00000028431.1|OTTMUST00000070450.1|Slc22a30-203|Slc22a30|2598|UTR5:1-200|CDS:201-1517|UTR3:1518-2598|	0.00103266	0.000673	23.33333333	41.33333333	0.879295601	0.935987028	no	0.00035966	pos	no
liver	RNA labelling group	control group (Cre -ve)	>ENSMUST00000213382.2|ENSMUSG00000034863.10|OTTMUSG00000062157.2|OTTMUST00000152735.1|Ano8-204|Ano8|3785|UTR5:1-104|CDS:105-3419|UTR3:3420-3785|	0.006361115	0.000617	71.33333333	60	0.169100214	0.326886675	no	0.005744115	pos	no
liver	RNA labelling group	control group (Cre -ve)	10_TCACGCGGGAGACCGGGGTTCAATTCCCCGACGGGGAGCCA	0.015555826	0.002121896	40.66666667	163.3333333	0.000188	0.007780953	yes	0.01343393	pos	yes
liver	RNA labelling group	control group (Cre -ve)	11_TGCGTTCGCGCTCTCCCCTG	0.011388766	0.001573992	21.33333333	16.66666667	0.000667	0.012510731	yes	0.009814774	pos	yes
liver	RNA labelling group	control group (Cre -ve)	11_TGCTGTGATGAGATGACTAAGTAGGAAGTGCCGTCAGAGTCGATAACTGACGATAACTGCTCCAGGCTGACT	0.003458866	0.00120422	42.66666667	23.33333333	0.002776428	0.024282492	yes	0.002254646	pos	yes
liver	RNA labelling group	control group (Cre -ve)	13_TCACATTGCCAGGGATTACCACT	0.005617767	0.000612	55.66666667	63.66666667	0.034311496	0.109068763	no	0.005005767	pos	no
liver	RNA labelling group	control group (Cre -ve)	18_GTGGAGTGTGACAATGGTGTTTG	0.003667916	0.000874	30.66666667	42.66666667	0.160724721	0.317416102	no	0.002793916	pos	no
liver	RNA labelling group	control group (Cre -ve)	2_AGCAGCATTGTACAGGGCTATGAA	0.002092249	0.001133923	43	34.33333333	0.527446965	0.670392136	no	0.000958326	pos	no
liver	RNA labelling group	control group (Cre -ve)	2_CATTATTACTTTTGGTACGCGT	0.00193391	0.002139354	26.33333333	37	0.633399873	0.763098283	no	-0.000205444	neg	no
liver	RNA labelling group	control group (Cre -ve)	2_CGTACCGTGAGTAATAATGCGA	0.000242	0.000634	37.33333333	42	0.714445132	0.820305775	no	-0.000392	neg	no
liver	RNA labelling group	control group (Cre -ve)	2_TGCAATGATGTCAATCTTTGACTGAAGTGACCTTGAAGTGCAATTACTGAGCTTTTTAACCCTGAGCA	0.001094347	0.000642	52.66666667	42.33333333	0.318423653	0.483764761	no	0.000452347	pos	no
liver	RNA labelling group	control group (Cre -ve)	4_CGCGGATGATGACACCTGGGTATGCTGCACACTCCCGACTGCGTCGTGGGGAAGCCAACCTTGGAGAGCTGAGC	0.017025107	0.001642622	58	37	0.009050428	0.044918993	yes	0.015382485	pos	yes
liver	RNA labelling group	control group (Cre -ve)	5_CGATCCCCGGCATCTCCACCA	0.02562239	0.012749247	85.33333333	75	0.199865554	0.360921294	no	0.012873143	pos	no
liver	RNA labelling group	control group (Cre -ve)	7_CGTCTGTGATGTTCTGCTATTACCTACATTGTTTGAGCCTCATGAAAACCCCACTGGCTGAGA	0.000688	0.000896	47.66666667	51.66666667	0.361113136	0.517625757	no	-0.000208	neg	no
liver	RNA labelling group	control group (Cre -ve)	9_AGAGCAGCTCCCTCGCTGCGATCTATTGAAAGTCAGCCCTCGACACAAGGGTTTGT	0.00125038	0.000782	53	43.33333333	0.089854175	0.213800081	no	0.00046838	pos	no
liver	RNA labelling group	control group (Cre -ve)	MU069435.1_GATCTATTGAAAGTCAGCCCTCGACACAAGGGTTTGT	0.001405509	0.00083	45.66666667	55.33333333	0.381530198	0.537263587	no	0.000575509	pos	no
liver	RNA labelling group	control group (Cre -ve)	MU069435.1_TTCTGGGTCGGGGTTTCGTACGTAGCAGAGCAGCTCCCTCGCTGCGATCTATTGAAAGTCAGCCCTCGACACAAGGGTTTGT	0.001193587	0.000887	51	49.33333333	0.308449776	0.473372019	no	0.000306587	pos	no
liver	RNA labelling group	control group (Cre -ve)	NA_AATAACGCCGGAACATTAGTG	0.000759	0	28.33333333	36.66666667	0.040902663	0.123012098	no	0.000759	pos	no
liver	RNA labelling group	control group (Cre -ve)	NA_ACTCTTAGCGGTGGATCACTCGGCTCGTGCGTCGATGAAGAACGCAGCTAGCTGCGAGAATTAATGTGAATTGCAGGACA	0.000974	0.000668	55.33333333	53.66666667	0.066722464	0.17584521	no	0.000306	pos	no
liver	RNA labelling group	control group (Cre -ve)	NA_ACTGGGCGTGGAGCATCTG	0.000782	0.000939	28.66666667	42.33333333	0.437719969	0.593158216	no	-0.000157	neg	no
liver	RNA labelling group	control group (Cre -ve)	NA_TCTGGAGCCGGTGAGCGTGGG	0.000823	0.001108154	29.33333333	58.66666667	0.573015591	0.71318402	no	-0.000285154	neg	no
liver	RNA labelling group	control group (Cre -ve)	>ENSMUST00000047737.10|ENSMUSG00000041515.11|OTTMUSG00000033858.6|OTTMUST00000085321.1|Irf8-201|Irf8|2847|UTR5:1-53|CDS:54-1328|UTR3:1329-2847|	0.009409091	0.003686655	49	44.66666667	0.333032895	0.497359402	no	0.005722436	pos	no
liver	RNA labelling group	control group (Cre -ve)	1_CCCATGATGGTATGAGAGTAGTGGACAGAAGGGATTTCTGAAAAACACTTTTCTGAGG	0.000924	0.00063	41	36	0.589598318	0.727111341	no	0.000294	pos	no
liver	RNA labelling group	control group (Cre -ve)	1_TGTAAACATCCTCGACTGGAAGCA	0.006004909	0.001164469	47	74.66666667	0.815318152	0.889779437	no	0.00484044	pos	no
liver	RNA labelling group	control group (Cre -ve)	10_CACGCGGGAGACCGGGGTTCAATTCCCCGACGGGGAGCCA	0.013026215	0.002208855	44.66666667	62	0.01240986	0.057533392	no	0.01081736	pos	no
liver	RNA labelling group	control group (Cre -ve)	11_ACATCCTGGTTGCTCCTATCTGATT	0.003793364	0.001116708	28	23	0.226692476	0.388959095	no	0.002676656	pos	no
liver	RNA labelling group	control group (Cre -ve)	18_ACTGGACTTGGAGTCAGAAGGCT	0.010670004	0.006844439	45	30.66666667	0.316690768	0.482032385	no	0.003825565	pos	no
liver	RNA labelling group	control group (Cre -ve)	18_TAGATGTGTAGAGAAATGATAACTGAGCA	0.001555409	0.001345282	26	19	0.592883775	0.727282751	no	0.000210127	pos	no
liver	RNA labelling group	control group (Cre -ve)	18_TGGAGTGTGACAGTGGTGTTTGT	0.003034202	0.001506658	32.33333333	40	0.020716843	0.079075684	no	0.001527544	pos	no
liver	RNA labelling group	control group (Cre -ve)	18_TTGGAGTGTGACAATGGTGTTTG	0.004138954	0.001478101	31.66666667	40.66666667	0.11251316	0.250407556	no	0.002660853	pos	no
liver	RNA labelling group	control group (Cre -ve)	2_TGGAAAGGATGAACGAACTTGGCCTGACCTTCAGAAATGGAGGCAATACAACTGATTTAATGAGCCTGATCC	0.00333042	0.001373714	45.33333333	38.33333333	0.000331	0.00987151	yes	0.001956706	pos	yes
liver	RNA labelling group	control group (Cre -ve)	8_CTGACTTGATGAAAGTACTTTTGAACCCTTTTCCATCTGATG	0.001239194	0.00052	32.33333333	32	0.173310811	0.33185431	no	0.000719194	pos	no
liver	RNA labelling group	control group (Cre -ve)	9_TAAACCATTCGTAGACGACCTGCTTC	0.001372036	0.000518	51	49.66666667	0.171180883	0.328164299	no	0.000854036	pos	no
liver	RNA labelling group	control group (Cre -ve)	9_TGAGGTAGTAGGTTGTATAGTAT	0.001930788	0.001615636	45	37.66666667	0.636726664	0.764489089	no	0.000315152	pos	no
liver	RNA labelling group	control group (Cre -ve)	9_TGAGGTAGTAGTTTGTACAGTTAA	5e-04	0.000616	49.66666667	50.33333333	0.564419297	0.703567352	no	-0.000116	neg	no
liver	RNA labelling group	control group (Cre -ve)	MT_CTAATCCTAGCCCTAGCCCTACAC	0.000334	0.000438	36.33333333	25.33333333	0.645274282	0.769083329	no	-0.000104	neg	no
liver	RNA labelling group	control group (Cre -ve)	Mus musculus (house mouse) mmu-let-7c-2-3p	0.004789742	0.007723258	21	105.3333333	0.123382236	0.26868433	no	-0.002933516	neg	no
liver	RNA labelling group	control group (Cre -ve)	NA_ACATTGATCATCGACACTTCGAACGCACTTGCGGCCCCGGGT	0.000569	0.000702	41.33333333	49	0.316944747	0.482032385	no	-0.000133	neg	no
liver	RNA labelling group	control group (Cre -ve)	NA_ACGACTCTTAGCGGTGGATCACTCGGCTCGTGCG	0.013039519	0.001038727	23	17.66666667	0.1465691	0.297533845	no	0.012000792	pos	no
liver	RNA labelling group	control group (Cre -ve)	NA_AGAAACGTGGCTGGCCTGGT	0.000579	0.001002877	19.33333333	22.66666667	0.227094852	0.389236728	no	-0.000423877	neg	no
liver	RNA labelling group	control group (Cre -ve)	NA_AGTAGGTTGAGGCCGTTGAGC	0.00036	0.000295	29.66666667	32.33333333	0.795409747	0.878186489	no	6.5e-05	pos	no
liver	RNA labelling group	control group (Cre -ve)	NA_CGACTCTTAGCGGTGGATCA	0.003525641	0.00125745	19	15.33333333	0.636916744	0.764489089	no	0.002268191	pos	no
liver	RNA labelling group	control group (Cre -ve)	NA_CGAGGGCGTGCAAGATTCCG	0	0.000438	21.66666667	19.66666667	0.084003759	0.204038098	no	-0.000438	neg	no
liver	RNA labelling group	control group (Cre -ve)	NA_CGCGACCTCAGATCAGACGTGGCGACCCGCTGAATTTAAG	0.001917333	0.001178867	33.66666667	25.33333333	0.170371122	0.326999379	no	0.000738466	pos	no
liver	RNA labelling group	control group (Cre -ve)	NA_GATACCCGTCGCCGCGCTCTCCCTCTCCCCCCGTCCGCCTCCCGGGCGGGCGTT	0.002267401	0.001209956	39.66666667	66.33333333	0.22123168	0.381777204	no	0.001057445	pos	no
liver	RNA labelling group	control group (Cre -ve)	NA_GGAGTGTGACAATGGTGTTAA	0.000863	0.000489	25	27.66666667	0.220721173	0.381777204	no	0.000374	pos	no
liver	RNA labelling group	control group (Cre -ve)	NA_TCAGCGGCGGCACTTCCATACT	0.000683	0.000674	28	47	0.988160047	0.998655658	no	9e-06	pos	no
liver	RNA labelling group	control group (Cre -ve)	NA_TGCGGTTGCTGGCGCCTATATC	0.000172	0.001032143	25.33333333	43	0.459371669	0.609661274	no	-0.000860143	neg	no
liver	RNA labelling group	control group (Cre -ve)	1_GTAAACATCCTCGACTGGAAGCTT	0.021345004	0.002821143	45	59	0.017593029	0.071381123	no	0.018523861	pos	no
liver	RNA labelling group	control group (Cre -ve)	1_TGTAAACATCCTCGACTGGAAGCTTTT	0.022111356	0.004213317	46	63.33333333	0.012359639	0.057533392	no	0.017898039	pos	no
liver	RNA labelling group	control group (Cre -ve)	15_CTAGACTGAGGCTCCTTGAGGA	0.004600672	0.000718	28.33333333	27.66666667	0.198078437	0.359697993	no	0.003882672	pos	no
liver	RNA labelling group	control group (Cre -ve)	19_AGGGAGGGAACGCAGTCTGAGTGGA	0.004431807	0.000378	46	30.66666667	0.033725448	0.107628749	no	0.004053807	pos	no
liver	RNA labelling group	control group (Cre -ve)	19_CCAGTGGGGCTGCTGTTATCTGT	0.005439151	0.002353125	36.33333333	40	0.361007923	0.517625757	no	0.003086026	pos	no
liver	RNA labelling group	control group (Cre -ve)	3_GGTCAATGATGTGTTGGCATGTATTATCTGAATTCGCTGATGTG	0.001916788	0.000555	29	35.66666667	0.012401424	0.057533392	no	0.001361788	pos	no
liver	RNA labelling group	control group (Cre -ve)	Mus musculus predicted gene, 36738 (Gm36738)	0.018657897	0.001157415	65	126.3333333	0.348715308	0.510607573	no	0.017500482	pos	no
liver	RNA labelling group	control group (Cre -ve)	NA_AAAAACCGCTGGGTGATCTGG	0.000761	0.000511	25.66666667	41.33333333	0.620017312	0.752015001	no	0.00025	pos	no
liver	RNA labelling group	control group (Cre -ve)	NA_GCAGCGCTCTGGGTCATTTTCG	0.000577	0.000281	23.66666667	35.66666667	0.099624052	0.228316878	no	0.000296	pos	no
liver	RNA labelling group	control group (Cre -ve)	NA_TATTGCACTTGTCCCGGCCTGTAAT	0.007038361	0.001298107	29.33333333	25.66666667	0.195041668	0.35578063	no	0.005740254	pos	no
liver	RNA labelling group	control group (Cre -ve)	NA_TCGAGCCCCAGTGGAACCACCA	0	0.000297	49.66666667	51	0.198618215	0.359870405	no	-0.000297	neg	no
liver	RNA labelling group	control group (Cre -ve)	1_TCAAGTAATTCAGGATAGGTTT	0.006284848	0.00072	36.33333333	34.33333333	2.67e-05	0.002880975	yes	0.005564848	pos	yes
liver	RNA labelling group	control group (Cre -ve)	1_TCCCAGCGGTGCCTCCA	0.005149226	0.002991228	108.6666667	76	0.996878967	1	no	0.002157998	pos	no
liver	RNA labelling group	control group (Cre -ve)	10_GAGTTATGATGTGTAAATCCTATTCCATTGCTGAAATGCAGTGTGGAACATAATGAACTGAACTCT	0.011055398	0.000944	25	41.33333333	0.016876944	0.069660448	no	0.010111398	pos	no
liver	RNA labelling group	control group (Cre -ve)	11_ACAGTGATGACCACAACATGCCATCTGAGTTGCTTTGCTGAAATCCAGAGGCTGTTTCTGAGC	0.002263582	0.000875	26	33.33333333	0.037714049	0.116231108	no	0.001388582	pos	no
liver	RNA labelling group	control group (Cre -ve)	11_CACGAGGACGAGACGTAGCG	0	0.00037	39.33333333	32.33333333	0.209966439	0.372506248	no	-0.00037	neg	no
liver	RNA labelling group	control group (Cre -ve)	13_TCGCTGCGATCTATTGAAAGTCAGCCCTCGACACAAGGGTTTGA	0.000641	0.000667	31.66666667	23.33333333	0.99784841	1	no	-2.6e-05	neg	no
liver	RNA labelling group	control group (Cre -ve)	17_TGAGAGTGATGATTTCACAGACTAGAGTCTCTGACGCTGTCCTTGATGTCAGCTATAAATCTGACTCA	0.004910297	0.001600147	33	33	0.157141089	0.312735894	no	0.00331015	pos	no
liver	RNA labelling group	control group (Cre -ve)	19_TTGCAATGATGTCATCTTACTACTGAA	0.004402121	0.000763	21.33333333	21.33333333	0.143397318	0.296182777	no	0.003639121	pos	no
liver	RNA labelling group	control group (Cre -ve)	4_GTAAACATCCTTGACTGGAAGCT	0.019842732	0.001534049	40	71.33333333	0.001791745	0.018583617	yes	0.018308683	pos	yes
liver	RNA labelling group	control group (Cre -ve)	9_CTCGCTGCGATCTATTGAAAGTCAGCCCTCGACACAA	0.000565	0.000485	49.66666667	48.66666667	0.853832973	0.91733184	no	7.99999999999999e-05	pos	no
liver	RNA labelling group	control group (Cre -ve)	Mus musculus (house mouse) mmu-miR-128-3p	0.007096825	0.001810075	31.66666667	31.66666667	0.22443215	0.385899277	no	0.00528675	pos	no
liver	RNA labelling group	control group (Cre -ve)	NA_ACGCCTGTCTGAGCGTCGCTT	0.009438535	0.002037609	25	14.66666667	0.326194701	0.490049235	no	0.007400926	pos	no
liver	RNA labelling group	control group (Cre -ve)	NA_CGGCCCCGGGTTCCTCCCGGGGCTACGCCTGTCTGAGCGTCGCT	0.002106864	0.00086	28.33333333	33.66666667	0.004461923	0.031388658	yes	0.001246864	pos	yes
liver	RNA labelling group	control group (Cre -ve)	NA_TCTGTATTAACGAAGCGCTGG	7e-04	0.001408722	22.66666667	37.33333333	0.263581112	0.428186987	no	-0.000708722	neg	no
liver	RNA labelling group	control group (Cre -ve)	NA_TGATCGCGTCGCGGTGGAAGAA	0.002018424	0.00103425	20.33333333	31	0.146744133	0.297533845	no	0.000984174	pos	no
liver	RNA labelling group	control group (Cre -ve)	NA_TGGAGTGTGACAATGGTGTTTTAA	0.002193854	0.001932127	27	39	0.970525719	0.986995986	no	0.000261727	pos	no
liver	RNA labelling group	control group (Cre -ve)	NA_TGGAGTGTGACAATGGTTTG	0.036198172	0.001725668	25.33333333	26.33333333	1.41e-05	0.002430606	yes	0.034472504	pos	yes
liver	RNA labelling group	control group (Cre -ve)	1_TAAACATCCTCGACTGGAAGCT	0.015881431	0.003722919	45.33333333	55	0.221610785	0.381777204	no	0.012158512	pos	no
liver	RNA labelling group	control group (Cre -ve)	1_TGTAAACATCCTCGACTGGAAGCTA	0.010981175	0.00172737	41	87	0.016806698	0.069547923	no	0.009253805	pos	no
liver	RNA labelling group	control group (Cre -ve)	10_TTCGTTTCCCGGCCAATGCACCA	0.00086	0.003210662	27.33333333	38	0.281347463	0.448935103	no	-0.002350662	neg	no
liver	RNA labelling group	control group (Cre -ve)	11_ATCCGGGTGCCCCCTCCA	0.003899693	0.000646	43.33333333	35.66666667	0.117795916	0.258607589	no	0.003253693	pos	no
liver	RNA labelling group	control group (Cre -ve)	11_GAGCAATGATGACCCCAACATGCCATCTGAGTGGCTTTGCTGAAATCCAGAGGCTGTTTCTGAGCTGT	0.011568229	0.00101906	23	18.33333333	0.004379243	0.031051811	yes	0.010549169	pos	yes
liver	RNA labelling group	control group (Cre -ve)	12_ATAATTTGTGGTAGTGGGGGACTGCGTTCGCGCTCTCCCCTG	0.006879569	0.00046	34	33.66666667	0.007173195	0.040021481	yes	0.006419569	pos	yes
liver	RNA labelling group	control group (Cre -ve)	18_CAATGAACACTCTGACCA	0.003473013	0.000576	25	31	0.346337949	0.508038982	no	0.002897013	pos	no
liver	RNA labelling group	control group (Cre -ve)	18_TGGAGTGTGACAATGGTGTTTGTN	0.003671117	0.001201973	29	30.66666667	0.002332649	0.021943178	yes	0.002469144	pos	yes
liver	RNA labelling group	control group (Cre -ve)	19_CTGACCTATGAATTGACAGCCAAA	0.003272522	0.000427	34.33333333	68	0.024063499	0.086521647	no	0.002845522	pos	no
liver	RNA labelling group	control group (Cre -ve)	19_GCAATGATGTCATCTTACTACTGAAA	0.000772	0.000786	30.66666667	40	0.938249672	0.965188623	no	-1.4e-05	neg	no
liver	RNA labelling group	control group (Cre -ve)	19_TTTCTATGATGAATCAAACTAGCTCACTATGACTGCTAATGAAAACACAGGAACACCTGAGAA	0.0145179	0.000811	33.66666667	31	0.079008332	0.196367867	no	0.0137069	pos	no
liver	RNA labelling group	control group (Cre -ve)	5_ATAGTCGGCATTGGCAATTTTTGACAGTCTCTACGGAGACTG	0.012204952	0.001701619	28	12.66666667	0.00428687	0.030963252	yes	0.010503333	pos	yes
liver	RNA labelling group	control group (Cre -ve)	9_AACGGAATCCCAAAAGCAGCTG	0.008020758	0.00024	42.66666667	39.33333333	0.211501532	0.37399943	no	0.007780758	pos	no
liver	RNA labelling group	control group (Cre -ve)	Mus musculus Mir22 host gene (Mir22hg)	0.01477705	0.002322182	78	75	0.041364009	0.123938827	no	0.012454868	pos	no
liver	RNA labelling group	control group (Cre -ve)	Mus musculus RIKEN cDNA D030028A08 gene (D030028A08Rik)	0.004827178	0.001142518	48.33333333	94.66666667	0.305976379	0.471046414	no	0.00368466	pos	no
liver	RNA labelling group	control group (Cre -ve)	NA_ATAACACTGCGGCCAACTTACT	0.00044	0.000745	23.33333333	26.33333333	0.874506494	0.932115618	no	-0.000305	neg	no
liver	RNA labelling group	control group (Cre -ve)	NA_CGACTCTTAGCGGTGGATCACT	0.002365277	0.00217461	26.66666667	37	0.866126741	0.926284051	no	0.000190667	pos	no
liver	RNA labelling group	control group (Cre -ve)	NA_GACTCTTAGCGGTGGATCACTCGGC	0.001667417	0.001584773	23	17	0.750488271	0.845829222	no	8.2644e-05	pos	no
liver	RNA labelling group	control group (Cre -ve)	NA_GCACTTGCGGCCCCGGGTTCCTCCCGGGGCTACGCCTGTCTGAGCGTCGCT	0.002117341	0.001119684	24	29.33333333	0.360231552	0.517625757	no	0.000997657	pos	no
liver	RNA labelling group	control group (Cre -ve)	>ENSMUST00000028801.8|ENSMUSG00000027329.10|OTTMUSG00000015912.1|OTTMUST00000037801.1|Spef1-201|Spef1|2328|UTR5:1-201|CDS:202-906|UTR3:907-2328|	0.000227	0.000304	21	28.66666667	0.817911676	0.891165719	no	-7.7e-05	neg	no
liver	RNA labelling group	control group (Cre -ve)	10_TTGCATGATGACTTGAATTGTCGGATACCCCTTCACCCCGTTCATGGGTGAGAAACAGCTAGTCTGAC	0.000828	0.000904	36.33333333	42.33333333	0.345719474	0.508038982	no	-7.6e-05	neg	no
liver	RNA labelling group	control group (Cre -ve)	13_CGGGAGACCGGGGTTCGATTCCCCGACGGGGAGCCA	0.004703725	0.001216545	28.33333333	62.33333333	0.280734635	0.448399447	no	0.00348718	pos	no
liver	RNA labelling group	control group (Cre -ve)	13_TCGTTTCCCGGCCAATGCACCA	0.000561	0.000654	34.66666667	35.66666667	0.478190221	0.627503469	no	-9.3e-05	neg	no
liver	RNA labelling group	control group (Cre -ve)	18_CTGGACTTGGAGTCAGAAGGC	0.010509798	0.000478	32.66666667	35.66666667	0.009598075	0.047202691	yes	0.010031798	pos	yes
liver	RNA labelling group	control group (Cre -ve)	18_CTGGAGTGTGACAATGGTGTTTGT	0.003807765	0.001192773	41	40	0.452186723	0.603225112	no	0.002614992	pos	no
liver	RNA labelling group	control group (Cre -ve)	18_TGCCAATGATGACATGACCACTGCGCAATCTGAGT	0.00044	0.000515	29.66666667	27	0.917435596	0.957684383	no	-7.5e-05	neg	no
liver	RNA labelling group	control group (Cre -ve)	18_TGCCAATGATGACATGACCACTGCGCAATCTGAGTTCTGGGAACCAGGTGATGGAGTGTGCTGAGAACACTGAGGCC	0.00306253	0.000839	45	37	0.006714251	0.03879878	yes	0.00222353	pos	yes
liver	RNA labelling group	control group (Cre -ve)	19_TACGGGGATGATATGAAAACTGAACTCTCTCTTTCTGATGGTTTAGTGGAGAAAACAAAAATTCTCTGAGTAG	0.010104987	0.001098756	36.33333333	28	0.020495961	0.078958249	no	0.009006231	pos	no
liver	RNA labelling group	control group (Cre -ve)	19_TGCAATGATGTCATCTTACTACTGAA	0.000205	0.000893	24	24.33333333	0.008607255	0.04325012	yes	-0.000688	neg	no
liver	RNA labelling group	control group (Cre -ve)	2_GTAAATGATGAACTCACTTTTTTCCCCGTCATATCGACAGTGCTGATGTTTTAAAACATTTGCCAGTTTGTCCTGATA	0.003930837	0.001037438	41	49.66666667	0.002569492	0.022843067	yes	0.002893399	pos	yes
liver	RNA labelling group	control group (Cre -ve)	7_AAGGTAGATAGAACAGGTCTTGT	0.002655756	0.002483391	36.33333333	25.66666667	0.89280744	0.946013385	no	0.000172365	pos	no
liver	RNA labelling group	control group (Cre -ve)	9_TATTGAAAGTCAGCCCTCGACACAAGGGTTTGT	0.001542643	0.001077762	55	62.33333333	0.81078083	0.886529452	no	0.000464881	pos	no
liver	RNA labelling group	control group (Cre -ve)	MT_TCATGACCAATGAACACTCTGACCA	0.012711767	0.003317437	149	19.33333333	0.066616416	0.17584521	no	0.00939433	pos	no
liver	RNA labelling group	control group (Cre -ve)	MU069435.1_TCTGGGTCGGGGTTTCGTACGTAGCAGAGCAGCTCC	0.001074801	0.001043661	29.66666667	41	0.809586508	0.886272646	no	3.114e-05	pos	no
liver	RNA labelling group	control group (Cre -ve)	Mus musculus (house mouse) mmu-miR-152-3p	0.002167428	0.000457	21.66666667	17	0.182007634	0.343982223	no	0.001710428	pos	no
liver	RNA labelling group	control group (Cre -ve)	NA_AATTTCGGTTGGGAAAAAAAAAAAAAA	0.006220572	0.000339	30.66666667	16	0.023907625	0.086152644	no	0.005881572	pos	no
liver	RNA labelling group	control group (Cre -ve)	NA_CGGGTAACTGAAGGCATACG	0.000422	0.000219	23.66666667	36.66666667	0.743289993	0.839248576	no	0.000203	pos	no
liver	RNA labelling group	control group (Cre -ve)	NA_GAAATTTCGGTTGGGAAAA	0.005291312	0.000713	22.66666667	23.66666667	0.87567628	0.932748006	no	0.004578312	pos	no
liver	RNA labelling group	control group (Cre -ve)	NA_GAAATTTCGGTTGGGAAAAAAAAA	0.006228351	0	21.33333333	13	0.001201947	0.015683465	yes	0.006228351	pos	yes
liver	RNA labelling group	control group (Cre -ve)	NA_GCGGCCCCGGGTTCCTCCCGGGGCTACGCCTGTCTGAGCGTCGCT	0.000754	0.001299666	28.66666667	26.66666667	0.039779151	0.120304051	no	-0.000545666	neg	no
liver	RNA labelling group	control group (Cre -ve)	1_TTCAAGTAATTCAGGATAGGTA	0.003829227	0.006644809	51.33333333	41.66666667	0.448849557	0.600197176	no	-0.002815582	neg	no
liver	RNA labelling group	control group (Cre -ve)	10_CGCGGCCCGGGTTCGATTCCCGGTCAGGGAACCA	0.009178131	0.001338749	26	27.33333333	0.005123939	0.033947562	yes	0.007839382	pos	yes
liver	RNA labelling group	control group (Cre -ve)	11_TGCTGTGATGAGATGACTAAGTAGGAAGTGCCGTCAGAGTCGATAACTGACGATAACTGCTCCTGGCTGAC	0.001295187	0.000976	31.66666667	20	0.292703035	0.459654936	no	0.000319187	pos	no
liver	RNA labelling group	control group (Cre -ve)	15_ATCAATGATGTCCTAAAAAATAAATGTCTGAACATATGACTGCTATAATGATTTCAGCATTTAACTGAGA	0.000638	0.000802	41.33333333	36.33333333	0.201377305	0.36283795	no	-0.000164	neg	no
liver	RNA labelling group	control group (Cre -ve)	15_TCCTGCCGCGGTCGCCA	0.006926526	0.001489947	135.3333333	68	0.002026096	0.019868016	yes	0.005436579	pos	yes
liver	RNA labelling group	control group (Cre -ve)	18_AACGCCATTATCACACTAAATA	0.013740001	0.000409	32.33333333	115	0.090323372	0.214148327	no	0.013331001	pos	no
liver	RNA labelling group	control group (Cre -ve)	18_CTGCGATGATGTCATATCTTAGGACACCTTTGGATTAATCATGAAAATAACTATCCTCTGAGCAG	0.020249435	0.002434627	38.66666667	34.33333333	0.002947358	0.025231877	yes	0.017814808	pos	yes
liver	RNA labelling group	control group (Cre -ve)	18_TAGAGTGTGACAATGGTGTTTGT	0.008524304	0.00209886	25	21.33333333	0.55374051	0.694355675	no	0.006425444	pos	no
liver	RNA labelling group	control group (Cre -ve)	18_TGGAGTGTGACAATGATGTTTGT	0.002752673	0.000996	28	30.66666667	0.004700719	0.032227812	yes	0.001756673	pos	yes
liver	RNA labelling group	control group (Cre -ve)	18_TGGAGTGTGACAATGGTGTTTGTTA	0.009230621	0.001823102	31.33333333	37	0.001345917	0.016251445	yes	0.007407519	pos	yes
liver	RNA labelling group	control group (Cre -ve)	6_TCCTGTCTGAGCGTCGCT	0.009208531	0.007037974	36.33333333	27.66666667	0.328848665	0.493578052	no	0.002170557	pos	no
liver	RNA labelling group	control group (Cre -ve)	9_CGATCTATTGAAAGTCAGCCCTCGACACAAGGGTTTGT	0.000941	0.000503	39.33333333	41.33333333	0.195538459	0.356285165	no	0.000438	pos	no
liver	RNA labelling group	control group (Cre -ve)	9_CGCTGCGATCTATTGAAAGTCAGCCCTCGACACAAGGGTTTGTAA	0.000493	0.000819	35.66666667	30.33333333	0.598066856	0.731975925	no	-0.000326	neg	no
liver	RNA labelling group	control group (Cre -ve)	9_TCGCTGCGATCTATTGAAAGTCAGCCCTCGACACAAGGGTTTGTG	0.001541964	0.000301	19.66666667	14	0.072044014	0.184107205	no	0.001240964	pos	no
liver	RNA labelling group	control group (Cre -ve)	9_TCGCTGCGATCTATTGGAAGTCAGCCCTCGACACAAGGGTTTGT	0.000632	0.001697571	26	22.66666667	0.012548303	0.058009013	no	-0.001065571	neg	no
liver	RNA labelling group	control group (Cre -ve)	MT_AATCTGACAACAGGAAATAAACCTCCTTATTCACCCCA	0.00328217	0.000592	22.66666667	34.66666667	0.142043406	0.294271742	no	0.00269017	pos	no
liver	RNA labelling group	control group (Cre -ve)	Mus musculus (house mouse) mmu-miR-10b-5p	0.000531	0.000527	26.66666667	33	0.906006988	0.95313349	no	3.99999999999999e-06	pos	no
liver	RNA labelling group	control group (Cre -ve)	NA_AAAAAACCGCTGGGTGATCTGG	0.000461	0.001023726	21.33333333	40	0.696641595	0.808004373	no	-0.000562726	neg	no
liver	RNA labelling group	control group (Cre -ve)	NA_CGCGACCTCAGATCAG	0.000291	0	26	24	0.252260115	0.418584322	no	0.000291	pos	no
liver	RNA labelling group	control group (Cre -ve)	NA_GATGCCGCCGGAAGCGAGAAG	0.000664	0	29.33333333	40.33333333	0.18432439	0.346384277	no	0.000664	pos	no
liver	RNA labelling group	control group (Cre -ve)	NA_TCGACTCCCGGTGTGGGAACCA	0.002200612	0.001035339	52.66666667	87	0.439905644	0.59412966	no	0.001165273	pos	no
liver	RNA labelling group	control group (Cre -ve)	NA_TGAGGTAGTAGGTTGTGTGGTAAT	0.003936477	0.005914386	36.66666667	32.33333333	0.276650685	0.44362379	no	-0.001977909	neg	no
liver	RNA labelling group	control group (Cre -ve)	NA_TGGAGTGTGACAATGGTGTTTGAAAA	0.002920392	0.000734	34	77	0.019914127	0.077297081	no	0.002186392	pos	no
liver	RNA labelling group	control group (Cre -ve)	X_AGCTACATCTGGCTACTGGGTCTCT	0.031086914	0.001747188	34	42	0.031286248	0.103308469	no	0.029339726	pos	no
liver	RNA labelling group	control group (Cre -ve)	1_CGCTGCGATCTATTGAAAGTCAGCCCTCGACACA	0.000573	0.000871	35	33.33333333	0.396882124	0.550733514	no	-0.000298	neg	no
liver	RNA labelling group	control group (Cre -ve)	1_TCGCTGCGATCTATTGAAAGTCAGCCCTCGACACAA	0.002012228	0.00036	49	46.66666667	0.044914988	0.13117771	no	0.001652228	pos	no
liver	RNA labelling group	control group (Cre -ve)	13_ATCACATTGCCAGGGATTACCAT	0.001359153	0.000733	43.66666667	42.66666667	0.921648779	0.957916055	no	0.000626153	pos	no
liver	RNA labelling group	control group (Cre -ve)	14_AGGTATGAGGAAAATATCGGACAGTCTGATTACCACTGAAGACTGATAAGATCCAACTCTGACC	0.003196698	0.000629	35	34.66666667	0.025228297	0.089125295	no	0.002567698	pos	no
liver	RNA labelling group	control group (Cre -ve)	15_GAAAATGATGAATTCTGGGGCGCTGATTCATGTGACTTGAAAAAACGCCATCCATTTCCTGACT	0.005070958	0.000808	30.33333333	27	0.001740814	0.018171854	yes	0.004262958	pos	yes
liver	RNA labelling group	control group (Cre -ve)	17_AGCCCGTGATGAATTAATTTCTGACACCTCGTATGAAA	0.000548	0.000566	25.33333333	25.33333333	0.821075435	0.892809176	no	-1.8e-05	neg	no
liver	RNA labelling group	control group (Cre -ve)	17_TGAGAGTGATGATTTCACAGACTAGAGTCTCTGACG	0.004179794	0.000409	29.33333333	22.33333333	0.012967388	0.058380292	no	0.003770794	pos	no
liver	RNA labelling group	control group (Cre -ve)	18_GCTGTGATGACTATCTTAGGACACCTTTGGATTAACCGTGAAATCAAACAAGTGCTGAGCAA	0.00590694	0.000835	36.33333333	31.66666667	0.004110464	0.030596889	yes	0.00507194	pos	yes
liver	RNA labelling group	control group (Cre -ve)	18_TGGAGTGTGACAATGGTGTTTGAGT	0.006462476	0.001709394	31.33333333	35.66666667	0.003707782	0.0289816	yes	0.004753082	pos	yes
liver	RNA labelling group	control group (Cre -ve)	18_TGGAGTGTGACGATGGTGTTTGT	0.007329857	0.002310006	26.33333333	32	0.148814563	0.300601702	no	0.005019851	pos	no
liver	RNA labelling group	control group (Cre -ve)	19_ATATATGATGACTTTCATAGAATCTCGTTCGGCTGATGATTGCTGTTGAGACTTGGAAATCTGATT	0.012832972	0.001854609	38.66666667	52	0.000578	0.012145365	yes	0.010978363	pos	yes
liver	RNA labelling group	control group (Cre -ve)	19_TGACCTATGAATTGACAGCCAGTT	0.012822887	0.001143916	33.33333333	29	0.00047	0.011511161	yes	0.011678971	pos	yes
liver	RNA labelling group	control group (Cre -ve)	19_TGAGAACTGAATTCCATAGGCTGT	0.005126004	0.000833	20.66666667	24.66666667	0.026994316	0.093928611	no	0.004293004	pos	no
liver	RNA labelling group	control group (Cre -ve)	5_CCTTCTGATCGAGGCCC	0.000523	0.000465	29	24	0.908842013	0.953686748	no	5.8e-05	pos	no
liver	RNA labelling group	control group (Cre -ve)	9_ACTAATCCTAGCCCTAGCCCTAA	0.000477	8.13e-05	32.33333333	24	0.184816403	0.346905964	no	0.0003957	pos	no
liver	RNA labelling group	control group (Cre -ve)	9_CCTCGCTGCGATCTATTGAAAGTCAGCCCTCGACACAAGGGTTTG	0.001355556	0.000739	32.66666667	32	0.056319479	0.153667652	no	0.000616556	pos	no
liver	RNA labelling group	control group (Cre -ve)	9_GACTCTTAGCGGTGGA	0.002480224	0.000577	18.66666667	19.33333333	0.274736194	0.441104214	no	0.001903224	pos	no
liver	RNA labelling group	control group (Cre -ve)	9_TCCCTGAGACCCTAACTTGTGAT	0.00676518	0.00358847	25.33333333	14.66666667	0.535695842	0.678743831	no	0.00317671	pos	no
liver	RNA labelling group	control group (Cre -ve)	MU069435.1_AGGAGCCTCGGTTGGCCCCGGATAGCCGGGTCCCCGTC	0.000506	0.001482179	41	37.66666667	0.065729553	0.174059602	no	-0.000976179	neg	no
liver	RNA labelling group	control group (Cre -ve)	NA_AGAATAGTGTATGCGGCGACC	0	0	17.33333333	19	1	1	no	0	zero	no
liver	RNA labelling group	control group (Cre -ve)	NA_AGCGCACGGGGTCGGCGGCGATGTCGGC	0.000244	0.001124704	23	31.66666667	0.043702026	0.129032625	no	-0.000880704	neg	no
liver	RNA labelling group	control group (Cre -ve)	NA_CCGATCAACTGGGTGCCAGCGT	0.000961	0.000988	23.33333333	39.33333333	0.891469412	0.945214619	no	-2.69999999999999e-05	neg	no
liver	RNA labelling group	control group (Cre -ve)	NA_GAAGGCGACTGGAGTGCCATGT	0.000372	0.001801427	26	37.33333333	0.053165367	0.147549853	no	-0.001429427	neg	no
liver	RNA labelling group	control group (Cre -ve)	NA_GGTGGTGTCGATGGTAGAACA	0.000695	0.000433	19.66666667	34.33333333	0.368353789	0.525106987	no	0.000262	pos	no
liver	RNA labelling group	control group (Cre -ve)	NA_TATTGCACTTGTCCCGGCCTGTATT	0.005250621	0.005129173	30.33333333	22.66666667	0.715658171	0.82064842	no	0.000121448	pos	no
liver	RNA labelling group	control group (Cre -ve)	NA_TTGCGGCGGCGGTGCTCAACGG	0.000119	0.000492	20.33333333	22.33333333	0.351220893	0.513359073	no	-0.000373	neg	no
liver	RNA labelling group	control group (Cre -ve)	>ENSMUST00000029433.9|ENSMUSG00000027843.14|OTTMUSG00000022455.4|OTTMUST00000053696.2|Ptpn22-201|Ptpn22|2743|UTR5:1-127|CDS:128-2536|UTR3:2537-2743|	0.011742717	0	22	20	0.005521945	0.035175222	yes	0.011742717	pos	yes
liver	RNA labelling group	control group (Cre -ve)	1_AACTCTGATGAACAATCATGTCTTTCGCTCCTATCTGATG	0.001998144	0.0010354	35.33333333	46	0.360121773	0.517625757	no	0.000962744	pos	no
liver	RNA labelling group	control group (Cre -ve)	1_CCTGTCACGCGGGAGACCGGGGTTCGATTCCCCGACGGGGAGCCA	0.004476109	0.000834	24.66666667	55.33333333	0.357026508	0.51623672	no	0.003642109	pos	no
liver	RNA labelling group	control group (Cre -ve)	13_TGAGGTAGTAGGTTGTATAGTTGT	0.003614511	0.001377685	21	17	0.479848099	0.628150667	no	0.002236826	pos	no
liver	RNA labelling group	control group (Cre -ve)	16_CTAAACCATTCGTAGACGACCTGCTTC	0.000893	0.000571	23.33333333	20	0.316985449	0.482032385	no	0.000322	pos	no
liver	RNA labelling group	control group (Cre -ve)	19_GACCTATGAATTGACAGCCA	0.010882164	0.000338	29.33333333	41	0.344281374	0.507329019	no	0.010544164	pos	no
liver	RNA labelling group	control group (Cre -ve)	19_TACAGTACTGTGATAGCTGAAT	0.016223695	0.004869808	28.66666667	57.66666667	0.033817057	0.107708657	no	0.011353887	pos	no
liver	RNA labelling group	control group (Cre -ve)	2_TCGTACCGTGAGTAATAATGCGA	0.000423	0.00083	46	46.33333333	0.147625763	0.298573106	no	-0.000407	neg	no
liver	RNA labelling group	control group (Cre -ve)	3_CCAATGAACACTCTGACCA	0.013517959	0.002554575	27.33333333	42	0.039511659	0.119943461	no	0.010963384	pos	no
liver	RNA labelling group	control group (Cre -ve)	3_TAATTTGTGGTAGTGGGGGACTGCGTTCGCGCTCTCCCCTG	0.005896945	0.000822	29.66666667	30.33333333	0.004394848	0.031051811	yes	0.005074945	pos	yes
liver	RNA labelling group	control group (Cre -ve)	5_AGTCGGCATTGGCAATTTTTGACAGTCTCTACGGAGACTG	0.01372906	0.000658	32	15.66666667	4.86e-05	0.003933092	yes	0.01307106	pos	yes
liver	RNA labelling group	control group (Cre -ve)	7_AATTTCGGTTGGGAAAAAAAAAAAAAAAAAA	0.008987766	0.000878	22.66666667	13.33333333	0.00076	0.012939791	yes	0.008109766	pos	yes
liver	RNA labelling group	control group (Cre -ve)	8_TGAAATGATGACCATTTAATTCATGTCTCTTCTCTGACATTCTCCTCTGGAGATGATTTTTGCCTTATTGATCTGATC	0.002167848	0.001154388	26.66666667	27	0.360263605	0.517625757	no	0.00101346	pos	no
liver	RNA labelling group	control group (Cre -ve)	8_TGAAGTGATGATTCACAATCATGTCTCTTCTCTGAAGAATTCATGGAGATTCTGTGTATCTGATC	0.003195187	0.001437765	37.33333333	41.66666667	0.165141352	0.321926154	no	0.001757422	pos	no
liver	RNA labelling group	control group (Cre -ve)	9_CTCGCTGCGATCTATTGAAGGTCAGCCCTCGACACAAGGGTTTGT	0.000589	0.000866	27.66666667	31.66666667	0.300671177	0.467325615	no	-0.000277	neg	no
liver	RNA labelling group	control group (Cre -ve)	9_GAGCAGCTCCCTCGCTGCGATCTATTGAAAGTCAGCCCTCGACACAAGGGTTTGT	0.002106283	0.000976	61	49	0.007104966	0.039777976	yes	0.001130283	pos	yes
liver	RNA labelling group	control group (Cre -ve)	9_TGAGGTAGTAGGTTGTATAGTTTA	0.00161224	0.001504642	31.66666667	39.66666667	0.866745398	0.926284051	no	0.000107598	pos	no
liver	RNA labelling group	control group (Cre -ve)	MT_TTTCATGACCAATGAACACTCTGACCA	0.012359402	0.000536	35.33333333	17.66666667	0.127914036	0.275219296	no	0.011823402	pos	no
liver	RNA labelling group	control group (Cre -ve)	Mus musculus (house mouse) mmu-miR-183-5p	0.008304043	0.000633	23.66666667	52.33333333	0.082948892	0.202556217	no	0.007671043	pos	no
liver	RNA labelling group	control group (Cre -ve)	Mus musculus (house mouse) mmu-miR-223-3p	0.000755	0.001091953	31.66666667	31.66666667	0.360404181	0.517625757	no	-0.000336953	neg	no
liver	RNA labelling group	control group (Cre -ve)	Mus musculus (house mouse) mmu-miR-28a-3p	0.005679854	0.000403	22.66666667	23.33333333	0.39770843	0.551407231	no	0.005276854	pos	no
liver	RNA labelling group	control group (Cre -ve)	Mus musculus Hoxa distal transcript antisense RNA, transcript variant 1 (Hottip)	0.000329	0	17.66666667	20.66666667	0.104523637	0.236387105	no	0.000329	pos	no
liver	RNA labelling group	control group (Cre -ve)	NA_ATGGAGTGTGACAATGGTGTTTGA	0.000673	0.001103231	23.66666667	36.33333333	0.611476862	0.744446624	no	-0.000430231	neg	no
liver	RNA labelling group	control group (Cre -ve)	NA_GACTCTTAGCGGTGGATCACTC	0.000827	0.00133995	25.66666667	22.33333333	0.370185954	0.526790566	no	-0.00051295	neg	no
liver	RNA labelling group	control group (Cre -ve)	NA_GACTCTTAGCGGTGGATCACTCGGCTCGTGCGTCG	0.014680755	0.001498114	22	21	0.020026269	0.077517951	no	0.013182641	pos	no
liver	RNA labelling group	control group (Cre -ve)	NA_GCACGGGGTCGGCGGCGATG	0.001155234	0	29.66666667	33	0.041101815	0.123381702	no	0.001155234	pos	no
liver	RNA labelling group	control group (Cre -ve)	NA_TGGAGTGTGACAATGGTGTTTTTTT	0.004984543	0.001854944	26.66666667	22.66666667	0.022124407	0.081728973	no	0.003129599	pos	no
liver	RNA labelling group	control group (Cre -ve)	NA_TGGAGTGTGACAGTGGTGTTTGA	0.001738546	0.001139746	22.33333333	36	0.36831915	0.525106987	no	0.0005988	pos	no
liver	RNA labelling group	control group (Cre -ve)	X_AGCTACATCTGGCTACTGGGTCTC	0.01483611	0.000614	21.66666667	22.33333333	0.006086579	0.037445191	yes	0.01422211	pos	yes
liver	RNA labelling group	control group (Cre -ve)	>ENSMUST00000179022.8|ENSMUSG00000062075.14|OTTMUSG00000031736.2|-|Lmnb2-204|Lmnb2|3370|UTR5:1-84|CDS:85-1875|UTR3:1876-3370|	0.01451505	0.000557	34	30.33333333	0.020597926	0.079075684	no	0.01395805	pos	no
liver	RNA labelling group	control group (Cre -ve)	1_CTGTCACGCGGGAGACCGGGGTTCGATTCCCCGACGGGGAGCCA	0.009167844	0.000675	25.66666667	90.33333333	0.103951401	0.23556494	no	0.008492844	pos	no
liver	RNA labelling group	control group (Cre -ve)	11_AAATGCGGGAAACTCGACTGCATAATTTGTGGTAGTGGGGGACTGCGTTCGCGCTCTCCCCTG	0.005919239	0.002589581	25.66666667	20	0.154280662	0.3078108	no	0.003329658	pos	no
liver	RNA labelling group	control group (Cre -ve)	11_GGAGGGAACGCAGTCTGAGTGG	0.002135458	0.000258	29.33333333	24.33333333	0.069003341	0.179786482	no	0.001877458	pos	no
liver	RNA labelling group	control group (Cre -ve)	14_AAAGCTGGGTTGAGAGGGCGAAT	0.00671785	0.000253	21.33333333	13.33333333	0.836343175	0.905758539	no	0.00646485	pos	no
liver	RNA labelling group	control group (Cre -ve)	17_AGCCCGTGATGAATTAATTTCTGACACCTCGTATGAAAACTGCATGCGTAGTCTGATTACATTATAAGACTGAGGC	0.00125859	0.000757	37.66666667	34	0.022479254	0.082288309	no	0.00050159	pos	no
liver	RNA labelling group	control group (Cre -ve)	17_CACCCGTAGAACCGACCTTGCGT	0.00166888	0.001131702	36.33333333	32	0.793663694	0.878186489	no	0.000537178	pos	no
liver	RNA labelling group	control group (Cre -ve)	19_GTGGTGTGCTAGTTAATTTT	0.007487176	0.000322	17.66666667	21.66666667	0.635023308	0.763919466	no	0.007165176	pos	no
liver	RNA labelling group	control group (Cre -ve)	19_TGTAACAGCAACTCCATGTGGAATT	0.016211588	0.00307805	24.33333333	18.33333333	0.003997757	0.03036794	yes	0.013133538	pos	yes
liver	RNA labelling group	control group (Cre -ve)	2_GTCTAGTGATGAATTTCATAGGGCAGATTCTGAGGTGAAAATTTAGTTCATCATTGATTGTCCTATTATGAAATCTGAAG	0.000647	0.000951	29	29	0.169901838	0.326999379	no	-0.000304	neg	no
liver	RNA labelling group	control group (Cre -ve)	3_GGTCAATGATGTGTTGGCATGTATTATCTGAAT	0.001217284	0.00055	29.33333333	38.33333333	0.010558167	0.050994372	no	0.000667284	pos	no
liver	RNA labelling group	control group (Cre -ve)	4_GTCGATGATGAGAGCTTTGTTCTGAG	0.000173	0.000305	15.66666667	15.33333333	0.960095076	0.98057056	no	-0.000132	neg	no
liver	RNA labelling group	control group (Cre -ve)	5_CAAAGTGCTGTTCGTGCAGGTAGT	0.004134471	0.000815	32.66666667	25.33333333	0.146048314	0.297533845	no	0.003319471	pos	no
liver	RNA labelling group	control group (Cre -ve)	6_TCAGTGCACTACAGAACTTTGTTT	0.003619893	0.002516947	17.66666667	24.66666667	0.42333961	0.581463064	no	0.001102946	pos	no
liver	RNA labelling group	control group (Cre -ve)	9_AATGACACGATCACTCCCGTTGAGT	0.005493926	0.000885	21.66666667	16.33333333	0.258237565	0.424622338	no	0.004608926	pos	no
liver	RNA labelling group	control group (Cre -ve)	9_GAGGTAGTAGTTTGTACAGTTA	0.000516	0.00041	41	46.66666667	0.421479147	0.580385754	no	0.000106	pos	no
liver	RNA labelling group	control group (Cre -ve)	9_TCAAGTAATCCAGGATAGGCTTT	0.005872078	0.001726617	35	18.66666667	0.018399325	0.073506439	no	0.004145461	pos	no
liver	RNA labelling group	control group (Cre -ve)	9_TCGCTGTGATCTATTGAAAGTCAGCCCTCGACACAAGGGTTTGT	0.001067934	0.000565	24.66666667	17.66666667	0.079264255	0.196701787	no	0.000502934	pos	no
liver	RNA labelling group	control group (Cre -ve)	MT_TTGTAAACCTGAAATGAAGATCTTCTCTTCTCAAGACACCA	0.003387072	0.000743	28.66666667	18.33333333	0.000676	0.012510731	yes	0.002644072	pos	yes
liver	RNA labelling group	control group (Cre -ve)	MU069435.1_TCGCTGCGATCTATTGAAAGTCAGCCCTCGACACAAGGGTTAGT	0.000818	0.000768	18.33333333	14	0.902453454	0.950631307	no	5e-05	pos	no
liver	RNA labelling group	control group (Cre -ve)	Mus musculus (house mouse) mmu-miR-194-2-3p	0.008431468	0.001402755	29.33333333	42	0.022440348	0.082288309	no	0.007028713	pos	no
liver	RNA labelling group	control group (Cre -ve)	NA_ACTTGCGGCCCCGGGTTCCTCCCGGGGCTACGCCTGTCTGAGCGTCGCT	0.000475	0.000454	23.66666667	25.66666667	0.772032448	0.863267796	no	2.1e-05	pos	no
liver	RNA labelling group	control group (Cre -ve)	NA_CAGACGCGCCGAGACAGAACTT	0	0.000549	17.33333333	25	0.144858996	0.296424146	no	-0.000549	neg	no
liver	RNA labelling group	control group (Cre -ve)	NA_CGACTCTTAGCGGTGGATCACTCGGCTCGTGCGTCG	0.010627929	0.000679	22	18.33333333	0.028058868	0.096184848	no	0.009948929	pos	no
liver	RNA labelling group	control group (Cre -ve)	NA_GTTCTGTCTCGGCGCGTCTGCG	0.000817	0.001403883	20.66666667	37.66666667	0.191183068	0.35160287	no	-0.000586883	neg	no
liver	RNA labelling group	control group (Cre -ve)	NA_TATAGGGCGGCGCCTACAATCC	0.000717	0.000643	23	28	0.968872729	0.985934639	no	7.4e-05	pos	no
liver	RNA labelling group	control group (Cre -ve)	NA_TGAGGTAGTAGTTTGTACAGTAA	0.000905	0.000981	34.66666667	28.33333333	0.756385187	0.851064835	no	-7.60000000000001e-05	neg	no
liver	RNA labelling group	control group (Cre -ve)	NA_TGTGGAAGCTGCCTGCACTAATG	0.001190086	0.000968	19.33333333	25	0.78664947	0.874038442	no	0.000222086	pos	no
liver	RNA labelling group	control group (Cre -ve)	NA_TTCAAGTAATTCAGGATAGGTAT	0.008572744	0.00533277	36	25.33333333	0.003799325	0.029272894	yes	0.003239974	pos	yes
liver	RNA labelling group	control group (Cre -ve)	>ENSMUST00000150180.4|ENSMUSG00000033174.18|OTTMUSG00000023902.2|OTTMUST00000058396.2|Mgll-205|Mgll|1312|UTR5:1-603|CDS:604-954|UTR3:955-1312|	0.010534271	0.001298445	24.66666667	33	0.000152	0.006809635	yes	0.009235826	pos	yes
liver	RNA labelling group	control group (Cre -ve)	1_CTTGTTGATGAATACCAACGATTCTGATG	0.001187079	0.000914	42.66666667	58.33333333	0.44737119	0.599707196	no	0.000273079	pos	no
liver	RNA labelling group	control group (Cre -ve)	1_TCCAGGAACGGTGCACCA	0.001345694	0.000859	20.66666667	18.33333333	0.689627377	0.804482405	no	0.000486694	pos	no
liver	RNA labelling group	control group (Cre -ve)	10_ACCGGGGTTCAATTCCCCGACGGGGAGCCA	0.006997995	0.000406	45	39.66666667	0.3770983	0.533343575	no	0.006591995	pos	no
liver	RNA labelling group	control group (Cre -ve)	10_ATCCGGCTCGAAGGACCA	0.015717102	0.00202399	39.33333333	70	0.143879754	0.296182777	no	0.013693112	pos	no
liver	RNA labelling group	control group (Cre -ve)	10_TTCTGTGATGACTTTACCAAATGACTTTCGTTCTTCTGAGTTTGCTGAAGCCACACTCAGGTGCTGAGA	0.000978	0.000989	43.33333333	32.66666667	0.75621197	0.851064835	no	-1.10000000000002e-05	neg	no
liver	RNA labelling group	control group (Cre -ve)	11_AGCAATGATGACCCCAACATGCCATCTGAGTGGCTTTGCTGAAATCCAGAGGCTGTTTCTGAGC	0.000882	0.000739	25	24	0.837667517	0.90617242	no	0.000143	pos	no
liver	RNA labelling group	control group (Cre -ve)	11_CTAGTGATGACAAGACGACATTGTCAACCAATCCCCCACAAGGGAATGAGGACATGTCCTGCAATTCTGAAT	0.002735393	0.000845	40.66666667	38	0.013025516	0.058380292	no	0.001890393	pos	no
liver	RNA labelling group	control group (Cre -ve)	11_TCCGGGTGATGCGAATCGTAATCTGAGC	0.000814	0.001399396	19.33333333	17.66666667	0.78310003	0.872893267	no	-0.000585396	neg	no
liver	RNA labelling group	control group (Cre -ve)	18_AACGCCATTATCACACTAAATT	0.013573706	0.003251706	18.66666667	57.33333333	0.72850962	0.829506379	no	0.010322	pos	no
liver	RNA labelling group	control group (Cre -ve)	18_CTGCAGTGATGACTATCTTAGGACACCTTTGGATTTACCGTGAAAAGAAGTAACCTCTGAGCA	0.001819508	0.001056902	36.66666667	27.66666667	0.045966874	0.133381947	no	0.000762606	pos	no
liver	RNA labelling group	control group (Cre -ve)	18_GTGGAGTGTGACAATGGTGTTTGT	0.00577095	0.002916049	25	25	0.167863664	0.325273544	no	0.002854901	pos	no
liver	RNA labelling group	control group (Cre -ve)	18_TGGAGTGTGACAATAGTGTTTGT	0.006695262	0.001482301	25	29.66666667	0.131577735	0.280965162	no	0.005212961	pos	no
liver	RNA labelling group	control group (Cre -ve)	19_AGCAGCATTGTACAGGGCTATCT	0.000939	0.00043	32	18	0.549558727	0.692152798	no	0.000509	pos	no
liver	RNA labelling group	control group (Cre -ve)	19_TGACCTATGAATTGACAGCCAGTA	0.000634	0.004290793	27.66666667	31.33333333	0.918565132	0.957916055	no	-0.003656793	neg	no
liver	RNA labelling group	control group (Cre -ve)	2_TCTAGTGATGAATTTCATAGGGCAGATTCTGAGGTGAAAATTTAGTTCATCATTGATTGTCCTATTATGAAATCTGAAG	0.001064172	0.000716	26.66666667	37.66666667	0.311638464	0.476138844	no	0.000348172	pos	no
liver	RNA labelling group	control group (Cre -ve)	2_TGCAATGATGACTTATATATCTGTCAATCCCCTGAGAGATCACTGACGACTCCATGTGTCTGAGC	0.00069	0.001054565	40.33333333	35.66666667	0.051801958	0.145513138	no	-0.000364565	neg	no
liver	RNA labelling group	control group (Cre -ve)	4_TGTAAACATCCTTGACTGGAAGCTT	0.012611713	0.002654819	48.33333333	82.66666667	0.000685	0.012510731	yes	0.009956894	pos	yes
liver	RNA labelling group	control group (Cre -ve)	6_TCAGTGCACTACAGAACTTTGTCA	0.001764983	0.000582	29	41.66666667	0.270922557	0.437041573	no	0.001182983	pos	no
liver	RNA labelling group	control group (Cre -ve)	8_ACCACAGGGTAGAACCACGGA	0.012227013	0	31.66666667	37.33333333	0.024500315	0.087508853	no	0.012227013	pos	no
liver	RNA labelling group	control group (Cre -ve)	8_ACCTCCAGGAACGGTGCACCA	0.002420174	0.001096491	18.33333333	15.66666667	0.559870697	0.699514122	no	0.001323683	pos	no
liver	RNA labelling group	control group (Cre -ve)	9_AGTCTATGATGATCCTATCCCGAACCTGAATTCCTGTTGAAAGACCATACTTACGGATCTGGCTTCTGAGA	0.002763035	0.001387668	18.66666667	31.33333333	0.03229801	0.105147245	no	0.001375367	pos	no
liver	RNA labelling group	control group (Cre -ve)	MT_ACTAATCCTAGCCCTAGCCCTACAAA	0.000451	0.000688	42.33333333	39.33333333	0.443093894	0.595453422	no	-0.000237	neg	no
liver	RNA labelling group	control group (Cre -ve)	MT_CTAATCCTAGCCCTAGCCCTACA	0.000686	7.87e-05	30.33333333	21	0.088984091	0.212354364	no	0.0006073	pos	no
liver	RNA labelling group	control group (Cre -ve)	MU069435.1_TCGCTGCGATCTATTGAAAGTCAGCCCTCGACATAAGGGTTTGT	0.000393	0.000285	23.33333333	15	0.659682396	0.7809197	no	0.000108	pos	no
liver	RNA labelling group	control group (Cre -ve)	Mus musculus (house mouse) mmu-miR-193a-5p	0.00311464	0.000413	29.66666667	24.33333333	0.1169369	0.257879132	no	0.00270164	pos	no
liver	RNA labelling group	control group (Cre -ve)	NA_ATTAACTGGCGAACTACTTACT	0.000478	0.00036	23.33333333	29	0.841148314	0.908530022	no	0.000118	pos	no
liver	RNA labelling group	control group (Cre -ve)	NA_CACTTGCGGCCCCGGGTTCCTCCCGGGGCTACGCCTGTCTGAGCGTCGCT	0.002988897	0.001080032	19.33333333	19	0.575817913	0.713925964	no	0.001908865	pos	no
liver	RNA labelling group	control group (Cre -ve)	NA_CCCGGGGCTACGCCTGTCTGAGCGTCGCT	0.008085406	0.002096559	31.66666667	25.66666667	0.069315322	0.180019569	no	0.005988847	pos	no
liver	RNA labelling group	control group (Cre -ve)	NA_CTTTCGCCGAATCCCGGGGCCGAGGAAGCCA	0.000402	0.000693	26	31.66666667	0.554584097	0.694517855	no	-0.000291	neg	no
liver	RNA labelling group	control group (Cre -ve)	NA_GAAATTTCGGTTGGGAAAAAAA	0.007191632	0.000115	17.66666667	18	0.028644816	0.097164175	no	0.007076632	pos	no
liver	RNA labelling group	control group (Cre -ve)	NA_TCAATCAACGACCGACCGTATC	0.000316	0.001770936	23.66666667	39.33333333	0.01583406	0.066891669	no	-0.001454936	neg	no
liver	RNA labelling group	control group (Cre -ve)	NA_TCAATCCCCGGCACCTCCACCA	0.008137464	0.001029177	39.33333333	76.33333333	0.027222952	0.094520894	no	0.007108287	pos	no
liver	RNA labelling group	control group (Cre -ve)	NA_TCGCTCTGCTAATCCTGTTACC	0.001041538	0.000617	19	32.66666667	0.416496071	0.575483043	no	0.000424538	pos	no
liver	RNA labelling group	control group (Cre -ve)	NA_TGAAGTGTGACAATGGTGTTTGA	0.000797	0.000576	21	26.66666667	0.59100318	0.727271837	no	0.000221	pos	no
liver	RNA labelling group	control group (Cre -ve)	NA_TGAGGTAGTAGGTTGTGTGGTATT	0.009359023	0.000799	32	16	0.130763305	0.280231824	no	0.008560023	pos	no
liver	RNA labelling group	control group (Cre -ve)	NA_TGGAGTGTGACAATGGTGTTTTTA	0.015636266	0.018134033	21.66666667	27.66666667	0.757825582	0.852092976	no	-0.002497767	neg	no
liver	RNA labelling group	control group (Cre -ve)	NA_TTAGGCACCGGGATCTCGACC	0.000213	0.000142	21.33333333	27	0.859224623	0.921188963	no	7.1e-05	pos	no
liver	RNA labelling group	control group (Cre -ve)	>ENSMUST00000002395.8|ENSMUSG00000002324.9|OTTMUSG00000027876.2|OTTMUST00000069034.1|Rec8-201|Rec8|2184|UTR5:1-374|CDS:375-2150|UTR3:2151-2184|	0.013046314	0.002120348	31.33333333	90	0.820795715	0.892809176	no	0.010925966	pos	no
liver	RNA labelling group	control group (Cre -ve)	>ENSMUST00000205845.2|ENSMUSG00000039257.12|OTTMUSG00000049457.3|-|Vstm2b-203|Vstm2b|1455|UTR5:1-90|CDS:91-948|UTR3:949-1455|	0.000597	0.000647	31.33333333	48.66666667	0.863399176	0.924539952	no	-5e-05	neg	no
liver	RNA labelling group	control group (Cre -ve)	1_TGTAACAGCAACTCCATGTGGAT	0.004097821	0.008921096	43.33333333	32.33333333	0.592505823	0.727282751	no	-0.004823275	neg	no
liver	RNA labelling group	control group (Cre -ve)	11_CTGCTGATCCGGGTGATGCGAATCGTAATCTGAGCCGA	0.000842	0.000367	28	17.33333333	0.124293162	0.26994139	no	0.000475	pos	no
liver	RNA labelling group	control group (Cre -ve)	11_GCAATGATGATGAAACTAGAAAAAAAAGGAAGTGCCGTCCGATGCGACAACTGACGACATCCCTAGTTAGCTGACT	0.003447509	0.000681	35.66666667	28.66666667	0.000107	0.006066923	yes	0.002766509	pos	yes
liver	RNA labelling group	control group (Cre -ve)	12_AATTTGTGGTAGTGGGGGACTGCGTTCGCGCTCTCCCCTG	0.007788068	0.001300465	31.66666667	16.66666667	0.134762452	0.2852188	no	0.006487603	pos	no
liver	RNA labelling group	control group (Cre -ve)	15_CTAGACTGAGGCTCCTTGAGGAA	0.003700812	0.001235872	23.66666667	20	0.143660858	0.296182777	no	0.00246494	pos	no
liver	RNA labelling group	control group (Cre -ve)	16_GTGAAATGATGGCAAATCATCTTTCGGGACTGACCTGAAATGAAGAGAATACTCTTGCTGATCACT	0.033233332	0.002000061	24.66666667	19.66666667	0.002531255	0.022771241	yes	0.031233271	pos	yes
liver	RNA labelling group	control group (Cre -ve)	18_AGATGTGTAGAGAAATGATAACTGAGC	9.6e-05	0.00066	21.66666667	16	0.094752885	0.220590169	no	-0.000564	neg	no
liver	RNA labelling group	control group (Cre -ve)	18_TTGGAGTGTGACAATGGTGTTTGT	0.00523478	0.000799	23.33333333	25	0.921918515	0.957916055	no	0.00443578	pos	no
liver	RNA labelling group	control group (Cre -ve)	4_AGCTCGCTCTGAAGGCCTGTTTCCTAGGCTACATACGAGGGACATGTTCCTT	0.007765893	0.001036737	25	24.66666667	0.007282233	0.040213833	yes	0.006729156	pos	yes
liver	RNA labelling group	control group (Cre -ve)	6_TCAGTGCACTACAGAACTTTGTA	0.003778753	0.000177	24	27.33333333	0.125430023	0.271681094	no	0.003601753	pos	no
liver	RNA labelling group	control group (Cre -ve)	8_CTGGCCCTCTCTGCCCTTCCGTT	0.008412354	0.002393606	23.66666667	20.33333333	0.242757107	0.407026943	no	0.006018748	pos	no
liver	RNA labelling group	control group (Cre -ve)	8_GGGAAATGATGATGCCTGTGACTGCTGACAAGACTCTGATGTCTGTTGTATTCGTACTGGCTGATC	0.002063734	0.000838	25.33333333	18.66666667	0.13603646	0.286224957	no	0.001225734	pos	no
liver	RNA labelling group	control group (Cre -ve)	9_ATCGCTGCGATCTATTGAAAGTCAGCCCTCGACACAAGGGTTTGT	0.001174459	0.000567	32	24.33333333	0.074249487	0.187127211	no	0.000607459	pos	no
liver	RNA labelling group	control group (Cre -ve)	9_TCGTAGACGACCTGCTTC	0.003176531	0.001380406	20.66666667	14	0.460041982	0.609661274	no	0.001796125	pos	no
liver	RNA labelling group	control group (Cre -ve)	9_TTCAAGTAATCCAGGATAGGCTAA	0.001275425	0.000289	35	49	0.238405355	0.402440514	no	0.000986425	pos	no
liver	RNA labelling group	control group (Cre -ve)	MT_ACTAATCCTAGCCCTAGCCCTACACAAATATAATTATACTATTAT	0.000312	0.000581	37.66666667	30	0.452583904	0.603225112	no	-0.000269	neg	no
liver	RNA labelling group	control group (Cre -ve)	Mus musculus (house mouse) mmu-miR-1839-5p	0.002495616	0.000621	28.66666667	34	0.234583212	0.397440457	no	0.001874616	pos	no
liver	RNA labelling group	control group (Cre -ve)	Mus musculus (house mouse) mmu-miR-31-5p	0.006339618	0.000525	33	28.33333333	0.215988313	0.377396426	no	0.005814618	pos	no
liver	RNA labelling group	control group (Cre -ve)	NA_ACCAGATGCTCCACGCCCAGTCG	0.000191	0.000273	15.33333333	28	0.932262665	0.963219025	no	-8.2e-05	neg	no
liver	RNA labelling group	control group (Cre -ve)	NA_ATTGATCATCGACACTTCGAACGCACTTGCGGCCCCGGGTTC	0.000579	0.000436	23.66666667	32.33333333	0.685552244	0.803125075	no	0.000143	pos	no
liver	RNA labelling group	control group (Cre -ve)	NA_CCTCGGCCGATCGAAAGGGAGTCGGGTTCAGATCCCCGAATCCGGAGTG	0.00012	0.000817	31.33333333	37.33333333	0.002518479	0.022771241	yes	-0.000697	neg	no
liver	RNA labelling group	control group (Cre -ve)	NA_CTGACCTATGAATTGACAGCCTAT	0.001622563	0.004297664	27	33.66666667	0.915273416	0.956988062	no	-0.002675101	neg	no
liver	RNA labelling group	control group (Cre -ve)	NA_GAAATTTCGGTTGGGAAAAAAAAAA	0.002256727	0.000708	16	12.33333333	0.212511418	0.374965621	no	0.001548727	pos	no
liver	RNA labelling group	control group (Cre -ve)	NA_GACTCTTAGCGGTGGATCACTCGGCTCGTGCGTCGATGAA	0.006113213	0.001663575	35	16	0.015916287	0.067063939	no	0.004449638	pos	no
liver	RNA labelling group	control group (Cre -ve)	NA_GAGGTAGTAGGTTGTGTGGTTAA	0.000635	0.001182005	22.66666667	20.33333333	0.204701046	0.366784378	no	-0.000547005	neg	no
liver	RNA labelling group	control group (Cre -ve)	NA_GAGTGTGACAATGGTGTTTGAT	0.004931562	0.002652154	21.66666667	18.66666667	0.687508198	0.803748746	no	0.002279408	pos	no
liver	RNA labelling group	control group (Cre -ve)	NA_GTGACGGTGCCGAGGATGACGA	0.000945	0.000619	15.33333333	24.33333333	0.497691035	0.640699149	no	0.000326	pos	no
liver	RNA labelling group	control group (Cre -ve)	NA_TCTTGATCCGGCAAACAAACCACC	0.000599	0.000551	19	22.66666667	0.816170544	0.889867885	no	4.80000000000001e-05	pos	no
liver	RNA labelling group	control group (Cre -ve)	NA_TGGTGCGCCTGGGTGTTAGCG	0.001708641	0.000709	18.66666667	28.33333333	0.283563067	0.450692577	no	0.000999641	pos	no
liver	RNA labelling group	control group (Cre -ve)	NA_TGGTGGTGTCGATGGTAGAAC	0.000954	0.000539	16	31.66666667	0.273646545	0.440457858	no	0.000415	pos	no
liver	RNA labelling group	control group (Cre -ve)	X_GAGGTAGTAAGTTGTATTGTT	0.003388275	0.000298	20	18.66666667	0.174290211	0.332941632	no	0.003090275	pos	no
liver	RNA labelling group	control group (Cre -ve)	>ENSMUST00000044705.12|ENSMUSG00000039257.12|OTTMUSG00000049457.3|OTTMUST00000126080.2|Vstm2b-201|Vstm2b|2627|UTR5:1-636|CDS:637-1494|UTR3:1495-2627|	0.005069124	0.001933896	26	22.66666667	0.038608746	0.118312406	no	0.003135228	pos	no
liver	RNA labelling group	control group (Cre -ve)	>ENSMUST00000090070.6|ENSMUSG00000054435.17|OTTMUSG00000026892.4|OTTMUST00000112086.1|Gimap4-202|Gimap4|1804|UTR5:1-56|CDS:57-1043|UTR3:1044-1804|	0	0	32.66666667	27.66666667	1	1	no	0	zero	no
liver	RNA labelling group	control group (Cre -ve)	10_AGACCGGGGTTCAATTCCCCGACGGGGAGCCA	0.008413961	0.001253047	27	38	0.067600935	0.177099669	no	0.007160914	pos	no
liver	RNA labelling group	control group (Cre -ve)	10_GACCGGGGTTCAATTCCCCGACGGGGAGCCA	0.005575361	0.00038	26.33333333	41.33333333	0.494993245	0.639774967	no	0.005195361	pos	no
liver	RNA labelling group	control group (Cre -ve)	11_ACCACGAGGACGAGACGTAGCG	0.000427	0	31.33333333	21.66666667	0.294351258	0.460612121	no	0.000427	pos	no
liver	RNA labelling group	control group (Cre -ve)	11_GTTGCTCCTATCTGATT	0.002829184	0.000707	15	13	0.351688361	0.513359073	no	0.002122184	pos	no
liver	RNA labelling group	control group (Cre -ve)	12_CAACTGTGATGAAAGATTTGGTCTATACAGTAATATATTTATTACTACATGAGGACAACAGTCCCTCTAAACTGATG	0.007194807	0.001334535	27.66666667	28.66666667	0.010835261	0.0517152	no	0.005860272	pos	no
liver	RNA labelling group	control group (Cre -ve)	13_TAATGGTTCGTTTGTA	0.000155	0.001084037	15	38.33333333	0.016381863	0.068490581	no	-0.000929037	neg	no
liver	RNA labelling group	control group (Cre -ve)	13_TCACATTGCCAGGGATTACCA	0.000335	0.000398	31	29.66666667	0.681119151	0.79974658	no	-6.3e-05	neg	no
liver	RNA labelling group	control group (Cre -ve)	14_CGGGCCTCATAACCCAATTCAGACTACTCTCCCCCGCCCTCT	0.002090661	0.001210044	34.66666667	26	0.202462809	0.363791252	no	0.000880617	pos	no
liver	RNA labelling group	control group (Cre -ve)	18_ACTGGACTTGGAGTCAGAAGGCAT	0.010943318	0.008760615	39.66666667	24.33333333	0.450126003	0.601406996	no	0.002182703	pos	no
liver	RNA labelling group	control group (Cre -ve)	18_GAGTGTGACAATGGTGTTTGTT	0.009414226	0.005904003	18.66666667	19	0.298552001	0.465235859	no	0.003510223	pos	no
liver	RNA labelling group	control group (Cre -ve)	18_GGAGTGTGGCAATGGTGTTTGT	0.003549602	0.001546886	20.33333333	21.33333333	0.331597656	0.496782414	no	0.002002716	pos	no
liver	RNA labelling group	control group (Cre -ve)	3_TAGCAGCACGTAAATATTGGCGT	0.006959821	7.63e-05	40.66666667	26	0.015731328	0.066697375	no	0.006883521	pos	no
liver	RNA labelling group	control group (Cre -ve)	5_TCCTTCTGATCGAGGCCC	0.001066887	0.001044149	30	35	0.962389306	0.981806997	no	2.2738e-05	pos	no
liver	RNA labelling group	control group (Cre -ve)	8_ATCACATTGCCAGGGATTTCCAAT	0.003454479	0.001773919	22.33333333	21.33333333	0.810916928	0.886529452	no	0.00168056	pos	no
liver	RNA labelling group	control group (Cre -ve)	9_CAACGGAATCCCAAAAGCAGCTA	0.000415	0.000217	26	34.66666667	0.411074559	0.568477467	no	0.000198	pos	no
liver	RNA labelling group	control group (Cre -ve)	9_TCGCTGCGATCTATTAAAAGTCAGCCCTCGACACAAGGGTTTGT	0.000821	0.000947	22	17	0.425125561	0.582432818	no	-0.000126	neg	no
liver	RNA labelling group	control group (Cre -ve)	MU069435.1_TTCGCTGCGATCTATTGAAAGTCAGCCCTCGACACAAGGGTTTGT	0.001309914	0.000746	26.66666667	23.66666667	0.479632138	0.628150667	no	0.000563914	pos	no
liver	RNA labelling group	control group (Cre -ve)	NA_CGTGTTGACGCCGGGCAAGAGC	0.000196	0.000597	19.33333333	30	0.55950959	0.699514122	no	-0.000401	neg	no
liver	RNA labelling group	control group (Cre -ve)	NA_GATACCCGTCGCCGCGCTCTCCCTCTCCCCCCGTCCGCCTCT	0.009608615	0.004919246	17	20.66666667	0.182089684	0.343982223	no	0.004689369	pos	no
liver	RNA labelling group	control group (Cre -ve)	NA_TAATGGTGCAGGGCGCTGACT	0	0	16.66666667	23	0.999995696	1	no	0	zero	no
liver	RNA labelling group	control group (Cre -ve)	NA_TCAATCAACGACCGACCGTATCA	0.001663232	0.001287073	27.33333333	49.33333333	0.918866184	0.957916055	no	0.000376159	pos	no
liver	RNA labelling group	control group (Cre -ve)	NA_TCGTACCGTGAGTAATAATGCAA	0.00074	0.000423	22	24.66666667	0.257009038	0.423462957	no	0.000317	pos	no
liver	RNA labelling group	control group (Cre -ve)	NA_TGGAGTGTGACAATGGTATTTGA	0.001466354	0.000664	19.33333333	25.33333333	0.354618736	0.514594722	no	0.000802354	pos	no
liver	RNA labelling group	control group (Cre -ve)	NA_TGGAGTGTGACAATGGTGTAAA	0.000871	0.00053	21.33333333	20.33333333	0.725003347	0.826095363	no	0.000341	pos	no
liver	RNA labelling group	control group (Cre -ve)	NA_TGGAGTGTGACGATGGTGTTTGA	0.004239669	0.001604167	20.66666667	31.33333333	0.230522183	0.39137974	no	0.002635502	pos	no
liver	RNA labelling group	control group (Cre -ve)	NA_TTCAAGTAATTCAGGATAGGTAA	0.007536837	0.001472739	35.33333333	22	0.00666059	0.038718794	yes	0.006064098	pos	yes
liver	RNA labelling group	control group (Cre -ve)	>ENSMUST00000020931.6|ENSMUSG00000020608.8|OTTMUSG00000065715.1|OTTMUST00000159938.1|Smc6-201|Smc6|5603|UTR5:1-408|CDS:409-3702|UTR3:3703-5603|	0.000154	0	21.66666667	34.33333333	0.163715157	0.320691433	no	0.000154	pos	no
liver	RNA labelling group	control group (Cre -ve)	>ENSMUST00000218815.2|ENSMUSG00000020608.8|OTTMUSG00000065715.1|OTTMUST00000159949.1|Smc6-207|Smc6|470|CDS:1-311|UTR3:312-470|	0.000437	0.000581	16	22	0.483897513	0.630497343	no	-0.000144	neg	no
liver	RNA labelling group	control group (Cre -ve)	1_CACAAGTGATGAGTGACAAAGGGACTTAATACTGAACCATGGGGTTGAAATGAAATATGCTGATG	0.003020569	0.000749	24	22	0.019124702	0.075106232	no	0.002271569	pos	no
liver	RNA labelling group	control group (Cre -ve)	1_TAAACATCCTCGACTGGAAGC	0.008475306	0.001533452	21.33333333	25.66666667	0.035558782	0.111716719	no	0.006941854	pos	no
liver	RNA labelling group	control group (Cre -ve)	1_TCACAGTGAACCGGTCTCTTTT	0.004778072	0.002158136	19	27.66666667	0.765463662	0.85692399	no	0.002619936	pos	no
liver	RNA labelling group	control group (Cre -ve)	10_CCGGCTCGAAGGACCA	0.015474867	0.003134868	36	61	0.245682378	0.411505267	no	0.012339999	pos	no
liver	RNA labelling group	control group (Cre -ve)	11_CCGGGTGATGCGAATCGTAATCTGAGC	0.000628	0.00306602	22.33333333	22	0.219936799	0.38141237	no	-0.00243802	neg	no
liver	RNA labelling group	control group (Cre -ve)	11_CCGGGTGATGCGAATCGTAATCTGAGCCGA	0.004010259	0.000338	25.66666667	20.66666667	0.304302098	0.469641369	no	0.003672259	pos	no
liver	RNA labelling group	control group (Cre -ve)	11_TGCTGTGATGAGATGACTAAGTAGGAAGTGCCGTCAGAGTCGATAACAGACGATAACTGCTCCTGGCTGACT	0.003357377	0.001126078	26	13	0.005914617	0.036666095	yes	0.002231299	pos	yes
liver	RNA labelling group	control group (Cre -ve)	13_TATGTGTTCCTGGCTGGCTTGG	0.009588702	0.00046	26.66666667	24.66666667	0.18301237	0.34512123	no	0.009128702	pos	no
liver	RNA labelling group	control group (Cre -ve)	14_TAAAGTGCTTATAGTGCAGGTAG	0.022251282	0.000818	29	18	0.004305767	0.030963252	yes	0.021433282	pos	yes
liver	RNA labelling group	control group (Cre -ve)	15_GTTCTGTGATGAGGCTCTGGAATGTGCGCTGGGCACAGCGCCCGAGAGAGACTGAGGAATTATTCCCTGTTGCCTTCCTTCTGAGA	0.002246187	0.001374334	31	21	0.089747443	0.213800081	no	0.000871853	pos	no
liver	RNA labelling group	control group (Cre -ve)	17_CACCCGTAGAACCGACCTTGCGA	0.000154	0.000139	28	28.66666667	0.983228262	0.996157375	no	1.5e-05	pos	no
liver	RNA labelling group	control group (Cre -ve)	18_TGAAGTGTGACAATGGTGTTTGT	0.003612651	0.000962	21	24.33333333	0.009593372	0.047202691	yes	0.002650651	pos	yes
liver	RNA labelling group	control group (Cre -ve)	19_CTTAATGATGAACAATGTAAATGACAAGCATATGGCTGAGTTGCAATGATGTC	0.001147644	0.000711	22.66666667	25.66666667	0.251496525	0.417783756	no	0.000436644	pos	no
liver	RNA labelling group	control group (Cre -ve)	19_TGACCTATGAATTGACAGCCAA	0.001498018	0.002984947	31	52	0.765829474	0.85692399	no	-0.001486929	neg	no
liver	RNA labelling group	control group (Cre -ve)	2_TGAAATGATGATTCTGTTTATCCATTCGCTGAGT	0.001800774	0.00082	24	17.66666667	0.207863692	0.370367148	no	0.000980774	pos	no
liver	RNA labelling group	control group (Cre -ve)	5_CAAAGTGCTGTTCGTGCAGGTAGA	0.008016801	0.000451	17.66666667	26.66666667	0.054137901	0.149225083	no	0.007565801	pos	no
liver	RNA labelling group	control group (Cre -ve)	9_CGCTAGACCATTCGTAGACGACCTGCTTC	0.000753	0.000912	16.66666667	20.66666667	0.370862542	0.526826684	no	-0.000159	neg	no
liver	RNA labelling group	control group (Cre -ve)	9_TCACTGCGATCTATTGAAAGTCAGCCCTCGACACAAGGGTTTGT	0.000545	0.000551	19	12	0.92910918	0.961188398	no	-5.99999999999993e-06	neg	no
liver	RNA labelling group	control group (Cre -ve)	MU069435.1_CTCCCTCGCTGCGATCTATTGAAAGTCAGCCCTCGACACAAGGGTTTGT	0.002516178	0.001120289	24.66666667	34	0.730353472	0.830437047	no	0.001395889	pos	no
liver	RNA labelling group	control group (Cre -ve)	MU069435.1_CTCGCTGCGATCTATTGAAAGTCAGCCCTCGACACAAGGGTTTGTC	0.001299709	0.000835	27.33333333	34.33333333	0.169929449	0.326999379	no	0.000464709	pos	no
liver	RNA labelling group	control group (Cre -ve)	Mus musculus (house mouse) mmu-miR-378d	0.000862	0.000181	23.33333333	25.33333333	0.095585992	0.222080834	no	0.000681	pos	no
liver	RNA labelling group	control group (Cre -ve)	NA_AAGCAGGCACCGTGATTTATCT	0.000342	0.000959	17.66666667	25.66666667	0.17799366	0.338745666	no	-0.000617	neg	no
liver	RNA labelling group	control group (Cre -ve)	NA_CGACTCTTAGCGGTGGATCACTCGGCTCGTGCGTCGATGAAGAACGCAG	0.003648968	0.001685211	17.33333333	16.33333333	0.247716333	0.413102412	no	0.001963757	pos	no
liver	RNA labelling group	control group (Cre -ve)	NA_CGAGTCCGGGCTGCGCGTTGG	0.00058	0.000131	17.66666667	28.66666667	0.132497589	0.282452042	no	0.000449	pos	no
liver	RNA labelling group	control group (Cre -ve)	NA_GAAATTTCGGTTGGGAAAAA	0.005431373	0.002292062	14.66666667	13.66666667	0.276922143	0.44362379	no	0.003139311	pos	no
liver	RNA labelling group	control group (Cre -ve)	NA_TGACCTATGAATTGACAGCCAAA	0.000694	0.000394	19.33333333	24.66666667	0.938763261	0.965188623	no	3e-04	pos	no
liver	RNA labelling group	control group (Cre -ve)	NA_TGAGGTAGTAGGTTGTGTGGTAG	0.001419866	0.001159167	27.66666667	18.33333333	0.722141579	0.823995116	no	0.000260699	pos	no
liver	RNA labelling group	control group (Cre -ve)	NA_TGGAGTGTGACAATGGGGTTTGA	0.005434954	0.000492	19.66666667	27	0.478084319	0.627503469	no	0.004942954	pos	no
liver	RNA labelling group	control group (Cre -ve)	NA_TGGAGTGTGACAATGGTGTTAAA	0.001255221	0.000432	22.66666667	26.66666667	0.091029657	0.215330388	no	0.000823221	pos	no
liver	RNA labelling group	control group (Cre -ve)	NA_TGGAGTGTGGCAATGGTGTTTT	0.004142195	0.003430508	20.33333333	21.33333333	0.364886677	0.521082651	no	0.000711687	pos	no
liver	RNA labelling group	control group (Cre -ve)	NA_TTCACCACCCTGAATTGACTCTCT	0.001020408	0.000973	14.33333333	19.33333333	0.270185905	0.436288218	no	4.7408e-05	pos	no
liver	RNA labelling group	control group (Cre -ve)	NA_TTGATCATCGACACTTCGAACGCACTTGCGGCCCCGGGTT	0.000325	0.000655	22	29.33333333	0.145103928	0.296437065	no	-0.00033	neg	no
liver	RNA labelling group	control group (Cre -ve)	NA_TTTCGTCACCCAGATAAATCACG	0.000556	0	21.66666667	29.66666667	0.005590804	0.035474197	yes	0.000556	pos	yes
liver	RNA labelling group	control group (Cre -ve)	NA_TTTGCCGGATCAAGAGCTACC	0.000397	0.00061	20	22	0.703835282	0.811693148	no	-0.000213	neg	no
liver	RNA labelling group	control group (Cre -ve)	X_TGAGGTAGTAAGTTGTATTGTTT	0.003289025	0.001321515	31	27	0.261979297	0.426441149	no	0.00196751	pos	no
liver	RNA labelling group	control group (Cre -ve)	>ENSMUST00000063414.9|ENSMUSG00000051864.11|OTTMUSG00000070703.1|OTTMUST00000170822.1|Tbc1d22a-201|Tbc1d22a|3229|UTR5:1-116|CDS:117-1667|UTR3:1668-3229|	0.001242193	0	32	19.66666667	0.088007377	0.210956943	no	0.001242193	pos	no
liver	RNA labelling group	control group (Cre -ve)	>ENSMUST00000207204.2|ENSMUSG00000039057.12|OTTMUSG00000059084.2|OTTMUST00000144938.1|Myo16-202|Myo16|6719|UTR5:1-36|CDS:37-5628|UTR3:5629-6719|	0.016598807	0.005220469	66.33333333	36.66666667	0.05386152	0.148716619	no	0.011378338	pos	no
liver	RNA labelling group	control group (Cre -ve)	1_AGGCGGCCCGGGTTCGACTCCCGGTATGGGAACCA	0.005775602	0.000383	30.33333333	35.66666667	0.423895346	0.581732544	no	0.005392602	pos	no
liver	RNA labelling group	control group (Cre -ve)	1_TTCGATTCCCGGCCAATGCACCA	0.010207158	0.002512219	25.33333333	34.33333333	0.286070979	0.453342649	no	0.007694939	pos	no
liver	RNA labelling group	control group (Cre -ve)	10_CCGGGGTTCAATTCCCCGACGGGGAGCCA	0.004847855	0.00057	129.3333333	39.33333333	0.005452806	0.034872096	yes	0.004277855	pos	yes
liver	RNA labelling group	control group (Cre -ve)	11_AGCTCGGTCTGAGGCCCCTCAGTT	0.005811857	0.000581	22.33333333	20.33333333	0.221309115	0.381777204	no	0.005230857	pos	no
liver	RNA labelling group	control group (Cre -ve)	11_CAAATGATGATATCACCTAAAATAGCTGGAATTACCGGCAGATTGGTAGTGGTGAGCCTATGGTTTTCTGAAG	0.003428333	0.000888	31.66666667	33	0.000319	0.00987151	yes	0.002540333	pos	yes
liver	RNA labelling group	control group (Cre -ve)	11_CGGCGATGATGACACTCCATACATAGCACGCGTTAGACTGCTGATC	0.002927424	0.00144306	22	19.66666667	0.49390924	0.639316121	no	0.001484364	pos	no
liver	RNA labelling group	control group (Cre -ve)	11_GCCGTCCGATGCGACAACTGACGACATCCCTAGTTAGCTGACT	0.001695322	0.000608	18.33333333	14.33333333	0.452605245	0.603225112	no	0.001087322	pos	no
liver	RNA labelling group	control group (Cre -ve)	11_TACCCTGTAGATCCGAATTTGTGA	0.000569	0.002074337	34.66666667	33.66666667	0.763930341	0.85692399	no	-0.001505337	neg	no
liver	RNA labelling group	control group (Cre -ve)	13_AGAGGTAGTAGGTTGCATAGTTAT	0.001662622	0.005383333	27.66666667	21	0.847700431	0.912561076	no	-0.003720711	neg	no
liver	RNA labelling group	control group (Cre -ve)	14_AAAAGCTGGGTTGAGAGGGCGATT	0.01630059	0.00301978	25.66666667	20.33333333	0.003949218	0.030140733	yes	0.01328081	pos	yes
liver	RNA labelling group	control group (Cre -ve)	14_CTGCTGTGCTGAGTTTGTTCAATCCAACCCTGAGC	0.001047609	0.00081	26.33333333	16.66666667	0.645872412	0.769083329	no	0.000237609	pos	no
liver	RNA labelling group	control group (Cre -ve)	17_GCCCGTGATGAATTAATTTCTGACACCTCGTATGAAAACTGCATGCGTAGTCTGATTACATTATAAGACTGAGG	0.000672	0.000236	27	26	0.091317976	0.215382631	no	0.000436	pos	no
liver	RNA labelling group	control group (Cre -ve)	19_ACGGGGATGATATGAAAACTGAACTCTCTCTTTCTGATGGTTTAGTGGAGAAAACAAAAATTCTCTGAGT	0.001227795	0.001035666	24.33333333	23.33333333	0.660546249	0.7809197	no	0.000192129	pos	no
liver	RNA labelling group	control group (Cre -ve)	19_ATTGCTGTTGAGACTTGGAAATCTGATT	0.000813	0.000365	16.33333333	15.66666667	0.497749586	0.640699149	no	0.000448	pos	no
liver	RNA labelling group	control group (Cre -ve)	19_GACCTATGAATTGACAGCCAGA	0.000615	0	21.66666667	20	0.042942337	0.127254032	no	0.000615	pos	no
liver	RNA labelling group	control group (Cre -ve)	19_TATCTGTGAGGATAAGTAACTCTGAGG	0.000263	0.000832	23.66666667	26.33333333	0.056288748	0.153667652	no	-0.000569	neg	no
liver	RNA labelling group	control group (Cre -ve)	3_AATGAGTGATGACAAGATGTTTCGGTCCCAAATGAAGCCTACTGATTACCGTAACATTTATTGCTGACA	0.006360141	0.001270291	27	23.66666667	0.019008471	0.074994437	no	0.00508985	pos	no
liver	RNA labelling group	control group (Cre -ve)	3_GTCAATGATGTGTTGGCATGTATTATCTGAATTCGCTGATGTGTCATAACACTTTAGCTCTAGAATTACGCTGAGACCT	0.005980579	0.001547721	21.66666667	24.33333333	5.49e-05	0.00403466	yes	0.004432858	pos	yes
liver	RNA labelling group	control group (Cre -ve)	5_GTCACGTCGGGGTCACCA	0.030630152	0.001717536	30.33333333	67	0.107646534	0.242037152	no	0.028912616	pos	no
liver	RNA labelling group	control group (Cre -ve)	7_CAGGCGGCCCGGGTTCGACTCCCGGTGTGGGAACCA	0.005269509	0.00091	31	50.66666667	0.183854743	0.345903458	no	0.004359509	pos	no
liver	RNA labelling group	control group (Cre -ve)	8_TGACTTGATGAAAGTACTTTTGAACCCTTTTCCATCTGAT	0.000739	0.001115878	19.66666667	23.66666667	0.486665349	0.632469506	no	-0.000376878	neg	no
liver	RNA labelling group	control group (Cre -ve)	8_TTCTGGGTCGGGGTTTCGTACGTAGCAGAGCAGCTCC	0.000569	0.001334384	21.33333333	34	0.1449144	0.296424146	no	-0.000765384	neg	no
liver	RNA labelling group	control group (Cre -ve)	9_CTCGCTGCGATCTATTGAAAGTCGGCCCTCGACACAAGGGTTTGT	0.001263296	0.00056	24.33333333	26.66666667	0.062544989	0.167823869	no	0.000703296	pos	no
liver	RNA labelling group	control group (Cre -ve)	9_GCAGAGCAGCTCCCTCGCTGCGATCTATTGAAAGTCAGCCCTCGACACAAGGGTTTGT	0.002502533	0.001173681	32	29.33333333	0.186860195	0.349122165	no	0.001328852	pos	no
liver	RNA labelling group	control group (Cre -ve)	9_TTTCACCCAGGCGGCCCGGGTTCGACTCCCGGTGTGGGAACCA	0.021666066	0.002564027	158	13.66666667	0.008244794	0.042484323	yes	0.019102039	pos	yes
liver	RNA labelling group	control group (Cre -ve)	MU069435.1_TCGCTGCGATCTATTGAAAGTCAACCCTCGACACAAGGGTTTGT	0.002297947	0.000644	19.66666667	16.66666667	0.28596477	0.453342649	no	0.001653947	pos	no
liver	RNA labelling group	control group (Cre -ve)	Mus musculus (mouse) predicted gene 5627	0.002760874	0.001071247	26	62.33333333	0.274804108	0.441104214	no	0.001689627	pos	no
liver	RNA labelling group	control group (Cre -ve)	Mus musculus (mouse) predicted gene 6093	0	0	23	25.33333333	1	1	no	0	zero	no
liver	RNA labelling group	control group (Cre -ve)	Mus musculus RIKEN cDNA 3110039M20 gene (3110039M20Rik)	0.009476586	0	16.33333333	18	0.003533111	0.028539032	yes	0.009476586	pos	yes
liver	RNA labelling group	control group (Cre -ve)	Mus musculus tRNA-Ser (TGA) (tRNA-Ser-TGA-1 1 to 3, tRNA-Ser-TGA-2-1, tRNA-Ser-TGA-2-2)	0.005413206	0.000441	20.33333333	50.66666667	0.363313442	0.519753448	no	0.004972206	pos	no
liver	RNA labelling group	control group (Cre -ve)	NA_AAAGTGGAAGCGGCGATGGC	0.000478	0	16.33333333	25.66666667	0.170295038	0.326999379	no	0.000478	pos	no
liver	RNA labelling group	control group (Cre -ve)	NA_ACTGGATGGAGGCGGATAAAG	0.001306582	0.000537	14.33333333	17	0.513496371	0.655751482	no	0.000769582	pos	no
liver	RNA labelling group	control group (Cre -ve)	NA_CACATTGATCATCGACACTTCGAACGCACTTGCGGCCCCGGGTTCCTCCCGGGGCTACGCCTGTCTGAGCGTCGCT	0.001983572	0.000923	22	47.66666667	0.043303558	0.128089867	no	0.001060572	pos	no
liver	RNA labelling group	control group (Cre -ve)	NA_CCGATCAACTGGGTGCCAGCG	0.000217	0.000229	19.66666667	25.33333333	0.85616231	0.919224033	no	-1.2e-05	neg	no
liver	RNA labelling group	control group (Cre -ve)	NA_CGACTCTTAGCGGTGGATCACTCGGCTCGTGC	0.001333912	0.000679	15	17.33333333	0.54297342	0.685281586	no	0.000654912	pos	no
liver	RNA labelling group	control group (Cre -ve)	NA_GACTCTTAGCGGTGGATCACTCGGCTC	0.010182416	0.000995	17	11.33333333	0.07655388	0.191148422	no	0.009187416	pos	no
liver	RNA labelling group	control group (Cre -ve)	NA_GACTCTTAGCGGTGGATCACTCGGCTCGTGCGTCGATGAAGAA	0.005103969	0.001023104	16.33333333	20	0.164696341	0.321806639	no	0.004080865	pos	no
liver	RNA labelling group	control group (Cre -ve)	NA_GACTCTTAGCGGTGGATCACTCGGCTCGTGCGTCGATGAAGAACGCAG	0.01022631	0.001770116	17.33333333	16.66666667	0.092730358	0.217131288	no	0.008456194	pos	no
liver	RNA labelling group	control group (Cre -ve)	NA_GAGTGTGACAATGGTGTTTGAA	0.001962818	0.000323	21	34.33333333	0.707387416	0.814628355	no	0.001639818	pos	no
liver	RNA labelling group	control group (Cre -ve)	NA_TAAGCGGCAGGGTCGGAACAGG	0.000635	0.001896954	14.66666667	28.66666667	0.425044591	0.582432818	no	-0.001261954	neg	no
liver	RNA labelling group	control group (Cre -ve)	NA_TATATTTCAGCGGCGGCACTTC	3e-04	0.001208615	17	21.33333333	0.388002934	0.542600472	no	-0.000908615	neg	no
liver	RNA labelling group	control group (Cre -ve)	NA_TGGAGTGTGACAATGGTGAAA	0.000509	0.000642	27.66666667	28.66666667	0.660741081	0.7809197	no	-0.000133	neg	no
liver	RNA labelling group	control group (Cre -ve)	>ENSMUST00000102781.10|ENSMUSG00000028530.15|OTTMUSG00000008208.2|OTTMUST00000018649.1|Jak1-201|Jak1|4906|UTR5:1-316|CDS:317-3778|UTR3:3779-4906|	0.001460182	0.001049159	14.66666667	12.66666667	0.473139096	0.622895897	no	0.000411023	pos	no
liver	RNA labelling group	control group (Cre -ve)	1_TGTAAACATCCTACACTCTCAGCA	0.00089	0.001640241	25.66666667	30.66666667	0.229705094	0.390812662	no	-0.000750241	neg	no
liver	RNA labelling group	control group (Cre -ve)	1_TGTAATGATGTTGATCAAATGTCTGAGCTGAAAATAACTTGTAGACAATTTTTAACACTGAAG	0.008372086	0.000785	30.66666667	39.66666667	0.001105314	0.014903314	yes	0.007587086	pos	yes
liver	RNA labelling group	control group (Cre -ve)	1_TTCAAGTAATTCAGGATAGGTTTT	0.004594935	0.000993	19.66666667	18.33333333	0.055356034	0.151550021	no	0.003601935	pos	no
liver	RNA labelling group	control group (Cre -ve)	11_CGGCGATGATGACACTCCA	0.001418047	0.000692	21.33333333	18.66666667	0.614383709	0.746861639	no	0.000726047	pos	no
liver	RNA labelling group	control group (Cre -ve)	14_AAAAGCTGGGTTGAGAGGGCGAAAT	0.01068572	0	14.66666667	18.33333333	0.000352	0.009991632	yes	0.01068572	pos	yes
liver	RNA labelling group	control group (Cre -ve)	16_CTGAAATGAAGAGAATACTCTTGCTGATC	0.002148563	0.00091	31.33333333	32.33333333	0.318846825	0.483953248	no	0.001238563	pos	no
liver	RNA labelling group	control group (Cre -ve)	18_AGGAGTGTGACAATGGTGTTTGT	0.003326985	0.001169632	16.33333333	16.66666667	0.018303874	0.07348801	no	0.002157353	pos	no
liver	RNA labelling group	control group (Cre -ve)	18_TGGAGTGTGACAATGGTGTTTGGA	0.002424585	0.001956243	27.33333333	39	0.341728444	0.505408247	no	0.000468342	pos	no
liver	RNA labelling group	control group (Cre -ve)	19_GACCTATGAATTGACAGCCAGT	0.002439603	0.003633706	40.33333333	46.33333333	0.550253358	0.692152798	no	-0.001194103	neg	no
liver	RNA labelling group	control group (Cre -ve)	2_GCCAGTGATGCTTAGGAATTTCTTCACCTGAATCAACTATGTGGTCACACTGTTGTCTGAGGC	0.00145595	0.001324243	25.33333333	19.33333333	0.590454182	0.727271837	no	0.000131707	pos	no
liver	RNA labelling group	control group (Cre -ve)	8_TCACATTGCCAGGGATTTCCA	0.000223	0.000556	26	25.66666667	0.332433909	0.497114663	no	-0.000333	neg	no
liver	RNA labelling group	control group (Cre -ve)	9_AGTCTATGATGATCCTATCCCGAACCTGAATTCCTGTTGAAAA	0.001411611	0.001223152	15	16.66666667	0.50002012	0.643110138	no	0.000188459	pos	no
liver	RNA labelling group	control group (Cre -ve)	9_CGCTGCGATCTATTGAAGGTCAGCCCTCGACACAAGGGTTTGT	0.000275	0.000467	18.33333333	16	0.603274477	0.737234218	no	-0.000192	neg	no
liver	RNA labelling group	control group (Cre -ve)	9_CGTAGACGACCTGCTTC	0.000931	0.001783017	22.33333333	20.33333333	0.247912511	0.413102412	no	-0.000852017	neg	no
liver	RNA labelling group	control group (Cre -ve)	9_CTCGCTGCGATCTATTGAAAGTCAGCCCTCGGCACAAGGGTTTGT	0.001263346	0.001407175	17.66666667	19.66666667	0.709754156	0.816433914	no	-0.000143829	neg	no
liver	RNA labelling group	control group (Cre -ve)	9_GTTGTGATGATGGGCAAAAATGTTCAACTGCTCTGAATGGGCTGAATGAAAGTAGCCTTTCTGAAC	0.003688865	0.001259629	23.33333333	27	0.012989388	0.058380292	no	0.002429236	pos	no
liver	RNA labelling group	control group (Cre -ve)	9_TCGCTGCGATCTATTGAAAGTCAGTCCTCGACACAAGGGTTTGT	0.000685	0.000323	20.33333333	15.66666667	0.294929487	0.46105885	no	0.000362	pos	no
liver	RNA labelling group	control group (Cre -ve)	MT_ACTAATCCTAGCCCTAGCCCTAAA	0.000201	0.000354	27.66666667	19.33333333	0.740106201	0.837992885	no	-0.000153	neg	no
liver	RNA labelling group	control group (Cre -ve)	Mus musculus tRNA-Asp (GTC) (tRNA-Asp-GTC-1-1, tRNA-Asp-GTC-2-1)	0.002619065	0	21	24.33333333	0.039632096	0.120083766	no	0.002619065	pos	no
liver	RNA labelling group	control group (Cre -ve)	NA_AATTTAACTGTGATAAACTACCG	0.000372	0.000179	16.33333333	20.66666667	0.467956724	0.617077408	no	0.000193	pos	no
liver	RNA labelling group	control group (Cre -ve)	NA_CCCAGTTGATCGGCGCGAGATT	0.000237	0.000346	17	23	0.486395199	0.632469506	no	-0.000109	neg	no
liver	RNA labelling group	control group (Cre -ve)	NA_CGCGACCTCAGATCAGACGT	0.001128838	0.001257146	34	29.33333333	0.551102574	0.692152798	no	-0.000128308	neg	no
liver	RNA labelling group	control group (Cre -ve)	NA_GAGGTAGTAGGTTGTGTGGTAA	0.000409	0.001617832	18.66666667	19.33333333	0.436706519	0.592280928	no	-0.001208832	neg	no
liver	RNA labelling group	control group (Cre -ve)	NA_GCACGGGGTCGGCGGCGATGT	0.000514	0	25.33333333	16.33333333	0.07861849	0.195699563	no	0.000514	pos	no
liver	RNA labelling group	control group (Cre -ve)	NA_TATGGAAGTGCCGCCGCTGAAA	0.000473	0.000392	19.66666667	35.33333333	0.928410706	0.961080308	no	8.1e-05	pos	no
liver	RNA labelling group	control group (Cre -ve)	NA_TGAACCTTTACTATAGCTTGACA	0.003230838	0.001464678	17	27.33333333	0.375948948	0.532301855	no	0.00176616	pos	no
liver	RNA labelling group	control group (Cre -ve)	NA_TGAGGTAGTAGGTTGTGTGGAA	0.001385349	0.001631131	23.66666667	14.66666667	0.801922885	0.882060657	no	-0.000245782	neg	no
liver	RNA labelling group	control group (Cre -ve)	NA_TGAGGTAGTAGGTTGTGTGGTAAA	0.000902	0.000684	25.33333333	27.66666667	0.652764073	0.774887945	no	0.000218	pos	no
liver	RNA labelling group	control group (Cre -ve)	NA_TGGAGTGTGACAATAGTGTTTGA	0.001619118	0.000997	20.33333333	24.33333333	0.240050747	0.403744395	no	0.000622118	pos	no
liver	RNA labelling group	control group (Cre -ve)	X_TGAGGTAGTAGATTGTATAGTAT	0.001352583	0.000395	20.33333333	14.33333333	0.031525734	0.103798523	no	0.000957583	pos	no
liver	RNA labelling group	control group (Cre -ve)	>ENSMUST00000143522.9|ENSMUSG00000079344.12|OTTMUSG00000033071.2|OTTMUST00000082600.2|Lipo4-201|Lipo4|2314|UTR5:1-10|CDS:11-1207|UTR3:1208-2314|	0.01735706	0.000891	34.66666667	31.33333333	0.138024772	0.288905668	no	0.01646606	pos	no
liver	RNA labelling group	control group (Cre -ve)	1_CACAAGTGATGAGTGACAAAGGGACTTAATACTGAACCATGGGGTTGAAATGAAATATGCTGATGTG	0.010059794	0.00072	22	22.66666667	0.000267	0.008991034	yes	0.009339794	pos	yes
liver	RNA labelling group	control group (Cre -ve)	1_CAGGCGGCCCGGGTTCGACTCCCGGTATGGGAACCA	0.00653461	0.001327029	33.66666667	39	0.356032664	0.51527108	no	0.005207581	pos	no
liver	RNA labelling group	control group (Cre -ve)	10_CGTGGAGCATCTGGTCG	0.000455	0.000413	17	19	0.948523597	0.970721809	no	4.2e-05	pos	no
liver	RNA labelling group	control group (Cre -ve)	14_AAGCAGTGATGACAGATTGGATCTGACTTAACTGCTGTGCTGAGTTTGTTCAATCCAACCCTGAGCTT	0.010147267	0.001828922	21.66666667	18.33333333	0.000677	0.012510731	yes	0.008318345	pos	yes
liver	RNA labelling group	control group (Cre -ve)	16_TGAGGTAGTAGGTTGTATGGTTAAA	0.003246119	0.00107499	15.66666667	20.33333333	0.271883556	0.438154973	no	0.002171129	pos	no
liver	RNA labelling group	control group (Cre -ve)	17_GTAATGATGATTTCTGGTGATTCTGAGTGTCTCGCTGACGCCATCACCGCAGCGCGCTGACC	0.002946721	0.001844954	28.33333333	25	0.200083502	0.360921294	no	0.001101767	pos	no
liver	RNA labelling group	control group (Cre -ve)	19_CCCCTATGATGAGGACCTTTTCACAGACCTGTACTGATATATCTGTGAGGATAAGTAACTCTGAGG	0.001897526	0.000947	26.66666667	23.33333333	0.082703274	0.202441599	no	0.000950526	pos	no
liver	RNA labelling group	control group (Cre -ve)	19_CCCTGATGAACTGAATACCGCCCCAGTCTGATAGCTGTGGAGAAAGGTATTTTCTGAGT	0.002431229	0.000659	28.33333333	30.33333333	0.108723408	0.243648857	no	0.001772229	pos	no
liver	RNA labelling group	control group (Cre -ve)	3_GTCAATGATGTGTTGGCATGTATTATCTGAATTCGCTGATGTGTCATAACACTTTAGCTCTAGAATTACGCTGAGACC	0.004192269	0.000805	25.66666667	17.33333333	0.000407	0.010780255	yes	0.003387269	pos	yes
liver	RNA labelling group	control group (Cre -ve)	4_CGGATGATGACACCTGGGTATGCTGCACACTCCCGACTGCGTCGTGGGGAAGCCAACCTTGGAGAGCTGAGC	0.00391658	0.000818	30.66666667	31.33333333	0.000238	0.008968089	yes	0.00309858	pos	yes
liver	RNA labelling group	control group (Cre -ve)	7_TCTACAGTGCACGTGTCTCCAGA	0.000981	0.00031	14.33333333	11.66666667	0.305931499	0.471046414	no	0.000671	pos	no
liver	RNA labelling group	control group (Cre -ve)	9_AGCAGAGCAGCTCCCTCGCTGCGATCTATTGAAAGTCAGCCCTCGACACAAGGGTTTGT	0.003465358	0.000911	27	17.33333333	0.054598022	0.149982343	no	0.002554358	pos	no
liver	RNA labelling group	control group (Cre -ve)	9_ATTGAAAGTCAGCCCTCGACACAAGGGTTTGT	0.000119	0.001371747	27.33333333	35	0.045898734	0.133381947	no	-0.001252747	neg	no
liver	RNA labelling group	control group (Cre -ve)	9_CCTCGACACAAGGGTTTGT	0.000517	0.000452	29	29.33333333	0.684435473	0.802475793	no	6.5e-05	pos	no
liver	RNA labelling group	control group (Cre -ve)	MU069435.1_CTGGGTCGGGGTTTCGTACGTAGCAGAGCAGCTCCCTCGCTGCGATCTATTGAAAGTCAGCCCTCGACACAAGGGTTTGT	0.000884	0.001017249	31	26.33333333	0.673447218	0.7941965	no	-0.000133249	neg	no
liver	RNA labelling group	control group (Cre -ve)	Mus musculus (house mouse) mmu-miR-145a-3p	0.000411	0.001745237	19.66666667	20.33333333	0.029556749	0.099423743	no	-0.001334237	neg	no
liver	RNA labelling group	control group (Cre -ve)	Mus musculus small nucleolar RNA host gene 16, transcript variant 3 (Snhg16)	0.002753463	0.001200243	20	30.66666667	0.228443273	0.38963923	no	0.00155322	pos	no
liver	RNA labelling group	control group (Cre -ve)	NA_AAGAACGTCGCGCACTGCTGG	0	0.000321	19	34.66666667	0.189415127	0.351327989	no	-0.000321	neg	no
liver	RNA labelling group	control group (Cre -ve)	NA_AGAGGTAGTAGGTTGCATAGTAA	0.00085	0.000731	22	17	0.526322504	0.669488846	no	0.000119	pos	no
liver	RNA labelling group	control group (Cre -ve)	NA_GACTCTTAGCGGTGGATCACTCGGCTCGTGC	0.00768983	0.002203065	22	14	0.126323011	0.272520843	no	0.005486765	pos	no
liver	RNA labelling group	control group (Cre -ve)	NA_GCGCACGGGGTCGGCGGCGATGTCGG	0	0.000753	21.66666667	19.33333333	0.036491233	0.113982267	no	-0.000753	neg	no
liver	RNA labelling group	control group (Cre -ve)	NA_TGAGGTAGTAGGTTGTGTGGAAA	0.000674	0.00081	18	14.33333333	0.714601683	0.820305775	no	-0.000136	neg	no
liver	RNA labelling group	control group (Cre -ve)	NA_TGGAGTGTGACAATGGGTTTG	0.011600314	0.000653	26.66666667	24.66666667	0.002486429	0.022729054	yes	0.010947314	pos	yes
liver	RNA labelling group	control group (Cre -ve)	NA_TGGAGTGTGACAATGGTGTTGA	0.001704516	0.002157404	22	26.33333333	0.51084362	0.653912166	no	-0.000452888	neg	no
liver	RNA labelling group	control group (Cre -ve)	NA_TTCACAGTGGCTAAGTTCTGAAA	0.00042	0.001386947	20.66666667	20	0.165901378	0.322630323	no	-0.000966947	neg	no
liver	RNA labelling group	control group (Cre -ve)	>ENSMUST00000033020.14|ENSMUSG00000030760.15|OTTMUSG00000030994.3|OTTMUST00000076772.2|Acer3-201|Acer3|11340|UTR5:1-88|CDS:89-892|UTR3:893-11340|	0.00397878	0.000823	23	44	0.732957101	0.832227782	no	0.00315578	pos	no
liver	RNA labelling group	control group (Cre -ve)	>ENSMUST00000034393.7|ENSMUSG00000031919.7|OTTMUSG00000061932.1|OTTMUST00000151143.1|Tmed6-201|Tmed6|871|UTR5:1-33|CDS:34-753|UTR3:754-871|	0.006019167	0.00219243	14.66666667	52.33333333	0.286685145	0.453847173	no	0.003826737	pos	no
liver	RNA labelling group	control group (Cre -ve)	>ENSMUST00000061469.4|ENSMUSG00000044177.5|OTTMUSG00000001708.2|OTTMUST00000003368.1|Wfikkn2-201|Wfikkn2|3516|UTR5:1-158|CDS:159-1874|UTR3:1875-3516|	0.003173039	0.001557362	17.66666667	26.33333333	0.486232134	0.632469506	no	0.001615677	pos	no
liver	RNA labelling group	control group (Cre -ve)	1_CTATGATGAAGGCTATGTTGGTAGGGACAACTGAGCTTGTTGATGAATACCAACGATTCTGATG	0.002565416	0.000703	31.66666667	30.66666667	0.003562969	0.028539032	yes	0.001862416	pos	yes
liver	RNA labelling group	control group (Cre -ve)	1_TGTAAACATCCTCGACTGGAAGCN	0.014316298	0.00246109	22.66666667	30	0.008777868	0.043835157	yes	0.011855208	pos	yes
liver	RNA labelling group	control group (Cre -ve)	10_CTCGCTGAGGAAACTGCACGTCACCCTCCTGAAA	0.002604051	0.000667	20.33333333	18.33333333	0.092637909	0.217131288	no	0.001937051	pos	no
liver	RNA labelling group	control group (Cre -ve)	11_CAACATCCTGGTTGCTCCTATCTGATT	0.00323425	0.001176211	17	19.33333333	0.466913158	0.616203499	no	0.002058039	pos	no
liver	RNA labelling group	control group (Cre -ve)	11_CGGCGATGATGACACTCCATACATAGCACGCGTTAGACTGCTGAT	0.001939323	0.000463	15.66666667	13	0.010129464	0.049070275	yes	0.001476323	pos	yes
liver	RNA labelling group	control group (Cre -ve)	14_CCAGGCGGCCCGGGTTCGACTCCCGGTATGGGAACCA	0.005563899	0.000629	28.33333333	32.33333333	0.429293582	0.585663588	no	0.004934899	pos	no
liver	RNA labelling group	control group (Cre -ve)	16_CACTAGATTGTGAGCTGCTGGAA	0.001073537	0.002699631	21	18	0.915244896	0.956988062	no	-0.001626094	neg	no
liver	RNA labelling group	control group (Cre -ve)	18_GAGTGTGACAATGGTGTTTTT	0.005477699	0.000845	18.33333333	13	0.027841059	0.095661629	no	0.004632699	pos	no
liver	RNA labelling group	control group (Cre -ve)	18_GCTGTGATGACTATCTTAGGACACCTTTGGATTAACCGTGAAATCAAACAAGTGCTGAGCA	0.002085737	0.002005736	20.33333333	20.33333333	0.843528728	0.909280134	no	8.00009999999997e-05	pos	no
liver	RNA labelling group	control group (Cre -ve)	19_TGACCTATGAATTGACAGCCAAT	0.005532755	0.003860782	21	16	0.801259169	0.882060657	no	0.001671973	pos	no
liver	RNA labelling group	control group (Cre -ve)	19_TTCGGCTGATGATTGCTGTTGAGACTTGGAAATCTGATT	0.000914	0.001081997	16.33333333	15.33333333	0.491338244	0.637007435	no	-0.000167997	neg	no
liver	RNA labelling group	control group (Cre -ve)	2_TGAATCTGACAACAGGAAATAAACCTCCTTATTCACCCCCA	0.001095967	0.000287	16	39.33333333	0.352815383	0.513359073	no	0.000808967	pos	no
liver	RNA labelling group	control group (Cre -ve)	2_TTGCAATGATGTCAATCTTTGACTGAAGTGACCTTGAAGTGCAATTACTGAGCTTTTTAACCCTGAGCAA	0.022970126	0.002464343	29.66666667	16.33333333	0.003166884	0.026553516	yes	0.020505783	pos	yes
liver	RNA labelling group	control group (Cre -ve)	5_CATTGCACTTGTCTCGGTCTGAT	0.004547251	0.000986	19.66666667	23.33333333	0.033361644	0.107101469	no	0.003561251	pos	no
liver	RNA labelling group	control group (Cre -ve)	7_AGGTAGATAGAACAGGTCTTGT	0.000745	0.000139	17.66666667	12.33333333	0.136964246	0.287429508	no	0.000606	pos	no
liver	RNA labelling group	control group (Cre -ve)	8_CTGGCCCTCTCTGCCCTTCCGTTT	0.005879565	0.000695	18	18	0.040652488	0.122487386	no	0.005184565	pos	no
liver	RNA labelling group	control group (Cre -ve)	8_GCTGGAGGATGAAGTAAGGAGTGATCCATCGGCTAAGTGTTTTCCCACTGTGCTGACACTCACATTGCTGACAGTG	0.009438621	0.000598	21.33333333	27	0.074098438	0.187038356	no	0.008840621	pos	no
liver	RNA labelling group	control group (Cre -ve)	9_AACGGAATCCCAAAAGCAGCTGT	0.014769763	0.000437	20	18.66666667	0.01357917	0.059568883	no	0.014332763	pos	no
liver	RNA labelling group	control group (Cre -ve)	9_TCGCTGCGATCTATTGAAAGTCAGCCCTCGATACAAGGGTTTGT	0.000419	0.000723	16.33333333	13.33333333	0.247101416	0.412600713	no	-0.000304	neg	no
liver	RNA labelling group	control group (Cre -ve)	9_TGAGGTAGTAGTTTGTACAGTTTA	0.004040062	0.000717	16.33333333	13	0.433746	0.589748763	no	0.003323062	pos	no
liver	RNA labelling group	control group (Cre -ve)	Mus musculus (mouse) predicted gene 10684	0.003053477	0.000224	25	31	0.283086787	0.450452953	no	0.002829477	pos	no
liver	RNA labelling group	control group (Cre -ve)	NA_AACGGTTTCGCCAGAGCTCAGG	0.00028	0.000825	13.66666667	23	0.168593345	0.326296689	no	-0.000545	neg	no
liver	RNA labelling group	control group (Cre -ve)	NA_AATAACGCCGGAACATTAGTGC	0.000848	0	13	15.33333333	0.021517896	0.080592489	no	0.000848	pos	no
liver	RNA labelling group	control group (Cre -ve)	NA_AATCCCCGGCACCTCCACCA	0.021427844	0.000471	26.66666667	60.66666667	0.034570283	0.109461286	no	0.020956844	pos	no
liver	RNA labelling group	control group (Cre -ve)	NA_ATAGTTGCCTGACTCCCCGTCG	0.001314112	0.004547003	15.33333333	16.33333333	0.215838921	0.377396426	no	-0.003232891	neg	no
liver	RNA labelling group	control group (Cre -ve)	NA_ATTGATAGAAGCGGCGAATCG	0	0	18	29	0.999990375	1	no	0	zero	no
liver	RNA labelling group	control group (Cre -ve)	NA_ATTGCACTTGTCCCGGCCTGTAT	0.001352191	0.004935808	36	35	0.003607198	0.028750967	yes	-0.003583617	neg	no
liver	RNA labelling group	control group (Cre -ve)	NA_CACATTGATCATCGACACTTCGAACGCACTTGCGGCCCCGGGTT	0.000613	0.000494	24.66666667	32.33333333	0.545029469	0.687340359	no	0.000119	pos	no
liver	RNA labelling group	control group (Cre -ve)	NA_CGCACGGGGTCGGCGGCGATG	0	0	15.33333333	12.33333333	1	1	no	0	zero	no
liver	RNA labelling group	control group (Cre -ve)	NA_CGCGACCTCAGATCAGACGTGGCGACCCGCTGAATTTAAGC	0.000505	0.000235	19.33333333	20	0.379621437	0.535507834	no	0.00027	pos	no
liver	RNA labelling group	control group (Cre -ve)	NA_GACTCTTAGCGGTGGATCACTCGGCTCGTGCGT	0.012027868	0.001995271	16	12.66666667	0.189107256	0.351327989	no	0.010032597	pos	no
liver	RNA labelling group	control group (Cre -ve)	NA_GCGCAACCCTGGCTGATTATCG	0.000185	0.000117	14.66666667	16.66666667	0.915585612	0.956988062	no	6.8e-05	pos	no
liver	RNA labelling group	control group (Cre -ve)	NA_TAGAGTGTGACAATGGTGTTTGA	0.001457861	0.00082	18.33333333	24	0.351337122	0.513359073	no	0.000637861	pos	no
liver	RNA labelling group	control group (Cre -ve)	NA_TCATCACAGCAGCGGCCATATC	0.000739	0.000452	14	17.33333333	0.459060325	0.609661274	no	0.000287	pos	no
liver	RNA labelling group	control group (Cre -ve)	NA_TGAGGTAGTAGGTTGTGTAA	0.001044615	0.00023	19.66666667	17.66666667	0.098714416	0.227197619	no	0.000814615	pos	no
liver	RNA labelling group	control group (Cre -ve)	NA_TGAGGTAGTAGTTTGTGCTGTAA	0.001657629	0.000119	23.33333333	16.33333333	0.286950345	0.453847173	no	0.001538629	pos	no
liver	RNA labelling group	control group (Cre -ve)	NA_TGGAGTGTGACAATGGTGTTGT	0.00280317	0.001176575	19.66666667	23	0.152440705	0.305637003	no	0.001626595	pos	no
liver	RNA labelling group	control group (Cre -ve)	NA_TGGAGTGTGACAATGGTGTTTTG	0.003118686	0.001082178	21.33333333	30.33333333	0.02902709	0.097966802	no	0.002036508	pos	no
liver	RNA labelling group	control group (Cre -ve)	1_TGTCAATGATGCATCTTATTGGAACTGAATTTAAGTGATCTAACCCATTCGTCACTACCACTGAGACA	0.002283556	0.000776	20.66666667	18.66666667	0.001408324	0.016632616	yes	0.001507556	pos	yes
liver	RNA labelling group	control group (Cre -ve)	10_ACCATGATGACGGAAATTCTTCACTTTGACCTGATGTCTGTTGAAGAAACTCAGTGTCTGAGA	0.005747817	0.001100715	29	30	0.008333837	0.042536744	yes	0.004647102	pos	yes
liver	RNA labelling group	control group (Cre -ve)	10_TTCATGGGTGAGAAACAGCTAGTCTGACA	0.003751527	0.001348599	20.33333333	20	0.49584537	0.639774967	no	0.002402928	pos	no
liver	RNA labelling group	control group (Cre -ve)	11_CGGCGATGATGACACTCC	7e-04	0	18.33333333	16.33333333	0.185723023	0.347399036	no	7e-04	pos	no
liver	RNA labelling group	control group (Cre -ve)	11_TGAGGGGCAGAGAGCGAGACTTTA	0.003405995	0.000821	16.66666667	18.33333333	0.698995737	0.808416799	no	0.002584995	pos	no
liver	RNA labelling group	control group (Cre -ve)	12_GTGAAATGTTTAGGACCACTAGT	0.003716299	0.000136	25.33333333	26.66666667	0.324272009	0.488521519	no	0.003580299	pos	no
liver	RNA labelling group	control group (Cre -ve)	13_TCGCTGCGATCTATTGAAAGTCANCCCTCGACACAAGGGTTTG	0.000734	0.001021498	18.33333333	12.66666667	0.438193585	0.593303114	no	-0.000287498	neg	no
liver	RNA labelling group	control group (Cre -ve)	16_TGAAATGATGGCAAATCATCTTTCGGGACTGACCTGAAATGAAGAGAATACTCTTGCTGAT	0.001305324	0.001072261	22	21.66666667	0.50434026	0.648151342	no	0.000233063	pos	no
liver	RNA labelling group	control group (Cre -ve)	17_TGAGAGTGATGATTTCACAGACTAGAGTCTCTGACGCTGTCCTTGATGTCAGCTATAAATCTGACTCAT	0.018112997	0.001788642	19	17.66666667	0.017712911	0.071466336	no	0.016324355	pos	no
liver	RNA labelling group	control group (Cre -ve)	18_GGAGTGTGACAATGGTGTTTGAG	0.000423	0.001764225	14.66666667	23.66666667	0.080029232	0.197663134	no	-0.001341225	neg	no
liver	RNA labelling group	control group (Cre -ve)	18_GTGCGATGATGCATTTTATTCAACACATCATTCTGAAAATAGATGTGTAGAGAAATGATAACTGAGC	0.000412	0.000573	17.66666667	20.66666667	0.505013665	0.648501674	no	-0.000161	neg	no
liver	RNA labelling group	control group (Cre -ve)	18_TGCAGTGATGACTATCTTAGGACACCTTTGGATTTACCGTGAAAAGAAGTAACCTCTGAGCAGC	0.018953908	0.001126661	20.33333333	23.33333333	0.000881	0.013646671	yes	0.017827247	pos	yes
liver	RNA labelling group	control group (Cre -ve)	18_TTGCTGTGATGACTATCTTAGGANACCTTTGGATTAACCGTGAAATCAAACAAGTGCTGAGCAA	0.005498443	0.001152918	19.66666667	17.66666667	0.001685358	0.017822934	yes	0.004345525	pos	yes
liver	RNA labelling group	control group (Cre -ve)	19_GACCTATGAATTGACAGCCAG	0.008558844	0.000662	21.33333333	37	0.380510685	0.536294677	no	0.007896844	pos	no
liver	RNA labelling group	control group (Cre -ve)	2_CGTACCGTGAGTAATAATGCGT	0.002460949	0.000525	19	19.66666667	0.648632987	0.771682481	no	0.001935949	pos	no
liver	RNA labelling group	control group (Cre -ve)	2_TGAACTGATGATATCATTTCTTTCCCCGTCAGATCGACCCTGTTGATAA	0.000764	0.000924	26	27	0.785543813	0.874038442	no	-0.00016	neg	no
liver	RNA labelling group	control group (Cre -ve)	3_AGCAGCACGTAAATATTGGCG	0.002436975	0.000279	33.66666667	18.33333333	0.335050003	0.498722084	no	0.002157975	pos	no
liver	RNA labelling group	control group (Cre -ve)	3_TAGCAGCACGTAAATATTGGA	0	0.001019391	27.33333333	19.33333333	0.007814056	0.041983686	yes	-0.001019391	neg	no
liver	RNA labelling group	control group (Cre -ve)	4_TTCTTGTGATGAAAATACTGTCCAGTTCTGCTACTGAAGGAATGAGATGAACACTTTAGTGCTGAAGAAA	0.013168777	0.000834	28.66666667	18	0.001993089	0.019784159	yes	0.012334777	pos	yes
liver	RNA labelling group	control group (Cre -ve)	5_GGTGCCTGACTGCGTTAGCA	0.000741	0.000758	17.66666667	22.33333333	0.698642489	0.808416799	no	-1.7e-05	neg	no
liver	RNA labelling group	control group (Cre -ve)	8_GACTTGATGAAAGTACTTTTGAACCCTTTTCCATCTGATG	0.001822876	0.001430186	19	16	0.337432183	0.50088557	no	0.00039269	pos	no
liver	RNA labelling group	control group (Cre -ve)	9_GCGCCGAAGGAGCCTCGGTTGGCCCCGGATAGCCGGGTCCCCGTC	0.001139841	0.000402	14.33333333	18.33333333	0.239819838	0.403744395	no	0.000737841	pos	no
liver	RNA labelling group	control group (Cre -ve)	Mus musculus (house mouse) mmu-miR-30c-2-3p	0.003443603	0.002271728	41.66666667	52.66666667	0.158238476	0.313645483	no	0.001171875	pos	no
liver	RNA labelling group	control group (Cre -ve)	Mus musculus coatomer protein complex, subunit gamma 2, opposite strand 2 (Copg2os2)	0.001449976	0.000337	50.66666667	54.66666667	0.750686503	0.845829222	no	0.001112976	pos	no
liver	RNA labelling group	control group (Cre -ve)	Mus musculus Mir1a-1 and Mir133a-2 host gene (Mir1a-1hg)	0.010137875	0.000399	24.33333333	47.66666667	0.787132767	0.874038442	no	0.009738875	pos	no
liver	RNA labelling group	control group (Cre -ve)	NA_AAAAAGTGGAAGCGGCGATGGC	0.000875	7e-04	14.33333333	17.66666667	0.830064915	0.900767963	no	0.000175	pos	no
liver	RNA labelling group	control group (Cre -ve)	NA_ACTCTTAGCGGTGGATCACTCGGCTCGTGCGTCGA	0.017149703	0.001101523	17.33333333	15	0.189842304	0.351327989	no	0.01604818	pos	no
liver	RNA labelling group	control group (Cre -ve)	NA_ATACCCGTCGCCGCGCTCTCCCTCTCCCCCCGTCCGCCTCCCGGGCGGGCGTT	0.001193391	0.001745665	23	41	0.369732791	0.526608852	no	-0.000552274	neg	no
liver	RNA labelling group	control group (Cre -ve)	NA_ATAGTTGCCTGACTCCCCGTCGT	0.001609232	0.00042	13	16	0.355878738	0.51527108	no	0.001189232	pos	no
liver	RNA labelling group	control group (Cre -ve)	NA_ATTCGCCGCTTCTATCAATCA	0.001091043	0.001353333	17	19.66666667	0.859700454	0.921188963	no	-0.00026229	neg	no
liver	RNA labelling group	control group (Cre -ve)	NA_CGACTCTTAGCGGTGGATCACTCGGCTCGTGCGTCGATGAAGAA	0.001087241	0.000824	12	16.66666667	0.483978801	0.630497343	no	0.000263241	pos	no
liver	RNA labelling group	control group (Cre -ve)	NA_CGATACGACTCTTAGCGGTGGATCACTCGGCTCGTGCGTCGA	0.010773141	0.001170694	20.66666667	11.66666667	0.060152527	0.162482117	no	0.009602447	pos	no
liver	RNA labelling group	control group (Cre -ve)	NA_GCACGGGGTCGGCGGCGATGTCGGC	0.000969	0	20	24.66666667	0.036939934	0.114719412	no	0.000969	pos	no
liver	RNA labelling group	control group (Cre -ve)	NA_TGAGGTAGTAGGTTGTATGGTAG	0.000539	0.001778518	20.66666667	14.66666667	0.057377745	0.155506183	no	-0.001239518	neg	no
liver	RNA labelling group	control group (Cre -ve)	NA_TGGAGTGTAACAATGGTGTTTGA	0.001196614	0.000803	17.66666667	21.33333333	0.666560215	0.786648015	no	0.000393614	pos	no
liver	RNA labelling group	control group (Cre -ve)	NA_TGGGGTGTGACAATGGTGTTTT	0.00251987	0.002188543	16.66666667	15.33333333	0.705607522	0.813157387	no	0.000331327	pos	no
liver	RNA labelling group	control group (Cre -ve)	NA_TTAGCAGCCGGATCCTTAATAC	0.000646	0	14.33333333	18	0.010675718	0.05110447	no	0.000646	pos	no
liver	RNA labelling group	control group (Cre -ve)	X_TACCTCCAGGAACGGTGCACC	0.011919966	0.001274354	13	20	0.805962493	0.884099874	no	0.010645612	pos	no
liver	RNA labelling group	control group (Cre -ve)	>ENSMUST00000146071.8|ENSMUSG00000027843.14|OTTMUSG00000022455.4|OTTMUST00000053697.2|Ptpn22-204|Ptpn22|2757|UTR5:1-152|CDS:153-2300|UTR3:2301-2757|	0.013162989	0.00393448	18	25.33333333	0.629012156	0.760075929	no	0.009228509	pos	no
liver	RNA labelling group	control group (Cre -ve)	>ENSMUST00000197825.2|ENSMUSG00000041468.8|OTTMUSG00000055165.3|OTTMUST00000136608.3|Gpr12-204|Gpr12|580|UTR5:1-124|CDS:125-580|	0.002831505	0.000877	45	40	0.370824196	0.526826684	no	0.001954505	pos	no
liver	RNA labelling group	control group (Cre -ve)	1_AACCAGTGATGTGATGATTCTGCCAAATGATACAAAGTGATATCACCTTTAAACCGTTCCATTTTATTTCTGAGGT	0.000651	0.000949	23.33333333	22.33333333	0.342570205	0.505697876	no	-0.000298	neg	no
liver	RNA labelling group	control group (Cre -ve)	1_AGCCCATGATGGTATGAGAGTAGNGGACAGAAGGGATTTCTGAAAAACACTTTTCTGAGG	0.000852	0.000368	18.33333333	18	0.495788455	0.639774967	no	0.000484	pos	no
liver	RNA labelling group	control group (Cre -ve)	11_ATAACTGACGATAACTGCTCCTGGCTGACT	0.000435	0.000873	15	24.66666667	0.266830131	0.431299852	no	-0.000438	neg	no
liver	RNA labelling group	control group (Cre -ve)	11_GGCGATGATGACACTCCATACATAGCACGCGTTAGACTGCTGATCCGGGTGATGCGAATCGTAATCTGAGCCGA	0.003972672	0.000528	27.33333333	20.66666667	0.00042	0.010780255	yes	0.003444672	pos	yes
liver	RNA labelling group	control group (Cre -ve)	11_TGAGGGGCAGAGAGCGAGACTTTTT	0.00615819	0.00409153	21.33333333	15	0.11759155	0.258509684	no	0.00206666	pos	no
liver	RNA labelling group	control group (Cre -ve)	16_AAATGATGGCAAATCATCTTTCGGGACTGACCTGAAATGAAGAGAATACTCTTGCTGATC	0.004318822	0.000751	20.33333333	17	0.185515759	0.347399036	no	0.003567822	pos	no
liver	RNA labelling group	control group (Cre -ve)	16_TCAGGCTCAGTCCCCTCCCGATTT	0.00698791	0.000539	14.33333333	16.66666667	0.000869	0.013646511	yes	0.00644891	pos	yes
liver	RNA labelling group	control group (Cre -ve)	19_TAATGATGAACAATGTAAATGACAAGCATATGGCTGAGTTGCAATGATGTCATCTTACTACTGAAA	0.001733342	0.001083499	23.33333333	23.33333333	0.195803656	0.356367059	no	0.000649843	pos	no
liver	RNA labelling group	control group (Cre -ve)	2_CTCGTACCGTGAGTAATAATGCG	0.000267	0.000792	18	13.33333333	0.420290473	0.579241895	no	-0.000525	neg	no
liver	RNA labelling group	control group (Cre -ve)	2_TGGAAAGGATGAACGAACTTGGCCTGACCTTCAGAAATGGAGGCAATACAACTGATTTAATGAGCCTGATCCAG	0.019235678	0.001443173	22.66666667	19	0.016673743	0.069352485	no	0.017792505	pos	no
liver	RNA labelling group	control group (Cre -ve)	5_ATCCGATGATTAAACTCTTCACTGCTGTTCACATACTGAGCCGTTGTGATTATTGAGGAACTAATGAGG	0.000346	0.000372	23	17.66666667	0.638245335	0.765515902	no	-2.6e-05	neg	no
liver	RNA labelling group	control group (Cre -ve)	8_GAATGATGACATTCTCCGGAATCGCTGTACTGACTTGATGAAAGTACTTTTGAACCCTTTTCCATCTGATG	0.004366047	0.000972	21	15.33333333	0.000846	0.013548878	yes	0.003394047	pos	yes
liver	RNA labelling group	control group (Cre -ve)	9_CAACGGAATCCCAAAAGCAGCTTT	0.003566617	0.004152618	29.33333333	20.33333333	0.539765029	0.682296732	no	-0.000586001	neg	no
liver	RNA labelling group	control group (Cre -ve)	9_CAGCGCCGAAGGAGCCTCGGTTGGCCCCGGATAGCCGGGTCCCCGT	0.000533	0.000601	18	24.33333333	0.883165791	0.939077055	no	-6.79999999999999e-05	neg	no
liver	RNA labelling group	control group (Cre -ve)	9_CGCTGCGATCTATTGAAAGTCGGCCCTCGACACAAGGGTTTGT	0.000698	0.001414118	14	12.66666667	0.138498142	0.289521955	no	-0.000716118	neg	no
liver	RNA labelling group	control group (Cre -ve)	9_CTCGCTGCGATCTATTGAAAGTCAGCCCTCGACGCAAGGGTTTGT	0.001166893	0.000648	15.33333333	18.66666667	0.144064181	0.296182777	no	0.000518893	pos	no
liver	RNA labelling group	control group (Cre -ve)	9_TCGCTGCGATCTATTGAAAGTCAGCCCTCAACACAAGGGTTTGT	0.001007524	0.000935	17	13	0.86632724	0.926284051	no	7.25240000000001e-05	pos	no
liver	RNA labelling group	control group (Cre -ve)	MU069435.1_TCGCTACGATCTATTGAAAGTCAGCCCTCGACACAAGGGTTTGT	0.001249654	0.000737	16	12.66666667	0.266536114	0.431299852	no	0.000512654	pos	no
liver	RNA labelling group	control group (Cre -ve)	Mus musculus (house mouse) mmu-miR-200a-3p	0.001276558	0.000889	25	31	0.937056394	0.965188623	no	0.000387558	pos	no
liver	RNA labelling group	control group (Cre -ve)	Mus musculus (house mouse) mmu-miR-24-2-5p	0.000551	0.000209	29.66666667	29.66666667	0.803152073	0.882465747	no	0.000342	pos	no
liver	RNA labelling group	control group (Cre -ve)	NA_ACGACTCTTAGCGGTGGATCACTCGGCTCGTGCGTCGATGAAGAACGCAGCTAGCTGCGAGAATTAATGTGAATTGCAGGACA	0.000513	0.000605	24	27	0.786424356	0.874038442	no	-9.2e-05	neg	no
liver	RNA labelling group	control group (Cre -ve)	NA_GACTCTTAGCGGTGGATCA	0.006894301	0.000178	14.66666667	18.33333333	0.035099183	0.110702687	no	0.006716301	pos	no
liver	RNA labelling group	control group (Cre -ve)	NA_TGGAGTATGACAATGGTGTTTGA	0.001184417	0.000811	16	23.66666667	0.676636389	0.796297431	no	0.000373417	pos	no
liver	RNA labelling group	control group (Cre -ve)	NA_TGGGGAAGATCGGGCTCGCC	0.000812	0.000291	15.66666667	26.33333333	0.301858702	0.467927196	no	0.000521	pos	no
liver	RNA labelling group	control group (Cre -ve)	NA_TTGTTGCCGGGAAGCTAGAG	0.000607	0	15	23.33333333	0.016111807	0.067711436	no	0.000607	pos	no
liver	RNA labelling group	control group (Cre -ve)	>ENSMUST00000071555.13|ENSMUSG00000062825.16|OTTMUSG00000004137.3|OTTMUST00000009340.1|Actg1-202|Actg1|1952|UTR5:1-124|CDS:125-1252|UTR3:1253-1952|	0.000684	0.001904272	23	25	0.242734849	0.407026943	no	-0.001220272	neg	no
liver	RNA labelling group	control group (Cre -ve)	1_ACATGATGATCTCACACAACTTGAACTCTCTCACTGATTACTTGATGATAGTAAAAGATCTGATG	0.00199782	0.000733	20.66666667	21	0.032532771	0.105330788	no	0.00126482	pos	no
liver	RNA labelling group	control group (Cre -ve)	1_AGCCCATGATGGTATGAGAGTAGTGGACAGAAGGGATTTCTGAAAAACACTTTTCTGAGGCA	0.001961752	0.000358	18.66666667	16.33333333	0.10864816	0.243648857	no	0.001603752	pos	no
liver	RNA labelling group	control group (Cre -ve)	1_GTAAACATCCTCGACTGGAAGCTTT	0.022842394	0.009817779	18	13	0.506639813	0.649558809	no	0.013024615	pos	no
liver	RNA labelling group	control group (Cre -ve)	1_TGTCAATGATGTATACCTTTTGGAACTGAATCTAAGTGATTTAACAAAAATTCGTCACTACCACTGAGACA	0.006958939	0.001186199	20.33333333	16	0.002287849	0.021647599	yes	0.00577274	pos	yes
liver	RNA labelling group	control group (Cre -ve)	10_TCAAGTAATCCAGGATAGGCTAT	0.006964974	0.008835095	18.33333333	14	0.691617017	0.805998551	no	-0.001870121	neg	no
liver	RNA labelling group	control group (Cre -ve)	11_CCGTCCGATGCGACAACTGACGACATCCCTAGTTAGCTGACT	0.000873	0.000724	16	14	0.908314289	0.953686748	no	0.000149	pos	no
liver	RNA labelling group	control group (Cre -ve)	11_GAGCAATGATGACCCCAACATGCCATCTGAGTGGCTTTGCTGAAATCCAGAGGCTGTTTCTGAGCT	0.00183272	0.000689	21.33333333	26.33333333	0.427871852	0.584710013	no	0.00114372	pos	no
liver	RNA labelling group	control group (Cre -ve)	11_GCTGTGATGAGATGACTAAGTAGGAAGTGCCGTCAGAGTCGATAACAGACGATAACTGCTCCTGGCTGACT	0.002709644	0.001315968	19.33333333	9.333333333	0.083229745	0.20280983	no	0.001393676	pos	no
liver	RNA labelling group	control group (Cre -ve)	11_TGCTGTGATGAGATGACTAAGTAGGAAGTGCCGTCAGAGTCGATAAATGACGATAACTGCTCCTGGCTGACT	0.002960256	0.000597	20.33333333	12	0.015746846	0.066697375	no	0.002363256	pos	no
liver	RNA labelling group	control group (Cre -ve)	13_ATCACATTGCCAGGGATTACCATT	0.00598463	0.000255	13.66666667	12	0.153600579	0.307201159	no	0.00572963	pos	no
liver	RNA labelling group	control group (Cre -ve)	15_CGAGGAGCTCACAGTCTAGTA	0.001096274	0.000414	15	18	0.240557071	0.404175847	no	0.000682274	pos	no
liver	RNA labelling group	control group (Cre -ve)	15_CTAGACTGAGGCTCCTTGAGGT	0.007424619	0.000788	16	12	0.072878368	0.185379464	no	0.006636619	pos	no
liver	RNA labelling group	control group (Cre -ve)	15_GAATTGATCAGGACATAGGGA	0.003485536	0	15	22.33333333	0.050205125	0.142013799	no	0.003485536	pos	no
liver	RNA labelling group	control group (Cre -ve)	16_CCCTGAGACCCTAACTTGTGAA	0.000748	0.000964	19.66666667	17.33333333	0.48104828	0.628947415	no	-0.000216	neg	no
liver	RNA labelling group	control group (Cre -ve)	16_TGGAGAGAAAGGCAGTTCCTGAA	0.000782	0.000105	14	18	0.190949257	0.35160287	no	0.000677	pos	no
liver	RNA labelling group	control group (Cre -ve)	17_TTGCTGTGATGACTGTCATTGGGTTTCGCATATTGCTGAGTTCCCATGATGCCTCTTCTCTTGGCTGTCTGAGCA	0.002653107	0.001212795	18.66666667	14.33333333	0.013000321	0.058380292	no	0.001440312	pos	no
liver	RNA labelling group	control group (Cre -ve)	18_TGCAGTGATGACTATCTTAGGACACCTTTGGATTTACCGTGAAAAGAAGTAACCTCTGAGCA	0.001199705	0.000805	18.66666667	15	0.718698791	0.822794478	no	0.000394705	pos	no
liver	RNA labelling group	control group (Cre -ve)	18_TGGAGTATGACAATGGTGTTTGT	0.003911421	0.001900737	17	22.33333333	0.039313671	0.119566766	no	0.002010684	pos	no
liver	RNA labelling group	control group (Cre -ve)	18_TGGAGTGTAACAATGGTGTTTGT	0.004519082	0.001047691	17.33333333	23.66666667	0.00013	0.006585866	yes	0.003471391	pos	yes
liver	RNA labelling group	control group (Cre -ve)	18_TGGAGTGTGACAATGGTATTTGT	0.003164216	0.001175484	20.66666667	24.33333333	0.001981782	0.019784159	yes	0.001988732	pos	yes
liver	RNA labelling group	control group (Cre -ve)	19_CACCCTGATGAACTGAATACCGCCCCAGTCTGATAGCTGTGGAGAAAGGTATTTTCTGAG	0.003258171	0.000876	17	13	0.00025	0.008991034	yes	0.002382171	pos	yes
liver	RNA labelling group	control group (Cre -ve)	2_GGAAAGGATGAACGAACTTGGCCTGACCTTCAGAAATGGAGGCAATACAACTGATTTAATGAGCCTGATCCA	0.004843488	0.000557	19	17.33333333	0.001958996	0.0196873	yes	0.004286488	pos	yes
liver	RNA labelling group	control group (Cre -ve)	2_TCGTACCGTGAGTAATAATGCGT	0.008477549	0.005624767	22	18	0.815241752	0.889779437	no	0.002852782	pos	no
liver	RNA labelling group	control group (Cre -ve)	2_TGCAATGATGTCAATCTTTGACTGAAGTGACCTTGAAGTGCAATTACTGAGCTTTTTAACCCTGAGCAA	0.005232993	0.001464593	27.66666667	18	0.012913178	0.058380292	no	0.0037684	pos	no
liver	RNA labelling group	control group (Cre -ve)	5_CTTAATGATGATTGTCTGTTTGATTGCTTGATGCAATGTGAAAACCACATTTCACCGGCTCTGAGA	0.00506961	0.000536	29.33333333	21.66666667	0.000533	0.011649787	yes	0.00453361	pos	yes
liver	RNA labelling group	control group (Cre -ve)	5_TGCCAATGATGACACCACACTAACTGAGCAGTTAGTAGTTGGTCCTTTGATTGCATGTGATGTAATCATTGTTTCAAGACGGGACTGAAG	0.006021074	0.001303925	17	21.66666667	0.002481063	0.022729054	yes	0.004717149	pos	yes
liver	RNA labelling group	control group (Cre -ve)	6_CAGTGCACTACAGAACTTTGTCT	0.004972201	0.000948	18	24.66666667	0.090397594	0.214148327	no	0.004024201	pos	no
liver	RNA labelling group	control group (Cre -ve)	7_CGTCTGTGATGTTCTGCTATTACCTACATTGTTTGAGCCTCATGAAAACCCCACTGGCTGAGAC	0.002004003	0.000847	21.66666667	26.33333333	0.139155822	0.29024471	no	0.001157003	pos	no
liver	RNA labelling group	control group (Cre -ve)	9_GCTGCGATCTATTGAAAGTCAGCCCTCGACACAAGGGTTTGTAA	0.001095569	0.001749586	23.33333333	15.66666667	0.585932462	0.724800247	no	-0.000654017	neg	no
liver	RNA labelling group	control group (Cre -ve)	9_TCGCTGCGATCTATTGAAAGTTAGCCCTCGACACAAGGGTTTGT	0.000371	0.000658	18	11.33333333	0.290959458	0.458395718	no	-0.000287	neg	no
liver	RNA labelling group	control group (Cre -ve)	MT_GATAAGTCGTAACAAGGTAAGCATACTGGAAAGTGTGCTTGGAATAATA	0.008340233	0.000417	41.66666667	20.33333333	0.287231377	0.453848016	no	0.007923233	pos	no
liver	RNA labelling group	control group (Cre -ve)	MU069435.1_GCGATCTATTGAAAGTCAGCCCTCGACACAAGGGTTTGT	0.001320677	0.000765	18	16.66666667	0.703579958	0.811693148	no	0.000555677	pos	no
liver	RNA labelling group	control group (Cre -ve)	MU069435.1_TCGCTGCGATCTATTGAGAGTCAGCCCTCGACACAAGGGTTTGT	0.000614	0.000388	15.66666667	12.33333333	0.709964472	0.816433914	no	0.000226	pos	no
liver	RNA labelling group	control group (Cre -ve)	Mus musculus (house mouse) mmu-miR-425-5p	0.001301676	0.000745	30	26.33333333	0.575431212	0.713925964	no	0.000556676	pos	no
liver	RNA labelling group	control group (Cre -ve)	NA_ACAGAACTTAATGGGCCCGCTA	0.000331	0.000391	12	18.66666667	0.931793656	0.963219025	no	-6e-05	neg	no
liver	RNA labelling group	control group (Cre -ve)	NA_ACTCTTAGCGGTGGATCACTCGGCTCGTGCGTCGATGAAGAACGCAGCTAGCTGCGAGAATTAATGTGAATTGCAGGACACA	0.00109033	0.00069	21.66666667	26	0.162852341	0.319387985	no	0.00040033	pos	no
liver	RNA labelling group	control group (Cre -ve)	NA_AGATACCCGTCGCCGCGCTCTCCCTCTCCCCCCGTCCGCCTCCCGGGCGGGCGTT	0.001442761	0.001156952	25	47	0.448830606	0.600197176	no	0.000285809	pos	no
liver	RNA labelling group	control group (Cre -ve)	NA_ATTGCACTTGTCCCGGCCTGTAA	0.000921	0.000831	19	21.33333333	0.591130857	0.727271837	no	9e-05	pos	no
liver	RNA labelling group	control group (Cre -ve)	NA_GGAGTGTGACAATGGTGTTAT	0.004915853	0.002649155	17.33333333	15	0.613724879	0.746621695	no	0.002266698	pos	no
liver	RNA labelling group	control group (Cre -ve)	NA_GGAGTGTGGCAATGGTGTTTGA	0.000553	0.000721	15.66666667	22	0.806700338	0.884309721	no	-0.000168	neg	no
liver	RNA labelling group	control group (Cre -ve)	NA_TATGGCCGCTGCTGTGATGATG	0.001298238	0.000769	16	23.33333333	0.639059747	0.765668623	no	0.000529238	pos	no
liver	RNA labelling group	control group (Cre -ve)	NA_TGACCTATGAATTGACAGCCTTT	0.004467282	0.01223148	20.33333333	17.33333333	0.025218538	0.089125295	no	-0.007764198	neg	no
liver	RNA labelling group	control group (Cre -ve)	NA_TGAGGTAGTAGGTTGTATGGAAA	0.000308	0.000721	18	12.66666667	0.266790907	0.431299852	no	-0.000413	neg	no
liver	RNA labelling group	control group (Cre -ve)	NA_TGGAGTGTGACAATGATGTTTGA	0.001639439	0.001016408	18.66666667	24.66666667	0.214139796	0.375386148	no	0.000623031	pos	no
liver	RNA labelling group	control group (Cre -ve)	NA_TTAGCAGCCGGATCCTTAATA	0.00139793	0.000117	14	22.33333333	0.014560041	0.063158569	no	0.00128093	pos	no
liver	RNA labelling group	control group (Cre -ve)	1_AACATTCAACGCTGTCGGTGAGT	0.001997091	0.000351	20	16.33333333	0.37768032	0.533700226	no	0.001646091	pos	no
liver	RNA labelling group	control group (Cre -ve)	1_TGCTATGATGAAGGCTATGTTGGTAGGGACAACTGAGCTTGTTGATGAATACCAACGATTCTGAT	0.001962256	0.000522	15.66666667	15.33333333	0.044767138	0.13117771	no	0.001440256	pos	no
liver	RNA labelling group	control group (Cre -ve)	1_TGTCAATGATGTATACCTTTTGGAACTGAATCTAAGTGATTTAACAAAAATTCGTCACTACCACTGAGA	0.00096	0.000686	15.66666667	13.66666667	0.307048346	0.471798883	no	0.000274	pos	no
liver	RNA labelling group	control group (Cre -ve)	10_ATGCAGTGTGGAACATAATGAACTGAAC	0.000673	0.001055785	12.66666667	13.66666667	0.665733016	0.78624527	no	-0.000382785	neg	no
liver	RNA labelling group	control group (Cre -ve)	12_TGCGGGAAACTCGACTGCATAATTTGTGGTAGTGGGGGACTGCGTTCGCGCTCTCCCCTG	0.005364505	0.000954	17.33333333	10.33333333	0.016735585	0.06943122	no	0.004410505	pos	no
liver	RNA labelling group	control group (Cre -ve)	13_TCGCTGCGATCTATTGAAAGTCAGCCCTCGACACAAGGGTTTGAA	0.000341	0.001634668	14.66666667	15.33333333	0.090130767	0.214143291	no	-0.001293668	neg	no
liver	RNA labelling group	control group (Cre -ve)	14_AAGCAGTGATGACAGATTGGATCTGACTTAACTGCTGTGCTGAGTTTGTTCAATCCAACCCTGAGC	0.000557	0.000947	18	16.33333333	0.070658586	0.181469194	no	-0.00039	neg	no
liver	RNA labelling group	control group (Cre -ve)	16_GTGAAATGATGGCAAATCATCTTTCGGGACTGACCTGAAATGAAGAGAATACTCTTGCTGAT	0.007207247	0.000445	12	12.33333333	3.1e-05	0.003133995	yes	0.006762247	pos	yes
liver	RNA labelling group	control group (Cre -ve)	16_TTCCGCTGATGACTTCTGTCAGTGCCACGTGTCTGGGCCACTGAGACCACATGATGGGATTGAGGACCTGAGG	0.001361374	0.000735	22	17	0.252495858	0.418584322	no	0.000626374	pos	no
liver	RNA labelling group	control group (Cre -ve)	18_TGGAGTGTGACAATGGTGTTTGTNT	0.006094758	0.002709901	14.66666667	12	0.064069322	0.171062976	no	0.003384857	pos	no
liver	RNA labelling group	control group (Cre -ve)	19_GTACAGTACTGTGATAGCTGAAT	0.005676042	0.000883	18.66666667	26.66666667	0.442106934	0.595115656	no	0.004793042	pos	no
liver	RNA labelling group	control group (Cre -ve)	19_TCGGCTGATGATTGCTGTTGAGACTTGGAAATCTGATT	0.002362479	0.001048283	19.33333333	15.66666667	0.154327947	0.3078108	no	0.001314196	pos	no
liver	RNA labelling group	control group (Cre -ve)	3_TCCTGTTCGTGACGCCA	0.00404188	0.000512	79.66666667	28	0.01358524	0.059568883	no	0.00352988	pos	no
liver	RNA labelling group	control group (Cre -ve)	4_TAATACTGCCTGGTAATGATGAC	0.000744	0.000325	29.66666667	27	0.443678322	0.595744005	no	0.000419	pos	no
liver	RNA labelling group	control group (Cre -ve)	7_GACTTATGATGAGCTATGTTTACTGAGCATGATGAAATGATGCTCAAAATGATTACTCTGAAG	0.000596	0.000968	15.66666667	16.33333333	0.261595144	0.426244655	no	-0.000372	neg	no
liver	RNA labelling group	control group (Cre -ve)	8_CTGAAGTGATGATTCACAATCATGTCTCTTCTCTGAAGAATTCATGGAGATTCTGTGTATCTGATC	0.003894687	0.001749904	18.33333333	16.66666667	0.187688769	0.349862244	no	0.002144783	pos	no
liver	RNA labelling group	control group (Cre -ve)	8_TGGAGGATGAAGTAAGGAGTGATCCATCGGCTAAGTGTTTTCCCACTGTGCTGACACTCACATTGCTGACA	0.00111578	0.001121232	22.66666667	16.33333333	0.832535046	0.902238248	no	-5.45199999999997e-06	neg	no
liver	RNA labelling group	control group (Cre -ve)	9_TACAGTACTGTGATAACTGACT	0.017831867	0.001346513	18	32.33333333	0.946117976	0.970316919	no	0.016485354	pos	no
liver	RNA labelling group	control group (Cre -ve)	9_TGCACCTGATGAGAATTCTGCTGCTGAGGTTGTGTGATTGCTCAGACTCAAAGTAAACGCCCTGATG	0.006419718	0.001634106	18.66666667	15.66666667	0.006202399	0.037445829	yes	0.004785612	pos	yes
liver	RNA labelling group	control group (Cre -ve)	MU069435.1_CAGAGCAGCTCCCTCGCTGCGATCTATTGAAAGTCAGCCCTCGACACAAGGGTTTGT	0.001795733	0.001037717	21.33333333	19.33333333	0.379543338	0.535507834	no	0.000758016	pos	no
liver	RNA labelling group	control group (Cre -ve)	Mus musculus (house mouse) mmu-miR-101b-3p	0.000979	0.000592	17.66666667	22.66666667	0.421872704	0.580433704	no	0.000387	pos	no
liver	RNA labelling group	control group (Cre -ve)	Mus musculus (house mouse) mmu-miR-361-5p	0.007957031	0.000552	30	25.66666667	0.004253981	0.030944106	yes	0.007405031	pos	yes
liver	RNA labelling group	control group (Cre -ve)	Mus musculus (house mouse) mmu-miR-674-3p	0.003049815	0.000736	26.66666667	29	0.217950965	0.379094372	no	0.002313815	pos	no
liver	RNA labelling group	control group (Cre -ve)	NA_ACTGGACTTGGAGTCAGAAGGAA	0.00072	0.001975772	28	28	0.200090483	0.360921294	no	-0.001255772	neg	no
liver	RNA labelling group	control group (Cre -ve)	NA_AGCCGAGCGCACGGGGTCGGCGGCGATGTCGGC	0.001602405	0	17.66666667	22.33333333	0.014464538	0.063082541	no	0.001602405	pos	no
liver	RNA labelling group	control group (Cre -ve)	NA_ATGTTATCACGGGAGACACACG	0.002136855	0	12	19	0.001056977	0.014743005	yes	0.002136855	pos	yes
liver	RNA labelling group	control group (Cre -ve)	NA_CGACTCTTAGCGGTGGATCACTCGGCTCGTGCGTCGATGAAG	0.004175366	0.001151457	12.66666667	15	0.464556378	0.613593649	no	0.003023909	pos	no
liver	RNA labelling group	control group (Cre -ve)	NA_CGATACGACTCTTAGCGGTGGATCACTCGGCTCGTGCGTCGATGAAGAACGCAGCTAGCTGCGAGAATTAATGTGAATTGCAGGACA	0.000506	0.000743	23	21.66666667	0.147104876	0.297891976	no	-0.000237	neg	no
liver	RNA labelling group	control group (Cre -ve)	NA_CTCGGCCGATCGAAAGGGAGTCGGGTTCAGATCCCCGAATCCG	0.001022184	0.00061	21	25	0.193701991	0.354135392	no	0.000412184	pos	no
liver	RNA labelling group	control group (Cre -ve)	NA_GACTCTTAGCGGTGGATCACTCGGCTCGTGCGTCGATGAAGAACGCAGCTAGCTGCGAGAATTAATGTGAATTGCAGGACACATTGATCATCG	0.001062472	0.000475	15.66666667	18.66666667	0.097629349	0.225786722	no	0.000587472	pos	no
liver	RNA labelling group	control group (Cre -ve)	NA_TAAATCCTTCCCGTACTACCA	0.003560451	0.001184104	27	25.33333333	0.150977906	0.30421202	no	0.002376347	pos	no
liver	RNA labelling group	control group (Cre -ve)	NA_TGAGGTAGTAGGTTGTGTGGAAT	0.000482	0.000454	13.33333333	12	0.783338087	0.872893267	no	2.8e-05	pos	no
liver	RNA labelling group	control group (Cre -ve)	NA_TTGGAGTGTGACAATGGTGTTTGA	0.000813	0.000446	17	24	0.47486637	0.624661615	no	0.000367	pos	no
liver	RNA labelling group	control group (Cre -ve)	X_ATCCCACTCCTGACACCATT	0.010676055	0.002906961	18.33333333	13.33333333	0.426543143	0.583880546	no	0.007769094	pos	no
liver	RNA labelling group	control group (Cre -ve)	>ENSMUST00000133454.8|ENSMUSG00000023088.18|OTTMUSG00000027051.5|OTTMUST00000066860.3|Abcc1-203|Abcc1|4845|UTR5:1-38|CDS:39-1970|UTR3:1971-4845|	0.020528708	0.001653533	38.33333333	51	0.352421682	0.513359073	no	0.018875175	pos	no
liver	RNA labelling group	control group (Cre -ve)	1_ATACATGATGATCTCACACAACTTGAACTCTCTCACTGATT	0.003717083	0.001434771	15	23	0.088393056	0.211567995	no	0.002282312	pos	no
liver	RNA labelling group	control group (Cre -ve)	1_GGACAACTGAGCTTGTTGATGAATACCAACGATTCTGATG	0.000952	0.000815	17.33333333	19.33333333	0.933003069	0.963368836	no	0.000137	pos	no
liver	RNA labelling group	control group (Cre -ve)	1_TGTCAATGATGCATCTTATTGGAACTGAATTTAAGTGATCTAACCCATTCGTCACTACCACTGAGAC	0.001715499	0.000886	21	21	0.00697175	0.039304149	yes	0.000829499	pos	yes
liver	RNA labelling group	control group (Cre -ve)	11_CGGCGATGATGACACTCCATA	0.00629556	0.001164499	20	14.66666667	0.649441095	0.772076187	no	0.005131061	pos	no
liver	RNA labelling group	control group (Cre -ve)	11_TCGAATCCCACTTCTGACACCA	0.009049154	0.002780555	30.66666667	32	0.164297373	0.321442744	no	0.006268599	pos	no
liver	RNA labelling group	control group (Cre -ve)	11_TGCTTTGCTGAAATCCAGAGGCTGTTTCTGAGC	0.000435	0.001446342	16	19.66666667	0.441606536	0.594937032	no	-0.001011342	neg	no
liver	RNA labelling group	control group (Cre -ve)	12_AACTGTGATGAAAGATTTGGTCTATACAGTAATATATTTATTACTACATGAGGACAACAGTCCCTCTAAACTGATG	0.006177085	0.000824	16.33333333	18.33333333	0.000928	0.014037	yes	0.005353085	pos	yes
liver	RNA labelling group	control group (Cre -ve)	12_TGAAATGTTTAGGACCACTAGA	0.000364	0.000257	17.66666667	18	0.618335362	0.751101063	no	0.000107	pos	no
liver	RNA labelling group	control group (Cre -ve)	15_TATCAATGATGTCCTAAAAAATAAATGTCTGAACATATGACTGCTATAATGATTTCAGCATTTAACTGAGA	0.000908	0.000584	23	19.33333333	0.170340539	0.326999379	no	0.000324	pos	no
liver	RNA labelling group	control group (Cre -ve)	19_ACAGTACTGTGATAGCTGAAA	0.00171855	0.000691	16.66666667	34	0.134115191	0.284774776	no	0.00102755	pos	no
liver	RNA labelling group	control group (Cre -ve)	19_TACGGGGATGATATGAAAACTGAACTCTCTCTTTCTGATGGTTTAGTGGAGAAAACAAAAATTCTCTGAGTA	0.006254948	0.000787	17.33333333	19.33333333	0.024811989	0.088281087	no	0.005467948	pos	no
liver	RNA labelling group	control group (Cre -ve)	2_GTGGTGATGACACTAGAACCACCAAGATCGCTGATG	0.002425069	0.001399876	13	13.66666667	0.562896596	0.702752078	no	0.001025193	pos	no
liver	RNA labelling group	control group (Cre -ve)	3_CATGTGATGAGAAACTGTTTCGGTCCCAGTTGATGGCCACTGATAACATTACATTTTTCTGATG	0.002462378	0.000438	18.66666667	20.33333333	0.008362548	0.042549064	yes	0.002024378	pos	yes
liver	RNA labelling group	control group (Cre -ve)	4_TGTAAACATCCTACACTCTCAGCTA	0.001932512	0.001067558	11.66666667	18.33333333	0.694198069	0.806326257	no	0.000864954	pos	no
liver	RNA labelling group	control group (Cre -ve)	5_CGGAAGACCCACTCCCCGGCGCCGCTCGTGGGGGGCCCAAGTCCTTCTGATCGAGGCCC	0.001065846	0.001137947	22.66666667	20	0.907266352	0.953686748	no	-7.2101e-05	neg	no
liver	RNA labelling group	control group (Cre -ve)	7_AGTCCATGATGAGCAACACTCACCATCTTTCGTTTGAGTCTCACGACTGTGAGATCAACCCATGCACCGCTCTGAGAC	0.009689305	0.001761457	20.33333333	21	0.003299117	0.027035788	yes	0.007927848	pos	yes
liver	RNA labelling group	control group (Cre -ve)	8_TACCACAGGGTAGAACCACGGACT	0.002669953	0.000612	18	14.33333333	0.885732327	0.939747479	no	0.002057953	pos	no
liver	RNA labelling group	control group (Cre -ve)	9_CAACGGAATCCCAAAAGCAGCTAT	0.008686073	0.003305365	16	15.66666667	0.444943749	0.596947749	no	0.005380708	pos	no
liver	RNA labelling group	control group (Cre -ve)	9_CACCTGATGAGAATTCTGCTGCTGAGGTTGTGTGATTGCTCAGACTCAAAGTAAACGCCCTGATG	0.003826399	0.000461	16.66666667	13.33333333	0.012765743	0.058380292	no	0.003365399	pos	no
liver	RNA labelling group	control group (Cre -ve)	9_TCGCTGCGATCTATTGAAAGTCAGCCCTCGACACAAGGGTTTGTAAA	0.000588	0.001052466	13.66666667	12.33333333	0.260924655	0.426222748	no	-0.000464466	neg	no
liver	RNA labelling group	control group (Cre -ve)	9_TCGCTGCGATCTATTGAAAGTCATCCCTCGACACAAGGGTTTGT	0.001359425	0.000887	16.66666667	12	0.319244318	0.484102443	no	0.000472425	pos	no
liver	RNA labelling group	control group (Cre -ve)	Mus musculus (house mouse) mmu-miR-200c-3p	0.000368	0.000521	30.33333333	24.33333333	0.914026879	0.956988062	no	-0.000153	neg	no
liver	RNA labelling group	control group (Cre -ve)	NA_ACATTGATCATCGACACTTCGAACGCACTTGCGGCCCCGGGTTC	0.001440352	0.000659	20	31.33333333	0.025703224	0.090468961	no	0.000781352	pos	no
liver	RNA labelling group	control group (Cre -ve)	NA_AGAGGACGGGACGCCGGTACGT	0	0.002206715	14.66666667	23.33333333	0.051998303	0.145811531	no	-0.002206715	neg	no
liver	RNA labelling group	control group (Cre -ve)	NA_AGCTTTCGCCGAATCCCGGGGCCGAGGAAGCCAGAT	0.000121	8e-04	19	29.66666667	0.213015839	0.375386148	no	-0.000679	neg	no
liver	RNA labelling group	control group (Cre -ve)	NA_ATTGATCATCGACACTTCGAACGCACTTGCGGCCCCGGGT	0.000112	0.001489583	11.66666667	15	0.069720806	0.180409781	no	-0.001377583	neg	no
liver	RNA labelling group	control group (Cre -ve)	NA_CACGGGGTCGGCGGCGATGT	0.001198372	0	13.66666667	13	0.050641942	0.142999411	no	0.001198372	pos	no
liver	RNA labelling group	control group (Cre -ve)	NA_GAAATTTCGGTTGGGAAAAAAAAAAA	0.001795826	0.000309	13	9.666666667	0.169480704	0.326999379	no	0.001486826	pos	no
liver	RNA labelling group	control group (Cre -ve)	NA_GAATTGATCAGGACATAGGGAAAAA	0.006546915	0.000631	11	12.33333333	0.253544077	0.419891829	no	0.005915915	pos	no
liver	RNA labelling group	control group (Cre -ve)	NA_GCCGAGCGCACGGGGTCGGCGGCGATGTCGG	0	0	13.66666667	16.33333333	1	1	no	0	zero	no
liver	RNA labelling group	control group (Cre -ve)	NA_GGAGTGTGACAATGGTGTAA	0.000431	0.000823	18	15.33333333	0.639668917	0.765668623	no	-0.000392	neg	no
liver	RNA labelling group	control group (Cre -ve)	NA_TACCCGTCGCCGCGCTCTCCCTCTCCCCCCGTCCGCCTCCCGGGCGGGCGTT	0.000602	0.001757087	17	32	0.00784319	0.041983686	yes	-0.001155087	neg	no
liver	RNA labelling group	control group (Cre -ve)	NA_TCCTCCCGGGGCTACGCCTGTCTNAGCGTCGCT	0.000965	0.000752	18.33333333	24.66666667	0.354484368	0.514594722	no	0.000213	pos	no
liver	RNA labelling group	control group (Cre -ve)	NA_TGGAGTGTGACAATGGTTTTGA	0.00101626	0.000259	11.66666667	22	0.692020497	0.805998551	no	0.00075726	pos	no
liver	RNA labelling group	control group (Cre -ve)	NA_TTCAATCCCCGGCACCTCCACCA	0.007033741	0.001344018	17	59.33333333	0.092282435	0.216923569	no	0.005689723	pos	no
liver	RNA labelling group	control group (Cre -ve)	NA_TTCGACTCCCGGTGTGGGAACCA	0.005843902	0.001170261	22.33333333	42.66666667	0.000821	0.01338329	yes	0.004673641	pos	yes
liver	RNA labelling group	control group (Cre -ve)	>ENSMUST00000006112.7|ENSMUSG00000005958.16|OTTMUSG00000035120.2|OTTMUST00000089377.1|Ephb3-201|Ephb3|4185|UTR5:1-415|CDS:416-3397|UTR3:3398-4185|	0	0	11.33333333	19	1	1	no	0	zero	no
liver	RNA labelling group	control group (Cre -ve)	>ENSMUST00000093914.5|ENSMUSG00000070332.5|OTTMUSG00000003440.3|OTTMUST00000007261.3|Trim80-201|Trim80|1934|UTR5:1-9|CDS:10-1884|UTR3:1885-1934|	0.00431509	0.011322018	18	17	0.262478842	0.42682489	no	-0.007006928	neg	no
liver	RNA labelling group	control group (Cre -ve)	1_TCACCCAGGCGGCCCGGGTTCGACTCCCGGTATGGGAACCA	0.008258766	0.000435	14.33333333	15	0.622953464	0.754511591	no	0.007823766	pos	no
liver	RNA labelling group	control group (Cre -ve)	1_TGCTATGATGAAGGCTATGTTGGTAGGGACAACTGAGC	0.001461053	0.00037	13.66666667	19.66666667	0.032900147	0.106252372	no	0.001091053	pos	no
liver	RNA labelling group	control group (Cre -ve)	1_TGTCAATGATGCATCTTATTGGAACTGAATTTAAGTGATCTAACCCATTCGTCACTACCACTGAGACAA	0.008116788	0.001043809	13.66666667	14	0.015566062	0.066278651	no	0.007072979	pos	no
liver	RNA labelling group	control group (Cre -ve)	12_CACTCCAGCCTGGGCAACATAGCGAGACCCCGTCTCTA	0.000426	0.001392489	11.66666667	21	0.099148381	0.227872274	no	-0.000966489	neg	no
liver	RNA labelling group	control group (Cre -ve)	14_AAAGCTGGGTTGAGAGGGCGAA	0.009341095	0.001182033	18	15	0.359889869	0.517625757	no	0.008159062	pos	no
liver	RNA labelling group	control group (Cre -ve)	17_TTGCTGTGATGACTGTCATTGGGTTTCGCATATTGCTGAGTTCCCATGATGCCTCTTCTCTTGGCTGTCTGAGC	0.001191538	0.001280393	15.66666667	12.66666667	0.719492096	0.822794478	no	-8.88549999999999e-05	neg	no
liver	RNA labelling group	control group (Cre -ve)	18_TTGCTGTGATGACTATCTTAGGACACCTTTGGATTAACCGTGAAATCAAACAAGTGCTGAGCAAA	0.006825196	0.000531	17.33333333	11.66666667	0.001073361	0.014772977	yes	0.006294196	pos	yes
liver	RNA labelling group	control group (Cre -ve)	19_CTTAATGATGAACAATGTAAATGNCAAGCATATGGCTGAGTTGCAATGATGTCATCTTACTACTGAAA	0.001907484	0.001042559	16.33333333	15.33333333	0.214141789	0.375386148	no	0.000864925	pos	no
liver	RNA labelling group	control group (Cre -ve)	2_TCACCAAGATGAGTGGTGCAAATCTGATC	0.000338	0.001598335	11.66666667	14.33333333	0.58849274	0.726581655	no	-0.001260335	neg	no
liver	RNA labelling group	control group (Cre -ve)	5_TCCCGGGCGGCGCACCA	0.009610251	0.001883887	70.33333333	29.66666667	0.6924215	0.805998551	no	0.007726364	pos	no
liver	RNA labelling group	control group (Cre -ve)	6_TAATGGTTCGTTTGTAA	0.001606752	0.000876	11.66666667	24.33333333	0.345111866	0.507817083	no	0.000730752	pos	no
liver	RNA labelling group	control group (Cre -ve)	7_CGCACTGATTGATTTAGAGGCATTTGTCTGAGA	0.002560886	0.000345	10.66666667	10.33333333	0.13670556	0.287259215	no	0.002215886	pos	no
liver	RNA labelling group	control group (Cre -ve)	8_ACCACAGGGTAGAACCACGGACA	0	0	18.33333333	22.33333333	1	1	no	0	zero	no
liver	RNA labelling group	control group (Cre -ve)	9_ACGGAATCCCAAAAGCAGCT	0.002259887	0.000661	14.66666667	14	0.789836804	0.875912234	no	0.001598887	pos	no
liver	RNA labelling group	control group (Cre -ve)	NA_AAGTCGGCCCGCTGGGTTTCCG	0.00089	0.000423	16.33333333	23	0.442519753	0.595176193	no	0.000467	pos	no
liver	RNA labelling group	control group (Cre -ve)	NA_AATGATCGAAGTTAGGCTGG	0	0.00083	11.66666667	24.66666667	0.031698141	0.103798523	no	-0.00083	neg	no
liver	RNA labelling group	control group (Cre -ve)	NA_AATGATCGGCCGCGATAACCCG	0	0.001032379	14.66666667	14.66666667	0.044045133	0.129502673	no	-0.001032379	neg	no
liver	RNA labelling group	control group (Cre -ve)	NA_AGCTTTCGCCGAATCCCGGGGCCGAGGAAGCCAGATA	0.000336	0.000182	16	28	0.27740007	0.443949865	no	0.000154	pos	no
liver	RNA labelling group	control group (Cre -ve)	NA_CAAGGAATGGTGCATGCAAGGA	0.001455604	0	11.33333333	18.33333333	0.16692305	0.323838723	no	0.001455604	pos	no
liver	RNA labelling group	control group (Cre -ve)	NA_CGAGCCCCAGTGGAACCACCA	0.001687764	0.002415459	19.66666667	10	0.94131629	0.96640213	no	-0.000727695	neg	no
liver	RNA labelling group	control group (Cre -ve)	NA_CTGACCTATGAATTGACAGCCTTA	0.004517013	0.005997412	20.33333333	27.66666667	0.325532006	0.489508166	no	-0.001480399	neg	no
liver	RNA labelling group	control group (Cre -ve)	NA_GAATTGATCAGGACATAGGGAAAA	0.004038179	0	12.66666667	16	0.183693706	0.345903458	no	0.004038179	pos	no
liver	RNA labelling group	control group (Cre -ve)	NA_TGGAATGTGACAATGGTGTTTGA	0.002209156	0.000755	15.66666667	19	0.117035231	0.257879132	no	0.001454156	pos	no
liver	RNA labelling group	control group (Cre -ve)	X_AAGCTGTGATGAATTTGAATCCACTGATCTTCCGACATGATAAATGCATTGTCCTCTAAGAAGTTCTGAGCT	0.001582675	0.000857	20.66666667	16.66666667	0.084112121	0.204038098	no	0.000725675	pos	no
liver	RNA labelling group	control group (Cre -ve)	>ENSMUST00000207477.2|ENSMUSG00000039057.12|OTTMUSG00000059084.2|OTTMUST00000144937.1|Myo16-203|Myo16|7169|UTR5:1-317|CDS:318-6077|UTR3:6078-7169|	0.008048882	0.000723	108.3333333	23.66666667	0.141637448	0.294184069	no	0.007325882	pos	no
liver	RNA labelling group	control group (Cre -ve)	1_ATTACTTGATGATAGTAAAAGATCTGATG	0.000598	0.000525	14	17.33333333	0.939537751	0.965188623	no	7.3e-05	pos	no
liver	RNA labelling group	control group (Cre -ve)	1_CAAGTGATGAGTGACAAAGGGACTTAATACTGAACCATGGGGTTGAAATGAAATATGCTGATG	0.001619592	0.000712	15.66666667	17.33333333	0.139202655	0.29024471	no	0.000907592	pos	no
liver	RNA labelling group	control group (Cre -ve)	1_CACAATGATGACATCATATTTGCTACTCTTGACAGCTGGGGTGACGATAGCTTTAAACCACCATGATTATAACTGAGG	0.002779215	0.000539	22	21.66666667	0.001574564	0.017563495	yes	0.002240215	pos	yes
liver	RNA labelling group	control group (Cre -ve)	1_GACAACTGAGCTTGTTGATGAATACCAACGATTCTGATG	0.001755559	0.00136473	14	19.33333333	0.441570146	0.594937032	no	0.000390829	pos	no
liver	RNA labelling group	control group (Cre -ve)	1_TACCATGATGATAACATAGTTCAGCAGACTTAACTCTGATGAACAATCATGTCTTTCGCTCCTATCTGAT	0.00166068	0.001179923	15.66666667	14	0.32104115	0.485916352	no	0.000480757	pos	no
liver	RNA labelling group	control group (Cre -ve)	1_TGCTATGATGAAGGCTATGTTGGNAGGGACAACTGAGCTTGTTGATGAATACCAACGATTCTGATG	0.002055953	0.00084	15	15.33333333	0.110733684	0.247468372	no	0.001215953	pos	no
liver	RNA labelling group	control group (Cre -ve)	10_ACATGATGAAAACAGTCTCCCTCTTCTGAATCTCGCTGAGGAAACTGCACGTCACCCTCCTGAAA	0.002160307	0.00068	12	12.33333333	0.016964826	0.069699433	no	0.001480307	pos	no
liver	RNA labelling group	control group (Cre -ve)	10_GAGGTAGTAGTTTGTGCTGTTT	0.003308991	0.00170907	17.66666667	15.33333333	0.551412211	0.692152798	no	0.001599921	pos	no
liver	RNA labelling group	control group (Cre -ve)	10_GTACATGATGAAAACAGTCTCCCNCTTCTGAATCTCGCTGAGGAAACTGCACGTCACCCTCCTGAAA	0.001528658	0.001544552	13.33333333	13	0.976873312	0.992204029	no	-1.5894e-05	neg	no
liver	RNA labelling group	control group (Cre -ve)	10_TCCGGCTCGAAGGACCA	0.009293984	0.001663915	44	66	0.086146083	0.207726324	no	0.007630069	pos	no
liver	RNA labelling group	control group (Cre -ve)	11_AAGCTCGGTCTGAGGCCCCTCAGT	0.010417477	0.001694523	14	14	0.575368698	0.713925964	no	0.008722954	pos	no
liver	RNA labelling group	control group (Cre -ve)	13_AAGAGGTAGTAGGTTGCATAGT	0.000117	0.00102474	13.33333333	14.33333333	0.125621368	0.271731782	no	-0.00090774	neg	no
liver	RNA labelling group	control group (Cre -ve)	13_AGAGGTAGTAGGTTGCATAGTTAA	0.002170571	0.000163	20.66666667	21.66666667	0.383596317	0.538299081	no	0.002007571	pos	no
liver	RNA labelling group	control group (Cre -ve)	15_CAAATGATGAACCTTTTGACGGGCGGACAGAAACTCTGTGCTGAATGTCAAGTTCTGATT	0.002838407	0.001335422	16.33333333	18.33333333	0.201854052	0.363292387	no	0.001502985	pos	no
liver	RNA labelling group	control group (Cre -ve)	17_GATCGATGTGGTGCTCCGGAGTTCTCTTCGGGCCAGGGCCTAAGCCGCGCCAGGC	0.00222967	0.000924	14.33333333	88.33333333	0.007246546	0.040153804	yes	0.00130567	pos	yes
liver	RNA labelling group	control group (Cre -ve)	17_GCCAAATGATGTATGTTTGACATAGGAGCACTTGTGTGCAAGGACGACCCTTATCTATCACCCATGACTGATG	0.001006015	0.000322	18.33333333	14	0.03843565	0.118229814	no	0.000684015	pos	no
liver	RNA labelling group	control group (Cre -ve)	18_TGGAATGTGACAATGGTGTTTGT	0.004572465	0.0025928	15.66666667	23	0.202927769	0.364010123	no	0.001979665	pos	no
liver	RNA labelling group	control group (Cre -ve)	19_GTAACAGCAACTCCATGTGGAAA	0.007468482	0.000335	20	16.66666667	0.031125499	0.103198889	no	0.007133482	pos	no
liver	RNA labelling group	control group (Cre -ve)	19_TGTAACAGCAACTCCATGTGGAAAT	0.010775242	0.001280752	15.66666667	15.66666667	0.028574612	0.097129669	no	0.00949449	pos	no
liver	RNA labelling group	control group (Cre -ve)	2_AGTGGTGATGACACTAGAACCACCAAGATCGCTGAT	0.000555	0.000199	13.33333333	11.33333333	0.228530395	0.38963923	no	0.000356	pos	no
liver	RNA labelling group	control group (Cre -ve)	2_TGAACTGATGATATCATTTCTTTCCCCGTCAGATCGACCCTGTTGAAAA	0.000745	0.001335156	14	13.66666667	0.192083275	0.352370452	no	-0.000590156	neg	no
liver	RNA labelling group	control group (Cre -ve)	4_GTCGATGATGAGAGCTTTGTTCTGA	0.001104442	0.000615	13	10.66666667	0.438915318	0.593419511	no	0.000489442	pos	no
liver	RNA labelling group	control group (Cre -ve)	7_AGTCCATGATGAGCAACACTCACCATCTTTCGTTTGAGTCTCACGACTGTGAGATCAACCCATGCACCGCTCTGAGACT	0.012532187	0.001419463	22.66666667	19.33333333	0.004141359	0.030596889	yes	0.011112724	pos	yes
liver	RNA labelling group	control group (Cre -ve)	7_GTCTGTGATGTTCTGCTATTACCTACATTGTTTGAGCCTCATGAAAACCCCACTGGCTGAGACG	0.006019411	0.001688339	14	13.66666667	0.056937742	0.154628988	no	0.004331072	pos	no
liver	RNA labelling group	control group (Cre -ve)	8_TGGAATGATGACATTCTCCGGAATCGCTGTACTGACTTGATGAAAGTACTTTTGAACCCTTTTCCATCTGAT	0.002571962	0.000836	14.33333333	13.33333333	0.323354388	0.487593104	no	0.001735962	pos	no
liver	RNA labelling group	control group (Cre -ve)	9_AGGTAGTAGTTTGTACAGTTT	0.001141584	0.002680276	14	14	0.97766231	0.992382445	no	-0.001538692	neg	no
liver	RNA labelling group	control group (Cre -ve)	MU069435.1_GCTGCGATCTATTGAAAGTCAGCCCTCGACACA	0.000168	0.000248	17.33333333	16	0.529065893	0.670944182	no	-8e-05	neg	no
liver	RNA labelling group	control group (Cre -ve)	NA_ACTCTTAGCGGTGGATCACTCGGCTCGTGCGTCGATGAAGAACGCAGCTAGCTGCGAGAATTAATGTGAATTGCAGGAC	0.001019692	0.000301	14.66666667	15.33333333	0.069867261	0.180409781	no	0.000718692	pos	no
liver	RNA labelling group	control group (Cre -ve)	NA_CGACTCTTAGCGGTGGATCACTCGGCTCGTGCGTCGATGAAGAACGCAGCTAGCTGCGAGAATTAATGTGAATTGCAGGACAC	0.00073	0.00066	16	14	0.98953715	0.999073705	no	7e-05	pos	no
liver	RNA labelling group	control group (Cre -ve)	NA_GACAAGCTGTGACCGTCTCCG	0.000903	0.00399657	12.66666667	20	0.59524279	0.729080116	no	-0.00309357	neg	no
liver	RNA labelling group	control group (Cre -ve)	X_AAGCTGTGATGAATTTGAATCCACTGATCTTCCGACATGATAAATGCATTGTCCTCTAAGAAGTTCTGAGCTT	0.004711004	0.001069609	15.33333333	12	0.073804438	0.186878843	no	0.003641395	pos	no
liver	RNA labelling group	control group (Cre -ve)	X_AGGTAGTAGATTGTATAGTTT	0.005260439	0.002054321	21.33333333	24	0.13788077	0.288905668	no	0.003206118	pos	no
liver	RNA labelling group	control group (Cre -ve)	>ENSMUST00000003964.17|ENSMUSG00000003865.17|OTTMUSG00000023845.2|OTTMUST00000058241.1|Gys1-201|Gys1|3678|UTR5:1-209|CDS:210-2426|UTR3:2427-3678|	0.011177084	0.001662532	13	25.66666667	0.919888253	0.957916055	no	0.009514552	pos	no
liver	RNA labelling group	control group (Cre -ve)	1_AACTCTGATGAACAATCATGTCTTTCGCTCCTATCTGAT	0.001113167	0.000808	14	17	0.302766952	0.468333584	no	0.000305167	pos	no
liver	RNA labelling group	control group (Cre -ve)	1_ATACATGATGATCTCACACAACTTGAACTCTCTCACTGATTACTTGATGATAGTAAAAGATCTGAT	0.000983	0.001167529	17.66666667	19.33333333	0.304483187	0.469641369	no	-0.000184529	neg	no
liver	RNA labelling group	control group (Cre -ve)	1_TACTTGATGATAGTAAAAGATCTGATG	0.000605	0.001074196	16	22.33333333	0.478906492	0.62793412	no	-0.000469196	neg	no
liver	RNA labelling group	control group (Cre -ve)	11_TTGCTTTGCTGAAATCCAGAGGCTGTTTCTGAG	0.000357	0.00065	10	9.666666667	0.427026916	0.584048647	no	-0.000293	neg	no
liver	RNA labelling group	control group (Cre -ve)	13_CTCGCTGCGATCTATTGAAAGTCAGCCCTCGACACAAG	0.00106566	0.000948	12.66666667	17.33333333	0.947295756	0.970316919	no	0.00011766	pos	no
liver	RNA labelling group	control group (Cre -ve)	19_CACCCTGATGAACTGAATACCGCNCCAGTCTGATAGCTGTGGAGAAAGGTATTTTCTGAGT	0.003619749	0.001044951	13.33333333	10.66666667	0.001344188	0.016251445	yes	0.002574798	pos	yes
liver	RNA labelling group	control group (Cre -ve)	19_CTGACCTATGAATTGACAGCCATTA	0.001098059	0.000225	18.33333333	33	0.025820936	0.090625324	no	0.000873059	pos	no
liver	RNA labelling group	control group (Cre -ve)	2_CTACAATGATGGTAATATTTTTCGTCAACAGAGTTCACCTAGTGAGTGTTGACACCTTGGGTCTGAGTG	0.004880707	0.001778032	17	21	0.055176209	0.151313739	no	0.003102675	pos	no
liver	RNA labelling group	control group (Cre -ve)	2_TGGAAAGGATGAACGAACTTGGCCTGACC	0.001112022	0.000504	10.66666667	19.33333333	0.352545415	0.513359073	no	0.000608022	pos	no
liver	RNA labelling group	control group (Cre -ve)	4_CTTGTGATGAAAATACTGTCCAGTTCTGCTACTGAAGGAATGAGATGAACACTTTAGTGCTGAAG	0.003325708	0.001288581	12.33333333	10.33333333	0.031201718	0.103240039	no	0.002037127	pos	no
liver	RNA labelling group	control group (Cre -ve)	8_TACCACAGGGTAGAACCACGGA	0.003615919	0	25.33333333	29.66666667	0.004164514	0.030598373	yes	0.003615919	pos	yes
liver	RNA labelling group	control group (Cre -ve)	9_CCCTCGCTGCGATCTATTGAAAGTCAGCCCTCGACACAAGGGTTTG	0.000821	0.000389	14.66666667	13.66666667	0.303882359	0.469609987	no	0.000432	pos	no
liver	RNA labelling group	control group (Cre -ve)	9_CCTCGCTGCGATCTATTGAAAGTCAGCCCTCGACACAAGGGTTTGTA	0.00284256	0.000884	12.66666667	14.33333333	0.093796176	0.218701822	no	0.00195856	pos	no
liver	RNA labelling group	control group (Cre -ve)	9_TCTATGATGATCCTATCCCGAACCTGAATTCCTGTTGAAAAACCATAATTACGGATCTGGCTTCTGAGA	0.001510765	0.001640268	12.33333333	13.66666667	0.947528265	0.970316919	no	-0.000129503	neg	no
liver	RNA labelling group	control group (Cre -ve)	NA_AAACCCGTGAACGTGCACGTCG	0.000443	0.000705	12.66666667	27	0.559602934	0.699514122	no	-0.000262	neg	no
liver	RNA labelling group	control group (Cre -ve)	NA_ACCCGTCGCCGCGCTCTCCCTCTCCCCCCGTCCGCCTCCCGGGCGGGCGTT	0.000573	0.002328745	11.66666667	25	0.00885734	0.044095928	yes	-0.001755745	neg	no
liver	RNA labelling group	control group (Cre -ve)	NA_CGACTCTTAGCGGTGGATCACTCGGCTCGTGCGTCGATGAAGAACGCAGCTAGCTGCGAGAATTAATGTGAATTGCAGGA	0.000704	0.001038329	14.66666667	15.33333333	0.232398448	0.394151666	no	-0.000334329	neg	no
liver	RNA labelling group	control group (Cre -ve)	NA_CGACTCTTAGCGGTGGATCACTCGGCTCGTGCGTCGATGAAGAACGCAGCTAGCTGCGAGAATTAATGTGAATTGCAGGAC	0.000643	0.000742	16.33333333	15.33333333	0.430711613	0.587103108	no	-9.9e-05	neg	no
liver	RNA labelling group	control group (Cre -ve)	NA_CTCCTGTCTGAGCGTCGCT	0.00694475	0.009081728	15.33333333	12	0.418531944	0.577802632	no	-0.002136978	neg	no
liver	RNA labelling group	control group (Cre -ve)	NA_CTTTCGCCGAATCCCGGGGCCGAGGAAGCCAGATA	0.000567	0	11.66666667	17.66666667	0.05289744	0.147058519	no	0.000567	pos	no
liver	RNA labelling group	control group (Cre -ve)	NA_GTCGCGGCGTGGGAAATGTGGCGTA	0.000861	0	14	14.66666667	0.179349937	0.340596476	no	0.000861	pos	no
liver	RNA labelling group	control group (Cre -ve)	>ENSMUST00000223819.2|ENSMUSG00000050377.9|OTTMUSG00000067986.1|OTTMUST00000164357.1|Il31ra-204|Il31ra|2748|UTR5:1-236|CDS:237-2225|UTR3:2226-2748|	0.002241132	0	173.6666667	25.66666667	0.033661511	0.107628749	no	0.002241132	pos	no
liver	RNA labelling group	control group (Cre -ve)	1_ATACATGATGATCTCACACAACTNGAACTCTCTCACTGATTACTTGATGATAGTAAAAGATCTGATG	0.002698313	0.001325542	12.33333333	14	0.004895508	0.033038475	yes	0.001372771	pos	yes
liver	RNA labelling group	control group (Cre -ve)	1_TGGCTATGATCTGACATTTTAAGCTGAGACCT	0.002954612	0.000659	10	10	0.432173003	0.588599258	no	0.002295612	pos	no
liver	RNA labelling group	control group (Cre -ve)	2_CACCAAGATGAGTGGTGCAAATCTGATC	0.0024228	0.000408	12.33333333	13.33333333	0.308949847	0.473372019	no	0.0020148	pos	no
liver	RNA labelling group	control group (Cre -ve)	2_TGCAATGATGACTTATATATCTGTCAATCCCCTGAGAGATCACTGACGACTCCATGTGTCTGAGCAA	0.002601437	0.001297866	13	13.66666667	0.067870194	0.177231503	no	0.001303571	pos	no
liver	RNA labelling group	control group (Cre -ve)	3_CCTGTTCGTGACGCCA	0.001812499	0.000243	67.33333333	35	0.001190569	0.01566131	yes	0.001569499	pos	yes
liver	RNA labelling group	control group (Cre -ve)	3_TGAGTGATGACAAGATGTTTCGGTCCCAAATGAAGCCTACTGATTACCGTAACATTTATTGCTGACA	0.003931858	0.001338596	14.66666667	15	0.079867455	0.197663134	no	0.002593262	pos	no
liver	RNA labelling group	control group (Cre -ve)	4_TAGGGTGATGAAAACGTATCCTTAGGCGTGGTTATGGCCGTCTTGGCCACCTGTACACCACTTGCCAATGCAAGGACTTGTCATAGTTACACT	0.003445684	0.000887	12	14.33333333	0.071812184	0.184107205	no	0.002558684	pos	no
liver	RNA labelling group	control group (Cre -ve)	5_ACCACTGATGATCTTGTAATTCTGACT	0.011815452	0.000891	23.33333333	31.33333333	0.205183756	0.367242607	no	0.010924452	pos	no
liver	RNA labelling group	control group (Cre -ve)	8_CTGGAGGATGAAGTAAGGAGTGATCCATCGGCTAAGTGTTTTCCCACTGTGCTGACACTCACATTGCTGACAG	0.003449328	0.000648	13.33333333	11	0.005218762	0.034048217	yes	0.002801328	pos	yes
liver	RNA labelling group	control group (Cre -ve)	9_TGTTGTGATGATGGGCAAAAATGTTCAACTGCTCTGAAT	0.000737	0.001730399	13.66666667	14.66666667	0.256300184	0.423156835	no	-0.000993399	neg	no
liver	RNA labelling group	control group (Cre -ve)	9_TTGCAGTGATGTCGTAATTTGCGTCTTACTCTGTTCACAGCGACAGTTGCCTGCTGTCAGTATGCTGGTTCAGAAGGTTGACGAACATTGTTA	0.001644721	0.001296132	13	14.33333333	0.146507081	0.297533845	no	0.000348589	pos	no
liver	RNA labelling group	control group (Cre -ve)	MU069435.1_AACCATTCGTAGACGACCTGCTTCTGGGTCGGGGTTTCGTACGTAGCAGAGCAGCTCCCTCGCTGCGATCTATTGAAAGTCAGCCCTCGACAC	0.001018946	0.001069224	19	22.33333333	0.650607229	0.772894638	no	-5.0278e-05	neg	no
liver	RNA labelling group	control group (Cre -ve)	Mus musculus (house mouse) mmu-miR-140-3p	0.013871155	0.000868	20	26.66666667	0.014812061	0.063727761	no	0.013003155	pos	no
liver	RNA labelling group	control group (Cre -ve)	Mus musculus (house mouse) mmu-miR-151-3p	0.008401282	0.000867	22	23	0.144895706	0.296424146	no	0.007534282	pos	no
liver	RNA labelling group	control group (Cre -ve)	NA_ACGACTCTTAGCGGTGGATCACTCGGCTCGTGCGTCGATGAAGAACGCAGCTAGCTGCGAGAATTAATGTGAATTGCAGGACACA	0.001484393	0.00088	13	18	0.216640563	0.378127757	no	0.000604393	pos	no
liver	RNA labelling group	control group (Cre -ve)	NA_AGACGCGCCGAGACAGAACTT	0	0.007762557	11.33333333	18.33333333	0.210608668	0.37321243	no	-0.007762557	neg	no
liver	RNA labelling group	control group (Cre -ve)	NA_AGCTTTCGCCGAATCCCGGGGCCGAGGAAG	0	0	11	16	1	1	no	0	zero	no
liver	RNA labelling group	control group (Cre -ve)	NA_GAAAACGCGGGAAAAAGTGG	0.002358491	0	12.33333333	16.66666667	0.130245268	0.279491835	no	0.002358491	pos	no
liver	RNA labelling group	control group (Cre -ve)	NA_GAGCGCACGGGGTCGGCGGCGATGTCGG	0.000661	0.000272	17	14.66666667	0.645833673	0.769083329	no	0.000389	pos	no
liver	RNA labelling group	control group (Cre -ve)	NA_TGACCTATGAATTGACAGCCATTT	0.00417487	0.010426511	13	13	0.088706763	0.212005233	no	-0.006251641	neg	no
liver	RNA labelling group	control group (Cre -ve)	NA_TGGAGTGTGACAATGGTTTTTGA	0.001189001	0.000642	14	13	0.213414375	0.375386148	no	0.000547001	pos	no
liver	RNA labelling group	control group (Cre -ve)	4_TAAACATCCTACACTCTCAGCT	0.008645948	0.001367126	10.33333333	11.66666667	0.190212187	0.351327989	no	0.007278822	pos	no
liver	RNA labelling group	control group (Cre -ve)	9_AACGGAATCCCAAAAGCAGC	0	0.000807	13	14.33333333	0.258509823	0.424638471	no	-0.000807	neg	no
