# Supplementary material for: SLAMseq reveals potential transfer of RNA from liver to kidney in the mouse
Source: Nat Commun. 2025 Aug 11;16:7413. doi: 10.1038/s41467-025-62688-9 (PMC12339719; doi:10.1038/s41467-025-62688-9)
Supplement: Supplementary file 6 — Source Data [file 41467_2025_62688_MOESM6_ESM.zip › Source data/Fig2i_data.csv]

class	perc	lower_norm	upper_norm	lower_perc	upper_perc
genome	0.241168315885081	0.235288151599009	0.246849139858518	0.235672135621722	0.246664496148439
lncRNA	0.25	0.217874722545247	0.282978402454753	0.217227195423134	0.2828125
miRNA	0.25	0.231469391604074	0.268312144044921	0.231718464351005	0.269641039729979
pctranscripts	0.22046204620462	0.200119420052494	0.241530744964008	0.198696637010433	0.241584158415842
rRNA	0.652567975830816	0.60339966854328	0.702588246864575	0.601208459214502	0.700829591931101
tRNA	0.521091811414392	0.486470689191767	0.554199285994337	0.486352357320099	0.557040440358802
unmapped	0.0679769654481723	0.0621324200466739	0.0733185063429105	0.0629726345857293	0.0738607911867802
