# Supplementary material for: SLAMseq reveals potential transfer of RNA from liver to kidney in the mouse
Source: Nat Commun. 2025 Aug 11;16:7413. doi: 10.1038/s41467-025-62688-9 (PMC12339719; doi:10.1038/s41467-025-62688-9)
Supplement: Supplementary file 6 — Source Data [file 41467_2025_62688_MOESM6_ESM.zip › Source data/TableS4_data_mRNA.csv]

tissue	group_pos	group_neg	gene_name	cR_pos	cR_neg	cpm_pos	cpm_neg	pval	fdr
liver	crepos	creneg	0610005C13Rik	0.019138324	8.98E-05	210.8066062	233.7940172	0.074641182	0.110821293
liver	crepos	creneg	0610007P14Rik	0.030330866	2.11E-04	174.6032765	161.937554	0.068030323	0.104310253
liver	crepos	creneg	0610009B22Rik	0.036905965	9.80E-05	26.48785775	13.0965419	0.021378043	0.069702696
liver	crepos	creneg	0610009O20Rik	0.024828216	3.46E-04	23.49647433	21.00250829	0.221566337	0.255358872
liver	crepos	creneg	0610010F05Rik	0.027637338	3.84E-04	10.54777041	8.549662359	0.041617638	0.082088744
liver	crepos	creneg	0610010K14Rik	0.023846888	1.53E-04	28.39008338	24.9285238	0.074771649	0.110973643
liver	crepos	creneg	0610012G03Rik	0.019896896	6.57E-05	37.86958853	41.55124918	0.023543417	0.071618967
liver	crepos	creneg	0610030E20Rik	0.029205751	1.39E-04	63.14142401	50.31095533	0.08151954	0.117380095
liver	crepos	creneg	0610031O16Rik	0.049793883	0	4.152246613	5.437696958	0.026314346	0.074246709
liver	crepos	creneg	0610037L13Rik	0.016000813	0	19.15292795	17.90670377	0.003287659	0.04775034
liver	crepos	creneg	0610040J01Rik	0.025616392	4.37E-04	26.4971422	29.95366047	0.111322977	0.148463761
liver	crepos	creneg	0610043K17Rik	0.02299576	0	6.095550546	2.154817582	0.054043303	0.091245311
liver	crepos	creneg	1110004E09Rik	0.026132227	3.57E-05	27.57418254	32.57949657	0.004528883	0.04775034
liver	crepos	creneg	1110004F10Rik	0.027121417	2.16E-04	22.66886076	14.85780918	0.123840784	0.162047849
liver	crepos	creneg	1110008F13Rik	0.030661478	2.46E-04	250.3263473	169.2508499	0.050755974	0.088505161
liver	crepos	creneg	1110008L16Rik	0.021393309	2.11E-04	9.504419641	7.337338489	0.016788768	0.064644825
liver	crepos	creneg	1110008P14Rik	0.024410618	0.001219063	31.37091408	29.47905354	0.004552055	0.04775034
liver	crepos	creneg	1110012L19Rik	0.023520244	1.71E-04	8.167713964	9.012111585	0.056769783	0.093652512
liver	crepos	creneg	1110020A21Rik	0.034713509	7.01E-04	3.057926583	5.235599993	0.74121872	0.784680792
liver	crepos	creneg	1110032A03Rik	0.025074642	0	49.9793639	42.63077147	0.002357639	0.04775034
liver	crepos	creneg	1110034G24Rik	0.031316752	0	6.069403722	4.878825846	0.042550967	0.082374012
liver	crepos	creneg	1110037F02Rik	0.025678544	0	21.61483631	13.646182	0.001686853	0.04775034
liver	crepos	creneg	1110038B12Rik	0.039857551	2.93E-04	87.49836707	20.20062262	0.003267315	0.04775034
liver	crepos	creneg	1110038F14Rik	0.019873769	8.20E-05	13.49288147	17.22678249	0.234805519	0.267683667
liver	crepos	creneg	1110059E24Rik	0.030415053	7.40E-05	20.45893106	20.24689717	0.041779371	0.082177412
liver	crepos	creneg	1110059G10Rik	0.034024226	0.001491875	23.52836533	20.64561091	0.085331901	0.121386203
liver	crepos	creneg	1110065P20Rik	0.027131161	1.78E-04	28.50767587	23.73693759	0.046960234	0.08552779
liver	crepos	creneg	1190002N15Rik	0.031805189	0	47.22958577	28.26276145	0.002836148	0.04775034
liver	crepos	creneg	1190005I06Rik	0.022944266	0	7.275026174	7.286494887	0.002935605	0.04775034
liver	crepos	creneg	1190007I07Rik	0.023781439	8.57E-05	22.13538424	23.03615669	0.179300886	0.218303352
liver	crepos	creneg	1300002E11Rik	0.020684199	3.22E-04	24.67996404	15.56641957	0.042090499	0.082280936
liver	crepos	creneg	1300017J02Rik	0.026513235	5.87E-04	515.5574981	643.9592038	0.015440737	0.063118917
liver	crepos	creneg	1500011B03Rik	0.018245665	0	1.576229401	1.470093148	0.00945946	0.054644496
liver	crepos	creneg	1500011K16Rik	0.029892329	1.58E-04	33.10931102	24.06981637	0.018988557	0.067404585
liver	crepos	creneg	1500017E21Rik	0.033352558	4.97E-05	96.88687463	17.79275145	0.07635058	0.112562247
liver	crepos	creneg	1600002H07Rik	0.027200168	4.85E-04	70.2246685	52.99391675	0.168713308	0.208721816
liver	crepos	creneg	1600002K03Rik	0.022997032	3.55E-04	6.477998434	6.313660707	0.018630833	0.066960131
liver	crepos	creneg	1600012H06Rik	0.026035026	1.23E-04	38.74081307	26.61807001	0.020839534	0.069251279
liver	crepos	creneg	1600014C10Rik	0.029500162	0.001943648	113.9624588	97.73935651	0.081322232	0.117188728
liver	crepos	creneg	1600020E01Rik	0.028838092	0.008169653	6.920226103	3.940430879	0.416991575	0.450418735
liver	crepos	creneg	1700001C19Rik	0.017474594	5.78E-04	4.765191069	13.80820348	0.013482576	0.060970013
liver	crepos	creneg	1700007L15Rik	0.031067093	0.003508772	2.867075799	1.963488734	0.264201697	0.296362148
liver	crepos	creneg	1700012D01Rik	0.019491065	0	7.832522082	10.54067321	0.032462658	0.078050845
liver	crepos	creneg	1700012D14Rik	0.027131783	0	0.385000884	0.566619215	0.160824525	0.200728354
liver	crepos	creneg	1700017B05Rik	0.037675183	0	10.69259741	9.400417066	0.004135029	0.04775034
liver	crepos	creneg	1700020I14Rik	0.02840134	0	2.859983158	4.762247905	0.002859893	0.04775034
liver	crepos	creneg	1700021F05Rik	0.026460018	4.51E-04	24.36248162	26.54637408	0.110413039	0.147513597
liver	crepos	creneg	1700024P16Rik	0.027124252	0	5.318604427	3.000642533	0.005293458	0.048052013
liver	crepos	creneg	1700025G04Rik	0	0	6.608865019	3.6127168	1	1
liver	crepos	creneg	1700027J19Rik	0.030845771	0	1.50172667	1.428501055	0.190797816	0.228567255
liver	crepos	creneg	1700028E10Rik	0.024509804	0	0.547481103	1.61491166	0.145405732	0.184940865
liver	crepos	creneg	1700029I15Rik	0.018518519	0	1.279206005	0.573884231	0.231995884	0.265112803
liver	crepos	creneg	1700029J07Rik	0.022644945	0	1.427717703	1.013842141	0.051332295	0.088992264
liver	crepos	creneg	1700030C10Rik	0.013859683	2.16E-04	6.703895117	5.282818109	0.240085308	0.272833206
liver	crepos	creneg	1700030K09Rik	0.031043816	0.009739579	3.304378319	1.638110337	0.277584368	0.30939927
liver	crepos	creneg	1700037H04Rik	0.022022275	0	4.653322541	7.298554918	0.022662917	0.070951276
liver	crepos	creneg	1700040L02Rik	0.034997866	0	0.812128086	0.790522744	0.024067676	0.072035376
liver	crepos	creneg	1700056E22Rik	0.025862069	0	0.938924345	1.662600506	0.175852532	0.215082835
liver	crepos	creneg	1700061I17Rik	0.034599758	0	4.149216069	1.526563197	0.005836153	0.048984337
liver	crepos	creneg	1700066M21Rik	0.026339221	0	17.03943679	14.98537095	0.001374978	0.04775034
liver	crepos	creneg	1700086O06Rik	0.026315789	0	0.697614397	0.905461271	0.189503654	0.227401483
liver	crepos	creneg	1700094D03Rik	0.024757406	6.30E-04	10.67188172	7.769425911	0.038477912	0.080512425
liver	crepos	creneg	1700096K18Rik	0.013147718	0	1.4480202	1.147533098	0.188481554	0.22658736
liver	crepos	creneg	1700102P08Rik	0.026984127	0	0.450512376	0.740026641	0.141852846	0.181335808
liver	crepos	creneg	1700109H08Rik	0.026369759	0	1.811638895	0.651565621	0.054419006	0.091543414
liver	crepos	creneg	1700113A16Rik	0.024569221	0.001972387	1.686191222	1.034233984	0.171713861	0.211820009
liver	crepos	creneg	1700119H24Rik	0.025699169	0	1.457059579	1.703720604	0.135244255	0.174316762
liver	crepos	creneg	1700123O20Rik	0.029158758	1.28E-04	31.89883102	31.5307501	0.066228313	0.102533782
liver	crepos	creneg	1810009A15Rik	0.022993362	1.63E-04	27.01014736	17.47943228	0.028730425	0.075919973
liver	crepos	creneg	1810010H24Rik	0.029919062	4.32E-04	4.240484765	2.676791413	0.059550459	0.096455764
liver	crepos	creneg	1810011H11Rik	7.02E-04	0.001103753	2.176606176	2.575091007	0.969753403	1
liver	crepos	creneg	1810011O10Rik	0.02480109	7.83E-05	19.90431305	21.1894821	0.040834065	0.081520741
liver	crepos	creneg	1810013L24Rik	0.02226645	2.40E-04	31.45464102	42.31299618	0.034059491	0.078738692
liver	crepos	creneg	1810021B22Rik	0.022381617	0	2.801781069	7.414066907	0.021610192	0.070104878
liver	crepos	creneg	1810022K09Rik	0.030571137	3.82E-04	84.70711707	63.92964933	0.020027745	0.06847014
liver	crepos	creneg	1810026J23Rik	0.028075317	1.29E-04	35.00101174	28.28638902	0.045179909	0.084215576
liver	crepos	creneg	1810030O07Rik	0.024400158	6.86E-04	12.1127569	11.58977575	0.04164306	0.082088744
liver	crepos	creneg	1810032O08Rik	0.038270709	0	1.688627731	1.058723732	0.007199546	0.051656062
liver	crepos	creneg	1810037I17Rik	0.029905307	1.86E-04	40.75221442	29.73413542	0.032492748	0.078050845
liver	crepos	creneg	1810041H14Rik	0.0239355	0	1.535190883	1.187721141	0.045856777	0.084711004
liver	crepos	creneg	1810043G02Rik	0.025304183	0	3.863182782	4.86522829	0.030872627	0.076914505
liver	crepos	creneg	1810044D09Rik	0.019823914	0	2.987112667	1.134170906	0.017986669	0.066146666
liver	crepos	creneg	1810046K07Rik	0.02187928	0	1.254793271	1.74050659	0.020831118	0.069251279
liver	crepos	creneg	1810053B23Rik	0.02672956	0	2.485703489	0.878163847	0.249622423	0.281913182
liver	crepos	creneg	1810055G02Rik	0.026608087	1.29E-04	42.12241138	16.26790657	0.044955551	0.084020132
liver	crepos	creneg	1810058I24Rik	0.021038798	5.31E-04	10.38102755	6.855419225	0.016808379	0.064644825
liver	crepos	creneg	2010001A14Rik	0.022931449	6.58E-04	11.23396965	4.236042272	0.226819708	0.260167865
liver	crepos	creneg	2010003K11Rik	0.041721468	1.75E-04	24.28850421	9.290633834	0.068672818	0.104851498
liver	crepos	creneg	2010107E04Rik	0.032705849	7.65E-04	351.647472	296.363651	0.011256922	0.058017564
liver	crepos	creneg	2010107G23Rik	0.017876135	0.009557866	3.246669994	2.437302147	0.722022586	0.765308083
liver	crepos	creneg	2010111I01Rik	0.021944215	3.87E-04	20.30521309	20.515099	0.06999126	0.106159333
liver	crepos	creneg	2010315B03Rik	0.03229065	0	12.42730941	9.094721888	0.033224156	0.078337959
liver	crepos	creneg	2200002D01Rik	0.018857307	8.30E-05	54.03685604	43.49825715	0.009678825	0.055055672
liver	crepos	creneg	2210011C24Rik	0.012461059	0	0.782400827	0.575759432	0.226681405	0.260084108
liver	crepos	creneg	2210013O21Rik	0.002129163	0	1.894799615	1.664475707	0.069287339	0.105426134
liver	crepos	creneg	2210016F16Rik	0.027649686	3.95E-04	44.8520348	29.8620767	0.070785494	0.106983842
liver	crepos	creneg	2210016L21Rik	0.021195381	0.003018558	6.908060022	8.501165105	0.584132342	0.622852151
liver	crepos	creneg	2210408F21Rik	0.033070985	0.00135781	42.38272387	31.96556675	0.085797138	0.121844985
liver	crepos	creneg	2210417A02Rik	0.025840382	0	12.67432325	8.613151389	0.003424178	0.04775034
liver	crepos	creneg	2210418O10Rik	0.072751323	0	0.234434068	0.603292643	0.021279006	0.069697638
liver	crepos	creneg	2300009A05Rik	0.030331527	9.66E-05	42.65894777	52.07337375	0.029571774	0.076316422
liver	crepos	creneg	2310009A05Rik	0.029291969	7.57E-05	30.3120489	24.49982439	0.026275096	0.074198428
liver	crepos	creneg	2310009B15Rik	0.025430272	8.83E-04	11.02888532	9.553432227	0.020377695	0.068975395
liver	crepos	creneg	2310010J17Rik	0.020799669	5.97E-05	23.15288076	24.24176513	0.007416292	0.052152182
liver	crepos	creneg	2310011J03Rik	0.025274624	6.18E-04	10.96001814	12.87313045	0.085740978	0.12182157
liver	crepos	creneg	2310015A10Rik	0.003333333	0	0.716295298	0.929131943	0.270928939	0.302884919
liver	crepos	creneg	2310022A10Rik	0.021663807	7.05E-04	2.880498301	3.738445628	0.146685932	0.186294554
liver	crepos	creneg	2310022B05Rik	0.024562727	0	8.692147257	15.06355803	0.033616805	0.07860002
liver	crepos	creneg	2310030G06Rik	0.030363938	0	12.82465709	11.01450881	0.006923306	0.050921445
liver	crepos	creneg	2310033P09Rik	0.030421265	0	5.451100716	4.290176217	0.005682144	0.048663175
liver	crepos	creneg	2310035C23Rik	0.020483591	1.40E-04	9.341558032	8.842690347	0.027388173	0.07489062
liver	crepos	creneg	2310036O22Rik	0.026257546	4.48E-04	85.08336132	72.32454733	0.030019349	0.076524339
liver	crepos	creneg	2310039H08Rik	0.027217276	8.67E-05	73.62651381	55.8029844	0.022674931	0.070951276
liver	crepos	creneg	2310040G24Rik	0.053008793	0	3.682403051	7.012544646	0.029916936	0.076403595
liver	crepos	creneg	2310057M21Rik	0.034390923	4.20E-04	2.388843142	2.950494354	0.04943495	0.08750689
liver	crepos	creneg	2310061I04Rik	0.032017475	6.03E-05	25.08197621	35.68758749	0.015909765	0.063610263
liver	crepos	creneg	2410002F23Rik	0.023561839	0	3.50589407	3.926720343	0.033097649	0.078224858
liver	crepos	creneg	2410004B18Rik	0.023246727	3.29E-04	8.401120595	5.151709291	0.064779108	0.101181377
liver	crepos	creneg	2410006H16Rik	0.026481023	2.81E-04	62.29536625	30.96158075	0.015498594	0.063156901
liver	crepos	creneg	2410015M20Rik	0.026148945	9.70E-05	69.86562101	66.35264908	0.00452194	0.04775034
liver	crepos	creneg	2410016O06Rik	0.021174521	2.18E-04	13.26961425	14.68123632	0.057776287	0.094685613
liver	crepos	creneg	2410131K14Rik	0.022588446	0	13.68828025	5.047775512	0.005472433	0.048434136
liver	crepos	creneg	2500002B13Rik	0.021442495	0	0.684838063	0.76193425	0.176362709	0.215596512
liver	crepos	creneg	2510002D24Rik	0.026795246	0	68.3187872	49.46262149	0.027985999	0.075465491
liver	crepos	creneg	2510009E07Rik	0.009425032	0	8.448765976	8.897062186	0.006829559	0.05082713
liver	crepos	creneg	2510039O18Rik	0.024807758	5.77E-05	26.70133468	24.93598922	0.022737584	0.070951276
liver	crepos	creneg	2610001J05Rik	0.030661765	2.36E-04	29.0829814	21.29036133	0.041259761	0.081902784
liver	crepos	creneg	2610002M06Rik	0.024877341	1.16E-04	11.80111083	14.16756103	0.029875164	0.076393884
liver	crepos	creneg	2610008E11Rik	0.035979267	0	7.880601109	6.094776466	0.040026111	0.081159816
liver	crepos	creneg	2610021A01Rik	0.020978519	0	3.494040908	3.095189216	0.037502062	0.080097166
liver	crepos	creneg	2610035D17Rik	0.00994454	0	0.658418352	0.77599271	0.020840355	0.069251279
liver	crepos	creneg	2610044O15Rik8	0.0307284	0	4.124839374	3.10784447	0.031897396	0.077743676
liver	crepos	creneg	2610301B20Rik	0.021601985	0	6.569171095	5.511999317	0.007398622	0.052152182
liver	crepos	creneg	2610306M01Rik	0.012793475	0	1.238709391	1.078407795	0.008838066	0.05414278
liver	crepos	creneg	2610507B11Rik	0.02199681	2.34E-04	64.23034548	89.28120509	0.015160023	0.06307437
liver	crepos	creneg	2610528J11Rik	0.024397874	3.25E-04	10.30166003	12.28598591	0.028919477	0.07609744
liver	crepos	creneg	2700038G22Rik	0.022099448	0	0.81391431	0.831418146	0.189204185	0.227159057
liver	crepos	creneg	2700049A03Rik	0.015649452	0	0.944772665	1.457909888	0.175569847	0.214825022
liver	crepos	creneg	2700060E02Rik	0.027379352	2.55E-04	116.463784	114.4768528	0.012680345	0.059738068
liver	crepos	creneg	2700062C07Rik	0.021238399	0	9.138204169	4.586022553	0.004401404	0.04775034
liver	crepos	creneg	2700081O15Rik	0.001506024	0	2.224789468	1.315662846	0.207761739	0.242686503
liver	crepos	creneg	2700097O09Rik	0.028583926	0	12.17306648	5.938820151	0.004900817	0.04775034
liver	crepos	creneg	2810001G20Rik	0.017328312	0	2.460415723	1.431657077	0.058708194	0.095648901
liver	crepos	creneg	2810004N23Rik	0.02747851	2.60E-04	31.72633998	26.5467032	0.028624122	0.075864458
liver	crepos	creneg	2810006K23Rik	0.01698219	0	7.506803101	5.517972843	0.038537741	0.080523868
liver	crepos	creneg	2810013P06Rik	0.019895901	0.001390677	11.11308582	3.649973516	0.103901226	0.14057363
liver	crepos	creneg	2810025M15Rik	0.009726248	0	6.684880965	6.815826405	0.032256925	0.077943629
liver	crepos	creneg	2810403A07Rik	0.029542152	1.38E-04	52.67772117	41.57976299	0.041480948	0.082041535
liver	crepos	creneg	2810408I11Rik	0.022796353	0	2.441353432	4.073189781	0.159200434	0.199158843
liver	crepos	creneg	2810417H13Rik	0	0	1.648179134	0.927020956	1	1
liver	crepos	creneg	2810428I15Rik	0.023699514	0.001257517	37.55843598	31.48823101	0.016582956	0.064406681
liver	crepos	creneg	2810459M11Rik	0.027242961	2.56E-05	76.30263366	59.31428642	0.015779477	0.063415035
liver	crepos	creneg	2810474O19Rik	0.023793842	7.73E-05	10.45644958	12.81981557	0.033942732	0.078643148
liver	crepos	creneg	2900005J15Rik	0.023346304	0	0.684946444	0.377862258	0.200419645	0.236677759
liver	crepos	creneg	2900009J06Rik	0.029213955	0	2.3006449	0.830710787	0.051947295	0.089495412
liver	crepos	creneg	2900026A02Rik	0.02908479	0.001313221	37.09395895	50.05295532	0.359349739	0.391803328
liver	crepos	creneg	2900055J20Rik	0	0	0.416783262	1.305354365	1	1
liver	crepos	creneg	3010003L21Rik	0.007220978	0	1.155058901	1.221115319	0.034991882	0.079268948
liver	crepos	creneg	3010026O09Rik	0.022690489	0	5.688248295	8.072078047	0.033049051	0.078171831
liver	crepos	creneg	3110001I22Rik	0.03293329	0	2.941686911	1.820186409	0.049154814	0.087288465
liver	crepos	creneg	3110002H16Rik	0.02312444	0	5.045199183	4.08384492	0.011461275	0.058212824
liver	crepos	creneg	3110009E18Rik	0.025769081	0	1.343256415	0.853325755	0.03775848	0.080157659
liver	crepos	creneg	3110021N24Rik	0.064876957	0	1.498262603	0.708978816	0.228170022	0.261365546
liver	crepos	creneg	3110040N11Rik	0.037789581	0	5.133935458	4.230662704	0.003589559	0.04775034
liver	crepos	creneg	3110043O21Rik	0.033782584	0	16.46552351	10.17016677	0.00361681	0.04775034
liver	crepos	creneg	3110045C21Rik	0.013796849	0	2.452074647	2.234496978	0.070255862	0.106438313
liver	crepos	creneg	3110056K07Rik	0.01994302	0	1.32338744	0.335799014	0.122985992	0.161217487
liver	crepos	creneg	3110062M04Rik	0.02204354	0	3.832094714	2.195825121	0.011667499	0.058420592
liver	crepos	creneg	3110082I17Rik	0.027491872	0	2.63405068	5.619201255	0.020492387	0.06903185
liver	crepos	creneg	3830406C13Rik	0.022288836	6.63E-05	24.96992335	23.12074408	0.16800755	0.208107185
liver	crepos	creneg	4430402I18Rik	0.033075599	0	3.590792996	0.846880656	0.036919214	0.079980024
liver	crepos	creneg	4632404H12Rik	0.02081512	0	1.385382732	1.071962695	0.021629774	0.07011637
liver	crepos	creneg	4833420G17Rik	0.02455734	7.47E-04	25.45733919	26.6693762	0.072039804	0.108290747
liver	crepos	creneg	4833439L19Rik	0.026625235	6.97E-05	16.73986863	22.73188858	0.012550797	0.05956065
liver	crepos	creneg	4921524J17Rik	0.035176849	0	4.082339775	2.502564068	0.043031003	0.082575163
liver	crepos	creneg	4921531C22Rik	0.027699969	0.001662828	0.972276184	2.025584386	0.265753254	0.297906855
liver	crepos	creneg	4930402H24Rik	0.027103661	4.34E-04	34.87028498	30.880826	0.048639027	0.086856963
liver	crepos	creneg	4930430F08Rik	0.037391744	0	11.30846814	5.634314576	0.004268108	0.04775034
liver	crepos	creneg	4930453N24Rik	0.033807899	5.37E-05	32.54344161	28.18857123	0.027104384	0.074608727
liver	crepos	creneg	4930480K23Rik	0.034452978	0	0.547481103	1.090119902	0.037833496	0.080161676
liver	crepos	creneg	4930481A15Rik	0.017857143	0.002645503	0.319003737	0.834696975	0.437327398	0.471149907
liver	crepos	creneg	4930518I15Rik	0.03374171	0	7.49965409	3.210240723	0.015308274	0.06307437
liver	crepos	creneg	4930523C07Rik	0.023102504	0	7.883527265	3.757770255	0.008472683	0.053538274
liver	crepos	creneg	4930524J08Rik	0	0	0.28034548	0.423440117	1	1
liver	crepos	creneg	4930579G24Rik	0.024390244	0.03030303	0.475904529	0.485187845	0.919803678	0.962484115
liver	crepos	creneg	4930581F22Rik	0.030354791	0	12.48147348	10.51640774	0.003301317	0.04775034
liver	crepos	creneg	4931406C07Rik	0.03134368	5.73E-04	167.0442939	148.0798205	0.026491391	0.074443287
liver	crepos	creneg	4931406P16Rik	0.016607723	0.00170332	9.379947395	11.05163078	0.073514836	0.109762908
liver	crepos	creneg	4931414P19Rik	0.041000331	5.27E-04	1.807038888	1.546011473	0.199436933	0.235940561
liver	crepos	creneg	4931428F04Rik	0.031107564	0	1.237031548	1.208460908	0.038882683	0.080640889
liver	crepos	creneg	4932438A13Rik	0.027832987	4.70E-04	23.87530163	18.86876899	0.01498051	0.06307437
liver	crepos	creneg	4933404O12Rik	0.012965258	0	1.691662268	2.59747061	0.044827023	0.083893194
liver	crepos	creneg	4933421O10Rik	0.016064257	0	0.995396458	0.936048615	0.224504223	0.257932758
liver	crepos	creneg	4933427D14Rik	0.025326741	0	2.570815061	0.984905302	0.075564739	0.111694956
liver	crepos	creneg	4933431E20Rik	0.025803135	0.001836547	1.936159159	1.101483666	0.520212983	0.556831952
liver	crepos	creneg	4933434E20Rik	0.024132021	0.001003258	81.99387946	52.86925514	0.093299123	0.129582453
liver	crepos	creneg	5031439G07Rik	0.020064168	1.19E-04	31.58791543	30.11242573	0.107135754	0.144076415
liver	crepos	creneg	5033403H07Rik	0.03157222	4.35E-04	37.98505459	41.75864639	0.03109706	0.07709439
liver	crepos	creneg	5430402O13Rik	0.029856102	0.001430615	0.899511537	1.118472609	0.162495938	0.202487071
liver	crepos	creneg	5430403G16Rik	0.040251572	8.96E-04	2.680122606	2.193714134	0.779167078	0.822668279
liver	crepos	creneg	5430405H02Rik	0.026666667	0	3.673520193	2.002734053	0.037528614	0.080097166
liver	crepos	creneg	5430416N02Rik	0.026099749	0	6.774428038	3.465325976	0.01201585	0.058833856
liver	crepos	creneg	5730409E04Rik	0.023857763	0	12.49569468	11.29954224	0.036089348	0.079633957
liver	crepos	creneg	5730435O14Rik	0.020761246	0	2.302912664	1.664228829	0.199028391	0.235593476
liver	crepos	creneg	5730455P16Rik	0.024508658	7.53E-04	23.155378	24.83373711	0.174806733	0.214134514
liver	crepos	creneg	5730480H06Rik	0.023175706	1.96E-04	5.966582681	6.501822862	0.024663899	0.072690051
liver	crepos	creneg	5730508B09Rik	0.037787172	2.45E-04	4.374702923	4.0544476	0.027193272	0.074733039
liver	crepos	creneg	5830473C10Rik	0.026417863	1.95E-04	13.35476573	18.74268115	0.014069515	0.061691033
liver	crepos	creneg	6030458C11Rik	0.029953465	1.01E-04	15.33472917	13.54166409	0.026061821	0.074173725
liver	crepos	creneg	6330408A02Rik	0.0279807	0	5.413309505	4.603011075	0.056517816	0.093430282
liver	crepos	creneg	6330418K02Rik	0.024154055	0	1.806601372	0.559354198	0.062422596	0.098988306
liver	crepos	creneg	6330549D23Rik	0.0270261	0	1.185596957	0.76510052	0.050326504	0.088112196
liver	crepos	creneg	6430548M08Rik	0.00862069	0	5.547198405	5.447321105	0.19005806	0.22788663
liver	crepos	creneg	6430571L13Rik	0.03660698	0	1.069730567	0.908043831	0.060516732	0.097268791
liver	crepos	creneg	6430573F11Rik	0.030042769	0	2.707899012	2.052410237	0.049945601	0.087903525
liver	crepos	creneg	6820431F20Rik	0.039146838	0.003603604	7.095382505	3.30468594	0.109791891	0.146815023
liver	crepos	creneg	8030462N17Rik	0.026913158	1.45E-04	8.843721304	9.612955989	0.042032208	0.082280936
liver	crepos	creneg	8430408G22Rik	0.023862065	9.03E-05	71.68969868	63.47620245	0.070080679	0.106254506
liver	crepos	creneg	9030617O03Rik	0.030122347	0	35.49459818	12.83504356	0.004482681	0.04775034
liver	crepos	creneg	9030619P08Rik	0.024830335	0	9.387036554	18.09103666	0.015335519	0.06307437
liver	crepos	creneg	9030624J02Rik	0.024624991	0	9.569826749	13.44124492	0.001045054	0.04775034
liver	crepos	creneg	9130011E15Rik	0.026009561	0	5.804588117	5.627520711	0.001069191	0.04775034
liver	crepos	creneg	9130019O22Rik	0.020125786	0	1.458580902	2.395125923	0.17225001	0.212340032
liver	crepos	creneg	9130023H24Rik	0.030674953	0	2.203459411	2.101503132	0.010245445	0.056037075
liver	crepos	creneg	9130204L05Rik	0	0	0.319489392	0.240308763	1	1
liver	crepos	creneg	9130221H12Rik	0.013947001	0	2.424743864	3.137848105	0.188654669	0.226727059
liver	crepos	creneg	9130401M01Rik	0.028276798	7.37E-04	40.90237104	29.29724147	0.055267519	0.092295289
liver	crepos	creneg	9130409I23Rik	0.028894722	1.54E-04	13.35211295	9.679286389	0.163212356	0.203124235
liver	crepos	creneg	9330151L19Rik	0.045009472	0	2.837621427	2.153874857	0.051274393	0.088954083
liver	crepos	creneg	9330159M07Rik	0.026912925	0	0.919163751	1.166397242	0.029541401	0.076316422
liver	crepos	creneg	9430015G10Rik	0.012842902	0	4.026092531	2.072915061	0.06319902	0.099729956
liver	crepos	creneg	9430016H08Rik	0.031092391	6.33E-05	23.01142616	23.24798783	0.02163632	0.070118573
liver	crepos	creneg	9430020K01Rik	0.003521489	0	3.233885552	3.070362216	0.018116074	0.066305766
liver	crepos	creneg	9430038I01Rik	0.03100111	7.61E-04	27.09682455	19.03877394	0.119866497	0.157783671
liver	crepos	creneg	9530062K07Rik	0.022270464	0	1.119491429	0.944594031	0.028632165	0.075864458
liver	crepos	creneg	9530068E07Rik	0.025900174	1.82E-04	77.5729077	79.21432956	0.030457162	0.076828674
liver	crepos	creneg	9530082P21Rik	0.019323671	0	1.818350146	1.798862932	0.18828094	0.226414508
liver	crepos	creneg	9930021J03Rik	0.027919591	7.79E-04	9.388770134	7.096671556	0.085697393	0.121804643
liver	crepos	creneg	9930104L06Rik	0.028043521	0	3.313530194	1.077229283	0.027596636	0.075230514
liver	crepos	creneg	9930111J21Rik2	0	0	17.49887605	13.89820245	1	1
liver	crepos	creneg	A130010J15Rik	0.029520467	0	7.508324302	8.816808065	0.040752491	0.081477713
liver	crepos	creneg	A1cf	0.031034201	9.83E-05	49.6430514	19.82543288	0.017464703	0.065478424
liver	crepos	creneg	A230046K03Rik	0.029487024	6.04E-04	11.90213342	10.78952739	0.036062397	0.079633957
liver	crepos	creneg	A230050P20Rik	0.028317469	1.38E-04	22.37943163	26.38032373	0.3514093	0.384021574
liver	crepos	creneg	A2ml1	0.023571271	9.33E-04	71.20192593	61.90710479	0.024947909	0.073118542
liver	crepos	creneg	A330040F15Rik	0.028129395	0	1.198481671	1.316010769	0.067755483	0.104085287
liver	crepos	creneg	A430005L14Rik	0.027977858	4.95E-04	61.08662735	53.84396157	0.08895781	0.124967531
liver	crepos	creneg	A430033K04Rik	0.022657504	8.61E-04	5.027168688	3.649042305	0.216948056	0.251134447
liver	crepos	creneg	A430035B10Rik	0.021016701	0	0.500433752	0.77728378	0.019193646	0.06763319
liver	crepos	creneg	A430105I19Rik	8.15E-04	0.001122334	3.285207646	2.985180023	0.865797726	0.908916506
liver	crepos	creneg	A630001G21Rik	0.002083333	0	0.854679818	0.818055954	0.273938758	0.305782952
liver	crepos	creneg	A830010M20Rik	0.032655818	0	4.835290467	1.881574701	0.002674151	0.04775034
liver	crepos	creneg	A830052D11Rik	0.013179281	0	1.262263187	1.061767195	0.018636828	0.066960131
liver	crepos	creneg	A830080D01Rik	0.024195361	7.63E-04	3.414821681	2.302095426	0.162504684	0.202487071
liver	crepos	creneg	A930004D18Rik	0	0	0.312938655	0.714952341	1	1
liver	crepos	creneg	A930005H10Rik	0.028767986	0	16.36395925	14.08062897	0.030790267	0.076828674
liver	crepos	creneg	A930011G23Rik	0.021099068	0	19.03039445	22.50832062	0.004773317	0.04775034
liver	crepos	creneg	A930033H14Rik	0.026222089	0	5.332051376	4.045532921	0.012305145	0.05918354
liver	crepos	creneg	AA415398	0.033463002	0	7.765943	7.652622854	0.003351628	0.04775034
liver	crepos	creneg	AA465934	0.016967982	0	2.755384001	1.475483385	0.057117359	0.094004415
liver	crepos	creneg	AA543186	0.043010753	0.001709402	0.377314207	0.751861556	0.798331931	0.841936225
liver	crepos	creneg	AA986860	0.01777693	0	1.34948201	0.902889802	0.071887389	0.108116028
liver	crepos	creneg	AB124611	0	0.001763668	5.585692033	3.560345919	0.141343073	0.180928822
liver	crepos	creneg	AI182371	0.030841394	2.55E-04	531.4971892	804.1930942	0.039177398	0.080701848
liver	crepos	creneg	AI314180	0.030078912	9.82E-04	83.08470202	74.1402799	0.128247617	0.166936999
liver	crepos	creneg	AI413582	0.026131424	0	8.151000132	5.857061355	0.00788462	0.052837328
liver	crepos	creneg	AI429214	0.01021577	0.003058104	1.634266862	0.950107497	0.80274442	0.846365676
liver	crepos	creneg	AI464131	0.037013069	0.002295568	19.87351333	19.85978214	0.118734162	0.156582888
liver	crepos	creneg	AI597479	0.021680577	2.29E-04	6.053705346	5.492662756	0.213243509	0.247757988
liver	crepos	creneg	AI606181	0.016949153	0.004187605	2.524353637	2.603197258	0.917150261	0.959791604
liver	crepos	creneg	AI661453	0.02703344	0	14.16018668	20.77975252	0.003250526	0.04775034
liver	crepos	creneg	AI662270	0.006869125	0.001169591	3.228900162	1.332887998	0.96812377	1
liver	crepos	creneg	AI837181	0.01729439	2.54E-04	18.54606479	20.38476827	0.391042402	0.42396034
liver	crepos	creneg	AI846148	0.006688963	0	0.87336072	0.897264199	0.182200313	0.220745884
liver	crepos	creneg	AI987944	0.033935507	1.02E-04	59.11265476	46.70615966	0.035019388	0.079279772
liver	crepos	creneg	AK010878	0.03284525	8.88E-04	15.65037335	12.01074544	0.052082379	0.089579594
liver	crepos	creneg	AU019823	0.032211278	0	40.03027171	27.600507	0.009356057	0.054491113
liver	crepos	creneg	AU021092	0.001713796	0	1.939414573	1.663655789	0.156247569	0.196204134
liver	crepos	creneg	AU022252	0.023204645	2.99E-04	68.29012609	78.87444247	0.114558216	0.152057755
liver	crepos	creneg	AU040320	0.023367501	2.78E-04	20.44433558	16.81917668	0.01563193	0.063268822
liver	crepos	creneg	AU041133	0.028121787	0	2.655814259	0.885900858	0.072265883	0.108562323
liver	crepos	creneg	AW011738	0.02060417	0	3.531988762	0.739790855	0.024182825	0.07214492
liver	crepos	creneg	AW112010	0.030509149	2.99E-04	146.1126557	98.94956559	0.019136007	0.06761317
liver	crepos	creneg	AW146154	0.036380882	5.41E-04	11.5420394	9.238485539	0.012548043	0.05956065
liver	crepos	creneg	AW209491	0.021517381	1.90E-04	15.20700163	13.37331948	0.034593494	0.079002333
liver	crepos	creneg	AW549542	0.027440033	0	2.801022404	2.178712527	0.050941081	0.088652398
liver	crepos	creneg	AW549877	0.028720202	4.10E-04	19.47853456	14.91555022	0.03533803	0.079328777
liver	crepos	creneg	AW554918	0.013588501	0	1.849859514	1.228257107	4.29E-04	0.04775034
liver	crepos	creneg	Aaas	0.019381311	0	14.03219037	9.096137871	0.0027856	0.04775034
liver	crepos	creneg	Aacs	0.023539979	0.001150374	15.49160615	18.51744699	0.19780944	0.234801711
liver	crepos	creneg	Aadac	0.032047394	3.64E-04	510.9648436	677.126374	0.021867899	0.070274537
liver	crepos	creneg	Aadat	0.03317819	6.16E-04	62.07184299	75.45733065	0.037028596	0.079980024
liver	crepos	creneg	Aaed1	0.029143849	3.83E-04	12.36855706	8.506880662	0.068460249	0.104647257
liver	crepos	creneg	Aagab	0.027096792	2.75E-04	32.56297372	38.00405434	0.084029177	0.120033073
liver	crepos	creneg	Aak1	0.019600477	0	17.32145587	24.11372575	0.004022309	0.04775034
liver	crepos	creneg	Aamdc	0.029314446	5.77E-05	34.96128553	34.83040987	0.0228989	0.071009352
liver	crepos	creneg	Aamp	0.024983459	1.99E-04	151.6524687	146.8096837	0.063192728	0.099729956
liver	crepos	creneg	Aar2	0.022523726	0	7.820833549	9.667192242	0.037063634	0.079980024
liver	crepos	creneg	Aard	0	5.49E-04	2.25505863	1.446894049	0.152947711	0.192830279
liver	crepos	creneg	Aars	0.028432695	1.09E-04	155.6821354	159.597372	0.02585746	0.074036801
liver	crepos	creneg	Aars2	0.016446524	3.86E-04	8.886554152	13.45237248	0.04062911	0.081443378
liver	crepos	creneg	Aarsd1	0.024288518	8.58E-04	19.6614012	26.99593522	0.039410273	0.08091383
liver	crepos	creneg	Aasdh	0.033649485	0	5.356724895	6.271349742	0.004235181	0.04775034
liver	crepos	creneg	Aasdhppt	0.031398915	2.41E-04	25.99185962	21.03508297	0.010924976	0.05721936
liver	crepos	creneg	Aass	0.034575914	1.28E-04	159.8205871	179.34012	0.0278713	0.075357763
liver	crepos	creneg	Aatf	0.03496107	0.005498664	7.820131132	7.342841286	0.059630458	0.09651994
liver	crepos	creneg	Aatk	0.012139568	4.11E-04	4.54280647	10.71556271	0.371261692	0.403980311
liver	crepos	creneg	Abat	0.029341128	1.51E-04	104.3187222	157.5980376	0.018616207	0.066957842
liver	crepos	creneg	Abca1	0.032908518	2.02E-04	99.7905331	85.80103064	0.073755775	0.110017285
liver	crepos	creneg	Abca2	0.019601762	3.70E-04	11.76208764	27.80720068	0.006218212	0.049922074
liver	crepos	creneg	Abca3	0.032865312	5.10E-05	14.7131306	31.05169438	0.019933169	0.068424599
liver	crepos	creneg	Abca5	0.027007486	5.76E-04	3.957534156	2.449496076	0.055711285	0.092673803
liver	crepos	creneg	Abca6	0.030758373	0	58.55647802	51.86862767	5.05E-04	0.04775034
liver	crepos	creneg	Abca7	0.014379085	0	2.208657448	2.942173633	0.182268605	0.22078574
liver	crepos	creneg	Abca8a	0.030720232	4.08E-04	37.15366804	45.66466403	0.093999207	0.130273483
liver	crepos	creneg	Abca8b	0.033757443	2.17E-04	38.60081894	26.06035691	0.016266944	0.064277822
liver	crepos	creneg	Abcb10	0.020818327	5.91E-04	25.89971129	33.33779171	0.091703406	0.12778449
liver	crepos	creneg	Abcb11	0.033748775	2.78E-04	174.7581413	441.5939546	0.031114226	0.077100788
liver	crepos	creneg	Abcb1a	0.019852206	0	6.935302634	1.770746011	0.005542545	0.04845976
liver	crepos	creneg	Abcb4	0.032124404	9.84E-04	498.9165047	387.1074076	0.094657394	0.130973046
liver	crepos	creneg	Abcb6	0.029502119	6.93E-05	59.84945212	41.46040811	0.004459537	0.04775034
liver	crepos	creneg	Abcb7	0.032626558	3.80E-04	31.74421408	24.11071092	0.032684424	0.078056153
liver	crepos	creneg	Abcb8	0.028380025	0	17.17860754	18.17561001	0.003226397	0.04775034
liver	crepos	creneg	Abcb9	0.005376344	0.001430615	1.440277275	1.524339651	0.777642862	0.821276618
liver	crepos	creneg	Abcc1	0	0	1.985863773	3.422566885	0.999995696	1
liver	crepos	creneg	Abcc10	0.064479909	0.002267574	3.882236843	5.053277044	0.092794012	0.128992094
liver	crepos	creneg	Abcc2	0.029612996	2.04E-04	272.6764818	266.9497189	0.067958842	0.104227394
liver	crepos	creneg	Abcc3	0.028863282	2.06E-04	79.61731466	36.51200589	0.009023965	0.054274608
liver	crepos	creneg	Abcc4	0.009391746	0	3.72452126	3.3806162	0.014010391	0.061631283
liver	crepos	creneg	Abcc5	0.00488746	0	2.957008133	3.03227449	0.038180759	0.080363575
liver	crepos	creneg	Abcc6	0.03535905	7.17E-05	32.14383801	32.69829511	0.010325958	0.056225897
liver	crepos	creneg	Abcc9	1.79E-04	1.60E-04	13.23452033	14.88360193	0.98243261	1
liver	crepos	creneg	Abcd1	0.012040973	2.57E-04	22.78156828	26.66002744	0.080064667	0.116053073
liver	crepos	creneg	Abcd2	0.024807084	0	31.89146115	2.857935008	0.01141332	0.058184182
liver	crepos	creneg	Abcd3	0.032679514	2.87E-04	436.2773264	560.6472598	0.060524431	0.097268791
liver	crepos	creneg	Abcd4	0.028030567	0	12.09109795	7.996865396	0.006219375	0.049922074
liver	crepos	creneg	Abce1	0.034710361	1.59E-04	37.00137747	41.09111093	0.025077774	0.073158299
liver	crepos	creneg	Abcf1	0.028138779	0	32.82168383	24.30180567	0.002166741	0.04775034
liver	crepos	creneg	Abcf2	0.032560753	0	22.75659343	16.88220522	0.002837782	0.04775034
liver	crepos	creneg	Abcf3	0.025485669	0	16.26775718	13.15044006	0.00197055	0.04775034
liver	crepos	creneg	Abcg1	0	2.38E-04	4.93517712	7.025671052	0.298515916	0.330530069
liver	crepos	creneg	Abcg2	0.032080673	7.41E-05	86.215037	69.60210873	0.014818128	0.063049083
liver	crepos	creneg	Abcg3	0.002229804	0	5.911904899	5.764849511	0.001304836	0.04775034
liver	crepos	creneg	Abcg5	0.034877145	8.90E-04	54.25724553	62.33028072	0.057504938	0.094370917
liver	crepos	creneg	Abcg8	0.024605537	1.07E-04	61.8700939	82.50298514	0.036937047	0.079980024
liver	crepos	creneg	Abhd1	0.024279286	0	3.763179518	2.48393571	0.004900171	0.04775034
liver	crepos	creneg	Abhd10	0.027177625	0	5.973791933	5.605613524	0.022421668	0.070932709
liver	crepos	creneg	Abhd11	0.024385398	0.001480904	33.96945728	33.40952302	0.02592403	0.074036801
liver	crepos	creneg	Abhd12	0.02103315	0	18.50608963	20.71355981	0.004142633	0.04775034
liver	crepos	creneg	Abhd13	0.028343347	6.99E-04	16.20120179	14.73087966	0.08822916	0.124206705
liver	crepos	creneg	Abhd14a	0.02815404	6.03E-04	7.38634469	12.94855754	0.054927495	0.091960946
liver	crepos	creneg	Abhd14b	0.028963853	3.05E-05	143.6796253	189.7733859	0.013531421	0.061001324
liver	crepos	creneg	Abhd15	0.025375376	0.001002955	36.14908578	28.36467588	0.587228669	0.626042017
liver	crepos	creneg	Abhd16a	0.028305412	3.16E-04	38.22967895	41.70771536	0.034212752	0.078864187
liver	crepos	creneg	Abhd17a	0.025599693	0.001789019	33.75595566	32.49340493	0.079256825	0.115295465
liver	crepos	creneg	Abhd17b	0.02639246	6.70E-05	36.56386205	55.15492146	0.047490114	0.085941188
liver	crepos	creneg	Abhd17c	0.033344447	7.87E-05	98.37479327	121.9178838	0.015298649	0.06307437
liver	crepos	creneg	Abhd18	0.023368996	1.06E-04	20.03451326	17.60019935	0.024731055	0.072768481
liver	crepos	creneg	Abhd2	0.030186933	1.83E-04	120.2546549	46.75490717	0.027777154	0.075335955
liver	crepos	creneg	Abhd3	0.033753061	1.54E-04	38.23593235	37.03354517	0.004982911	0.047821124
liver	crepos	creneg	Abhd4	0.023206178	0	42.94821165	40.21574957	0.001830665	0.04775034
liver	crepos	creneg	Abhd5	0.029706285	2.24E-04	34.51064469	46.08780663	0.060077279	0.096907757
liver	crepos	creneg	Abhd6	0.022638698	2.60E-04	100.4156728	51.87084223	0.029196611	0.076293535
liver	crepos	creneg	Abhd8	0.023726274	0	5.070587343	4.742091848	0.047674386	0.086021176
liver	crepos	creneg	Abi1	0.028331592	4.16E-04	35.00343155	20.62709511	0.020774893	0.069251279
liver	crepos	creneg	Abi2	0.003814393	0.001715873	4.308163871	4.778406261	0.855648854	0.899289053
liver	crepos	creneg	Abi3	6.74E-04	0	10.82553932	12.82284022	0.088100773	0.124113677
liver	crepos	creneg	Abi3bp	0	0	2.858257297	3.322966375	1	1
liver	crepos	creneg	Abl1	0.021227314	0	8.285860464	6.641712882	0.041162696	0.081805211
liver	crepos	creneg	Abl2	0.018558698	0	9.163973476	7.613254729	0.01344099	0.060896262
liver	crepos	creneg	Ablim1	0.025711506	7.77E-05	24.30340825	34.09874494	0.031215217	0.077131335
liver	crepos	creneg	Ablim2	0.010084034	0	3.253425269	2.045965138	0.207255583	0.242360846
liver	crepos	creneg	Ablim3	0.027338215	1.44E-04	20.08155625	17.53832923	0.020711131	0.069251279
liver	crepos	creneg	Abr	0.008295626	0	1.486674342	2.284162914	0.1603989	0.200301709
liver	crepos	creneg	Abracl	0.024141834	5.34E-04	16.29178017	13.64501374	0.052773982	0.090236714
liver	crepos	creneg	Abt1	0.02829238	0.001033592	10.37525181	12.71574916	0.224503148	0.257932758
liver	crepos	creneg	Abtb1	0.020232526	0	9.99949073	7.318699884	0.002979715	0.04775034
liver	crepos	creneg	Abtb2	0.025731699	0	12.02469896	12.66091769	0.005203425	0.047952497
liver	crepos	creneg	Acaa1a	0.027511564	2.66E-04	127.8964294	111.4405398	0.025075239	0.073158299
liver	crepos	creneg	Acaa1b	0.031022964	1.39E-04	642.2638551	1035.281357	0.047631912	0.085995973
liver	crepos	creneg	Acaa2	0.030506255	2.99E-04	1296.372564	1096.709083	0.022968721	0.071009352
liver	crepos	creneg	Acaca	0.024148182	3.17E-04	41.58859499	90.54043765	0.045396957	0.084251873
liver	crepos	creneg	Acacb	0.023426181	3.39E-04	19.36573414	54.01645916	0.163016156	0.202955115
liver	crepos	creneg	Acad10	0.029580278	0.005417655	11.76138498	12.29722602	0.083452003	0.119388356
liver	crepos	creneg	Acad11	0.03417454	1.95E-04	276.038649	190.1477143	0.044657644	0.08379092
liver	crepos	creneg	Acad12	0.019990387	0	9.214822257	6.456008795	0.030382318	0.076828674
liver	crepos	creneg	Acad8	0.028928295	6.54E-04	48.21360462	47.96018818	0.03533807	0.079328777
liver	crepos	creneg	Acad9	0.021238314	1.60E-04	28.32704482	30.81665137	0.019160459	0.06761317
liver	crepos	creneg	Acadl	0.035187058	0.00160855	353.0099587	194.0661949	0.038695696	0.080594676
liver	crepos	creneg	Acadm	0.03324092	3.74E-04	321.1429713	179.2211872	0.03913372	0.080656359
liver	crepos	creneg	Acads	0.02115461	2.04E-04	166.4692956	197.3836941	0.024475274	0.072461847
liver	crepos	creneg	Acadsb	0.029181862	9.08E-04	102.6123266	133.6546432	0.028517574	0.075860681
liver	crepos	creneg	Acadvl	0.029052204	2.83E-04	283.4208112	215.1816072	0.017492559	0.065498453
liver	crepos	creneg	Acap1	0	0	0.468759755	0.768615135	1	1
liver	crepos	creneg	Acap2	0.021799002	0	7.828512118	7.417827978	0.035353099	0.079328777
liver	crepos	creneg	Acap3	0.031550069	0	1.602649113	1.064461892	0.213645939	0.248173095
liver	crepos	creneg	Acat1	0.028993328	4.51E-04	476.0420032	277.5803049	0.036128143	0.079634029
liver	crepos	creneg	Acat2	0.028204872	3.64E-04	98.00841481	182.5640428	0.078992795	0.115052631
liver	crepos	creneg	Acat3	0.029030127	9.00E-05	165.487732	183.5150688	0.030747129	0.076828674
liver	crepos	creneg	Acbd3	0.029468808	6.99E-04	12.5350031	10.78684421	0.023054735	0.071026371
liver	crepos	creneg	Acbd4	0.022833884	4.60E-05	71.81681316	64.26158998	0.022052463	0.070454701
liver	crepos	creneg	Acbd5	0.030648022	2.01E-04	202.5573752	159.038006	0.073563781	0.109808207
liver	crepos	creneg	Acbd6	0.023721932	1.28E-04	28.89972114	32.77890782	0.02518782	0.073300421
liver	crepos	creneg	Accs	0.037720451	0	2.388465868	2.552712247	0.058136225	0.095052767
liver	crepos	creneg	Acd	0.026169816	2.92E-04	20.7870661	18.52757889	0.154310075	0.194240549
liver	crepos	creneg	Acer2	0.003676533	0	11.41329616	9.47446019	0.042688364	0.082374012
liver	crepos	creneg	Acer3	0.025470756	0	15.28652143	11.46640352	0.002476942	0.04775034
liver	crepos	creneg	Acin1	0.02257054	1.41E-04	13.77258901	15.43214575	0.032730058	0.078056153
liver	crepos	creneg	Ackr2	0.006337136	0	1.959175167	4.248706931	0.164750041	0.204666094
liver	crepos	creneg	Ackr4	6.71E-04	0	1.519596774	2.142510672	0.219519489	0.253380776
liver	crepos	creneg	Acly	0.023359766	1.20E-04	79.42727655	378.3318662	0.148742547	0.188522897
liver	crepos	creneg	Acmsd	0.024636037	1.36E-04	8.929383131	31.17928087	0.106110445	0.142947705
liver	crepos	creneg	Acnat1	0.029912866	1.06E-04	116.9009044	104.3574781	0.036339169	0.079704506
liver	crepos	creneg	Acnat2	0.025720465	9.56E-05	99.11599647	43.7208406	0.035154498	0.079287637
liver	crepos	creneg	Aco1	0.031661761	1.73E-04	98.11031906	117.2628669	0.040370804	0.081313097
liver	crepos	creneg	Aco2	0.029307821	1.93E-04	129.6372827	124.9154463	0.045343111	0.084251873
liver	crepos	creneg	Acod1	0	0	0.951379651	0.550449767	1	1
liver	crepos	creneg	Acot1	0.028535345	0	97.87221776	8.044554242	0.003030539	0.04775034
liver	crepos	creneg	Acot11	0.02715828	0	2.11818321	3.222794089	0.053588616	0.090857243
liver	crepos	creneg	Acot12	0.028686958	1.36E-04	72.86470235	57.89536486	0.03265387	0.078056153
liver	crepos	creneg	Acot13	0.027494322	5.37E-04	184.6474141	200.5949945	0.037656123	0.080097166
liver	crepos	creneg	Acot2	0.028681719	0	122.1327638	12.2102722	0.004818322	0.04775034
liver	crepos	creneg	Acot4	0.028152929	0.001404214	25.81787086	4.721127807	0.072614841	0.10886761
liver	crepos	creneg	Acot6	0.037958389	0	3.187219468	1.413735657	0.048289202	0.086449577
liver	crepos	creneg	Acot7	0.018326073	2.78E-04	14.38027906	25.77000355	0.025914936	0.074036801
liver	crepos	creneg	Acot8	0.024935063	1.50E-04	29.68299663	32.38361916	0.034687493	0.079035678
liver	crepos	creneg	Acot9	0.02622186	0.003068392	3.361769611	2.170167533	0.017299496	0.065286888
liver	crepos	creneg	Acox1	0.033550948	2.12E-04	1272.407417	1164.511553	0.041917281	0.082224617
liver	crepos	creneg	Acox2	0.031470734	6.08E-04	156.5350132	137.0786616	0.109024558	0.145989015
liver	crepos	creneg	Acox3	0.028797377	2.93E-04	18.88869803	23.02900465	0.022535702	0.070951276
liver	crepos	creneg	Acp1	0.028315382	1.28E-04	166.7005444	127.0324536	0.042033632	0.082280936
liver	crepos	creneg	Acp2	0.022585759	3.60E-04	111.1155064	71.46719891	0.038710772	0.080594676
liver	crepos	creneg	Acp5	0.026914216	1.38E-04	81.71331474	90.25344067	0.004174685	0.04775034
liver	crepos	creneg	Acp6	0.028417431	5.76E-04	26.64205314	28.23704841	0.050536767	0.088293442
liver	crepos	creneg	Acpp	0.036981405	3.35E-04	8.931056736	8.935733202	0.003069249	0.04775034
liver	crepos	creneg	Acrbp	0.028508604	0	7.169130564	4.29110785	0.048227439	0.086449577
liver	crepos	creneg	Acsf2	0.029820384	3.95E-04	34.52123806	34.88748914	0.072022352	0.108278132
liver	crepos	creneg	Acsf3	0.016657987	0	15.22801054	13.05894751	0.002570395	0.04775034
liver	crepos	creneg	Acsl1	0.032026184	1.05E-04	713.1412519	655.4129075	0.049675082	0.087685214
liver	crepos	creneg	Acsl3	0.02752939	1.44E-04	37.59609475	29.45094434	0.078590657	0.114788651
liver	crepos	creneg	Acsl4	0.026848057	3.06E-04	53.49104145	94.15169913	0.059941492	0.096799822
liver	crepos	creneg	Acsl5	0.026493266	6.56E-04	203.6459329	322.7349835	0.036509277	0.079704506
liver	crepos	creneg	Acsm1	0.027642285	3.30E-04	367.6955039	301.665007	0.023896664	0.071862365
liver	crepos	creneg	Acsm2	0.011894611	4.07E-04	3.497769877	5.680341403	0.009765091	0.055235387
liver	crepos	creneg	Acsm3	0.027322473	6.58E-04	23.23991139	16.85932976	0.063567837	0.10006095
liver	crepos	creneg	Acsm5	0.031129396	0.001012728	68.67100937	72.80485974	0.163494501	0.203423513
liver	crepos	creneg	Acss2	0.028465337	8.99E-05	62.71665364	236.9833346	0.059182013	0.096028159
liver	crepos	creneg	Acta2	0	0	1.076714827	1.995940188	1	1
liver	crepos	creneg	Actb	0.02366064	2.02E-04	1408.575502	1319.542802	0.032667483	0.078056153
liver	crepos	creneg	Actg1	0.025375195	3.49E-05	170.0395366	136.528439	0.043047585	0.082575163
liver	crepos	creneg	Actl6a	0.024695043	2.70E-04	22.83639435	21.92530895	0.071106877	0.107306742
liver	crepos	creneg	Actn1	0.015578015	2.82E-04	63.71501492	72.56193852	0.13989423	0.17951641
liver	crepos	creneg	Actn4	0.021922045	2.62E-04	293.5046638	286.4947106	0.068792412	0.105011369
liver	crepos	creneg	Actr10	0.026934138	3.84E-04	73.29014881	66.14976754	0.055222261	0.092245487
liver	crepos	creneg	Actr1a	0.02452013	0.001282892	32.01264253	33.5459185	0.043490691	0.082916053
liver	crepos	creneg	Actr1b	0.025824162	8.77E-05	56.45752696	56.30270565	0.013771113	0.061277864
liver	crepos	creneg	Actr2	0.028428837	4.43E-04	90.72230395	79.31885097	0.034305921	0.078910515
liver	crepos	creneg	Actr3	0.024873557	3.72E-04	59.43863803	56.69044328	0.112323747	0.149648136
liver	crepos	creneg	Actr3b	0.001650165	0	0.860528139	0.537794934	0.356803254	0.38920439
liver	crepos	creneg	Actr5	0.0176552	1.66E-04	6.323642408	8.039267157	0.275472589	0.307332062
liver	crepos	creneg	Actr6	0.029763352	0	7.537947295	6.130496079	0.038709921	0.080594676
liver	crepos	creneg	Actr8	0.018141621	8.13E-04	24.99810048	31.86103606	0.149195096	0.188896165
liver	crepos	creneg	Acvr1	0.032644952	0	11.98411031	17.25035338	0.008230548	0.053340443
liver	crepos	creneg	Acvr1b	0.020295689	0	4.451967304	5.42576142	0.02954348	0.076316422
liver	crepos	creneg	Acvr2a	0.023700979	6.51E-04	13.60261843	10.03767693	0.724198376	0.767546244
liver	crepos	creneg	Acvr2b	0.027218166	2.43E-04	14.59039655	17.58335413	0.242458762	0.274992136
liver	crepos	creneg	Acvrl1	0	0.001680112	3.6388719	2.994432799	0.059019917	0.095935444
liver	crepos	creneg	Acy1	0.020764919	2.49E-04	20.55874177	23.0634989	0.048842933	0.087064986
liver	crepos	creneg	Acy3	0.022720762	4.14E-04	72.3257898	95.69685433	0.215311826	0.249627214
liver	crepos	creneg	Acyp1	0.028879206	5.47E-04	13.1481002	10.05723734	0.037527947	0.080097166
liver	crepos	creneg	Acyp2	0.039946121	0	2.140276047	1.256733464	0.002303037	0.04775034
liver	crepos	creneg	Ada	0	0	1.761119368	0.958427796	1	1
liver	crepos	creneg	Adal	0.025920213	0	8.345728052	6.251430314	0.011244015	0.05799519
liver	crepos	creneg	Adam10	0.023278535	0	22.74747324	16.01060844	0.00173843	0.04775034
liver	crepos	creneg	Adam11	0.015814856	1.21E-04	4.102048113	20.25757702	0.001899581	0.04775034
liver	crepos	creneg	Adam15	2.89E-04	0	6.680814753	6.610551234	0.247046271	0.279426235
liver	crepos	creneg	Adam17	0.021026753	3.99E-04	27.42602742	24.27099321	0.091118125	0.127165323
liver	crepos	creneg	Adam19	0.002923977	0	0.521221905	0.276982191	0.527439444	0.564162899
liver	crepos	creneg	Adam23	2.46E-04	0	9.876154542	11.69709965	0.143502719	0.182953689
liver	crepos	creneg	Adam33	0	0	0.871413982	1.450049649	1	1
liver	crepos	creneg	Adam9	0.032895062	2.18E-04	12.888599	14.0127807	0.001526603	0.04775034
liver	crepos	creneg	Adamdec1	2.10E-04	2.30E-04	4.779147366	3.687927344	0.772607824	0.816175421
liver	crepos	creneg	Adamts1	0.020891736	1.85E-04	17.99611475	9.098114118	0.187822284	0.226067668
liver	crepos	creneg	Adamts10	0.005346171	0.001314924	2.870708488	3.781081913	0.064668385	0.101082507
liver	crepos	creneg	Adamts13	0	0	2.168377595	2.556585455	0.999993913	1
liver	crepos	creneg	Adamts14	0	0	0.384567362	0.170712308	1	1
liver	crepos	creneg	Adamts2	0.005526196	0	2.804265594	5.569995379	0.004662973	0.04775034
liver	crepos	creneg	Adamts4	0.00243309	0	1.252621664	2.226412043	0.116300082	0.154001616
liver	crepos	creneg	Adamts5	0	0	1.856358119	3.215405844	1	1
liver	crepos	creneg	Adamts7	0.013083935	0	1.932699207	1.820770962	0.04534048	0.084251873
liver	crepos	creneg	Adamtsl2	0	0	2.145742978	2.856059386	1	1
liver	crepos	creneg	Adamtsl4	0	0	2.719595653	1.465410691	1	1
liver	crepos	creneg	Adap1	0	0	0.883973554	0.532640905	1	1
liver	crepos	creneg	Adap2	0.019164333	1.69E-04	56.48567551	52.54880439	0.020454497	0.068975395
liver	crepos	creneg	Adar	0.019082173	1.97E-04	10.35514175	11.40079325	0.049131089	0.087266277
liver	crepos	creneg	Adarb1	0.015855244	0	4.372162149	4.653149005	0.027230553	0.074767804
liver	crepos	creneg	Adarb2	0.051587302	0	1.211097491	2.283702432	0.171220547	0.211320527
liver	crepos	creneg	Adat1	0.028520839	0	4.361553307	5.467330487	0.001444885	0.04775034
liver	crepos	creneg	Adat2	0.023945891	0	2.814778278	3.525782213	0.017487798	0.065498453
liver	crepos	creneg	Adat3	0.023392361	2.46E-04	23.88386346	24.77105087	0.078736839	0.114855613
liver	crepos	creneg	Adck1	0.020946715	1.85E-04	10.73207844	9.795841728	0.018867588	0.067294959
liver	crepos	creneg	Adck2	0.030605871	0	11.43239424	10.42691362	0.001808152	0.04775034
liver	crepos	creneg	Adck5	0.023510409	0	19.12513932	21.90821643	0.004093407	0.04775034
liver	crepos	creneg	Adcy4	0	0	2.221490029	3.627135118	1	1
liver	crepos	creneg	Adcy6	0.020649004	2.56E-04	12.20868996	8.137811121	0.033890232	0.078621734
liver	crepos	creneg	Adcy7	0	0	2.489167556	1.860958583	1	1
liver	crepos	creneg	Adcy9	0.028416817	3.43E-04	27.7292526	38.89793951	0.506210551	0.542280945
liver	crepos	creneg	Adcyap1r1	8.49E-04	0	2.160257395	1.632013162	0.159303795	0.19922559
liver	crepos	creneg	Add1	0.021724386	1.13E-04	15.7150299	19.75233585	0.018703908	0.067051323
liver	crepos	creneg	Add3	0.009792819	0	11.10057015	11.03290096	0.034586323	0.079002333
liver	crepos	creneg	Adgb	7.75E-04	0	1.335678118	0.846532311	0.36792313	0.400566337
liver	crepos	creneg	Adgra2	0	0	2.032425469	1.007980752	1	1
liver	crepos	creneg	Adgra3	0.029796815	0	16.74143809	12.10671709	0.003364737	0.04775034
liver	crepos	creneg	Adgrd1	0	0	2.010124102	1.423347447	1	1
liver	crepos	creneg	Adgre1	8.66E-04	1.21E-04	23.18890246	14.96524816	0.032795553	0.078056153
liver	crepos	creneg	Adgre4	0	0	4.442490287	4.936126484	1	1
liver	crepos	creneg	Adgre5	0.001094296	8.43E-05	22.27716448	16.25301963	0.020394646	0.068975395
liver	crepos	creneg	Adgrf1	0.048129377	0.002406739	0.989279243	1.193346743	0.115585738	0.15315751
liver	crepos	creneg	Adgrf5	1.25E-04	5.17E-04	28.38412244	28.72579355	0.052357951	0.089846748
liver	crepos	creneg	Adgrg1	0.001504891	2.65E-04	2.387646962	5.409018089	0.292349566	0.32434438
liver	crepos	creneg	Adgrg3	0	0	4.372539424	5.102370361	1	1
liver	crepos	creneg	Adgrg6	0	0	0.871574496	0.339549415	1	1
liver	crepos	creneg	Adgrl1	0	0	9.775188078	8.35151915	1	1
liver	crepos	creneg	Adgrl2	0.029111961	9.07E-04	21.8500692	20.57964121	0.361488607	0.393919751
liver	crepos	creneg	Adgrl4	1.62E-04	2.32E-04	21.91356636	16.66155961	0.557697481	0.595196026
liver	crepos	creneg	Adgrv1	0.024774775	0	1.083915849	1.710873062	0.152807243	0.192714168
liver	crepos	creneg	Adh1	0.03177021	1.52E-04	3996.84475	3742.759777	0.039254113	0.080763276
liver	crepos	creneg	Adh4	0.030544572	1.17E-04	144.3633205	81.86210232	0.054234333	0.09140126
liver	crepos	creneg	Adh5	0.032785668	1.03E-04	416.6740253	404.0714901	0.017281629	0.0652813
liver	crepos	creneg	Adh6-ps1	0.02863524	0	2.876717322	3.650198211	0.034574791	0.079002333
liver	crepos	creneg	Adh7	0.024753064	0	9.079387346	5.848751726	0.006705014	0.050745518
liver	crepos	creneg	Adhfe1	0.03190199	4.63E-04	66.63936664	78.96912263	0.040892354	0.081593558
liver	crepos	creneg	Adi1	0.020167308	1.08E-04	49.80518232	58.11532095	0.018498081	0.066824746
liver	crepos	creneg	Adipor1	0.027534041	1.06E-04	67.68876153	53.09336557	0.015279349	0.06307437
liver	crepos	creneg	Adipor2	0.02909353	2.00E-04	340.2270457	405.9044077	0.08879097	0.124821179
liver	crepos	creneg	Adk	0.032364019	3.03E-04	796.5692059	684.9837584	0.031376335	0.077180901
liver	crepos	creneg	Adm	9.23E-04	0	3.891870381	5.127567889	0.146011968	0.185593433
liver	crepos	creneg	Adnp	0.02785385	4.18E-04	31.32435625	25.96144242	0.091256313	0.12729533
liver	crepos	creneg	Adnp2	0.034987088	0	2.508550875	2.804855503	0.046023234	0.084842884
liver	crepos	creneg	Ado	0.028163244	0.001289385	15.68073842	18.25575115	0.162844782	0.202784
liver	crepos	creneg	Adora1	0.027591185	0	96.96918285	19.72676568	0.002271138	0.04775034
liver	crepos	creneg	Adpgk	0.02348756	1.35E-04	11.81789313	8.834729485	0.031546013	0.077356984
liver	crepos	creneg	Adprh	0.016810123	0	4.912225469	8.137360887	0.025921276	0.074036801
liver	crepos	creneg	Adprhl2	0.04139364	5.97E-04	8.028366242	10.61953395	0.030661198	0.076828674
liver	crepos	creneg	Adprm	0.028302266	0	14.52758236	15.83802009	0.003501915	0.04775034
liver	crepos	creneg	Adra1a	0.069890874	0	3.176442005	1.719183113	0.06777039	0.104085287
liver	crepos	creneg	Adra1b	0.025419146	1.49E-04	65.54979629	104.9796181	0.032983622	0.078124971
liver	crepos	creneg	Adra2b	0	0	3.673299317	4.266392986	1	1
liver	crepos	creneg	Adrb1	4.94E-04	0	3.807404977	2.949787838	0.268045721	0.300167006
liver	crepos	creneg	Adrb3	0.032617671	1.44E-04	41.93791603	34.70046931	0.01393374	0.061618954
liver	crepos	creneg	Adrbk1	0.014238854	9.47E-05	15.36310385	17.82189211	0.009167661	0.054324187
liver	crepos	creneg	Adrm1	0.0231464	8.20E-05	33.26893256	29.09990709	0.012444922	0.059474447
liver	crepos	creneg	Adsl	0.022441253	0	14.24501314	14.02648141	0.006790324	0.05082713
liver	crepos	creneg	Adss	0.03224441	4.14E-04	31.51536368	30.4377014	0.145367922	0.184912452
liver	crepos	creneg	Adssl1	0.021958375	0	8.410172074	9.909746312	0.032439571	0.078050845
liver	crepos	creneg	Adtrp	0.031249293	3.99E-04	382.7709186	232.8102085	0.061223836	0.097962033
liver	crepos	creneg	Aebp1	0	0	0.929616072	1.142962778	1	1
liver	crepos	creneg	Aebp2	0.028461018	6.97E-05	29.11831602	21.3795408	0.013556874	0.061005932
liver	crepos	creneg	Aen	0.026260942	1.47E-04	55.12129943	14.03434165	0.030416448	0.076828674
liver	crepos	creneg	Aes	0.019103534	3.73E-04	198.0056083	294.9557547	0.028265297	0.075597273
liver	crepos	creneg	Afap1	0	0	1.089330647	1.090120324	1	1
liver	crepos	creneg	Afap1l1	0	8.11E-04	2.230477275	1.815144938	0.178770673	0.217782803
liver	crepos	creneg	Afdn	0.021274686	2.16E-04	28.86916637	23.46077658	0.067900229	0.104190979
liver	crepos	creneg	Aff1	0.030286553	1.24E-04	9.39039161	17.42467068	0.028402373	0.075790393
liver	crepos	creneg	Aff4	0.02838458	4.22E-04	40.87842063	33.05004055	0.119899629	0.157789073
liver	crepos	creneg	Afg3l1	0.0235458	1.95E-04	62.04850072	66.82092896	0.035518329	0.079328777
liver	crepos	creneg	Afg3l2	0.030613375	4.03E-05	39.75226573	35.933634	0.016899849	0.064739422
liver	crepos	creneg	Afm	0.026658421	3.35E-04	127.8479571	217.5689091	0.023945711	0.071927403
liver	crepos	creneg	Afmid	0.020964637	4.86E-04	146.2377731	379.8153134	0.0980933	0.134620636
liver	crepos	creneg	Aftph	0.031911756	2.23E-04	67.66892486	61.72966186	0.069909527	0.106060104
liver	crepos	creneg	Aga	0.025985481	1.69E-04	48.65067255	29.69811558	0.009418986	0.054533827
liver	crepos	creneg	Agap1	0.015830893	5.86E-04	11.58588734	10.14793342	0.232211958	0.265283629
liver	crepos	creneg	Agap3	0.028439556	2.80E-04	20.14321841	23.47132	0.030228448	0.07678861
liver	crepos	creneg	Agbl3	0.023051769	0	1.816134514	2.657915334	0.013347348	0.060645255
liver	crepos	creneg	Agbl5	0.021333333	0	1.747207095	2.461679336	0.173976863	0.213335861
liver	crepos	creneg	Agfg1	0.023778587	7.20E-05	24.72482344	21.53724951	0.012112603	0.058945372
liver	crepos	creneg	Agfg2	0.029198913	0.001632573	33.4651989	36.89146699	0.304912941	0.337062474
liver	crepos	creneg	Aggf1	0.029043276	8.33E-04	30.66138216	31.47013777	0.256522206	0.288696178
liver	crepos	creneg	Agk	0.033873176	0	2.833559331	2.318017995	0.007568504	0.052367203
liver	crepos	creneg	Agl	0.036428269	1.08E-04	45.09978226	37.23922373	0.044538632	0.083781844
liver	crepos	creneg	Agmat	0.024774922	5.67E-04	331.4851004	282.1640445	0.01560889	0.063268822
liver	crepos	creneg	Agmo	0.02915504	0.001029182	61.55775166	50.72239463	0.030267284	0.076810588
liver	crepos	creneg	Ago1	0.023207313	0.001847582	12.92746991	14.2234593	0.640827469	0.681663396
liver	crepos	creneg	Ago2	0.02727178	8.06E-04	31.04984288	31.56495521	0.157144691	0.197119455
liver	crepos	creneg	Ago3	0.026464059	0	11.37252254	10.4358078	0.004464082	0.04775034
liver	crepos	creneg	Ago4	0.027579883	0	3.094473474	2.597818533	0.059839282	0.096726873
liver	crepos	creneg	Agpat1	0.021902589	0	7.079619529	6.411015067	0.007784813	0.052567277
liver	crepos	creneg	Agpat2	0.026158334	2.42E-04	218.9314745	333.3207851	0.065874128	0.102130961
liver	crepos	creneg	Agpat3	0.03408487	4.04E-04	190.6128404	105.2887411	0.014963609	0.06307437
liver	crepos	creneg	Agpat4	0	0	1.23746507	2.171683719	1	1
liver	crepos	creneg	Agpat5	0.013912282	2.31E-04	19.64571892	13.75350675	0.043476975	0.082916053
liver	crepos	creneg	Agpat9	0.020865522	0	16.13604687	3.038483802	0.007375842	0.052101693
liver	crepos	creneg	Agps	0.027527781	0	8.299872888	6.69888987	0.003764072	0.04775034
liver	crepos	creneg	Agrn	0.021094608	0	19.64707162	18.61718684	8.61E-04	0.04775034
liver	crepos	creneg	Agt	0.027250814	0.001053907	359.7953671	361.2053634	0.005614327	0.048636696
liver	crepos	creneg	Agtpbp1	0.022177264	1.75E-04	11.40013432	10.45266242	0.009416416	0.054533827
liver	crepos	creneg	Agtr1a	0.017554901	0.00174552	41.94711855	56.26933674	0.040055954	0.081159816
liver	crepos	creneg	Agtrap	0.002693235	7.15E-04	6.551309098	5.597529011	0.195986465	0.233193652
liver	crepos	creneg	Agxt	0.02820766	4.73E-04	114.013135	163.4073022	0.014807316	0.063049083
liver	crepos	creneg	Agxt2	0.028947313	3.98E-04	116.6309731	163.2710409	0.032213623	0.077942543
liver	crepos	creneg	Ahctf1	0.032023741	6.87E-05	30.54411082	22.13865628	0.026029386	0.074173725
liver	crepos	creneg	Ahcy	0.031895796	7.61E-04	216.9741141	260.6022847	0.016994797	0.064874421
liver	crepos	creneg	Ahcyl1	0.03112351	2.83E-04	72.39119391	68.28812401	0.082787141	0.118698645
liver	crepos	creneg	Ahcyl2	0.02397704	1.18E-04	10.18291163	14.33805931	0.189520262	0.227401483
liver	crepos	creneg	Ahdc1	0.0300189	2.53E-04	26.43847041	17.18624821	0.228099988	0.261310367
liver	crepos	creneg	Ahi1	0.015784077	0	1.382235699	0.71764746	0.063065793	0.099638117
liver	crepos	creneg	Ahnak	0.016569248	1.71E-04	30.005433	38.03516914	0.179029861	0.218054101
liver	crepos	creneg	Ahnak2	0	0	0.910557895	1.298909266	1	1
liver	crepos	creneg	Ahr	0.041419415	1.38E-04	30.9827336	22.93759054	0.063803549	0.100288742
liver	crepos	creneg	Ahsa1	0.026587743	2.05E-04	171.4999418	112.5860143	0.099819146	0.136222703
liver	crepos	creneg	Ahsa2	0.027449431	0	45.63382949	28.3277786	0.002885178	0.04775034
liver	crepos	creneg	Ahsg	0.041975263	5.97E-04	17554.95107	10190.88852	0.008419082	0.053486365
liver	crepos	creneg	Aida	0.017102243	0.001283139	12.26170224	14.36969212	0.059656453	0.096548941
liver	crepos	creneg	Aif1	2.26E-04	1.30E-04	26.60025995	19.69961536	0.80303695	0.84659942
liver	crepos	creneg	Aifm1	0.035596322	9.52E-04	60.8139577	59.36299994	0.02681857	0.074470311
liver	crepos	creneg	Aifm2	0.021721269	1.56E-04	30.26787957	15.90257592	0.033627184	0.07860002
liver	crepos	creneg	Aifm3	0.026251088	0	2.533292743	2.832389557	0.042405212	0.082374012
liver	crepos	creneg	Aig1	0.027343274	3.70E-05	40.97721537	32.40391165	0.005629194	0.048636696
liver	crepos	creneg	Aim1	0.022285382	7.38E-04	20.68003418	22.00486554	0.144519153	0.184009046
liver	crepos	creneg	Aim2	0	0	1.36209783	1.156437528	1	1
liver	crepos	creneg	Aimp1	0.031817536	0.002394262	42.70241069	31.05551509	0.389493622	0.422396132
liver	crepos	creneg	Aimp2	0.023133171	1.32E-04	19.65226978	16.06052126	0.037156458	0.080029631
liver	crepos	creneg	Aip	0.023631662	5.10E-04	24.36405532	20.73730724	0.015234718	0.06307437
liver	crepos	creneg	Airn	0.041420118	0	3.255428255	1.734420085	0.220460437	0.254338142
liver	crepos	creneg	Ajuba	0.02809497	0	5.752025817	5.274958713	0.0397827	0.081154263
liver	crepos	creneg	Ak2	0.029897322	4.96E-04	311.5757753	263.7029408	0.059864465	0.096726873
liver	crepos	creneg	Ak3	0.029443255	0.002300267	219.3117084	287.1116229	0.041389934	0.081998242
liver	crepos	creneg	Ak4	0.026186923	6.43E-04	45.33028357	37.22928999	0.115243574	0.152800614
liver	crepos	creneg	Ak6	0.025589856	1.44E-04	40.82413647	37.49068391	0.128803643	0.167516916
liver	crepos	creneg	Akap1	0.028752449	2.15E-04	77.85162634	49.39151699	0.0208045	0.069251279
liver	crepos	creneg	Akap10	0.034254017	9.75E-04	5.090352052	2.880886808	0.297243831	0.329224193
liver	crepos	creneg	Akap11	0.025795195	5.30E-04	46.69710187	39.22357672	0.050625954	0.088401073
liver	crepos	creneg	Akap12	6.60E-04	5.40E-04	4.561929125	3.082073902	0.923419148	0.966013625
liver	crepos	creneg	Akap13	0.02978245	7.63E-05	19.9471656	20.09503791	0.022608773	0.070951276
liver	crepos	creneg	Akap17b	0.033203214	2.75E-04	3.231505292	3.248688307	0.023855915	0.071784544
liver	crepos	creneg	Akap2	0.008864149	2.07E-04	28.85064623	21.50513615	0.138692271	0.178165308
liver	crepos	creneg	Akap7	0.02454303	0	5.6940925	6.320094293	2.91E-04	0.04775034
liver	crepos	creneg	Akap8	0.033474765	6.75E-04	29.54936888	20.24735681	0.160169134	0.200098411
liver	crepos	creneg	Akap8l	0.027133178	0	10.52607542	6.852971406	0.05307887	0.090504231
liver	crepos	creneg	Akap9	0.025093604	3.37E-04	17.20851564	15.01422724	0.036543572	0.079704506
liver	crepos	creneg	Akip1	0.026711998	0.001303796	26.47545905	21.28192805	0.10637052	0.143233489
liver	crepos	creneg	Akirin1	0.030176004	3.64E-04	25.93342855	30.32512031	0.065701161	0.101981853
liver	crepos	creneg	Akirin2	0.023534738	3.96E-04	20.95399005	18.88049134	0.094954734	0.131278077
liver	crepos	creneg	Akna	3.32E-04	4.24E-04	2.541738086	2.167584972	0.853424502	0.897187936
liver	crepos	creneg	Akr1a1	0.02995525	0.001922047	364.6972842	228.1521928	0.026778814	0.074463934
liver	crepos	creneg	Akr1b10	4.67E-04	0	3.214610614	3.110662396	0.259525483	0.29174648
liver	crepos	creneg	Akr1b3	0.009374441	0	11.46848005	13.50019776	0.001474307	0.04775034
liver	crepos	creneg	Akr1b8	0	0.001212121	1.883913771	1.898575157	0.211422674	0.245977203
liver	crepos	creneg	Akr1c12	0.032863575	3.39E-04	66.20597705	56.80188853	0.011662925	0.058420592
liver	crepos	creneg	Akr1c13	0.030230473	3.87E-04	116.4464928	103.4026118	0.051962049	0.089495412
liver	crepos	creneg	Akr1c14	0.027981362	1.46E-04	57.32183523	61.6189731	0.035382405	0.079328777
liver	crepos	creneg	Akr1c19	0.028138031	8.63E-05	90.44257472	70.48280942	0.020811806	0.069251279
liver	crepos	creneg	Akr1c20	0.035333657	6.26E-05	62.89906745	63.73903244	0.012388154	0.059267926
liver	crepos	creneg	Akr1c6	0.034274466	5.30E-04	1130.761861	1220.670996	0.046664856	0.085294136
liver	crepos	creneg	Akr1d1	0.029599342	6.33E-05	48.36203951	82.79574787	0.021242164	0.069681659
liver	crepos	creneg	Akr1e1	0.026156815	3.72E-04	40.49946476	45.53031865	0.102121943	0.138684407
liver	crepos	creneg	Akr7a5	0.025351154	1.90E-04	160.066217	233.2967212	0.027671507	0.075247071
liver	crepos	creneg	Akt1	0.018131966	1.19E-04	47.8068318	53.07260686	0.09821939	0.134716336
liver	crepos	creneg	Akt1s1	0.017640643	0	6.382169761	6.430114577	0.030522848	0.076828674
liver	crepos	creneg	Akt2	0.026680423	2.16E-05	82.49784327	86.42971127	0.008657879	0.053811216
liver	crepos	creneg	Akt3	0.003472222	0	2.848503278	2.26576992	0.211668952	0.246224136
liver	crepos	creneg	Aktip	0.037483381	4.70E-04	13.61885871	12.42810972	0.009426614	0.054533827
liver	crepos	creneg	Alad	0.025331276	1.68E-04	126.347336	146.6167575	0.038527599	0.080517899
liver	crepos	creneg	Alas1	0.039873677	9.48E-04	379.051458	224.6125565	0.209240501	0.244079882
liver	crepos	creneg	Alas2	0.025765646	3.36E-04	33.62881104	90.7821866	0.038722201	0.080594676
liver	crepos	creneg	Alb	0.030758255	0.001792059	47575.02664	50259.04891	0.008046859	0.053035008
liver	crepos	creneg	Alcam	0.031176013	3.45E-04	70.2351444	69.84149779	0.070976243	0.107171999
liver	crepos	creneg	Aldh16a1	0.032722603	7.87E-04	37.72778361	42.28925606	0.02663738	0.074443287
liver	crepos	creneg	Aldh1a1	0.031510612	2.23E-04	920.0007799	928.3377447	0.021725554	0.070122664
liver	crepos	creneg	Aldh1a3	0.008474576	0	0.852030663	1.220172594	0.17272915	0.212786931
liver	crepos	creneg	Aldh1a7	0.032785869	3.25E-04	202.3643864	285.221086	0.018981701	0.067404585
liver	crepos	creneg	Aldh1b1	0.029411685	2.98E-04	49.675244	105.0879403	0.093980754	0.130273483
liver	crepos	creneg	Aldh1l1	0.02703835	9.55E-04	108.9304897	366.8152483	0.025757154	0.073925381
liver	crepos	creneg	Aldh2	0.024996504	7.50E-04	2730.286941	2697.850247	0.011004716	0.057335818
liver	crepos	creneg	Aldh3a2	0.034624884	6.08E-04	356.9918937	162.0385692	0.085215516	0.121327928
liver	crepos	creneg	Aldh3b1	0.019582624	0	3.104540412	2.875979657	0.043770158	0.083196712
liver	crepos	creneg	Aldh4a1	0.025903553	3.09E-04	158.3393464	239.4023441	0.020185931	0.068669414
liver	crepos	creneg	Aldh5a1	0.029317323	0.001926309	48.61987831	64.1825621	0.056129473	0.093032792
liver	crepos	creneg	Aldh6a1	0.033761366	9.81E-04	185.5084759	177.888668	0.012567935	0.05956065
liver	crepos	creneg	Aldh7a1	0.029133118	7.85E-04	217.6589272	332.6033575	0.015809745	0.063472649
liver	crepos	creneg	Aldh8a1	0.031688238	5.40E-04	298.9478523	337.1584331	0.080884849	0.116782192
liver	crepos	creneg	Aldh9a1	0.026918616	2.55E-04	151.3951799	170.5231409	0.024311215	0.072265669
liver	crepos	creneg	Aldoa	0.022027374	1.38E-04	98.14645245	74.20903598	0.057747278	0.094677018
liver	crepos	creneg	Aldob	0.032308867	2.08E-04	5567.879993	5304.125172	0.041570955	0.082084266
liver	crepos	creneg	Aldoc	0.01806103	0	9.848719375	22.69203906	0.002173307	0.04775034
liver	crepos	creneg	Alg1	0.022985749	9.35E-04	40.35684865	32.74615238	0.04207401	0.082280936
liver	crepos	creneg	Alg10b	0.024511638	7.38E-04	8.636630239	10.02327012	0.077713003	0.113936888
liver	crepos	creneg	Alg11	0.02650637	1.31E-04	40.18205056	26.61065313	0.067945708	0.104227394
liver	crepos	creneg	Alg12	0.022013286	0.001166464	7.926231401	4.596791093	0.56923773	0.607186912
liver	crepos	creneg	Alg13	0.031757916	0	2.028202859	1.35011315	0.006612705	0.050745518
liver	crepos	creneg	Alg14	0.030487577	0.001308692	40.71693542	28.57933688	0.039280968	0.080763276
liver	crepos	creneg	Alg2	0.029098861	1.66E-04	4.834046024	5.331327295	0.211289626	0.245896305
liver	crepos	creneg	Alg3	0.028787342	0	13.22406389	13.05097471	0.001256657	0.04775034
liver	crepos	creneg	Alg5	0.028765157	1.07E-04	94.61568409	56.46066727	0.003733348	0.04775034
liver	crepos	creneg	Alg6	0.028393319	2.00E-04	9.796678523	5.974807559	0.028107304	0.075523095
liver	crepos	creneg	Alg8	0.027991072	0	11.78145026	15.64328918	0.001052999	0.04775034
liver	crepos	creneg	Alg9	0.022548387	0	13.13407119	12.75372475	0.00188901	0.04775034
liver	crepos	creneg	Alkbh1	0.037469509	0	5.571137584	5.554982681	0.008351007	0.053410503
liver	crepos	creneg	Alkbh2	0.029625457	0	9.378538446	7.593683646	0.007822045	0.052665202
liver	crepos	creneg	Alkbh3	0.024508062	0	12.30609632	15.30677383	0.031119675	0.077100788
liver	crepos	creneg	Alkbh4	0.02922876	2.79E-04	5.371074807	6.486225611	0.245695697	0.278125156
liver	crepos	creneg	Alkbh5	0.025764041	3.22E-04	49.76078773	50.36238559	0.082122292	0.118014385
liver	crepos	creneg	Alkbh6	0.021372025	0	6.624350748	7.763341094	0.003273556	0.04775034
liver	crepos	creneg	Alkbh7	0.027123845	0	16.60976083	14.66387643	0.001345642	0.04775034
liver	crepos	creneg	Alkbh8	0.030706162	0	21.25881661	15.55106751	0.006499065	0.050596723
liver	crepos	creneg	Alox12	0	0	1.462149235	0.706632042	1	1
liver	crepos	creneg	Alox5ap	2.12E-04	2.30E-04	7.656880025	6.574597521	0.850603089	0.894615287
liver	crepos	creneg	Alpk1	0	0	0.194965013	0.800718665	1	1
liver	crepos	creneg	Alpl	0.025093332	5.87E-04	12.77707582	7.045355536	0.023816048	0.071784544
liver	crepos	creneg	Als2	0.031143891	2.02E-04	48.6474175	57.15823167	0.100689555	0.137159968
liver	crepos	creneg	Als2cl	0.028220441	1.27E-04	17.97586838	12.0927827	0.01634226	0.064277822
liver	crepos	creneg	Alyref	0.029460784	1.77E-04	25.53475236	20.98148921	0.03377479	0.07860002
liver	crepos	creneg	Alyref2	0.029311468	7.79E-04	8.293687203	6.230925912	0.055938974	0.092842736
liver	crepos	creneg	Amacr	0.03171616	3.59E-04	134.2753142	151.3295073	0.075802942	0.111989711
liver	crepos	creneg	Ambp	0.022776518	6.26E-04	2897.27969	3343.546903	0.00958185	0.054847416
liver	crepos	creneg	Ambra1	0.022640176	0	11.26250859	11.73367287	0.004125224	0.04775034
liver	crepos	creneg	Amd1	0.034310672	0	2.145582464	1.854277276	0.04344298	0.082891203
liver	crepos	creneg	Amd2	0.035866292	0.00255102	2.712338505	2.831681776	0.251499989	0.283738707
liver	crepos	creneg	Amdhd1	0.024350263	7.48E-04	106.1161057	258.0663808	0.09173864	0.127792568
liver	crepos	creneg	Amdhd2	0.026701892	1.41E-04	19.06947788	18.60936071	0.002324845	0.04775034
liver	crepos	creneg	Amer1	0.030498973	0	3.511577762	3.00392094	0.042586762	0.082374012
liver	crepos	creneg	Amfr	0.029536798	5.96E-04	191.3484807	177.2946461	0.051724008	0.089323124
liver	crepos	creneg	Amica1	0.02248223	0	4.091551768	6.583489175	0.005533236	0.04845976
liver	crepos	creneg	Amigo1	0.028471755	0	3.975404382	3.588461996	0.004459675	0.04775034
liver	crepos	creneg	Amigo2	0.01790705	1.90E-04	13.03960321	8.183624345	0.033436183	0.07860002
liver	crepos	creneg	Ammecr1	0.029459226	2.62E-04	7.023159517	10.55999868	0.014456498	0.062299995
liver	crepos	creneg	Ammecr1l	0.02933234	2.63E-04	113.2208981	130.5735376	0.091436068	0.127445351
liver	crepos	creneg	Amn	0.017713366	0	0.768813696	0.979863831	0.151908328	0.191681623
liver	crepos	creneg	Amn1	0.037289941	9.29E-04	10.9271603	6.807987082	0.036563081	0.079704506
liver	crepos	creneg	Amot	0.019700615	4.23E-04	9.43007331	13.09094873	0.165347829	0.205323351
liver	crepos	creneg	Amotl1	3.86E-04	1.31E-04	21.04804061	24.59633918	0.155439417	0.195374057
liver	crepos	creneg	Amotl2	0.021558442	0	16.76251123	15.36697125	0.005602763	0.048636696
liver	crepos	creneg	Ampd2	0.029033833	0	14.43723284	13.24652553	0.001520263	0.04775034
liver	crepos	creneg	Ampd3	0	0	0.691388801	0.951982276	1	1
liver	crepos	creneg	Amt	0.025326324	6.03E-04	46.29281745	55.92019084	0.056335764	0.093219584
liver	crepos	creneg	Amy1	0.030580192	7.88E-04	172.5335026	261.4145758	0.037107063	0.080011477
liver	crepos	creneg	Amz2	0.022951322	4.50E-04	19.71917389	16.49380979	0.025151077	0.073265568
liver	crepos	creneg	Anapc1	0.026216021	5.90E-05	20.41249696	23.75672269	0.012852144	0.059980017
liver	crepos	creneg	Anapc10	0.032072678	5.06E-04	3.590519987	2.460849169	0.220777474	0.254630162
liver	crepos	creneg	Anapc11	0.026038881	4.72E-04	46.77113516	53.10409522	0.007980086	0.052928962
liver	crepos	creneg	Anapc13	0.031123675	3.59E-04	65.8436113	78.06322475	0.007077866	0.051457103
liver	crepos	creneg	Anapc15	0.020074861	0	4.862255953	5.550895869	0.00509069	0.047821124
liver	crepos	creneg	Anapc16	0.026871	4.54E-04	55.29685295	37.03702698	0.05046953	0.088239387
liver	crepos	creneg	Anapc2	0.022838667	2.84E-04	21.43254748	24.98419569	0.060734715	0.097488762
liver	crepos	creneg	Anapc4	0.019087776	0.001061443	26.65516236	27.88966093	0.180383809	0.219278609
liver	crepos	creneg	Anapc5	0.022101103	3.55E-04	39.38551597	42.29794688	0.013207033	0.060468696
liver	crepos	creneg	Anapc7	0.016916007	0	15.81533785	16.95450662	0.004806895	0.04775034
liver	crepos	creneg	Ang	0.038147018	4.06E-04	986.8565295	418.8692636	0.012496383	0.05956065
liver	crepos	creneg	Angel1	0.004358866	0.004065041	1.476988794	1.602492614	0.796395546	0.840116467
liver	crepos	creneg	Angel2	0.020690163	3.46E-04	29.01787525	28.51305169	0.054484005	0.091625666
liver	crepos	creneg	Angptl2	3.26E-04	2.29E-04	6.433014431	5.799985413	0.712918261	0.755993173
liver	crepos	creneg	Angptl3	0.035045328	6.90E-04	691.290533	940.7573485	0.037374017	0.080091117
liver	crepos	creneg	Angptl4	0.036209285	2.58E-04	157.9958543	67.71795438	0.099016129	0.135374145
liver	crepos	creneg	Angptl6	0.005979462	0	15.50610859	13.46667866	5.69E-04	0.04775034
liver	crepos	creneg	Angptl8	0.02528814	0.003901945	29.76450866	17.68938388	0.342561023	0.375037954
liver	crepos	creneg	Ank	0.019796793	1.26E-04	23.80877867	28.68759326	0.096937109	0.133340123
liver	crepos	creneg	Ank1	0	0	0.123821962	0.471948881	1	1
liver	crepos	creneg	Ank2	0.037392846	0	1.844500964	1.58280813	0.03452143	0.078981327
liver	crepos	creneg	Ank3	0.013179742	2.03E-04	35.61001023	67.38741862	0.090280863	0.126233444
liver	crepos	creneg	Ankfy1	0.021573416	9.83E-05	22.10113691	17.82963894	0.018100282	0.066305766
liver	crepos	creneg	Ankhd1	0.02552647	5.30E-05	67.12317734	53.66683448	0.012971134	0.060323342
liver	crepos	creneg	Ankib1	0.036481121	4.43E-04	11.81658845	10.13937649	0.023853199	0.071784544
liver	crepos	creneg	Ankle2	0.024296121	1.55E-04	22.71909057	22.25549008	0.02267071	0.070951276
liver	crepos	creneg	Ankmy2	0.017718168	0	8.256687212	7.136039681	0.023673385	0.071722255
liver	crepos	creneg	Ankra2	0.021655805	1.41E-04	15.90370883	15.87961218	0.013582886	0.061034854
liver	crepos	creneg	Ankrd1	0.002967359	0	1.331511634	1.18256669	0.246461767	0.278844286
liver	crepos	creneg	Ankrd10	0.026022653	3.72E-04	12.41118537	11.1433608	0.061691952	0.098404139
liver	crepos	creneg	Ankrd11	0.036656461	2.27E-04	24.1031852	18.65788099	0.063397933	0.09988559
liver	crepos	creneg	Ankrd12	0.031724138	0	3.879800457	2.920142797	0.198215329	0.235096716
liver	crepos	creneg	Ankrd13a	0.016583626	0	12.60360549	12.95912315	0.029856286	0.076393884
liver	crepos	creneg	Ankrd13b	0.013307864	0	1.766698795	1.040443297	0.02171012	0.070122664
liver	crepos	creneg	Ankrd13c	0.023961738	1.39E-04	25.98457853	25.05800134	0.046693215	0.085319875
liver	crepos	creneg	Ankrd16	0.021433396	2.18E-04	11.51199087	10.06358097	0.016224187	0.064248392
liver	crepos	creneg	Ankrd17	0.030593607	1.48E-04	30.07093614	29.07795764	0.038739221	0.080594676
liver	crepos	creneg	Ankrd2	0.029246423	0	0.89859236	1.674076828	0.024540117	0.072588202
liver	crepos	creneg	Ankrd23	0.01159518	0	2.130261242	1.890602781	0.060557369	0.09729556
liver	crepos	creneg	Ankrd24	0.02701604	0	5.66577419	4.565630709	0.006086172	0.049663787
liver	crepos	creneg	Ankrd26	0.029331363	0	4.577956758	1.356322462	0.02346068	0.071452296
liver	crepos	creneg	Ankrd27	0.0258236	2.15E-04	27.32285318	27.78233872	0.213725118	0.248196911
liver	crepos	creneg	Ankrd28	0.030849986	0	6.074918914	5.385572956	0.007125974	0.051607927
liver	crepos	creneg	Ankrd33b	0.033874933	1.48E-04	14.93433896	22.92613472	0.029836655	0.076393884
liver	crepos	creneg	Ankrd39	0.030436157	0	3.659274669	2.720370422	0.048995284	0.087206498
liver	crepos	creneg	Ankrd40	0.021284968	4.69E-04	45.48994998	48.43893262	0.018396829	0.066650167
liver	crepos	creneg	Ankrd44	0.014543523	0	4.180396302	4.424326812	0.035403773	0.079328777
liver	crepos	creneg	Ankrd46	0.031199571	3.77E-05	52.62655597	39.6058959	0.013588834	0.061034854
liver	crepos	creneg	Ankrd49	0.028339451	1.22E-04	22.68964032	19.94459211	0.101802238	0.138360285
liver	crepos	creneg	Ankrd50	0.020893564	3.34E-04	6.841894131	6.247556263	0.025217415	0.073311894
liver	crepos	creneg	Ankrd54	0.027390311	0	7.562580783	8.241857879	0.041046987	0.081711125
liver	crepos	creneg	Ankrd9	0.021502321	0	1.894366092	2.954121106	0.044577545	0.083781844
liver	crepos	creneg	Anks1	0.023048634	3.10E-04	9.422230234	18.36469355	0.227061294	0.260401835
liver	crepos	creneg	Anks3	0.02091371	0	8.571130971	6.926768074	0.042764864	0.082413402
liver	crepos	creneg	Anks4b	0.02518761	1.93E-04	49.09694785	85.60422202	0.137073191	0.176331802
liver	crepos	creneg	Ankub1	0	0	0.617379834	0.753029819	1	1
liver	crepos	creneg	Ankzf1	0.019600667	1.60E-04	12.01812041	13.10380566	0.196116363	0.233255326
liver	crepos	creneg	Ano1	5.27E-04	0	5.063342296	2.076181955	0.384732618	0.417649796
liver	crepos	creneg	Ano10	0.02211293	0	8.090168466	9.721808852	0.002660242	0.04775034
liver	crepos	creneg	Ano6	0.012599023	9.23E-05	9.596632087	9.560228621	0.169622288	0.209651043
liver	crepos	creneg	Ano8	0.016963284	0.003633061	1.48445871	1.54437248	0.126761447	0.165290511
liver	crepos	creneg	Anp32a	0.02043782	1.03E-04	49.41529269	69.72288815	0.017706074	0.065770728
liver	crepos	creneg	Anp32b	0.026051022	1.66E-04	76.06721446	74.41096886	0.035480157	0.079328777
liver	crepos	creneg	Anp32e	0.028859738	1.95E-04	22.60819012	23.45610522	0.054008602	0.091232673
liver	crepos	creneg	Anpep	0.031099677	1.39E-04	77.49023527	60.13900627	0.017077441	0.064941004
liver	crepos	creneg	Antxr1	0	0	1.062637926	0.981739032	1	1
liver	crepos	creneg	Antxr2	0.031134555	7.80E-05	28.47720568	43.25341134	0.017867811	0.065895423
liver	crepos	creneg	Anxa1	0	0.001984127	5.302255768	3.018215187	0.139203448	0.178668343
liver	crepos	creneg	Anxa11	0.023940569	3.35E-04	16.11095653	23.98485971	0.081523776	0.117380095
liver	crepos	creneg	Anxa13	0.004704285	0.002008032	2.817210671	0.711786071	0.77809334	0.821679767
liver	crepos	creneg	Anxa2	0.003858647	0	22.79446035	14.2607382	0.00506169	0.047821124
liver	crepos	creneg	Anxa3	0	0	6.727432697	5.715522094	1	1
liver	crepos	creneg	Anxa4	0.028023458	4.35E-04	35.07889412	42.5097571	0.015198064	0.06307437
liver	crepos	creneg	Anxa5	0.026238439	4.58E-04	92.77643778	80.36410671	0.032655509	0.078056153
liver	crepos	creneg	Anxa6	0.018735666	9.86E-04	97.38328743	120.2218762	0.077929967	0.114158471
liver	crepos	creneg	Anxa7	0.029054088	3.87E-04	77.52179399	53.3014706	0.049216101	0.087324392
liver	crepos	creneg	Anxa9	0.013602356	0	1.516999752	1.452744767	0.049797502	0.087771678
liver	crepos	creneg	Aox1	0.035236967	4.73E-05	76.18415003	28.84085404	0.013370004	0.060692945
liver	crepos	creneg	Aox3	0.032259577	4.31E-04	33.04317742	70.37094603	0.026671993	0.074443287
liver	crepos	creneg	Ap1ar	0.030377075	4.78E-04	17.645445	20.75103954	0.049086522	0.08725195
liver	crepos	creneg	Ap1b1	0.019849444	2.83E-04	34.18292671	40.91334117	0.079848401	0.115833
liver	crepos	creneg	Ap1g1	0.028632338	2.08E-04	84.34334635	73.89277098	0.100196458	0.13661283
liver	crepos	creneg	Ap1g2	0.027797572	0	5.797162226	6.046391352	0.005395831	0.048323434
liver	crepos	creneg	Ap1m1	0.019639462	5.32E-04	20.98457987	20.96161457	0.141091847	0.180723369
liver	crepos	creneg	Ap1s1	0.025350819	1.23E-04	24.79936684	18.34246147	0.012717919	0.059797233
liver	crepos	creneg	Ap1s2	8.59E-04	0	4.247633655	4.20406197	0.205394625	0.240910359
liver	crepos	creneg	Ap1s3	0.020934024	0	1.113534728	1.70536044	0.026417524	0.074369942
liver	crepos	creneg	Ap2a1	0.037760992	7.55E-04	3.581151351	4.297205447	0.004620935	0.04775034
liver	crepos	creneg	Ap2a2	0.027832955	0	35.86010225	38.08576797	0.002182228	0.04775034
liver	crepos	creneg	Ap2b1	0.016675163	0	10.68902483	10.12684573	0.00519313	0.047952497
liver	crepos	creneg	Ap2m1	0.025481498	7.83E-05	107.4549122	88.24492288	0.010306404	0.056158393
liver	crepos	creneg	Ap2s1	0.020028008	1.52E-04	21.63956233	13.77387683	0.024037332	0.072035376
liver	crepos	creneg	Ap3b1	0.025066612	1.82E-04	28.73669453	38.93277143	0.029632186	0.076316422
liver	crepos	creneg	Ap3d1	0.028315929	1.20E-04	36.45703093	37.48306886	0.129981293	0.16880676
liver	crepos	creneg	Ap3m1	0.03171987	1.52E-04	88.36160553	77.41792512	0.095411539	0.131787671
liver	crepos	creneg	Ap3m2	0.017250127	0	1.937407595	3.751336248	0.155637923	0.195541308
liver	crepos	creneg	Ap3s1	0.033234071	6.13E-05	38.61184582	21.27221479	0.014269399	0.061837513
liver	crepos	creneg	Ap3s2	0.030230918	2.56E-04	20.82870688	17.90367013	0.009139038	0.054289158
liver	crepos	creneg	Ap4b1	0.026211315	2.07E-04	19.3764556	15.44094703	0.078631335	0.11479574
liver	crepos	creneg	Ap4e1	0.019445123	0	7.780549581	8.349879313	0.036819043	0.079965463
liver	crepos	creneg	Ap4m1	0.02441373	0	9.272265562	6.855553545	0.009626177	0.054918098
liver	crepos	creneg	Ap4s1	0.022007876	1.66E-04	12.12532894	16.93341725	0.022567718	0.070951276
liver	crepos	creneg	Ap5m1	0.022330735	0	14.316461	9.337714675	0.002914591	0.04775034
liver	crepos	creneg	Ap5s1	0.027336928	6.24E-04	10.91194323	18.1879297	0.464930655	0.499626973
liver	crepos	creneg	Ap5z1	0.031097528	0	9.465054851	9.322140033	0.004598629	0.04775034
liver	crepos	creneg	Apaf1	0.029059829	0	2.530201958	1.742741228	0.193372869	0.230888365
liver	crepos	creneg	Apba3	0.020907419	1.56E-04	29.08696767	22.29295521	0.023147249	0.071137602
liver	crepos	creneg	Apbb1ip	0.001052853	0.001694197	4.656357079	3.621037521	0.887021714	0.930053822
liver	crepos	creneg	Apbb2	0.025880278	0	23.03755652	25.87826722	0.008574622	0.053712729
liver	crepos	creneg	Apbb3	0.025595816	0	13.21590403	6.438896202	0.038971203	0.080640889
liver	crepos	creneg	Apc	0.024951147	0.001162529	19.08664956	12.40478866	0.089300906	0.125331661
liver	crepos	creneg	Apcs	0.027134417	3.04E-04	1297.830525	312.4035921	0.009484298	0.054682261
liver	crepos	creneg	Apeh	0.025790852	9.80E-05	30.6287285	47.85479241	0.016227168	0.064248392
liver	crepos	creneg	Apex1	0.029423584	6.50E-05	23.40471599	26.29997109	0.021774609	0.070161323
liver	crepos	creneg	Apex2	0.035109582	0.002871631	5.128191403	4.021524995	0.034365525	0.078910515
liver	crepos	creneg	Aph1a	0.026223494	5.04E-04	96.32343433	103.1951194	0.055540352	0.092556911
liver	crepos	creneg	Aph1b	0.019066636	0	6.462195671	4.654922739	0.004020206	0.04775034
liver	crepos	creneg	Aph1c	0.01083043	0.001114827	1.086681493	1.979883298	0.006918567	0.050921445
liver	crepos	creneg	Api5	0.023985489	1.72E-05	46.50391572	45.95528549	0.017764014	0.065770728
liver	crepos	creneg	Apip	0.025961747	0	15.34640947	22.81389173	0.003981947	0.04775034
liver	crepos	creneg	Aplf	0.022964451	0	1.811257505	2.61527905	0.037734326	0.080157659
liver	crepos	creneg	Aplp2	0.029341109	4.60E-04	108.9215162	121.5146126	0.023806975	0.071784544
liver	crepos	creneg	Apmap	0.026373221	8.40E-05	33.18389708	35.2711971	0.003090279	0.04775034
liver	crepos	creneg	Apoa1	0.02602548	5.93E-04	11981.95959	13114.42921	0.010887401	0.05721936
liver	crepos	creneg	Apoa1bp	0.021032004	4.42E-04	110.5839678	118.8136038	0.018647156	0.066960131
liver	crepos	creneg	Apoa2	0.022283204	9.79E-04	7613.994638	6974.260943	0.014171988	0.061751221
liver	crepos	creneg	Apoa4	0.032126821	0.00205419	1499.079624	129.6519738	0.016079542	0.063954304
liver	crepos	creneg	Apoa5	0.03071922	1.45E-04	1083.532558	682.0495947	0.067044279	0.103368578
liver	crepos	creneg	Apob	0.029565208	1.22E-04	104.6184083	75.75580138	0.007735335	0.052441532
liver	crepos	creneg	Apobec1	0.030072898	5.98E-04	27.51801125	14.06927293	0.137803608	0.17712825
liver	crepos	creneg	Apobec3	0	0	3.924463556	2.652300823	1	1
liver	crepos	creneg	Apobr	8.09E-04	0	2.63242497	1.630609956	0.324974847	0.357355725
liver	crepos	creneg	Apoc1	0.024515124	4.07E-04	4389.030511	5297.051134	0.006958404	0.051085285
liver	crepos	creneg	Apoc2	0.025815522	4.12E-04	612.246881	331.7634909	0.004438161	0.04775034
liver	crepos	creneg	Apoc3	0.023108286	7.48E-04	2583.561974	2466.919916	0.014007415	0.061631283
liver	crepos	creneg	Apoc4	0.020618076	3.64E-04	1520.389052	1350.600161	0.011946436	0.058772033
liver	crepos	creneg	Apoe	0.018300087	4.41E-04	18926.97073	21480.70319	0.010532194	0.056463091
liver	crepos	creneg	Apof	0.02837828	2.34E-04	1399.103554	1278.27645	0.015385545	0.06307437
liver	crepos	creneg	Apoh	0.032452142	9.44E-04	1465.490839	1305.867293	0.015891737	0.063610263
liver	crepos	creneg	Apol11b	0	0	0.613100976	0.473352509	1	1
liver	crepos	creneg	Apol7a	0.027786105	1.17E-04	96.28190446	100.4535211	0.029281174	0.076316422
liver	crepos	creneg	Apol9a	0.025606916	0	27.95725714	22.76203679	0.001498772	0.04775034
liver	crepos	creneg	Apol9b	0.022127892	8.77E-05	50.73583953	60.35607288	0.040608686	0.081443378
liver	crepos	creneg	Apold1	0.004686263	0.003115265	2.628362873	1.029663665	0.738636301	0.782224089
liver	crepos	creneg	Apom	0.01945858	3.58E-04	355.9962341	357.0651055	0.011816398	0.058623195
liver	crepos	creneg	Apon	0.026953835	4.22E-04	428.6096774	417.7775421	0.031300672	0.077180901
liver	crepos	creneg	Apoo	0.011379268	0	1.250891688	0.857896074	0.010366354	0.05625709
liver	crepos	creneg	Apoo-ps	0.018395935	0	3.517751225	3.370891429	0.047418774	0.085879827
liver	crepos	creneg	Apool	0.028206597	0	19.59140233	15.97192465	8.76E-04	0.04775034
liver	crepos	creneg	Apopt1	0.023781663	1.90E-04	27.44068701	25.07388081	0.014977865	0.06307437
liver	crepos	creneg	App	0.012833346	3.76E-04	52.88187298	41.52251612	0.003407346	0.04775034
liver	crepos	creneg	Appbp2	0.025535948	5.54E-04	26.57032004	29.24015275	0.098865848	0.135246036
liver	crepos	creneg	Appl1	0.018828297	8.33E-05	11.24479476	19.70792372	0.173614926	0.213021967
liver	crepos	creneg	Appl2	0.022163981	3.23E-04	16.50396912	18.39191169	0.101673615	0.138232629
liver	crepos	creneg	Aprt	0.023978336	0	85.60415531	66.95414539	9.20E-04	0.04775034
liver	crepos	creneg	Aptx	0.022280201	0	10.28802488	10.9130331	0.006526187	0.050596723
liver	crepos	creneg	Aqp1	4.57E-04	1.31E-04	117.1682351	126.4547315	0.021659798	0.070118608
liver	crepos	creneg	Aqp11	0.027530191	3.07E-04	42.25223806	56.98981827	0.027356999	0.07489062
liver	crepos	creneg	Aqp4	0.020010934	0.003897997	10.16632127	2.474323498	0.181946762	0.22050575
liver	crepos	creneg	Aqp8	0.02710341	7.55E-05	142.3214715	163.7616281	0.034530259	0.078981327
liver	crepos	creneg	Aqp9	0.032120965	2.96E-04	363.7855586	322.0158849	0.068191388	0.104463403
liver	crepos	creneg	Aqr	0.034211099	0	7.708162332	4.76188889	0.001676784	0.04775034
liver	crepos	creneg	Ar	0.026317741	0	48.44027107	18.58614757	0.002742218	0.04775034
liver	crepos	creneg	Araf	0.024011979	9.78E-04	45.21770837	36.46779362	0.094996312	0.13132037
liver	crepos	creneg	Arap1	0.024031574	6.10E-04	20.55108689	27.81811252	0.07172912	0.107986704
liver	crepos	creneg	Arap2	0.025070077	5.77E-04	18.27035499	18.64252893	0.045176123	0.084215576
liver	crepos	creneg	Arap3	0	0	9.890937855	10.79644406	1	1
liver	crepos	creneg	Arcn1	0.029344023	1.19E-04	87.33094455	59.88390655	0.030994612	0.077001091
liver	crepos	creneg	Arel1	0.027791462	1.75E-04	29.67429797	21.8850186	0.036907068	0.079980024
liver	crepos	creneg	Arf1	0.02658392	1.28E-04	246.5406206	237.1781952	0.072866221	0.109121297
liver	crepos	creneg	Arf2	0.019155733	3.97E-04	9.559366438	10.14172369	0.030021973	0.076524339
liver	crepos	creneg	Arf3	0.030106485	0	22.73356097	21.57424994	0.003790241	0.04775034
liver	crepos	creneg	Arf4	0.029192482	2.45E-04	94.91920633	74.30806383	0.033300489	0.078456031
liver	crepos	creneg	Arf5	0.025487351	0.002235125	201.2854338	320.2396871	0.095331015	0.131721533
liver	crepos	creneg	Arf6	0.030047342	1.76E-04	97.88909617	88.60158049	0.086793052	0.122894273
liver	crepos	creneg	Arfgap1	0.021652013	0	11.72200797	12.38172472	0.002285975	0.04775034
liver	crepos	creneg	Arfgap2	0.020497412	0	8.995934161	8.737264251	0.032320959	0.077943629
liver	crepos	creneg	Arfgap3	0.023373779	0	4.345678081	4.46112389	0.045514812	0.084353082
liver	crepos	creneg	Arfgef1	0.029394452	6.38E-04	35.71727799	33.19521724	0.036602716	0.079704506
liver	crepos	creneg	Arfgef2	0.02541061	9.06E-04	18.90887169	19.62626681	0.155103038	0.19499227
liver	crepos	creneg	Arfip1	0.027900409	3.41E-04	22.24020052	19.00863809	0.071141883	0.107346016
liver	crepos	creneg	Arfip2	0.02376067	0	9.866894289	7.678763528	0.042193482	0.082359751
liver	crepos	creneg	Arfrp1	0.026822752	5.32E-04	25.01522028	21.93198941	0.011806524	0.058623195
liver	crepos	creneg	Arg1	0.033631148	0.001150164	1268.494299	1311.649801	0.069332007	0.105467246
liver	crepos	creneg	Arglu1	0.024785867	1.04E-04	42.43307541	47.91228362	0.027813456	0.075335955
liver	crepos	creneg	Arhgap1	0.013002203	0	7.866576339	8.756936802	0.037286337	0.08006581
liver	crepos	creneg	Arhgap10	0.012345679	0	1.478827151	3.356833391	0.175415063	0.214701571
liver	crepos	creneg	Arhgap12	0.030117189	1.45E-04	30.60810934	26.74447503	0.035984954	0.079605518
liver	crepos	creneg	Arhgap15	0	0	0.704598657	0.587123195	1	1
liver	crepos	creneg	Arhgap17	0.013933517	0.002388435	7.012651071	9.664856561	0.537188096	0.574127884
liver	crepos	creneg	Arhgap18	0.013876391	2.04E-04	15.35782575	20.15865102	0.039282287	0.080763276
liver	crepos	creneg	Arhgap19	0.005405405	0	0.991551122	1.048404582	0.19216787	0.229839926
liver	crepos	creneg	Arhgap21	0.029384757	1.12E-04	20.97335666	17.45539192	0.018847241	0.067262534
liver	crepos	creneg	Arhgap23	0.00787587	0	12.13468123	8.812565593	0.004062237	0.04775034
liver	crepos	creneg	Arhgap24	0.020682523	0.001023685	2.836754504	4.304222742	0.898690477	0.941297746
liver	crepos	creneg	Arhgap25	0	0	2.449806882	2.969235271	1	1
liver	crepos	creneg	Arhgap26	0.033187415	1.15E-04	6.221327354	13.4704278	0.032712977	0.078056153
liver	crepos	creneg	Arhgap27	0.005797101	0	0.44304246	0.55795057	0.174780382	0.214134514
liver	crepos	creneg	Arhgap29	0.021565893	2.90E-04	44.471935	43.67235874	0.074912606	0.111086287
liver	crepos	creneg	Arhgap30	0.003236246	0	5.106929696	5.545382404	0.190178985	0.227987724
liver	crepos	creneg	Arhgap31	0.001052355	0	7.899330027	7.726677069	0.208009649	0.242900321
liver	crepos	creneg	Arhgap32	0.023739193	0	7.521253042	7.624382284	0.047268986	0.085731836
liver	crepos	creneg	Arhgap35	0.027877969	3.22E-05	46.65436518	49.88623523	0.013662701	0.06113688
liver	crepos	creneg	Arhgap39	0.035680701	0	1.991282686	1.574599966	0.041649684	0.082088744
liver	crepos	creneg	Arhgap4	0.008474576	0.001092896	2.694368129	1.98421741	0.888450434	0.931470139
liver	crepos	creneg	Arhgap42	0.032263441	5.93E-05	41.3247467	50.72781084	0.020108697	0.06862911
liver	crepos	creneg	Arhgap45	0.004694836	0	6.661664534	7.560299294	0.200634704	0.236838121
liver	crepos	creneg	Arhgap5	0.031374744	3.60E-05	58.52147702	43.57172471	0.009554252	0.054844647
liver	crepos	creneg	Arhgap6	0.021715669	0	4.503193241	4.066744261	0.039965894	0.081159816
liver	crepos	creneg	Arhgdia	0.015535078	7.43E-05	29.54810847	24.71739917	0.040056621	0.081159816
liver	crepos	creneg	Arhgdib	1.51E-04	5.83E-04	9.867492318	8.15327363	0.481360828	0.516679354
liver	crepos	creneg	Arhgef1	0.015160166	1.29E-04	11.6648938	13.43117308	0.013000335	0.060387001
liver	crepos	creneg	Arhgef10	0.005083515	0.00140056	1.733455336	2.02792049	0.763290778	0.806760822
liver	crepos	creneg	Arhgef10l	0.036894837	8.99E-04	17.33868392	21.16627276	0.176854721	0.215999144
liver	crepos	creneg	Arhgef11	0.027354583	6.07E-04	7.935066242	6.212623295	0.408432398	0.441652404
liver	crepos	creneg	Arhgef12	0.032557781	6.87E-04	102.471674	82.42983519	0.141711384	0.181236521
liver	crepos	creneg	Arhgef15	0	0	2.364318035	2.77509959	1	1
liver	crepos	creneg	Arhgef16	0.039301894	0	1.491603484	4.137149542	0.024599179	0.072610932
liver	crepos	creneg	Arhgef17	8.61E-04	0	2.756680455	3.392798616	0.170198979	0.210211656
liver	crepos	creneg	Arhgef18	0.025369792	1.38E-04	14.70294729	16.43299538	0.241558084	0.274116036
liver	crepos	creneg	Arhgef19	0.016135454	1.79E-04	26.7973887	27.18010052	0.04824038	0.086449577
liver	crepos	creneg	Arhgef2	0.011341328	0	5.766849039	3.443183002	0.071368533	0.107579355
liver	crepos	creneg	Arhgef25	0.001262626	0	1.193066873	0.960999265	0.314452719	0.346678249
liver	crepos	creneg	Arhgef26	0.030507965	9.30E-04	27.65214885	13.0837856	0.158934515	0.198930289
liver	crepos	creneg	Arhgef3	0.02644349	3.44E-04	24.33619873	25.9227488	0.109027606	0.145989015
liver	crepos	creneg	Arhgef40	0.014142576	0	4.936694328	3.871428804	0.046160847	0.084900355
liver	crepos	creneg	Arhgef5	0.027771467	0	21.38674856	15.61765589	0.010191874	0.056037075
liver	crepos	creneg	Arhgef7	0.023613307	1.67E-04	20.01593226	20.40669932	0.102701404	0.139281423
liver	crepos	creneg	Arhgef9	0.024052872	0	2.463349988	2.191603568	0.01563162	0.063268822
liver	crepos	creneg	Arid1a	0.034229083	6.20E-04	22.77380103	21.68578683	0.207845031	0.242760071
liver	crepos	creneg	Arid1b	0.025581599	1.06E-04	54.51725582	40.06125791	0.020817599	0.069251279
liver	crepos	creneg	Arid2	0.027897874	3.91E-04	21.5969142	24.88142638	0.124839115	0.163175536
liver	crepos	creneg	Arid3a	0.022546807	0.003642987	4.299923067	1.901269855	0.337568502	0.370080603
liver	crepos	creneg	Arid3b	0.032127964	0	4.18819136	3.828894409	0.008788661	0.054095743
liver	crepos	creneg	Arid4a	0.025189714	0	6.712593015	5.801748477	0.012899248	0.060129347
liver	crepos	creneg	Arid4b	0.0262879	0.001710716	48.01120061	43.76012054	0.217726344	0.251844936
liver	crepos	creneg	Arid5a	0.028673835	0	0.934159831	0.792869517	0.129874585	0.168724026
liver	crepos	creneg	Arid5b	0.038500096	2.47E-04	32.07769993	26.88101424	0.140698198	0.180335106
liver	crepos	creneg	Arih1	0.030357932	1.72E-04	48.59984471	59.00433866	0.029033358	0.076144489
liver	crepos	creneg	Arih2	0.028885105	8.67E-05	33.74152618	34.19978653	0.015449628	0.063118917
liver	crepos	creneg	Arl1	0.033505023	3.35E-04	179.3522177	124.6992419	0.020567172	0.069186277
liver	crepos	creneg	Arl10	0.019922527	0.004796417	5.0643055	3.409429388	0.448378327	0.482620476
liver	crepos	creneg	Arl13b	0.035137702	5.72E-04	2.776930819	1.944265153	0.794488818	0.838179041
liver	crepos	creneg	Arl14ep	0.032952044	1.31E-04	16.40510191	9.794314874	0.017112444	0.064979057
liver	crepos	creneg	Arl15	0.024234988	2.21E-04	11.11421377	9.463802944	0.232735455	0.265805462
liver	crepos	creneg	Arl16	0.024305111	4.80E-04	20.99286083	17.68845743	0.024262161	0.072224904
liver	crepos	creneg	Arl2	0.015129857	0	4.586670994	4.896174648	0.035691124	0.079432223
liver	crepos	creneg	Arl2bp	0.014547543	1.32E-04	5.935988497	8.897163231	0.007753401	0.052473753
liver	crepos	creneg	Arl3	0.030609537	1.49E-04	31.49401728	38.22410516	0.005875199	0.049019183
liver	crepos	creneg	Arl4a	0.036515264	3.93E-04	51.30728887	19.38746146	0.090791925	0.126798911
liver	crepos	creneg	Arl4c	0	0	3.120624292	2.960219124	1	1
liver	crepos	creneg	Arl4d	0.044260042	0	2.3569565	6.169998523	0.007274166	0.051689268
liver	crepos	creneg	Arl5a	0.027072133	1.75E-04	163.6666956	152.094665	0.066902366	0.103203031
liver	crepos	creneg	Arl5b	0.025874443	6.49E-04	22.81090592	26.30788675	0.099687067	0.136089072
liver	crepos	creneg	Arl6	0.022831408	0	4.612765687	3.594446192	0.006767767	0.050745518
liver	crepos	creneg	Arl6ip1	0.028780512	1.69E-04	276.0291946	282.2993764	0.050554797	0.088312034
liver	crepos	creneg	Arl6ip4	0.025360671	3.07E-04	35.98095403	28.38542674	0.010439892	0.056342536
liver	crepos	creneg	Arl6ip5	0.03026928	2.00E-04	9.629642445	6.932751427	0.039111117	0.080656359
liver	crepos	creneg	Arl6ip6	0.031160101	1.79E-04	7.097814776	6.534385609	0.046848719	0.085441117
liver	crepos	creneg	Arl8a	0.024145689	3.34E-04	5.868694896	4.810048888	0.198929683	0.235535826
liver	crepos	creneg	Arl8b	0.023905752	2.97E-04	56.02754495	47.0468991	0.065532755	0.101881155
liver	crepos	creneg	Armc1	0.02821301	1.04E-04	131.9660789	133.6952972	0.090173507	0.126141591
liver	crepos	creneg	Armc10	0.022415223	0.00136902	7.584826025	8.705844212	0.083391638	0.119322023
liver	crepos	creneg	Armc5	0.016027744	0	4.37584697	8.305491057	0.024071897	0.072035376
liver	crepos	creneg	Armc6	0.023297411	0	5.402913432	5.174436396	0.042661342	0.082374012
liver	crepos	creneg	Armc7	0.00648101	0	1.364755093	1.320940524	0.099570031	0.135975892
liver	crepos	creneg	Armc8	0.025286894	0	21.11074218	21.00120697	0.002907381	0.04775034
liver	crepos	creneg	Armc9	0.045353573	0	1.265129103	2.129968398	0.022756404	0.070951276
liver	crepos	creneg	Armcx1	0	0	1.288843413	1.662128933	1	1
liver	crepos	creneg	Armcx3	0.01926606	0	14.00245899	8.874671493	0.005741053	0.048768347
liver	crepos	creneg	Armcx4	0	4.31E-04	0.986353086	1.722585592	0.354967341	0.38737853
liver	crepos	creneg	Armcx5	0.047339265	0	1.283701624	1.630486306	0.035374988	0.079328777
liver	crepos	creneg	Armt1	0.029447474	0	14.96049776	10.40441121	0.004891823	0.04775034
liver	crepos	creneg	Arnt	0.023270759	0.001464826	15.55534301	14.4037702	0.308372498	0.340634759
liver	crepos	creneg	Arntl	0.03169258	0	5.959742596	2.578021912	0.039130011	0.080656359
liver	crepos	creneg	Arntl2	0.050980392	0.00877193	1.062096022	0.694560919	0.968836859	1
liver	crepos	creneg	Arpc1a	0.030255293	1.98E-04	45.40322904	37.9777141	0.018626882	0.066960131
liver	crepos	creneg	Arpc1b	0.016547275	1.36E-04	191.3718828	206.3347396	0.036757427	0.079906288
liver	crepos	creneg	Arpc2	0.025192426	9.81E-04	247.9744387	234.3688859	0.04935253	0.087438695
liver	crepos	creneg	Arpc3	0.029381329	4.58E-04	79.09438274	70.05959619	0.022311041	0.070758948
liver	crepos	creneg	Arpc4	0.015929068	1.21E-04	52.74274326	64.21416753	0.021241309	0.069681659
liver	crepos	creneg	Arpc5	0.020685065	2.55E-04	82.95441138	83.20649342	0.023900009	0.071862365
liver	crepos	creneg	Arpc5l	0.021950221	2.09E-04	72.35109688	72.3985099	0.068270577	0.104508594
liver	crepos	creneg	Arpin	0.01588785	0	2.718403588	4.156249474	0.170441842	0.210489863
liver	crepos	creneg	Arpp19	0.02688101	4.58E-04	160.4652204	100.0976096	0.044618437	0.083781844
liver	crepos	creneg	Arrb1	2.48E-04	0	10.51200251	10.1588461	0.254951672	0.287144966
liver	crepos	creneg	Arrb2	0.011768142	0	15.65830111	18.27802115	0.025767826	0.07392632
liver	crepos	creneg	Arrdc1	0.009889492	0	1.784673164	1.577418735	0.005707966	0.048663175
liver	crepos	creneg	Arrdc2	0.062843215	0.052217711	10.52328184	9.014918419	0.942418021	0.984682244
liver	crepos	creneg	Arrdc3	0.030511349	4.17E-05	38.0036396	24.07953342	0.021872597	0.070274537
liver	crepos	creneg	Arrdc4	0.033392192	0.001373626	7.947196284	5.503195931	0.046828602	0.085441117
liver	crepos	creneg	Arsa	0.026966319	1.81E-04	18.99167559	22.26765453	0.027991091	0.075465491
liver	crepos	creneg	Arsb	0.028260472	6.48E-04	8.14362238	14.57237237	0.010236876	0.056037075
liver	crepos	creneg	Arsg	0.024129949	0	31.68104606	18.70015573	0.002467989	0.04775034
liver	crepos	creneg	Arsk	0.024734402	0	15.17743053	11.76660488	0.002581874	0.04775034
liver	crepos	creneg	Art4	0.007901336	0	1.966319941	2.414103047	0.033858849	0.078621631
liver	crepos	creneg	Arvcf	2.44E-04	0	6.486126742	4.98696026	0.319393786	0.351639142
liver	crepos	creneg	As3mt	0.017199596	3.26E-04	22.79219621	26.33665266	0.009214247	0.054394596
liver	crepos	creneg	Asah1	0.027657625	0.003136918	12.43597126	10.69426226	0.005056079	0.047821124
liver	crepos	creneg	Asah2	0.022918804	9.84E-04	9.773722759	13.16100651	0.020459973	0.068975395
liver	crepos	creneg	Asap1	0.0262899	0	11.49130698	8.833079398	0.007368597	0.052101693
liver	crepos	creneg	Asap2	0.018419712	0	5.758829111	7.07301113	0.045764741	0.084653135
liver	crepos	creneg	Asap3	0.018125373	9.29E-04	5.253530573	7.30372046	0.234731101	0.267635818
liver	crepos	creneg	Asb1	0.028410618	0	8.075678495	6.79614192	0.007403656	0.052152182
liver	crepos	creneg	Asb13	0.026558256	6.47E-05	33.65526656	25.1915584	0.009096747	0.054274608
liver	crepos	creneg	Asb2	0.00893609	0	1.095287348	1.034930253	0.022979561	0.071009473
liver	crepos	creneg	Asb3	0.0184927	6.76E-04	8.360459231	8.937934562	0.157842519	0.197812078
liver	crepos	creneg	Asb6	0.029581773	6.51E-04	3.329393197	7.672665509	0.175493573	0.21475368
liver	crepos	creneg	Asb7	0.034158203	3.03E-04	9.586059038	11.05221576	0.084091999	0.120079758
liver	crepos	creneg	Asb8	0.029775633	9.43E-05	33.91697904	41.5768304	0.050989965	0.088657559
liver	crepos	creneg	Ascc1	0.01636281	0	7.920611944	9.348731361	0.002280759	0.04775034
liver	crepos	creneg	Ascc2	0.019329919	1.14E-04	17.2727187	17.36588587	0.033596895	0.07860002
liver	crepos	creneg	Ascc3	0.027909602	0	11.28990361	11.00315529	0.034365234	0.078910515
liver	crepos	creneg	Asf1a	0.031278284	0	12.40436187	9.877283769	8.72E-04	0.04775034
liver	crepos	creneg	Asgr1	0.026856515	2.33E-04	1965.294954	1585.059619	0.015888206	0.063610263
liver	crepos	creneg	Asgr2	0.035717863	3.18E-04	219.2808813	217.7561199	0.015523739	0.06320538
liver	crepos	creneg	Ash1l	0.026803332	2.15E-04	17.70884513	16.52812535	0.055768476	0.092717321
liver	crepos	creneg	Ash2l	0.029270372	8.67E-05	19.05338988	21.21138929	0.042854414	0.08244689
liver	crepos	creneg	Asic5	0.029023024	0	3.992138424	3.189399489	0.035029826	0.079279772
liver	crepos	creneg	Asl	0.022609488	4.56E-04	106.3347885	230.0178321	0.072290778	0.108586072
liver	crepos	creneg	Asna1	0.013369554	0	20.18518022	21.26608645	0.006762187	0.050745518
liver	crepos	creneg	Asns	0.029037788	1.02E-04	14.40385943	19.59827186	0.046656014	0.085291018
liver	crepos	creneg	Asnsd1	0.035243608	1.01E-04	39.92472931	35.22840474	0.030678091	0.076828674
liver	crepos	creneg	Aspa	0.025948553	7.59E-04	7.468433947	8.029093419	0.021477018	0.069867534
liver	crepos	creneg	Aspdh	0.020160844	1.34E-04	51.27174823	63.1689156	0.018051583	0.066283416
liver	crepos	creneg	Aspg	0.026005653	1.87E-04	49.12419407	86.66365861	0.03460979	0.079002333
liver	crepos	creneg	Asph	0.026621621	9.33E-05	38.33870886	34.93817207	0.031444362	0.077227858
liver	crepos	creneg	Aspscr1	0.014751061	0	9.146171718	7.000012199	0.040733474	0.081455519
liver	crepos	creneg	Asrgl1	0.027279945	6.74E-04	11.124987	9.684182029	0.058143472	0.095052767
liver	crepos	creneg	Ass1	0.031408213	3.03E-04	342.6222122	1367.960821	0.010241566	0.056037075
liver	crepos	creneg	Aste1	0.043010753	0	1.464698116	0.892570651	0.234444838	0.267374494
liver	crepos	creneg	Asun	0.025021975	0.001031619	13.61360454	6.629887795	0.119563732	0.157433703
liver	crepos	creneg	Asxl1	0.026348087	0	13.45005262	13.0827299	0.007640074	0.052441532
liver	crepos	creneg	Asxl2	0.023038454	4.30E-05	36.53278634	42.33202244	0.024888946	0.072990164
liver	crepos	creneg	Atad1	0.028033245	2.40E-04	67.29227292	72.7396903	0.069305696	0.105440641
liver	crepos	creneg	Atad2	0.033912114	0	3.203295241	3.173465828	0.041150167	0.081803386
liver	crepos	creneg	Atad2b	0.025634052	0	12.04171811	11.88750838	0.004187175	0.04775034
liver	crepos	creneg	Atad3a	0.029671826	6.77E-05	22.57873538	34.01538545	0.047124794	0.085650174
liver	crepos	creneg	Atad3aos	0.027149321	0	1.734214	1.029192092	0.1987955	0.235481053
liver	crepos	creneg	Atat1	0.0299547	7.63E-04	8.958195081	9.690874849	0.038144663	0.080363575
liver	crepos	creneg	Ate1	0.025392453	5.57E-05	33.1843513	29.57111576	0.015445986	0.063118917
liver	crepos	creneg	Atf1	0.027359797	1.58E-04	28.61594339	20.50545352	0.035190137	0.079287637
liver	crepos	creneg	Atf2	0.028101847	2.50E-04	30.05066145	22.84059604	0.110574036	0.147660389
liver	crepos	creneg	Atf4	0.032695227	0.002173275	190.1732964	207.1316516	0.236136857	0.269021801
liver	crepos	creneg	Atf5	0.028396868	6.97E-05	915.756333	426.8350324	0.041037182	0.081711125
liver	crepos	creneg	Atf6	0.031462322	4.02E-04	57.21743623	43.12003377	0.04860719	0.086826055
liver	crepos	creneg	Atf6b	0.024608559	7.56E-04	31.35129367	34.3502093	0.129994764	0.16880676
liver	crepos	creneg	Atf7	0.023585943	1.63E-04	11.63317179	12.37726612	0.21682539	0.251016763
liver	crepos	creneg	Atf7ip	0.021190921	1.18E-04	30.54534316	30.61215259	0.199526599	0.236019588
liver	crepos	creneg	Atg10	0.02570226	0	8.970590024	8.816336491	0.032547555	0.078056153
liver	crepos	creneg	Atg101	0.026486551	6.10E-05	40.34614041	56.52125698	0.029932689	0.076410827
liver	crepos	creneg	Atg12	0.031561368	6.80E-05	47.87495154	48.12672246	0.045461499	0.084280415
liver	crepos	creneg	Atg13	0.025312712	0.002244232	33.34775094	32.73194809	0.039923278	0.081159816
liver	crepos	creneg	Atg14	0.034982944	0.00117193	22.25420883	15.40321789	0.168237806	0.208284469
liver	crepos	creneg	Atg16l1	0.027215732	2.37E-04	29.73592809	28.32330722	0.029662524	0.076316422
liver	crepos	creneg	Atg16l2	0.028080387	7.21E-04	8.372854418	18.31212184	0.206343117	0.241714489
liver	crepos	creneg	Atg2a	0.023873474	1.54E-04	20.40785317	23.84926112	0.060921798	0.097644807
liver	crepos	creneg	Atg2b	0.025687294	3.01E-04	22.92730187	27.52528663	0.144229276	0.183679095
liver	crepos	creneg	Atg3	0.032448834	4.44E-04	55.99319399	48.33809354	0.036587906	0.079704506
liver	crepos	creneg	Atg4a	0.024902693	0	8.300571311	8.350586251	0.002557624	0.04775034
liver	crepos	creneg	Atg4b	0.020498184	4.16E-04	24.68494519	25.37631723	0.065091346	0.101404615
liver	crepos	creneg	Atg4c	0.025767101	1.42E-04	10.42054063	11.6661759	0.02271516	0.070951276
liver	crepos	creneg	Atg4d	0.020453268	8.34E-04	13.54014958	15.08345401	0.484795868	0.520132874
liver	crepos	creneg	Atg5	0.025721479	1.80E-04	91.53730259	91.62213696	0.035784329	0.07951186
liver	crepos	creneg	Atg7	0.02439456	0	34.54004244	49.52073011	0.00120612	0.04775034
liver	crepos	creneg	Atg9a	0.027419875	1.69E-04	25.43497384	26.58231839	0.062138905	0.098796894
liver	crepos	creneg	Atic	0.024279246	6.40E-05	20.03201626	22.58169093	0.036151782	0.079634029
liver	crepos	creneg	Atl1	0.029555045	0	1.622734849	1.126793331	0.058002148	0.094925835
liver	crepos	creneg	Atl2	0.028439368	6.20E-04	101.0077356	88.10729902	0.112299917	0.149633067
liver	crepos	creneg	Atl3	0.027680275	4.97E-05	49.17425524	39.74266022	0.007694362	0.052441532
liver	crepos	creneg	Atm	0.023721039	7.43E-05	20.42767388	23.37873847	0.016378467	0.064277822
liver	crepos	creneg	Atmin	0.029231251	2.68E-04	7.79619183	7.61642142	0.066683296	0.103029897
liver	crepos	creneg	Atn1	0.040475063	0	9.170307572	8.338167207	0.00138706	0.04775034
liver	crepos	creneg	Atoh8	0.030135629	0.001381773	27.10604838	34.02910576	0.085125028	0.121265117
liver	crepos	creneg	Atox1	0.027179035	5.21E-04	203.5614764	139.1475448	0.012850444	0.059980017
liver	crepos	creneg	Atp10d	0.01658227	0	1.499775817	1.348350085	0.063211619	0.09973667
liver	crepos	creneg	Atp11a	0.022868078	1.40E-04	13.13097641	17.26934286	0.226380877	0.259864026
liver	crepos	creneg	Atp11b	0.024622805	0	34.3660988	34.64185711	0.001534962	0.04775034
liver	crepos	creneg	Atp11c	0.03296799	5.64E-04	76.14635798	62.68360719	0.088204957	0.12420189
liver	crepos	creneg	Atp13a1	0.026340364	6.23E-04	27.18623069	24.44230032	0.019936114	0.068424599
liver	crepos	creneg	Atp13a2	0.01859069	0	12.94160729	10.72861236	0.005395262	0.048323434
liver	crepos	creneg	Atp13a3	0.029394169	4.34E-04	59.94870782	56.57685334	0.108244793	0.145250002
liver	crepos	creneg	Atp1a1	0.022535717	1.52E-04	616.3218055	605.3024111	0.047538826	0.085941188
liver	crepos	creneg	Atp1b1	0.026993886	1.68E-04	78.02259067	135.2607208	0.063285536	0.099774267
liver	crepos	creneg	Atp1b3	0.017630937	3.27E-04	46.57968547	35.61411657	0.032492641	0.078050845
liver	crepos	creneg	Atp23	0.03037774	0	7.110230052	6.885647555	0.002856568	0.04775034
liver	crepos	creneg	Atp2a2	0.030662774	5.39E-05	123.757524	94.93358088	0.040362128	0.081313097
liver	crepos	creneg	Atp2b1	0.023653686	7.60E-05	48.53615124	38.12079005	0.042248063	0.082371395
liver	crepos	creneg	Atp2b4	9.73E-04	0.00150549	7.459968274	6.716237407	0.478146768	0.513367784
liver	crepos	creneg	Atp2c1	0.030509611	1.55E-04	19.34456907	12.1167787	0.026927373	0.074550836
liver	crepos	creneg	Atp4a	0.018500944	0	1.060530675	2.948270809	2.48E-04	0.04775034
liver	crepos	creneg	Atp5a1	0.03193304	4.33E-04	529.1282685	738.3752063	0.01223908	0.059052952
liver	crepos	creneg	Atp5b	0.03109463	5.88E-04	563.9962513	703.3105944	0.008501184	0.05358974
liver	crepos	creneg	Atp5c1	0.033058419	4.68E-04	143.6874205	158.8392877	0.017114631	0.064979057
liver	crepos	creneg	Atp5d	0.023503419	5.49E-04	274.0047233	257.5103624	0.013007924	0.060387001
liver	crepos	creneg	Atp5e	0.031146348	6.49E-04	322.8909692	348.2056131	0.00351841	0.04775034
liver	crepos	creneg	Atp5f1	0.036979374	7.41E-04	355.5500291	319.1321392	0.021355606	0.069702696
liver	crepos	creneg	Atp5g1	0.024219083	8.41E-04	255.0197089	274.9577466	0.010450684	0.056342536
liver	crepos	creneg	Atp5g2	0.025180215	4.76E-04	224.7498498	224.4058138	0.012712353	0.059794588
liver	crepos	creneg	Atp5g3	0.029709704	4.10E-04	824.9286176	1143.348967	0.022637829	0.070951276
liver	crepos	creneg	Atp5h	0.031434008	4.34E-04	276.6596226	277.292746	0.006473978	0.0505295
liver	crepos	creneg	Atp5j	0.037198566	7.52E-04	251.2014625	183.4144509	0.023236792	0.071175329
liver	crepos	creneg	Atp5j2	0.03010766	9.20E-04	483.3845814	485.5706373	0.008729221	0.053973953
liver	crepos	creneg	Atp5k	0.029543712	5.92E-04	93.15185711	139.9297778	0.01514551	0.06307437
liver	crepos	creneg	Atp5l	0.029839588	5.71E-04	531.443027	585.0928498	0.009123662	0.054274722
liver	crepos	creneg	Atp5o	0.029877581	5.03E-04	311.0533231	364.9233644	0.010147495	0.056037075
liver	crepos	creneg	Atp5s	0.023842478	0.001005834	10.35438708	4.865687928	0.310751777	0.343041031
liver	crepos	creneg	Atp5sl	0.023491281	9.83E-04	40.18611341	34.47571512	0.277157213	0.309009609
liver	crepos	creneg	Atp6ap1	0.020955248	1.29E-04	143.7940739	126.0813743	0.008059753	0.053035008
liver	crepos	creneg	Atp6ap2	0.026114135	2.60E-04	111.423283	72.95645668	0.011188031	0.057965547
liver	crepos	creneg	Atp6v0a1	0.017450535	1.59E-04	36.45964429	40.76769208	0.023061047	0.071026371
liver	crepos	creneg	Atp6v0a2	0.023649459	2.57E-04	24.82418853	27.01058721	0.014825113	0.063049083
liver	crepos	creneg	Atp6v0b	0.014838538	8.53E-05	75.17351683	64.11505137	0.008727298	0.053973953
liver	crepos	creneg	Atp6v0c	0.039040943	0	2.948289781	2.988324532	0.001346827	0.04775034
liver	crepos	creneg	Atp6v0d1	0.018365776	2.36E-04	39.7349414	46.28164504	0.032487817	0.078050845
liver	crepos	creneg	Atp6v0e	0.027243112	1.91E-04	83.95610379	81.77432859	0.008588693	0.053716413
liver	crepos	creneg	Atp6v0e2	0.015649452	0	1.67243547	0.412660485	0.206074764	0.241480873
liver	crepos	creneg	Atp6v1a	0.029101316	7.71E-05	152.1951191	101.3371857	0.023913542	0.071884973
liver	crepos	creneg	Atp6v1b2	0.026278943	4.06E-04	56.81179287	53.59747242	0.095478971	0.131834284
liver	crepos	creneg	Atp6v1c1	0.023657466	1.48E-04	42.32451431	36.82025288	0.05579647	0.092720203
liver	crepos	creneg	Atp6v1d	0.026529792	2.27E-04	61.72527937	39.19498865	0.019673192	0.068124198
liver	crepos	creneg	Atp6v1e1	0.03035312	2.71E-04	103.338647	82.54286988	0.053529594	0.090815286
liver	crepos	creneg	Atp6v1f	0.022911992	1.41E-04	181.5243021	155.6275853	0.026738149	0.074443287
liver	crepos	creneg	Atp6v1g1	0.022539066	2.81E-04	120.6630294	150.8388393	0.078629101	0.11479574
liver	crepos	creneg	Atp6v1h	0.029614142	2.74E-05	42.94149953	36.31211071	0.006249187	0.049984667
liver	crepos	creneg	Atp7a	0.02078307	0	19.14960406	14.18548245	0.004188016	0.04775034
liver	crepos	creneg	Atp7b	0.02595907	1.94E-04	11.25384636	11.52286248	0.061458388	0.098188833
liver	crepos	creneg	Atp8a1	0.004738102	0.001347709	4.62934333	4.083149074	0.117941606	0.155743904
liver	crepos	creneg	Atp8b1	0.03154975	6.19E-04	23.2829928	18.2139126	0.05223146	0.089745602
liver	crepos	creneg	Atp8b2	0.0390625	0	0.488143074	0.665388295	0.160384753	0.200301709
liver	crepos	creneg	Atp8b4	0.036412401	7.72E-04	1.712394173	3.013050488	0.211386567	0.245972125
liver	crepos	creneg	Atp8b5	0.035714926	0	10.94228909	1.679354085	0.001290118	0.04775034
liver	crepos	creneg	Atp9a	0.022611282	2.32E-04	105.3671696	87.81466275	0.014600766	0.062637602
liver	crepos	creneg	Atp9b	0.018798273	1.38E-04	11.64600424	13.88392182	0.046431593	0.085092272
liver	crepos	creneg	Atpaf1	0.024738493	2.86E-04	13.59624454	11.7417557	0.035937859	0.07954246
liver	crepos	creneg	Atpaf2	0.02133009	2.52E-04	10.82185462	7.197202856	0.039755466	0.081137477
liver	crepos	creneg	Atpif1	0.026689959	2.82E-04	85.00307074	62.75129212	0.023226054	0.071175329
liver	crepos	creneg	Atr	0.015837821	0	6.064787498	7.811747547	0.035232316	0.079287637
liver	crepos	creneg	Atraid	0.026904937	2.66E-04	163.9251607	143.7935247	0.027251843	0.074798327
liver	crepos	creneg	Atrip	0.021558446	0	4.191815941	6.340711253	0.032758497	0.078056153
liver	crepos	creneg	Atrn	0.027777382	1.74E-04	27.09718548	25.72762228	0.027380452	0.07489062
liver	crepos	creneg	Atrnl1	0.018205897	1.28E-04	9.584168426	11.49126379	0.004108683	0.04775034
liver	crepos	creneg	Atrx	0.024401313	1.44E-04	23.24174575	22.42561012	0.013634777	0.061069516
liver	crepos	creneg	Atxn1	0.036434432	3.77E-04	19.03804434	25.64519231	0.019488085	0.067887378
liver	crepos	creneg	Atxn10	0.027469135	4.01E-04	78.00648934	55.42511877	0.03569877	0.079432223
liver	crepos	creneg	Atxn1l	0.032562691	0	8.604799845	8.409280268	0.003083396	0.04775034
liver	crepos	creneg	Atxn2	0.031998628	4.71E-04	64.32362352	59.37516018	0.129682841	0.16849324
liver	crepos	creneg	Atxn2l	0.027876772	6.31E-04	13.71604855	11.32426819	0.07342383	0.109667784
liver	crepos	creneg	Atxn3	0.024153137	0.001420302	14.06121097	13.25966261	0.173223963	0.212817613
liver	crepos	creneg	Atxn7	0.030369872	1.24E-04	46.11624049	43.91705496	0.087609244	0.123608913
liver	crepos	creneg	Atxn7l1	0.024901241	0	8.382877331	6.266195712	9.94E-04	0.04775034
liver	crepos	creneg	Atxn7l2	0.006410256	0	0.657876448	0.704408496	0.189612706	0.227466734
liver	crepos	creneg	Atxn7l3	0.024329599	0	7.432087601	6.433270178	0.038912015	0.080640889
liver	crepos	creneg	Atxn7l3b	0.031361638	2.37E-04	314.9671191	293.0858685	0.101088773	0.137562679
liver	crepos	creneg	Auh	0.032840824	2.75E-04	46.26533051	53.0134077	0.030666346	0.076828674
liver	crepos	creneg	Aup1	0.025661795	1.89E-04	168.6733	148.1039544	0.012187368	0.059020368
liver	crepos	creneg	Aurka	0.020833333	4.37E-04	0.2929613	2.902222641	0.467022666	0.501829983
liver	crepos	creneg	Aurkaip1	0.028103752	6.52E-04	105.2516545	87.75327294	0.043817935	0.083209397
liver	crepos	creneg	Auts2	3.67E-04	0	1.925116917	1.133945789	0.347481793	0.379972771
liver	crepos	creneg	Aven	0.02721618	0.001954837	14.25269981	19.8787375	0.068960858	0.105143536
liver	crepos	creneg	Avil	0.017331721	0	3.152619438	0.759003345	0.193403307	0.230895413
liver	crepos	creneg	Avl9	0.027541395	7.63E-05	19.71345016	18.11714237	0.07168452	0.107946754
liver	crepos	creneg	Avpi1	0.028920404	1.86E-04	52.70755667	61.33883097	0.059268678	0.096090511
liver	crepos	creneg	Avpr1a	0.026222105	5.37E-05	30.80729672	29.32345076	0.025053287	0.073158299
liver	crepos	creneg	Axin1	0.022454993	4.72E-04	12.8143734	11.68680268	0.482125706	0.51740742
liver	crepos	creneg	Axin2	0.031947494	0	3.795499683	2.795592057	0.0112844	0.058028835
liver	crepos	creneg	Axl	4.65E-04	0	22.09667409	20.27734247	0.048978665	0.08720289
liver	crepos	creneg	Azgp1	0.025873619	3.75E-04	1828.604178	1475.866184	0.011871487	0.058704184
liver	crepos	creneg	Azi2	0.023329119	2.95E-04	32.62022832	23.15273463	0.062209138	0.098820257
liver	crepos	creneg	Azin1	0.03191427	3.46E-04	58.20841041	52.2641193	0.067853872	0.104185989
liver	crepos	creneg	B130006D01Rik	0.065391674	0	0.990033793	2.020071342	0.032510887	0.078050845
liver	crepos	creneg	B230118H07Rik	0.030389884	2.36E-04	31.83835357	23.60510429	0.009899066	0.055410704
liver	crepos	creneg	B230208H11Rik	0.029479926	0	1.382777602	0.600597946	0.082925302	0.118882477
liver	crepos	creneg	B230219D22Rik	0.025183079	8.20E-05	43.20801803	37.88454676	0.040991402	0.081668485
liver	crepos	creneg	B230354K17Rik	0.023296489	9.83E-04	3.384781626	1.680881362	0.209720543	0.2444942
liver	crepos	creneg	B2m	0.023100879	0.002236295	6509.148085	5546.621058	0.01161653	0.058404969
liver	crepos	creneg	B3galnt1	0	0	0.50248887	1.061295623	1	1
liver	crepos	creneg	B3galnt2	0.025751029	0	6.906859726	8.31743853	0.003927166	0.04775034
liver	crepos	creneg	B3galt1	0.022399954	0	38.29350298	21.42720746	0.003615865	0.04775034
liver	crepos	creneg	B3galt6	0.020553401	0	4.105512181	1.888143449	0.061666337	0.098385718
liver	crepos	creneg	B3gat3	0.02545173	0	25.69391269	23.34101917	0.035009151	0.079278018
liver	crepos	creneg	B3glct	0.005623025	0	3.494899846	2.735844023	0.009895805	0.055410704
liver	crepos	creneg	B3gnt2	0.031621327	2.42E-04	20.26877846	19.13555568	0.042280887	0.082371395
liver	crepos	creneg	B3gnt3	0	0.00534188	0.383864945	0.68179395	0.098833718	0.13521756
liver	crepos	creneg	B3gnt8	0	0.002302821	1.623112124	1.359489153	0.108134509	0.145134605
liver	crepos	creneg	B3gnt9	0	0	0.404167442	0.908863749	1	1
liver	crepos	creneg	B3gntl1	0.025014907	0	2.55586712	2.829570788	0.046034647	0.084842884
liver	crepos	creneg	B430203G13Rik	0.031746032	0	0.77709441	1.604592509	0.121567297	0.159755066
liver	crepos	creneg	B430306N03Rik	0	0	1.77855595	1.682049625	1	1
liver	crepos	creneg	B4galnt1	0.024159498	2.92E-04	25.10436925	19.09654952	0.018858019	0.067280908
liver	crepos	creneg	B4galnt3	0.031518625	0	1.305734097	2.589722507	0.158475729	0.198501562
liver	crepos	creneg	B4galt1	0.028633959	4.58E-04	57.55476743	59.32554016	0.055322859	0.092323207
liver	crepos	creneg	B4galt3	0.018152254	0	9.389051129	10.27809909	0.042495839	0.082374012
liver	crepos	creneg	B4galt4	0	0	1.562694403	1.910758417	1	1
liver	crepos	creneg	B4galt5	0.034777782	1.28E-04	23.42583303	25.6751307	0.059078303	0.095964105
liver	crepos	creneg	B4galt6	5.12E-04	0	2.848126003	3.966447482	0.197413769	0.234425173
liver	crepos	creneg	B4galt7	0.02336459	3.25E-04	8.034198468	10.12545277	0.168573424	0.208613539
liver	crepos	creneg	B4gat1	0.020987427	7.48E-04	16.67531598	23.64391734	0.016385615	0.064277822
liver	crepos	creneg	B630019K06Rik	0.003003003	0	0.897725314	1.129016876	0.238053497	0.270843922
liver	crepos	creneg	B930025P03Rik	0.028809458	0	13.41906945	2.77239338	0.008381258	0.053425492
liver	crepos	creneg	B930094E09Rik	0.016060463	0	0.893121314	1.752341926	0.026069605	0.074173725
liver	crepos	creneg	B9d1	0.006622517	0	0.411368464	0.918936021	0.046056707	0.08485737
liver	crepos	creneg	B9d2	0.011176492	0	5.998742333	4.949130082	0.038725358	0.080594676
liver	crepos	creneg	BC003331	0.02991698	2.72E-05	93.12123102	61.02397001	0.009983241	0.055692133
liver	crepos	creneg	BC003965	0.027650835	1.88E-04	37.13095571	39.06068843	0.06445472	0.100898862
liver	crepos	creneg	BC004004	0.023595895	2.87E-05	129.9343092	108.0291735	0.01762428	0.065683003
liver	crepos	creneg	BC005537	0.024827753	1.95E-04	80.96850694	61.10351804	0.075278894	0.111369983
liver	crepos	creneg	BC005561	0.03023741	0	10.51994199	4.511968337	0.046964432	0.08552779
liver	crepos	creneg	BC005624	0.029158448	1.07E-04	20.83423006	14.80635926	0.020425007	0.068975395
liver	crepos	creneg	BC017158	0.024767242	0.001119507	12.62824709	12.825187	0.025694348	0.073875114
liver	crepos	creneg	BC017643	0.017733598	0	11.19055873	7.532542232	0.01407559	0.061691033
liver	crepos	creneg	BC021891	0.021880711	0	3.70789947	3.25723288	0.054784236	0.091899115
liver	crepos	creneg	BC022687	0.035087719	0	0.156523518	0.734401039	0.109763705	0.146793757
liver	crepos	creneg	BC024139	0.035858785	0	6.334921865	4.995168001	0.001187675	0.04775034
liver	crepos	creneg	BC024978	0.021798233	0.00152207	4.4270648	7.846893276	0.032095693	0.077942543
liver	crepos	creneg	BC025446	0.034255281	1.93E-04	307.3546221	230.7166815	0.071851876	0.108089821
liver	crepos	creneg	BC025920	0.016858647	0	2.407845193	0.426135236	0.122820444	0.161030051
liver	crepos	creneg	BC026585	0.012957803	3.18E-04	10.7706888	14.6998651	0.212675833	0.247194549
liver	crepos	creneg	BC028528	0.015791685	0	2.099948054	1.717195354	0.026867556	0.074472471
liver	crepos	creneg	BC029214	0.018289924	8.56E-04	7.058626961	17.12919614	0.18228022	0.22078574
liver	crepos	creneg	BC029722	0.025250634	0.001241003	17.12718529	11.94104668	0.032662602	0.078056153
liver	crepos	creneg	BC030336	0.024350973	0.00170765	12.77701558	10.52754807	0.142337715	0.181768541
liver	crepos	creneg	BC030499	0.022858617	0	1.474708806	1.017828329	0.00759607	0.052367203
liver	crepos	creneg	BC031181	0.026269234	3.02E-04	137.5801583	109.824135	0.040348022	0.081313097
liver	crepos	creneg	BC035044	0	0	1.030911796	0.647579432	1	1
liver	crepos	creneg	BC037034	0.021865212	0	8.455481464	6.891521299	0.005032884	0.047821124
liver	crepos	creneg	BC048403	0.027173913	0	1.833129465	1.453687914	0.186686987	0.224950384
liver	crepos	creneg	BC048546	0.023625307	9.41E-04	70.41280974	61.75068672	0.023997003	0.071991009
liver	crepos	creneg	BC049762	0.022486773	0	0.586625016	1.087424784	0.043473058	0.082916053
liver	crepos	creneg	BC051226	0.022859789	0	8.07062887	5.702608448	0.035896689	0.07954246
liver	crepos	creneg	BC052040	0.028909512	0.001257688	4.513480933	8.536188451	0.074378883	0.110623069
liver	crepos	creneg	BC065397	0.017536618	0	2.563778668	2.406725473	0.037409207	0.080091117
liver	crepos	creneg	BC068281	0.036745407	0	1.010284157	0.522444983	0.218930684	0.252841776
liver	crepos	creneg	BC089597	0.027348186	3.21E-04	160.1749234	114.2795702	0.019796319	0.068324366
liver	crepos	creneg	BC106179	0.033898305	0.002469136	0.384190087	0.667263495	0.759906156	0.803467655
liver	crepos	creneg	Baat	0.032225045	3.37E-04	171.5788331	225.3596759	0.078369681	0.114577912
liver	crepos	creneg	Babam1	0.025033849	2.25E-04	55.26248891	54.0424586	0.022783718	0.070951276
liver	crepos	creneg	Bace1	0.027031257	1.25E-04	38.56923	29.69941732	0.026691191	0.074443287
liver	crepos	creneg	Bace2	0.005315654	1.06E-04	6.895215218	9.982376825	0.171949679	0.21206713
liver	crepos	creneg	Bach1	0.024745078	0	42.95094873	33.06963256	0.003285874	0.04775034
liver	crepos	creneg	Bach2	0.029839178	0.001652893	6.736805203	8.162985622	0.321281754	0.353554877
liver	crepos	creneg	Bad	0.017067293	0	38.57266962	37.59462064	0.0023748	0.04775034
liver	crepos	creneg	Bag1	0.023891432	4.14E-04	51.91955672	60.96145095	0.03508485	0.079287637
liver	crepos	creneg	Bag2	0.043795791	0	1.764426915	2.406377549	0.003383939	0.04775034
liver	crepos	creneg	Bag3	0.03175819	2.71E-04	33.72208661	29.48808204	0.030115368	0.076647972
liver	crepos	creneg	Bag4	0.031955477	6.03E-04	34.82565068	31.55168423	0.244098504	0.276563212
liver	crepos	creneg	Bag5	0.029502285	1.57E-04	11.87978803	11.78803109	0.057537739	0.0943808
liver	crepos	creneg	Bag6	0.023132108	0	29.42592831	30.54984418	0.001697843	0.04775034
liver	crepos	creneg	Bahcc1	0.025900324	0	1.939683467	2.549668783	0.030606476	0.076828674
liver	crepos	creneg	Bahd1	0.022765397	0	4.240436748	4.17183479	0.004657741	0.04775034
liver	crepos	creneg	Baiap2	0.028562937	1.70E-04	19.88344008	32.16446755	0.027170278	0.074721391
liver	crepos	creneg	Baiap2l1	0.034920523	4.95E-04	29.46491545	19.6712392	0.063525885	0.100021259
liver	crepos	creneg	Bak1	0.030025155	2.21E-04	10.03153801	10.72718613	0.015291986	0.06307437
liver	crepos	creneg	Bambi	0.012281846	0	5.384999303	6.05411685	0.02665409	0.074443287
liver	crepos	creneg	Banf1	0.023516535	1.80E-04	59.34092797	52.35851454	0.035469533	0.079328777
liver	crepos	creneg	Bank1	2.89E-04	0	2.811045317	1.456270474	0.430950613	0.464573079
liver	crepos	creneg	Banp	0.021072861	4.68E-04	31.78685437	23.07293622	0.086268384	0.12238335
liver	crepos	creneg	Bap1	0.028475168	3.45E-04	12.93180924	13.20515814	0.029489735	0.076316422
liver	crepos	creneg	Basp1	2.08E-04	1.67E-04	7.232362068	9.735990962	0.906194185	0.948824608
liver	crepos	creneg	Batf	0	0	0.611531513	0.638910788	1	1
liver	crepos	creneg	Bax	0.021381905	0	15.03412135	5.982655443	0.007517062	0.052234838
liver	crepos	creneg	Baz1a	0.033753028	0	20.39772187	9.905043782	0.007423896	0.052152182
liver	crepos	creneg	Baz1b	0.031294897	3.83E-04	53.90664	35.19688745	0.107198496	0.144104873
liver	crepos	creneg	Baz2a	0.026406256	0	12.95762282	7.937229498	0.004258954	0.04775034
liver	crepos	creneg	Baz2b	0.024864229	3.47E-04	8.165602719	5.823296228	0.052262667	0.089781566
liver	crepos	creneg	Bbc3	0.02804066	2.10E-04	10.73223908	12.38829136	0.150996243	0.190732097
liver	crepos	creneg	Bbip1	0.032625614	0	9.519576358	5.932845782	0.0011239	0.04775034
liver	crepos	creneg	Bbox1	0.035670018	4.51E-04	217.3865165	150.2294336	0.028043536	0.075503322
liver	crepos	creneg	Bbs10	0.025166165	0	2.991656426	1.983049569	0.011236488	0.05799519
liver	crepos	creneg	Bbs2	0.011044644	0	1.481484414	2.026045289	0.02223082	0.070646837
liver	crepos	creneg	Bbs4	0.030764489	0	8.258609624	5.311630876	0.003832424	0.04775034
liver	crepos	creneg	Bbs5	0.031182538	0	0.559177745	0.795912559	0.038840446	0.080640889
liver	crepos	creneg	Bbs7	0.043475025	0	2.032911124	1.631901025	0.007474538	0.052175016
liver	crepos	creneg	Bbs9	0.018628266	0	3.465770616	2.940882564	0.038621004	0.080586285
liver	crepos	creneg	Bbx	0.028185318	4.34E-04	11.27267156	10.54700617	0.055118761	0.092154373
liver	crepos	creneg	Bcam	0	0	1.15343319	0.742485974	1	1
liver	crepos	creneg	Bcap29	0.032821512	1.54E-04	9.590984187	7.981044293	0.001891713	0.04775034
liver	crepos	creneg	Bcap31	0.027755791	9.08E-04	148.8450422	121.2085008	0.017418132	0.065426076
liver	crepos	creneg	Bcar1	0.028311165	0	21.49929918	23.51301609	0.004692876	0.04775034
liver	crepos	creneg	Bcar3	0.028233094	1.98E-04	22.34103392	24.25741658	0.056255427	0.093138228
liver	crepos	creneg	Bcas2	0.024154487	4.42E-04	33.92261472	33.37099446	0.030505484	0.076828674
liver	crepos	creneg	Bcas3	0.026406126	3.51E-04	6.733766551	11.58369907	0.133591004	0.172632682
liver	crepos	creneg	Bcat2	0.020255092	0	2.841575265	2.00226248	0.061913305	0.09859931
liver	crepos	creneg	Bccip	0.030866484	0	20.05047229	13.17939866	0.001510749	0.04775034
liver	crepos	creneg	Bcdin3d	0.034260525	0	4.676386567	4.547832517	0.034431782	0.078973067
liver	crepos	creneg	Bche	0.036974503	4.71E-04	83.80339605	59.37439571	0.019397749	0.067726207
liver	crepos	creneg	Bckdha	0.027244578	5.24E-04	57.10182302	66.51551516	0.042452828	0.082374012
liver	crepos	creneg	Bckdhb	0.032199286	2.31E-04	86.87195854	115.8877358	0.038665897	0.080594676
liver	crepos	creneg	Bckdk	0.023504347	0	4.608057299	7.645256371	0.004715577	0.04775034
liver	crepos	creneg	Bcl10	0.023119734	0	10.0596958	7.341786003	0.003344078	0.04775034
liver	crepos	creneg	Bcl2	7.47E-04	0	7.427335189	5.278472485	0.049468684	0.087553636
liver	crepos	creneg	Bcl2a1b	0	0.003508772	0.8526247	0.71764746	0.207361364	0.242455783
liver	crepos	creneg	Bcl2l1	0.024961512	1.85E-04	26.78884321	22.51771067	0.093732018	0.130038894
liver	crepos	creneg	Bcl2l11	0.025383085	0	11.74283615	9.260617842	0.009886206	0.055410704
liver	crepos	creneg	Bcl2l12	0.029899636	0	1.225282774	1.77648375	0.023028872	0.071026371
liver	crepos	creneg	Bcl2l13	0.02659475	0.001124245	31.67503411	36.13889597	0.08804411	0.124090242
liver	crepos	creneg	Bcl2l14	0.028156464	0	0.997234814	0.707687325	0.06435414	0.100800192
liver	crepos	creneg	Bcl2l2	0.026895729	0	6.624776162	4.918316778	0.013111566	0.060412271
liver	crepos	creneg	Bcl3	0.033686602	0.001154997	26.91626881	36.8653186	0.182749439	0.221209367
liver	crepos	creneg	Bcl6	0.031008134	2.79E-04	17.95078128	71.66177306	0.13386187	0.172889244
liver	crepos	creneg	Bcl6b	0	7.28E-04	1.89068127	2.054521224	0.227193407	0.260496508
liver	crepos	creneg	Bcl7a	0.035036324	0	7.673289169	6.910025586	0.040314863	0.081313097
liver	crepos	creneg	Bcl7b	0.023677554	0.001006503	19.1413635	8.126099434	0.050635354	0.088401073
liver	crepos	creneg	Bcl7c	0.02620439	1.92E-04	20.32248493	30.35430698	0.032221729	0.077942543
liver	crepos	creneg	Bcl9	0.027121546	0	1.783918615	1.263526908	0.066412488	0.102725775
liver	crepos	creneg	Bcl9l	0.023401769	1.06E-04	42.97239952	48.2388916	0.079327539	0.115315342
liver	crepos	creneg	Bclaf1	0.021667911	5.88E-04	35.95634487	33.35706214	0.067573111	0.10390246
liver	crepos	creneg	Bco1	0.017531003	0	12.5267144	7.434120232	0.005893879	0.049055463
liver	crepos	creneg	Bco2	0.03049897	0.004073233	9.599333372	9.553084724	0.075018598	0.111127087
liver	crepos	creneg	Bcor	0.006688268	0	5.410366888	5.080350194	0.029624541	0.076316422
liver	crepos	creneg	Bcorl1	0.023365956	4.64E-04	7.190777654	8.108997932	0.03723961	0.080037371
liver	crepos	creneg	Bcr	0.017033525	2.87E-04	13.36683976	18.28445263	0.079070621	0.115151951
liver	crepos	creneg	Bcs1l	0.025453702	8.87E-05	12.98183888	13.59576813	0.015991753	0.063712578
liver	crepos	creneg	Bdh1	0.028722748	8.92E-05	361.260894	223.96494	0.044473674	0.083734932
liver	crepos	creneg	Bdh2	0.019259945	2.96E-04	14.89475392	26.03819176	0.338683138	0.371234489
liver	crepos	creneg	Bdnf	0.030363014	0	3.449907613	4.069910953	0.007898534	0.052858592
liver	crepos	creneg	Bdp1	0.033050395	6.33E-04	5.036268307	3.05406954	0.276237707	0.308070642
liver	crepos	creneg	Becn1	0.029018322	3.93E-04	57.13241346	59.14330042	0.057473029	0.094356819
liver	crepos	creneg	Bend3	0.0278666	0	1.627989133	2.96431745	0.035934825	0.07954246
liver	crepos	creneg	Bend7	0.026584405	3.45E-04	9.940361231	8.85101149	0.047779111	0.086117981
liver	crepos	creneg	Bet1	0.034247299	2.23E-04	50.98588191	33.86617652	0.017753399	0.065770728
liver	crepos	creneg	Bet1l	0.030952501	1.94E-04	56.71455986	56.62327107	0.116844747	0.154521381
liver	crepos	creneg	Bex3	7.86E-04	0.009416196	0.929832833	1.731612829	0.907103285	0.949693278
liver	crepos	creneg	Bfar	0.026680653	1.67E-04	198.9107383	137.1881995	0.09693373	0.133340123
liver	crepos	creneg	Bgn	6.64E-04	0	67.72081343	75.45945821	5.20E-04	0.04775034
liver	crepos	creneg	Bhlhb9	0.018179831	0	1.444287238	0.854145251	0.055910152	0.092836641
liver	crepos	creneg	Bhlhe40	0.027521713	1.73E-04	29.59769685	35.61157584	0.032589706	0.078056153
liver	crepos	creneg	Bhlhe41	0.041343669	0	1.392258612	2.319904287	0.171522079	0.211605273
liver	crepos	creneg	Bhmt	0.028643214	2.11E-04	1686.372125	2751.28041	0.03551562	0.079328777
liver	crepos	creneg	Bhmt2	0.028753782	1.70E-04	122.4411063	138.4288207	0.044884915	0.083940621
liver	crepos	creneg	Bicc1	0	7.58E-04	6.121263848	12.22670818	0.227444189	0.260734026
liver	crepos	creneg	Bicd2	0.024866208	1.28E-04	16.17867979	15.40521464	0.012141036	0.05898763
liver	crepos	creneg	Bid	0.031767566	4.28E-04	24.04159139	11.4610248	0.014514202	0.062467771
liver	crepos	creneg	Bik	0.029901548	0	6.494997376	6.618029432	0.00794144	0.052878045
liver	crepos	creneg	Bin1	0.023097174	0	11.57192306	12.14283068	0.030813242	0.076828674
liver	crepos	creneg	Bin2	0.001590446	0.001230769	7.519206152	6.535914574	0.980281433	1
liver	crepos	creneg	Bin3	0.024992587	0	9.740314671	8.445256586	0.003607794	0.04775034
liver	crepos	creneg	Birc2	0.028749777	0	18.23084191	15.41996165	0.005761426	0.048874835
liver	crepos	creneg	Birc3	0.022589807	0	10.54258459	7.791355703	0.019340274	0.067676984
liver	crepos	creneg	Birc5	0	0	0.880397113	5.715052206	1	1
liver	crepos	creneg	Birc6	0.02603523	5.20E-04	31.13700158	22.77324489	0.058982603	0.095899887
liver	crepos	creneg	Bivm	0.025993553	0	7.591481028	9.603456758	0.002245209	0.04775034
liver	crepos	creneg	Blcap	0.025608191	2.54E-04	26.93359326	33.42133533	0.052881584	0.090330241
liver	crepos	creneg	Blm	0.051109513	0	1.08164397	2.726590826	0.002762002	0.04775034
liver	crepos	creneg	Blmh	0.027816445	2.75E-04	83.98617788	89.08946472	0.058511834	0.095472142
liver	crepos	creneg	Blnk	0.017054407	0	2.741206827	1.970394736	0.026941153	0.074571714
liver	crepos	creneg	Bloc1s1	0.02688887	0.002046411	138.7862552	139.7236963	0.017323114	0.065291598
liver	crepos	creneg	Bloc1s2	0.039037881	0	10.14274839	3.378616927	0.002884034	0.04775034
liver	crepos	creneg	Bloc1s3	0.019090645	3.09E-04	5.404213878	5.492426548	0.053162785	0.090590477
liver	crepos	creneg	Bloc1s4	0.031578502	8.27E-05	20.34348573	20.99803003	0.035194547	0.079287637
liver	crepos	creneg	Bloc1s5	0.026643928	5.17E-05	28.16149339	32.374004	0.010767389	0.056867803
liver	crepos	creneg	Bloc1s6	0.025147518	0	12.41723424	8.181176105	0.013099385	0.060412271
liver	crepos	creneg	Blvra	0.021986003	1.30E-04	23.08734595	21.32566735	0.008917671	0.054274608
liver	crepos	creneg	Blvrb	0.031199848	6.15E-04	371.8256484	130.1553628	0.0195454	0.067948406
liver	crepos	creneg	Blzf1	0.031589388	2.41E-04	14.18064981	12.30250455	0.054075934	0.091261729
liver	crepos	creneg	Bmf	0.012313907	0	1.869567975	2.628989587	0.050443632	0.088220997
liver	crepos	creneg	Bmi1	0.021325216	0	27.45471901	20.64088451	0.002334245	0.04775034
liver	crepos	creneg	Bmp1	0.028205867	9.33E-05	43.15343992	39.91568855	0.012522541	0.05956065
liver	crepos	creneg	Bmp10	5.90E-04	2.36E-04	7.731069959	3.939027673	0.99383815	1
liver	crepos	creneg	Bmp2	2.64E-04	1.55E-04	35.84866715	29.25211384	0.523774555	0.560443463
liver	crepos	creneg	Bmp2k	0.02105542	6.50E-04	5.761598869	5.235363785	0.017604095	0.065683003
liver	crepos	creneg	Bmp4	0.012000818	0.00298474	8.308169942	15.3033837	0.39309326	0.426067891
liver	crepos	creneg	Bmp5	0.002227433	0	9.951363808	5.944792834	0.068535637	0.104690486
liver	crepos	creneg	Bmp6	0.008115682	0.001012402	2.944717455	3.521784933	0.156383193	0.196333185
liver	crepos	creneg	Bmp7	0.01754386	0	0.970112685	2.974984101	0.149106696	0.188844255
liver	crepos	creneg	Bmper	0.009772432	0	4.307284481	0.628131156	0.082170408	0.118055142
liver	crepos	creneg	Bmpr1a	0.033052449	0	29.86489221	18.36835526	0.004667213	0.04775034
liver	crepos	creneg	Bmpr2	0.014125549	1.36E-04	42.2772573	36.28674685	0.056275689	0.093158869
liver	crepos	creneg	Bms1	0.024111015	4.51E-04	23.29059542	27.53320565	0.015171783	0.06307437
liver	crepos	creneg	Bmt2	0.030424305	7.80E-05	24.30093208	25.23209395	0.023844162	0.071784544
liver	crepos	creneg	Bmyc	0.020547683	0.001367989	5.397382145	8.034009975	0.2836554	0.315401372
liver	crepos	creneg	Bnip1	0.021533809	0.00136222	9.996524662	14.75292158	0.112606359	0.149974504
liver	crepos	creneg	Bnip2	0.017938188	2.41E-04	79.81727044	98.09096133	0.157801061	0.19778086
liver	crepos	creneg	Bnip3	0.030106281	1.94E-04	253.1447975	144.8927021	0.044429393	0.083730702
liver	crepos	creneg	Bnip3l	0.030594427	2.02E-04	157.7066936	125.555336	0.046122606	0.08490026
liver	crepos	creneg	Bod1	0.024210158	7.17E-05	32.25069334	38.72178366	0.030550992	0.076828674
liver	crepos	creneg	Bod1l	0.034950861	0	5.393926186	4.137630942	0.00511789	0.047821124
liver	crepos	creneg	Bok	0.024314014	0	9.57127984	11.26664055	0.002906779	0.04775034
liver	crepos	creneg	Bola1	0.026704303	0.003606245	29.05913041	26.24040212	0.320817056	0.353076009
liver	crepos	creneg	Bola2	0.02791199	4.68E-04	48.24412858	37.58664068	0.014009802	0.061631283
liver	crepos	creneg	Bola3	0.033274703	3.72E-04	127.988581	127.4621332	0.021768861	0.070161323
liver	crepos	creneg	Bop1	0.0258826	2.40E-04	14.0573054	13.58843197	0.015671734	0.063288583
liver	crepos	creneg	Bora	0.024390244	0	0.475310493	1.20634992	0.164566223	0.204458991
liver	crepos	creneg	Borcs5	0.018867617	0	5.434430908	11.38520709	0.027644663	0.075247071
liver	crepos	creneg	Borcs6	0.022288029	4.37E-04	13.63261857	20.38784163	0.10265955	0.139240461
liver	crepos	creneg	Borcs7	0.023618758	6.95E-04	20.07376119	18.45436551	0.108107153	0.145130483
liver	crepos	creneg	Borcs8	0.021744573	3.92E-04	31.5290073	25.85424217	0.013256825	0.060544738
liver	crepos	creneg	Bpgm	0.02155728	0	12.66304779	10.6080363	0.003120939	0.04775034
liver	crepos	creneg	Bphl	0.032916129	2.44E-04	88.37102496	115.9604759	0.013513738	0.061001324
liver	crepos	creneg	Bpnt1	0.02898807	6.06E-05	45.83997344	39.83479822	0.017253041	0.06521453
liver	crepos	creneg	Bptf	0.034545117	1.31E-04	50.15416923	42.95650593	0.038184801	0.080363575
liver	crepos	creneg	Braf	0.030128499	1.49E-04	29.29901144	26.59224693	0.02801322	0.075476557
liver	crepos	creneg	Brap	0.028245016	3.51E-04	144.0080286	136.7328475	0.07406564	0.11032146
liver	crepos	creneg	Brat1	0.021763243	0	3.906164044	2.989626693	0.040835398	0.081520741
liver	crepos	creneg	Brca1	0.045454545	0	0.55955502	1.546135123	0.175402261	0.214701571
liver	crepos	creneg	Brca2	0.038095238	0	1.047481332	1.381160554	0.196322655	0.233407776
liver	crepos	creneg	Brcc3	0.029967597	1.86E-04	24.43606542	23.10597741	0.332566705	0.36499883
liver	crepos	creneg	Brd1	0.030889226	9.30E-05	15.21641804	14.11778296	0.041749979	0.082166269
liver	crepos	creneg	Brd2	0.032900316	1.30E-04	60.7386494	50.22545793	0.084406288	0.120413458
liver	crepos	creneg	Brd3	0.030175277	1.20E-04	64.15374261	72.32374285	0.087610031	0.123608913
liver	crepos	creneg	Brd4	0.029337607	8.30E-04	23.11341607	24.9536983	0.086503705	0.122586232
liver	crepos	creneg	Brd7	0.032936764	0	25.83140247	20.66014137	0.003677508	0.04775034
liver	crepos	creneg	Brd8	0.032807831	6.62E-04	23.70330473	18.30567379	0.191005966	0.228701994
liver	crepos	creneg	Brd9	0.014902414	0	5.29517535	5.185093221	0.02643269	0.074369942
liver	crepos	creneg	Brdt	0.033228188	0	2.444552598	2.765476708	0.018439462	0.066734123
liver	crepos	creneg	Bre	0.027531617	1.46E-04	27.89316957	27.36442147	0.029292699	0.076316422
liver	crepos	creneg	Brf1	0.024256692	6.63E-04	7.557703774	11.10871824	0.032534916	0.078052452
liver	crepos	creneg	Brf2	0.02278917	0	4.673135268	6.119973994	0.034874372	0.079220625
liver	crepos	creneg	Bri3	0.021015359	1.86E-04	269.7762364	348.4720054	0.062618544	0.099199994
liver	crepos	creneg	Bri3bp	0.025934947	1.53E-04	32.01458878	46.33383179	0.049277515	0.087388195
liver	crepos	creneg	Brip1	0.030205599	0	1.318349917	1.857443968	0.024259894	0.072224904
liver	crepos	creneg	Brix1	0.034150763	5.80E-05	26.88504903	22.49435254	0.01019487	0.056037075
liver	crepos	creneg	Brk1	0.023239082	7.77E-05	64.98026561	56.84361916	0.007084107	0.051470668
liver	crepos	creneg	Brms1	0.014255381	0	4.498260106	4.459136131	0.01821381	0.066514995
liver	crepos	creneg	Brms1l	0.025518341	0	2.372486253	1.266457813	0.211825195	0.24634959
liver	crepos	creneg	Brox	0.020916346	5.72E-04	32.9700026	40.14852726	0.067354325	0.103726181
liver	crepos	creneg	Brpf1	0.023390538	2.26E-04	13.32417554	13.28832997	0.031751897	0.077640393
liver	crepos	creneg	Brpf3	0.022560822	0	19.59861121	14.06610877	0.004638492	0.04775034
liver	crepos	creneg	Brwd1	0.038482977	0.001545379	14.13045131	13.59099277	0.214103885	0.248467777
liver	crepos	creneg	Brwd3	0.024109762	9.56E-04	8.482495091	8.502445084	0.321321306	0.353565849
liver	crepos	creneg	Bscl2	0.027075361	1.29E-04	50.09606067	54.37383229	0.018008984	0.066161372
liver	crepos	creneg	Bsdc1	0.037974397	0	40.26626302	18.47215261	0.001619881	0.04775034
liver	crepos	creneg	Bsg	0.025230214	7.72E-04	257.662323	195.5303871	0.010070026	0.055856494
liver	crepos	creneg	Bst2	0.031547542	5.09E-04	44.7185521	47.23945939	0.013110649	0.060412271
liver	crepos	creneg	Btaf1	0.028176618	2.37E-04	36.97654765	26.0960667	0.063053049	0.099634338
liver	crepos	creneg	Btbd1	0.021407999	2.45E-04	36.01413289	35.79642758	0.037216556	0.080029631
liver	crepos	creneg	Btbd10	0.016518714	0	1.715047443	2.055689909	0.053262612	0.090644275
liver	crepos	creneg	Btbd11	0	0	1.237842345	1.610925893	1	1
liver	crepos	creneg	Btbd2	0.023175342	0	8.647142923	7.776826091	0.006540014	0.050596723
liver	crepos	creneg	Btbd3	0.022425783	5.31E-04	3.142275375	4.249178504	0.326276494	0.358655078
liver	crepos	creneg	Btbd6	0.023956523	0	8.563536336	8.094232112	0.041809284	0.082177412
liver	crepos	creneg	Btbd7	0.027802229	3.87E-04	8.560730783	9.288857567	0.132342479	0.171408464
liver	crepos	creneg	Btbd9	0.027491562	0.001700737	25.8871158	27.99875296	0.189498455	0.227401483
liver	crepos	creneg	Btc	0.038329473	0	2.377580024	0.822042142	0.078060229	0.114290267
liver	crepos	creneg	Btd	0.033130543	9.97E-05	60.84129546	50.16612096	0.023556291	0.071619379
liver	crepos	creneg	Btf3	0.036425038	3.76E-04	185.1047128	121.8485711	0.014140391	0.061727376
liver	crepos	creneg	Btf3l4	0.026924557	4.56E-05	76.50360367	73.62251906	0.019350572	0.067676984
liver	crepos	creneg	Btg1	0.026685955	7.24E-05	70.62990531	55.2642758	0.049663417	0.087685214
liver	crepos	creneg	Btg2	0.037098525	3.62E-04	35.01697899	11.0288133	0.049847377	0.087820733
liver	crepos	creneg	Btg3	0.043822637	0	0.933726308	0.665388295	0.033136102	0.078284779
liver	crepos	creneg	Btk	0	0	1.51667461	2.047727781	1	1
liver	crepos	creneg	Btnl9	0.001838786	0	10.21990003	7.829196551	0.032953947	0.078124971
liver	crepos	creneg	Btrc	0.027666801	0	5.443353675	8.198974296	0.004600264	0.04775034
liver	crepos	creneg	Bub3	0.024798162	2.76E-04	30.3882745	35.23263907	0.03070019	0.076828674
liver	crepos	creneg	Bud13	0.029207753	0	2.348454909	6.421659537	0.035900271	0.07954246
liver	crepos	creneg	Bud31	0.024734256	2.44E-04	59.08215225	48.30824683	0.042904608	0.082488675
liver	crepos	creneg	Bysl	0.031293176	0.001473622	15.6264984	14.45391024	0.04305626	0.082575163
liver	crepos	creneg	Bzw1	0.02660546	6.36E-04	72.425479	63.58243278	0.090813523	0.126814258
liver	crepos	creneg	Bzw2	0.029581753	0	7.456018551	11.30704304	0.005138688	0.047871523
liver	crepos	creneg	C030006K11Rik	0.022401373	0	25.63868153	25.2393709	0.001365082	0.04775034
liver	crepos	creneg	C130026I21Rik	0.004728132	0	0.822195024	0.861881841	0.206985977	0.242230138
liver	crepos	creneg	C130050O18Rik	0.004331723	0.001972387	1.630044251	1.858970824	0.262791134	0.29494597
liver	crepos	creneg	C130074G19Rik	0.021463633	1.64E-04	73.24468777	96.09250298	0.065766526	0.102060806
liver	crepos	creneg	C1d	0.026697572	4.43E-05	48.92650357	33.01373681	0.008535838	0.053627684
liver	crepos	creneg	C1galt1	0.028162468	5.80E-05	40.68002348	26.77670179	0.014777475	0.063011195
liver	crepos	creneg	C1galt1c1	0.032068152	2.54E-04	20.50833386	9.561158146	0.022385221	0.070873685
liver	crepos	creneg	C1qa	3.91E-04	9.99E-05	71.41980647	59.13327589	0.011697895	0.058463554
liver	crepos	creneg	C1qb	7.28E-04	1.38E-04	70.31246553	67.54175968	0.046161302	0.084900355
liver	crepos	creneg	C1qbp	0.029677434	1.94E-04	98.94191237	82.85343851	0.01323261	0.060526656
liver	crepos	creneg	C1qc	7.64E-04	5.79E-04	57.47559771	44.92960422	0.339643775	0.372150935
liver	crepos	creneg	C1qtnf1	0.001181734	9.50E-04	13.98578108	13.59178068	0.548986848	0.586161408
liver	crepos	creneg	C1qtnf2	0	0	1.035624178	1.13194736	1	1
liver	crepos	creneg	C1ra	0.026513534	5.60E-04	219.5000306	228.8837993	0.016364419	0.064277822
liver	crepos	creneg	C1rb	0.026150815	4.23E-04	85.72739509	127.0593308	0.005691205	0.048663175
liver	crepos	creneg	C1rl	0.024534485	1.22E-04	408.5665706	295.5272258	0.033063496	0.078182702
liver	crepos	creneg	C1s1	0.029778921	3.66E-04	229.8434548	249.6747875	0.014200551	0.061763315
liver	crepos	creneg	C2	0.022320379	4.35E-04	49.79279473	101.7721251	0.027254578	0.074798327
liver	crepos	creneg	C2cd2	0.029179875	1.96E-04	175.3787917	126.6310443	0.047658758	0.08601118
liver	crepos	creneg	C2cd2l	0.029522959	0.002673176	42.56094987	31.35777451	0.333736729	0.366182079
liver	crepos	creneg	C2cd3	0.023946719	0.001901514	4.810335707	6.821328357	0.012768879	0.0598882
liver	crepos	creneg	C2cd4d	0.026311845	0.003939237	1.488251912	4.299438819	0.104912205	0.141652811
liver	crepos	creneg	C2cd5	0.018880208	0	1.604704231	3.885251478	0.158097807	0.19809047
liver	crepos	creneg	C3	0.028969519	0.002170488	4397.186867	4283.482018	0.017767907	0.065770728
liver	crepos	creneg	C330006A16Rik	0.022391615	4.20E-04	61.30723421	80.08363541	0.116726684	0.154463831
liver	crepos	creneg	C330007P06Rik	0.026319772	2.47E-04	47.3152643	36.65142434	0.050788453	0.088505161
liver	crepos	creneg	C330013E15Rik	0.01826484	0	1.395553936	0.52268077	0.293283959	0.325290449
liver	crepos	creneg	C330018D20Rik	0.034376992	0	12.19596987	8.618652919	0.002355181	0.04775034
liver	crepos	creneg	C330021F23Rik	0.041353383	0	0.411151702	2.374981378	0.001842803	0.04775034
liver	crepos	creneg	C3ar1	2.45E-04	0.001728741	9.648496083	7.52234631	0.100860925	0.137337308
liver	crepos	creneg	C4a	0.036338177	0	21.0865497	20.34207446	5.38E-04	0.04775034
liver	crepos	creneg	C4b	0.026845085	3.85E-04	501.6986496	675.3145903	0.015379069	0.06307437
liver	crepos	creneg	C4bp	0.032977414	6.16E-04	694.0254175	541.895964	0.017065989	0.064918109
liver	crepos	creneg	C5ar1	0	0	1.12620268	1.332304288	1	1
liver	crepos	creneg	C5ar2	1.91E-04	0	8.476377876	5.268052711	0.327338301	0.359656864
liver	crepos	creneg	C6	0.022363087	0.001168044	44.96817406	135.1301373	0.065111134	0.101421644
liver	crepos	creneg	C730034F03Rik	0.009465201	6.54E-04	3.908548297	1.756676038	0.301904515	0.333922151
liver	crepos	creneg	C77080	0.037094981	1.07E-04	34.94699211	35.19596437	0.018122301	0.066305766
liver	crepos	creneg	C87436	0.022784532	0	7.506807094	3.742308589	0.007555549	0.052367203
liver	crepos	creneg	C8a	0.029874884	2.72E-04	800.9004588	985.593529	0.017213092	0.065153127
liver	crepos	creneg	C8b	0.027985624	9.71E-04	143.0009106	242.3430851	0.013093355	0.060412271
liver	crepos	creneg	C8g	0.022166398	3.94E-04	381.4679895	506.1739008	0.011627543	0.058404969
liver	crepos	creneg	C9	0.028953058	6.20E-04	494.8386164	795.8334221	0.010338067	0.05625709
liver	crepos	creneg	C920006O11Rik	0.018656241	3.78E-04	4.689592307	3.146505657	0.275996163	0.307829987
liver	crepos	creneg	CH25-588N10.2	0.0242316	0	5.040165898	3.907855355	0.005498371	0.04845976
liver	crepos	creneg	Caap1	0.03206522	0	5.028898541	4.294509907	0.003360993	0.04775034
liver	crepos	creneg	Cab39	0.025531593	6.37E-05	36.86352275	34.00414154	0.023000811	0.071016712
liver	crepos	creneg	Cab39l	0.023435027	1.38E-04	58.66569004	60.98333764	0.017859353	0.065895423
liver	crepos	creneg	Cabin1	0.013809834	1.33E-04	8.072639842	9.617035081	0.032386522	0.07802534
liver	crepos	creneg	Cables2	0.026812019	4.83E-04	19.33660927	19.6460515	0.149104649	0.188844255
liver	crepos	creneg	Cabyr	0.02535666	1.33E-04	1.623328885	14.37065238	0.159678418	0.199652312
liver	crepos	creneg	Cacfd1	0.02492566	6.01E-04	30.07330853	23.01565439	0.033690505	0.07860002
liver	crepos	creneg	Cachd1	0	0	2.52587496	2.151763448	1	1
liver	crepos	creneg	Cacna1a	0.006232701	0	3.987052884	4.916318771	0.049008956	0.087217845
liver	crepos	creneg	Cacna2d1	0	0	1.419489122	0.91073895	1	1
liver	crepos	creneg	Cactin	0.020612323	0	9.11606307	11.07927782	0.007142797	0.051607927
liver	crepos	creneg	Cacul1	0.028201694	2.07E-04	78.81399012	78.77599226	0.051063657	0.088721155
liver	crepos	creneg	Cacybp	0.029273176	0	58.11608146	32.71309419	0.002685917	0.04775034
liver	crepos	creneg	Cad	0.018825055	0	6.091376076	7.535225416	0.044247806	0.083571018
liver	crepos	creneg	Cadm1	0.019482376	6.74E-04	73.7026813	55.21234659	0.06825227	0.104508594
liver	crepos	creneg	Cadm3	0.00109529	5.51E-04	3.314401232	3.718997353	0.495430303	0.531208664
liver	crepos	creneg	Cadm4	0.033421428	0	4.546374803	3.052429704	0.004879015	0.04775034
liver	crepos	creneg	Cadps2	0.035860922	3.52E-04	14.6554502	13.48800214	0.198310493	0.235162914
liver	crepos	creneg	Cage1	0.02875817	0	1.265992034	0.652733462	0.192511405	0.230150939
liver	crepos	creneg	Calcoco1	0.021733808	7.04E-04	18.80167638	20.82072805	0.200213343	0.236597773
liver	crepos	creneg	Calcrl	3.44E-04	2.32E-04	26.8249728	16.86932443	0.76389781	0.807331031
liver	crepos	creneg	Cald1	0.033027344	2.50E-04	198.7212026	133.1116156	0.062224447	0.098831441
liver	crepos	creneg	Calhm2	4.82E-04	4.47E-04	1.949481511	3.206624641	0.791537129	0.83513875
liver	crepos	creneg	Calm1	0.02739599	1.38E-04	635.1106317	623.5112607	0.029660415	0.076316422
liver	crepos	creneg	Calm2	0.026733044	4.31E-04	139.4625021	129.2241745	0.08759938	0.123608913
liver	crepos	creneg	Calm3	0.029152813	3.98E-04	73.43176553	68.93108066	0.071939945	0.108167848
liver	crepos	creneg	Calml4	0.005873715	0	2.475788956	1.58596373	0.234741154	0.267635818
liver	crepos	creneg	Caln1	0.034614409	0	4.808103737	3.883129399	0.017585893	0.065683003
liver	crepos	creneg	Calr	0.028476581	2.81E-04	680.7562219	485.9696106	0.020861832	0.069251279
liver	crepos	creneg	Calr3	0.05524974	0.042813928	5.379299396	1.292699533	0.457299205	0.491691265
liver	crepos	creneg	Calu	0.027952058	2.22E-04	62.56488677	46.54886192	0.017161471	0.065074206
liver	crepos	creneg	Camk1	0.013467105	7.07E-05	17.03199531	17.02806962	0.035566554	0.079352521
liver	crepos	creneg	Camk1d	0.033298768	2.77E-04	83.46875142	137.2733417	0.065055392	0.101374452
liver	crepos	creneg	Camk2b	0.031184485	1.41E-04	6.184447334	8.865644255	0.002554288	0.04775034
liver	crepos	creneg	Camk2d	0.011610225	0	4.797061495	3.904003486	0.038509314	0.080512425
liver	crepos	creneg	Camk2g	0.026169422	2.87E-04	8.93008131	5.828697557	0.042060093	0.082280936
liver	crepos	creneg	Camk2n1	0.02186061	0.00149262	563.8168365	551.1829222	0.122532691	0.160723302
liver	crepos	creneg	Camk2n2	0.016082378	0	2.230637788	1.976952393	0.058842756	0.095779129
liver	crepos	creneg	Camk4	0	0	0.669841983	0.825208412	1	1
liver	crepos	creneg	Camkk2	0.025082051	1.18E-04	25.11222455	27.69811076	0.018388986	0.066641954
liver	crepos	creneg	Caml	0.02708078	1.85E-04	14.10505516	11.0542257	0.031898844	0.077743676
liver	crepos	creneg	Camsap1	0.023850454	7.53E-05	15.90826082	19.13601616	0.199711201	0.236191201
liver	crepos	creneg	Camsap2	0.017180603	2.82E-04	12.24042843	10.77828812	0.114482369	0.151998809
liver	crepos	creneg	Camsap3	0.017502612	0	9.804642203	10.78412733	0.19440482	0.231611484
liver	crepos	creneg	Camta1	0.031946272	0	3.68645704	8.165107702	0.001614817	0.04775034
liver	crepos	creneg	Camta2	0.025949346	9.94E-04	9.91768271	13.21148085	0.120943137	0.159022264
liver	crepos	creneg	Cand1	0.031279511	2.62E-04	42.38927412	40.53174521	0.037576041	0.080097166
liver	crepos	creneg	Cand2	0.013536379	0	0.982455496	1.675951607	0.134734005	0.173752787
liver	crepos	creneg	Cant1	0.025822421	1.88E-04	23.44929091	27.48895129	0.218209894	0.25215553
liver	crepos	creneg	Canx	0.029950749	2.42E-04	303.2232009	216.5455291	0.015338084	0.06307437
liver	crepos	creneg	Cap1	0.025764526	3.72E-04	44.60848054	28.33583882	0.037161221	0.080029631
liver	crepos	creneg	Capg	0	0	1.676228672	1.967587481	1	1
liver	crepos	creneg	Capn1	0.018832272	0.002610085	14.65443075	14.13299817	0.232079879	0.265183434
liver	crepos	creneg	Capn10	0.023699594	0	26.11480258	19.55067718	0.002694239	0.04775034
liver	crepos	creneg	Capn11	0.04460557	0	1.078886435	1.71122225	0.031126948	0.077100788
liver	crepos	creneg	Capn15	0.029366896	0.001871797	8.561208332	6.169627997	0.17324696	0.212817613
liver	crepos	creneg	Capn2	0.026460691	1.20E-04	61.53227169	65.88776351	0.029976664	0.076474086
liver	crepos	creneg	Capn3	0.024691358	0	1.92251578	1.384910956	0.046296367	0.084995295
liver	crepos	creneg	Capn5	0.009090909	0.00140056	1.152839154	1.164870387	0.806786161	0.850327001
liver	crepos	creneg	Capn6	0.001253133	0	1.091446006	1.262943198	0.084721225	0.120761846
liver	crepos	creneg	Capn7	0.022823964	1.39E-04	27.39625989	33.21020944	0.008284415	0.053387067
liver	crepos	creneg	Capn8	0.001154201	0	3.362893205	8.369933904	0.02195327	0.070359729
liver	crepos	creneg	Capns1	0.020931466	8.66E-04	93.17114528	94.44840918	0.062910998	0.099485611
liver	crepos	creneg	Caprin1	0.032423847	1.94E-04	156.9869734	140.4467141	0.103611202	0.140228863
liver	crepos	creneg	Capza1	0.025157721	6.90E-04	25.31889093	16.62783716	0.202439586	0.238310993
liver	crepos	creneg	Capza2	0.021840851	2.42E-04	55.79164169	46.92519914	0.031303411	0.077180901
liver	crepos	creneg	Capzb	0.021598017	1.68E-04	126.6988576	122.1529158	0.029074939	0.076173537
liver	crepos	creneg	Car1	0.032827731	2.80E-04	7.619550899	7.320911496	0.076033129	0.112260403
liver	crepos	creneg	Car14	0.02429651	4.62E-04	11.98169401	60.2464499	0.14889917	0.188681392
liver	crepos	creneg	Car2	0.033919766	6.49E-04	5.189552627	3.114300661	0.204989089	0.240505506
liver	crepos	creneg	Car3	0.027522679	3.51E-04	998.0358765	4032.151713	0.131993903	0.171086773
liver	crepos	creneg	Car5a	0.019614377	9.47E-05	51.23648618	46.78154889	0.033775912	0.07860002
liver	crepos	creneg	Car5b	0.028607802	2.42E-04	5.599937556	8.338649869	0.164412393	0.204352842
liver	crepos	creneg	Car7	0.009053498	0	1.155384043	1.382452466	0.147986249	0.187683749
liver	crepos	creneg	Car8	0.031072292	3.47E-04	95.1066357	89.33834207	0.051466372	0.089121801
liver	crepos	creneg	Card10	0.019794476	0	5.600864843	5.703327743	0.007222878	0.051689268
liver	crepos	creneg	Card19	0.027865514	0	8.972360032	11.54220928	0.003184541	0.04775034
liver	crepos	creneg	Card6	0.0371982	0	10.04366805	6.082942395	0.008030532	0.053035008
liver	crepos	creneg	Carf	0.041992013	0	1.594260019	1.510045826	0.042377655	0.082374012
liver	crepos	creneg	Carhsp1	0.024755838	3.28E-05	72.96272394	78.11360703	0.012729636	0.059820651
liver	crepos	creneg	Carm1	0.017995394	0	6.585848889	8.54941548	0.033260018	0.078407049
liver	crepos	creneg	Carmil1	0.040178716	1.02E-04	3.93512453	12.53719669	0.133550434	0.172598918
liver	crepos	creneg	Carnmt1	0.029381643	2.35E-04	40.15578737	34.641528	0.056000751	0.09290963
liver	crepos	creneg	Carns1	0.017882853	0.012239279	1.197076837	1.453216341	0.358761228	0.391198847
liver	crepos	creneg	Cars	0.037229513	2.03E-04	10.32969734	14.07150799	0.198865879	0.235494401
liver	crepos	creneg	Cars2	0.022758979	0	9.055645473	8.306411599	0.00189875	0.04775034
liver	crepos	creneg	Casc3	0.018237949	5.72E-04	14.50343852	14.33148074	0.249109368	0.281453933
liver	crepos	creneg	Casc4	0.042597399	0	0.776877648	0.462224533	0.035337478	0.079328777
liver	crepos	creneg	Casd1	0.024492875	1.44E-04	19.94056248	21.83227635	0.048764286	0.086985484
liver	crepos	creneg	Cask	0.0275733	3.33E-04	10.95243173	11.28199219	0.038443631	0.080500121
liver	crepos	creneg	Caskin2	0.021541541	0	8.368242066	4.303312871	0.005271678	0.048052013
liver	crepos	creneg	Casp1	0	0	3.177309051	4.425865603	1	1
liver	crepos	creneg	Casp12	0.001615509	2.22E-04	4.419273857	3.00520134	0.877044513	0.920238435
liver	crepos	creneg	Casp2	0.02788007	8.91E-04	3.565505109	2.419492863	0.104880568	0.141626093
liver	crepos	creneg	Casp3	0.023911852	3.07E-04	18.12487807	36.82275363	0.022330598	0.070775739
liver	crepos	creneg	Casp4	0	0	1.251108449	1.745076488	1	1
liver	crepos	creneg	Casp6	0.030151505	3.01E-04	30.98092768	24.10832147	0.032917244	0.078124971
liver	crepos	creneg	Casp7	0.029753532	8.28E-04	12.13469346	12.77550787	0.056016871	0.09290969
liver	crepos	creneg	Casp8	0.020702037	0.003224374	27.65837457	24.30868009	0.230006877	0.263217368
liver	crepos	creneg	Casp8ap2	0.022628062	0	2.175092961	0.991350823	0.049922042	0.087887501
liver	crepos	creneg	Casp9	0.024330796	1.18E-04	11.03912899	12.62389759	0.027047536	0.074608727
liver	crepos	creneg	Cast	0.032736239	0	24.60058442	27.56203137	0.002693749	0.04775034
liver	crepos	creneg	Casz1	0.024420024	0	3.400207113	1.303367028	0.208247352	0.243134937
liver	crepos	creneg	Cat	0.033813278	1.76E-04	1230.223771	1981.905732	0.029467087	0.076316422
liver	crepos	creneg	Catsper2	0.031430057	0	4.016117635	1.691414116	0.008236913	0.053340443
liver	crepos	creneg	Cav1	0.011112371	0	3.694737876	2.500576309	0.008545621	0.053643518
liver	crepos	creneg	Cav2	0.019264167	0	5.656778959	4.612039156	0.029656241	0.076316422
liver	crepos	creneg	Cbfa2t2	0.032638491	0	6.493869788	6.635512976	0.010294318	0.056151368
liver	crepos	creneg	Cbfa2t3	0.002703747	0	7.227260066	3.349915876	0.236885713	0.269694994
liver	crepos	creneg	Cbfb	0.023336938	1.61E-04	14.62997	16.78954357	0.014056981	0.061677327
liver	crepos	creneg	Cbl	0.017646845	3.44E-04	11.93837163	20.1421328	0.079339036	0.11531803
liver	crepos	creneg	Cblb	0.020027947	3.34E-04	6.105613369	4.210136963	0.315786171	0.348012075
liver	crepos	creneg	Cblc	0.032623224	1.56E-04	17.04190098	17.48772015	0.01891192	0.06733252
liver	crepos	creneg	Cbll1	0.03038471	0.001376674	14.13753584	10.74361186	0.31300443	0.345177058
liver	crepos	creneg	Cbln3	0.026785714	0	0.737031319	0.600597946	0.162843494	0.202784
liver	crepos	creneg	Cbr1	0.028614333	1.61E-04	194.3878259	92.3758109	0.026889885	0.074516092
liver	crepos	creneg	Cbr4	0.029866067	0.001237765	29.33583921	28.43250885	0.051753132	0.089336434
liver	crepos	creneg	Cbs	0.023201019	5.52E-04	240.6569084	454.9120691	0.047116028	0.085647265
liver	crepos	creneg	Cbwd1	0.025294369	0	8.867122694	6.735438806	0.003531414	0.04775034
liver	crepos	creneg	Cbx2	0.032770983	2.85E-04	4.637238539	5.27626003	0.305579483	0.337768055
liver	crepos	creneg	Cbx3	0.023595146	4.29E-04	78.46241317	81.3874054	0.06769497	0.104022921
liver	crepos	creneg	Cbx4	0.030106725	1.06E-04	10.76343565	24.825485	0.031537119	0.077356984
liver	crepos	creneg	Cbx5	0.027896384	3.77E-05	39.62281269	35.11172913	0.012555024	0.05956065
liver	crepos	creneg	Cbx6	6.31E-04	0	11.79435156	14.72197522	0.011321646	0.058028835
liver	crepos	creneg	Cbx7	0.025793657	0	7.218839294	8.57623024	0.028078107	0.075523095
liver	crepos	creneg	Cbx8	0.035485486	7.64E-04	3.616566417	7.724331139	0.08006249	0.116053073
liver	crepos	creneg	Cby1	0.032170525	0	3.545150479	3.353891394	3.30E-04	0.04775034
liver	crepos	creneg	Cc2d1a	0.018827472	0	3.21509627	3.342999625	0.022501964	0.070951276
liver	crepos	creneg	Cc2d1b	0.022294428	3.21E-04	11.85903579	9.589758575	0.018468139	0.066787049
liver	crepos	creneg	Cc2d2a	0.030780781	5.48E-04	0.87098046	1.491304066	0.32635057	0.35867053
liver	crepos	creneg	Ccar1	0.034913187	3.48E-04	19.25869073	14.64936774	0.059170769	0.096024662
liver	crepos	creneg	Ccbe1	0.003646185	0.003712169	3.893929492	3.065197095	0.982714217	1
liver	crepos	creneg	Ccdc102a	0	0	0.931020905	0.899599882	1	1
liver	crepos	creneg	Ccdc107	0.027000452	0.003421026	88.58623917	63.82582975	0.021538154	0.069952179
liver	crepos	creneg	Ccdc115	0.026063097	6.40E-05	27.23721654	18.12885701	0.020787979	0.069251279
liver	crepos	creneg	Ccdc117	0.033043376	4.53E-05	28.76611311	27.06749767	0.032161199	0.077942543
liver	crepos	creneg	Ccdc12	0.01926628	3.38E-04	27.75334043	34.46647049	0.04104231	0.081711125
liver	crepos	creneg	Ccdc120	0.034898694	0	3.528841607	1.553399718	0.069584442	0.10570326
liver	crepos	creneg	Ccdc122	0.02791358	0	3.650833442	3.278792144	0.021614498	0.070104878
liver	crepos	creneg	Ccdc124	0.047893821	0.027979046	17.01556596	18.9099211	0.207063281	0.24229688
liver	crepos	creneg	Ccdc125	0.021128164	0	9.104751935	9.495076729	0.040998924	0.081669857
liver	crepos	creneg	Ccdc126	0.014579192	0	1.057387756	2.021126625	0.141465808	0.181047151
liver	crepos	creneg	Ccdc127	0.025848911	3.29E-04	18.16065408	16.02946192	0.069471545	0.105612301
liver	crepos	creneg	Ccdc130	0.024257291	0	6.498261021	7.309447529	0.185881185	0.224300531
liver	crepos	creneg	Ccdc134	0.014694509	0.001111111	3.316343855	2.304902681	0.855367767	0.899151763
liver	crepos	creneg	Ccdc137	0.018960124	0	6.514714191	3.226544491	0.037763019	0.080157659
liver	crepos	creneg	Ccdc138	0.019498911	0	1.083807469	0.739555069	0.037059773	0.079980024
liver	crepos	creneg	Ccdc141	0.030122935	0	7.775568306	7.149042015	0.010451088	0.056342536
liver	crepos	creneg	Ccdc148	0.00245098	0	3.278713157	2.472571947	0.207178424	0.242360846
liver	crepos	creneg	Ccdc149	0.031565657	0.004587156	2.100096345	2.028391641	0.838328369	0.882171215
liver	crepos	creneg	Ccdc15	0.025974026	0	2.554943827	2.024518012	0.20192371	0.237913267
liver	crepos	creneg	Ccdc157	0.030777289	0	10.89954828	7.676775349	0.004639819	0.04775034
liver	crepos	creneg	Ccdc158	0.035657226	0	0.868162683	0.735456322	0.023100358	0.071038414
liver	crepos	creneg	Ccdc162	0.031324678	0	5.404916417	2.852073619	0.030602796	0.076828674
liver	crepos	creneg	Ccdc163	0.023951115	0	5.24720882	4.876838509	6.90E-04	0.04775034
liver	crepos	creneg	Ccdc166	0.032231771	0.001760563	3.091976725	3.404746511	0.238526397	0.271278665
liver	crepos	creneg	Ccdc167	0.033169463	0.001188778	7.864962852	6.394497696	0.015267003	0.06307437
liver	crepos	creneg	Ccdc17	0.046215685	0	4.128801076	1.791474265	0.010388317	0.05625709
liver	crepos	creneg	Ccdc171	0.03048796	0	1.925446052	2.877619071	1.82E-04	0.04775034
liver	crepos	creneg	Ccdc174	0.027043549	0.001370614	8.009954356	6.619691873	0.075990946	0.112223728
liver	crepos	creneg	Ccdc181	0.014999208	0	5.378440335	5.740011419	0.007178488	0.051656062
liver	crepos	creneg	Ccdc186	0.023815798	3.90E-04	9.125873338	8.038816504	0.098267115	0.134719953
liver	crepos	creneg	Ccdc191	0.029003268	0	3.631502134	1.721058314	0.056323115	0.093211558
liver	crepos	creneg	Ccdc22	0.030909926	0	8.061320476	6.371410734	0.034888075	0.079220625
liver	crepos	creneg	Ccdc25	0.02904522	1.05E-04	136.3318913	116.3241716	0.064088461	0.1005758
liver	crepos	creneg	Ccdc28a	0.032641524	0	15.68220362	20.01654728	0.003560928	0.04775034
liver	crepos	creneg	Ccdc28b	0.021323895	8.19E-04	3.284453097	4.201490079	0.230885578	0.264020706
liver	crepos	creneg	Ccdc3	0	0	1.784781545	2.337713149	1	1
liver	crepos	creneg	Ccdc30	0.026037121	0	4.300593683	5.851087408	0.028542764	0.075864458
liver	crepos	creneg	Ccdc32	0.023794163	0	7.898194088	11.10003935	0.005150835	0.047871523
liver	crepos	creneg	Ccdc34	0.02130629	0	0.769732874	1.09926012	0.037945055	0.080194935
liver	crepos	creneg	Ccdc36	0.031609195	0	0.840442403	0.590402024	0.243355136	0.275815159
liver	crepos	creneg	Ccdc43	0.030462806	0	9.516433317	5.680476566	0.004481434	0.04775034
liver	crepos	creneg	Ccdc47	0.029078307	2.23E-04	96.32757264	78.11789762	0.041709573	0.082131378
liver	crepos	creneg	Ccdc50	0.022614783	3.57E-05	42.89965133	38.54222107	0.015275852	0.06307437
liver	crepos	creneg	Ccdc51	0.023444605	1.96E-04	6.755161086	7.245712464	0.186057095	0.224372354
liver	crepos	creneg	Ccdc53	0.02815008	4.24E-04	35.27434091	32.70717005	0.047985329	0.086360243
liver	crepos	creneg	Ccdc57	0.080864463	0	0.746941736	2.033197747	0.042318394	0.082374012
liver	crepos	creneg	Ccdc58	0.033266233	3.23E-04	51.25561894	53.56125188	0.036894042	0.079980024
liver	crepos	creneg	Ccdc59	0.024311124	0	29.45866179	19.89443495	0.007479009	0.052175016
liver	crepos	creneg	Ccdc6	0.022549263	6.33E-04	26.89187666	23.72721535	0.128619573	0.167348262
liver	crepos	creneg	Ccdc61	0.026598373	0	2.516237552	2.836150207	0.033580277	0.07860002
liver	crepos	creneg	Ccdc64	0.037593899	0	1.734916418	0.487646756	0.015117849	0.06307437
liver	crepos	creneg	Ccdc66	0.038229583	0	8.687306289	4.028430997	0.034928915	0.079220625
liver	crepos	creneg	Ccdc68	0.002043577	0	2.246613288	1.000479949	0.117396685	0.155144315
liver	crepos	creneg	Ccdc71	0.023387451	5.96E-04	16.77317196	17.41399209	0.425652627	0.459234537
liver	crepos	creneg	Ccdc71l	0.023041111	4.99E-04	5.572430044	3.848455243	0.088951692	0.124967531
liver	crepos	creneg	Ccdc73	0.024518952	0	3.838432805	1.86365328	0.04521635	0.084240833
liver	crepos	creneg	Ccdc77	0.023146366	0	6.065446012	5.053401115	0.044615693	0.083781844
liver	crepos	creneg	Ccdc8	0	0	1.230316181	0.99732477	1	1
liver	crepos	creneg	Ccdc80	8.89E-04	2.49E-04	3.321220864	4.798674877	0.88993136	0.932859114
liver	crepos	creneg	Ccdc82	0.020539268	0	3.390902834	3.366085324	0.032141058	0.077942543
liver	crepos	creneg	Ccdc84	0.031852125	7.89E-04	17.42491933	11.15380318	0.181166296	0.219916674
liver	crepos	creneg	Ccdc85b	0.012128326	0	4.344060478	3.255706024	0.045443267	0.084280415
liver	crepos	creneg	Ccdc86	0.031374727	3.78E-04	13.89372503	13.78793571	0.056784149	0.09365962
liver	crepos	creneg	Ccdc88a	0.007387362	0	1.271896602	2.7858788	0.028656391	0.075875317
liver	crepos	creneg	Ccdc88b	0	0	0.404167442	0.649218847	0.999995696	1
liver	crepos	creneg	Ccdc88c	0.016759777	5.21E-04	1.484567091	1.404236003	0.896734708	0.939413904
liver	crepos	creneg	Ccdc9	0.025636259	0.001158107	12.66771215	15.43614219	0.133809404	0.17284016
liver	crepos	creneg	Ccdc90b	0.026092951	0	7.631010324	7.397671499	0.033482508	0.07860002
liver	crepos	creneg	Ccdc91	0.029193784	0	23.81728849	20.55548998	0.001531077	0.04775034
liver	crepos	creneg	Ccdc93	0.019419717	1.30E-04	7.346341963	7.893505078	0.039061207	0.080655696
liver	crepos	creneg	Ccdc94	0.021737414	0	6.744219116	4.993517917	0.027765542	0.075335955
liver	crepos	creneg	Ccdc97	0.025829213	9.23E-04	21.03546856	28.02007601	0.141257485	0.180877379
liver	crepos	creneg	Cchcr1	0.027571512	0	1.519540526	1.554107078	0.054196112	0.091361345
liver	crepos	creneg	Ccl24	0.002067624	0	4.652282636	2.297166512	0.129140637	0.167861761
liver	crepos	creneg	Ccl25	0.029898024	0	10.21833069	7.215595849	9.53E-04	0.04775034
liver	crepos	creneg	Ccl27a	0.024063881	3.75E-04	9.846162384	7.747652623	0.206714216	0.242054306
liver	crepos	creneg	Ccl5	0	0	2.240556314	1.797683999	1	1
liver	crepos	creneg	Ccl6	0.001627802	0.001459255	47.35231034	28.99099923	0.916292839	0.958978285
liver	crepos	creneg	Ccl9	0.020290084	3.40E-05	29.9061919	47.91873944	0.007789584	0.052569795
liver	crepos	creneg	Ccm2	0.027269846	0.001262048	13.22032694	11.6526001	0.049636148	0.087681235
liver	crepos	creneg	Ccm2l	0.003293808	0	1.419111847	2.643273164	0.114564934	0.152057755
liver	crepos	creneg	Ccnc	0.021542535	2.17E-04	16.61615492	16.76890401	0.350277069	0.382819269
liver	crepos	creneg	Ccnd1	0.013807478	6.81E-04	62.22596969	53.24242346	0.055031813	0.092094684
liver	crepos	creneg	Ccnd2	1.88E-04	1.57E-04	53.82895581	48.50362192	0.591869883	0.630821192
liver	crepos	creneg	Ccnd3	0.018560213	4.53E-05	36.67878606	41.66096068	0.015101639	0.06307437
liver	crepos	creneg	Ccndbp1	0.02804301	9.37E-05	19.76790296	13.7044036	0.015594537	0.063268822
liver	crepos	creneg	Ccnf	0.034088659	1.90E-04	19.49490703	8.236714941	0.09006966	0.126025823
liver	crepos	creneg	Ccng1	0.036478955	6.72E-04	78.94238961	20.3552661	0.037452535	0.080097166
liver	crepos	creneg	Ccng2	0.017947289	0	11.26987412	6.637141299	0.011484661	0.058237023
liver	crepos	creneg	Ccnh	0.029806126	0	32.23726609	30.46746671	0.001938363	0.04775034
liver	crepos	creneg	Ccni	0.028244189	4.40E-04	159.5086296	150.0855107	0.022899532	0.071009352
liver	crepos	creneg	Ccnj	0.032317802	6.75E-04	1.860255709	2.618557879	0.129235396	0.167966665
liver	crepos	creneg	Ccnk	0.018394285	0	17.6008465	15.22499454	0.006606281	0.050745518
liver	crepos	creneg	Ccnl1	0.034750193	1.84E-04	54.87103269	37.86359942	0.08056125	0.116472464
liver	crepos	creneg	Ccnl2	0.029839644	2.89E-04	94.49724588	71.28014269	0.041804996	0.082177412
liver	crepos	creneg	Ccnt1	0.032080602	9.70E-05	61.82838413	46.79801123	0.087317407	0.12340282
liver	crepos	creneg	Ccnt2	0.022943491	2.30E-04	38.3964016	32.39133356	0.070269237	0.106438313
liver	crepos	creneg	Ccny	0.028631608	1.19E-04	40.74431485	41.89415882	0.026274027	0.074198428
liver	crepos	creneg	Ccnyl1	0.020089044	4.37E-04	3.098419081	5.090309486	0.31308933	0.345238829
liver	crepos	creneg	Ccp110	0.021189894	0	1.952672569	0.927492529	0.184882548	0.223384171
liver	crepos	creneg	Ccpg1	0.024046492	1.79E-04	82.3933939	83.85014731	0.024254602	0.072224904
liver	crepos	creneg	Ccpg1os	0.043711382	0	7.505562652	8.628735861	0.002837196	0.04775034
liver	crepos	creneg	Ccr2	3.36E-04	0	2.584831722	2.430867718	0.263493584	0.295706602
liver	crepos	creneg	Ccr5	1.71E-04	2.63E-04	17.03168152	13.68767178	0.828910557	0.872491324
liver	crepos	creneg	Ccrl2	0	0.002051282	1.516566229	1.687551156	0.132219643	0.171323631
liver	crepos	creneg	Ccs	0.027530235	2.07E-04	142.7163798	215.3315878	0.044615032	0.083781844
liver	crepos	creneg	Ccser2	0.033430342	6.77E-05	25.66275266	26.69129532	0.065811533	0.102086884
liver	crepos	creneg	Cct2	0.030668088	2.50E-04	86.97084267	77.44790404	0.029882514	0.076393884
liver	crepos	creneg	Cct3	0.023970699	5.92E-05	127.6988208	94.27042258	0.024457621	0.072461847
liver	crepos	creneg	Cct4	0.029665248	2.88E-04	94.48672395	83.04038091	0.057253501	0.094177517
liver	crepos	creneg	Cct5	0.02809147	0.00120402	130.8551286	95.85886672	0.053893512	0.091159815
liver	crepos	creneg	Cct6a	0.030674592	3.78E-04	170.6040601	115.9157878	0.074633602	0.110821293
liver	crepos	creneg	Cct7	0.027707379	0.001888125	190.4377392	154.1565046	0.0688708	0.105101823
liver	crepos	creneg	Cct8	0.026024126	0.0022707	211.7923981	150.5210636	0.099150539	0.135531586
liver	crepos	creneg	Ccz1	0.029995862	3.65E-04	19.21133857	28.41543894	0.069742985	0.105863368
liver	crepos	creneg	Cd14	0.018232328	5.73E-04	8.130283689	5.594587857	0.107163151	0.144089771
liver	crepos	creneg	Cd151	0.022732053	0.001449534	62.96326913	46.132941	0.033547568	0.07860002
liver	crepos	creneg	Cd163	6.76E-04	7.17E-05	52.67372456	32.20841455	0.134593461	0.173609005
liver	crepos	creneg	Cd164	0.031079566	1.11E-04	237.7352193	232.8595551	0.032105664	0.077942543
liver	crepos	creneg	Cd180	0	8.31E-04	4.332697209	3.573931963	0.216722607	0.250970701
liver	crepos	creneg	Cd1d1	0.029851983	1.52E-04	228.3363684	168.8893099	0.016642604	0.064477279
liver	crepos	creneg	Cd207	0.002118297	0.001541208	10.10822057	14.44971774	0.831807153	0.875386026
liver	crepos	creneg	Cd209b	0	0	0.566756041	0.675584216	1	1
liver	crepos	creneg	Cd22	0	0	0.87336072	1.431544519	1	1
liver	crepos	creneg	Cd248	0	0	0.730480581	1.0928146	1	1
liver	crepos	creneg	Cd24a	0	0	3.53572971	2.829335002	1	1
liver	crepos	creneg	Cd274	0.018843557	0.004504505	3.392086913	2.017017208	0.368207541	0.400839469
liver	crepos	creneg	Cd276	0.05398619	7.22E-04	0.450620757	2.995365697	0.004108461	0.04775034
liver	crepos	creneg	Cd2ap	0.024837898	9.77E-05	48.26697696	34.90782009	0.042582658	0.082374012
liver	crepos	creneg	Cd2bp2	0.021983796	0.001007049	19.67168914	17.34126264	0.037763663	0.080157659
liver	crepos	creneg	Cd300a	0.001505569	0.004233958	4.585426674	6.298546121	0.097628032	0.134105302
liver	crepos	creneg	Cd300c2	0	0	5.550445588	4.487140915	1	1
liver	crepos	creneg	Cd300e	1.91E-04	5.05E-04	3.278669132	2.738538298	0.768009303	0.811532773
liver	crepos	creneg	Cd300ld	6.23E-05	0	24.29260322	22.97396041	0.269479527	0.30143372
liver	crepos	creneg	Cd300lf	0.001237757	4.20E-04	4.814927606	4.455857302	0.236881618	0.269694994
liver	crepos	creneg	Cd300lg	8.43E-04	1.31E-04	15.40816044	16.2667063	0.070542795	0.106752024
liver	crepos	creneg	Cd302	0.038166524	3.38E-04	390.0677295	152.859384	0.015175484	0.06307437
liver	crepos	creneg	Cd320	0.021706848	0	5.940223209	4.836763024	0.04907349	0.08725195
liver	crepos	creneg	Cd33	0	0	1.63220775	1.161827344	1	1
liver	crepos	creneg	Cd34	0.003584229	0	1.06902815	2.262255305	0.151551252	0.191311846
liver	crepos	creneg	Cd36	0.031325038	3.20E-04	84.24139937	24.18582127	0.010447441	0.056342536
liver	crepos	creneg	Cd37	0	0	1.510392767	0.685308565	1	1
liver	crepos	creneg	Cd38	5.55E-04	2.35E-04	7.935126484	5.416385416	0.399303868	0.432329
liver	crepos	creneg	Cd3eap	0.019858551	0	9.018881698	8.132084051	0.007495357	0.052175016
liver	crepos	creneg	Cd4	0.037037037	0.002575111	0.279534682	1.061059414	0.876465549	0.919711699
liver	crepos	creneg	Cd40	0	0	1.0233335	0.335799014	1	1
liver	crepos	creneg	Cd44	6.73E-04	1.53E-04	12.53570164	11.49125355	0.163714807	0.203634028
liver	crepos	creneg	Cd46	0.020179749	0	1.231126979	0.605167844	0.006872209	0.05082713
liver	crepos	creneg	Cd47	0.023675188	3.92E-04	158.2710493	137.1533536	0.035450493	0.079328777
liver	crepos	creneg	Cd48	5.39E-04	0.002264493	2.506170615	1.957504539	0.455088066	0.489489972
liver	crepos	creneg	Cd52	0.005291467	0.003946794	25.03947238	15.43649011	0.216454716	0.250733356
liver	crepos	creneg	Cd53	1.50E-04	0	8.782870058	7.190522393	0.289528311	0.321363519
liver	crepos	creneg	Cd55	2.98E-04	4.52E-04	9.088170176	7.53861638	0.729258846	0.772635557
liver	crepos	creneg	Cd59a	0.02712149	7.83E-05	344.0924864	272.7594939	0.014540338	0.062485236
liver	crepos	creneg	Cd59b	0.02586666	0	2.380670809	2.977780687	0.007673907	0.052441532
liver	crepos	creneg	Cd5l	0.001228305	4.99E-04	138.464667	116.220824	0.157377974	0.19735406
liver	crepos	creneg	Cd63	0.00731586	4.60E-04	40.66406146	15.93818466	1.73E-04	0.04775034
liver	crepos	creneg	Cd68	0.006536095	0	11.98488119	12.12219196	0.009604053	0.054847416
liver	crepos	creneg	Cd72	0	0	3.758575517	2.725176528	1	1
liver	crepos	creneg	Cd74	8.10E-04	1.49E-04	38.29645458	49.00899484	0.038557404	0.080523868
liver	crepos	creneg	Cd81	0.031365489	5.62E-04	326.3663701	268.830012	0.012663534	0.059682398
liver	crepos	creneg	Cd82	0.024030977	1.26E-04	22.58965714	31.6950305	0.015437969	0.063118917
liver	crepos	creneg	Cd83	0	0	2.410285695	1.660130504	1	1
liver	crepos	creneg	Cd84	1.27E-04	2.22E-04	14.59422568	9.189045142	0.654815035	0.696294421
liver	crepos	creneg	Cd86	0.00211331	0	4.312446845	2.302084334	0.037464297	0.080097166
liver	crepos	creneg	Cd8b1	0.021505376	0	1.47297883	2.354343078	0.176821553	0.215980705
liver	crepos	creneg	Cd9	0.031754475	3.88E-04	36.1405152	17.88621004	0.004598311	0.04775034
liver	crepos	creneg	Cd93	7.90E-04	1.28E-04	14.39059868	17.39678997	0.078356656	0.114572884
liver	crepos	creneg	Cd99l2	0.021528143	9.97E-04	27.46717008	24.97705179	0.106017846	0.142855162
liver	crepos	creneg	Cda	0.030918047	0	31.284305	12.80008967	0.004532579	0.04775034
liver	crepos	creneg	Cdadc1	0.025227445	6.69E-04	62.98977801	45.3966166	0.091435658	0.127445351
liver	crepos	creneg	Cdan1	0.025255596	0	2.452347656	2.815635978	0.051422677	0.089098845
liver	crepos	creneg	Cdc123	0.030378544	7.65E-04	79.04766114	53.818695	0.098706726	0.135100784
liver	crepos	creneg	Cdc14b	0.031005778	1.04E-04	63.23641809	64.4866371	0.052540186	0.08997855
liver	crepos	creneg	Cdc16	0.027414735	0	13.8574756	11.2782196	0.002987819	0.04775034
liver	crepos	creneg	Cdc23	0.02443889	4.98E-04	9.188402426	10.16890855	0.041363185	0.081998242
liver	crepos	creneg	Cdc25a	0.023116438	0	5.09662978	6.160634032	0.182989579	0.221397431
liver	crepos	creneg	Cdc25b	0.030769231	0	0.950620986	0.635631959	0.228935603	0.262192251
liver	crepos	creneg	Cdc26	0.029420108	9.80E-05	21.86905954	18.07930237	0.013343511	0.060645255
liver	crepos	creneg	Cdc27	0.030084858	1.87E-04	20.44976285	13.61711168	0.015041256	0.06307437
liver	crepos	creneg	Cdc34	0.023666281	0	66.62423698	55.51846438	0.002961292	0.04775034
liver	crepos	creneg	Cdc34b	0.058377425	0	0.339197853	0.301236573	0.005973489	0.049340111
liver	crepos	creneg	Cdc37	0.024037876	2.09E-04	61.98374439	49.47445514	0.019644181	0.068082493
liver	crepos	creneg	Cdc37l1	0.023482754	1.55E-04	51.31500922	40.41138571	0.015741944	0.063374905
liver	crepos	creneg	Cdc40	0.028134499	0	12.20896309	10.84120327	0.002593831	0.04775034
liver	crepos	creneg	Cdc42	0.023144073	1.85E-04	249.5983977	230.6743461	0.033279622	0.078422328
liver	crepos	creneg	Cdc42bpa	0.024723159	0.001006056	17.21419521	13.07628438	0.138797657	0.178224065
liver	crepos	creneg	Cdc42bpb	0.031337556	2.06E-04	12.63157833	12.2399369	0.02930022	0.076316422
liver	crepos	creneg	Cdc42bpg	0.022473101	0	6.185366391	4.541489307	0.003284614	0.04775034
liver	crepos	creneg	Cdc42ep1	0.02311151	8.27E-04	9.461161376	10.0947422	0.590006044	0.628890773
liver	crepos	creneg	Cdc42ep2	0.00118498	0	4.211745156	4.214842023	0.056207205	0.093084178
liver	crepos	creneg	Cdc42ep3	0	0	2.552459301	1.37823007	1	1
liver	crepos	creneg	Cdc42ep4	0.030084604	8.57E-05	78.10404254	81.99752927	0.065354401	0.101707786
liver	crepos	creneg	Cdc42ep5	0.028636884	0	2.448771215	1.830853482	0.185919137	0.224314066
liver	crepos	creneg	Cdc42se1	0.022563734	0	12.41080398	7.423677854	0.002519016	0.04775034
liver	crepos	creneg	Cdc42se2	0.020069947	0	9.711940233	8.773105404	0.003851801	0.04775034
liver	crepos	creneg	Cdc5l	0.027951039	1.13E-04	15.62493293	16.02291577	0.06419106	0.100670718
liver	crepos	creneg	Cdc73	0.0246839	1.97E-04	19.82740973	23.29452119	0.110068871	0.147103113
liver	crepos	creneg	Cdca3	0.025326797	0	0.827501441	4.336114779	0.042951633	0.082520161
liver	crepos	creneg	Cdca4	0.036635206	0	5.658685664	7.354093757	0.00686532	0.05082713
liver	crepos	creneg	Cdca7	0.017467249	0	0.612884215	2.167820759	0.143296082	0.182782793
liver	crepos	creneg	Cdca7l	0	0	0.384784123	0.553964382	1	1
liver	crepos	creneg	Cdcp1	0.038886963	0	6.892509938	2.655826108	0.005647823	0.048644912
liver	crepos	creneg	Cdh1	0.026101492	2.52E-04	47.33121621	131.6618633	0.094393601	0.130623169
liver	crepos	creneg	Cdh13	0	0	1.729292966	2.716507462	1	1
liver	crepos	creneg	Cdh2	0.029507377	1.54E-04	283.0245165	248.135187	0.064672029	0.101082507
liver	crepos	creneg	Cdh4	0.009708738	0	2.320670273	1.453923279	0.239588265	0.272330855
liver	crepos	creneg	Cdh5	2.85E-04	0	12.99558254	12.4036298	0.056789765	0.09365962
liver	crepos	creneg	Cdhr5	0.020674869	9.08E-05	68.97712753	86.09301697	0.009239975	0.054394596
liver	crepos	creneg	Cdip1	0.028527629	1.77E-04	73.97334134	71.29022605	0.057288594	0.094182986
liver	crepos	creneg	Cdipt	0.027480307	0	44.57567459	39.81715231	0.001747698	0.04775034
liver	crepos	creneg	Cdk1	0.021978022	4.00E-04	1.073957292	5.22623803	0.877682646	0.920827158
liver	crepos	creneg	Cdk10	0.023540917	1.11E-04	22.68944389	22.87941288	0.002789942	0.04775034
liver	crepos	creneg	Cdk11b	0.024062636	8.93E-05	19.03548012	21.48441899	0.012175576	0.05898763
liver	crepos	creneg	Cdk12	0.02206536	0	9.972521005	7.295860221	0.005465749	0.048434136
liver	crepos	creneg	Cdk13	0.03428483	9.23E-05	19.727057	16.44447984	0.019167337	0.067617478
liver	crepos	creneg	Cdk14	0	0	2.785588808	2.912293648	1	1
liver	crepos	creneg	Cdk16	0.019114964	4.37E-04	22.9121293	17.81169534	0.127198063	0.165823653
liver	crepos	creneg	Cdk17	0.021627628	6.87E-05	18.20748866	16.94886867	0.026842211	0.074470311
liver	crepos	creneg	Cdk18	0.020858464	1.31E-04	12.66489438	16.51324571	0.023809476	0.071784544
liver	crepos	creneg	Cdk19	0.0142814	0	7.349589267	9.198288089	0.001594471	0.04775034
liver	crepos	creneg	Cdk2	0.029208979	2.92E-04	8.481042239	7.49926019	0.10887962	0.145856223
liver	crepos	creneg	Cdk20	0.026120737	2.28E-04	8.863650641	8.57706167	0.215633573	0.249927508
liver	crepos	creneg	Cdk2ap1	0.022239553	1.74E-04	23.97510472	33.3988683	0.055470606	0.092483087
liver	crepos	creneg	Cdk2ap2	0.024723004	8.44E-05	59.14506273	54.59537065	0.07288798	0.109140208
liver	crepos	creneg	Cdk4	0.023833924	0	14.96514966	11.80011331	0.002232041	0.04775034
liver	crepos	creneg	Cdk5	0.019698803	0	11.78600225	13.53792562	6.23E-04	0.04775034
liver	crepos	creneg	Cdk5r1	0.024078067	0	2.357008632	2.514983536	0.037618428	0.080097166
liver	crepos	creneg	Cdk5rap1	0.031389545	3.23E-04	14.46965328	13.77587441	0.030742261	0.076828674
liver	crepos	creneg	Cdk5rap2	0.041173288	0	1.484025187	1.354447261	0.064231306	0.100694198
liver	crepos	creneg	Cdk5rap3	0.023127601	2.65E-04	36.9918124	34.37767222	0.012492389	0.05956065
liver	crepos	creneg	Cdk6	0.022237819	5.57E-05	70.0954491	84.68087088	0.014940355	0.06307437
liver	crepos	creneg	Cdk7	0.036803789	8.80E-05	17.83975985	16.86323793	0.039065916	0.080655696
liver	crepos	creneg	Cdk8	0.02676644	6.42E-04	21.17337167	18.11586324	0.036912607	0.079980024
liver	crepos	creneg	Cdk9	0.028847411	0	27.68266259	26.73368515	0.004500689	0.04775034
liver	crepos	creneg	Cdkal1	0.032288024	3.97E-04	20.9680147	15.36643149	0.035766625	0.079488263
liver	crepos	creneg	Cdkl2	0.01037821	0	3.304382312	7.123395519	0.023453953	0.071452296
liver	crepos	creneg	Cdkl5	0.036706931	0	8.620827476	7.761025063	0.045310912	0.084251873
liver	crepos	creneg	Cdkn1a	0.027575275	0	108.4026597	5.996131036	0.00780663	0.052655103
liver	crepos	creneg	Cdkn1b	0.026047397	8.87E-05	26.28469271	30.78531441	0.068933884	0.105139831
liver	crepos	creneg	Cdkn1c	0.013060405	0	3.188520037	1.225449852	0.081973681	0.117843329
liver	crepos	creneg	Cdkn2aip	0.040826121	6.90E-04	13.30452756	9.877149026	0.105308862	0.142059991
liver	crepos	creneg	Cdkn2aipnl	0.027328307	0	11.83921907	12.8075206	0.001608655	0.04775034
liver	crepos	creneg	Cdkn2c	0.023625731	0	2.785873918	2.491200305	0.034713735	0.079035678
liver	crepos	creneg	Cdkn2d	0.02261879	0	3.01801989	4.541264612	0.007007809	0.051165141
liver	crepos	creneg	Cdo1	0.028456062	1.47E-04	2160.831471	2616.589895	0.050414358	0.08819561
liver	crepos	creneg	Cdpf1	0.031594139	0.002011061	3.338215815	6.182787253	0.02952769	0.076316422
liver	crepos	creneg	Cdr2l	0	6.12E-04	2.435135944	2.466598	0.225132936	0.258552837
liver	crepos	creneg	Cds2	0.026846072	1.25E-04	65.1872514	52.77685356	0.050773635	0.088505161
liver	crepos	creneg	Cdt1	0.029931973	0	4.742648493	2.853129324	0.206169074	0.241557962
liver	crepos	creneg	Cdv3	0.026198723	1.19E-04	127.0368572	97.54538291	0.04683764	0.085441117
liver	crepos	creneg	Cdyl	0.026202322	0	3.245200804	2.446442364	0.198128094	0.235071144
liver	crepos	creneg	Cdyl2	0.02345986	0	5.767884706	8.394075305	0.001952994	0.04775034
liver	crepos	creneg	Ceacam1	0.032559176	4.43E-04	90.15810854	84.54988487	0.009647024	0.054957687
liver	crepos	creneg	Cebpa	0.027333926	1.11E-04	133.5227734	189.9338966	0.109643762	0.146649759
liver	crepos	creneg	Cebpb	0.034655577	5.58E-04	111.9036462	84.00112659	0.176031129	0.215257219
liver	crepos	creneg	Cebpd	0.015913537	0	21.80213435	16.37698455	0.008151423	0.053225963
liver	crepos	creneg	Cebpe	0.030013261	0	11.7410705	5.429623958	0.002102245	0.04775034
liver	crepos	creneg	Cebpg	0.032716025	5.01E-04	69.94934696	52.56017629	0.100267021	0.136693446
liver	crepos	creneg	Cebpz	0.030787377	1.45E-04	31.88735126	22.98890445	0.029897763	0.076393884
liver	crepos	creneg	Cebpzos	0.02856905	0	29.34704657	18.81173657	0.001763825	0.04775034
liver	crepos	creneg	Cecr2	0.033516578	0	6.770538433	10.42069364	0.005388643	0.048323434
liver	crepos	creneg	Cecr5	0.02530343	0	1.786298875	2.399101863	0.019624164	0.068082493
liver	crepos	creneg	Cela1	0.030153762	4.75E-04	30.70523135	80.754603	0.001962731	0.04775034
liver	crepos	creneg	Celf1	0.0271053	1.76E-04	154.8497602	144.3532158	0.091711459	0.12778449
liver	crepos	creneg	Celf2	0.0230208	1.19E-04	65.50898102	63.4179208	0.047232164	0.085731836
liver	crepos	creneg	Celf4	0.001474926	0	2.326522708	1.362295987	0.249963204	0.282191387
liver	crepos	creneg	Celsr1	0.032904286	0	9.086271333	7.435300008	0.005008131	0.047821124
liver	crepos	creneg	Cenpa	0.011856517	0	2.513857292	5.835491422	0.017878335	0.065895423
liver	crepos	creneg	Cenpb	0.019882687	1.10E-04	36.11038398	31.41166411	0.010244869	0.056037075
liver	crepos	creneg	Cenpc1	0.037356856	0	2.588841685	1.060711491	0.002987443	0.04775034
liver	crepos	creneg	Cenpf	0.015503876	0	0.547047581	1.042083133	0.198343155	0.235178312
liver	crepos	creneg	Cenpj	0.018220467	0	3.3367026	2.050771244	0.045073847	0.084160193
liver	crepos	creneg	Cenpl	0.018578055	0	12.14990606	15.85243883	0.004349698	0.04775034
liver	crepos	creneg	Cenpm	0.016993577	3.40E-04	9.538473654	8.574751123	0.043978581	0.08331463
liver	crepos	creneg	Cenpo	0.017429194	0	2.33984506	1.707706792	0.193547197	0.230981138
liver	crepos	creneg	Cenpp	0.023846714	0	0.553706699	0.5631046	0.043160898	0.082636899
liver	crepos	creneg	Cenpq	0.034960575	0	1.8564665	1.738519253	0.043089512	0.082583406
liver	crepos	creneg	Cenpv	0.02764276	8.47E-04	27.40791262	26.83561109	0.059440676	0.096304047
liver	crepos	creneg	Cenpw	0.026619273	4.02E-04	3.618131887	4.725452092	0.132263231	0.171347717
liver	crepos	creneg	Cenpx	0.016578274	9.53E-05	35.03393381	26.96158638	0.006759217	0.050745518
liver	crepos	creneg	Cep104	0.040600006	0	5.232148384	3.014700993	0.006169503	0.049856594
liver	crepos	creneg	Cep112	0.015873016	0	0.214942368	0.819347024	0.15560451	0.19551988
liver	crepos	creneg	Cep120	0.026807225	0	17.12590505	12.09336599	0.00604542	0.049555076
liver	crepos	creneg	Cep128	0.002469136	0	0.331294415	0.594972343	0.156099105	0.196058901
liver	crepos	creneg	Cep152	0.030921605	0	1.50855441	2.340879841	0.035715258	0.079432223
liver	crepos	creneg	Cep162	0.01823678	0	4.317050845	4.452465494	0.060858004	0.09760715
liver	crepos	creneg	Cep164	0.030299417	6.42E-04	1.781967762	2.906679138	0.20138858	0.237540344
liver	crepos	creneg	Cep170	0.032888599	0	2.93048004	1.979299589	0.070288165	0.10644756
liver	crepos	creneg	Cep170b	0.030550691	5.07E-05	28.71864794	27.78154955	0.015480622	0.063148258
liver	crepos	creneg	Cep19	0.020280222	0.001453783	4.597934235	3.693103556	0.230323566	0.263478872
liver	crepos	creneg	Cep192	0.024915825	0	1.381914672	1.298909266	0.180907476	0.219758731
liver	crepos	creneg	Cep250	0.018520411	0	1.841743429	2.293426359	0.028878664	0.076048551
liver	crepos	creneg	Cep350	0.029533267	0	13.12151973	8.808590075	0.004869355	0.04775034
liver	crepos	creneg	Cep41	0.026095688	0.004581901	2.077959606	2.370288252	0.018664325	0.066960131
liver	crepos	creneg	Cep44	0.031546711	0.001899335	3.495124715	2.99746475	0.252191568	0.284384718
liver	crepos	creneg	Cep57	0.031772159	0	6.915630211	4.401004063	0.005485484	0.048434136
liver	crepos	creneg	Cep57l1	0.039180954	0.003887269	2.916182262	2.090138948	0.390076272	0.422989621
liver	crepos	creneg	Cep63	0.01981189	0	8.292238343	10.9765217	0.004436154	0.04775034
liver	crepos	creneg	Cep68	0.03041897	0	9.076919158	7.783034982	0.00354946	0.04775034
liver	crepos	creneg	Cep70	0.016960767	0	2.833888588	3.526130558	0.033196517	0.078337959
liver	crepos	creneg	Cep76	0.023141686	0	3.96657765	4.38603531	0.042602551	0.082374012
liver	crepos	creneg	Cep78	0.03702122	0	1.479043912	2.641172846	0.003625623	0.04775034
liver	crepos	creneg	Cep83	0.028653015	0	3.555486311	2.015613581	0.031507685	0.07734234
liver	crepos	creneg	Cep85	0.032131612	9.80E-05	23.31515321	26.65616364	0.075084909	0.111184898
liver	crepos	creneg	Cep89	0.024445486	0	2.096259118	1.359129717	0.07451158	0.110679091
liver	crepos	creneg	Cep97	0.024819393	0	5.322622621	2.720842417	0.054928814	0.091960946
liver	crepos	creneg	Cept1	0.027338691	1.51E-04	139.4172614	100.9346226	0.040435277	0.081325282
liver	crepos	creneg	Cerk	0	0	3.429175707	2.89436198	1	1
liver	crepos	creneg	Cers2	0.029621831	5.44E-04	358.6987801	345.3887632	0.050329816	0.088112196
liver	crepos	creneg	Cers4	0	0	6.869333294	6.179385619	1	1
liver	crepos	creneg	Cers5	5.87E-04	0	3.775843477	3.628424923	0.135359404	0.174446366
liver	crepos	creneg	Cers6	0.022359726	5.92E-04	12.91156263	5.523608693	0.026265118	0.074198428
liver	crepos	creneg	Ces1b	0.029794697	0.001442114	65.91629698	72.66810398	0.032274146	0.077943629
liver	crepos	creneg	Ces1c	0.030699684	5.50E-04	2042.152931	2307.230994	0.020415215	0.068975395
liver	crepos	creneg	Ces1d	0.030721124	2.26E-04	331.9139856	273.6115138	0.03601843	0.079632311
liver	crepos	creneg	Ces1e	0.024050757	4.67E-04	89.83025903	169.0189224	0.010235271	0.056037075
liver	crepos	creneg	Ces1f	0.03150111	4.28E-04	107.0074655	158.7271973	0.048588667	0.086818918
liver	crepos	creneg	Ces1g	0.029464631	3.68E-04	211.844779	115.5569168	0.020189451	0.068669414
liver	crepos	creneg	Ces2a	0.024775589	0.001356455	83.95487129	243.2729241	0.020141302	0.068640872
liver	crepos	creneg	Ces2c	0.033889536	1.43E-04	91.80512701	88.21921582	0.013988171	0.061631283
liver	crepos	creneg	Ces2e	0.030754787	4.37E-04	258.9857789	149.9191482	0.008646134	0.053777319
liver	crepos	creneg	Ces2g	0.023458939	4.48E-04	29.84118264	30.36516674	0.004919167	0.047756232
liver	crepos	creneg	Ces3a	0.02671136	2.24E-04	852.3819469	1907.375491	0.032809318	0.078056153
liver	crepos	creneg	Ces3b	0.028241543	3.83E-04	223.4556436	611.8486756	0.048773127	0.086985484
liver	crepos	creneg	Ces4a	0.015620854	0	1.395666431	3.143113849	0.011781027	0.058620664
liver	crepos	creneg	Cetn2	0.021960725	5.65E-04	15.82440168	20.70045348	0.009423922	0.054533827
liver	crepos	creneg	Cetn3	0.025156924	0	18.485233	17.94656228	0.003013476	0.04775034
liver	crepos	creneg	Cfap100	0.045977011	0	0.371249125	0.728662878	0.195239626	0.232420719
liver	crepos	creneg	Cfap126	0.026861813	0	4.274165863	5.254228772	5.70E-04	0.04775034
liver	crepos	creneg	Cfap20	0.028048406	3.51E-04	24.58266668	32.13129596	0.12636196	0.164823545
liver	crepos	creneg	Cfap36	0.025410929	7.74E-04	11.11681454	11.22316343	0.025394291	0.073508903
liver	crepos	creneg	Cfap43	0	0	1.349048487	1.092579235	1	1
liver	crepos	creneg	Cfap97	0.02273882	1.40E-04	12.73245276	13.45941196	0.021366237	0.069702696
liver	crepos	creneg	Cfb	0.02675282	5.35E-04	1119.561624	1277.463698	0.017063118	0.064918109
liver	crepos	creneg	Cfdp1	0.0291287	7.40E-05	48.83159794	36.57468651	0.046702523	0.085323839
[truncated: 23,534 more rows]
