# Supplementary material for: SLAMseq reveals potential transfer of RNA from liver to kidney in the mouse
Source: Nat Commun. 2025 Aug 11;16:7413. doi: 10.1038/s41467-025-62688-9 (PMC12339719; doi:10.1038/s41467-025-62688-9)
Supplement: Supplementary file 6 — Source Data [file 41467_2025_62688_MOESM6_ESM.zip › Source data/FigS10h_data.csv]

gene	logFC	logCPM	F	PValue	FDR	change	label
Mgst1	2.0787799101229	6.68200011351373	79.2982515813791	7.76651738763702e-09	0.000107884693031666	up	Mgst1
Wsb1	1.64302917291036	4.6246781186928	69.1417474252542	2.57358726295885e-08	0.000151893894601141	up	Wsb1
Mtss1	-0.694609963675207	6.4131446371022	67.2132714392425	3.28040950114047e-08	0.000151893894601141	not significant	NA
Slc19a1	0.860983228464849	6.41572031824642	56.1533109015182	1.4749524379876e-07	0.000391328444564717	not significant	NA
Pklr	1.302105895464	5.55648317129412	55.7966668902981	1.55367061423869e-07	0.000391328444564717	up	Pklr
Blvrb	1.3107489172562	5.08565458210102	55.2221058899665	1.69028195766201e-07	0.000391328444564717	up	Blvrb
Cyp2d22	1.42549868162016	4.97143981476499	49.8427885902664	3.84315705652183e-07	0.000762647066744924	up	Cyp2d22
Rasl12	1.71517375590706	3.94274633307221	45.1125440204669	8.34807606823228e-07	0.00143957525101032	up	Rasl12
Tmie	1.17621789599761	4.85834700364565	44.4628092045664	9.32702991799931e-07	0.00143957525101032	up	Tmie
Pde6a	-2.3045360391242	3.83794368362954	40.7892191955787	1.78402548710778e-06	0.00247111440678251	down	Pde6a
Nr1d2	-1.16965299821826	6.30257687424449	40.2827100974473	1.95682517274549e-06	0.00247111440678251	down	Nr1d2
Sh3tc2	1.1778444290108	4.27190996545388	38.417564169537	2.76911099765664e-06	0.00299067737926359	up	Sh3tc2
Cyp2a5	2.2507742477971	8.73382922907913	38.3610986811047	2.79884860200322e-06	0.00299067737926359	up	Cyp2a5
Lipa	-0.759173030731686	8.44280386586153	37.6601831982461	3.19843850360948e-06	0.00317353637525995	not significant	NA
Cbr3	3.50842538662958	4.43477450141852	35.8802276551294	4.52191237382936e-06	0.00348140986986952	up	Cbr3
Acot6	0.96055863920461	4.10585378760151	35.5175775920831	4.85896620052632e-06	0.00348140986986952	not significant	NA
Reep6	1.66718698390108	7.8332355030777	35.4793871575001	4.8960246199562e-06	0.00348140986986952	up	Reep6
Slc16a1	1.8457349333817	5.08513370630276	35.4105453161763	4.96360643282118e-06	0.00348140986986952	up	Slc16a1
Glud1	1.03988381513246	9.09410502666458	35.4010921107053	4.97296573630472e-06	0.00348140986986952	up	Glud1
Gm10639	1.74574951916719	2.86475722414337	35.361405723682	5.01246831742786e-06	0.00348140986986952	up	Gm10639
Cndp2	-1.26606258250929	9.46205938684783	33.3643968844933	7.51960977025918e-06	0.00497404282469858	down	Cndp2
Hmgcs2	3.46825649694381	6.90023520256693	32.3892278354277	9.21730043245132e-06	0.00566591033221313	up	Hmgcs2
Hsd17b4	0.666243096380508	7.0605850533248	32.3055719173242	9.38132154926945e-06	0.00566591033221313	not significant	NA
Veph1	-0.784955073306396	5.77256147276471	31.8141311606332	1.04114762724193e-05	0.00575687540827245	not significant	NA
Slc7a7	-0.692090899788345	7.3676531749464	31.6495217441223	1.07836028119802e-05	0.00575687540827245	not significant	NA
Agt	1.04893543388572	6.18821244519315	31.4813584360712	1.11787893456686e-05	0.00575687540827245	up	Agt
Fth1	0.622631303196351	12.9805999300213	31.4768226166393	1.1189664964607e-05	0.00575687540827245	not significant	NA
Large1	0.882423701432409	3.7163261982388	31.0022922000118	1.23938018453996e-05	0.00596201983772708	not significant	NA
Chrna4	-1.00379887470977	5.84207683787286	30.982573663315	1.24468055067371e-05	0.00596201983772708	down	Chrna4
Inmt	-1.6298116088123	9.18442958186857	30.4749604437822	1.39000422397971e-05	0.00626213496837599	down	Inmt
Rbm38	1.01761195375753	3.11437559138346	30.1257361774818	1.50068632620195e-05	0.00626213496837599	up	Rbm38
Lrig2	0.846823312853593	3.87089614168004	29.7287848994683	1.63829788219076e-05	0.00626213496837599	not significant	NA
Glyctk	-0.556812945051806	7.72496972600226	29.7193110948975	1.64174594053502e-05	0.00626213496837599	not significant	NA
Usp22	0.592598676585816	4.7511914693457	29.7192430299037	1.64177074188299e-05	0.00626213496837599	not significant	NA
Trim67	2.96758237501831	-0.212146146250057	29.7072234133522	1.64615683143414e-05	0.00626213496837599	up	Trim67
Oxct1	-0.682425898356237	10.8600798198019	29.683266309935	1.65493720129572e-05	0.00626213496837599	not significant	NA
Slc20a2	0.628787325622006	5.12183891970332	29.4165673470765	1.75620818075127e-05	0.00626213496837599	not significant	NA
Lgals4	1.22961377827366	3.38304901647839	29.2715409547167	1.81409882061376e-05	0.00626213496837599	up	Lgals4
Pdk4	1.94596022791916	5.22365900607194	29.1973190814185	1.84452849077779e-05	0.00626213496837599	up	Pdk4
Creg1	0.49199543145915	7.03343468014391	29.1483442618304	1.86491188216745e-05	0.00626213496837599	not significant	NA
Slc25a20	0.647414267494014	5.82571653674653	29.1441090662631	1.8666860811821e-05	0.00626213496837599	not significant	NA
Glb1l2	0.605118938453287	7.48529751482354	29.08090834282	1.8933818204002e-05	0.00626213496837599	not significant	NA
Uros	-0.632698829154584	4.4938475174853	28.813366509714	2.01109280076299e-05	0.0064812914486056	not significant	NA
Pex14	0.537415313284986	5.44805158123815	28.7223003747645	2.05296108083397e-05	0.0064812914486056	not significant	NA
Decr1	0.679752022906867	7.68652716511974	28.0517686072677	2.39215464957641e-05	0.00720555664468605	not significant	NA
Tln2	-0.858430317978437	6.7252746827524	28.0295333109061	2.40440282378585e-05	0.00720555664468605	not significant	NA
Acsm2	-0.853074800071533	11.9989250405968	27.9602972310937	2.44298118824999e-05	0.00720555664468605	not significant	NA
Apoc3	1.86994855111214	5.85883969920138	27.8715705444795	2.49340974514331e-05	0.00720555664468605	up	Apoc3
Lrg1	2.73907145490097	4.69440165256785	27.7603918438213	2.55820786790051e-05	0.00720555664468605	up	Lrg1
Acsl4	1.10928308040654	6.11122996012467	27.5942406174958	2.65849405334608e-05	0.00720555664468605	up	Acsl4
Lgalsl	0.997100884591573	3.71155873582781	27.5506763321015	2.68549274786109e-05	0.00720555664468605	not significant	NA
Pdp2	-0.782707320212319	7.22160507809038	27.5316938898386	2.69735041050806e-05	0.00720555664468605	not significant	NA
Cirbp	0.987519403368305	4.79942617497683	27.2621253211116	2.87205011600621e-05	0.00752748078517778	not significant	NA
Slc38a3	1.60629682272764	5.58276898710503	27.0899207209226	2.99008962329017e-05	0.00769172869576366	up	Slc38a3
Cox7a1	-0.791393573257214	5.33235686520005	26.9578833182407	3.0841798361459e-05	0.00773726042859807	not significant	NA
Cbr1	2.13177458585163	7.21251170622226	26.9098722125529	3.11918928803896e-05	0.00773726042859807	up	Cbr1
Dpp7	-0.821433255122649	6.60807825526224	26.5382572227662	3.4052981164613e-05	0.00829877125188841	not significant	NA
Pck1	1.29708095316255	11.8292862249906	26.4609823414913	3.46831731855015e-05	0.00830661997792762	up	Pck1
Mpzl2	1.13218254395464	3.67268155203629	26.3060416109276	3.59854158352005e-05	0.0084724307011317	up	Mpzl2
Tmem141	0.644850311423551	4.27920582617526	26.0960459883547	3.78362480285926e-05	0.008759722022753	not significant	NA
Aldh1a7	1.50952316687827	5.46898560286531	25.6677553768658	4.19412976737963e-05	0.00955092731125744	up	Aldh1a7
Saa1	4.71232685873641	0.762107962240429	26.4557477288633	4.57231470962388e-05	0.0101574524760686	up	Saa1
Lcn2	3.31374650567155	6.63339852937869	25.28108023371	4.606720221671e-05	0.0101574524760686	up	Lcn2
Habp2	-0.62206975311959	6.52933936022926	25.1305511543913	4.7791416590174e-05	0.0103011829030418	not significant	NA
Acox1	0.993984812143623	10.2454153319506	25.0002046571968	4.93414109550258e-05	0.0103011829030418	not significant	NA
Col13a1	1.43609359521248	1.91042353146047	24.9724395999532	4.96786102155454e-05	0.0103011829030418	up	Col13a1
Chic1	0.618532154072561	4.75145669861911	24.947397454257	4.99848975264571e-05	0.0103011829030418	not significant	NA
Coq10b	-0.771143071978562	5.48559133035199	24.8675625645568	5.0975182292948e-05	0.0103011829030418	not significant	NA
Psat1	1.46139062319588	5.85989188315871	24.8521751921773	5.11684990504562e-05	0.0103011829030418	up	Psat1
Rbm3	1.00130638184616	6.48231383117027	24.7025996076934	5.30899074166075e-05	0.0105291145960835	up	Rbm3
Arhgef28	-0.518584730429019	6.1952156993522	24.6373300897739	5.39528916550555e-05	0.0105291145960835	not significant	NA
Cyp4a10	1.51491396648294	9.31817563291493	24.5910082106026	5.45746347216191e-05	0.0105291145960835	up	Cyp4a10
Fam25c	1.63120929851698	3.31861587492553	24.4254675997224	5.68612656521741e-05	0.0108199978243062	up	Fam25c
Mboat1	0.642275330949124	2.99774832087292	24.3647987456443	5.77252952245312e-05	0.010835973999513	not significant	NA
Spc25	1.07564054830316	5.65899743149683	24.275707225018	5.90201854443418e-05	0.010931325280098	up	Spc25
Dnaja1	-0.74752955472779	8.44453726350886	24.1849178073619	6.03724302186359e-05	0.0110346503706194	not significant	NA
Fam151a	-1.38342049284901	6.58097863853448	24.1098296396128	6.15163702736508e-05	0.0110977129801465	down	Fam151a
Slc5a2	-0.620369373665535	8.99491549568991	24.0536180037883	6.23882106994869e-05	0.0111107004464945	not significant	NA
Slc41a1	0.65279970843972	3.6505475097736	23.930876747755	6.43391555153462e-05	0.01131310391473	not significant	NA
Slc34a3	-1.53382645138156	4.60222708300475	23.8060941303806	6.63909949211261e-05	0.011527966380617	down	Slc34a3
Glul	-0.801918497315486	9.59612285959641	23.707684647992	6.80595455160763e-05	0.0116717919353557	not significant	NA
Fga	2.75513899120259	6.63858491139929	23.644832738751	6.91491255964675e-05	0.0116841048732828	up	Fga
Aldh1a1	1.90553924862824	4.43034709850559	23.6070311192881	6.98135990556817e-05	0.0116841048732828	up	Aldh1a1
Cyp51	-0.980131005018229	8.26752929199093	23.5346442112555	7.11055399297977e-05	0.0117586554186288	not significant	NA
Tfcp2	0.553515165636723	3.98182182709207	23.3591501625566	7.43473217089698e-05	0.0121501017159918	not significant	NA
Pla2g16	0.677959674154661	5.40670511021752	23.2203186329557	7.70261734364483e-05	0.0124415183163454	not significant	NA
Slc5a10	0.971976115820273	8.00453766969343	22.980194750572	8.1911596514058e-05	0.0130785515767446	not significant	NA
Tbc1d14	0.682408984105872	5.08806512318316	22.8204904601904	8.53476266103557e-05	0.0134059465471518	not significant	NA
Ikzf4	1.12751491771757	2.56479974576782	22.7958221347113	8.58922498521712e-05	0.0134059465471518	up	Ikzf4
Id3	0.615278105505398	6.6557336055119	22.7348817821834	8.72540095757382e-05	0.0134671716335176	not significant	NA
Fgg	3.47263985035919	6.2726840122471	22.5678043133352	9.11098457101176e-05	0.01376243494714	up	Fgg
Slc35f2	0.504368794049315	4.24163524937631	22.5661680818331	9.11485145156492e-05	0.01376243494714	not significant	NA
Cys1	-0.45541256318646	6.02987880319737	22.464340376872	9.35906026325361e-05	0.0139756697446167	not significant	NA
Spp1	1.53297215813308	9.59658690504027	22.3885231414945	9.5455262568095e-05	0.0139756697446167	up	Spp1
Slc22a7	-1.16840013798258	5.49443649517306	22.383547149176	9.55790530371167e-05	0.0139756697446167	down	Slc22a7
Crym	-0.520312405286029	5.09167008185412	22.1811604939664	0.000100765511390407	0.0145805595700432	not significant	NA
Slc22a18	-0.529747865161697	9.51898121465868	21.9812314889501	0.000106192026264218	0.0150281893406853	not significant	NA
Gjb2	-0.721719364405416	6.81764336151262	21.9744884243083	0.000106380524028538	0.0150281893406853	not significant	NA
Arg2	1.9275229308037	3.50847916081336	21.9487051333339	0.00010710465371304	0.0150281893406853	up	Arg2
Hspa8	-0.758544759053018	10.6228505469395	21.8950140101104	0.000108629910401337	0.0150897808538497	not significant	NA
Vnn1	1.15041891139818	7.36305390547887	21.622356362073	0.000116750510221358	0.0160572409651969	up	Vnn1
Nectin1	0.784797999622332	5.3371860162528	21.5775144624461	0.000118148403582533	0.0160901909231859	not significant	NA
Tfcp2l1	0.69006938808241	8.50466894700433	21.4786414664019	0.000121295651351672	0.0163584261449133	not significant	NA
Miox	-1.00408167165388	10.9380751665901	21.3320399934407	0.00012613187987764	0.0168470956094259	down	Miox
Wfdc17	-1.29178430305101	1.95321998220078	21.0740144667282	0.000135163221083101	0.0177474961205814	down	Wfdc17
Eci1	0.802615354731806	7.59177535459837	21.0667279360173	0.000135428305289873	0.0177474961205814	not significant	NA
Ccdc141	0.688426987592427	3.9580549882404	20.918916918683	0.00014093009057908	0.0182958868059253	not significant	NA
Sult1c2	-0.59082423180061	6.45417580626578	20.7505585343132	0.000147495733165574	0.0189709558278054	not significant	NA
Slc16a6	1.34367813094804	6.20930483772258	20.6448672467871	0.000151787697333258	0.0193438798500577	up	Slc16a6
Hebp1	0.611327434922079	6.07832095710307	20.5587670635092	0.000155384946546456	0.0196222935679711	not significant	NA
D930048N14Rik	0.872442869355273	3.44975255066868	20.439982783372	0.000160501408179512	0.020085811360555	not significant	NA
Lman2l	-0.496786791489281	5.12399565112169	20.4013902994866	0.000162203092969579	0.0201175282539324	not significant	NA
Gls	0.384371215297548	7.19426823363035	20.3557426601455	0.000164241342297148	0.0201900573968999	not significant	NA
Gas2	-1.15247960067153	7.68590929623209	20.1583059851598	0.000173385099014289	0.0211271264070832	down	Gas2
Zbtb20	-0.577077475894987	10.5306346492193	20.0723482662048	0.000177538460201489	0.0214451021796425	not significant	NA
Hmgb3	0.571941477542208	5.94281059096122	19.9851256951528	0.000181864258550795	0.0217782449614577	not significant	NA
Zc3h6	1.1868065001373	1.65396273145378	19.9216817353679	0.000185083043997769	0.0219742612322479	up	Zc3h6
Gm21992,Rbm4	-0.574731080668372	4.58074949382204	19.8329558678395	0.000189689295101617	0.0223302881208184	not significant	NA
Ctsl	0.577064916681346	8.89691637469025	19.7778958595917	0.000192610629710739	0.0224836492211082	not significant	NA
Degs2	-0.690668232612262	5.54287459172721	19.5489618559465	0.000205295158766919	0.0234259999890237	not significant	NA
Gc	1.17611679347953	5.06518269854844	19.5443890183808	0.000205557644663537	0.0234259999890237	up	Gc
Slc46a3	-0.785421051697237	4.72607688739459	19.5411687594965	0.000205742711011511	0.0234259999890237	not significant	NA
1500011B03Rik	0.909683143555766	3.07318956098504	19.4118759912067	0.000213325551662177	0.0240090369946193	not significant	NA
Acot8	0.613891153436737	5.84522663839328	19.395291339708	0.000214320105631905	0.0240090369946193	not significant	NA
Gm853	-1.41166316858198	5.61987195419329	19.3557659188332	0.000216710858532938	0.0240826442870483	down	Gm853
Ech1	0.583799839704428	8.5702600774462	19.2663274738144	0.000222228920666834	0.0244291206850191	not significant	NA
Uckl1	0.482094796110146	5.12144328764628	19.2224645098506	0.000224991060082394	0.0244291206850191	not significant	NA
Lrmda	0.675883124883665	3.31770800615926	19.2086383456809	0.00022586947784399	0.0244291206850191	not significant	NA
Entpd7	-0.559872070742338	4.26161435964167	19.1930680994077	0.000226863189717621	0.0244291206850191	not significant	NA
Uba5	-0.422993260580851	6.57650557714193	19.1420909342843	0.000230150172131637	0.0245924310852352	not significant	NA
Acot2	0.678544314352261	7.41286100332277	19.0440672416505	0.000236617857504053	0.0250905241113649	not significant	NA
Gm4450	-0.952230465732978	5.83832726693741	18.9409867382424	0.000243634049246608	0.0252680188596149	not significant	NA
Slc25a30	0.615732585089597	7.57704954650205	18.9395103836805	0.000243736174061961	0.0252680188596149	not significant	NA
Slc35a1	-0.37224106259614	5.47096575757999	18.9328357979352	0.000244198463428197	0.0252680188596149	not significant	NA
Retsat	0.872292980507383	8.30497158442929	18.9112046943882	0.000245703252612932	0.0252680188596149	not significant	NA
Col27a1	1.11170872557785	7.06430396054479	18.8871743070347	0.000247386837873992	0.0252680188596149	up	Col27a1
Them6	0.892495378701168	4.80160841206598	18.8224650758477	0.000251983398472278	0.0255427151425726	not significant	NA
Clpx	0.842770538247922	5.88198890041489	18.7978844147633	0.000253753847071846	0.0255427151425726	not significant	NA
Plekha6	-0.686791381118171	6.53305146593807	18.6397184954493	0.000265476145402189	0.0265304254372792	not significant	NA
Slco1a1	-1.19673825438749	7.60655294299477	18.5076324847882	0.000275719476967723	0.0272142551828205	down	Slco1a1
Crybg2	1.80453685967988	2.45842876183992	18.5011003738411	0.000276237130572146	0.0272142551828205	up	Crybg2
Tfr2	2.88238365978819	-0.292178471102676	18.4345497747258	0.000281572045580069	0.0274721276422149	up	Tfr2
Ngef	-0.568371275530558	5.69993096998399	18.4193032867258	0.000282810039078305	0.0274721276422149	not significant	NA
Wfdc2	0.823994237322065	7.77245418545201	18.3607341152004	0.000287621375244623	0.027745475857799	not significant	NA
Gys2	-1.23571012354556	3.94383342399115	18.2824802706917	0.000294189877611198	0.0280203525288058	down	Gys2
Trf	0.852682498201866	5.21867035160335	18.2787720520751	0.000294505180995295	0.0280203525288058	not significant	NA
Jmy	0.401992597712107	4.31253619505195	18.2075257506195	0.000300635393804784	0.0284090221451854	not significant	NA
Slc25a22	1.01341723991764	4.08773522170568	18.1754903091439	0.000303437129133626	0.0284800348702378	up	Slc25a22
Trim35	-0.509678393402339	5.2287693597953	18.1353523361914	0.000306987830711446	0.028619919170555	not significant	NA
Lbr	-0.532395332838614	5.95709101053508	17.8941227604567	0.000329307591429889	0.0304960783503506	not significant	NA
Gins2	1.21829118482862	1.84431778431507	17.7238428011809	0.000346128727823788	0.0318415507165579	up	Gins2
Nt5c2	-0.543524024557367	5.46008301550392	17.6448119240171	0.000354252957914696	0.0320699492073657	not significant	NA
Cldn16	-0.548451648401691	3.75594169266744	17.6432801464117	0.000354412466587926	0.0320699492073657	not significant	NA
Celsr1	0.571760814798999	4.31093704114877	17.5761590275951	0.000361479668148049	0.0320699492073657	not significant	NA
Gabrb3	-0.968627404819058	3.8459137773935	17.5707865009337	0.000362051964909238	0.0320699492073657	not significant	NA
Stk35	-0.532694406277008	4.41940751371832	17.5619827523818	0.000362991907249662	0.0320699492073657	not significant	NA
Sirpa	-0.591569475004392	5.71560118523957	17.5591873572888	0.000363290918442365	0.0320699492073657	not significant	NA
Abcb1b	1.40518596794955	1.96068136078507	17.5000673900663	0.000369678195849005	0.0320699492073657	up	Abcb1b
Slc13a1	0.884158487171859	8.77858024003685	17.4975463771987	0.000369953279183598	0.0320699492073657	not significant	NA
Insl6	0.762546788752766	2.38688439894491	17.4843415580269	0.000371397798616886	0.0320699492073657	not significant	NA
Exosc7	0.465465930172474	5.06001441940929	17.4816011477625	0.000371698353062118	0.0320699492073657	not significant	NA
Decr2	0.666931533434057	7.8772418568417	17.4322674072381	0.000377154752643202	0.0323023860004617	not significant	NA
Slc7a13	-1.26141375793439	10.1171510305526	17.4153747085399	0.000379043187536913	0.0323023860004617	down	Slc7a13
Cyp4a14	2.88689540624738	8.95230162590039	17.2646343481405	0.000396359529598608	0.0335721355222821	up	Cyp4a14
Acat3	1.24467029161963	4.88616074016336	17.2126402320305	0.000402531444882875	0.0336490689654438	up	Acat3
Tbc1d31	1.01648357476253	1.08196445055635	17.2116738619371	0.000402647146867797	0.0336490689654438	up	Tbc1d31
Pxmp4	0.467894434141146	8.05686478830364	17.195949513419	0.000404534915933275	0.0336490689654438	not significant	NA
Nop10	0.394898416234639	7.46861143025195	17.0243092195009	0.000425782200943374	0.0352055985315739	not significant	NA
Msmp	-1.59462102889893	1.01483406510417	16.9802790044852	0.00043142726815764	0.0354612791833005	down	Msmp
Fam222b	-0.404811796467963	4.80936292870718	16.9517852025135	0.000435124008771498	0.0355547506226169	not significant	NA
Slc26a4	-0.440248877332868	5.50181858823533	16.8413760345178	0.000449778855089598	0.0365372986903486	not significant	NA
Ncald	0.536541399411432	4.00675218396683	16.7332216401051	0.000464659118198622	0.0375204100035408	not significant	NA
Apoh	0.804461162139849	3.89385954454463	16.6720882474987	0.000473307554331599	0.0375204100035408	not significant	NA
Gm3776	1.6249852948624	3.09570206010339	16.6558343502399	0.000475636474645996	0.0375204100035408	up	Gm3776
Spsb4	-0.720182737705196	5.70011173466244	16.6349969043707	0.000478640489397564	0.0375204100035408	not significant	NA
Serpinb8	-0.630334669375902	3.09561674131167	16.6208569593221	0.0004806907760133	0.0375204100035408	not significant	NA
Prkag3	-0.884410915849657	3.90147631877661	16.5980165555017	0.000484022938701028	0.0375204100035408	not significant	NA
Akr1c21	-0.739978659893225	11.4723533176453	16.5880795434826	0.000485480516148399	0.0375204100035408	not significant	NA
Pzp	-0.890664076130694	5.65580799119269	16.5820782850616	0.000486363114724809	0.0375204100035408	not significant	NA
Arntl	1.85299900528407	2.75243791641633	16.571616720689	0.000487905883549328	0.0375204100035408	up	Arntl
Fabp1	2.82597938817139	0.612226989738227	16.5046194970395	0.000497913741854201	0.0375204100035408	up	Fabp1
Akap1	0.366532867393534	6.11898704449817	16.5002167100673	0.0004985792337821	0.0375204100035408	not significant	NA
Phyhipl	-0.371051028891999	4.91445720926859	16.4946189636873	0.000499426751471324	0.0375204100035408	not significant	NA
Per3	-1.49124617963319	4.19539972197426	16.4868141376473	0.000500611058998199	0.0375204100035408	down	Per3
Taldo1	0.396178772573289	8.35265574979018	16.4770404174589	0.00050209845990051	0.0375204100035408	not significant	NA
Slc26a1	-0.636431441099684	7.27955643761067	16.4750827438408	0.000502396966428521	0.0375204100035408	not significant	NA
Gm15217	0.553913427591415	5.24181832905027	16.4260220548293	0.000509941484391549	0.0377216704493996	not significant	NA
2810474O19Rik	0.745815504970945	3.86720800278496	16.4222739937418	0.000510522931717452	0.0377216704493996	not significant	NA
Dcdc2a	1.01412683437655	4.10117757954139	16.374187866961	0.000518047335150604	0.0380037685461865	up	Dcdc2a
Hsph1	-0.925724965788593	7.22968861364319	16.3548297485034	0.000521110612680153	0.0380037685461865	not significant	NA
Ilvbl	0.347753621547193	5.62787937809068	16.345786655252	0.000522548397690708	0.0380037685461865	not significant	NA
Gsdme	0.944228930187325	2.74063815115565	16.2679965998652	0.000535097144157781	0.0386150931696034	not significant	NA
Ccdc6	-0.592648998143148	6.71992424447431	16.2593403391413	0.000536513784589551	0.0386150931696034	not significant	NA
Opn3	0.902054462448014	1.94387462156383	16.1413341295942	0.00055624074274705	0.0398285575128828	not significant	NA
Fam81a	-0.583531019162403	4.344682989913	16.0817524453898	0.000566501191834159	0.0402676388984713	not significant	NA
Neu2	-0.723525520602304	3.48489162767739	16.0721702649102	0.000568170558210378	0.0402676388984713	not significant	NA
Chordc1	-0.669044587592872	6.68390829084766	16.0543890711721	0.000571282594566473	0.0402826726960552	not significant	NA
Xdh	0.61742178350686	5.30862744009462	16.021897840692	0.000577017425239608	0.0403936510600449	not significant	NA
Scube3	1.10644820905299	2.27300360849971	15.9960543268665	0.000581623871337617	0.0403936510600449	up	Scube3
Cyp2j13	-1.1829879415647	7.96075890448068	15.9785936977825	0.000584758880851979	0.0403936510600449	down	Cyp2j13
Morn2	-0.630515324919657	6.03330906497321	15.9486326778389	0.000590181455385176	0.0403936510600449	not significant	NA
Tor3a	0.533601083114834	3.72972206061979	15.9427105243255	0.000591259788483175	0.0403936510600449	not significant	NA
P4ha1	-0.62646377268907	5.55331075749281	15.937762262098	0.000592162443560121	0.0403936510600449	not significant	NA
Ankrd28	0.383344246951378	4.90575535073529	15.9320202748971	0.000593211778579596	0.0403936510600449	not significant	NA
Npl	0.890996834866492	4.26988202613801	15.8982020444536	0.000599433394894846	0.0406181916511429	not significant	NA
Slc16a5	-0.462512159322796	4.8104628036612	15.8330406430897	0.000611623507268517	0.0412430200944999	not significant	NA
Acaa1b	0.856100910232137	9.28906909309752	15.7932931987017	0.000619192269200126	0.0415516899104297	not significant	NA
Tmem109	0.372937444780608	6.96714085709588	15.7721195421405	0.000623265962901772	0.0416239783205217	not significant	NA
Maob	1.59756152875684	2.21911527697596	15.7498603637271	0.000627580137829304	0.041675625306899	up	Maob
Gldc	1.13020986453068	5.67046018536433	15.7313562609358	0.000631191389395202	0.041675625306899	up	Gldc
Ciart	-2.61953155767824	1.49959075795688	15.7219293389208	0.000633039877601015	0.041675625306899	down	Ciart
Grtp1	-0.469368447500436	6.59007534702664	15.6933296789129	0.000638684202687907	0.0418488785827251	not significant	NA
Pah	-1.06428106990379	8.9913735508571	15.6598821122471	0.00064535523297225	0.0420538868328663	down	Pah
Rogdi	0.511188462954841	6.7898272009586	15.630172318616	0.000651344728579336	0.0420538868328663	not significant	NA
Prune1	0.442118772171963	5.33235519442669	15.6271606224894	0.000651955272979557	0.0420538868328663	not significant	NA
Slc11a2	0.540797739718488	6.57487252086684	15.6174768755464	0.000653922651781666	0.0420538868328663	not significant	NA
Hist2h3c2	-1.00283612515117	2.96742787291105	15.577591415952	0.000662094639424307	0.0421476362215278	down	Hist2h3c2
Evc	-0.891946420861276	6.59441447650226	15.5734645402192	0.000662946537076385	0.0421476362215278	not significant	NA
Cyp7b1	-0.934684681302458	6.94646863440674	15.5660364036512	0.000664482926536216	0.0421476362215278	not significant	NA
Dbp	-2.82936055730057	5.25044347675278	15.5168992384196	0.000674744787701808	0.0426039992998446	down	Dbp
Adgrg2	1.84672304863193	0.871641679220322	15.4829909644838	0.000681927286097336	0.0426482448981929	up	Adgrg2
Map3k1	0.50955769296408	4.46347164992405	15.4787739391462	0.00068282637473021	0.0426482448981929	not significant	NA
Gsta2	1.0607530892043	7.65129287887531	15.4702104025147	0.000684656152350228	0.0426482448981929	up	Gsta2
Ubiad1	-0.676832116572265	5.69444069747607	15.4017534271865	0.000699477740129892	0.0433746638585023	not significant	NA
Psap	0.378567039192818	11.2203736897957	15.38676188653	0.00070277019010644	0.0433746638585023	not significant	NA
Cdhr5	-0.433149946570084	8.06565394246452	15.3667143923423	0.000707199556883573	0.0433746638585023	not significant	NA
Slc6a20a	0.779642476574521	3.81875540849291	15.3528092517894	0.000710289746354642	0.0433746638585023	not significant	NA
Egln1	-0.366676610916613	6.53707503262779	15.3421948765967	0.000712658559989417	0.0433746638585023	not significant	NA
Cfap69	-0.514667103385373	3.99799346528356	15.3315058567738	0.000715052769677996	0.0433746638585023	not significant	NA
Cyp27b1	-1.74709280826803	2.10512952170002	15.2475350384887	0.000734170239402108	0.0443406904153682	down	Cyp27b1
Igf2bp1	-0.826545586793251	4.34768201589573	15.2212995603692	0.000740257336989014	0.0444962777204463	not significant	NA
Npas2	1.96982380805333	2.69436908753415	15.2089025236088	0.000743152863807036	0.0444962777204463	up	Npas2
Aqp8	2.0087738449455	0.857159307506385	15.1918523447091	0.000747155468647554	0.0445439339698849	up	Aqp8
Greb1l	0.902341550352498	2.74446119586873	15.1478300333544	0.000757599402551744	0.0447585714829937	not significant	NA
Pon2	0.496972727329651	5.43861639742947	15.1309199260864	0.000761653564844026	0.0447585714829937	not significant	NA
Plin5	0.935489049716646	2.83060701242303	15.1304010793046	0.000761778332046451	0.0447585714829937	not significant	NA
Pkp4	-0.38042455483355	8.9267485601844	15.1226529486879	0.000763644189868944	0.0447585714829937	not significant	NA
Ypel2	0.883369687450237	4.6604345314391	15.0141518141458	0.000790304944076476	0.0461265797401946	not significant	NA
Mapkapk2	0.552112729824743	6.68696159092149	14.9644556889724	0.000802854902811957	0.0466630019036021	not significant	NA
Snx8	-0.446732626226628	7.23951573323875	14.939754911376	0.000809173692581447	0.0468342990152037	not significant	NA
Tmed6	-0.927966250842925	3.47452984929977	14.8931297134076	0.000821249887512643	0.0472153386824962	not significant	NA
Palld	-0.639109475265632	6.96932498837123	14.8881356323154	0.000822555032838821	0.0472153386824962	not significant	NA
Slc9a8	-1.05148451617319	5.93770289678746	14.8444898877841	0.000834058438164094	0.0476786245454215	down	Slc9a8
Aspdh	-0.90031458433911	5.80910502654863	14.8038255988961	0.000844934626192411	0.0480145353742203	not significant	NA
Sord	-0.54207015572339	10.995459993334	14.7967322583579	0.000846847683153407	0.0480145353742203	not significant	NA
Hist2h3c1	-0.677830081728709	3.62073144845495	14.721129833124	0.000867534635553835	0.0489874944003184	not significant	NA
Tmem203	0.596086533791426	3.85686567728387	14.6711908237487	0.000881502401378782	0.0495032700552272	not significant	NA
Hes6	-0.493406800598965	6.90415018973734	14.6630731595217	0.000883796053106064	0.0495032700552272	not significant	NA
Oplah	0.584879587950148	7.56232869829355	14.599228990639	0.000902064665634959	0.0503236155435149	not significant	NA
Bhlhe40	-0.997289311855339	5.94498693273838	14.5752308569043	0.000909038132484108	0.050509794793347	not significant	NA
Gimap9	-0.498708955462346	4.61058792830183	14.4806818479841	0.000937092397490575	0.0516423263489959	not significant	NA
Cela1	-1.01711646112578	7.66308405166884	14.4769770601827	0.000938210797380047	0.0516423263489959	not significant	NA
Asns	-1.00252263073071	3.43920592805024	14.4691657972011	0.000940573649578574	0.0516423263489959	not significant	NA
Atp6v0a4	0.458874453006869	7.33575931286422	14.4356665530955	0.000950781069646131	0.0518166796164995	not significant	NA
Naa60	-0.350223928880693	6.01107388059397	14.434268626535	0.000951209653891539	0.0518166796164995	not significant	NA
Dhcr24	-0.537467347258469	7.9680811658733	14.4166068915335	0.000956642742924567	0.0519090794608014	not significant	NA
Slc34a1	-0.673199012816539	12.3135866175634	14.3723107820016	0.000970419117410179	0.0524517196885011	not significant	NA
Fitm1	0.868813755056837	5.12896618259685	14.3538454555515	0.000976225966254454	0.0525610654931807	not significant	NA
Mcu	0.507974693564772	5.9916855801499	14.322890594585	0.000986045959858	0.0528183096438025	not significant	NA
Dalrd3	-0.333698658695972	7.31245792382659	14.3148684300669	0.0009886084880418	0.0528183096438025	not significant	NA
Eif2s3y	0.459695284884743	5.09213737565599	14.2598190445814	0.00100639088747314	0.0531783650612513	not significant	NA
Hacl1	0.940555330085092	5.55643587727007	14.2423751584469	0.00101209855660567	0.0531783650612513	not significant	NA
Fbln7	-0.586727714704971	4.19161300356225	14.23714373048	0.00101381718971326	0.0531783650612513	not significant	NA
Acsf2	1.26570959446398	1.58091070796849	14.2351465631479	0.00101447414333452	0.0531783650612513	not significant	NA
Hmcn2	-1.33129381836848	2.09934253201931	14.23510140538	0.00101448900304021	0.0531783650612513	not significant	NA
Umod	0.408348543420893	11.525927150876	14.1660534854477	0.00103749130479254	0.0541796681010267	not significant	NA
Serpina6	2.01363659749233	1.7762901616116	14.1479156298691	0.00104362794914158	0.0542960143877369	not significant	NA
Hsd3b2	-1.11646861281462	6.04997752687239	14.1095972623843	0.00105672342319869	0.0547721831031829	not significant	NA
Tamm41	0.530761415407724	4.27049866726722	14.0746970065937	0.00106880742544215	0.0551925797279436	not significant	NA
Slc22a23	-0.604142076794368	5.71904125786728	14.0546001580605	0.00107583443103377	0.0553059378138294	not significant	NA
Mapk4	0.51040356395604	5.06244231807288	14.0422259627245	0.00108018631069936	0.0553059378138294	not significant	NA
AI464131	0.510831274315561	5.10357171109553	14.034404790564	0.00108294687822054	0.0553059378138294	not significant	NA
Plekhb2	-0.440557412305275	7.86188203830623	14.0192751896275	0.00108830898747822	0.0553761910075455	not significant	NA
Fam71e1	0.975091450642253	1.63304025568543	13.9685884351851	0.00110648590579647	0.0560956048080976	not significant	NA
Tubgcp3	0.418691674429352	3.74496936110912	13.935324448092	0.00111859535135799	0.0565033019116866	not significant	NA
Cpne4	-1.09578539586301	3.23469631699751	13.8774014993864	0.00114002952595191	0.0573773555978185	not significant	NA
Atp4a	-0.65254516500426	4.68259347595381	13.7801900224051	0.00117702024822703	0.0590252284047715	not significant	NA
Ndrg1	0.88195823851964	11.6050770944295	13.7583908123342	0.00118549444877038	0.0591308355535792	not significant	NA
Perm1	-1.00681436198787	2.45710417285413	13.7528993803868	0.00118763970336539	0.0591308355535792	not significant	NA
Slc34a2	1.21428309776053	2.41473119458115	13.6892187679359	0.00121282980934533	0.0601693531486285	not significant	NA
Pcx	0.683074638955359	8.23425782430884	13.6242774526414	0.0012391226229383	0.0612549905880284	not significant	NA
Gpt	0.670994001511887	4.7189236841071	13.6097373234463	0.00124509464175694	0.0613319491795943	not significant	NA
Rb1	0.428738042714661	4.54501076036474	13.5908974802985	0.00125287960592266	0.0613628412561416	not significant	NA
Txnip	0.730564181673123	7.45210949497705	13.5868556858236	0.0012545566853894	0.0613628412561416	not significant	NA
Asl	-0.63280494685772	7.39069705118806	13.5353011919492	0.00127616552389108	0.0622007554118282	not significant	NA
Slc25a17	0.449010173714599	6.30927606411656	13.5183467352431	0.00128336073668691	0.0623327412353772	not significant	NA
Ddo	-0.404509396422437	5.82941284148551	13.4987470589873	0.00129173396970929	0.0625208242969748	not significant	NA
Sgol2a	3.05652257455695	-0.953378725595534	13.4832642980008	0.00129839071689172	0.0626248105845237	not significant	NA
Gga2	0.356152009113472	6.44472163773942	13.4630507747015	0.0013071380556836	0.062828563084778	not significant	NA
Podxl	0.315528197498466	7.55098965994919	13.4310285994128	0.00132112799046815	0.0632820307434242	not significant	NA
Lcorl	0.475622764749203	4.72561804331487	13.4052546092278	0.00133250736917158	0.0636077658596647	not significant	NA
Lama3	-0.725395392513146	3.28250081312533	13.3851186236709	0.001341472253416	0.063660181108549	not significant	NA
Cox6b2	0.998666338987776	4.10777797398441	13.3822135670266	0.00134277107946187	0.063660181108549	not significant	NA
Pvalb	-1.10181712565014	4.00146789096517	13.3433027869203	0.00136030121465015	0.0642719189547797	not significant	NA
Tmem171	0.792654298216988	3.49881904107668	13.2979041839568	0.00138107185357077	0.0649502386929598	not significant	NA
Cttn	0.352538407571071	6.62187260946948	13.2915445960575	0.00138400911763848	0.0649502386929598	not significant	NA
D630039A03Rik	0.81292038140892	4.19728761056329	13.2312123820929	0.00141221738091031	0.0660508809367848	not significant	NA
Acadvl	0.428964285404007	7.78650623669283	13.207959133018	0.00142325709197335	0.0662518790582034	not significant	NA
Tnfaip8	-0.829854402261758	7.8799442842811	13.2020999433908	0.00142605369220379	0.0662518790582034	not significant	NA
Susd2	-0.709624893662227	7.71916380860123	13.1608950390655	0.00144589175669849	0.0668161026997028	not significant	NA
Imp4	-0.445630022869291	6.04208153543593	13.1553205245883	0.00144859874455579	0.0668161026997028	not significant	NA
Parp9	0.557004109768032	3.18399203888678	13.1470430597085	0.00145262853756463	0.0668161026997028	not significant	NA
Tspan5	-0.396942782479513	5.11162004021224	13.1298247973157	0.00146105046953067	0.0669816900074277	not significant	NA
Plekha5	0.349625960915249	4.467159266997	13.0908658410264	0.00148030456078306	0.0676411534665706	not significant	NA
Chp1	0.471249178711934	7.72006943161013	13.044198013377	0.00150373535112434	0.068486517253994	not significant	NA
Hnrnpd	0.461731025617617	5.97099462674363	12.999054610001	0.00152678799978629	0.0693026269119307	not significant	NA
Ncoa5	-0.474533436501996	5.03917378779472	12.9851607563454	0.00153396067761595	0.0693026269119307	not significant	NA
Taf1d	0.451242532612509	4.50986638585533	12.978437550283	0.00153744477266862	0.0693026269119307	not significant	NA
Pi4k2a	0.329209823841982	6.20179843513185	12.9664712802557	0.00154366739903869	0.0693026269119307	not significant	NA
Odc1	-0.924579553454199	9.57205693026929	12.9564776465363	0.0015488853812611	0.0693026269119307	not significant	NA
Rrm2	1.35392512655577	2.2986932808036	12.951314898212	0.00155158858034774	0.0693026269119307	not significant	NA
Abhd14a	-0.908864435560279	5.35423651506109	12.9316042995001	0.00156195664252091	0.0695421144912115	not significant	NA
Wdr91	0.599886529189409	4.12936507898921	12.8813562488972	0.001588733008613	0.0704464058739595	not significant	NA
Ppp1r16b	-0.58624554558789	5.96212243752861	12.8745280704479	0.00159241029763324	0.0704464058739595	not significant	NA
Rhobtb1	0.58970238828774	5.35559782440925	12.8452350215061	0.00160829215657141	0.0707891116940059	not significant	NA
Akr1a1	-0.389695306454268	10.7592258138551	12.841464335658	0.0016103490961994	0.0707891116940059	not significant	NA
Cdkn3	1.82489475000419	-0.332336900729763	12.7939022586244	0.00163654366598978	0.0716268163273728	not significant	NA
Gbe1	0.595746206312481	5.87981083093991	12.7824836132827	0.00164290171745257	0.0716268163273728	not significant	NA
Bcr	-0.416804621875091	5.16843970524892	12.7789501168332	0.00164487469645324	0.0716268163273728	not significant	NA
Trim7	-0.605533310459531	6.03470975152556	12.7367683196552	0.00166862915003479	0.0724341485097914	not significant	NA
Yars	-0.327972233770642	5.14856404384957	12.7106501669464	0.0016835258003293	0.0726338110026463	not significant	NA
Tnnc1	-1.22564642475853	1.29688532998289	12.7103700514919	0.00168368635395955	0.0726338110026463	not significant	NA
Hnf1a	0.492762882339496	5.06341928571374	12.6757239821422	0.00170367445261288	0.0732685505301718	not significant	NA
Pex1	0.633261234477915	3.52926146905474	12.6558465939377	0.00171525949644307	0.073539103904601	not significant	NA
Ldhb	-0.299611056098388	10.0569394279397	12.6273298916366	0.00173203084802315	0.0740296631073527	not significant	NA
Slc4a7	0.509696759706484	4.42099281987049	12.6027338151275	0.00174664084381062	0.0744251164459304	not significant	NA
Vangl1	-0.426179410175031	5.28158394950802	12.5837047417039	0.00175803675899092	0.0746816165723023	not significant	NA
Tmem181a	0.363244693190517	3.97099512391238	12.5527043953371	0.00177677685608345	0.0749072900350329	not significant	NA
Mep1b	-0.760668842271694	7.56547960360457	12.5438961253294	0.00178214144048299	0.0749072900350329	not significant	NA
Crebl2	0.556896673425397	4.38546913714898	12.532344068016	0.00178920403475147	0.0749072900350329	not significant	NA
Osbpl10	0.675950403809794	2.54366029332608	12.5240636904885	0.00179428529822384	0.0749072900350329	not significant	NA
Phf21a	0.333253606629094	5.32732371672033	12.5222326269353	0.00179541106740508	0.0749072900350329	not significant	NA
Apoc2,Gm44805	2.95387401294929	-0.106724125792342	12.5217559901953	0.00179570423883565	0.0749072900350329	not significant	NA
Cdc20	1.42555017985031	1.23601851651603	12.458446893377	0.00183511513760199	0.0761274998487765	not significant	NA
Dnajc6	-0.699040132078075	4.02640894005016	12.4571755235896	0.00183591623708445	0.0761274998487765	not significant	NA
Add3	-0.44165696686038	6.73298157770294	12.4442793940761	0.00184406388996081	0.0761415505155217	not significant	NA
Kcnip2	1.8030426713062	2.30288627505179	12.4393041324564	0.00184721780460232	0.0761415505155217	not significant	NA
Pltp	-0.769448257138097	3.64523005625761	12.413855509063	0.00186344295476146	0.0761532323156287	not significant	NA
Nfil3	1.32098751735059	3.8367489260954	12.4085613196619	0.00186683794274815	0.0761532323156287	not significant	NA
Acy3	-0.8511792638306	11.1619400044514	12.3715092465381	0.00189078890430721	0.0761532323156287	not significant	NA
Adnp,Gm20716	0.327618410243838	5.54357641393755	12.3683794323989	0.00189282743911035	0.0761532323156287	not significant	NA
Enpp1	-0.304373391975312	5.03318637700119	12.3663299855451	0.00189416360641532	0.0761532323156287	not significant	NA
Slc22a3	1.61741022571226	0.367782385842277	12.3614463186648	0.0018973517562744	0.0761532323156287	not significant	NA
Slc18a1	-0.679052468205522	6.96534009640813	12.3606681429028	0.00189786030738165	0.0761532323156287	not significant	NA
Glb1l	-0.417155159262361	6.49382637072981	12.3587228149394	0.0018991322663114	0.0761532323156287	not significant	NA
Sel1l	-0.358417845187733	7.9349434904462	12.3585938679685	0.00189921661173122	0.0761532323156287	not significant	NA
Cetn3	0.340065097428195	5.01755947879555	12.3538488925537	0.0019023232030468	0.0761532323156287	not significant	NA
Pla2g7	0.471898163073709	3.85820399568236	12.3323429126277	0.00191647345514381	0.0764992320844904	not significant	NA
Scarb2	0.43481607853551	6.55384537716776	12.3053247798271	0.00193441436007594	0.0767774083275704	not significant	NA
Invs	-0.463340221668204	3.61704126259936	12.3038119348751	0.00193542436855168	0.0767774083275704	not significant	NA
Scg5	0.639177902150997	3.89832000599534	12.2969336207835	0.00194002377963985	0.0767774083275704	not significant	NA
St8sia1	-0.721897797739172	5.94544260806752	12.2756294842343	0.00195434571745298	0.0771244782986911	not significant	NA
Pold4	0.711892308915545	5.22865777772815	12.2624428136184	0.00196326867304535	0.0772571250347677	not significant	NA
Prkag2	0.518441599862338	4.14507187130568	12.2392056815927	0.0019791013537527	0.0776601607485276	not significant	NA
Dbi	0.499539527823119	11.0020188625842	12.2197664066217	0.00199245395158039	0.0779638812433892	not significant	NA
Utp20	0.792655668124127	5.46796640620765	12.2071207453332	0.00200119312594231	0.0780858812147884	not significant	NA
Fgb	2.96471930319553	3.22054247966774	12.1953274105721	0.00200938116983586	0.0781857530257422	not significant	NA
Ppt2	-0.507346863618941	6.7274243016834	12.1793647608326	0.00202052252623595	0.0783996603685576	not significant	NA
Papd7	-0.439995292404783	4.68757544340042	12.1516901963769	0.00203999928132713	0.0787565894849323	not significant	NA
Tspan7	0.457982368628674	4.96935563446517	12.1446160159913	0.002045010917834	0.0787565894849323	not significant	NA
Fance	0.489472937180123	3.63239012454261	12.1411044916906	0.00204750363813704	0.0787565894849323	not significant	NA
Dtd2	0.502367970990795	3.71450933413072	12.1318115419295	0.00205411650439744	0.0787565894849323	not significant	NA
Lactb2	-0.484315227344822	9.44885344540638	12.1262722657113	0.00205806939622996	0.0787565894849323	not significant	NA
Gpd1	0.479147631792975	8.72957056895303	12.09063479618	0.00208370109101687	0.0795183842178995	not significant	NA
Ube3c	0.322590550132914	5.19599296598942	12.0648847113936	0.00210243930507313	0.0800136558541667	not significant	NA
Snx27	-0.329168248904253	6.62530706602355	12.0246160909208	0.00213211420093198	0.0808346970849238	not significant	NA
Cldn3	0.553227317142321	3.9520177668789	12.0176192001405	0.0021373170735379	0.0808346970849238	not significant	NA
Psen1	-0.324788252840622	6.22321019108378	12.0120468411395	0.00214147063042632	0.0808346970849238	not significant	NA
Gm11127	-0.883712918387879	3.3692869821271	11.9602431974995	0.00218051093190371	0.0820189717122518	not significant	NA
Eif2ak2	0.519291632704412	3.07774712675325	11.9548063145703	0.00218465333910684	0.0820189717122518	not significant	NA
Mdk	-1.26663944470776	5.84964901724218	11.9201993121277	0.00221122393590293	0.0826877617568879	not significant	NA
Fmo4	0.470732829567282	5.27229386387444	11.9161288024846	0.00221437242628769	0.0826877617568879	not significant	NA
Fpgs	0.486929908276347	5.26885838063135	11.8722721188348	0.00224860878856092	0.0837410849380689	not significant	NA
Chd1l	0.546407462871673	3.04236057696256	11.8630350546765	0.00225589341801133	0.0837877418973138	not significant	NA
Cdk8	0.381120430991058	5.36661195943517	11.8143303168355	0.0022947341469864	0.085003072095435	not significant	NA
Lztr1	-0.459755042152532	6.75653732581684	11.8007613696641	0.00230568527737531	0.0851815802872883	not significant	NA
Mif4gd	0.423968915429121	5.82192844214739	11.7870225955822	0.00231683192266285	0.0852951759479488	not significant	NA
Pigx	0.423751067540159	4.93082035186411	11.7818539152418	0.00232104071041139	0.0852951759479488	not significant	NA
Fbxl22	-1.64083247450347	0.663386918441525	11.7437978185821	0.00235228880519429	0.086178417236652	not significant	NA
Pola2	0.620176528129311	2.93870418662818	11.7375255697073	0.00235748315815476	0.086178417236652	not significant	NA
Slc25a25	1.18824286992894	6.96187091888742	11.7206015503681	0.00237156166285219	0.0864272549804763	not significant	NA
Hax1	-0.369480885638879	6.7944258088842	11.7144115176325	0.00237673395742149	0.0864272549804763	not significant	NA
Ldlr	-0.764112602061818	5.86553491572464	11.702747669086	0.00238651375761421	0.0865562992350364	not significant	NA
Khdrbs2	-1.80189955272279	-0.272395098356469	11.6824994313901	0.00240359635860072	0.0867763434662094	not significant	NA
Nqo1	1.06343509239986	6.71767413281265	11.6807545985301	0.00240507466953356	0.0867763434662094	not significant	NA
Nek2	1.07684219728832	1.40056944884571	11.6526624782104	0.00242901360673899	0.0871116628906898	not significant	NA
Ces2e	0.507548517027534	4.57506044534115	11.6488824928556	0.00243225466350786	0.0871116628906898	not significant	NA
Akr1c13	0.7680938873732	3.60221393964797	11.6456624151097	0.00243501938469531	0.0871116628906898	not significant	NA
Ppp2r5c	0.3115160809968	6.47082288211465	11.6405073370094	0.00243945265743851	0.0871116628906898	not significant	NA
Cux1	-0.318183759868568	7.80516082724115	11.6028761085378	0.00247208443733891	0.0880505767155764	not significant	NA
Tmem254a	-0.846572539805545	2.76918447565865	11.5810592816957	0.0024912219852017	0.0881994287102259	not significant	NA
Ksr2	-0.621717624974466	4.13558663831291	11.574724628626	0.00249680910853857	0.0881994287102259	not significant	NA
B3gnt8	0.844873305220617	2.61027883819527	11.5677174785265	0.00250300539451502	0.0881994287102259	not significant	NA
Sap30	-0.958531456365508	4.13007575174375	11.5670897347167	0.00250356131924446	0.0881994287102259	not significant	NA
Tmem53	0.543015186085767	4.35800516784253	11.5575988869098	0.00251198286908275	0.0881994287102259	not significant	NA
Tmem125	0.492897426604436	4.90110108103311	11.5549263267532	0.0025143599286768	0.0881994287102259	not significant	NA
Rpusd3	0.364882153400186	4.95954202944866	11.5297767157254	0.00253685011059124	0.0887641936680678	not significant	NA
Ndel1	-0.311674310266029	7.65882242313332	11.5161045285434	0.00254916911352502	0.0889145523362999	not significant	NA
Grina	0.312324733882732	9.87385664286665	11.5084611950203	0.00255608456179771	0.0889145523362999	not significant	NA
Aadat	-0.65391236112627	7.40006663120526	11.4966602007652	0.0025668022043671	0.0889145523362999	not significant	NA
Slamf8	-1.65925736560792	0.537601241876645	11.4917892295631	0.0025712403852662	0.0889145523362999	not significant	NA
Ndufaf4	-0.32228873477391	6.36913268486473	11.4896943924257	0.00257315168376593	0.0889145523362999	not significant	NA
Mfsd6	-0.390793430736408	4.47035968641808	11.4569014887613	0.00260327562418252	0.0897322622717603	not significant	NA
Alpl	0.469005519809407	8.14661159658899	11.4253923485695	0.00263258530258919	0.0900214133606882	not significant	NA
Col4a3	0.492858508764421	5.42772959251145	11.4221498577049	0.00263562195072405	0.0900214133606882	not significant	NA
Ighg1	-4.26705406283917	2.26215063435128	11.4190442267087	0.00263853403254503	0.0900214133606882	not significant	NA
Lrrc42	0.351374159250957	4.60732541969442	11.4155162861068	0.00264184639050495	0.0900214133606882	not significant	NA
Cd63	0.319762025719988	11.0516349835284	11.4124257559121	0.00264475181798003	0.0900214133606882	not significant	NA
Ifit1bl2	-1.45284782653181	0.0829188522799017	11.4013685032714	0.00265517557243583	0.0900214133606882	not significant	NA
Sprr2g	2.94817575088685	0.347975080519511	11.3994082136908	0.00265702825411289	0.0900214133606882	not significant	NA
Jade3	1.01231277344505	1.68946647483027	11.3874710542712	0.00266834081390522	0.0901847256592636	not significant	NA
Rgl1	-0.465999784160856	7.45171404258108	11.362813591944	0.00269187587665071	0.0907593393265899	not significant	NA
Phlpp2	-0.419467629340468	3.76394853911932	11.3479512700332	0.00270617168481075	0.0909883665169437	not significant	NA
2610001J05Rik	0.442683306206808	5.54416432682256	11.3353307421155	0.00271837660062048	0.0909883665169437	not significant	NA
Zfp113	0.475474110424454	4.10809966518434	11.3347436983109	0.00271894578116039	0.0909883665169437	not significant	NA
Ugt2b37	-0.722044798938588	5.20662462272865	11.3286421949564	0.00272486937377068	0.0909883665169437	not significant	NA
Rgs9bp	1.7585244741027	0.0883951347040421	11.2928395564414	0.00275991481511	0.0919375939968657	not significant	NA
C1qtnf3	-0.689408030334432	6.44819727661731	11.2746014642928	0.00277795719233522	0.092154851454425	not significant	NA
Atox1	0.359870939718124	8.12052232902894	11.2684897924452	0.00278403221581796	0.092154851454425	not significant	NA
Slc35e1	-0.380329545292319	4.91358674309787	11.2661727416723	0.00278633918442578	0.092154851454425	not significant	NA
Ttll7	1.04217867889359	1.13527720198852	11.2587699032585	0.00279372388725387	0.0921796164319324	not significant	NA
Lgr6	-2.01211847955863	-0.226359174219185	11.2018461090852	0.00285123143461544	0.093508978563399	not significant	NA
Reps1	0.458442228482038	4.00635696017166	11.181451455395	0.00287215047869251	0.093508978563399	not significant	NA
Tubb4a	-1.66561918825851	0.18973792996148	11.1788282549294	0.00287485333703071	0.093508978563399	not significant	NA
Pdgfd	-0.488535504326019	3.96142561243161	11.1758899775851	0.00287788415680292	0.093508978563399	not significant	NA
Hspb6	0.851399573165652	4.17769420211405	11.1746600712847	0.00287915384110066	0.093508978563399	not significant	NA
Cd14	0.784748631708207	3.77391580419267	11.1729708468413	0.00288089870160752	0.093508978563399	not significant	NA
Abcc2	0.484597580921007	8.1564218300527	11.172742410387	0.00288113475092756	0.093508978563399	not significant	NA
Hmgcr	-0.952889750174559	5.37797942599722	11.1389533833534	0.00291628485523507	0.0942469355335498	not significant	NA
Defb42	-1.02211275003567	2.06686970730115	11.1324715733975	0.00292308144761811	0.0942469355335498	not significant	NA
Slc35a3	0.434320951374531	6.62426436961896	11.1313812580762	0.00292422642106112	0.0942469355335498	not significant	NA
Ptbp2	0.599116619784017	3.19973283422906	11.1090882166719	0.00294774533787277	0.0946781482487092	not significant	NA
Eid2b	0.475030086363688	3.12229539388825	11.1057948671215	0.00295123736172278	0.0946781482487092	not significant	NA
E130311K13Rik	0.812964981499223	2.85582890229049	11.0900749777869	0.00296796827994463	0.0949955008679973	not significant	NA
Pbx4	2.34848595259146	-0.763209501828641	11.0533128982978	0.00300750280402507	0.09585515986343	not significant	NA
Kdr	-0.35141664247431	6.79936469879492	11.0522745124821	0.00300862786699701	0.09585515986343	not significant	NA
Bcl7c	0.731420578682327	5.19654498165928	11.0300857994819	0.00303277954315886	0.0962857804211516	not significant	NA
Ank3	-0.341505401247639	9.07611102439604	11.0218558352607	0.00304179165365329	0.0962857804211516	not significant	NA
Gm5678	1.93362815402317	0.575254149639414	11.0200177055222	0.00304380848820152	0.0962857804211516	not significant	NA
Ass1	-0.775036203454672	10.7664550942475	11.0145013759427	0.00304986994351067	0.0962857804211516	not significant	NA
Pced1a	0.33949626836617	3.9044374367573	10.9956842301385	0.00307064656003625	0.0966000650501083	not significant	NA
Cbs	-0.71721549049169	7.24372753381041	10.9929005730653	0.00307373326269872	0.0966000650501083	not significant	NA
Adm2	-1.66254772038607	0.124687905459917	10.9476222595694	0.00312442238350289	0.0979369242396676	not significant	NA
Rtn4ip1	-0.377858176172871	5.49536432378543	10.938742886758	0.00313447014053506	0.0979369242396676	not significant	NA
G0s2	0.909761145913414	6.2873980511795	10.9361400742346	0.00313742216446995	0.0979369242396676	not significant	NA
Slc17a4	-1.49521994347069	1.10882685523199	10.9086618000144	0.00316877410102049	0.098693813984923	not significant	NA
Plekhg1	0.856592072514944	3.22287477845611	10.9008621023859	0.00317773592420316	0.098751520633347	not significant	NA
Gtf2h4	0.651907355829478	3.22884264894297	10.8840874897987	0.00319710436607876	0.099077120151848	not significant	NA
Eci3	-0.645593240770443	8.03799762351479	10.8794529583248	0.00320247836355768	0.099077120151848	not significant	NA
Brca2	1.10783747960065	0.746028732816008	10.8499123206825	0.00323696645933001	0.0997924822564362	not significant	NA
Hfe	0.485287751096366	4.32628269999416	10.8473568758309	0.0032399690085417	0.0997924822564362	not significant	NA
Macrod2	-0.543041983192174	7.23261416804323	10.8351930465076	0.00325430304370769	0.0998769015233424	not significant	NA
Ctf1	0.748380118089281	2.26127018753543	10.8247302608591	0.00326668828769436	0.0998769015233424	not significant	NA
Ldah	-0.458936792329899	4.65923604288393	10.8223486044041	0.0032695147850261	0.0998769015233424	not significant	NA
Egf	-0.889468202403474	8.81921027992435	10.8207024032984	0.00327147003046007	0.0998769015233424	not significant	NA
Chac1	-1.43870650914004	1.23979048251434	10.7762435165006	0.00332476413800852	0.101281356669027	not significant	NA
Ripk4	-0.441277532303424	3.92534838995439	10.7474218250344	0.00335982276196017	0.102125378526015	not significant	NA
Ska1	2.65553344826939	-0.625613668922532	10.7283268263938	0.0033832734665068	0.102613650050755	not significant	NA
Rsrp1	0.415676338403167	7.72064982766198	10.7118114848391	0.00340370115748395	0.10300830670721	not significant	NA
Pacsin3	0.519013915960668	4.77092766059586	10.6781632707234	0.00344574098155442	0.103980338713742	not significant	NA
Slc19a3	0.555512248365334	3.6564613978041	10.6741517569175	0.00345079088237239	0.103980338713742	not significant	NA
Trp53bp2	0.420253212894894	5.19032995926847	10.6674206883372	0.00345928257968008	0.104010593753974	not significant	NA
Abca13	-0.606947728550403	6.8536340655571	10.6555006166287	0.00347437694675744	0.104238812456604	not significant	NA
Snx6	-0.336621222637032	7.30720730432603	10.6118475768529	0.00353027570069873	0.105687628789668	not significant	NA
Entpd1	0.658964845223508	3.11435356777944	10.5931813098936	0.00355447932458502	0.106166059392042	not significant	NA
Chmp2b	0.474698729242212	6.19680693243794	10.5877605578599	0.00356154227029672	0.106166059392042	not significant	NA
Chst13	2.94204084746202	-0.731875228353527	10.5772675293435	0.00357525798088078	0.106251684797672	not significant	NA
Cyp2d9	0.812344637604741	7.73605583361713	10.5738690526867	0.00357971265461885	0.106251684797672	not significant	NA
Slc2a4	-0.465405155520327	4.51944255546043	10.560466422269	0.00359734018441274	0.106547233479056	not significant	NA
Pomk	0.444832061482923	3.35913701865651	10.5439352299555	0.00361921401172908	0.106846738711842	not significant	NA
Tmem27	-0.487703663931369	10.7196359221581	10.5412085540645	0.0036228359321343	0.106846738711842	not significant	NA
Sema6a	0.453879499358865	4.32265855059883	10.5345877313269	0.00363164714853983	0.106879683348235	not significant	NA
Rhobtb3	0.922737653589632	1.39528022419736	10.5220084432955	0.00364845305059968	0.107121248419107	not significant	NA
Rufy4	-1.24630262221421	3.12141039917279	10.5169178403868	0.003655278363736	0.107121248419107	not significant	NA
Slc5a3	-0.479969704683047	7.61141286590751	10.5007256104951	0.0036770818535775	0.107445802080798	not significant	NA
Stam2	0.381448034555748	4.38220149947105	10.4956296965118	0.00368397324827919	0.107445802080798	not significant	NA
Cyp2j11	-0.579292088929234	6.34934557131828	10.4915078104658	0.00368955781387521	0.107445802080798	not significant	NA
Slc39a1	0.40910075909828	6.82960089390118	10.4734391175092	0.00371414834252989	0.10793563729306	not significant	NA
Klhdc1	0.779557715909306	2.22164445818605	10.4593311766713	0.00373347374562685	0.108270738623179	not significant	NA
Mcm9	0.56073152414294	3.13407245243584	10.4495361177887	0.0037469562567573	0.108282820217802	not significant	NA
Aass	0.375339174894055	7.92257126268034	10.4477064069833	0.0037494807087152	0.108282820217802	not significant	NA
Atp12a	2.56107590713356	-0.338177715500809	10.4292339697888	0.00377507210671846	0.108738532951483	not significant	NA
Plcxd1	0.894691892614105	2.03422518305827	10.4205741094894	0.00378713538019391	0.108738532951483	not significant	NA
Pecr	-0.531739998389334	9.36963667568466	10.4182789089924	0.00379033971697478	0.108738532951483	not significant	NA
Drosha	-0.394393998326538	5.84279620419557	10.4083147155773	0.0038042853552274	0.108738532951483	not significant	NA
Lamc3	-0.669189679349777	2.3977153442559	10.4061540020374	0.00380731687192987	0.108738532951483	not significant	NA
Apod	1.17333820085295	1.21074343087796	10.402657278193	0.00381222846068477	0.108738532951483	not significant	NA
Tmc7	1.41056519823349	-0.255548291675525	10.3673115182331	0.00386226896477288	0.109764901278916	not significant	NA
Mthfr	0.501481352790066	4.26725612435885	10.3605901927126	0.00387186610356827	0.109764901278916	not significant	NA
Lbp	0.5731698534525	3.09771849091203	10.3605544665181	0.00387191718570793	0.109764901278916	not significant	NA
Gm28040,Golt1a	-0.411424089578379	4.39662900517725	10.321918142821	0.00392759643342695	0.110953857291596	not significant	NA
Mettl15	0.803889605736048	2.10493965538237	10.3203793860965	0.00392983210621735	0.110953857291596	not significant	NA
Svopl	0.887521393155849	3.27182766824195	10.3069768846747	0.00394936398556572	0.111279138181528	not significant	NA
Apoe	0.566403726204269	7.96943061288808	10.2967961061513	0.0039642720782966	0.111473083885867	not significant	NA
Pcyt2	-0.525185654420205	6.93889261063795	10.2902359621505	0.00397391111451554	0.111509861028373	not significant	NA
Adamts16	1.3400535342436	1.08950300106368	10.2849918815789	0.00398163494853309	0.111509861028373	not significant	NA
Mbl2	-3.0844342384429	-0.9384151469614	10.2751814955761	0.00399612870374139	0.111667082664616	not significant	NA
BC052040	0.671042459896953	2.88189304880031	10.2703241125535	0.00400332641040808	0.111667082664616	not significant	NA
1110032F04Rik	-1.57612340624102	0.751628944558877	10.2469037102117	0.004038231581287	0.112414979750817	not significant	NA
Tsc22d3	-0.539851678554555	5.85365284751213	10.2259254431774	0.00406978130971583	0.113066664346525	not significant	NA
Cnn1	-0.835552997806762	2.29955936455078	10.2149353707812	0.00408641765797226	0.113302250872041	not significant	NA
Slx4	0.431718551564838	4.28202712340813	10.1710244539984	0.00415363856929494	0.114936640171466	not significant	NA
Dynll2	-0.37183152312298	8.18771087738404	10.1566310535993	0.00417593654981618	0.115323925672955	not significant	NA
Siva1	0.421030315423383	3.79493188039881	10.147866620415	0.00418957870448795	0.115381032011963	not significant	NA
Fgfrl1	0.442909437733725	4.94591399562129	10.1445730867663	0.00419471787074696	0.115381032011963	not significant	NA
Maoa	0.50927133893915	3.03454184560575	10.1291505452908	0.00421887532382774	0.115381032011963	not significant	NA
Nat8f6	-0.942835903455806	6.86182634129338	10.1200826245815	0.00423315046915937	0.115381032011963	not significant	NA
Cldn1	0.708414265500293	4.73019318704894	10.1143698946739	0.00424217098597106	0.115381032011963	not significant	NA
B4galt5	-0.663674729330152	6.7337184330125	10.1139771701282	0.00424279188215894	0.115381032011963	not significant	NA
Cyp2d12	-1.08653871512464	6.78246274285148	10.1086564039454	0.0042512138527385	0.115381032011963	not significant	NA
Osbp2	-0.79608336705084	4.22848145668249	10.108481096787	0.00425149165022289	0.115381032011963	not significant	NA
Gstm5	0.456004357855426	7.68614890285406	10.1076808857038	0.00425275994457744	0.115381032011963	not significant	NA
Nab1	-0.339427971401554	5.78781023983227	10.094722858514	0.00427335579925037	0.115713811710306	not significant	NA
Adgrg1	0.390057431891506	8.05359269641336	10.0835860468101	0.00429114463740949	0.115969436105555	not significant	NA
Ppfibp1	0.523260807072235	4.75384355195818	10.0743130533286	0.00430601854397475	0.116095100412355	not significant	NA
Nr4a2	-0.877025765419904	2.19285976934458	10.0689605911992	0.00431462971231632	0.116095100412355	not significant	NA
Hnrnpdl	0.328796099336285	6.14425155668272	10.0573051223889	0.00433344691108146	0.116095100412355	not significant	NA
Rcc2	0.38661579203193	4.47093283988795	10.0524240955684	0.00434135389557152	0.116095100412355	not significant	NA
Gnat1	2.50551791584368	-0.797811004116008	10.040635256848	0.00436051666712517	0.116095100412355	not significant	NA
Gxylt2	-0.866997090268247	1.37430069559131	10.0323820863941	0.00437398756616549	0.116095100412355	not significant	NA
Ddx46	0.333193081221648	4.91002097618623	10.0293916659447	0.00437887984944103	0.116095100412355	not significant	NA
L3hypdh	0.555716531040378	4.00228522992392	10.0288636876408	0.00437974423905579	0.116095100412355	not significant	NA
Sap18	-0.286781444077216	6.07540690469093	10.0195701448949	0.00439499010553837	0.116095100412355	not significant	NA
Rac2	-0.949150775312781	2.6894056524303	10.0134297345965	0.00440509534541142	0.116095100412355	not significant	NA
Tor2a	0.406896167836858	5.41402371068936	10.0117005953437	0.00440794559026966	0.116095100412355	not significant	NA
Lipo3	-0.599062929008603	4.80115293839068	10.0116351320445	0.00440805353723285	0.116095100412355	not significant	NA
Ip6k2	0.407057790981551	5.01854381775782	10.0091843732188	0.00441209685589709	0.116095100412355	not significant	NA
Cks2	0.441520747003641	5.36583009968013	10.0087580734379	0.00441280059158618	0.116095100412355	not significant	NA
Mab21l3	1.61394852281584	0.511469592107965	9.9789466914331	0.00446232079808578	0.117089027102117	not significant	NA
Arnt2	0.437799293068309	5.32211248976297	9.97264233474938	0.00447287119193875	0.117089027102117	not significant	NA
Hmgn5	0.440647291296506	4.43778278807801	9.97085496995623	0.00447586735233058	0.117089027102117	not significant	NA
Nkg7	-1.48463584596177	0.568000737936196	9.96077851602816	0.00449279987843127	0.117253451665555	not significant	NA
Notch2	0.37887020156505	4.5915402091287	9.95707878148046	0.00449903460785695	0.117253451665555	not significant	NA
Lrrc8b	0.421053215652605	4.77685422352216	9.93585480880948	0.00453498530661281	0.117893768496168	not significant	NA
Tbxas1	-0.914536371800183	3.47926695206137	9.9273605374381	0.00454946196997722	0.117893768496168	not significant	NA
Ccl12	-1.53809172154997	0.46917651142912	9.92189361615238	0.00455880605065489	0.117893768496168	not significant	NA
Mbl1	0.607374193450818	3.10681223599928	9.92138234660655	0.00455968099334212	0.117893768496168	not significant	NA
Iqgap2	0.47265248382748	5.07396449107828	9.9139173836863	0.00457247695101886	0.117893768496168	not significant	NA
Sox4	0.637244231396836	5.81120506042736	9.91079383500612	0.00457784285584393	0.117893768496168	not significant	NA
Dtx4	0.701396607568975	4.89713837280449	9.907787989759	0.00458301310113965	0.117893768496168	not significant	NA
Ccdc151	-1.09207498086093	2.43970311825606	9.89804246766133	0.00459982024916458	0.11810739941062	not significant	NA
Fam35a	0.648141236960279	2.84551403497051	9.89108670164439	0.00461185764795431	0.118197997394342	not significant	NA
Rgs10	-0.656401795649941	2.14420822441694	9.88214183870213	0.00462738827566766	0.118377625298894	not significant	NA
Rbbp4	-0.312557812437491	7.4002052574013	9.87137698311579	0.00464615522883652	0.11863923213928	not significant	NA
Ces1e	-0.552120014850134	6.52528783490902	9.86610267208765	0.00465538077272667	0.11865668681458	not significant	NA
Nelfcd	0.303226228038502	5.32664923025392	9.84987698305409	0.00468388849336657	0.119062638621835	not significant	NA
Nog	-1.56848974725394	-0.150186320728581	9.84277095166324	0.00469643386705746	0.119062638621835	not significant	NA
Mlph	0.533037261259418	3.48129470898002	9.84106133834182	0.00469945762566264	0.119062638621835	not significant	NA
Mad2l1	0.625750224687146	2.20238519675049	9.83065321883725	0.00471791253786826	0.119062638621835	not significant	NA
Ddx19a	0.493786016840172	3.64130713409892	9.82934590651859	0.00472023619952448	0.119062638621835	not significant	NA
Stk16	-0.366825813882596	7.14066364451984	9.82794076877232	0.0047227351436636	0.119062638621835	not significant	NA
Tmigd1	-0.5126203005467	8.69199441959412	9.81882248446992	0.00473898682281906	0.119255916586557	not significant	NA
Sipa1l2	0.532882524225073	3.7907726588245	9.810745067447	0.004753434755902	0.1193186912206	not significant	NA
Tyro3	0.872963165185495	2.05996431036505	9.80359242594645	0.00476626902858566	0.1193186912206	not significant	NA
Rere	-0.398732546127708	7.46040123949697	9.80304643960704	0.00476725027913273	0.1193186912206	not significant	NA
Smtnl2	0.458404666632116	5.09082644972553	9.77695811324072	0.00481439648583437	0.120156846457456	not significant	NA
Herpud1	-0.489751742568638	8.33287063345639	9.77495488439709	0.00481803782857985	0.120156846457456	not significant	NA
Itgb7	-1.26502524648454	1.13786391499445	9.76126981519297	0.00484299490511764	0.120562799689945	not significant	NA
Zbtb40	-0.554269349031563	3.82880571257816	9.7329405076034	0.00489511157684428	0.121506427483597	not significant	NA
Clk1	0.42243663010447	4.66653724783559	9.72389596145959	0.00491188032956476	0.121506427483597	not significant	NA
Rtp4	0.531368176566878	3.65002232356942	9.71929351910775	0.00492043760285539	0.121506427483597	not significant	NA
Sypl2	-0.377146041183144	6.18004438011878	9.7190825629037	0.00492083022459102	0.121506427483597	not significant	NA
Gcat	-0.404249278305815	5.28670836354558	9.71703867411477	0.00492463599980313	0.121506427483597	not significant	NA
Anxa8	-1.93336282432612	-0.510277446303808	9.70932535440616	0.00493902761301727	0.121645447823445	not significant	NA
Zwilch	1.05418868629604	0.354187548379018	9.69266604965874	0.00497026896971203	0.122198241165079	not significant	NA
Aurkb	2.7941521863835	-0.591716508721337	9.67377561900786	0.00500595777246119	0.122858232185969	not significant	NA
Piga	0.596928051057198	4.75553178467379	9.66081528053789	0.00503060623732907	0.123245416653859	not significant	NA
Cryz	0.301187552238697	8.44339040116398	9.64643310133097	0.00505811529249619	0.123701196352226	not significant	NA
AB124611	-1.30062692042193	0.384119817083955	9.63847793363928	0.00507340237666689	0.123856998970615	not significant	NA
Eral1	-0.357634703920668	4.71007522006354	9.61457080508939	0.00511965052163095	0.124766781396448	not significant	NA
Pcbd1	-0.51063604384393	8.47197940244766	9.60871349939773	0.00513105207839776	0.12482564697202	not significant	NA
Gsta3	0.539371063901715	7.7584520221554	9.60300887166103	0.0051421833117346	0.124877741928856	not significant	NA
Tusc1	0.415634406473582	3.45707184502669	9.59690966021212	0.00515411389340836	0.124949033321702	not significant	NA
Gtpbp10	0.35633123297405	3.94308202181286	9.58397245012094	0.0051795211802128	0.125230663827015	not significant	NA
Hsf2bp	-0.694051838597365	4.08243790311113	9.58182008724983	0.00518376155068272	0.125230663827015	not significant	NA
Ak4	-0.604784466828644	7.57090984345836	9.57025251872627	0.00520661637857446	0.125564423810378	not significant	NA
Cdc42se2	0.297333074602927	4.49039741728016	9.55868241326785	0.00522958723269189	0.125818005161983	not significant	NA
Dlec1	-0.359920207562671	4.91439094129114	9.55584058419143	0.0052352463453766	0.125818005161983	not significant	NA
Ggcx	-0.350724075305623	4.4357575058411	9.5315009350336	0.00528399250139964	0.126400982480948	not significant	NA
Hnrnph1	-0.346953225564939	6.52061507094492	9.52700893738348	0.00529304334118763	0.126400982480948	not significant	NA
Casp7	0.557186083130293	2.43733191865297	9.52527962745458	0.00529653224357848	0.126400982480948	not significant	NA
Lpar2	0.799102521149134	2.97440979706789	9.52149173068558	0.00530418321835998	0.126400982480948	not significant	NA
Bmp4	0.425838090229871	7.71259930711901	9.52059312740817	0.00530600004532079	0.126400982480948	not significant	NA
Cyb5r1	-0.339475565849138	5.78212024575785	9.51659062528264	0.00531410076804217	0.126400982480948	not significant	NA
Dpep1	-0.431436676216462	7.29200916317737	9.51161402720238	0.00532419197374785	0.126424531123644	not significant	NA
Galt	-0.315337625535505	5.97543758379523	9.49888443466373	0.0053501003069922	0.126728303478196	not significant	NA
Abat	-0.379887979458635	7.59231221915865	9.4963716013773	0.00535523102308697	0.126728303478196	not significant	NA
Hspa1b	-1.4448253651702	6.36952834755145	9.47955633100609	0.00538970426923028	0.127327180278704	not significant	NA
Zfp90	0.530591642246708	2.49287536106743	9.470052398615	0.00540929645352039	0.127573067972584	not significant	NA
Nphp4	1.2163142511883	-0.166123644789111	9.43585093601501	0.00548045373377547	0.129032174264195	not significant	NA
Ccl21a	-0.681075814892419	2.65622108672464	9.42873582326119	0.00549538611163927	0.129164819757667	not significant	NA
Vps8	-0.716855909251948	5.41364941269827	9.39457623392314	0.00556770297122682	0.13064351684681	not significant	NA
Ccl19	-1.45564688779237	2.10170763355317	9.38043632938982	0.00559794371341264	0.131131595485691	not significant	NA
Pdik1l	0.471490968488714	3.81195029077076	9.37571877454991	0.0056080732629268	0.131147720025785	not significant	NA
Chd3	-0.6031589582688	7.38417732409491	9.35020346724256	0.00566321084391415	0.132071007720752	not significant	NA
Wfdc16	-1.43219749598848	1.03813075682123	9.34603195809087	0.0056722819653166	0.132071007720752	not significant	NA
Stard4	-0.374976860867987	5.51592102649017	9.34104720318963	0.00568314251570517	0.132071007720752	not significant	NA
Edaradd	1.31652858846491	1.07007793823986	9.3399275557999	0.00568558509948956	0.132071007720752	not significant	NA
Snapc4	0.433330574581379	3.25113218894813	9.33445619812976	0.00569753786499877	0.132127710321699	not significant	NA
Klf11	0.600905523170028	2.7869965422742	9.32708879458059	0.00571367649088887	0.132281133558229	not significant	NA
Srsf5	0.355261040536816	7.42928246538583	9.31029507550449	0.00575065239839205	0.132915661341205	not significant	NA
Trim12c	0.836432448912828	3.89654292117295	9.30048250843726	0.00577237935191773	0.133196215244999	not significant	NA
Wdr55	-0.396584610321154	5.57474281846799	9.29060488807353	0.00579434169943456	0.133481261271717	not significant	NA
Ano10	0.373918932743929	4.64842631081277	9.2711012748362	0.00583797771150163	0.134263821838525	not significant	NA
Tango2	-0.332169935686282	6.31384110079922	9.26522081844672	0.00585120515657351	0.134345604677624	not significant	NA
Mfsd4b3	0.595273597174565	4.20506194751393	9.25718820673857	0.00586932701789582	0.134539309580183	not significant	NA
Rnf187	-0.269328531105465	8.45020205668151	9.24411503018224	0.00589895291193617	0.134995642338889	not significant	NA
Pou2f1	0.376456574771767	5.12430142690801	9.23448234186642	0.0059208875168282	0.135042628204765	not significant	NA
Plin4	1.29558825547649	1.92808335499713	9.22851024209964	0.0059345317031138	0.135042628204765	not significant	NA
Nup107	0.588409513409724	2.88009469305486	9.22831281208414	0.00593498335360437	0.135042628204765	not significant	NA
Abhd15	1.53735362538105	0.612816128083044	9.22616797136984	0.00593989243633371	0.135042628204765	not significant	NA
Hspe1	-0.427914189012671	8.75737862619225	9.21457121328888	0.00596651253771109	0.135426185721152	not significant	NA
Fbxw4	0.338464858961363	4.23206906053983	9.19320167636239	0.00601591074646159	0.136324659346	not significant	NA
Kif15	2.38986862207133	-0.682475864732452	9.18712061226026	0.00603005007016293	0.136422517141097	not significant	NA
Snap47	-0.362375782039324	6.46000480816334	9.15126011637502	0.00611417893402348	0.138100909874017	not significant	NA
Dnal1	0.697429335789122	2.40826832108123	9.14620660297355	0.00612613810598949	0.138146403295942	not significant	NA
Kctd12	0.315076028764001	5.18755151576441	9.13943351343806	0.00614220710537209	0.138284276986586	not significant	NA
Eci2	0.470408362487853	7.13185968483102	9.12543617073204	0.00617556284595276	0.138620428407711	not significant	NA
Gemin7	-0.298694188890656	5.5643638916685	9.12479466450993	0.00617709633463198	0.138620428407711	not significant	NA
Gpd1l	0.324553371316421	5.60197115282344	9.09651768707956	0.00624510971511728	0.139920675891442	not significant	NA
Cacul1	-0.316280779330728	6.71776690812812	9.08692524823523	0.00626836910011505	0.140215644395649	not significant	NA
Apob	0.651253838528646	3.02478369669363	9.07828819619652	0.0062893935898524	0.140435541199913	not significant	NA
Casr	-0.414003956342033	3.68454774326917	9.07459011811704	0.00629841927633328	0.140435541199913	not significant	NA
Cmpk2	-0.482776092343916	3.9323599517807	9.05020059198051	0.00635830409293689	0.141543593197093	not significant	NA
Kl	-0.583677330235835	8.08659146632519	9.04494277752867	0.00637129591536889	0.141605874496623	not significant	NA
Sav1	0.321287294211484	5.21371046169231	8.99665093583178	0.006492000783315	0.144058119618257	not significant	NA
Txnrd3	0.423905021536839	4.48713672683962	8.98275220621032	0.00652720594774274	0.144608321882128	not significant	NA
Cc2d2a	0.568798161470254	2.7946531165541	8.96865074749869	0.00656313979909971	0.145172890046647	not significant	NA
Hdac2	0.35237719670904	5.04189734828197	8.94081258750164	0.00663471988969553	0.146522883923308	not significant	NA
Agps	-0.585673924446899	7.36828361438385	8.91873745701433	0.00669209343479212	0.147553120538598	not significant	NA
Pitx2	0.706975893940441	2.75846364721315	8.9147119688695	0.0067026145748942	0.147553120538598	not significant	NA
Asb4	1.41588676350834	0.157803977579423	8.89279625263081	0.00676021499495857	0.148349695637148	not significant	NA
Uroc1	0.617715521473989	4.78033849447139	8.88890934520114	0.00677048770095027	0.148349695637148	not significant	NA
Plk5	-1.08122754448755	1.42932482794889	8.88718630418984	0.00677504702963678	0.148349695637148	not significant	NA
Hspa1a	-1.36205938426697	5.9057143708519	8.884743284043	0.00678151729390173	0.148349695637148	not significant	NA
Tmem63b	0.446497453289987	5.30643084234052	8.88017386093888	0.00679363756639966	0.148381162633424	not significant	NA
Hsp90aa1	-0.557904415561413	8.51442082516308	8.86970238224606	0.00682150305713117	0.148755885347895	not significant	NA
Prpf40b	0.582632945022457	3.33380264780416	8.83192292229432	0.00692308980755794	0.150734546264557	not significant	NA
Vangl2	0.569242044600097	2.55416671091326	8.81307977864127	0.00697438046164165	0.151613644745953	not significant	NA
Per2	-1.08743217857289	4.72054949788206	8.80112423248059	0.00700714040292654	0.151876476875797	not significant	NA
Sprr2f	3.01869167324279	-0.0731139364321459	8.8006883837514	0.00700833789341199	0.151876476875797	not significant	NA
Gpr68	-2.57849388835692	-0.809759203531869	8.78592009042502	0.00704904731862498	0.152520741905015	not significant	NA
Ttyh2	-0.327468334745955	5.78697289478983	8.78068196159606	0.00706354903133485	0.152596826740704	not significant	NA
Anxa9	-0.853416274720796	2.0068814147387	8.76962866497218	0.007094258062767	0.152958884143209	not significant	NA
Hey1	-1.28264696484133	0.923677704802487	8.76673166956237	0.00710233102529476	0.152958884143209	not significant	NA
Ttll13	1.94567692022222	-0.91927841927898	8.75795195101299	0.00712685912112916	0.153249535683599	not significant	NA
Kap	-0.437188376776387	15.4572847432588	8.74235830119914	0.00717065408038488	0.15395294564239	not significant	NA
Ezh2	0.489586160710672	3.24534739252056	8.73056923721997	0.00720396083005511	0.154429351682555	not significant	NA
Acpp	-0.832776269654826	1.78357151214777	8.72156155142366	0.00722952455398535	0.154738560214808	not significant	NA
Fchsd1	-0.672250617530922	2.48743950362924	8.70532850051318	0.00727584678966898	0.155181279931088	not significant	NA
Ikzf1	-0.785823645910665	1.80380278466697	8.70477361719953	0.00727743596659675	0.155181279931088	not significant	NA
Sntg2	1.02953837753817	0.178593547945215	8.70257976327987	0.00728372287920735	0.155181279931088	not significant	NA
Acss1	-0.339990343518565	7.49939901645004	8.69557128212391	0.00730384720680612	0.155371732848	not significant	NA
Papss2	-0.447096895698135	7.87359314852758	8.67829670661837	0.00735371222594158	0.156061046805952	not significant	NA
Mturn	-0.348370139310249	6.31044576574144	8.67656887051992	0.00735872044186153	0.156061046805952	not significant	NA
Hpf1	0.316310770307969	4.80260613013303	8.67005381573183	0.00737763850722639	0.156223744670552	not significant	NA
Spc24	0.873602735023834	2.71065953391381	8.6518605339624	0.00743075185661447	0.156655997674872	not significant	NA
Dyrk2	0.316873025948526	6.97882595920451	8.65153771929527	0.00743169808009891	0.156655997674872	not significant	NA
Smcp	-1.43632501635218	2.54396201790864	8.65147425119586	0.00743188413128938	0.156655997674872	not significant	NA
C3	0.779324008281236	5.16715449743467	8.63988498186252	0.00746594334588413	0.157135483360116	not significant	NA
Lpl	-0.63667201695403	9.90957856659229	8.62764343752655	0.00750210660472982	0.157657735017098	not significant	NA
Clstn1	-0.303253683500964	6.65624655378815	8.62192037681672	0.00751907958928296	0.157775731985996	not significant	NA
Etfbkmt	0.597404779237782	3.11250700595879	8.61294719183764	0.00754577686909827	0.158097113859192	not significant	NA
Stx5a	-0.282989514753237	5.78920464213342	8.60495992863783	0.00756962879386622	0.15833845600825	not significant	NA
Kctd14	0.894795307006095	3.01251077387987	8.60146451848875	0.00758009309952389	0.15833845600825	not significant	NA
Fzd6	0.513285538555398	3.35939467414349	8.59366855655148	0.00760348962436367	0.158588700258312	not significant	NA
Cul4b	0.424072017581338	4.84457230126802	8.57666537043853	0.00765479489527077	0.159336058489167	not significant	NA
Sdr42e1	0.681866975744585	2.31866247361286	8.57323942179932	0.00766517848759219	0.159336058489167	not significant	NA
Rpa2	0.476885277182673	4.13920594573846	8.56989600378804	0.00767532692569148	0.159336058489167	not significant	NA
Mdc1	0.600205328112605	2.59768794402185	8.56664689386853	0.00768520331061419	0.159336058489167	not significant	NA
Ddhd2	0.395313441528632	4.27190033272612	8.55295523292215	0.00772697644636052	0.159963382736802	not significant	NA
Rab3il1	-0.459556232697705	4.21627870048853	8.54765815312823	0.00774320494900469	0.160060803492	not significant	NA
Gas2l1	-0.285667520218596	5.04442283483184	8.53490978872482	0.00778241611058374	0.160590126555842	not significant	NA
Psma5	0.290487441467012	5.86580860251551	8.53182624405273	0.00779193328764218	0.160590126555842	not significant	NA
Lmnb1	0.630211625873061	2.80298787718784	8.52640378916655	0.00780870053574913	0.160697272803098	not significant	NA
Hirip3	0.508193252498428	3.39341752320948	8.51738880118773	0.0078366647577718	0.161034186612734	not significant	NA
Gbp4	0.884379222567	2.13545048965275	8.51231603005934	0.00785244891476321	0.16112018888475	not significant	NA
Gjb1	0.637389200154305	6.09853740919291	8.50695252459452	0.0078691758693022	0.161225253688019	not significant	NA
Ap5s1	0.427054567580387	4.14429140615267	8.49541243780973	0.00790529895680685	0.16170087161412	not significant	NA
Nat8f3	-0.765786799917642	3.81321773167614	8.48974147117919	0.00792311739272106	0.16170087161412	not significant	NA
Phf5a	-0.302437653547666	6.72285945324989	8.48840846623036	0.00792731218553134	0.16170087161412	not significant	NA
Pex11a	0.478654347654488	7.34395066555529	8.48351346691793	0.00794273714787168	0.161777949737662	not significant	NA
Kcnk5	-0.473029178917183	6.53395035487834	8.4791646786531	0.00795646869534153	0.161820361122971	not significant	NA
Proc	-0.388094450917682	7.28445538210859	8.47138840661392	0.00798108807327369	0.161926766332482	not significant	NA
Tubgcp4	-0.361714966306213	4.99028439288441	8.46394791193819	0.00800472311768268	0.161926766332482	not significant	NA
Ccr2	-1.02639772403536	2.76698822450622	8.46378782828781	0.00800523247824705	0.161926766332482	not significant	NA
Pla2g12a	0.285367309393302	5.56945602687877	8.46067627402736	0.0080151400541545	0.161926766332482	not significant	NA
Lss	-0.475972845212709	4.26092500510624	8.45915614336753	0.00801998525928641	0.161926766332482	not significant	NA
Phc1	-0.291681439614016	5.14379985561437	8.45351325509206	0.00803799947278416	0.162054935669731	not significant	NA
1110059G10Rik	0.370649828302888	3.83327304869383	8.44393183107544	0.00806868934417437	0.162437918376705	not significant	NA
Rnpepl1	-0.314281038693717	6.30598616905795	8.43451773672231	0.00809896925248113	0.162613432338093	not significant	NA
Tmem52b	-0.293544668128457	7.53410625504437	8.43394349345026	0.00810082032812325	0.162613432338093	not significant	NA
Slc5a11	-0.516386052707783	5.19730345478634	8.4135049328746	0.00816700917574062	0.16363914489793	not significant	NA
Fra10ac1	0.305898795472206	4.4935005135049	8.41090299363511	0.0081754781195856	0.16363914489793	not significant	NA
Mettl21a	0.455243837041138	3.32385686966919	8.39484957661864	0.00822794460699843	0.164452343217	not significant	NA
Fbxw9	0.429754096169148	4.57222577932835	8.3733739058077	0.00829871440650812	0.165614673373828	not significant	NA
Sema4c	0.585488918473593	3.45162371819183	8.3699848883566	0.0083099436571563	0.165614673373828	not significant	NA
Mad2l2	0.542121823870993	4.15081430517337	8.36113088402071	0.00833935995920592	0.165962821193882	not significant	NA
Cep85	0.618078553099979	4.83602528052848	8.34655776357527	0.00838802793058254	0.166114966182093	not significant	NA
Nrbp2	0.326694145666378	5.98302576622942	8.34517035433537	0.00839267760392618	0.166114966182093	not significant	NA
Dpyd	0.520199785539244	4.72029960599453	8.33992772383107	0.00841027312355945	0.166114966182093	not significant	NA
Dclk3	-0.544072400951353	4.19861959561323	8.33800023675426	0.00841675246608555	0.166114966182093	not significant	NA
Lrrc17	0.675644597241361	2.16730318005716	8.33256390014698	0.00843505668827766	0.166114966182093	not significant	NA
Mttp	0.640398164794719	3.52260741608941	8.3318252612533	0.00843754708527418	0.166114966182093	not significant	NA
Gale	0.669113454302568	2.47928878977016	8.33049680282817	0.00844202816259232	0.166114966182093	not significant	NA
Arrdc1	0.375614344453912	4.3802236049798	8.33030579505468	0.00844267267472158	0.166114966182093	not significant	NA
Rorc	0.619885139977997	4.3156329040407	8.30329327470641	0.00853436972376994	0.167460303179156	not significant	NA
Ccser2	-0.376756694056437	7.25144934995541	8.30306213864797	0.00853515907068191	0.167460303179156	not significant	NA
Prkcz	-0.287281473124821	6.93107210900937	8.29351099867556	0.00856784752056049	0.16786455558266	not significant	NA
Tra2a	-0.392561479178503	5.41881987341564	8.27709528150685	0.00862435319025454	0.168733648120881	not significant	NA
Gpsm2	0.790416675607622	1.56484472919516	8.26209805414791	0.0086763360270018	0.169511932139356	not significant	NA
Cyb5b	-0.318291872512268	8.67648372679125	8.25516410564015	0.00870048710497584	0.169742122984005	not significant	NA
Nusap1	1.18560460799125	1.286970494744	8.25116977784174	0.00871443311852859	0.169742122984005	not significant	NA
Sbsn	0.892045395727315	2.69657753295254	8.24316734524203	0.00874244757527449	0.169742122984005	not significant	NA
Dnajb1	-0.806815132614701	6.00669808718289	8.23703818956265	0.00876397142857098	0.169742122984005	not significant	NA
Idh3g	-0.2710003515625	8.29995583415012	8.23500498751328	0.0087711243770677	0.169742122984005	not significant	NA
Tspan13	-0.517540862238166	4.38808420181313	8.23072304432958	0.00878620965124941	0.169742122984005	not significant	NA
Gstp3	2.09947391150401	0.555846222754937	8.22871763856159	0.00879328453999218	0.169742122984005	not significant	NA
Tbca	0.230126956331458	7.32432784385877	8.22433217895722	0.00880877797385087	0.169742122984005	not significant	NA
Cdh16	-0.277304157520071	8.89344859739389	8.22414653154726	0.00880943451421697	0.169742122984005	not significant	NA
Mtus1	-0.29174197024203	6.48222259250667	8.2176100604793	0.00883258516733418	0.169742122984005	not significant	NA
Rsph9	-0.434442228319668	3.66364487052723	8.2174131973618	0.00883328345194632	0.169742122984005	not significant	NA
Mdm4	0.323609078487654	5.00125963175995	8.21699893261098	0.0088347530715885	0.169742122984005	not significant	NA
Nid2	0.373868301729238	4.22460360290097	8.20057348468386	0.00889324113614474	0.170499438483267	not significant	NA
Zfp871	-0.432133271286971	5.51246047386587	8.19904148293408	0.00889871808367782	0.170499438483267	not significant	NA
Car4	-0.667331579562593	7.81881019262844	8.19301219929057	0.00892030914371424	0.170588126110597	not significant	NA
Nat8f2	-0.604831227707101	4.40861750315808	8.19089410626579	0.00892790783114276	0.170588126110597	not significant	NA
Myh6	-1.92548327343575	-0.927410324871422	8.17124317069318	0.00899874767102152	0.17170549986011	not significant	NA
Pex16	0.452687832519228	4.0613343130417	8.1613504602113	0.00903464475556246	0.172153978462988	not significant	NA
Prdm1	-1.23502540712056	0.712020034866848	8.13936127127971	0.009115003478441	0.173447278519211	not significant	NA
Tlr3	0.333982872524458	3.54404497232755	8.11242082777902	0.00921453446501242	0.175101365599846	not significant	NA
Cables1	-0.476930488180854	3.40223620009531	8.10545093327688	0.00924047968842604	0.175256679083654	not significant	NA
Tmco3	-0.642355012626665	5.32317615913361	8.10315113017179	0.009249058336201	0.175256679083654	not significant	NA
Pum2	-0.273200099450815	7.39234922472759	8.10007210989595	0.00926055737149249	0.175256679083654	not significant	NA
Efnb1	0.379228967352747	4.78782034936978	8.08920906381153	0.00930125328227787	0.175630107216666	not significant	NA
Gm16867	0.630027332573752	2.96835924862878	8.08657955739363	0.00931113379977465	0.175630107216666	not significant	NA
Tmem80	0.412349312757581	3.79759410782469	8.08011526100826	0.00933547308443815	0.175630107216666	not significant	NA
Kif27	-0.897676662062754	0.68114534055352	8.07601379162257	0.00935095232689282	0.175630107216666	not significant	NA
Inafm1	0.560506136628616	3.91687892880336	8.07508605624295	0.00935445759853008	0.175630107216666	not significant	NA
Ces2b	-1.03788410368543	2.99297232714672	8.07306057000122	0.00936211555866782	0.175630107216666	not significant	NA
Ugt2b34	0.503959442821566	4.17647469518301	8.06634159917053	0.009387568288168	0.175630107216666	not significant	NA
Esm1	-0.577182914931797	6.10412959364055	8.063495338778	0.00939837350488584	0.175630107216666	not significant	NA
Tdp2	0.399352376681916	3.89679911392651	8.0621858915316	0.00940334915475039	0.175630107216666	not significant	NA
Cyb5r3	0.506576573419896	7.07848271011603	8.05824305824148	0.00941834875348103	0.175630107216666	not significant	NA
Acmsd	-1.01484772992663	6.78228002639313	8.05708823612245	0.00942274701138906	0.175630107216666	not significant	NA
Aldh2	0.268444508226875	9.93060561244554	8.0546578886367	0.00943201065320227	0.175630107216666	not significant	NA
Vwa1	-0.817946282438543	5.60368567435968	8.04429442522945	0.00947162567937675	0.176131663068571	not significant	NA
Catsper2	0.589694183077049	1.78524362542616	8.03927605409028	0.00949087477308959	0.176253665070839	not significant	NA
Blmh	-0.280413365079488	6.93164872775619	8.02593193370249	0.00954226976898788	0.176831374256406	not significant	NA
Patj	-0.268043102413811	5.54681998110024	8.0224818054593	0.0095556079504182	0.176831374256406	not significant	NA
Als2cl	0.40370436627446	4.51290349163454	8.0213022265164	0.00956017292250819	0.176831374256406	not significant	NA
Mt3	-2.01350230586779	-0.523925708268077	8.01041392123315	0.00960242465172873	0.177036444084772	not significant	NA
Card14	1.13223091702831	1.14612571269926	8.01034305166128	0.00960270033391111	0.177036444084772	not significant	NA
Gm4952	-1.106357795426	1.20437385363252	8.00801347162265	0.00961176725615292	0.177036444084772	not significant	NA
Cntn4	1.4069572439873	1.06131071298913	8.00532609140475	0.00962223852019312	0.177036444084772	not significant	NA
Tmem267	0.647093616763104	5.66462031002844	7.99444552757108	0.00966476320977297	0.177583631940418	not significant	NA
Ankhd1,Eif4ebp3	0.625371917068095	5.68650253575476	7.9898783206568	0.00968267515062419	0.177677728556566	not significant	NA
Fam13a	0.491517209977337	4.94117648862411	7.98246300912612	0.00971183514234936	0.177977707074373	not significant	NA
Adgrg4	-1.11102402738441	1.54337479082697	7.96874279084703	0.00976604481892862	0.178673482637655	not significant	NA
Nsmf	0.433793996613342	4.34185670901979	7.96635152211635	0.00977552708981482	0.178673482637655	not significant	NA
Cep78	1.02409084521223	0.885132354742895	7.95581330504983	0.00981743644758321	0.178913406268156	not significant	NA
Npm3	-0.454582827725355	5.64868545029778	7.9512780173445	0.00983553388718767	0.178913406268156	not significant	NA
Nup210	0.384626866874879	4.64265110022017	7.95031212802348	0.00983939289582263	0.178913406268156	not significant	NA
Rnf44	0.248527727305924	6.19589208517651	7.94773000144159	0.0098497174612367	0.178913406268156	not significant	NA
Akt2	-0.288811749541578	6.31919777376482	7.94465564050128	0.00986202583117001	0.178913406268156	not significant	NA
Avpr2	-0.538948791955634	4.68162641939139	7.94172979224265	0.00987375541199445	0.178913406268156	not significant	NA
Mtmr4	-0.33119585639479	6.54036555611347	7.9356790919824	0.00989806131686625	0.178913406268156	not significant	NA
Tma7	-0.228784899862644	7.77126212242642	7.93522724395483	0.00989987906039624	0.178913406268156	not significant	NA
Ccar1	-0.384161465019354	5.02351143942156	7.9340611182191	0.0099045719833138	0.178913406268156	not significant	NA
Usp8	-0.30346285547986	6.79670553292461	7.9264505252426	0.0099352602924406	0.17920981828249	not significant	NA
Ptpn13	-0.352780148574665	4.21930833071518	7.92156719061538	0.00995500678339365	0.17920981828249	not significant	NA
Accs	0.754814800652324	2.43336824394632	7.91823428240281	0.00996850880049615	0.17920981828249	not significant	NA
Slc35d2	0.433488692444034	4.63782892097789	7.9172288720961	0.00997258581328664	0.17920981828249	not significant	NA
Slc51a	-0.992264231384634	6.18519578171573	7.91227955193543	0.00999268255813951	0.179338957900667	not significant	NA
Smim22	-0.453398079545709	5.67983232544162	7.90375056259529	0.0100274196982614	0.179730176811031	not significant	NA
Zmym6	0.446401581014062	2.87463910464398	7.89403964183885	0.0100671332490074	0.180209469023146	not significant	NA
Igfbp4	-0.56015484707473	9.96045967968758	7.88691533862677	0.0100963791974329	0.180500390516784	not significant	NA
Mcm10	-0.732570128771543	2.2246594663854	7.8643801063216	0.0101895086747519	0.181661784359859	not significant	NA
Tmem18	0.359171461952131	4.15231040823951	7.86384485328658	0.0101917321858402	0.181661784359859	not significant	NA
Adck5	0.393656063352566	4.77188435187495	7.86171737292885	0.0102005753222007	0.181661784359859	not significant	NA
Syn3	-1.43494775882453	1.63342014781457	7.85264687548834	0.0102383732710174	0.182101463646227	not significant	NA
Setd4	1.10145064423659	0.464809574270149	7.8448967093851	0.0102707919246993	0.18244446371611	not significant	NA
Ucp2	0.919023457332049	7.60053648377626	7.83278132023471	0.0103216977597569	0.183114563960131	not significant	NA
Lpar6	0.264300536163246	4.74598403013042	7.82011772128855	0.0103752054026697	0.183789001400871	not significant	NA
Gpatch11	-0.450320974232129	4.42685682673177	7.812401832768	0.0104079577556431	0.183789001400871	not significant	NA
Tmem5	0.374857980942057	4.11179141451028	7.80731155610746	0.0104296275104172	0.183789001400871	not significant	NA
Pi4kb	-0.584986806605588	2.18393735349405	7.80680303758444	0.0104317950577865	0.183789001400871	not significant	NA
Dxo	-0.412296086881537	4.72076521412231	7.80315595891762	0.0104473552432639	0.183789001400871	not significant	NA
Acot1	0.726806231206963	7.5598713347134	7.79924252821501	0.0104640803641289	0.183789001400871	not significant	NA
Mzt2	0.375307129631182	4.44239450692227	7.79772090554881	0.0104705914286144	0.183789001400871	not significant	NA
Gatb	-0.313297941073236	5.64270466634516	7.79314182137095	0.010490212495153	0.183789001400871	not significant	NA
Ankrd39,Gm42417	0.535256875394605	3.35351637808318	7.79229439142796	0.0104938481318152	0.183789001400871	not significant	NA
Mrrf	-0.34808775234449	5.29684845509434	7.78793110145219	0.010512589550601	0.183789001400871	not significant	NA
Sys1	-0.25667861393708	6.36255152987363	7.7854667383819	0.0105231909582702	0.183789001400871	not significant	NA
Rgcc	0.606860924396882	4.69861256297427	7.78523282280946	0.0105241978504469	0.183789001400871	not significant	NA
Arpc1a	0.28896098017308	5.66450269096677	7.78298881802694	0.0105338626091345	0.183789001400871	not significant	NA
Camk1d	-0.980507102090259	1.80585845573148	7.7804184097717	0.0105449452247134	0.183789001400871	not significant	NA
Paox	0.518243554128063	3.61935946380545	7.77358618805102	0.0105744658837263	0.18394002963978	not significant	NA
Hspa12a	-0.316197716234832	5.0079273854134	7.7722860528879	0.0105800938508519	0.18394002963978	not significant	NA
Neo1	0.311456080575759	4.94566389035904	7.76644393028717	0.0106054238872376	0.1841320693423	not significant	NA
Kiz	-0.33781319481047	4.84394983718189	7.76192355183101	0.0106250691824241	0.1841320693423	not significant	NA
Dnajb9	-0.424787098678247	5.59193263978001	7.76058220994992	0.010630906314342	0.1841320693423	not significant	NA
Pfkp	-0.350505570583162	5.98147640842741	7.75426250732842	0.0106584555904703	0.184379335749966	not significant	NA
Adprhl2	0.435483448229093	4.16210448787841	7.74744015493227	0.0106882847075199	0.18455226049986	not significant	NA
Maf1	-0.300000064728553	6.56109926823936	7.74590183954629	0.0106950233750189	0.18455226049986	not significant	NA
Nop2	-0.383385396011067	4.5665668673291	7.73507744111802	0.0107425732632304	0.185142785607362	not significant	NA
Folh1	0.528393892464957	5.56648781654179	7.72304651205422	0.0107956977969901	0.185319742842636	not significant	NA
Pnkd	0.378503634337043	7.18663122279543	7.72014251556818	0.0108085643583321	0.185319742842636	not significant	NA
Cwc27	0.48860177878889	3.2499526648096	7.71724772082185	0.0108214070326552	0.185319742842636	not significant	NA
A4galt	0.648167854409925	3.6675588627346	7.71493797523469	0.0108316662595387	0.185319742842636	not significant	NA
Ly6a	-0.431982177713255	9.98933685272118	7.71435297236858	0.0108342663814455	0.185319742842636	not significant	NA
Cers5	-0.234375377581436	5.65027242119893	7.7123709853778	0.0108430807153497	0.185319742842636	not significant	NA
Arhgap19	1.6786482477837	-0.434735091545811	7.71108107705421	0.0108488214832707	0.185319742842636	not significant	NA
Mitd1	0.409409302942529	3.43645947061058	7.70866825487333	0.0108595688340584	0.185319742842636	not significant	NA
Cdt1	0.768932811710535	3.22030150673867	7.68004839386868	0.0109879516336377	0.187280535144615	not significant	NA
Vps13d	0.332818287831055	5.68454167752687	7.67421914791078	0.0110143057104153	0.1874727613024	not significant	NA
Them7	-0.355427073557222	6.93564431335679	7.67158851348695	0.0110262217251502	0.1874727613024	not significant	NA
Fgf1	-0.25900577352411	7.86839455468962	7.66600134781463	0.0110515773115804	0.187674157011202	not significant	NA
Tmem38a	-0.441006036913261	3.78591788872396	7.6557844187021	0.0110981106090907	0.188213265232661	not significant	NA
B3gntl1	0.66021055155742	1.6493769575972	7.65308914925151	0.0111104223951323	0.188213265232661	not significant	NA
Saa4	1.55715059122027	0.673009171821217	7.64971895835734	0.0111258384353969	0.188244849824723	not significant	NA
Trp53i13	0.612389089481705	2.32467586795315	7.64042268603645	0.0111684845610233	0.188736519509946	not significant	NA
Poldip2	-0.251404909348916	6.77575454620894	7.63049963334226	0.0112142056605483	0.18921567268246	not significant	NA
Prnp	-0.364156425081536	6.97477407675396	7.62836214296035	0.011224081368537	0.18921567268246	not significant	NA
Smarca2	-0.583996762320242	7.81234628777957	7.62060742579335	0.0112599908477008	0.189590948927772	not significant	NA
Selplg	-0.768556991154799	2.12276854282091	7.61192379328037	0.0113003527602986	0.190040193938629	not significant	NA
Asgr1	2.02294904776532	-0.66504480109535	7.59890839759347	0.0113611490173243	0.190649986883487	not significant	NA
Top2a	1.22203479181754	1.64610482517956	7.59729543076062	0.0113687085234932	0.190649986883487	not significant	NA
Osbpl7	0.568155551868202	3.11774021693688	7.59535993131847	0.0113777869934786	0.190649986883487	not significant	NA
Amacr	-0.532218930770864	7.97364935756558	7.58545679759554	0.0114243633973572	0.190970841039827	not significant	NA
Slc1a2	-0.712718684168825	2.41420413867188	7.5854424886543	0.0114244308476061	0.190970841039827	not significant	NA
Met	-0.378389152996366	6.78117838246262	7.57266219427886	0.0114848516257484	0.191680884178237	not significant	NA
Utp14b	-0.781468271810728	2.14731691255022	7.56841340588801	0.0115050166692932	0.191680884178237	not significant	NA
Cmc1	0.325585268059135	5.644402195739	7.56332940402846	0.0115291972016342	0.191680884178237	not significant	NA
Arpin	0.373763039764103	3.9972396087336	7.56169811948003	0.0115369678319069	0.191680884178237	not significant	NA
Nrap	-0.839565795209598	1.36291503783077	7.56013284307416	0.0115444294813805	0.191680884178237	not significant	NA
Snw1	-0.237382243808754	5.94050218305247	7.55902762642655	0.0115497012495274	0.191680884178237	not significant	NA
Atf4	-0.500590448929688	6.99478466561578	7.54950188535948	0.0115952486369187	0.192207158490976	not significant	NA
Cideb	-0.608501240037072	9.03216575608749	7.54452329859409	0.0116191328492389	0.192275196216461	not significant	NA
Egfr	-0.271031131291615	5.6153407049976	7.54287828987338	0.0116270365576148	0.192275196216461	not significant	NA
Gmip	0.450830219165747	3.45984341331792	7.53423968781821	0.0116686398974788	0.192733741754909	not significant	NA
Selenoi	0.319490092082172	3.8714664552729	7.5266981406375	0.0117050945687652	0.19310625730964	not significant	NA
Myl6b	-0.864250164814959	3.28001007244876	7.52126696019593	0.0117314261298162	0.193311079916106	not significant	NA
Hilpda	0.644642756611688	2.62154059048276	7.51532306875341	0.0117603185892949	0.193557565786605	not significant	NA
Myh10	-0.352356747840895	5.15023917410997	7.50786043271188	0.0117967050368098	0.193926662327012	not significant	NA
Ogt	0.317352420355523	5.59797847504629	7.50459486053865	0.0118126665488806	0.193959516584515	not significant	NA
Tbl1xr1	-0.268185508218088	5.76660138145039	7.49039885249161	0.0118823323967908	0.194614064582261	not significant	NA
Akr1b10	-0.421022863926494	5.72757416233107	7.48982963624581	0.0118851352505902	0.194614064582261	not significant	NA
Ntrk3	0.818584953920096	2.220408747352	7.48791658980398	0.0118945605665784	0.194614064582261	not significant	NA
BC049352	2.27300420910652	-0.886238130635499	7.4794518563176	0.0119363645596465	0.194791864987013	not significant	NA
Iffo1	-0.52698121086438	3.77027284304607	7.4782724575041	0.011942202044994	0.194791864987013	not significant	NA
Thap4	-0.263567946372419	6.09835881783799	7.47720339507093	0.0119474961463491	0.194791864987013	not significant	NA
Mrps15	-0.311798106009473	5.99232774787393	7.47378766032924	0.0119644286167789	0.194839247263394	not significant	NA
Rnf183	-0.559951663632629	5.41220008000904	7.46614416271102	0.0120024152589484	0.195228981688586	not significant	NA
Gcnt1	-0.443100844734507	9.44203268670544	7.4597323535706	0.0120343836472146	0.195464161700441	not significant	NA
Mtmr11	0.434143781341637	6.16862686904721	7.45760395591063	0.0120450163714331	0.195464161700441	not significant	NA
Brdt	0.936903087989726	1.05479915817612	7.45404292682045	0.0120628292815791	0.195524809277031	not significant	NA
Zfp593	0.552371373956735	3.13871796422578	7.45032672632205	0.0120814494903207	0.195598385629422	not significant	NA
Ccdc28a	0.35754082028134	4.00108880464726	7.42391081499005	0.012214728428502	0.197376112395591	not significant	NA
Vps37d	0.703320980069188	2.87345654893597	7.42293724490434	0.0122196714894686	0.197376112395591	not significant	NA
Acot12	0.493213725783613	7.48079151925404	7.40083827005373	0.0123324714413997	0.198864322453918	not significant	NA
Olfr482	0.816818781622067	1.98948502727331	7.39928568289157	0.0123404395619666	0.198864322453918	not significant	NA
Ddit4l	0.530531112267165	4.5130549549184	7.39418055483339	0.0123666800959498	0.199056260965051	not significant	NA
Tcp11	2.93055081388799	-1.07059736183631	7.38339265058049	0.0124223337685201	0.1995135590981	not significant	NA
Pten	-0.246730767047407	7.30269531397353	7.38310605918617	0.0124238160405915	0.1995135590981	not significant	NA
Ndfip1	0.280968619905271	5.06110521452503	7.37121249418035	0.0124855035133746	0.200081049356169	not significant	NA
Srebf1	-0.556149239207308	4.75811247383049	7.36572494229813	0.0125140796828372	0.200081049356169	not significant	NA
Slc35f5	0.332553715326461	4.60181193537777	7.36330390751886	0.0125267101285717	0.200081049356169	not significant	NA
Atp6v0e2	-0.425320007269947	5.43382632712862	7.35853474852463	0.0125516319658147	0.200081049356169	not significant	NA
Ncs1	0.649761964047326	3.32405230099404	7.3575095500251	0.0125569964364338	0.200081049356169	not significant	NA
Ly96	-0.582789666962665	2.94118186854049	7.35503394749201	0.0125699607868535	0.200081049356169	not significant	NA
Prpf31	0.396328103342288	3.38989417824	7.35484440848138	0.0125709539842987	0.200081049356169	not significant	NA
Zfp329	0.306206168184813	4.57766563865168	7.35419012700496	0.0125743831320953	0.200081049356169	not significant	NA
Ggct	-0.569899793018664	6.04902558798073	7.34855367818405	0.0126039672058775	0.200322320888839	not significant	NA
Ddhd1	0.454849025836258	3.97541756669562	7.33475469952917	0.0126767199195747	0.201248361603215	not significant	NA
Hspa4	-0.288001987526958	7.34295106907964	7.32478526911354	0.0127295714035001	0.201408518594689	not significant	NA
Cat	0.347481525270759	10.2353447819051	7.32268206598641	0.0127407523758719	0.201408518594689	not significant	NA
Idua	0.596748072147115	3.38004334592527	7.32254136324764	0.0127415007627833	0.201408518594689	not significant	NA
B3gat2	-0.39323207440302	6.400354737911	7.32160658485987	0.0127464740127146	0.201408518594689	not significant	NA
Cox20	-0.339581547662808	8.28310477860511	7.3191968474827	0.0127593043239023	0.201408518594689	not significant	NA
Cpox	-0.338569994962154	8.62681399068936	7.31493140304623	0.012782050174063	0.201538545934063	not significant	NA
Ivns1abp	0.283108083298842	9.20830662900202	7.31009720781805	0.0128078832488054	0.201716900463896	not significant	NA
C2cd2	0.301852114506071	5.21015900309322	7.30221597517554	0.0128501232344819	0.202023361258518	not significant	NA
Slc25a10	0.539700319106549	7.44014753743782	7.29875451923337	0.0128687238859762	0.202023361258518	not significant	NA
Ppm1m	-0.336915833566263	4.87340720477187	7.29630896597367	0.0128818834114915	0.202023361258518	not significant	NA
Mterf1b	0.800347894756075	0.975904783809577	7.2956344392452	0.0128855156630226	0.202023361258518	not significant	NA
Slc5a6	-0.493591273312323	3.90595240729894	7.28894485843513	0.0129215997961315	0.202360702106046	not significant	NA
4930524J08Rik	1.10255837332376	0.860835815318783	7.28170317182981	0.0129607882586845	0.202745844258318	not significant	NA
Wrn	0.436547236801868	3.25167592219122	7.27773751789612	0.0129823042145366	0.202853979577198	not significant	NA
Igha	-2.42822249733201	6.80688421660179	7.26524973379539	0.0130503165423612	0.203687580999932	not significant	NA
Fam167b	0.666061686890026	4.7808712099435	7.2590077524194	0.0130844601919927	0.203991286786724	not significant	NA
Etv1	-0.438834407222723	5.32507938262688	7.24602131626123	0.0131558136194413	0.204873774649843	not significant	NA
Iglc2	-2.40340521494492	0.542000528946323	7.24299317670957	0.0131725135187521	0.204904126863366	not significant	NA
Fabp3	-0.438796029472144	6.66945966008354	7.23962567713329	0.0131911125445241	0.20496391986128	not significant	NA
Vmp1	0.482263302370751	7.80397037308431	7.23545646612333	0.0132141798234396	0.20509292952782	not significant	NA
Tyms	0.356022308392613	4.13521904047244	7.22235818521104	0.0132869408505791	0.205395552370587	not significant	NA
Nr2e3	-2.94639928274049	-0.712830445304923	7.22182086810048	0.0132899351144872	0.205395552370587	not significant	NA
Fam46c	-0.586564332798223	2.42871167292885	7.22181215321608	0.0132899836853849	0.205395552370587	not significant	NA
Sik1	-0.426992383226733	4.34030820554877	7.22065589715833	0.0132964296226894	0.205395552370587	not significant	NA
Ptgs2	-1.71915758853366	0.497809859236032	7.21851994988444	0.013308346289977	0.205395552370587	not significant	NA
Trip13	1.66324809106872	-0.611107258449875	7.21600452667383	0.0133223952693038	0.205395552370587	not significant	NA
Gpr160	0.553384960994673	4.00761288436101	7.21127724452844	0.0133488422648657	0.205493168299066	not significant	NA
Rin2	0.318666875288932	4.99302044968861	7.20958685074114	0.0133583133665004	0.205493168299066	not significant	NA
Dcaf11	-0.238898145010825	6.91490434096778	7.19855069641785	0.0134203311096188	0.205960849231984	not significant	NA
Fyco1	0.260915132823213	5.30337107666149	7.19495677026818	0.0134405960181519	0.205960849231984	not significant	NA
Slk	0.252184808272778	5.5960703469506	7.19362120552631	0.0134481354469144	0.205960849231984	not significant	NA
Msmo1	-0.511229203084161	5.84665502159225	7.19215779066878	0.0134564019870177	0.205960849231984	not significant	NA
Morc4	-0.404889709417916	3.32325612427655	7.18406984822854	0.013502190853589	0.205960849231984	not significant	NA
Coq8a	0.454096761163955	6.30795834069968	7.18356289322166	0.0135050666607562	0.205960849231984	not significant	NA
Naa38	-0.264429973082666	6.61500702613059	7.18326148944606	0.0135067767577848	0.205960849231984	not significant	NA
Anp32e	0.270143290302936	6.07330075058466	7.18316382971777	0.0135073309085262	0.205960849231984	not significant	NA
Elmod2	0.382640058982702	3.57057497516542	7.1772469222585	0.0135409522800607	0.206183618657096	not significant	NA
Tipin	0.442218422098229	3.64913861181336	7.17431487486062	0.0135576472768599	0.206183618657096	not significant	NA
Zfp64	0.449519958258677	2.46904826424572	7.17276709813227	0.0135664694732262	0.206183618657096	not significant	NA
Adsl	-0.286242117800965	5.33642843421951	7.16691174702214	0.0135999020874454	0.206230880507605	not significant	NA
Iqsec1	-0.223901441975112	6.19411389527722	7.16644031222829	0.0136025978333932	0.206230880507605	not significant	NA
Myo5a	-0.715982456565637	5.14215180644131	7.16442676594596	0.0136141183086512	0.206230880507605	not significant	NA
Endou	0.595504250148217	2.99742155897041	7.14706809275452	0.0137138853826008	0.207204180850063	not significant	NA
Rala	-0.267073950280468	6.1933801996481	7.1453720425438	0.0137236766189934	0.207204180850063	not significant	NA
Hs3st6	0.803886364998149	1.42667404949795	7.1438222162799	0.013732630485253	0.207204180850063	not significant	NA
Gamt	-0.529456634194682	4.66489329591851	7.1428872104343	0.0137380354591396	0.207204180850063	not significant	NA
Ano2	-2.80379167568843	-1.30652110162199	7.13542663049124	0.0137812472854943	0.20757287714842	not significant	NA
Gatad1	-0.289088315097922	7.17976226805171	7.13351104552327	0.0137923666840394	0.20757287714842	not significant	NA
Nampt	0.437064156765299	6.87409803305521	7.1268789767339	0.0138309407469781	0.207606983824075	not significant	NA
Mipep	-0.352367579668015	5.17434639222193	7.12630962901451	0.0138342578103501	0.207606983824075	not significant	NA
Rab30	0.929880968294221	0.897016523790511	7.12250535073709	0.0138564444711178	0.207606983824075	not significant	NA
Kif22	1.24572588311922	0.589217587683114	7.12234931441824	0.0138573553211062	0.207606983824075	not significant	NA
Cyp4b1	-0.481528765902238	10.8263731595134	7.1202938577979	0.013869360088456	0.207606983824075	not significant	NA
Trnau1ap	0.297072803222968	5.20128663848627	7.11384235707249	0.0139071146208393	0.207611822128198	not significant	NA
E330009J07Rik	0.472025935556104	2.85920749760136	7.11174343291255	0.0139194221896072	0.207611822128198	not significant	NA
Pcf11	0.320791611179125	4.58391492981716	7.1103226861766	0.0139277599472019	0.207611822128198	not significant	NA
9130023H24Rik	0.54571605567175	3.02614376485429	7.11003201866175	0.0139294664331927	0.207611822128198	not significant	NA
Pdk3	-0.271829194733306	5.6524034499465	7.10274427702027	0.0139723280378878	0.207983885813871	not significant	NA
Nr1i2	0.529776202524354	3.26112251533804	7.10070044400786	0.0139843747282525	0.207983885813871	not significant	NA
Gpx6	-0.362394812389637	5.6873155397064	7.08640410552202	0.0140689623838571	0.208977117837576	not significant	NA
Acsl5	0.355833637616061	6.12390750165506	7.08427513459518	0.0140816073973964	0.208977117837576	not significant	NA
Hook1	0.386401897661163	4.9406790175282	7.08136369766519	0.0140989202666946	0.208977117837576	not significant	NA
Dusp1	-0.569377746323247	6.18379932848524	7.07927861705126	0.014111333707555	0.208977117837576	not significant	NA
Srrm1	0.310456559358611	6.65057188245085	7.07589308124202	0.0141315151730644	0.209053117432415	not significant	NA
Serpine1	-1.38292558250095	2.33740548033105	7.07095866616172	0.0141609869722514	0.209266244714409	not significant	NA
Psmb5	0.240030065509564	8.34990970998454	7.05921139222231	0.0142314245793363	0.210083654443742	not significant	NA
AW146154	0.452858770064101	3.2688453329078	7.04817325135752	0.0142979643190749	0.210841849635106	not significant	NA
Hbb-bt	1.48630740334503	4.06649122699758	7.04292101479175	0.0143297467347708	0.211077824019937	not significant	NA
Glyat	-0.388533006253945	9.65769898960858	7.0405108790573	0.0143443572006926	0.211077824019937	not significant	NA
Susd3	0.439514453811562	6.55753141444842	7.03092072308925	0.01440265746896	0.211711444340025	not significant	NA
Pcna	0.365280612319897	4.55996082678627	7.02589794764135	0.0144332966267033	0.211768354336938	not significant	NA
Cd79b	-1.24242292094221	0.40067065095237	7.02344093709205	0.0144483108232868	0.211768354336938	not significant	NA
Grrp1	0.623591992375482	3.77613507485081	7.02279447901755	0.0144522640494865	0.211768354336938	not significant	NA
Slamf9	-0.617034629898933	3.19821766316494	7.01624576966983	0.0144923784677368	0.212132380711625	not significant	NA
Tmem86b	-0.883120137401198	3.28509462736234	7.01299752669719	0.0145123215286858	0.212200693005236	not significant	NA
Bpnt1	-0.332115844950317	6.95814321720769	7.00483338047191	0.0145625810078031	0.212711685362138	not significant	NA
Pclaf	1.22867604193353	1.83864620963249	6.99360096628703	0.0146320448974968	0.213501823183958	not significant	NA
Trabd2b	-0.459049539918531	8.07263380884368	6.98369285172724	0.0146936241475194	0.214175375690652	not significant	NA
Mrps9	0.268385522814216	5.19548504414493	6.96570617557312	0.0148061478141253	0.215589307427689	not significant	NA
Rfc5	0.375651533517429	3.45110172344496	6.95717882568826	0.0148598281686989	0.216144369729211	not significant	NA
Atg2b	0.401234740673251	4.07364525450149	6.95351439393501	0.0148829623505672	0.216254424698462	not significant	NA
Fam161a	0.467267239609962	2.88874752247152	6.95008245530042	0.0149046649981753	0.216343470731089	not significant	NA
Lrrc3	-0.534291091251824	4.06629153165281	6.94326141172553	0.0149479037279372	0.216432372334368	not significant	NA
1190005I06Rik,Gm27021	1.47653776512797	-0.244225691479364	6.93934464238282	0.0149727950858171	0.216432372334368	not significant	NA
Farsb	0.351892525383005	6.39988680844347	6.93782047496077	0.0149824937072268	0.216432372334368	not significant	NA
Slc6a18	0.309817906331303	8.91883375041972	6.93717015552992	0.0149866339575674	0.216432372334368	not significant	NA
Nmrk1	-0.388900716930147	6.53397358252721	6.93495731492552	0.0150007314889903	0.216432372334368	not significant	NA
Slc25a45	-0.509570991221926	4.85542800813049	6.93440157199945	0.0150042743184793	0.216432372334368	not significant	NA
Ido2	-0.816773642959651	1.19345794216819	6.92524674637338	0.0150627696053204	0.216875482194267	not significant	NA
Ces2h	-0.866820356924742	2.45222590392334	6.92130459094068	0.015088036125263	0.216875482194267	not significant	NA
Mlec	-0.303904760481063	8.55438503687029	6.92081748747534	0.0150911613878551	0.216875482194267	not significant	NA
Pgam2	-0.50121514480323	5.2850099852422	6.91983865525615	0.015097443760842	0.216875482194267	not significant	NA
Unkl	-0.448366022939584	4.13095735680285	6.90553066148767	0.015189607769157	0.217579228347732	not significant	NA
Kng2	0.36688401774264	8.31091407097545	6.90331847544701	0.0152039130589507	0.217579228347732	not significant	NA
0610009B22Rik	0.328896631584663	4.9733104339259	6.90233362947335	0.0152102864575692	0.217579228347732	not significant	NA
Katnal2	-2.07951790128252	-0.73800525379642	6.90220299971061	0.0152111320464656	0.217579228347732	not significant	NA
Mmp8	-2.93735032415772	-1.05406459789824	7.01131983941117	0.0152247505546034	0.217579228347732	not significant	NA
Hrct1	0.714214983394666	1.90164333893717	6.89529503501229	0.0152559228854327	0.217800642139307	not significant	NA
Sdr39u1	-0.42609185800226	6.49782825453997	6.89288030879284	0.0152716143308655	0.21780081588301	not significant	NA
Slco1a6	-0.465142493031157	6.47504202532053	6.88186740380173	0.0153434061611711	0.217843433069081	not significant	NA
Apom	-0.421521283568407	6.62535039944889	6.88143759719071	0.0153462156025966	0.217843433069081	not significant	NA
Atg5	-0.220982325434641	6.06695567543015	6.88051600032113	0.0153522415674441	0.217843433069081	not significant	NA
Pde9a	0.418119431695475	4.41875864936828	6.87853447102037	0.0153652069134548	0.217843433069081	not significant	NA
Dnajb6	-0.267975923107842	7.54000657784244	6.87814963297015	0.0153677263563396	0.217843433069081	not significant	NA
Zfp973	1.24877473706179	-0.129896916384639	6.87800145025193	0.0153686965954718	0.217843433069081	not significant	NA
Mex3a	0.790887853933319	2.13518298759398	6.87363832153145	0.0153972950450847	0.217879018983748	not significant	NA
Pgap1	-0.355956563244726	4.46656196410451	6.87283346786814	0.015402576966528	0.217879018983748	not significant	NA
Lta4h	0.304411837134252	4.93187829475517	6.86451637589666	0.0154572764979625	0.218430343675683	not significant	NA
Uvrag	-0.251683533315511	5.11876424574907	6.85796530850769	0.015500513085728	0.218818726904317	not significant	NA
Apoa1	1.19303575281378	1.55380294690519	6.8419255889489	0.0156069418148604	0.220097491116981	not significant	NA
Ly6g5b	-1.40730763442724	-0.44255458835887	6.82045180564712	0.0157506991665496	0.22178061920805	not significant	NA
Ruvbl1	0.372975023294388	4.13256787824371	6.81933397648191	0.0157582226735545	0.22178061920805	not significant	NA
Carf	0.680556523828088	1.90920608048174	6.81282398441837	0.0158021172651646	0.222173290415386	not significant	NA
Pilra	-1.50968767687383	0.0926542745422377	6.79496306988281	0.01592324570542	0.223649955605652	not significant	NA
Slc22a26	-0.61431454078347	4.26688724813434	6.79016868250073	0.0159559352992032	0.223882724486093	not significant	NA
Mpv17l	-0.390503937671784	8.74368781316965	6.78468033355713	0.0159934480182591	0.224046420357988	not significant	NA
Dap	0.438395447353204	6.56303768364143	6.78374371593966	0.0159998595489975	0.224046420357988	not significant	NA
Clybl	-0.282901857286404	6.73871207234057	6.77845600775196	0.0160361096422446	0.224327894300524	not significant	NA
Apoo	-0.303409344365746	7.35395470561447	6.77209111494295	0.0160798653983665	0.224371868861073	not significant	NA
Nos3	0.471857093200973	3.00668091139776	6.77079486787781	0.01608879274575	0.224371868861073	not significant	NA
Nedd4	0.266396963141441	7.15460628985097	6.76961129060371	0.0160969489341173	0.224371868861073	not significant	NA
Thoc6	-0.359824772744824	3.86630790552022	6.76685968814404	0.016115928339121	0.224371868861073	not significant	NA
Il5ra	-0.906691189671712	1.14793222499672	6.76626771538378	0.0161200147666367	0.224371868861073	not significant	NA
Rae1	0.258750160227387	5.64454998105016	6.7614218395043	0.0161535094563456	0.224430316258676	not significant	NA
Pik3c2g	-0.71897874964303	1.62139624126276	6.75867929249666	0.0161725001734199	0.224430316258676	not significant	NA
Neil1	0.310040173712436	3.67701866163903	6.75865283399667	0.0161726835055025	0.224430316258676	not significant	NA
Camk2n2	0.58644425602655	3.13627510465033	6.75291866523234	0.0162124702988781	0.224649504600506	not significant	NA
Usp2	-0.712128687535733	8.20875703841734	6.75123160849514	0.016224196700236	0.224649504600506	not significant	NA
BC029722	0.350802383024777	5.21659451395194	6.74939183154895	0.0162369953652659	0.224649504600506	not significant	NA
Fabp5	-0.52681042117272	4.0188248169999	6.74397508643104	0.0162747428439287	0.224729323967857	not significant	NA
Llgl1	0.42710036668727	4.04626609759827	6.74392095267385	0.0162751205753124	0.224729323967857	not significant	NA
Sh3glb2	-0.272302848173754	4.98676543931251	6.72475593346614	0.0164094629465688	0.226139861442489	not significant	NA
Chek2	0.394483106787863	2.72991382921957	6.72470348415799	0.0164098322895421	0.226139861442489	not significant	NA
Wdr20	0.304832332890971	4.70449895978838	6.72155871989525	0.0164319942950147	0.226220845145737	not significant	NA
Mfsd4b1	0.297880331724157	7.77873933088246	6.71464324774067	0.0164808464989554	0.22666875120494	not significant	NA
Mynn	0.43314674585568	3.57626457674401	6.71192777830305	0.0165000731690292	0.226708720465861	not significant	NA
Kifap3	0.255262499810932	4.51316448781522	6.70919894677812	0.0165194195437139	0.226750253835701	not significant	NA
Anxa5	-0.327503662355618	7.50507311083563	6.70361414195498	0.0165590922610071	0.227070434943385	not significant	NA
Trpc6	-0.772689410584385	2.09280496599218	6.69981487959956	0.0165861415094392	0.227217052966094	not significant	NA
Sat1	0.513833058971821	7.94532781685004	6.69531028559845	0.0166182760393716	0.227285694776837	not significant	NA
Ubxn2b	-0.279167540110942	5.32301262231058	6.69452623307583	0.0166238763151153	0.227285694776837	not significant	NA
Trim27	-0.375617131761297	4.95292358674015	6.68758372491041	0.0166735563267756	0.2277407777141	not significant	NA
Kcna2	1.3768285358976	-0.669175657699799	6.6841174310104	0.0166984225358435	0.227856372736151	not significant	NA
Insr	0.387689268979818	5.50387941041766	6.67686107045897	0.0167506110767732	0.228344198692303	not significant	NA
Syt7	-0.541963449661244	3.55187367935996	6.6734874236336	0.0167749363846985	0.228451609137104	not significant	NA
Slc5a1	0.296043561440083	6.59796070785608	6.66704303527399	0.0168215120686088	0.228861531973599	not significant	NA
Mrpl42	-0.26760774824466	7.86632129876659	6.64608379927025	0.0169739873533239	0.230710037500022	not significant	NA
Dnajc8	0.29954534449602	6.22065120905973	6.63649222246078	0.0170442761598138	0.231328480149548	not significant	NA
Cd93	0.338078879550374	6.18313338443674	6.63533284613352	0.0170527941597536	0.231328480149548	not significant	NA
Slx1b	0.386632852963526	3.27331677825733	6.63237543691145	0.0170745438284614	0.231397549581618	not significant	NA
Plin2	0.74476417449651	7.84180854956276	6.62644242898458	0.0171182699229079	0.23171985312228	not significant	NA
Orc6	0.725392393870548	2.03535794175591	6.62302467836399	0.0171435151066715	0.23171985312228	not significant	NA
Hesx1	1.20184234905602	0.223841992048989	6.622368039809	0.017148370096444	0.23171985312228	not significant	NA
Ddx19b	0.398697725534186	3.64586347138525	6.61890528316742	0.0171739979668415	0.231734645675926	not significant	NA
Car9	-0.677400605471405	3.07734590126544	6.61650384231034	0.017191796022769	0.231734645675926	not significant	NA
Atp1a1	0.313259139589805	12.1475006394077	6.61546362022558	0.0171995118920078	0.231734645675926	not significant	NA
Trub1	0.306963152514919	4.37195206616099	6.60893532104579	0.0172480236176075	0.232030958840947	not significant	NA
Myc	1.1498465335156	1.66343544668447	6.60625076141004	0.0172680166470854	0.232030958840947	not significant	NA
Slc39a10	0.368905157539345	4.36004154949084	6.60369634372436	0.0172870643641077	0.232030958840947	not significant	NA
Nap1l5	0.860893106825455	2.71444646932208	6.60352816841308	0.0172883192283047	0.232030958840947	not significant	NA
S100a10	0.612174491623321	7.90620053875495	6.59746845417753	0.017333602248099	0.232241212716168	not significant	NA
F11r	0.236937787349197	7.64116446494413	6.59589605710583	0.0173453739773994	0.232241212716168	not significant	NA
Wnk1	-0.262208179023662	7.67875459811691	6.59466628018161	0.0173545868759837	0.232241212716168	not significant	NA
H2-Aa	-0.637601789866967	7.14645092567831	6.59070378446405	0.0173843089958888	0.232241212716168	not significant	NA
Glrx5	0.283247189776103	8.21901276667089	6.59026828071294	0.017387579096164	0.232241212716168	not significant	NA
Atrn	0.290712624753411	4.46988237431995	6.57942334777215	0.0174692321130206	0.233107688071056	not significant	NA
Ttc22	-0.730138553238823	1.38762986742032	6.57255074114724	0.0175211974516573	0.233576731094982	not significant	NA
Tns3	-0.265972614907656	6.08389978239208	6.5663806864962	0.0175679969965919	0.233976075052405	not significant	NA
Ccnd2	-0.319771972147783	5.77020771217465	6.56135606728632	0.0176062111045035	0.23426041997381	not significant	NA
Tab3	0.306486753029659	3.30153667788485	6.55426650155436	0.0176602871172456	0.234755070187233	not significant	NA
Hmgxb3	-0.374457957585318	4.31737884993357	6.5489940484965	0.0177006226940626	0.235027998855311	not significant	NA
Plvap	0.305770078293791	7.32201330081518	6.54375948935904	0.0177407696804847	0.235027998855311	not significant	NA
Cks1b	0.56515757563569	2.64454817927732	6.54355922365381	0.0177423076474242	0.235027998855311	not significant	NA
Zmynd11	-0.218522267567956	7.42612073891295	6.54275348440338	0.0177484969260111	0.235027998855311	not significant	NA
Cdkn1a	1.09395529677777	5.05871508421138	6.53733043362195	0.0177902165198266	0.235269811688849	not significant	NA
Bcap29	0.351828892519587	3.92474787915163	6.53597881544987	0.0178006314941315	0.235269811688849	not significant	NA
Uap1l1	-0.33151416562347	6.82343496984179	6.52734802437505	0.0178672965814753	0.235737513615573	not significant	NA
Mpp5	-0.302450575300137	7.03762316556951	6.52700406540385	0.0178699590984953	0.235737513615573	not significant	NA
Shkbp1	0.391958393344389	3.70186538944297	6.52346524144072	0.0178973780445257	0.235875216713953	not significant	NA
Cd74	-0.727315077530597	7.74845390143263	6.51599666239297	0.0179553985029491	0.236415583511342	not significant	NA
Cxcr6	-1.5171779628093	0.844301512708177	6.5116411981471	0.0179893308900352	0.236638063819582	not significant	NA
Camk2d	0.393771028749165	4.57160790838781	6.50371599249926	0.0180512572916587	0.237103246965041	not significant	NA
Tk1	0.792864924052613	3.41509704934222	6.50274867295694	0.0180588319983453	0.237103246965041	not significant	NA
Sin3b	0.245755915181624	6.13133106963834	6.49824007817512	0.0180941837115945	0.237343065097035	not significant	NA
Hyal1	0.348164317131276	4.42734574076044	6.48752814721502	0.0181784844647847	0.23822389405691	not significant	NA
Sardh	-0.34054264644289	8.29522361077793	6.48333668831581	0.0182115891795842	0.238432785385112	not significant	NA
Aldh3b1	0.341959778294003	3.71868308318198	6.47954650850161	0.0182415822493444	0.238472017902551	not significant	NA
Nfkbid	-1.08759925070311	0.311160584752193	6.47705792499876	0.0182613051790089	0.238472017902551	not significant	NA
Acaa2	0.39988270671408	8.23207551043378	6.47645490466948	0.0182660879021175	0.238472017902551	not significant	NA
Ints6l	0.540730711034844	3.20236880354477	6.47272095052602	0.0182957339656515	0.238634779828043	not significant	NA
Top1mt	0.29118731838247	4.29491699842133	6.46647218032412	0.0183454663816246	0.239058980775935	not significant	NA
Enah	-0.239294042721116	6.52641620617539	6.46119835036315	0.0183875564597739	0.239263473851229	not significant	NA
Retnlg	-1.80751821522676	1.04800298432241	6.46019103855302	0.0183956079528552	0.239263473851229	not significant	NA
3110040N11Rik	0.567523396684849	2.15439976714164	6.45563167284711	0.0184321002469443	0.239513848952575	not significant	NA
Slc9a3r1	-0.301058452520586	7.52902369300815	6.4464280126137	0.0185060100819976	0.240073364623976	not significant	NA
Tmem220	0.444530599985918	4.78798381939144	6.4459666370317	0.0185097238148642	0.240073364623976	not significant	NA
Blcap	0.282845177836208	5.61591744651642	6.44200091973875	0.0185416791073951	0.240263492985845	not significant	NA
Slc26a6	0.462403125559094	3.26594240050076	6.43669886948294	0.0185844982921104	0.240593910322186	not significant	NA
Qprt	-0.490469762722125	6.45401255494795	6.43400654088113	0.0186062835353722	0.240651661629288	not significant	NA
Dnajc2	-0.320301259258619	5.44422289109745	6.43087057420746	0.0186316943294709	0.240756154354121	not significant	NA
Cluh	0.238491147389454	8.01963505156672	6.4272616572332	0.0186609852200939	0.240910544323722	not significant	NA
March1	-0.616675386444646	2.46801572273895	6.41746470371434	0.0187407583140543	0.241715760204762	not significant	NA
Drd1	1.69323232696389	-0.917236306615185	6.40871170723706	0.0188123517133187	0.242414079452421	not significant	NA
Nol3	-0.405467535685318	4.07318481100348	6.40241622690808	0.0188640324054207	0.2425448759616	not significant	NA
Mllt3	-0.293804455830781	3.98447860280791	6.39719127294927	0.0189070448841477	0.2425448759616	not significant	NA
Rexo5	0.646823976506101	1.98452210051066	6.39711901665188	0.0189076404712372	0.2425448759616	not significant	NA
Tacc2	0.355741327093099	7.01175008642344	6.39691370776284	0.0189093328850041	0.2425448759616	not significant	NA
Pop5	-0.276685234076083	6.82781105125325	6.39451807539556	0.0189290931542461	0.2425448759616	not significant	NA
Mum1	0.443782595088355	3.41616111856307	6.39346670266291	0.0189377726071289	0.2425448759616	not significant	NA
Gnrh1	0.579139107779917	1.59004589075159	6.39136624048982	0.0189551259219379	0.2425448759616	not significant	NA
Nanp	-0.447439173323064	3.75672973417249	6.39051221046044	0.0189621866888127	0.2425448759616	not significant	NA
Lum	-0.825140031015707	1.68536511104908	6.380831128646	0.019042430736115	0.243223236191281	not significant	NA
Aco1	0.280484121255726	7.72570433650033	6.37989142474878	0.0190502397938316	0.243223236191281	not significant	NA
E2f3	0.600014220917658	2.41768277073098	6.37344539611002	0.0191039032267051	0.243632355268039	not significant	NA
Rnf145	-0.428366470165267	5.70499269764195	6.37183196453481	0.0191173614025025	0.243632355268039	not significant	NA
Msh2	0.377078836937577	3.83193823487203	6.36349750823155	0.0191870500724403	0.244296345147817	not significant	NA
AC175538.1,Pelo	-0.248743359822235	5.89909037845541	6.35867001283981	0.0192275444593705	0.244544392660682	not significant	NA
Enc1	0.556275868432495	2.33634417369887	6.35698029050286	0.0192417407802265	0.244544392660682	not significant	NA
Slc22a28	-0.742214682361814	6.13594330024882	6.35161618543178	0.0192868850061827	0.244702503395095	not significant	NA
Scai	-0.484765315589916	3.25644294949017	6.34953609669754	0.0193044226957848	0.244702503395095	not significant	NA
Ftcd	-0.465530352505098	3.63084291367443	6.34922711768145	0.0193070292794633	0.244702503395095	not significant	NA
Gys1	0.260941271120191	5.3661624573273	6.34356221827388	0.019354888509874	0.245047187553059	not significant	NA
Samd8	-0.347530586483451	6.67991255672243	6.34183507784097	0.0193695062942379	0.245047187553059	not significant	NA
BC034090	-0.352378907082672	5.28047312374322	6.33406964141398	0.0194353815932104	0.245246410803707	not significant	NA
Atp13a3	0.312338904250353	6.38515567436049	6.33392632219936	0.019436599730798	0.245246410803707	not significant	NA
Acadsb	-0.270697793000536	7.07466252537588	6.33373583909949	0.0194382188679636	0.245246410803707	not significant	NA
Cacybp	-0.398431667838129	5.86058882596932	6.33005340064474	0.0194695497021595	0.245301251045753	not significant	NA
Tmem150a	0.292081419790798	7.21906111391451	6.32785460417843	0.0194882842377652	0.245301251045753	not significant	NA
Smco3	-1.4020239302697	0.0336520162152637	6.32465032231378	0.0195156217935426	0.245301251045753	not significant	NA
Pdilt	0.797811325759067	1.62150158155879	6.32339196071756	0.0195263692599839	0.245301251045753	not significant	NA
Psg16	1.80754108423658	-1.00102827859108	6.32007695325218	0.0195547137517753	0.245301251045753	not significant	NA
Pmaip1	-0.476347058580671	3.69658891518406	6.31837981830301	0.0195692425748034	0.245301251045753	not significant	NA
Ahsa1	-0.345073370591803	6.98657224915039	6.31683572630965	0.0195824716643944	0.245301251045753	not significant	NA
Nutf2	-0.44296137049312	4.15609528526946	6.3166763669864	0.0195838375501937	0.245301251045753	not significant	NA
Slc12a1	-0.425467413385381	9.43464029546718	6.3121222976688	0.019622915802383	0.245569300370182	not significant	NA
Ssbp2	0.364469601270183	3.60475350968019	6.30742113810101	0.0196633472689517	0.245662482189303	not significant	NA
St6galnac5	-1.00577064014103	1.33331828062391	6.3071442152643	0.0196657317827734	0.245662482189303	not significant	NA
Tns1	-0.285316224451984	10.3843025606142	6.30270774226272	0.0197039770541615	0.245872437839319	not significant	NA
Itpk1	-0.385017099900757	4.34268387072593	6.30109049323317	0.0197179393674322	0.245872437839319	not significant	NA
Gm6133	-1.09418243975953	0.181978097174452	6.29574573826631	0.0197641610033608	0.246227767262497	not significant	NA
Tmem25	-0.526977810024186	5.65870894000262	6.28451773424242	0.0198616544198396	0.246886201224244	not significant	NA
Comt	0.431178974211258	8.03458165693666	6.28448564035525	0.0198619338589183	0.246886201224244	not significant	NA
Nbeal2	0.362489658112486	4.59176351517166	6.28295679547074	0.0198752504671133	0.246886201224244	not significant	NA
Gtf2f1	-0.310921773085652	3.76147153316636	6.27940470444435	0.019906228416132	0.246886201224244	not significant	NA
Bag2	0.631417747519837	4.19868221403753	6.27893681682193	0.0199103128892578	0.246886201224244	not significant	NA
Ubap2	-0.273110784766864	5.5749524106372	6.27548228909711	0.0199404984261095	0.246886201224244	not significant	NA
Spink4	-1.88204119839948	-0.46242918486104	6.27537648027355	0.0199414237832843	0.246886201224244	not significant	NA
9430038I01Rik	0.431804382241083	3.27167434326522	6.27146013384981	0.0199757080624375	0.247090436950418	not significant	NA
Znhit6	0.370086104151225	4.40868102101391	6.26667477591375	0.0200176888811813	0.247389427267339	not significant	NA
Gm5475	1.04313869846908	1.00503198597599	6.26433835183975	0.0200382214483113	0.247423052567549	not significant	NA
Enox2	0.351168899588472	3.39975088944969	6.26197689217182	0.0200589978508828	0.247459626240331	not significant	NA
Pepd	-0.307430266571416	7.97590398427297	6.25632460284573	0.0201088248103971	0.247854201811203	not significant	NA
Ccna2	1.52797935270083	0.712079706117457	6.24826051517294	0.0201801512918891	0.248299601593954	not significant	NA
Ccdc85a	1.13916206234009	0.155132217219584	6.24819741193945	0.0201807105463663	0.248299601593954	not significant	NA
Dleu7	-0.399445267433735	5.42811515545846	6.24094903189483	0.0202450645041408	0.248532444287862	not significant	NA
Notum	0.531439741781991	3.80359999706097	6.2404408947955	0.0202495845055534	0.248532444287862	not significant	NA
Epsti1	-0.72317880179094	1.38528091413411	6.24002218923796	0.0202533098361428	0.248532444287862	not significant	NA
Lrat	0.729180457196526	1.36650340701568	6.2283338783908	0.0203576122726578	0.249373934513392	not significant	NA
Dnmt3a	-0.259782211133105	5.23746276435806	6.22753734280134	0.0203647420138053	0.249373934513392	not significant	NA
Zfp2	0.430733182307654	2.4845508304791	6.22630916390385	0.0203757408158304	0.249373934513392	not significant	NA
Mapk8ip1	-0.405718169289715	4.38200605567863	6.21967749310689	0.020435244289631	0.24970648505908	not significant	NA
Rsad2	-0.44389142620751	6.83991016482986	6.21927466009662	0.0204388649853987	0.24970648505908	not significant	NA
Zfp811	-0.884152571487847	0.420230260796474	6.21334915378543	0.0204922065195552	0.249965654893308	not significant	NA
Cilp2	1.16367476355632	-0.19697169750305	6.21292086078607	0.0204960680241507	0.249965654893308	not significant	NA
Il4ra	0.407961772090355	4.64207247506721	6.20789940592294	0.0205414021167678	0.250298786670195	not significant	NA
Slc45a3	0.481266917626592	5.09736438880436	6.20336989072098	0.020582390724303	0.250425270253128	not significant	NA
Dsg2	0.349010412687539	3.41820900259976	6.20276867873711	0.0205878380699066	0.250425270253128	not significant	NA
Hsd17b7	-0.320645261367418	4.7128389533356	6.19390788074249	0.0206683087296652	0.25118414397531	not significant	NA
Ttll3	-0.56854852442045	1.81866542922097	6.17892434010799	0.0208051820575721	0.25262655940711	not significant	NA
Tmem72	-0.276401745622168	6.40378123538157	6.17112242323891	0.0208768512764672	0.253275407057997	not significant	NA
Cebpa	0.334847952801145	4.56401738722231	6.15322839640256	0.0210422683867062	0.254571167754558	not significant	NA
Smad2	-0.388680917804056	4.1185982815443	6.15291917805386	0.021045139683508	0.254571167754558	not significant	NA
Itpr2	-0.229877279632305	7.08806960966018	6.14928266128954	0.0210789399073127	0.254571167754558	not significant	NA
Rwdd2b	-0.251478060040101	4.56568730536585	6.14841398365448	0.0210870229228031	0.254571167754558	not significant	NA
Glipr1	-0.68600755284128	2.08456246652471	6.14830269730913	0.0210880586878457	0.254571167754558	not significant	NA
Hspa14	0.341749358635017	4.1253545368469	6.14460377166914	0.0211225176162148	0.254571167754558	not significant	NA
Rph3a	-0.899816209959276	0.72542926021069	6.14321793544779	0.0211354441138569	0.254571167754558	not significant	NA
Tmem207	-0.730028206449629	2.84421671369455	6.14145190757534	0.0211519296492928	0.254571167754558	not significant	NA
Snrk	-0.295256943603375	6.61186222161822	6.13984456771346	0.021166946312296	0.254571167754558	not significant	NA
Vps37b	0.442395676199194	3.76128929703588	6.13759719397272	0.0211879624397222	0.254571167754558	not significant	NA
2010003K11Rik	1.22694697242142	2.52165916180586	6.13505172676728	0.0212117942378763	0.254571167754558	not significant	NA
Hnf4a	-0.304717347470806	9.26914900295934	6.13128915504777	0.0212470758138575	0.254571167754558	not significant	NA
Pnp	0.292511747700027	6.86916195715446	6.13058679833818	0.0212536690387431	0.254571167754558	not significant	NA
Itga7	0.58538912719454	2.76614319808351	6.12929187095421	0.0212658308702607	0.254571167754558	not significant	NA
Zfp397	0.373138425952128	3.44568438624644	6.12833911603112	0.0212747840013397	0.254571167754558	not significant	NA
Xlr3a	-0.960896048301896	1.99809309711519	6.12778217108101	0.0212800196119275	0.254571167754558	not significant	NA
Rap2c	0.319325377739091	4.54398355872004	6.12616763572032	0.0212952053078105	0.254571167754558	not significant	NA
Pabpc4	-0.334235920663846	4.03637215179388	6.1135368491482	0.0214144230803728	0.255776226147428	not significant	NA
Ccl5	-1.04467581063581	1.82935840797235	6.10447275234592	0.0215004342656702	0.25658293160174	not significant	NA
Lmo4	-0.293082679499938	6.75503832798901	6.09196559025584	0.0216197500480712	0.257785363019534	not significant	NA
Igsf11	0.386956380123483	6.09185966346705	6.08969804291652	0.0216414608865828	0.257822927251734	not significant	NA
Epb41	-0.230263881297875	7.54782820629632	6.08211236400086	0.0217142674034201	0.25843059060463	not significant	NA
Dnajb3	1.16613704017237	0.47525397190013	6.07883530908698	0.0217458045978437	0.25843059060463	not significant	NA
Ccdc91	-0.270696456825593	5.70055022692592	6.07857829029688	0.0217482802114184	0.25843059060463	not significant	NA
Ccdc58	0.241334291026131	5.35806384876214	6.06993959095243	0.0218316713880228	0.259022870484624	not significant	NA
Polr3c	-0.335800033093076	4.85275857732166	6.06955240868733	0.0218354172728741	0.259022870484624	not significant	NA
Zfp185	0.649196256541106	3.16738174993732	6.06616129251472	0.0218682560370145	0.259191079018915	not significant	NA
Rdh7	1.91649375236685	-0.870371775092166	6.06146686884142	0.0219138065799201	0.25938853621564	not significant	NA
Copz1	-0.253630676610057	7.72846310428985	6.06017297004143	0.0219263800107326	0.25938853621564	not significant	NA
Ccdc84	-0.309871287055181	4.72725364142893	6.05867617181648	0.0219409351417016	0.25938853621564	not significant	NA
Dnaja4	-0.264280750468992	4.92282248263366	6.05613310708537	0.0219656890460171	0.259460362702571	not significant	NA
Pdlim1	-0.584270298900783	3.25994638318675	6.05195640526055	0.0220064121482826	0.259720536237717	not significant	NA
Cox14	0.210978048567071	7.4245397766447	6.04519594131213	0.0220725055162562	0.260092453202844	not significant	NA
Tnfsf13b	0.531704284762287	2.35730840836632	6.04426990523695	0.022081576079551	0.260092453202844	not significant	NA
Caprin2	0.469878768465017	2.2310592169992	6.0429923587867	0.0220940965214424	0.260092453202844	not significant	NA
Pcbd2	-0.257973686698586	6.4413469540383	6.03995649247574	0.0221238809187273	0.260222548553803	not significant	NA
Pdzk1	-0.319607571767505	9.81706526053994	6.03723424362883	0.0221506265213438	0.26031671151268	not significant	NA
Dlc1	-0.312070090056952	5.96175363787553	6.03450326934044	0.0221774940627219	0.260412147105046	not significant	NA
Prdx6	0.274588777524385	8.93226226143456	6.03097747455888	0.0222122348410068	0.260599792378738	not significant	NA
Ngrn	0.35191712837898	4.84295550838457	6.02674747024564	0.0222539944796983	0.260869398580159	not significant	NA
Rdh5	-0.458381646471821	2.96558901002011	6.02385428945814	0.0222826070594334	0.26098456548279	not significant	NA
Wt1	0.549459670268669	2.99006443854935	6.01919878793593	0.0223287345098501	0.261304508067673	not significant	NA
Zfp3	0.711173166901614	1.5823222794024	6.00823876082898	0.0224377490146259	0.262159976222037	not significant	NA
Lmbr1	0.36244248038842	4.25892612016078	6.0080551426862	0.0224395804281911	0.262159976222037	not significant	NA
Rpgrip1l	-0.531915789705241	2.58172107347414	5.99211122983866	0.0225992428073833	0.26380343011543	not significant	NA
D230025D16Rik	-0.372683289291628	3.67571625061271	5.98514597397947	0.0226693900363126	0.264019988968277	not significant	NA
Mettl21b	-0.579306676708829	3.65053816153713	5.98254107066336	0.0226956864066533	0.264019988968277	not significant	NA
Was	-0.79795300838304	1.68712779902803	5.98241344077977	0.0226969756976701	0.264019988968277	not significant	NA
Pik3cd	-0.655120459809844	2.08551076383557	5.97901824040639	0.0227313033145319	0.264019988968277	not significant	NA
Fbxw15	-1.48043464689697	-0.596115357250453	5.97793975989341	0.0227422195429096	0.264019988968277	not significant	NA
Tspan14	0.283487253059428	6.06069800965789	5.97613187438418	0.0227605318192962	0.264019988968277	not significant	NA
Slc47a1	-0.298760224790303	9.38720247174809	5.97546072104437	0.022767334191027	0.264019988968277	not significant	NA
Slc23a1	0.275524791854573	8.09482769300917	5.97521283731593	0.0227698471516806	0.264019988968277	not significant	NA
Rdh16	0.34066885937124	7.75653251690325	5.97259193184948	0.0227964359255398	0.264078992641183	not significant	NA
Ubxn6	-0.228512129229358	5.97446710307827	5.97096509581204	0.0228129573946742	0.264078992641183	not significant	NA
Gtf2h2	-0.468787389886534	4.57293508441541	5.96570037268256	0.0228665153062873	0.26426197558609	not significant	NA
Vrk1	0.387734350900917	3.08232967047382	5.96370817509965	0.0228868184382048	0.26426197558609	not significant	NA
Ciita	-0.62076090394157	2.29177730893164	5.96242909613188	0.0228998645420006	0.26426197558609	not significant	NA
Tagln2	0.606691841695218	8.25170766772481	5.96143641164447	0.0229099952492752	0.26426197558609	not significant	NA
Lonrf1	-0.625631918730021	4.26879933104514	5.95934176994962	0.0229313882328948	0.26426197558609	not significant	NA
Ncor2	-0.34216681482327	5.27664603701273	5.95714733776633	0.0229538242902966	0.26426197558609	not significant	NA
Klhl3	-0.32916251984826	6.09255634959971	5.95635487477437	0.0229619325125916	0.26426197558609	not significant	NA
Ift43	0.355476111981361	4.48687993970401	5.95239535708349	0.0230024928759396	0.264355031407292	not significant	NA
Gm28035	1.66055296584126	-0.370194149608829	5.95185059435236	0.023008079545851	0.264355031407292	not significant	NA
Ugdh	0.419665673078551	6.57238759165524	5.94320338493784	0.0230969616372071	0.265156937274747	not significant	NA
Acp6	0.329100149661971	5.33009768239271	5.93716455441653	0.0231592600343972	0.265488537835955	not significant	NA
Mis18a	0.631243324358479	2.39397569799615	5.93669897887334	0.0231640708269511	0.265488537835955	not significant	NA
Mpdu1	0.330219024045825	6.97432441792825	5.9335752750432	0.0231963768982932	0.265626360548294	not significant	NA
Ralgps1	0.459718471034898	3.08984633155909	5.9318404711348	0.0232143403430731	0.265626360548294	not significant	NA
Zfp512	0.292204045632485	4.31206049921159	5.92434083119539	0.023292175876548	0.265739140134925	not significant	NA
Snx31	-0.697974504478106	3.21954286047764	5.92416211204661	0.0232940342728227	0.265739140134925	not significant	NA
Hdac6	0.346425997426002	5.5763009402232	5.92332845797178	0.0233027051407336	0.265739140134925	not significant	NA
Abcc4	0.641718256819392	5.89691651203821	5.92098981274375	0.0233270486984682	0.265739140134925	not significant	NA
Tal2	-1.170775147932	-0.079710758973296	5.92010892812126	0.0233362254048583	0.265739140134925	not significant	NA
Glb1	-0.317284583632326	7.51090793763834	5.91877107482472	0.0233501703315774	0.265739140134925	not significant	NA
Sec24a	0.280460901669866	4.50969382934649	5.91622425192018	0.0233767424777337	0.265739140134925	not significant	NA
Smyd2	-0.289361154191736	4.8319377417937	5.91435756411049	0.0233962398879962	0.265739140134925	not significant	NA
Arl2	0.396875100098056	5.56792955704848	5.9143451631637	0.0233963694755607	0.265739140134925	not significant	NA
Ghdc	0.235129018260233	6.58806014732087	5.89948991678227	0.0235521804633075	0.267290309490036	not significant	NA
Kti12	-0.324482721738133	4.5342275282151	5.89685730401984	0.02357991348224	0.267386594434119	not significant	NA
Cdkn2d	0.340023930788422	3.32069463876593	5.88723212493804	0.0236816195497955	0.268320862288914	not significant	NA
Aven	-0.298040766824058	4.76157024824487	5.8776813024447	0.0237830238584756	0.269180602924464	not significant	NA
Cdca3	1.07696234805433	1.1895293256946	5.87513426589611	0.023810148356355	0.269180602924464	not significant	NA
Nucks1	0.22731091055607	5.6441385460585	5.87367956205778	0.0238256556123042	0.269180602924464	not significant	NA
Zfp326	-0.310971291323333	4.72042723733346	5.87280243748908	0.023835011273277	0.269180602924464	not significant	NA
Elob	-0.211462476480755	8.03458082817718	5.86392900779847	0.0239298886191079	0.269993794656968	not significant	NA
Rnf130	0.321769721023141	5.92991141982785	5.86155801878626	0.0239553112204726	0.269993794656968	not significant	NA
Srgn	0.289624196510211	5.10380695283755	5.86062474485408	0.0239653263848565	0.269993794656968	not significant	NA
Sh3bp5	0.244607881178519	6.81442475846788	5.85349890859361	0.0240419494681905	0.270576010629634	not significant	NA
Celf4	0.843550073575736	0.950578952349166	5.85087828827181	0.0240701973341189	0.270576010629634	not significant	NA
Itpr1	0.293529464680854	7.49559188351757	5.84916191929554	0.0240887182752259	0.270576010629634	not significant	NA
Dnase1l3	-1.53502481776132	0.311109733959731	5.84858758048438	0.0240949193829715	0.270576010629634	not significant	NA
Cyp4a12b	0.581305868196432	4.9039410227485	5.84510171725058	0.0241325943103666	0.270780183816884	not significant	NA
Tcim	0.30121573728985	5.10447209245439	5.84104544403267	0.0241765169529602	0.27088812704581	not significant	NA
Gatm	-0.536613318569942	8.40860679245166	5.8342712562748	0.0242500690846397	0.27088812704581	not significant	NA
Pipox	-0.298746167511714	9.1978489281609	5.83424638498226	0.0242503395894545	0.27088812704581	not significant	NA
Cuta	-0.297950362418093	6.44478177292234	5.83179265136847	0.0242770434141982	0.27088812704581	not significant	NA
Jpt2	0.302352131080402	5.42394468224549	5.83118623757553	0.0242836480323219	0.27088812704581	not significant	NA
Pop4	0.365647169357881	4.16136069871422	5.82840361111824	0.0243139800977719	0.27088812704581	not significant	NA
Ubfd1	-0.288616225749879	4.81968898564584	5.82734431551733	0.0243255380761798	0.27088812704581	not significant	NA
Atp11a	-0.422717342002168	9.30818429221144	5.82393708439817	0.0243627559867752	0.27088812704581	not significant	NA
Tef	-0.572952459939588	8.0750383873495	5.82389196673316	0.0243632492427536	0.27088812704581	not significant	NA
Phgdh	-0.538880913378975	4.05219138414053	5.82348020233597	0.0243677514369143	0.27088812704581	not significant	NA
Bud31	-0.264141805511215	6.39403034256578	5.82199173272647	0.024384033973366	0.27088812704581	not significant	NA
Mfsd11	0.269579301704077	4.82189865788987	5.82048194744782	0.024400562089509	0.27088812704581	not significant	NA
Gpr85	1.27306189167387	0.55630783424822	5.81755844011494	0.0244326022434715	0.27088812704581	not significant	NA
Bhmt2	0.412636505339228	6.53445296401474	5.81656655866491	0.0244434834251708	0.27088812704581	not significant	NA
Kcng1	-1.14654368796286	0.895931173773701	5.81599123755538	0.0244497973164315	0.27088812704581	not significant	NA
Mapk14	-0.240468044162683	6.56808585865917	5.81558741530898	0.024454230171726	0.27088812704581	not significant	NA
Srek1	0.245454070208948	5.92042249617115	5.80943298655368	0.0245218999634877	0.271421284775146	not significant	NA
Als2cr12	0.758630971427436	2.26861626787808	5.8017578127558	0.0246065838204898	0.272141764212121	not significant	NA
AI854703	-0.340416303690347	3.99815745859596	5.79398667331966	0.0246926592147672	0.27273689872116	not significant	NA
A930033H14Rik	0.761811855002603	1.91964142882825	5.79235461391077	0.0247107790501574	0.27273689872116	not significant	NA
Kdm4a	0.277147778593321	5.53541791863807	5.79128885152144	0.0247226196194503	0.27273689872116	not significant	NA
Syk	-0.799192685612333	1.22329712410743	5.789792935907	0.0247392498550198	0.27273689872116	not significant	NA
Ctla2a	0.49095967509567	4.06377896495456	5.78607137261019	0.0247806770289579	0.27273689872116	not significant	NA
Gars	-0.26207754732902	6.60280508031591	5.78506361933019	0.0247919083144752	0.27273689872116	not significant	NA
Rnf186	-0.441897712451183	4.87175844548566	5.7845321868922	0.024797833351438	0.27273689872116	not significant	NA
Tsen2	0.441775724866929	3.13064191499044	5.78168485472731	0.0248296057108673	0.272831980859359	not significant	NA
Icmt	0.257123207489747	5.53783491123088	5.78023869746845	0.0248457602611108	0.272831980859359	not significant	NA
Nolc1	-0.264361961971034	4.90690917929926	5.77181116960763	0.0249401351571492	0.273637047499483	not significant	NA
Rbm17	0.233662969125227	5.35026211164949	5.77017781984267	0.0249584723332982	0.273637047499483	not significant	NA
2310034G01Rik	0.647188508619488	1.06738297508909	5.76443393788647	0.0250230769794706	0.273890295030352	not significant	NA
Kat2a	0.329364349896923	3.4150824706004	5.76279152890277	0.0250415843788361	0.273890295030352	not significant	NA
Crb3	0.284006417597118	4.58781656427377	5.76092340115233	0.0250626538576396	0.273890295030352	not significant	NA
Atxn7l3b	-0.226135922844842	8.1123674902661	5.76040362867427	0.0250685195747885	0.273890295030352	not significant	NA
Plch1	1.3059924026494	-0.114212636025088	5.75937285161071	0.0250801565962571	0.273890295030352	not significant	NA
Syngr2	0.226453368158933	7.06535006839971	5.74781239656269	0.0252110830375386	0.274986570834588	not significant	NA
Ppp1r7	0.248557542624313	5.13456290874788	5.74701563676208	0.0252201347090393	0.274986570834588	not significant	NA
Gan	0.267735902579679	4.72132462079181	5.74391273690973	0.0252554201205112	0.275155326191389	not significant	NA
Strip1	0.259794604623314	5.14331948895686	5.73989809982138	0.0253011554089991	0.275272404504744	not significant	NA
Cnbp	0.309952468674692	7.26415193118444	5.73949089733417	0.0253057994782635	0.275272404504744	not significant	NA
Cebpb	0.691142416072628	5.15825844047003	5.73728658303838	0.0253309558048082	0.275330443728162	not significant	NA
Nat6	0.280071260433245	4.72488772099043	5.73310946167219	0.0253787030580194	0.275633748380725	not significant	NA
Spcs3	0.379468055592241	4.98783860454149	5.72930651633325	0.0254222606458039	0.275742626202418	not significant	NA
Rbbp9	0.26861562684904	5.05729504960094	5.72817632326406	0.0254352215633801	0.275742626202418	not significant	NA
Tmem213	-0.258707379691422	6.66176511162985	5.72703834377687	0.025448279230545	0.275742626202418	not significant	NA
Fut9	-0.471858724460542	8.87893798118413	5.7241391242913	0.0254815799678371	0.275769379741155	not significant	NA
Ubd	-1.05737390301243	0.510616312102455	5.72231569230202	0.0255025490244086	0.275769379741155	not significant	NA
Lats2	-0.261711040579544	5.62102731395434	5.72164163169514	0.0255103054472237	0.275769379741155	not significant	NA
Dtnbp1	0.25002594659857	6.63818181210465	5.71925508088234	0.0255377886975387	0.275851806218903	not significant	NA
Csk	-0.29793180489741	5.95734022657228	5.71602845417166	0.0255749987564932	0.275857845034038	not significant	NA
Zfp706	-0.209773838767869	8.51334278014213	5.71480892226549	0.0255890783894132	0.275857845034038	not significant	NA
Cyp4a12a	-0.760992981149263	7.23064846671542	5.71328738701746	0.0256066568239241	0.275857845034038	not significant	NA
Xpnpep3	-0.299511206101682	4.79271331083959	5.71232496429518	0.0256177827437844	0.275857845034038	not significant	NA
Trappc6a	0.364381575591457	5.03806817134944	5.71001594312309	0.0256444978013063	0.275931618092909	not significant	NA
Igkc	-2.35987028932247	7.36702813859001	5.69669667915968	0.0257992085829286	0.27736240580589	not significant	NA
Rap1gap	-0.335754758984008	5.51110384936431	5.69513588001895	0.0258174062851498	0.27736240580589	not significant	NA
Ttf2	0.461838924338303	2.45325149051254	5.69250483770117	0.0258481146528892	0.277477713016448	not significant	NA
Ddc	0.424903759223057	7.28442048971186	5.68903398267776	0.0258886873748313	0.277675704487799	not significant	NA
Ralgapa2	0.322237469428953	5.165109180914	5.68580749701082	0.0259264673394382	0.277675704487799	not significant	NA
Slc22a22	-0.698212313747646	7.13957334075052	5.68528413192574	0.0259326013936986	0.277675704487799	not significant	NA
Prmt1	0.501547087154476	5.21023073252466	5.68237988329535	0.025966669855612	0.277675704487799	not significant	NA
Ccr7	-2.28903327046609	-1.01245242696732	5.67786027596715	0.0260197868667529	0.277675704487799	not significant	NA
Apoa4	0.61514382021937	3.99975607198992	5.67663270405369	0.0260342349473009	0.277675704487799	not significant	NA
Lyplal1	-0.345864871725822	5.75552816080751	5.67648899968625	0.0260359268819946	0.277675704487799	not significant	NA
Fut8	0.291867140914684	5.23942171475375	5.67579125923096	0.0260441436276261	0.277675704487799	not significant	NA
Brd3os	-0.384546775421232	2.58162242217631	5.67479734612417	0.0260558531705174	0.277675704487799	not significant	NA
Alg5	0.258549423138536	6.23034821320672	5.67389793405851	0.0260664544418753	0.277675704487799	not significant	NA
Plaa	0.303963102767126	5.31833755642834	5.6721838764819	0.0260866711948663	0.277678122274243	not significant	NA
Npy	0.986228437921853	2.97442913628766	5.66495222749819	0.0261721592174347	0.278187393546828	not significant	NA
Spdl1	1.15115328153151	-0.36778532511081	5.66474884927046	0.0261745679480026	0.278187393546828	not significant	NA
Wwp2	-0.270196745567444	5.0749443052256	5.66198531735647	0.0262073226763162	0.278322568269654	not significant	NA
Dnmt1	0.454105304172473	2.94506412837383	5.65888007514006	0.0262441821711471	0.278360954116442	not significant	NA
Cmtr1,Gm28043	0.272435085089992	5.3223630821781	5.65747348874054	0.0262608975309853	0.278360954116442	not significant	NA
Itgax	-0.954653486295194	1.76907272020396	5.65661931871248	0.0262710539807542	0.278360954116442	not significant	NA
Ift122	-0.333059048617092	6.04447066416208	5.6524237484365	0.0263210048822267	0.278643195980639	not significant	NA
Ap5b1	0.694761354309011	1.46901305277843	5.65101423530262	0.0263378098281318	0.278643195980639	not significant	NA
Zfp810	0.455625049987557	4.36894845432402	5.64691186371209	0.0263867886878538	0.27874196307415	not significant	NA
Dtx2	0.501112481957135	2.56554806476492	5.64582905180344	0.0263997335198393	0.27874196307415	not significant	NA
Pidd1	0.49177756553746	2.02172205552034	5.64519267815865	0.0264073445688274	0.27874196307415	not significant	NA
Brms1l	0.355537617614296	3.38611068573759	5.64015306887095	0.0264677051203812	0.2790117542715	not significant	NA
Pgd	0.525559101434607	7.59845313399444	5.63970530645608	0.0264730755258683	0.2790117542715	not significant	NA
Far1	-0.312436324979031	7.25345522206741	5.62825758503018	0.0266107924193503	0.27987657355819	not significant	NA
Prelid1	-0.203041120883679	8.69492583197658	5.6272045641947	0.0266235004882056	0.27987657355819	not significant	NA
Armcx5	0.660314423456951	1.37616136375351	5.62403114496816	0.0266618389888115	0.27987657355819	not significant	NA
Mospd2	0.435869130749312	3.54714294159125	5.62313576193332	0.0266726673873982	0.27987657355819	not significant	NA
Nck1	-0.456171136615086	3.37043489556138	5.62292413776863	0.0266752274020654	0.27987657355819	not significant	NA
4930539E08Rik	1.78349219114781	-0.0185593142500002	5.62285868414791	0.0266760192492293	0.27987657355819	not significant	NA
Cfap36	-0.276495069767491	5.69581354125219	5.62045963648216	0.0267050606685315	0.279969809620054	not significant	NA
Phf11b	-0.613800915302996	2.12952243884526	5.6183927489101	0.0267301094944275	0.280021079175786	not significant	NA
Gucy2g	-2.39315328357083	-0.90419451861539	5.6135363117781	0.0267890685579617	0.280169034782181	not significant	NA
Sfi1	0.429939080252304	3.32781838958171	5.61252258109361	0.026801393975753	0.280169034782181	not significant	NA
Srgap1	0.461285290771901	2.75872573360532	5.61224744700488	0.0268047402797148	0.280169034782181	not significant	NA
Copz2	-0.486700820169641	4.54256272014101	5.60873877074449	0.0268474553438776	0.280404512918649	not significant	NA
Id1	0.467755664782405	5.85919062115004	5.60408512589543	0.0269042268137092	0.280769941247926	not significant	NA
Aplnr	-0.764103285546324	1.35512686810611	5.60255945842125	0.0269228681694793	0.280769941247926	not significant	NA
Ppih	0.303101249721021	3.63864613940471	5.60066402896499	0.0269460475707637	0.280800860319189	not significant	NA
Slc46a1	-0.29065087023603	5.35890868995656	5.5961333550116	0.027001544083225	0.281090378351943	not significant	NA
Stxbp6	0.305447955046122	4.55292355822395	5.59509336617616	0.0270143009934378	0.281090378351943	not significant	NA
Rwdd2a	1.18229712817492	-0.13618711291952	5.59192531110285	0.0270532031343802	0.281124852264387	not significant	NA
Haghl	0.329106097162004	4.17650303464905	5.59152770598063	0.0270580899487068	0.281124852264387	not significant	NA
Jmjd8	-0.37859521169462	6.0457732070806	5.58348936902586	0.0271570980435274	0.281942637460866	not significant	NA
9530068E07Rik	0.23447103129518	7.2004820287959	5.56758668329947	0.0273541666328598	0.283458494632993	not significant	NA
Sept11	-0.263190742080848	6.41227798825306	5.56733282882372	0.0273573253744375	0.283458494632993	not significant	NA
Arhgef40	0.358913416183176	3.80834689657769	5.56512711940158	0.0273847884521503	0.283458494632993	not significant	NA
Nox4	-0.350298918725532	7.61770422942961	5.56476409379993	0.0273893114025414	0.283458494632993	not significant	NA
Atp7b	0.873550496182478	1.30060211026591	5.56329028742984	0.0274076821946052	0.283458494632993	not significant	NA
Lgr4	0.2733792233095	6.59833929300276	5.56044498307726	0.0274431875026917	0.283458494632993	not significant	NA
Chrnb2	0.836442960637539	0.998726998715821	5.55991661889095	0.0274497863879399	0.283458494632993	not significant	NA
Plcg1	0.302886114968086	4.81863871729735	5.55859063760787	0.0274663547459512	0.283458494632993	not significant	NA
Gnpda1	-0.310061737882831	7.37757743571582	5.5543300315918	0.0275196674616658	0.283657860711847	not significant	NA
Foxm1	1.23329836284699	0.489040818708993	5.55378359970316	0.0275265132992276	0.283657860711847	not significant	NA
Inafm2	0.321466711670102	4.54636765029231	5.54721428786069	0.0276089645314262	0.284295959493342	not significant	NA
Ppid	-0.304789315669218	5.49645359229329	5.54559205649486	0.0276293675988778	0.284295959493342	not significant	NA
Rabep2	0.324222001578898	4.35178833366464	5.54057452602578	0.0276925806903253	0.284357275621119	not significant	NA
Fads1	-0.310825816652877	6.42862265510725	5.5375399576105	0.0277308900117184	0.284357275621119	not significant	NA
Efnb3	-0.958691616834068	-0.0466538896610284	5.53687070467983	0.0277393468396511	0.284357275621119	not significant	NA
C1s1	-0.365361616025662	4.21927133451888	5.53681233577024	0.0277400845388107	0.284357275621119	not significant	NA
Ednrb	0.398499082260368	4.68178824471037	5.53546336777644	0.0277571396700255	0.284357275621119	not significant	NA
Msrb1	0.321700149959443	8.04559388439418	5.53538346196763	0.0277581502945963	0.284357275621119	not significant	NA
Oas3	-0.358202277691869	4.59156085439685	5.52768863034484	0.0278556652563779	0.285145944050365	not significant	NA
Crcp	-0.303891696491021	4.71765356401021	5.52249050150075	0.0279217568372077	0.285316107582324	not significant	NA
Keg1	-0.431028147071995	10.9902159505925	5.52197673242831	0.0279282986686941	0.285316107582324	not significant	NA
Arhgap10	-0.376239955888624	4.85065544815851	5.52152815741992	0.0279340117845778	0.285316107582324	not significant	NA
4931406C07Rik	-0.30722590968765	9.01909847274407	5.51869049245411	0.0279701829949534	0.285316107582324	not significant	NA
Msantd1	-1.1783819598524	0.267455412912886	5.51814823671358	0.0279771009920541	0.285316107582324	not significant	NA
Gm10600	1.36210403928737	0.611816051860197	5.51670473750954	0.0279955262137145	0.285316107582324	not significant	NA
Cry1	0.698745029202212	2.68434744884684	5.50273763625882	0.0281745088231442	0.286899244609587	not significant	NA
Kank1	-0.278331933565692	6.51962621523146	5.50136461125042	0.0281921725500027	0.286899244609587	not significant	NA
Sept10	0.510251008084163	2.50381237229706	5.4994002612556	0.0282174651110814	0.28694641863692	not significant	NA
Anxa4	0.219314086247813	6.034783670016	5.49468127308755	0.028278329611023	0.287173550605925	not significant	NA
Aimp2	-0.276090880216127	4.8117162564326	5.49446308484542	0.0282811473060906	0.287173550605925	not significant	NA
Hbs1l	-0.245050108083893	6.08896383314337	5.48805122107859	0.0283640908602774	0.287595791195468	not significant	NA
Sltm	-0.24391254029471	5.75210367729765	5.48731132089547	0.0283736796723653	0.287595791195468	not significant	NA
Chd8	-0.316149034621977	5.00323149218254	5.4864504142557	0.0283848412446179	0.287595791195468	not significant	NA
Csad	-0.27700150563429	9.31695327396218	5.47893272806206	0.028482516315015	0.288375097763756	not significant	NA
Ern1	0.348575954718294	3.58144099526077	5.47599849128422	0.0285207419599844	0.288551803762669	not significant	NA
Klk1	-0.362319945298338	10.5677018983753	5.47327941987914	0.0285562157885259	0.288700431963911	not significant	NA
Gmfg	0.37338935524675	2.9620630701526	5.47018992602061	0.0285965821815055	0.288898271333304	not significant	NA
Mkl2	0.317558945776222	4.26675065903016	5.46640583900426	0.0286461109276015	0.288954104692599	not significant	NA
Tspan2	0.658537240356855	1.58519600896285	5.463096598922	0.0286895032250178	0.288954104692599	not significant	NA
Stxbp4	-0.379097934002569	5.00960750309776	5.46277115339019	0.0286937745887512	0.288954104692599	not significant	NA
Pnrc1	0.457524882160294	5.86460973076744	5.46159706395899	0.0287091900345413	0.288954104692599	not significant	NA
Chd4	0.207559059795741	7.18797169915851	5.4593521939493	0.0287386903149351	0.288954104692599	not significant	NA
Six5	0.398954642776174	2.6516234193149	5.4573631921093	0.0287648565220672	0.288954104692599	not significant	NA
Manea	0.261384717570701	3.83636513100281	5.45706153120248	0.0287688273335082	0.288954104692599	not significant	NA
Slitrk6	-0.718375912017303	1.76296256230419	5.4564906621517	0.0287763434541073	0.288954104692599	not significant	NA
Prc1	1.61792372874781	0.703374004861289	5.45550525111733	0.0287893226473658	0.288954104692599	not significant	NA
Kcnma1	-1.14013042755333	0.46482833089881	5.45290434144846	0.0288236116103764	0.289049740465121	not significant	NA
Mfsd12	0.405983346188654	3.81686334716549	5.45162701201538	0.0288404679493671	0.289049740465121	not significant	NA
Parp2	0.36416833616458	3.6055044789803	5.44487952590228	0.0289296947129778	0.289647716793596	not significant	NA
Nufip2	-0.328205021745902	6.3097652508044	5.44396325095523	0.0289418350665547	0.289647716793596	not significant	NA
Plbd1	-0.607314168014386	3.22994368358246	5.4321537409081	0.0290988187009367	0.290682766771807	not significant	NA
C8a	-0.504365323737297	4.4663243400464	5.43039997930805	0.0291222125878867	0.290682766771807	not significant	NA
Fbxl14	-0.272813905707944	4.6533425684866	5.42873714002836	0.0291444130793767	0.290682766771807	not significant	NA
Magoh	0.326938933578553	4.70732606294519	5.42783133149866	0.0291565144563837	0.290682766771807	not significant	NA
Pir	0.759380013227578	1.56109809504579	5.42587523242327	0.0291826666437389	0.290682766771807	not significant	NA
Wdr19	0.432722082295242	2.98805782664395	5.42585930293481	0.029182879721757	0.290682766771807	not significant	NA
Optn	0.416399188774837	3.36546838635797	5.42519703680613	0.0291917399500879	0.290682766771807	not significant	NA
Dcp1b	0.495206024362761	3.0159619406413	5.42166432288586	0.0292390537955014	0.290762699404683	not significant	NA
Bhlhe41	-1.03721485697293	2.18523405903538	5.4214721059587	0.029241630629065	0.290762699404683	not significant	NA
Gse1	0.341957041101479	4.26862660064447	5.41602053684312	0.0293148195486939	0.291281944457015	not significant	NA
D10Jhu81e	-0.226544083766332	7.94968694337514	5.41117331177664	0.0293800672026902	0.291589031527673	not significant	NA
Rad9b	0.648075942718393	1.8213652271516	5.41060650894507	0.0293877074464576	0.291589031527673	not significant	NA
Fam98a	-0.234740820435374	5.70391360232651	5.40891361163181	0.0294105401742276	0.291607290192859	not significant	NA
Eif3c	-0.206259145497926	6.88538844442024	5.40536447462536	0.029458473170266	0.291874215982999	not significant	NA
Gaa	-0.248195797535024	6.23323934643438	5.40124335687751	0.0295142408266483	0.292218331662845	not significant	NA
Nlrc4	-0.598261601441591	1.75893907051333	5.39749429438254	0.029565076441949	0.292242113773701	not significant	NA
Ocrl	0.351529238546883	3.70783858154618	5.3973637007696	0.0295668489988539	0.292242113773701	not significant	NA
Gas8	-0.345327175525097	3.44417048253237	5.39641292483881	0.0295797575383935	0.292242113773701	not significant	NA
Rrm2b	0.398920217295819	3.83265876888301	5.391428435494	0.0296475345092472	0.292439536755045	not significant	NA
Armc8	0.317999219944238	4.75592832410587	5.39113433567945	0.0296515389819576	0.292439536755045	not significant	NA
Spen	-0.516700547169626	5.73224320766209	5.39030038578267	0.0296628973643264	0.292439536755045	not significant	NA
Plpp1	0.245338936238288	6.38664454555711	5.3841983577715	0.0297461552432722	0.292755089355964	not significant	NA
1700030J22Rik	-0.791720695050566	1.27438360226625	5.3841856675385	0.0297463286649606	0.292755089355964	not significant	NA
Fgd1	0.536462286727155	1.89419801444484	5.38332228019994	0.0297581301684992	0.292755089355964	not significant	NA
Mapk13	0.396622438748785	3.39484326061987	5.37840858402153	0.0298253945869339	0.293209169290233	not significant	NA
Rps6ka1	0.304537612512066	4.04992016699683	5.37637155960816	0.0298533296573036	0.293264775804017	not significant	NA
Zeb1	0.39708364315154	2.87849783277048	5.37491847888296	0.0298732746211708	0.293264775804017	not significant	NA
Card10	-0.342395384682865	5.88584958976864	5.36994461138991	0.0299416588744934	0.293534899612746	not significant	NA
Clta	-0.206018052474729	7.89854223170626	5.36831660395567	0.0299640799338466	0.293534899612746	not significant	NA
Pdxk	0.378738635626572	6.72031283502064	5.3683090105582	0.0299641845548105	0.293534899612746	not significant	NA
Dnmbp	0.370963927886931	2.85967913467695	5.3651804082362	0.030007324902306	0.293616282362172	not significant	NA
Abca8a	0.443303459676687	3.63872592422417	5.36464124439498	0.0300147664642059	0.293616282362172	not significant	NA
Rap2a	0.338840453647837	4.02781893455337	5.36057467356551	0.0300709600610016	0.293958976922852	not significant	NA
Senp7	0.448718180913785	2.91991302617361	5.35536279604731	0.0301431523132352	0.29406231923114	not significant	NA
Mtap	-0.215231541891398	5.39100501543781	5.35222925327826	0.0301866499499396	0.29406231923114	not significant	NA
Dusp28	0.287462158465626	4.69988282066412	5.34903915358703	0.0302310048888307	0.29406231923114	not significant	NA
Cdkal1	-0.281232551501475	5.53702602841124	5.34902202516325	0.0302312432382273	0.29406231923114	not significant	NA
Senp3	-0.206178554208869	5.06615124453222	5.34855121317922	0.030237795613844	0.29406231923114	not significant	NA
Gbp7	0.401939110424767	4.22711578073572	5.34777589521852	0.0302485893205698	0.29406231923114	not significant	NA
Cd300lg	-0.456788811972837	5.10886562800666	5.34755949244017	0.0302516027749013	0.29406231923114	not significant	NA
Nt5c3	-0.225059271690195	6.56051640838632	5.34752333325558	0.0302521063319539	0.29406231923114	not significant	NA
Tmem204	-0.334288333016516	5.09831674260211	5.3460914082757	0.0302720550356727	0.29406231923114	not significant	NA
Nup93	0.329014548402178	3.98255330689943	5.34272296943764	0.0303190401810961	0.294156703261189	not significant	NA
Tm2d3	-0.207612288968323	7.20942660020904	5.34235889123325	0.0303241234662747	0.294156703261189	not significant	NA
Jchain	-1.91797079074614	4.36571320907705	5.33907577235756	0.0303700057366175	0.294396196571775	not significant	NA
Apoc1	1.2183087435455	1.18443149836306	5.33703911486637	0.030398507523375	0.294466993031521	not significant	NA
Dusp3	-0.277807960784442	6.61666170216745	5.33230022172218	0.0304649414819461	0.294718495256391	not significant	NA
Nat8f1	-0.513592271944496	8.96142843384647	5.33216042859825	0.0304669036921876	0.294718495256391	not significant	NA
Prlr	0.660108602952983	4.48731314786542	5.32506339901285	0.0305667076179538	0.29547817364022	not significant	NA
Fam222a	0.492214203753025	2.10261211377686	5.32067939700781	0.0306285417985746	0.295870009821974	not significant	NA
Rbm10	-0.212655370209435	5.18280519431995	5.3098035640737	0.0307825459005414	0.297102463524032	not significant	NA
Clock	0.36436738811384	5.54667994100146	5.30516790829117	0.0308484512774215	0.297102463524032	not significant	NA
Gm21992	1.28922828009397	-0.0066010761089745	5.30349980368992	0.0308722054764713	0.297102463524032	not significant	NA
Trac	-0.661690559919808	1.59521975674961	5.3014770128415	0.0309010379855033	0.297102463524032	not significant	NA
Timp3	-0.327531474140547	11.2980009610121	5.3013394892849	0.0309029993172979	0.297102463524032	not significant	NA
Prelp	-0.456641340423095	5.10543044146268	5.30118870788388	0.0309051498899404	0.297102463524032	not significant	NA
Zfyve26	-0.273730843371093	4.07465379776217	5.30096413254065	0.0309083532854183	0.297102463524032	not significant	NA
Pycrl	-0.243498362193799	5.70000737815829	5.29964125004945	0.030927230743341	0.297102463524032	not significant	NA
Creld2	-0.573911061958178	5.5604641266864	5.29512641510157	0.0309917545160591	0.297516559766812	not significant	NA
Rflna	-0.66427735277181	1.22862177375511	5.28959673076375	0.0310709875851786	0.297890753199732	not significant	NA
Mdp1	0.1952144484193	6.00390825750804	5.28849402793469	0.0310868149867325	0.297890753199732	not significant	NA
Tufm	-0.244655813968893	6.33410741894125	5.28791927315253	0.0310950681836881	0.297890753199732	not significant	NA
Tedc2	0.481402500624284	2.18526413584895	5.28290127914827	0.0311672284944767	0.298376272237613	not significant	NA
Ctps	0.43292064783051	4.44761263819879	5.27130521768297	0.0313347023778008	0.299508748477127	not significant	NA
Ezh1	-0.221858310220997	5.69295889785544	5.27082065839182	0.0313417224485022	0.299508748477127	not significant	NA
Dennd3	0.282840674627713	4.47476657119439	5.26665341904286	0.03140216829012	0.299508748477127	not significant	NA
Gm20521,Pabpn1	0.285450105741516	8.37389699617887	5.26469840679223	0.0314305707704539	0.299508748477127	not significant	NA
Grb7	-0.279085485188804	6.66608779821302	5.26456313654289	0.0314325370455729	0.299508748477127	not significant	NA
Rangrf	-0.374642098920137	3.76233521333366	5.264421447941	0.0314345967650547	0.299508748477127	not significant	NA
Cntnap5a	-1.25739750380813	0.663898290239835	5.26429383207391	0.0314364520394249	0.299508748477127	not significant	NA
Aoc2	0.681065070680654	1.15744388721588	5.25671463689384	0.0315468584548174	0.300354633855976	not significant	NA
Sfpq	-0.298213275522964	6.32627796305093	5.25200936918186	0.0316156188680276	0.300636742571803	not significant	NA
Prpsap1	-0.253479049862775	6.18033419387732	5.25058192183599	0.0316365120610812	0.300636742571803	not significant	NA
Ier3	-0.496590278372599	7.52999255779695	5.25024699285355	0.0316414165747589	0.300636742571803	not significant	NA
Egr1	-0.769520523338499	5.30314917724042	5.2458094032377	0.0317064786764407	0.300936089197167	not significant	NA
Vsig10l	0.621969115717596	2.27025754785959	5.24514379873634	0.0317162504200311	0.300936089197167	not significant	NA
Cdk1	1.59309414518143	0.779589496847117	5.24327218225765	0.0317437457279611	0.30099138014137	not significant	NA
Kcne1	-0.396966781373897	4.15442513390476	5.23963337856413	0.0317972787070281	0.301293314133239	not significant	NA
Samd12	-0.463879966577195	2.11057484757598	5.23729255080047	0.0318317697407105	0.301414528608186	not significant	NA
Adam10	0.258073627374707	5.46408236367832	5.23090410343163	0.0319261142084447	0.302101943099118	not significant	NA
Klhl32	-0.524623392514778	2.26203104161396	5.22716601294424	0.0319814635978038	0.302419680624297	not significant	NA
Lsm4	-0.326539457476335	6.40465982395833	5.22123263564362	0.0320695393146613	0.30304623851698	not significant	NA
Mid1ip1	-0.367366064078746	5.7496203714171	5.2182595031479	0.032113775067573	0.303257953408332	not significant	NA
Grk6	0.318858581952807	3.57359841051438	5.21579544671885	0.0321504883752117	0.303398392676675	not significant	NA
Kcnj10	-0.238376164820223	5.45607099698429	5.21040619413858	0.032230949881246	0.303942647715697	not significant	NA
Calcrl	-0.43501896341577	4.48224510895612	5.20900390647017	0.0322519230244718	0.303942647715697	not significant	NA
Trim30a	-0.406002598926491	3.20429332372496	5.20134018588137	0.032366815193703	0.304617133651003	not significant	NA
Trim26	0.332362180347192	4.48841107339933	5.20130443796104	0.0323673521898265	0.304617133651003	not significant	NA
March2	-0.249316258526563	6.64413490643107	5.19645299655792	0.0324403220614515	0.305097165711322	not significant	NA
Ppp1r15b	-0.194760953883547	6.33955939939959	5.19457433334766	0.0324686283098475	0.305156776625231	not significant	NA
Lgals3bp	0.33301368219357	6.40542842785892	5.19027526577303	0.0325335076089857	0.305353886432331	not significant	NA
Cbx7	0.362879364230159	4.4468159186805	5.18637883047615	0.0325924362022825	0.305353886432331	not significant	NA
Ahsa2	-0.332989699136457	5.08779510724118	5.18532289893863	0.0326084264216089	0.305353886432331	not significant	NA
Tspan18	0.484662768063754	4.12952118638532	5.18444399188914	0.0326217426264689	0.305353886432331	not significant	NA
Trim34a	0.364651657850996	2.97690019120583	5.18440035552465	0.0326224039141557	0.305353886432331	not significant	NA
Hint3	0.314966711172774	5.5975791628421	5.183623388519	0.0326341809849662	0.305353886432331	not significant	NA
Srbd1	0.471549374949262	2.25714952619293	5.18301040967731	0.032643475729034	0.305353886432331	not significant	NA
Spryd7	0.232704625018036	5.03705242879733	5.17959758664972	0.0326952794861051	0.305632656353625	not significant	NA
Cadm4	0.506067703102413	4.03844288967374	5.17635608832308	0.03274456806312	0.305887555457162	not significant	NA
Klc4	-0.339223689027711	6.71527140132323	5.17404525909563	0.0327797562363434	0.306010479757424	not significant	NA
Cenpw	1.14500420782347	0.878510535264737	5.16899141351125	0.0328568616139771	0.306524287897754	not significant	NA
Nkap	0.251804057017931	4.23166260430764	5.15813785457508	0.033023140407386	0.307808871662797	not significant	NA
1110008F13Rik	0.226992454648285	7.81929231791319	5.1555057342847	0.0330636071060951	0.307808871662797	not significant	NA
Ltbp2	-1.37854305172598	0.096832108898765	5.15468853515446	0.0330761821881827	0.307808871662797	not significant	NA
6430573F11Rik	0.79748902472379	1.20655790331744	5.15423303125973	0.0330831938228029	0.307808871662797	not significant	NA
Gar1	0.331431281406364	4.56649329966699	5.15234556071673	0.033112265692125	0.307873147743848	not significant	NA
Chuk	0.28011504388334	6.69950168431485	5.14877211440057	0.0331673844166416	0.30802415112518	not significant	NA
Dnajc4	0.252623461607627	4.44980041819948	5.14841780409521	0.0331728550920214	0.30802415112518	not significant	NA
Snx9	0.301984374252128	4.79707322765288	5.14366058987367	0.0332464062698251	0.308176505898005	not significant	NA
Clca3a1	0.660643748642679	2.84549604317028	5.14145884307564	0.0332805093406343	0.308176505898005	not significant	NA
Gria3	0.437595891026728	3.73221298330005	5.14058201431999	0.0332941015515772	0.308176505898005	not significant	NA
Syvn1	-0.391082051176879	5.33802485208257	5.1391686735723	0.0333160236451256	0.308176505898005	not significant	NA
Fam19a5	0.341914256007089	3.45808099234231	5.13834991794817	0.0333287306349947	0.308176505898005	not significant	NA
1110012L19Rik	-0.424614166452441	3.1603078859562	5.13604463578808	0.0333645375561268	0.308176505898005	not significant	NA
Thbs3	0.73992055151073	0.754366291330079	5.13448374584857	0.0333888066684254	0.308176505898005	not significant	NA
Itga2	-1.30683037618781	0.534425814308262	5.13425926502848	0.033392298581793	0.308176505898005	not significant	NA
Sept1	-0.981063069530818	1.58177160018707	5.13219581400485	0.0334244158121265	0.308176505898005	not significant	NA
Creb1	-0.266420366351427	5.75523226112444	5.13142055929064	0.0334364914625758	0.308176505898005	not significant	NA
Paip1	-0.210940813912065	5.83236278803535	5.13000202577725	0.033458599732562	0.308176505898005	not significant	NA
Fbxw11	-0.242595471716302	6.90066892859708	5.12911333704724	0.0334724585685341	0.308176505898005	not significant	NA
Arhgef10l	0.356550141253113	5.77284972743282	5.127789302333	0.0334931184430631	0.308176505898005	not significant	NA
2200002D01Rik	0.515366636736844	4.74460888594206	5.12711361135572	0.0335036672531553	0.308176505898005	not significant	NA
Pmm2	-0.405349309026658	4.42737940942662	5.12593714043449	0.0335220430791078	0.308176505898005	not significant	NA
Chrna2	1.70365238514027	-0.444306975537877	5.12039329829428	0.0336087871673839	0.308710650147799	not significant	NA
Tdrp	0.235954033485362	4.37067472465821	5.11909008819581	0.0336292149425532	0.308710650147799	not significant	NA
Zwint	0.276172493938808	6.52380185221971	5.11796790854209	0.0336468162352435	0.308710650147799	not significant	NA
Ing2	0.376734009262835	4.04928029484019	5.11520689394745	0.0336901665366438	0.308904358653808	not significant	NA
Guca2b	-0.283468441688693	10.6709027212671	5.11315360070862	0.0337224456396412	0.308996367005446	not significant	NA
Fitm2	0.320813665905984	5.22766859683376	5.11030370915622	0.0337673053128774	0.309166438326281	not significant	NA
Hcfc1r1	-0.216703408783447	6.8713318909314	5.10914778283033	0.0337855196443233	0.309166438326281	not significant	NA
Zfp273	1.1182458446076	0.189563274442648	5.10139753914778	0.0339079280828216	0.310082310071412	not significant	NA
Fam160b1	0.287035202111909	4.2954951984578	5.09828771058972	0.0339571850094363	0.310328458530316	not significant	NA
Gpx7	-0.683647057411445	1.12945175676722	5.09487461127414	0.0340113379298686	0.310580083415967	not significant	NA
Tsc2	-0.2653962005959	5.12726303456568	5.09373534128344	0.0340294353868766	0.310580083415967	not significant	NA
Csnk1g3	-0.26143824122533	6.18274474120457	5.09168215057131	0.0340620778939907	0.310635454967066	not significant	NA
Abcd4	0.405555158610661	4.08368717896275	5.09054153909707	0.034080227008121	0.310635454967066	not significant	NA
5330417C22Rik	1.43152035078565	-0.9088983429728	5.08696750745667	0.0341371663980379	0.310950412088619	not significant	NA
Olfr1152	1.09936094074715	0.121855307442835	5.0850780780416	0.0341673108251883	0.311021045001763	not significant	NA
Esrrb	-0.367325876449277	4.64114012311602	5.08226461673527	0.0342122528705169	0.311226198182285	not significant	NA
Unc5c	-0.411372672579946	4.05685267117696	5.07676625428795	0.0343002750292518	0.311822722795377	not significant	NA
Exo1	1.66958427071871	-0.899777000208789	5.06859729645534	0.0344315199960126	0.312328285118545	not significant	NA
Pxk	0.27901353324851	5.09046405446777	5.06817193884784	0.0344383693461023	0.312328285118545	not significant	NA
Pros1	0.341809550176345	5.12758755742833	5.06686254974357	0.034459463477263	0.312328285118545	not significant	NA
Nol10	-0.318767858662459	4.31487334533494	5.06632559713559	0.0344681179248391	0.312328285118545	not significant	NA
Magohb	0.525887890951161	2.14682740875987	5.06631382975042	0.034468307615487	0.312328285118545	not significant	NA
Ndufb11	-0.202141532233946	8.64260425163581	5.06062901474513	0.0345600842179769	0.31285507890899	not significant	NA
Thpo	0.38447484263976	3.05649033595986	5.05992379892442	0.0345714884547765	0.31285507890899	not significant	NA
Map4	0.312145636895522	5.42636456309403	5.05749781984216	0.0346107518995794	0.313006480883501	not significant	NA
Fam210a	-0.255944990218524	5.95973438917626	5.05513859596759	0.0346489829617096	0.313148355446394	not significant	NA
Ar	0.259266397480708	7.03226113226089	5.04997542083288	0.0347328174009684	0.313701928814598	not significant	NA
Mblac1	0.654742313751847	1.98535122928411	5.04818087606869	0.0347620087263929	0.313761574540821	not significant	NA
Stag2	-0.191800819894338	5.39152515502627	5.04268468732626	0.0348515851160738	0.31436582392687	not significant	NA
Ak6,Taf9	0.391186958884726	4.78711872688647	5.0341318174568	0.0349914949726002	0.315423008867222	not significant	NA
Sgf29	0.315458964733851	4.13730541370597	5.03210077516379	0.0350248118368041	0.315518587046074	not significant	NA
Grem2	-1.14895821501214	2.36538993708059	5.02688506599988	0.0351105327435894	0.316085813571744	not significant	NA
Brca1	1.22577973476659	0.518126138150554	5.02435408204802	0.0351522147027761	0.316256097432813	not significant	NA
Gm28557,Rslcan18	-1.2351445491796	-0.176760573328818	5.02287815898161	0.0351765468544646	0.316270169809299	not significant	NA
Ccdc148	-0.620114445053134	2.36837225604991	5.01822223635613	0.0352534286995223	0.316518673025504	not significant	NA
Gpx4	0.43636770800762	9.75478929563973	5.01786350785174	0.035259360100828	0.316518673025504	not significant	NA
Dph3	-0.189751722960905	5.80940066264472	5.01706640664824	0.0352725437940739	0.316518673025504	not significant	NA
Gspt1	0.241887682524791	5.63512882935554	5.01552319265645	0.0352980835933867	0.316543369396859	not significant	NA
Rbms3	-0.353303100810745	5.32384909770321	5.01363579247931	0.0353293478257713	0.316619335901799	not significant	NA
Srd5a1	-0.370691983695028	3.90292510114606	5.01190056370563	0.0353581188269326	0.316672874677576	not significant	NA
H2-M2	-1.49917038390822	-0.884736234135415	5.00940048586554	0.0353996177093157	0.316840263917593	not significant	NA
Mapk1ip1l	0.189154475100408	6.48443735245795	5.00553260719749	0.035463928601436	0.31720215388163	not significant	NA
Nudt9	0.19179308700891	5.85723570745151	5.00422373829017	0.0354857207639517	0.31720215388163	not significant	NA
Txnrd1	0.41745642447451	7.22851889994385	5.00180620384359	0.0355260113405309	0.317342475819684	not significant	NA
Mycn	0.644026944348312	1.72543001106283	4.99953826196566	0.0355638555302986	0.317342475819684	not significant	NA
Mnat1	0.330642286198511	3.65403226300367	4.99917302750666	0.0355699542762399	0.317342475819684	not significant	NA
C1qb	-0.61586166961141	5.29841077616109	4.99618263667405	0.0356199325327917	0.317584392049428	not significant	NA
Mcur1	-0.226489075614655	8.45443352568606	4.99257951778815	0.0356802560995566	0.317845609836409	not significant	NA
P2rx4	0.253118937954206	5.70715609208291	4.99063379959312	0.0357128791092358	0.317845609836409	not significant	NA
Ptprcap	-1.14075661654365	0.79525294353396	4.99033602847144	0.0357178746637848	0.317845609836409	not significant	NA
Vwa5a	0.235636010265761	4.60070408567511	4.98801516496064	0.035756837524325	0.317988623591804	not significant	NA
Grip1	0.425033192432763	3.16870297290706	4.98260925880879	0.0358477776294581	0.318170051926286	not significant	NA
Pcolce	-0.366418311001884	5.76521403746853	4.98232533116198	0.0358525611400344	0.318170051926286	not significant	NA
Lysmd4	0.401305098758924	3.63947571529479	4.98165714060789	0.0358638214034612	0.318170051926286	not significant	NA
Sult1d1	0.345699080602964	8.82937193613425	4.98065813566252	0.0358806639212185	0.318170051926286	not significant	NA
Nup50	-0.20042974411185	5.96073584803312	4.97950251422749	0.0359001579688626	0.318170051926286	not significant	NA
Rdh16f1,Rdh9	0.770149747036938	1.2960680936102	4.97864285671591	0.0359146671528628	0.318170051926286	not significant	NA
Idh3b	-0.205976122546798	8.8485933682352	4.97324037580183	0.0360060004462646	0.318775877755935	not significant	NA
Tcf23	1.15745576485021	-0.465207190039434	4.97176851038228	0.0360309287312982	0.318793395545518	not significant	NA
Adgrf1	-2.14244760193705	-0.875310397116269	4.96851219109092	0.0360861484030596	0.318858604093761	not significant	NA
Pou2af1	-2.12376539454706	-0.0359606667601094	4.96632134647885	0.0361233535883973	0.318858604093761	not significant	NA
Galk1	0.456963225023378	5.4044832635475	4.96629236527594	0.0361238460394232	0.318858604093761	not significant	NA
Zfp951	-1.54937818088605	0.100557042256596	4.96592340474195	0.0361301161070895	0.318858604093761	not significant	NA
Tnfsf15	-0.768682494972033	1.92046288641425	4.96394330302397	0.0361637865991032	0.318953117236915	not significant	NA
Gm20498	1.08915084691961	0.288571760454287	4.95974519755071	0.03623528965893	0.319059905983375	not significant	NA
Unk	0.354231140268347	3.85817631680546	4.95968919501916	0.0362362445795829	0.319059905983375	not significant	NA
Herc1	0.239088268930133	4.25211453529631	4.95909440794125	0.0362463882675656	0.319059905983375	not significant	NA
Twf1	0.247205657674266	6.14802982429209	4.95784128378693	0.0362677698904146	0.319059905983375	not significant	NA
Anapc2	-0.290181000306478	5.59889881778822	4.9534593097903	0.0363426495104474	0.319409896937019	not significant	NA
Slc27a2	-0.314517584768848	10.6830554287203	4.95282274444136	0.036353541649804	0.319409896937019	not significant	NA
Fam173b	-0.271889586461316	5.08353319392271	4.94981835179888	0.0364049987398266	0.319659821425368	not significant	NA
Zkscan1	0.339980093109091	5.82482423839257	4.9447210041104	0.0364924898315305	0.319993700149859	not significant	NA
Fam96a	-0.224577969559427	6.27149001714624	4.94308702942908	0.0365205854398549	0.319993700149859	not significant	NA
Phlda1	-0.671782006647728	4.76007934647139	4.94257908127895	0.0365293243788551	0.319993700149859	not significant	NA
Lsm7	0.378665829584123	4.68366281804467	4.94223954166026	0.0365351672620889	0.319993700149859	not significant	NA
Cep170b	-0.239959021994409	6.95983377312403	4.93939018858769	0.0365842410613739	0.320221608433236	not significant	NA
Tulp3	-0.247685047413934	5.08953500097781	4.93294902388891	0.0366954491414144	0.320992748125559	not significant	NA
H2-Ab1	-0.609010965462923	7.129182710537	4.9297122254764	0.0367514765659425	0.32110054814815	not significant	NA
Lancl2	0.343964403187355	3.50156840115287	4.92951321808172	0.0367549244247005	0.32110054814815	not significant	NA
Hist3h2ba	1.00756832517448	0.478357939529134	4.92823261855719	0.0367771198692468	0.32110054814815	not significant	NA
Ryr2	2.66582453891832	-1.36252309016296	4.9205164246063	0.0369111768315909	0.322068566185696	not significant	NA
2510039O18Rik	0.263697036269743	5.42718084986277	4.91759728365691	0.0369620355472193	0.322241377120123	not significant	NA
Ppwd1	0.495717205016671	1.98544007889373	4.91591035793902	0.0369914619147326	0.322241377120123	not significant	NA
Pdzd11	-0.283708609018404	5.23635438266581	4.91538820005697	0.0370005756609745	0.322241377120123	not significant	NA
Nckap1l	-0.488045011463657	2.36870651141594	4.91375346270588	0.0370291247013683	0.322287951896433	not significant	NA
Minpp1	0.242026922416651	4.51841315360424	4.91194205760369	0.0370607879935887	0.322311960798204	not significant	NA
Lgi4	1.14209223634962	-0.292978792329745	4.91013161511102	0.0370924648776813	0.322311960798204	not significant	NA
Insig1	-0.416470354375897	4.89446102501307	4.90961600260737	0.0371014919959922	0.322311960798204	not significant	NA
Coq6	-0.230717960384925	4.5221493647077	4.90811646337175	0.0371277593136679	0.32233856539135	not significant	NA
Ankzf1	0.413921568939639	3.53471288191491	4.90377014866863	0.0372040115899391	0.32279523178362	not significant	NA
Rcn3	-0.495530871904484	4.67086507590617	4.90197235299305	0.0372356038034319	0.32279523178362	not significant	NA
Apeh	-0.279922224855628	7.16853451622663	4.90114956788848	0.0372500724605242	0.32279523178362	not significant	NA
Gtf2h1	-0.268003747640952	5.36783583728107	4.89444540310856	0.0373682009299462	0.323468753086032	not significant	NA
Gm5662	-2.18923390970645	-0.977637609002365	4.89191994827007	0.0374128090313559	0.323468753086032	not significant	NA
Fut10	0.937284227614609	0.553547137070592	4.89098376561261	0.037429360403852	0.323468753086032	not significant	NA
Bckdhb	-0.3208641829345	6.56176462646816	4.88968009443737	0.0374524225592709	0.323468753086032	not significant	NA
Fmnl2	0.338994145749934	3.89930737311406	4.88897858102676	0.0374648390580869	0.323468753086032	not significant	NA
Ak3	-0.288621308495992	8.30928338969377	4.88882753899353	0.0374675130455277	0.323468753086032	not significant	NA
Smpd2	0.426857874710738	5.90129032727003	4.88499706244526	0.0375353980518886	0.323634648604717	not significant	NA
Shtn1	0.385626963660452	3.41145347207903	4.8832971307661	0.0375655691222378	0.323634648604717	not significant	NA
Tnfaip8l1	0.891246261103076	0.294837420288934	4.88251098781948	0.0375795311248886	0.323634648604717	not significant	NA
AC137513.1,Chkb	0.384378497724814	5.34116035437809	4.88248901762265	0.0375799214023042	0.323634648604717	not significant	NA
Rad18	0.838437969905314	0.255416246476728	4.87808971916437	0.037658162225969	0.324024538053244	not significant	NA
Hspd1	-0.254339195783992	9.44137050167381	4.87732130336599	0.0376718471640622	0.324024538053244	not significant	NA
Cyp2j5	-0.301907569578506	9.80360012863261	4.87269128427688	0.0377544229812084	0.324429208611308	not significant	NA
Wnk2	0.776162724456617	1.2811038483939	4.8720651396745	0.0377656058112796	0.324429208611308	not significant	NA
Atoh7	1.1473188015162	0.848207539619449	4.86610449201933	0.0378722486494225	0.324670646428814	not significant	NA
Parn	0.25841401921027	4.31914207646101	4.86569891438604	0.0378795171976283	0.324670646428814	not significant	NA
Nln	0.252265307813439	5.01717827887954	4.86478452354661	0.0378959101846878	0.324670646428814	not significant	NA
Chrnb1	0.619123137400235	2.79463833207452	4.86459922156245	0.037899233208015	0.324670646428814	not significant	NA
Crb2	0.840344719203865	1.043730763392	4.86302555878568	0.0379274669412259	0.324670646428814	not significant	NA
Hspa4l	-0.341382720021466	5.56001121738761	4.86248830693696	0.0379371114149622	0.324670646428814	not significant	NA
Trip6	-0.495776776996276	5.54172887582728	4.86136308154913	0.0379573198330137	0.324670646428814	not significant	NA
Zfp58	-0.433315669420459	2.2084315354505	4.85687059203237	0.0380381231960543	0.325161581117779	not significant	NA
Snx10	0.530967959544648	2.37238402108761	4.8516604336441	0.0381320772108942	0.325728904310744	not significant	NA
Nipal2	-0.35082688938495	3.25656744833662	4.85059136909126	0.0381513877556389	0.325728904310744	not significant	NA
Lcmt1	0.245371417513102	5.47706378215173	4.84667691542907	0.0382221885938714	0.326132937197462	not significant	NA
Arrdc3	0.451191503450104	5.23503354926473	4.84271732932683	0.0382939561606436	0.326424525474794	not significant	NA
Dnajc12	-0.444847673881627	7.38500230793033	4.84219910503712	0.0383033601989716	0.326424525474794	not significant	NA
Zfp605	-1.05546384022755	0.0436760945059014	4.83697676681749	0.0383982733380454	0.326824678101419	not significant	NA
Glrx	0.265498480525508	5.87951833068122	4.83656818259941	0.0384057102864382	0.326824678101419	not significant	NA
Gbp2	-0.52637331102716	2.81179906923266	4.83452608539572	0.0384429043316415	0.326824678101419	not significant	NA
Mfn2	-0.20836559094493	6.83764812353277	4.83416762866679	0.038449437317779	0.326824678101419	not significant	NA
Top1	-0.285906740268014	6.05069551407681	4.83315201512276	0.0384679539770946	0.326824678101419	not significant	NA
Etfdh	0.300198388065563	5.93802172713581	4.82944490548228	0.0385356271767252	0.327123429909963	not significant	NA
Cd36	0.292847781538772	8.32963957619554	4.8286466786318	0.0385502163100288	0.327123429909963	not significant	NA
Me1	-0.276194003010254	9.18437876188977	4.82682037353745	0.0385836189354999	0.327206990618455	not significant	NA
Limch1	-0.242803380796761	5.40105481256928	4.82448381404336	0.0386264014717085	0.327369946823369	not significant	NA
Ltbp1	-0.435923175921878	3.98332866593604	4.82195122491057	0.0386728336179267	0.32756361694306	not significant	NA
Haus1	0.370470176200457	2.82913194038995	4.81947357138449	0.0387183193696055	0.327749039831317	not significant	NA
Ier5	0.458874895191059	4.73959207881407	4.81608859796941	0.0387805594026728	0.328075974824926	not significant	NA
Ltbr	0.293338921449502	7.07545920108528	4.81264376598723	0.0388440156858993	0.328259638785804	not significant	NA
H2-Eb1	-0.780412675571719	6.81621038058277	4.81234461387853	0.0388495317949652	0.328259638785804	not significant	NA
Glis1	-0.458700302587573	4.07072012329971	4.80863477484693	0.0389180113581231	0.328638356094643	not significant	NA
Kcnk2	-1.06338476944391	0.927258481894888	4.80624103075204	0.0389622693549714	0.328812201464099	not significant	NA
Gper1	-0.816006379273132	1.88709636274213	4.80223860070542	0.0390363969856801	0.329237759883474	not significant	NA
Agbl3	0.402162519696499	2.97325570031653	4.79424840645912	0.0391848558647958	0.3297722485621	not significant	NA
Med31	0.288898492851228	3.95415814425297	4.7939559416203	0.0391903019443433	0.3297722485621	not significant	NA
Nek6	0.491531446330024	4.80524423176222	4.79383852930205	0.0391924885556414	0.3297722485621	not significant	NA
Sult2b1	-0.95999960074669	0.390397054223832	4.79254858289039	0.0392165207300774	0.3297722485621	not significant	NA
Nrros	-0.492381520086611	2.16089435605931	4.79127407429689	0.0392402815842347	0.3297722485621	not significant	NA
Pan2	0.346871082615727	3.47444801071626	4.79117072133999	0.0392422091190808	0.3297722485621	not significant	NA
Snrpd1	0.265957599958877	5.68416422840381	4.78731392007666	0.0393142147993993	0.330177604460977	not significant	NA
Lrrc52	-1.04483558880302	0.716664248327202	4.78519707530718	0.039353799062898	0.330310346092276	not significant	NA
Gusb	-0.29003130609846	5.02938528522999	4.78378490775334	0.0393802310553048	0.330332602408961	not significant	NA
Pde4c	0.243084733121553	6.09694341691154	4.77781110506019	0.039492265942333	0.331072459990916	not significant	NA
Ppif	-0.212257431743422	6.17687956789219	4.76239203031278	0.0397831030721816	0.333309460057705	not significant	NA
Cdca7l	0.529004925165209	2.25597063974717	4.75760481978947	0.0398738902398654	0.333868721713062	not significant	NA
Ada	0.745176990155544	1.03450213690061	4.75266710829615	0.0399677760749854	0.334453239432303	not significant	NA
Tbc1d12	0.411653845935817	2.92019567007205	4.75120312319742	0.039995660169272	0.334485078513761	not significant	NA
Zfp87	0.331383213508818	3.64189149981654	4.74761045911944	0.040064181480856	0.334798309943073	not significant	NA
Phf23	-0.24732234319529	5.393756883769	4.74671304594645	0.0400813180789958	0.334798309943073	not significant	NA
Mep1a	-0.24149007298519	10.1090995363374	4.7428285508307	0.0401555899082056	0.335217127052214	not significant	NA
Mast2	-0.356022836680833	5.80433343085587	4.74056837642999	0.0401988759298099	0.335376928252847	not significant	NA
Alg13	0.566155979811286	2.34910816528064	4.73486978428146	0.0403082467285287	0.335922018814093	not significant	NA
Clic3	-0.598918114395176	2.32872016922423	4.73464452739657	0.0403125768744578	0.335922018814093	not significant	NA
Slc39a6	0.450201581687603	2.46321992622829	4.7321420132626	0.0403607183278179	0.33612154573844	not significant	NA
Fam185a	0.292982222952245	3.50370487643209	4.72761443409041	0.0404479810820834	0.336466001409435	not significant	NA
Bnip3	0.350483946177872	8.01305602069428	4.72729877305388	0.0404540729270923	0.336466001409435	not significant	NA
Pex3	0.303975397467846	4.65610906319897	4.72609352266841	0.0404773421906668	0.336466001409435	not significant	NA
Pcgf6	0.428828837605697	2.86760468397627	4.72497413358267	0.0404989672706483	0.336466001409435	not significant	NA
Dusp14	-0.346615689604147	4.2428698723781	4.72113915611869	0.0405731525644702	0.336494058248917	not significant	NA
Gabarapl1	-0.206880823580223	9.65388493841522	4.72107515967874	0.0405743918343403	0.336494058248917	not significant	NA
Jaml	-0.718145708555096	1.42297827616055	4.72104292716805	0.040575016022384	0.336494058248917	not significant	NA
Slc39a14	0.349834728935815	3.47829028784535	4.71562948715722	0.0406800018403276	0.336766864848614	not significant	NA
Tpbgl	0.721320801476408	0.864913096658329	4.71559820705885	0.0406806093610276	0.336766864848614	not significant	NA
Mansc1	0.567313533140922	1.52536747677219	4.71559652212892	0.0406806420859531	0.336766864848614	not significant	NA
Tnk2	0.403051118390162	3.56658285586082	4.71169063866998	0.0407565824360923	0.337192602763842	not significant	NA
Lmo7	-0.248690090460879	7.02783400533283	4.7090982275416	0.0408070737045994	0.337192602763842	not significant	NA
March9	-0.485740113087562	3.883596745203	4.70515719765671	0.0408839664928645	0.337192602763842	not significant	NA
Tmx4	0.346500180369283	4.0518213725301	4.70455043211314	0.0408958194908631	0.337192602763842	not significant	NA
Dlg2	-0.707067999211018	1.22106469332298	4.70422534856467	0.0409021715013769	0.337192602763842	not significant	NA
Stoml2	0.258702624470751	5.25272484290235	4.70292394339576	0.0409276116047312	0.337192602763842	not significant	NA
Rtn3	-0.17664004994946	9.1242883296356	4.7026172878647	0.0409336087574964	0.337192602763842	not significant	NA
Uba2	0.274360447071314	4.6508069542482	4.70229224561621	0.0409399665736955	0.337192602763842	not significant	NA
Bdnf	0.318436056732058	4.18027902049036	4.70175191834709	0.0409505378203586	0.337192602763842	not significant	NA
Col6a2	-0.749260578483278	3.87104875690465	4.69689737290644	0.0410456527690251	0.337531571515964	not significant	NA
Trim39	-0.305450219289865	3.91482763467359	4.69633040629442	0.0410567775517885	0.337531571515964	not significant	NA
Aes	-0.454070440396469	9.13717150261506	4.69501258346619	0.0410826484509613	0.337531571515964	not significant	NA
Slc17a3	-0.35397325674792	8.7799668350209	4.69469436203135	0.0410888983826575	0.337531571515964	not significant	NA
Asf1b	1.01104172629093	0.747150804269386	4.68776482379598	0.0412252619223143	0.337928888173356	not significant	NA
Agmat	-0.698099815478244	1.5821871042509	4.68735753619199	0.0412332926216223	0.337928888173356	not significant	NA
Tmem185a	-0.287627881350188	4.08514081705523	4.68709717928221	0.0412384271364579	0.337928888173356	not significant	NA
6430571L13Rik	0.6725197554242	1.97614757507108	4.68699989153011	0.0412403459391909	0.337928888173356	not significant	NA
Fam220a	-0.287854222891597	4.08988052251987	4.68605936795082	0.0412589010396668	0.337928888173356	not significant	NA
Rrn3	-0.216529713959129	5.25609375599748	4.68417113704663	0.0412961813757639	0.337978801835545	not significant	NA
4833420G17Rik	0.316338009168665	4.48273127217651	4.68328668045508	0.0413136567213847	0.337978801835545	not significant	NA
Tmem170	0.286643637887793	4.27494856789554	4.67953817082344	0.0413878134107457	0.338250609057504	not significant	NA
Foxo6	1.51169159327466	-1.02280258420345	4.67914589711925	0.0413955824201106	0.338250609057504	not significant	NA
Nacad	-0.895521096758477	0.773979245491581	4.67624736470506	0.0414530390328336	0.338401369040754	not significant	NA
Hck	-0.617335545169635	1.80197807782006	4.67575766627927	0.0414627550289658	0.338401369040754	not significant	NA
Ankrd13c	-0.335384074340509	8.11953799573483	4.67323410293553	0.0415128651918317	0.338611397756743	not significant	NA
Ikbkg	0.293479472756007	4.94203122004264	4.66987079137572	0.0415797562968868	0.338781901040301	not significant	NA
Rgn	0.48588502325615	2.38510431218865	4.669730675329	0.0415825456247724	0.338781901040301	not significant	NA
Thap1	-0.290083158084629	3.83501522653573	4.66530737717078	0.041670709929789	0.3390787572707	not significant	NA
Osbpl3	-0.23007761747632	6.64321070354071	4.66430241908927	0.0416907699162226	0.3390787572707	not significant	NA
Hmgb2	0.532891036602253	3.00418145645689	4.66423019319076	0.0416922120378919	0.3390787572707	not significant	NA
Acat2	-0.209799962088531	7.42982300179199	4.64777408220614	0.0420222590778906	0.341563019807477	not significant	NA
Ddah1	-0.213642869131722	8.95541151696146	4.64074728434098	0.0421640865285736	0.342091736606544	not significant	NA
4930430F08Rik	0.434238974148648	3.45930944205533	4.64006143593726	0.0421779584366083	0.342091736606544	not significant	NA
Tkfc	0.384675465284554	8.95418923046062	4.63775061232069	0.0422247348368324	0.342091736606544	not significant	NA
Stxbp3	0.313028997519569	4.68775761842137	4.63731330083112	0.0422335936104846	0.342091736606544	not significant	NA
Atp6v1c1	-0.185760409043739	6.89426701583773	4.63714629103832	0.0422369773399352	0.342091736606544	not significant	NA
Ppp6r2	0.745265821050606	0.239181408461797	4.63700612900511	0.042239817351842	0.342091736606544	not significant	NA
Trim59	1.11062200269772	0.401346679690891	4.63602542377242	0.0422596947676071	0.342091736606544	not significant	NA
Taf1c	-0.462555834340112	2.90205933491935	4.63012118766092	0.0423795878533354	0.342862466436041	not significant	NA
Gpr135	0.670031709310411	2.42353700833948	4.62692147800395	0.0424447222830515	0.343032985235275	not significant	NA
Sgcb	-0.322806032932856	4.48853599875416	4.62651799885475	0.042452943660233	0.343032985235275	not significant	NA
Syde1	-0.268172382976731	4.4368972598008	4.62531341705059	0.0424774991613703	0.343032985235275	not significant	NA
Thra	0.302454771595883	6.5804964840175	4.6228793647182	0.042527166419227	0.343032985235275	not significant	NA
Glmn	0.376900245468283	2.64128464350966	4.62205059996482	0.0425440924498897	0.343032985235275	not significant	NA
Hsbp1l1	-0.4800130270605	2.8536452259405	4.62164256917153	0.0425524285363332	0.343032985235275	not significant	NA
Ly75	0.749465985006302	0.750487819214794	4.61963854083371	0.0425933976699455	0.343032985235275	not significant	NA
Rbm14	-0.297580711142415	4.24808221680703	4.61940270706385	0.042598221836502	0.343032985235275	not significant	NA
Ifi203	-0.361806092833503	3.71315960905821	4.61486234926618	0.042691218687493	0.343387311024935	not significant	NA
Mmp23	-0.443522983036835	2.54530941622248	4.61342314895982	0.0427207445576238	0.343387311024935	not significant	NA
Zfr2	0.804201603555785	0.695123605096621	4.61228912729104	0.042744025768286	0.343387311024935	not significant	NA
Eif2a	0.349366261446497	4.26649273595043	4.61077333895408	0.0427751669124561	0.343387311024935	not significant	NA
Narf	-0.419158621385417	3.35754176964701	4.61043378261084	0.0427821464422609	0.343387311024935	not significant	NA
Mettl7a1	0.249709473602127	9.01320686471521	4.60792721714214	0.0428337082759162	0.343387311024935	not significant	NA
Blm	1.13676474271464	-0.112236010460994	4.6074154925028	0.042844243428707	0.343387311024935	not significant	NA
Jak1	-0.266172174326624	7.85995116766518	4.60576364938187	0.0428782707682304	0.343387311024935	not significant	NA
Ndrg2	-0.334906977105446	7.77968305580507	4.6047985157042	0.0428981662620201	0.343387311024935	not significant	NA
Atg4c	0.268034663803238	4.47143074082138	4.60296596389775	0.0429359715804802	0.343387311024935	not significant	NA
Cd1d1	0.892270938968609	0.796762624319678	4.60006226419121	0.0429959515235218	0.343387311024935	not significant	NA
Magix	0.552557050587231	1.86390491992836	4.59968643686567	0.0430037216638409	0.343387311024935	not significant	NA
Mepce	-0.223528691041199	5.10754321701848	4.59960671123766	0.0430053701758214	0.343387311024935	not significant	NA
Acsm1	-0.359915656570558	6.32318245793313	4.59883084843462	0.0430214166588164	0.343387311024935	not significant	NA
Lpin1	0.33481606859595	7.4916450458623	4.5980793205247	0.0430369662844886	0.343387311024935	not significant	NA
Ralgds	0.339694231087142	4.35711408301154	4.59804171792701	0.0430377444744375	0.343387311024935	not significant	NA
Hsd17b10	-0.191341102977439	7.6147571943244	4.59655991136512	0.0430684232672829	0.343434826409774	not significant	NA
Fuca2	-0.216328231846584	8.42019199044195	4.59438556399666	0.0431134848450916	0.343596912210653	not significant	NA
Folr1	-0.25684252255481	8.57585278442873	4.58596128898142	0.0432885740044955	0.344744179963731	not significant	NA
Iars2	0.206352022128841	6.56475931706222	4.58507332197612	0.0433070760950767	0.344744179963731	not significant	NA
Ift22	-0.262320564900933	4.48531939432325	4.57962673757276	0.0434207590317948	0.345451181964869	not significant	NA
Arhgef33	1.54623112485247	-0.637117635752753	4.5770291689616	0.0434750949059211	0.345672834001093	not significant	NA
Car14	-0.516181803497596	5.81072578361821	4.57567133140582	0.0435035286479272	0.345672834001093	not significant	NA
Fmr1nb	2.38522749295045	-0.35629118553071	4.57411590019834	0.0435361258798335	0.345672834001093	not significant	NA
Nmi	-0.241827654901684	4.26940731985071	4.57354211080334	0.0435481577641576	0.345672834001093	not significant	NA
Arhgap42	-0.282726647874456	5.87889275037281	4.56779741152867	0.0436688263630656	0.346250552075343	not significant	NA
Atp10d	0.354044058677476	3.3116869854331	4.56655543932833	0.0436949638212365	0.346250552075343	not significant	NA
Vps13b	0.309055295463054	4.33358865148019	4.56651961874943	0.0436957179316159	0.346250552075343	not significant	NA
Il17d	1.43319045201241	-0.736717816855158	4.56408043886333	0.043747103172178	0.346460097015237	not significant	NA
Taf4	0.305239297696656	3.50133870753307	4.55972464865579	0.0438390345944164	0.346907413720583	not significant	NA
Slc35b4	0.282311756848635	6.75268118648939	4.55839960614433	0.043867043600984	0.346907413720583	not significant	NA
Chac2	0.392420133879834	3.56022893024483	4.55785762456166	0.0438785059324069	0.346907413720583	not significant	NA
Tcp1	-0.230054719213979	6.50551451664802	4.55327959535806	0.0439754613347038	0.347476185096912	not significant	NA
Susd4	-0.471330992459987	2.27466027596165	4.54980166797414	0.0440492799509001	0.347861596246704	not significant	NA
Ecm1	0.442046722297533	6.70360480016797	4.54790052578552	0.044089690592992	0.347982893197302	not significant	NA
Selenos	-0.272199438098202	6.56323434510382	4.54634930204261	0.044122694376432	0.348045626111878	not significant	NA
Ppp2r1b	0.280138672714235	5.32478321562355	4.54380916101293	0.0441767985653555	0.348274636135842	not significant	NA
Psph	-0.359357520430871	3.87348573132664	4.54174063352214	0.044220912860935	0.348424674164066	not significant	NA
Lax1	-1.43067922975431	-0.769262056588572	4.53775773057453	0.0443059940609063	0.348740156305844	not significant	NA
Pgls	0.31810179854272	6.25240342687064	4.53626692563843	0.044337887561302	0.348740156305844	not significant	NA
Pacsin2	-0.211012389501249	7.49393691500043	4.53531522019887	0.0443582614022367	0.348740156305844	not significant	NA
Zcchc17	-0.285031663521606	4.36360565706352	4.53434885175851	0.0443789599591026	0.348740156305844	not significant	NA
Ubn1	-0.193201946276081	6.28145594643042	4.53382008836761	0.0443902901084904	0.348740156305844	not significant	NA
Rfc3	0.424774171918562	2.77518870310805	4.53268840975058	0.044414550280729	0.348740156305844	not significant	NA
Bglap3	-1.34242214689981	-0.335471782073606	4.53165620073582	0.0444366911425631	0.348740156305844	not significant	NA
Zfp37	1.11839681193058	0.393267820184678	4.52528719562331	0.0445735821231842	0.349616956111322	not significant	NA
Scrn1	-0.578078579179988	1.39124188526736	4.51842337802851	0.0447216415457357	0.350288949044157	not significant	NA
Klk8	0.833948945636902	0.270919582811027	4.51839433053473	0.0447222693080776	0.350288949044157	not significant	NA
Cars2	-0.256765222160143	4.33415917177124	4.51780965548847	0.0447349071776211	0.350288949044157	not significant	NA
Bod1l	0.377243916090723	2.62500783647202	4.50995845560364	0.0449050036795691	0.350802572719342	not significant	NA
Zfp839	0.294752002558748	3.89479639216548	4.50962091695305	0.0449123328219487	0.350802572719342	not significant	NA
Dclk2	-0.733425891244311	1.46280203295148	4.50813484813394	0.0449446166325461	0.350802572719342	not significant	NA
Ttc19	0.240439831110319	4.17376561082457	4.50785744324369	0.0449506459626273	0.350802572719342	not significant	NA
Eif3h	-0.170611270551702	7.88642202844509	4.50676919823114	0.0449743075333971	0.350802572719342	not significant	NA
Elavl3	-0.640728027687126	2.16779972822042	4.50667723888941	0.044976307637876	0.350802572719342	not significant	NA
Mastl	1.12069739193839	-0.0529296658026324	4.50430511626268	0.0450279357460655	0.350802572719342	not significant	NA
Ulk1	0.29427377416012	6.49034306212658	4.50402659890634	0.0450340019313548	0.350802572719342	not significant	NA
Arsb	-0.284167189389656	6.45664016103855	4.50332629533492	0.045049258815454	0.350802572719342	not significant	NA
Cenpo	0.569801427359182	1.77319774044274	4.50245697103119	0.0450682061231648	0.350802572719342	not significant	NA
Pgrmc1	0.234068800974548	7.33648548193239	4.50088916518456	0.0451023999002104	0.350802572719342	not significant	NA
Acad11	0.355867754694728	7.37390710916487	4.49984383733708	0.045125214734227	0.350802572719342	not significant	NA
Fam161b	-0.520505727106615	1.85456021157754	4.49921289596046	0.0451389916713447	0.350802572719342	not significant	NA
Ppcs	0.258683596268364	6.76587812262797	4.49616355054993	0.0452056427263089	0.350802572719342	not significant	NA
Ccdc112	0.674839497229892	1.18348900629698	4.49563496890464	0.0452172074970153	0.350802572719342	not significant	NA
Traf3ip2	-0.457968715915663	2.70536460469841	4.49520966624511	0.0452265150657933	0.350802572719342	not significant	NA
Fbxo6	0.322079123665918	4.98651259514786	4.49505874539417	0.045229818424904	0.350802572719342	not significant	NA
Syap1	0.498154252996796	2.98312065645027	4.4922842594731	0.0452905950163288	0.351077932685169	not significant	NA
Adora2b	0.735655233638201	2.17351282336127	4.48990804042873	0.0453427206941834	0.351285963838763	not significant	NA
Mas1	-1.03552499235479	1.13382536619649	4.48810503673303	0.0453823173081007	0.351336856297423	not significant	NA
Zmym3	0.312860939702909	4.75135274917322	4.4873061497549	0.0453998745269508	0.351336856297423	not significant	NA
Endod1	-0.383860629259939	4.78903141030603	4.48374367332986	0.0454782608722077	0.351400600088235	not significant	NA
Efna2	-1.03089640306558	-0.19973392818899	4.48332875015992	0.0454874004990212	0.351400600088235	not significant	NA
Glod4	0.2202020612885	5.33645450290052	4.48262537091849	0.0455028987671341	0.351400600088235	not significant	NA
Irs3	-0.77195278098132	0.51663766755765	4.48233495593402	0.0455092995147027	0.351400600088235	not significant	NA
Cdc42ep2	-0.443485541221977	3.68181731378274	4.48047725662794	0.0455502672844062	0.351521534915381	not significant	NA
4930522L14Rik	1.14813541243154	0.677160180712448	4.47731705724847	0.045620054785658	0.351864620226305	not significant	NA
Nfya	0.424866739131254	3.86045496884166	4.47417493455632	0.0456895628667343	0.352205170800115	not significant	NA
Csf1r	-0.393160534018358	5.95416829492424	4.47189887321338	0.0457399871989967	0.352398315131039	not significant	NA
Ireb2	0.366755140353008	5.2292407056852	4.46804802223359	0.0458254429769768	0.352678620645953	not significant	NA
Pik3ca	-0.227819026034079	7.20840347336392	4.46797128063538	0.0458271478126805	0.352678620645953	not significant	NA
Elk3	0.249355183524812	4.41427866203852	4.45978468362619	0.046009427556691	0.353885358909189	not significant	NA
Fbxo33	-0.26450334219869	5.07914391218522	4.45250088910831	0.0461722947306009	0.354835473736023	not significant	NA
Gpat2	1.26119710713597	-0.336691902577145	4.45197661788789	0.046184042654577	0.354835473736023	not significant	NA
Gm12689	-0.565748117862429	1.21365703334346	4.44732558383064	0.0462884115385132	0.355440754384459	not significant	NA
Zfyve21	0.347785477703493	5.58430503000342	4.4445963557572	0.0463497793047837	0.355526581268508	not significant	NA
Tmem218	0.347054263420912	3.65210799559989	4.44353249143869	0.0463737256134176	0.355526581268508	not significant	NA
Mrps16	0.196104333664093	6.53367865601508	4.44341501650231	0.0463763706902698	0.355526581268508	not significant	NA
Gm45717,Ifitm5	-1.60091661881195	-0.538155704021987	4.43971137056106	0.0464598498242209	0.3559700904072	not significant	NA
Tenm4	0.661012498053549	1.73937762486427	4.4324985990049	0.0466229115411816	0.35628679526257	not significant	NA
Entpd5	0.23747388373357	8.43006401055196	4.43142116481174	0.0466473249676485	0.35628679526257	not significant	NA
Rras2	0.355008436505092	5.23768444158592	4.4307397934079	0.0466627715224557	0.35628679526257	not significant	NA
Ddb2	0.368850923936898	2.33802224544437	4.42885591472618	0.0467055087773695	0.35628679526257	not significant	NA
Fbxl6	0.322131630646123	2.94561751704896	4.42839107346976	0.046716060867317	0.35628679526257	not significant	NA
2610528A11Rik	-1.20459804057055	0.0641348590556078	4.42828277495189	0.046718519675761	0.35628679526257	not significant	NA
Fam13b	-0.47453479118666	2.26129498797198	4.42808962891411	0.0467229052245236	0.35628679526257	not significant	NA
Gm6614	1.21241014461592	0.936744780478674	4.42787409741534	0.0467277996040129	0.35628679526257	not significant	NA
Gas1	0.371609108575453	4.18361106396127	4.42768810417842	0.0467320236821253	0.35628679526257	not significant	NA
Gpc4	-0.31572246949271	6.0522852294577	4.4198690938424	0.0469099917203492	0.357447446509803	not significant	NA
H2-Ob	-0.90549164853114	0.146313421009728	4.41813468254749	0.0469495722985028	0.357503086068625	not significant	NA
Cpxm1	0.994328464574811	0.939279358186815	4.41703731513984	0.046974634552763	0.357503086068625	not significant	NA
Pla1a	-0.31417056713502	4.78307075570038	4.41616785118368	0.046994502567224	0.357503086068625	not significant	NA
Skiv2l2	-0.293088040951051	5.66094092303643	4.41191509007041	0.0470918188669057	0.358047321226156	not significant	NA
Nav2	0.383441396952842	5.19139637385934	4.40677221589603	0.0472098081935677	0.358748055589086	not significant	NA
Cyp2j9	0.380298770032658	3.6199599578063	4.40113089273426	0.04733961765492	0.3595377959784	not significant	NA
Eef1g	-0.201643385267175	7.85745308123458	4.3954086563367	0.0474717014317289	0.360343936933414	not significant	NA
Ppp1r1b	-0.448590790817417	6.12645461633754	4.39170807390359	0.0475573421739032	0.360768032176731	not significant	NA
Eps8	-0.271062357520439	6.3132948137327	4.38966606028887	0.0476046742777443	0.360768032176731	not significant	NA
Ecd	-0.181600153292757	6.40263142205864	4.38963107024475	0.0476054857807175	0.360768032176731	not significant	NA
Slc4a1	-0.544504616624942	4.38057478026883	4.38748957053335	0.0476551820827151	0.360916285975694	not significant	NA
Sntb2	-0.352463039161049	4.00226707447369	4.38635325639866	0.04768157556208	0.360916285975694	not significant	NA
Angptl4	0.558226912313505	6.55976717271489	4.38325131807834	0.0477537093343808	0.360916285975694	not significant	NA
Ugt2b38	-0.441288274210857	8.19513484211037	4.38293650535623	0.047761037016975	0.360916285975694	not significant	NA
Mfsd1	-0.257096414340383	8.42995246271133	4.38115146279049	0.0478026103004633	0.360916285975694	not significant	NA
Adam8	-1.00992637456545	0.669813821619257	4.37914686372586	0.0478493458072414	0.360916285975694	not significant	NA
Braf	-0.204822651845204	5.45151992634123	4.378796671541	0.0478575155389724	0.360916285975694	not significant	NA
Slc35e4	0.445219100381573	2.66118971751216	4.37778296973469	0.0478811733676153	0.360916285975694	not significant	NA
Yes1	0.360680840664278	3.79433594660077	4.37581626016708	0.0479271102806883	0.360916285975694	not significant	NA
Palm3	-0.578750508889281	3.19954932022833	4.37580746366245	0.0479273158547296	0.360916285975694	not significant	NA
Syt11	0.289531369660897	4.9577757150681	4.3747490622195	0.0479520579447336	0.360916285975694	not significant	NA
Lifr	-0.233957705260964	6.06873722492163	4.37395895802864	0.0479705375088144	0.360916285975694	not significant	NA
Gm16432	1.37544985929301	-0.33576341424221	4.37381868500427	0.0479738191640565	0.360916285975694	not significant	NA
Dck	0.856926526785085	1.56070077446908	4.37250875384574	0.0480044769641967	0.360916285975694	not significant	NA
Slc22a30	-0.486561292869407	6.5692743740575	4.3720687817286	0.0480147791003587	0.360916285975694	not significant	NA
Tbcel	-0.246834082350498	6.33890788853016	4.36862993694599	0.0480953873480224	0.361326676934223	not significant	NA
4933434E20Rik	-0.18560861773419	6.95682173968096	4.36515033125504	0.0481771069003093	0.361466339939796	not significant	NA
Tmed5	0.304450822578532	6.3305483283857	4.36478218840202	0.0481857620267318	0.361466339939796	not significant	NA
Glmp	-0.210038963967152	7.08479890960448	4.36451509988908	0.0481920424424808	0.361466339939796	not significant	NA
Letm1	-0.206751798624453	7.10618457829642	4.35688587055623	0.048371830511619	0.362581992929107	not significant	NA
Golga3	-0.273333096666657	3.7433515989548	4.35461365545044	0.0484255233976432	0.362581992929107	not significant	NA
Map3k5	0.327081423559455	6.02406067838272	4.35455091103624	0.048427007016793	0.362581992929107	not significant	NA
Sos2	-0.3062301125531	5.25507360903002	4.35378196713188	0.0484451932097346	0.362581992929107	not significant	NA
Ptma	0.230601636915714	8.36304389370434	4.35155423408096	0.0484979246731675	0.362781190971982	not significant	NA
Mindy1	0.312271086873079	6.1942860390824	4.34878087418077	0.0485636621455579	0.36307741165982	not significant	NA
Atg4d	-0.295109487624253	4.80159094898309	4.33823367210529	0.0488145869398057	0.364657361973832	not significant	NA
Gm8113	1.1118375145433	0.792700190776018	4.33662254650257	0.048853045686394	0.364657361973832	not significant	NA
Txn2	-0.247416811383442	7.98096600486455	4.33659332772048	0.0488537434765893	0.364657361973832	not significant	NA
Wdr27	1.82052675706619	-1.31572948812906	4.33426099958057	0.0489094795202013	0.364877325464617	not significant	NA
Rab12	0.200112359343307	6.01777776396855	4.33060052016823	0.0489970997825911	0.365334789629615	not significant	NA
Cib2	-0.522387185026655	2.65419634182599	4.32561653900681	0.0491166862359311	0.365880581915136	not significant	NA
Kdm3b	0.810682168986411	0.413268787163346	4.3248989801077	0.0491339306494808	0.365880581915136	not significant	NA
P3h4	0.43779696082036	3.57800595721286	4.32425896762908	0.0491493172452411	0.365880581915136	not significant	NA
Rpain	0.322982979474083	4.75654285835973	4.32288444240909	0.049182380763126	0.36591342058911	not significant	NA
Mre11a	0.375031964748326	2.73503110158442	4.32188606401965	0.0492064120409227	0.36591342058911	not significant	NA
Stra6l	0.587280888124095	4.50204821298721	4.31834978376957	0.049291638378048	0.366351069400462	not significant	NA
Rnft2	0.962983688876454	-0.0208449500264634	4.31425505330787	0.0493905325032739	0.366432385386872	not significant	NA
Tpk1	-0.259205262992042	6.14502763989032	4.31369820384417	0.0494039986265857	0.366432385386872	not significant	NA
Atp6v1c2	-0.329126352968695	4.61920585150593	4.3124264758033	0.0494347680311734	0.366432385386872	not significant	NA
Ubr1	0.362373283082823	4.09768361482672	4.31063562682818	0.0494781343352724	0.366432385386872	not significant	NA
Tlr12	-0.35341397480978	5.95380764228194	4.30772094003231	0.0495488070526904	0.366432385386872	not significant	NA
Btg3	1.0370305175008	-0.322923691892042	4.30753719891811	0.049553266070532	0.366432385386872	not significant	NA
Stard13	0.443609508760843	3.05800700644089	4.30710544561373	0.0495637456206874	0.366432385386872	not significant	NA
1810062G17Rik	1.75739324150483	-0.794459009320076	4.30664032926709	0.0495750377686304	0.366432385386872	not significant	NA
Pus10	0.408620763272347	3.25990412172504	4.30611767496343	0.0495877303051614	0.366432385386872	not significant	NA
Tmem176a	-0.32538273136906	10.118249442609	4.30591738738954	0.0495925952166805	0.366432385386872	not significant	NA
Slc25a32	0.250337242368763	4.62202089399536	4.30509693526511	0.0496125293381609	0.366432385386872	not significant	NA
Adamts15	0.438170558501106	3.92700546067881	4.30482539936346	0.0496191287101509	0.366432385386872	not significant	NA
Zfp948	-0.529855137114824	1.66502964665556	4.30094893325635	0.0497134502736202	0.366933867030211	not significant	NA
B3galt6	0.391423398308743	3.02691167166544	4.29641770062241	0.0498239609414716	0.367193765855618	not significant	NA
Slc2a12	-0.385671260878554	2.70202986016145	4.29557746251296	0.0498444837751906	0.367193765855618	not significant	NA
Tcp11l1	0.94698108029847	0.465676167224443	4.29552831408618	0.0498456845228448	0.367193765855618	not significant	NA
Thnsl1	0.373192952984478	2.40416111786606	4.29517169900812	0.0498543979845724	0.367193765855618	not significant	NA
Zgrf1	0.644540262946268	1.38907620882358	4.28889575383653	0.0500080257921584	0.367669949276444	not significant	NA
Aoah	-0.265778055838631	5.31715077060944	4.28865422805308	0.0500139487642711	0.367669949276444	not significant	NA
Snx13	0.257411633928494	4.94572329398212	4.28825967851992	0.0500236260690453	0.367669949276444	not significant	NA
Adamts9	0.401039726221384	2.75439914360359	4.28820681213241	0.0500249229092564	0.367669949276444	not significant	NA
Ube4b	-0.217846840828061	6.12831354902665	4.28498899844094	0.0501039292959566	0.368055886753111	not significant	NA
Slc6a4	0.406739462945509	2.89759912394472	4.27973656268049	0.0502331951478323	0.368810419555253	not significant	NA
Meox2	-2.51739935860423	-0.176203400158533	4.27778497201418	0.0502813212659649	0.368968744693882	not significant	NA
Sept3	-1.03793225954088	0.458684352550135	4.27451799266033	0.0503620017184055	0.369186769382768	not significant	NA
Csnk1a1	0.166569621777172	6.92286397052929	4.27340007967401	0.0503896430624508	0.369186769382768	not significant	NA
Ndufb3	0.23798242572014	8.44887197132791	4.27335472467872	0.0503907648657208	0.369186769382768	not significant	NA
Trbc1	-0.950275961893373	0.324769858589705	4.27144411174071	0.0504380473676935	0.369338384810032	not significant	NA
Gpc1	0.338477666779152	4.13258272091533	4.26880649277384	0.050503403895828	0.369622119871943	not significant	NA
Zfand2a	-0.359700870960418	3.93370615769608	4.26686995614157	0.0505514496486016	0.369778929472736	not significant	NA
Nrp2	-0.287906934466134	4.93998852233523	4.26565202583235	0.050581693194663	0.36980542114056	not significant	NA
Slc25a38	-0.228172373828876	5.36742438653383	4.26308179138066	0.0506455843363931	0.369885742321012	not significant	NA
Fcer1g	-0.543079997058397	4.18819321589837	4.26306769834799	0.0506459349143017	0.369885742321012	not significant	NA
Zkscan7	0.57097766337903	2.92316304604776	4.25983674553059	0.0507263806188572	0.369965722688941	not significant	NA
Egfl6	0.608884936639007	3.13954868214355	4.25934206499126	0.0507387101687899	0.369965722688941	not significant	NA
Faim	0.313178335079687	3.71349825152378	4.25863653781501	0.0507563007908829	0.369965722688941	not significant	NA
Sema7a	0.611965671725344	2.99082268574097	4.25835107764625	0.0507634200162063	0.369965722688941	not significant	NA
Cyp4a31	0.52425018530377	8.7381262485115	4.25622021419866	0.0508165983746436	0.370090176596927	not significant	NA
Zfp212	0.308048579292929	3.26863128689625	4.25553222957937	0.0508337813654119	0.370090176596927	not significant	NA
Plpp5	0.470146162432955	3.70388335755927	4.25376296975658	0.0508780003459935	0.370218073759139	not significant	NA
Adprh	0.328824336682134	3.95313440782945	4.25087585147057	0.0509502514901498	0.370462383188318	not significant	NA
Seh1l	0.201892269974031	5.23893881861563	4.25029052888368	0.0509649135607858	0.370462383188318	not significant	NA
Hsf1	-0.243076015671111	4.83819034835713	4.23749145246457	0.0512867230358828	0.372606626407661	not significant	NA
Trappc10	0.23509783385195	5.40333647523555	4.2355172624339	0.0513365651269677	0.372773772179147	not significant	NA
Gpn2	0.329234018857317	3.59430460956633	4.23321204781402	0.0513948340300195	0.373001901520899	not significant	NA
Ndufv3	-0.242635110127149	8.07402978264589	4.23044308347092	0.051464924241768	0.373315541849817	not significant	NA
Serpinh1	-0.417503319221639	5.76663697585252	4.22549136264406	0.0515905363581065	0.374031388596272	not significant	NA
Kdelr2	0.156213164817876	6.59080776927032	4.22363460537181	0.0516377269450442	0.374178229000317	not significant	NA
Mphosph6	0.310111866248176	3.94577055821899	4.21906763367294	0.0517540075444785	0.374654179607006	not significant	NA
Siah1a	0.289453832109894	3.87159980621853	4.21769919146545	0.0517889074985471	0.374654179607006	not significant	NA
Smc5	0.358912561296049	4.02064904261137	4.2175460264029	0.0517928153909126	0.374654179607006	not significant	NA
Mgat4c	1.61401498917303	-0.899443353910166	4.21682197401051	0.0518112935731811	0.374654179607006	not significant	NA
Polg2	0.355504554296158	2.87181646426838	4.2122974701713	0.0519269305824794	0.374726374073235	not significant	NA
Shq1	0.64700059912317	2.05609677442133	4.21225341576857	0.0519280579596245	0.374726374073235	not significant	NA
Ammecr1l	-0.163818613689023	6.76830532774657	4.21196902909218	0.05193533624362	0.374726374073235	not significant	NA
Fabp4	0.551227062964489	7.03983980974636	4.21181379293406	0.0519393096772969	0.374726374073235	not significant	NA
Micu1	-0.289620770283966	4.98540124689183	4.21039092450616	0.0519757455592426	0.374726374073235	not significant	NA
Elovl1	-0.215098172442535	7.07380774355453	4.20993940178544	0.0519873139126738	0.374726374073235	not significant	NA
Setmar	0.460559829415489	2.43115741552732	4.20904995282596	0.0520101108065076	0.374726374073235	not significant	NA
Srsf4	0.25023805692619	4.38201990550115	4.20576487605792	0.0520944067721032	0.375095454194006	not significant	NA
Cpd	0.2041336460221	6.15612449980431	4.20494991824478	0.0521153427826961	0.375095454194006	not significant	NA
Lsm1	-0.2309940691733	4.05134495411215	4.20234893102288	0.052182225159417	0.375382335416603	not significant	NA
Suox	0.306270833332961	5.69862829339999	4.20113624638205	0.0522134416663227	0.375412483533586	not significant	NA
Ttc21b	0.387697333539302	2.72604960474979	4.19935378194731	0.0522593636853558	0.375548277782347	not significant	NA
Tapt1	0.191642466179591	5.25045497012705	4.19572087065412	0.052353101017793	0.376027366203807	not significant	NA
Tom1l2	-0.276888471700241	6.65908977889929	4.19356960425104	0.052408698421454	0.376232160089105	not significant	NA
Lrpap1	-0.258227219960114	9.25906343539983	4.19200673415959	0.0524491312762046	0.376327935205453	not significant	NA
Ttc23	0.371240149579173	3.08020776737405	4.1890152820187	0.0525266215177427	0.376409840533419	not significant	NA
Tpgs2	-0.276458810773742	4.13896732302367	4.18618023959699	0.0526001799773839	0.376409840533419	not significant	NA
Itga9	-0.305370734704815	4.17623093385141	4.18571647344629	0.0526122240412738	0.376409840533419	not significant	NA
Nebl	0.621117699899455	1.33380455561477	4.18541184079319	0.0526201370904827	0.376409840533419	not significant	NA
Ascc3	0.248850349884881	3.63233643407889	4.18540916123352	0.0526202066999331	0.376409840533419	not significant	NA
Gemin8	0.367432480881162	2.41369023418126	4.18368817125379	0.0526649360601018	0.376409840533419	not significant	NA
Myadm	-0.31624071160669	4.85875455181205	4.18310315390877	0.0526801507617896	0.376409840533419	not significant	NA
Ccdc34	0.538674880917432	4.74800810336625	4.18277710265442	0.0526886326266905	0.376409840533419	not significant	NA
Ptges3	-0.230690478651085	7.61380464379331	4.18217026380655	0.0527044229960045	0.376409840533419	not significant	NA
Adm	0.374524599267411	4.89999050304781	4.17622349494758	0.0528594463784909	0.37732300598336	not significant	NA
Rrs1	0.217117941276405	4.92204102919754	4.1732122264497	0.0529381428432473	0.377650060776976	not significant	NA
Aldh3a2	-0.270216880562232	7.57831544373705	4.17169526611382	0.0529778373986076	0.377650060776976	not significant	NA
Pgs1	-0.288201495871531	4.64660254076337	4.1713520249127	0.0529868237315043	0.377650060776976	not significant	NA
Rbm8a2	0.856434788923318	1.82714724218887	4.16879843134585	0.0530537331857976	0.377933029581495	not significant	NA
Acadm	0.340399663747798	9.0500526009516	4.16703431585104	0.0531000126476209	0.378036345735425	not significant	NA
Suco	0.219102364878012	5.23066034931365	4.16589624622612	0.0531298928435372	0.378036345735425	not significant	NA
Chmp4b	0.22362174410302	7.27663525125652	4.16466384899784	0.053162271136848	0.378036345735425	not significant	NA
Arhgap11a	0.843271497758225	0.534420771327599	4.16397192175209	0.0531804596832774	0.378036345735425	not significant	NA
Cers2	0.218815366457529	7.6891374473145	4.16227319312477	0.0532251437530574	0.378036345735425	not significant	NA
Cep120	0.23244991267927	4.33131348204424	4.16203079178982	0.0532315234510469	0.378036345735425	not significant	NA
Fbxo10	0.257113036453678	4.70647057707281	4.15743749852083	0.0533525772596482	0.378702427549194	not significant	NA
Parvb	0.362585492547236	3.87201333708853	4.15587248679718	0.0533938936206229	0.378735279065431	not significant	NA
Gsr	0.402829560656861	6.90696357511832	4.1542863339572	0.0534358051492264	0.378735279065431	not significant	NA
Chil3	1.46972803636924	0.405402677709118	4.15416548742042	0.0534389998537359	0.378735279065431	not significant	NA
Fam210b	0.281742804291453	4.52032510868894	4.15189165229531	0.0534991514778773	0.378926394763806	not significant	NA
Ndufa10	-0.231371248264405	8.98227545024529	4.15091730224574	0.053524950266281	0.378926394763806	not significant	NA
Med4	0.198438225307806	5.06821145731876	4.14918773154994	0.0535707805205123	0.378926394763806	not significant	NA
Lap3	-0.243830677208125	8.7654725094084	4.14891979397372	0.0535778843265234	0.378926394763806	not significant	NA
Pusl1	0.485752925794341	2.41599425980509	4.14759052120578	0.0536131430298627	0.378926394763806	not significant	NA
Ccnyl1	0.27707717123089	3.6132534997525	4.14696901751798	0.0536296373267326	0.378926394763806	not significant	NA
Myo10	-0.192240512815407	5.6245265265473	4.14463943818849	0.0536915140808298	0.379170728061417	not significant	NA
Eme2,Mapk8ip3	-0.227254396166921	4.35971370560011	4.14100001485483	0.0537883442538171	0.379655585316083	not significant	NA
Krtcap3	0.320980456941048	3.27584295843261	4.14000570732084	0.0538148331644495	0.379655585316083	not significant	NA
Rasgrp4	-1.13554114240734	0.114385936115116	4.1374218413253	0.0538837380478427	0.379948733615524	not significant	NA
Esr1	-0.319927799175441	3.78815171469286	4.13370398715341	0.0539830591446603	0.380455948543113	not significant	NA
Clec12a	-0.806718154475517	1.17575830302431	4.13087619724341	0.0540587416203829	0.380796135825932	not significant	NA
1500011K16Rik	0.211590371865156	6.06522385647389	4.1266214280418	0.0541728425335333	0.381351929914117	not significant	NA
Dvl3	-1.08742869185365	-0.414426991419906	4.12531853861741	0.054207837001071	0.381351929914117	not significant	NA
Mki67	1.04882129674839	1.45110846575201	4.12486580656041	0.0542200029933325	0.381351929914117	not significant	NA
Cdk5rap1	-0.373354714332797	4.50347312793208	4.12179851692531	0.0543025100682096	0.381381679013045	not significant	NA
Afdn	0.215960302109552	5.56558721132366	4.12177745131062	0.0543030772050308	0.381381679013045	not significant	NA
Rev3l	0.36593656375721	3.73899882597291	4.12164665909433	0.0543065985953353	0.381381679013045	not significant	NA
Lgals1	-0.35235189340838	7.55487819666592	4.12049532024584	0.0543376079059596	0.381406625276243	not significant	NA
Taz	0.259508632349516	4.93789492942946	4.11818535906741	0.0543998833278432	0.38154082439347	not significant	NA
Max	-0.251862370082584	6.04742054301171	4.1177488575968	0.0544116602925249	0.38154082439347	not significant	NA
Bsnd	-0.343962483536327	5.03255275730939	4.11592677417265	0.0544608520153064	0.381693085441282	not significant	NA
Tmem45b	-0.428888700830485	3.96343425451429	4.11125957564593	0.054587085210299	0.382072996210442	not significant	NA
Fam102b	-0.40021410547292	5.14622225048873	4.11062161079144	0.0546043659647217	0.382072996210442	not significant	NA
Atp6v0b	-0.240034087172242	7.57602252587006	4.10989542923282	0.0546240438312071	0.382072996210442	not significant	NA
Srxn1	0.526855459848576	7.46524996748956	4.10985724122142	0.0546250788621364	0.382072996210442	not significant	NA
Arnt	0.33912687857347	4.1666970681875	4.10858696705095	0.054659520501409	0.382121489323137	not significant	NA
Dpp9	-0.395457095051969	4.22977361826906	4.10750523235101	0.0546888696039132	0.38213434993358	not significant	NA
F5	-0.341553911175377	4.04317838856016	4.10567967121591	0.0547384404288136	0.382288424332151	not significant	NA
Mrap2	1.01658444972715	-0.787489143136414	4.10288219258827	0.0548145014679366	0.382627256226687	not significant	NA
Nuf2	1.48367841116019	-0.422689374899709	4.10124204652324	0.0548591514270679	0.382646921928611	not significant	NA
Manbal	0.236276603637299	4.37002848260797	4.10075524958243	0.0548724115241374	0.382646921928611	not significant	NA
Lgals8	0.238178744401996	5.68692307076815	4.09792845818879	0.0549494838217631	0.382875690671031	not significant	NA
Tubb2a	0.569718758180268	6.5143866769466	4.09753052963452	0.0549603431860944	0.382875690671031	not significant	NA
Fkbp5	0.506806145198902	6.74274022146943	4.09164902303617	0.0551211324561668	0.383803333808829	not significant	NA
Mtm1	0.440172641878846	2.85543093165351	4.08517961024334	0.0552986112211168	0.384846196629526	not significant	NA
Fbxl16	-0.560538107126001	1.53161702276904	4.07989077329287	0.0554441848626389	0.385666085091095	not significant	NA
Fbxl15	0.378865221980985	4.29976337304266	4.07700550883172	0.0555237843585273	0.38579139281249	not significant	NA
Trim2	0.21049003343899	7.06421169759899	4.07472723095614	0.0555867298539484	0.38579139281249	not significant	NA
[truncated: 11,892 more rows]
