# Supplementary material for: SLAMseq reveals potential transfer of RNA from liver to kidney in the mouse
Source: Nat Commun. 2025 Aug 11;16:7413. doi: 10.1038/s41467-025-62688-9 (PMC12339719; doi:10.1038/s41467-025-62688-9)
Supplement: Supplementary file 6 — Source Data [file 41467_2025_62688_MOESM6_ESM.zip › Source data/FigS10i_data.csv]

ID	Description	GeneRatio	BgRatio	pvalue	p.adjust	qvalue	geneID	Count	name	p-value (adjusted)
GO:0044282	small molecule catabolic process	13/86	299/12953	7.83278576694972e-08	9.09056223803905e-05	7.86910588778861e-05	Cbr3/Glud1/Cbr1/Pck1/Aldh1a7/Aldh1a1/Arg2/Miox/Acat3/Fabp1/Gldc/Pah/Cyp27b1	13	small molecule catabolic process	7.86910588778861e-05
GO:0006820	anion transport	14/86	366/12953	1.15743633103105e-07	9.09056223803905e-05	7.86910588778861e-05	Mgst1/Slc16a1/Agt/Acsl4/Slc38a3/Slc34a3/Slc22a7/Arg2/Slc16a6/Slco1a1/Slc25a22/Abcb1b/Slc7a13/Aqp8	14	anion transport	7.86910588778861e-05
GO:0015711	organic anion transport	12/86	264/12953	1.6042168655363e-07	9.09056223803905e-05	7.86910588778861e-05	Mgst1/Slc16a1/Agt/Acsl4/Slc38a3/Slc22a7/Arg2/Slc16a6/Slco1a1/Slc25a22/Slc7a13/Aqp8	12	organic anion transport	7.86910588778861e-05
GO:0009410	response to xenobiotic stimulus	11/86	230/12953	3.3075333965013e-07	0.000117447534166728	0.000101666658058877	Mgst1/Cyp2d22/Cyp2a5/Cbr1/Lcn2/Aldh1a1/Abcb1b/Cyp2j13/Gsta2/Cyp27b1/Npas2	11	response to xenobiotic stimulus	0.000101666658058877
GO:0015849	organic acid transport	11/86	231/12953	3.4543392401979e-07	0.000117447534166728	0.000101666658058877	Slc16a1/Agt/Acsl4/Slc38a3/Arg2/Slco1a1/Slc25a22/Abcb1b/Slc7a13/Fabp1/Aqp8	11	organic acid transport	0.000101666658058877
GO:0046942	carboxylic acid transport	10/86	211/12953	1.28052048705437e-06	0.000353496476222301	0.000305998807280976	Slc16a1/Agt/Acsl4/Slc38a3/Arg2/Slc16a6/Slco1a1/Slc25a22/Slc7a13/Aqp8	10	carboxylic acid transport	0.000305998807280976
GO:0046883	regulation of hormone secretion	10/86	214/12953	1.45557372562124e-06	0.000353496476222301	0.000305998807280976	Slc16a1/Glud1/Agt/Acsl4/Fga/Fgg/Spp1/Tfr2/Arntl/Cyp27b1	10	regulation of hormone secretion	0.000305998807280976
GO:0035634	response to stilbenoid	4/86	15/12953	2.3382023168193e-06	0.000496867992324101	0.000430106163014919	Cyp2a5/Slc22a7/Slco1a1/Gsta2	4	response to stilbenoid	0.000430106163014919
GO:0006631	fatty acid metabolic process	12/86	358/12953	4.01301049605813e-06	0.000758013093699868	0.00065616241795196	Cyp2d22/Cyp2a5/Agt/Pdk4/Apoc3/Acsl4/Pck1/Cyp4a10/Cyp4a14/Acat3/Fabp1/Cyp2j13	12	fatty acid metabolic process	0.00065616241795196
GO:0042886	amide transport	10/86	252/12953	6.28515185986871e-06	0.00101629906855339	0.000879743713831355	Mgst1/Slc16a1/Glud1/Agt/Acsl4/Fga/Fgg/Tfr2/Abcb1b/Arntl	10	amide transport	0.000879743713831355
GO:0046879	hormone secretion	10/86	259/12953	8.00025910172593e-06	0.00101629906855339	0.000879743713831355	Slc16a1/Glud1/Agt/Acsl4/Fga/Fgg/Spp1/Tfr2/Arntl/Cyp27b1	10	hormone secretion	0.000879743713831355
GO:1903825	organic acid transmembrane transport	7/86	110/12953	8.13314350769246e-06	0.00101629906855339	0.000879743713831355	Slc16a1/Agt/Slc38a3/Arg2/Slc25a22/Abcb1b/Slc7a13	7	organic acid transmembrane transport	0.000879743713831355
GO:1905039	carboxylic acid transmembrane transport	7/86	110/12953	8.13314350769246e-06	0.00101629906855339	0.000879743713831355	Slc16a1/Agt/Slc38a3/Arg2/Slc25a22/Abcb1b/Slc7a13	7	carboxylic acid transmembrane transport	0.000879743713831355
GO:0044283	small molecule biosynthetic process	13/86	456/12953	8.97744250941483e-06	0.00101629906855339	0.000879743713831355	Pklr/Hmgcs2/Agt/Pdk4/Apoc3/Pck1/Psat1/Cyp4a10/Aldh1a1/Spp1/Cyp4a14/Pah/Cyp27b1	13	small molecule biosynthetic process	0.000879743713831355
GO:0015807	L-amino acid transport	5/86	43/12953	9.05515466529617e-06	0.00101629906855339	0.000879743713831355	Agt/Slc38a3/Arg2/Slc25a22/Slc7a13	5	L-amino acid transport	0.000879743713831355
GO:0009914	hormone transport	10/86	265/12953	9.77907020879406e-06	0.00101629906855339	0.000879743713831355	Slc16a1/Glud1/Agt/Acsl4/Fga/Fgg/Spp1/Tfr2/Arntl/Cyp27b1	10	hormone transport	0.000879743713831355
GO:0019369	arachidonic acid metabolic process	5/86	44/12953	1.01629906855339e-05	0.00101629906855339	0.000879743713831355	Cyp2d22/Cyp2a5/Cyp4a10/Cyp4a14/Cyp2j13	5	arachidonic acid metabolic process	0.000879743713831355
GO:0010817	regulation of hormone levels	12/86	398/12953	1.17642608065967e-05	0.00111106907617858	0.000961779918574399	Cyp2d22/Slc16a1/Glud1/Agt/Acsl4/Fga/Aldh1a1/Fgg/Spp1/Tfr2/Arntl/Cyp27b1	12	regulation of hormone levels	0.000961779918574399
GO:0015833	peptide transport	9/86	222/12953	1.58901516872476e-05	0.00129772283806147	0.00112335388706498	Mgst1/Slc16a1/Glud1/Agt/Acsl4/Fga/Fgg/Tfr2/Arntl	9	peptide transport	0.00112335388706498
GO:0046887	positive regulation of hormone secretion	7/86	122/12953	1.60571559263943e-05	0.00129772283806147	0.00112335388706498	Glud1/Acsl4/Fga/Fgg/Spp1/Tfr2/Cyp27b1	7	positive regulation of hormone secretion	0.00112335388706498
